# Supplementary material for: Impact of anionic lipids on the energy landscape of conformational transition in anion exchanger 1 (AE1)
Source: Nat Commun. 2025 Nov 26;16:11664. doi: 10.1038/s41467-025-66786-6 (PMC12748791; doi:10.1038/s41467-025-66786-6)
Supplement: Supplementary file 6 — Source Data [file 41467_2025_66786_MOESM6_ESM.zip]

Archive with 53 entries (52 files):
- SourceData/
- SourceData/Fig_4f_US_holo.txt
- __MACOSX/SourceData/._Fig_4f_US_holo.txt
- SourceData/Fig_4f_US_holo_no_PIP2.txt
- __MACOSX/SourceData/._Fig_4f_US_holo_no_PIP2.txt
- SourceData/Supplementary_Fig_4b_IF_water.txt
- SourceData/Fig_6e_IF.txt
- SourceData/Supplementary_Fig_5_SMD_trajs.zip
- SourceData/Supplementary_fig_10d_original_gel.pptx
- __MACOSX/SourceData/._Supplementary_fig_10d_original_gel.pptx
- SourceData/Supplementary_Fig_4a_OF_water.txt
- SourceData/Fig_4e_SMwST_holo_noPIP2_traj.txt
- __MACOSX/SourceData/._Fig_4e_SMwST_holo_noPIP2_traj.txt
- SourceData/Fig_5a_heatmap_apo.txt
- __MACOSX/SourceData/._Fig_5a_heatmap_apo.txt
- SourceData/.DS_Store
- __MACOSX/SourceData/._.DS_Store
- SourceData/Fig_4cd_CV_holo.zip
- SourceData/Supplementary_Fig_7a_HCO3_move_OF.txt
- __MACOSX/SourceData/._Supplementary_Fig_7a_HCO3_move_OF.txt
- SourceData/Supplementary_Fig_9_lipid.zip
- SourceData/Fig_4b_RMSD_holo.txt
- __MACOSX/SourceData/._Fig_4b_RMSD_holo.txt
- SourceData/Fig_4e_SMwST_apo_traj.txt
- __MACOSX/SourceData/._Fig_4e_SMwST_apo_traj.txt
- SourceData/Fig_6e_OF.txt
- SourceData/Fig_6f_SMD.txt
- __MACOSX/SourceData/._Fig_6f_SMD.txt
- SourceData/Fig_2ef_uptake_assay.xlsx
- __MACOSX/SourceData/._Fig_2ef_uptake_assay.xlsx
- SourceData/Supplementary_Fig_4c_OF_ion.txt
- __MACOSX/SourceData/._Supplementary_Fig_4c_OF_ion.txt
- SourceData/Supplementary_Fig_3cd.zip
- SourceData/Supplementary_Fig_7b_HCO3_move_IF.txt
- __MACOSX/SourceData/._Supplementary_Fig_7b_HCO3_move_IF.txt
- SourceData/Fig_3_residue_ion_interaction_OF.txt
- __MACOSX/SourceData/._Fig_3_residue_ion_interaction_OF.txt
- SourceData/Supplementary_Fig_8de_cvs.txt
- __MACOSX/SourceData/._Supplementary_Fig_8de_cvs.txt
- SourceData/Fig_5c_heatmap_holo.txt
- __MACOSX/SourceData/._Fig_5c_heatmap_holo.txt
- SourceData/Fig_4f_US_apo.txt
- __MACOSX/SourceData/._Fig_4f_US_apo.txt
- SourceData/Fig_3_residue_ion_interaction_IF.txt
- __MACOSX/SourceData/._Fig_3_residue_ion_interaction_IF.txt
- SourceData/Supplementary_Fig_4c_IF_ion.txt
- __MACOSX/SourceData/._Supplementary_Fig_4c_IF_ion.txt
- SourceData/Fig_4e_SMwST_holo_traj.txt
- __MACOSX/SourceData/._Fig_4e_SMwST_holo_traj.txt
- SourceData/Supplementary_Fig_6_RMSD_apo.txt
- __MACOSX/SourceData/._Supplementary_Fig_6_RMSD_apo.txt
- SourceData/Supplementary_Fig_6_RMSD_holo_no_PIP2.txt
- __MACOSX/SourceData/._Supplementary_Fig_6_RMSD_holo_no_PIP2.txt
