# Supplementary material for: Impact of anionic lipids on the energy landscape of conformational transition in anion exchanger 1 (AE1)
Source: Nat Commun. 2025 Nov 26;16:11664. doi: 10.1038/s41467-025-66786-6 (PMC12748791; doi:10.1038/s41467-025-66786-6)
Supplement: Supplementary file 6 — Source Data [file 41467_2025_66786_MOESM6_ESM.zip › SourceData/Fig_4f_US_holo.txt]

# Average/SD: 0 0.000000 0.007387
# Average/SD: 1 0.110018 0.043459
# Average/SD: 2 0.239054 0.057495
# Average/SD: 3 0.461439 0.054373
# Average/SD: 4 0.601153 0.060352
# Average/SD: 5 1.091922 0.063647
# Average/SD: 6 1.652762 0.064691
# Average/SD: 7 2.263575 0.067656
# Average/SD: 8 2.873541 0.062575
# Average/SD: 9 3.276265 0.075433
# Average/SD: 10 3.683766 0.078412
# Average/SD: 11 4.225266 0.081163
# Average/SD: 12 4.732272 0.085056
# Average/SD: 13 5.167595 0.084852
# Average/SD: 14 5.590536 0.087267
# Average/SD: 15 5.995150 0.087669
# Average/SD: 16 6.424527 0.095814
# Average/SD: 17 6.889279 0.102777
# Average/SD: 18 7.355917 0.108989
# Average/SD: 19 7.805259 0.108611
# Average/SD: 20 8.283953 0.116737
# Average/SD: 21 8.773847 0.119181
# Average/SD: 22 9.199645 0.126853
# Average/SD: 23 9.565886 0.138972
# Average/SD: 24 9.886791 0.155565
# Average/SD: 25 10.144512 0.168487
# Average/SD: 26 10.338852 0.172514
# Average/SD: 27 10.452888 0.182304
# Average/SD: 28 10.690314 0.189689
# Average/SD: 29 11.020142 0.200601
# Average/SD: 30 11.205868 0.212964
# Average/SD: 31 11.365661 0.228566
# Average/SD: 32 11.438614 0.246073
# Average/SD: 33 11.679689 0.263140
# Average/SD: 34 11.954173 0.277419
# Average/SD: 35 12.032334 0.295055
# Average/SD: 36 12.106935 0.306897
# Average/SD: 37 12.145006 0.314014
# Average/SD: 38 12.220307 0.317721
# Average/SD: 39 12.264200 0.327479
# Average/SD: 40 12.352519 0.343943
# Average/SD: 41 12.385060 0.361580
# Average/SD: 42 12.290851 0.370670
# Average/SD: 43 11.968536 0.375677
# Average/SD: 44 11.638143 0.383373
# Average/SD: 45 11.399332 0.390460
# Average/SD: 46 11.219312 0.397083
# Average/SD: 47 10.970568 0.401753
# Average/SD: 48 10.728049 0.407697
# Average/SD: 49 10.536943 0.415133
# Average/SD: 50 10.192607 0.423933
# Average/SD: 51 9.753012 0.432650
# Average/SD: 52 9.331727 0.438080
# Average/SD: 53 8.899501 0.444823
# Average/SD: 54 8.495300 0.443503
# Average/SD: 55 8.092113 0.445233
# Average/SD: 56 7.714250 0.447243
# Average/SD: 57 7.442279 0.455410
# Average/SD: 58 7.222159 0.465070
# Average/SD: 59 7.072001 0.464107
# Average/SD: 60 6.964421 0.466973
# Average/SD: 61 6.839383 0.468747
# Average/SD: 62 6.825300 0.469840
