# Supplementary material for: Impact of anionic lipids on the energy landscape of conformational transition in anion exchanger 1 (AE1)
Source: Nat Commun. 2025 Nov 26;16:11664. doi: 10.1038/s41467-025-66786-6 (PMC12748791; doi:10.1038/s41467-025-66786-6)
Supplement: Supplementary file 6 — Source Data [file 41467_2025_66786_MOESM6_ESM.zip › SourceData/Fig_4f_US_holo_no_PIP2.txt]

# Average/SD: 0 0.000000 0.063945
# Average/SD: 1 -0.092708 0.039934
# Average/SD: 2 -0.151040 0.036974
# Average/SD: 3 -0.154275 0.038713
# Average/SD: 4 -0.141114 0.038079
# Average/SD: 5 -0.114519 0.045446
# Average/SD: 6 -0.096602 0.044486
# Average/SD: 7 -0.052822 0.049269
# Average/SD: 8 0.063374 0.059141
# Average/SD: 9 0.227358 0.059459
# Average/SD: 10 0.440649 0.063931
# Average/SD: 11 0.659591 0.057065
# Average/SD: 12 0.874385 0.050223
# Average/SD: 13 1.083842 0.060775
# Average/SD: 14 1.316029 0.069124
# Average/SD: 15 1.578851 0.069320
# Average/SD: 16 1.830858 0.068543
# Average/SD: 17 2.085936 0.072087
# Average/SD: 18 2.403599 0.075661
# Average/SD: 19 2.859357 0.089038
# Average/SD: 20 3.316719 0.105282
# Average/SD: 21 3.645817 0.117276
# Average/SD: 22 3.992839 0.121043
# Average/SD: 23 4.482832 0.130740
# Average/SD: 24 5.044871 0.143550
# Average/SD: 25 5.632157 0.150954
# Average/SD: 26 6.155944 0.161882
# Average/SD: 27 6.641612 0.174717
# Average/SD: 28 7.120251 0.193856
# Average/SD: 29 7.653419 0.225679
# Average/SD: 30 8.129893 0.249672
# Average/SD: 31 8.457619 0.259926
# Average/SD: 32 8.708181 0.262876
# Average/SD: 33 8.946635 0.279675
# Average/SD: 34 9.191863 0.290105
# Average/SD: 35 9.446691 0.292401
# Average/SD: 36 9.703643 0.297389
# Average/SD: 37 10.004298 0.311178
# Average/SD: 38 10.121922 0.324756
# Average/SD: 39 10.184076 0.336463
# Average/SD: 40 10.292834 0.354530
# Average/SD: 41 10.343134 0.355273
# Average/SD: 42 10.285727 0.346077
# Average/SD: 43 10.247400 0.350007
# Average/SD: 44 9.998525 0.356953
# Average/SD: 45 9.840990 0.362810
# Average/SD: 46 9.648065 0.366313
# Average/SD: 47 9.365134 0.370620
# Average/SD: 48 9.045685 0.370833
# Average/SD: 49 8.742388 0.372567
# Average/SD: 50 8.399008 0.373317
# Average/SD: 51 7.948871 0.380053
# Average/SD: 52 7.473330 0.393227
# Average/SD: 53 7.091385 0.394290
# Average/SD: 54 6.739789 0.392397
# Average/SD: 55 6.450441 0.393550
# Average/SD: 56 6.213478 0.392397
# Average/SD: 57 5.973652 0.398897
# Average/SD: 58 5.758503 0.402107
# Average/SD: 59 5.622100 0.404333
# Average/SD: 60 5.574090 0.400530
# Average/SD: 61 5.594296 0.404400
# Average/SD: 62 5.669339 0.414627
