# Supplementary material for: Impact of anionic lipids on the energy landscape of conformational transition in anion exchanger 1 (AE1)
Source: Nat Commun. 2025 Nov 26;16:11664. doi: 10.1038/s41467-025-66786-6 (PMC12748791; doi:10.1038/s41467-025-66786-6)
Supplement: Supplementary file 6 — Source Data [file 41467_2025_66786_MOESM6_ESM.zip › SourceData/Supplementary_Fig_4b_IF_water.txt]

16.69975471496582
15.665087699890137
12.229159355163574
18.837120056152344
9.651304244995117
13.641385078430176
13.747197151184082
18.409963607788086
8.167037963867188
17.09816551208496
19.182893753051758
7.986116409301758
7.673402309417725
18.839021682739258
16.97138786315918
11.866203308105469
19.634674072265625
15.935470581054688
8.825787544250488
14.98901081085205
12.78079891204834
10.47404956817627
18.097492218017578
14.354863166809082
17.00926971435547
18.4190673828125
18.61190414428711
18.29152488708496
15.123983383178711
15.523829460144043
19.772741317749023
9.5198392868042
17.059019088745117
14.118291854858398
14.110329627990723
4.194521903991699
16.318435668945313
7.13480806350708
16.62743377685547
10.132492065429688
13.440239906311035
16.945337295532227
16.713895797729492
15.594487190246582
10.46523666381836
14.164612770080566
10.920954704284668
8.091507911682129
11.350360870361328
12.22095012664795
11.027633666992188
8.053475379943848
15.090903282165527
18.69407081604004
16.93216323852539
19.057283401489258
14.801423072814941
16.528013229370117
13.32419204711914
7.858123302459717
19.376272201538086
11.04816722869873
17.342992782592773
18.728801727294922
-10.941497802734375
-2.9466912746429443
-16.019983291625977
-8.571772575378418
-8.20017147064209
-14.828420639038086
-3.634448289871216
-19.177204132080078
-2.9000084400177
-16.273101806640625
-15.353857040405273
-8.918563842773438
-5.637801170349121
-8.461273193359375
-10.052359580993652
-17.194141387939453
-13.122966766357422
-4.8090081214904785
-2.114994764328003
-19.36068344116211
-18.182113647460938
-18.17815589904785
-19.9532527923584
-15.751073837280273
-19.955820083618164
-10.576754570007324
-17.642133712768555
-10.323688507080078
-10.538485527038574
-5.754347324371338
-15.622248649597168
-14.948707580566406
-12.916736602783203
-13.722360610961914
-8.05965518951416
-16.779088973999023
-17.97722053527832
-11.064910888671875
-6.619507789611816
-18.147729873657227
-1.1528478860855103
-16.745492935180664
-13.343684196472168
-13.525052070617676
-1.5464166402816772
-5.75865364074707
-17.338327407836914
-0.5202527046203613
-12.792540550231934
-7.149399280548096
-19.073535919189453
-9.663143157958984
-8.885625839233398
-4.336918354034424
-6.939880847930908
-3.4836905002593994
-4.4361467361450195
-3.770543098449707
-2.029261589050293
-1.2353291511535645
-1.3428434133529663
-9.210412979125977
-3.116959571838379
-13.844158172607422
-7.872437477111816
-7.137999534606934
-5.510702133178711
-14.150314331054688
17.725078582763672
19.3850040435791
12.098127365112305
18.14600944519043
16.585369110107422
16.626522064208984
18.888328552246094
8.443246841430664
17.976211547851563
16.33496856689453
19.162935256958008
19.214017868041992
18.22905731201172
11.920744895935059
9.98965072631836
10.652862548828125
17.52591323852539
16.703420639038086
7.306761741638184
19.116233825683594
10.897475242614746
13.701930046081543
15.210148811340332
13.675872802734375
17.022558212280273
13.028943061828613
15.738761901855469
19.0335636138916
14.814154624938965
18.957286834716797
10.842728614807129
13.105024337768555
9.469825744628906
12.860345840454102
15.624709129333496
3.8333985805511475
7.866903781890869
10.284504890441895
19.566650390625
16.878582000732422
17.917415618896484
9.647902488708496
17.712688446044922
14.879085540771484
8.40061092376709
18.29691505432129
11.797460556030273
9.213120460510254
16.96625328063965
15.68906307220459
14.668872833251953
12.639901161193848
8.061795234680176
19.55962562561035
14.074324607849121
12.118158340454102
15.044724464416504
11.090374946594238
12.586284637451172
16.471590042114258
15.789420127868652
16.234769821166992
11.49587345123291
18.82904815673828
14.5585355758667
12.129985809326172
13.65649127960205
8.985395431518555
14.75294017791748
-12.385395050048828
-12.630829811096191
-15.154925346374512
-6.203390121459961
-14.56970500946045
-13.608105659484863
-2.844512701034546
-11.604682922363281
-4.194441318511963
-15.7626371383667
-6.05124044418335
-2.562851905822754
-11.207771301269531
-16.651691436767578
-10.49238109588623
-18.211706161499023
-19.667654037475586
-18.104909896850586
-11.37453842163086
-3.853034496307373
-17.45650863647461
-7.465472221374512
-1.9289804697036743
-16.78993034362793
-6.107187271118164
-15.808008193969727
-0.6624444127082825
-2.1817386150360107
-8.557389259338379
-20.15651512145996
-6.010740280151367
-2.5589375495910645
-3.9294207096099854
-10.040127754211426
-7.142620086669922
-17.23806381225586
-9.63266372680664
-17.769363403320313
-7.02903413772583
-10.717357635498047
-3.8484508991241455
-18.09332275390625
-12.844074249267578
-4.2965087890625
-1.5224266052246094
-16.81407356262207
-1.425768256187439
-19.389591217041016
-1.2438955307006836
-15.530025482177734
-1.3057740926742554
-17.306640625
-15.676253318786621
-10.96635627746582
-3.755747079849243
-5.444396018981934
-7.305462837219238
-4.0591535568237305
-5.211432933807373
-5.054919242858887
-5.503666400909424
15.938318252563477
11.090652465820313
15.12109088897705
14.57766056060791
16.544450759887695
6.9123005867004395
15.749637603759766
8.77663803100586
11.092894554138184
10.913168907165527
14.192359924316406
18.769088745117188
19.332550048828125
20.203102111816406
17.63955307006836
17.53359031677246
17.394628524780273
16.37369155883789
17.558242797851563
13.054055213928223
17.13125228881836
13.117210388183594
10.989816665649414
13.415431022644043
19.65163803100586
10.758838653564453
19.383634567260742
15.990665435791016
15.220767974853516
13.075787544250488
8.49545955657959
12.913899421691895
8.631949424743652
16.002655029296875
17.61387062072754
3.9300546646118164
8.244793891906738
16.87867546081543
14.091877937316895
14.529145240783691
17.76798439025879
19.763986587524414
10.803564071655273
13.315733909606934
10.65742301940918
18.466632843017578
19.972900390625
17.142940521240234
18.03338050842285
10.944698333740234
8.512588500976563
8.733739852905273
14.799895286560059
18.056806564331055
10.660138130187988
18.605209350585938
15.392315864562988
14.318021774291992
-18.099523544311523
-3.770927667617798
-11.424178123474121
-15.478559494018555
-7.2892656326293945
-6.873777866363525
-15.53840160369873
-5.910245895385742
-19.2254638671875
-1.6671236753463745
-9.642004013061523
-13.324809074401855
-18.24700164794922
-13.084506034851074
-7.196367263793945
-4.024289608001709
-18.188871383666992
-18.10652732849121
-5.3004841804504395
-4.461852073669434
-1.0584057569503784
-5.765437126159668
-9.734281539916992
-18.493297576904297
-8.549948692321777
-10.065460205078125
-9.634316444396973
-3.662527084350586
-5.562630653381348
-10.661767959594727
-3.8210463523864746
-8.263412475585938
-16.278060913085938
-9.356987953186035
-1.1280549764633179
-4.006194591522217
-17.7486629486084
-10.14888858795166
-3.131619691848755
-2.826946496963501
-15.502691268920898
-15.722220420837402
-18.07232093811035
-11.461019515991211
-1.0877591371536255
-2.474914789199829
-14.079517364501953
-6.622169017791748
-7.210440635681152
-3.5847530364990234
-19.366580963134766
-19.160730361938477
-15.558578491210938
-14.34208869934082
-1.4821943044662476
-6.403120040893555
-11.175763130187988
-5.3776774406433105
-4.590763568878174
-11.72311019897461
-15.431356430053711
-14.142101287841797
-10.189093589782715
-12.657175064086914
-4.223756313323975
-11.982131958007813
-16.14686393737793
12.478876113891602
11.559198379516602
15.95445728302002
15.405656814575195
12.757730484008789
15.580650329589844
13.17098331451416
18.86247444152832
15.353055953979492
8.893056869506836
19.16687774658203
17.511516571044922
13.7351713180542
9.64175796508789
3.533092975616455
11.67756462097168
17.183210372924805
10.93597412109375
11.235627174377441
10.51526165008545
17.358549118041992
17.68157958984375
17.26740837097168
9.848031997680664
12.558515548706055
15.328730583190918
18.515661239624023
13.523771286010742
9.153009414672852
17.49993324279785
6.837554931640625
4.517151832580566
4.331490993499756
19.28683090209961
18.27245330810547
18.21979331970215
14.655845642089844
11.647114753723145
0.4362967908382416
15.034854888916016
8.42123031616211
10.843153953552246
9.080565452575684
19.31789779663086
10.60410213470459
15.161406517028809
13.71410083770752
17.741390228271484
16.467483520507813
15.130657196044922
14.799705505371094
16.54120445251465
19.69546127319336
16.36297607421875
14.426692962646484
16.50131607055664
15.703722953796387
7.903193473815918
10.242389678955078
18.676950454711914
15.79920482635498
18.081218719482422
-16.889862060546875
-7.8818159103393555
-17.39757537841797
-2.845020294189453
-10.523902893066406
-15.238152503967285
-14.034941673278809
-17.517166137695313
-14.75092887878418
-8.072959899902344
-12.598444938659668
-4.888095378875732
-15.791045188903809
-8.031988143920898
-1.2074910402297974
-8.528149604797363
-14.16015911102295
-9.469284057617188
-6.421422004699707
-14.159186363220215
-6.626689434051514
-15.72605037689209
-3.042006254196167
-4.47521448135376
-6.223100185394287
-13.221939086914063
-13.92983341217041
-6.583934783935547
-11.593132972717285
-7.088892936706543
-16.322450637817383
-13.06433391571045
-2.4056456089019775
-4.807254791259766
-19.224451065063477
-3.7639904022216797
-17.35694694519043
-11.777600288391113
-11.049792289733887
-2.579629898071289
-0.8169145584106445
-11.032503128051758
-4.212946891784668
-17.9854793548584
-17.469263076782227
-13.33285903930664
-3.5138726234436035
-18.27822494506836
-19.434951782226563
-1.5327571630477905
-15.13339900970459
-2.416415214538574
-3.3045732975006104
-4.981804370880127
-10.611093521118164
-9.940150260925293
-1.3283132314682007
-3.314789295196533
-18.942821502685547
-1.724117636680603
-9.345215797424316
-8.540534019470215
-4.863074779510498
-17.887413024902344
-10.443026542663574
-5.644257068634033
-18.1500301361084
-17.771881103515625
-17.45981216430664
19.452329635620117
18.936965942382813
11.478484153747559
14.180887222290039
15.01123046875
15.26318359375
16.3129940032959
11.183971405029297
10.467597961425781
15.649771690368652
14.879189491271973
13.063270568847656
12.61076831817627
16.547405242919922
16.03736114501953
18.106218338012695
12.795291900634766
16.22335433959961
17.519094467163086
18.185426712036133
8.700420379638672
18.076290130615234
17.451786041259766
20.218374252319336
11.366148948669434
19.13149642944336
16.191478729248047
10.733118057250977
7.895659446716309
15.54692554473877
14.733266830444336
16.706642150878906
7.844446182250977
3.656700611114502
4.075943470001221
14.964739799499512
11.736006736755371
15.117237091064453
17.878997802734375
18.26030158996582
9.930347442626953
13.487947463989258
13.62063980102539
6.93890905380249
20.026973724365234
11.33635139465332
8.99419116973877
14.444863319396973
18.433767318725586
10.880457878112793
8.090619087219238
18.650114059448242
18.10667610168457
11.405434608459473
12.293827056884766
13.781062126159668
16.707021713256836
13.982954978942871
19.406585693359375
2.6167683601379395
17.216289520263672
15.541598320007324
13.966078758239746
9.566503524780273
15.657770156860352
-18.238245010375977
-9.923995971679688
-10.6336669921875
-5.145799160003662
-19.810495376586914
-17.08344841003418
-14.058609962463379
-8.5409574508667
-11.069982528686523
-4.803775310516357
-16.409189224243164
-12.4896879196167
-11.940135955810547
-20.32835578918457
-18.971309661865234
-16.146299362182617
-4.123202800750732
-13.827193260192871
-2.145703077316284
-15.648723602294922
-16.910659790039063
-17.282379150390625
-6.922060966491699
0.13410456478595734
-14.941252708435059
-6.2894744873046875
-0.29763922095298767
-5.64345121383667
-4.136824607849121
-14.254650115966797
-10.464571952819824
-3.003471612930298
-16.301605224609375
-13.069731712341309
-4.73330020904541
-9.513689994812012
-3.114733934402466
-3.6009373664855957
-5.811927318572998
-7.775367259979248
-1.138859748840332
-5.3959574699401855
-2.7250850200653076
-4.855953693389893
-6.820822238922119
-1.6606016159057617
-1.0686317682266235
-18.541540145874023
-9.280936241149902
-16.658061981201172
-12.140499114990234
-9.29144287109375
-15.048348426818848
-14.246963500976563
-15.830812454223633
-19.159469604492188
-13.699629783630371
-2.972052812576294
-7.446606636047363
-7.785436153411865
-4.848902225494385
-3.3474743366241455
-9.487525939941406
-9.743616104125977
-11.185683250427246
-9.449234008789063
-11.860272407531738
10.310602188110352
19.149646759033203
15.524404525756836
12.786155700683594
16.718671798706055
16.310983657836914
14.792366027832031
17.668420791625977
8.816155433654785
15.273950576782227
12.881095886230469
15.515616416931152
19.131004333496094
13.728677749633789
16.880901336669922
15.447789192199707
2.0391452312469482
15.368339538574219
13.635472297668457
13.590401649475098
13.729281425476074
11.802319526672363
13.488286018371582
14.038484573364258
15.017778396606445
15.540387153625488
16.07538414001465
16.464073181152344
7.861077785491943
16.775653839111328
4.1268229484558105
9.98099136352539
8.718153953552246
17.446758270263672
10.312871932983398
11.171628952026367
8.256363868713379
17.429460525512695
11.422536849975586
10.543800354003906
15.917384147644043
10.071778297424316
12.362014770507813
12.537837982177734
11.153546333312988
10.978487014770508
18.741561889648438
16.641082763671875
14.859939575195313
13.265536308288574
17.336484909057617
8.656073570251465
13.357014656066895
13.249855995178223
18.032297134399414
18.929336547851563
16.141796112060547
17.501148223876953
18.3842830657959
4.629056453704834
18.191722869873047
15.879217147827148
-9.223664283752441
-7.622074127197266
-0.8381611704826355
-4.833607196807861
-15.708687782287598
-1.839989185333252
-0.9193971753120422
-3.6428589820861816
-12.08642864227295
-3.8412768840789795
-14.060528755187988
-5.210577011108398
-2.148355484008789
-18.749731063842773
-15.344979286193848
-18.853954315185547
-2.851516008377075
-8.900617599487305
-5.6964263916015625
-14.456069946289063
-13.37661075592041
-4.303167819976807
-10.997711181640625
-10.536078453063965
-1.1043838262557983
-16.570255279541016
-8.174480438232422
-4.227499008178711
-9.973932266235352
-3.148592472076416
-7.212269306182861
-9.463152885437012
-2.2048346996307373
-15.923901557922363
-17.2059383392334
-2.672607660293579
-10.24616813659668
-2.927055597305298
-5.671544075012207
-6.5694966316223145
-17.9708251953125
-19.217103958129883
-9.266393661499023
-0.26945924758911133
-16.568809509277344
-10.914315223693848
-13.325542449951172
-3.472115993499756
-17.408830642700195
-18.07349967956543
-9.691493034362793
-4.737417221069336
-9.0497407913208
-18.248275756835938
-13.304513931274414
-11.433774948120117
-12.533138275146484
-5.016138076782227
-8.869927406311035
-6.630001068115234
-12.13525676727295
-5.821266174316406
-7.1433491706848145
-15.190533638000488
-18.036991119384766
-17.655763626098633
-2.6196506023406982
-6.334855556488037
-14.211150169372559
14.925914764404297
11.658299446105957
15.047076225280762
10.547551155090332
16.08730125427246
1.1152434349060059
9.761492729187012
14.293395042419434
10.12912654876709
15.573004722595215
12.265581130981445
13.151659965515137
16.838733673095703
13.846494674682617
15.708128929138184
13.58205795288086
19.954212188720703
14.675698280334473
16.996118545532227
18.643020629882813
18.66542625427246
10.88206672668457
16.160945892333984
11.577581405639648
17.48003387451172
12.135647773742676
10.25132942199707
10.829192161560059
8.354446411132813
14.403169631958008
8.808560371398926
11.563579559326172
14.935989379882813
3.540433168411255
11.18461799621582
7.865505218505859
16.208942413330078
19.43924331665039
18.045595169067383
10.578568458557129
17.508256912231445
9.183804512023926
17.462417602539063
16.40511703491211
19.56740379333496
16.56749153137207
12.12808895111084
16.686946868896484
17.753334045410156
7.809829235076904
19.878707885742188
15.034828186035156
16.60896110534668
11.859914779663086
11.288385391235352
18.27723503112793
3.823009729385376
17.437435150146484
17.062942504882813
14.182848930358887
13.776628494262695
-12.520956993103027
-10.097071647644043
-9.484607696533203
-16.24386978149414
-4.820400714874268
-5.033817291259766
-11.215052604675293
-8.686934471130371
-1.5913419723510742
-14.050002098083496
-12.500543594360352
-15.132431030273438
-15.853175163269043
-3.904505968093872
-17.150066375732422
-14.402434349060059
-3.7834532260894775
-5.904007434844971
-16.739608764648438
-9.810383796691895
-12.344988822937012
-11.095641136169434
-11.517271041870117
-14.338031768798828
-16.86982536315918
-3.5215492248535156
-10.861587524414063
-15.894707679748535
-9.696803092956543
-1.6611722707748413
-1.4733819961547852
-6.776736259460449
-2.4538614749908447
-18.211782455444336
-19.2031307220459
-17.039691925048828
-9.433009147644043
-5.17498254776001
-3.8925418853759766
-16.151670455932617
-14.02379322052002
-6.579896926879883
-7.356410980224609
-19.320661544799805
-3.1497254371643066
-6.762009620666504
-4.3742289543151855
-19.2371768951416
-0.6412930488586426
-1.5418957471847534
-18.311410903930664
-4.932885646820068
-5.2859787940979
-19.655956268310547
-17.17212677001953
-5.5563154220581055
-8.115386962890625
-13.425305366516113
-4.866856098175049
-19.18128204345703
-10.510346412658691
-8.526891708374023
-17.591032028198242
-2.0984854698181152
-7.4819560050964355
-2.628373861312866
-8.85379695892334
-3.371466875076294
18.17621612548828
17.06671714782715
16.58489990234375
13.627410888671875
19.44736099243164
11.200663566589355
18.288713455200195
8.793516159057617
15.932966232299805
16.874069213867188
19.5733585357666
9.019700050354004
14.552674293518066
14.156643867492676
11.889244079589844
13.652645111083984
10.907771110534668
18.419633865356445
19.47869300842285
18.47783660888672
11.83155345916748
17.506145477294922
10.91981029510498
10.946451187133789
14.429789543151855
17.713340759277344
19.50406837463379
7.644626617431641
12.20494556427002
13.23440170288086
19.974918365478516
18.449583053588867
14.070199012756348
7.933007717132568
16.49563217163086
9.497180938720703
12.998106002807617
15.693070411682129
7.563937664031982
4.655001163482666
7.8285417556762695
18.303306579589844
14.127435684204102
20.114534378051758
10.822209358215332
18.61151885986328
16.580955505371094
16.271381378173828
16.285364151000977
19.345314025878906
11.50837230682373
15.768628120422363
12.918148040771484
16.471160888671875
15.509842872619629
10.426602363586426
12.456892967224121
14.154349327087402
18.3748722076416
12.880558013916016
9.782769203186035
12.940479278564453
15.869904518127441
16.273210525512695
17.653541564941406
15.770406723022461
14.82712459564209
-16.3220157623291
-14.213034629821777
-3.6041953563690186
-11.31794548034668
-12.325932502746582
-8.580541610717773
-1.6873655319213867
-2.899134635925293
-3.694777727127075
-1.7446948289871216
-10.315144538879395
-10.8668851852417
-17.961904525756836
-17.249662399291992
-4.185141563415527
-15.214244842529297
-9.367182731628418
-4.125782012939453
-6.386629581451416
-2.486990213394165
-9.269654273986816
-9.268210411071777
-16.651901245117188
-18.951953887939453
-9.10996150970459
-7.546844482421875
-17.51801300048828
-17.477745056152344
-12.426079750061035
-11.992849349975586
-16.147930145263672
-20.03461456298828
-1.364168643951416
-4.776811122894287
-6.566276550292969
-15.91172981262207
-13.511723518371582
-7.091663837432861
-3.550737142562866
-6.49678373336792
-16.070892333984375
-3.466097354888916
-6.799284934997559
-4.860106945037842
-18.50086784362793
-16.63075828552246
-1.0371114015579224
-6.822916030883789
-5.380457401275635
-9.051512718200684
-11.494278907775879
-13.868144989013672
-17.7026424407959
-4.182901859283447
-12.217179298400879
-18.292526245117188
-13.149834632873535
-7.2515668869018555
-12.765698432922363
-15.252038955688477
-3.42287015914917
-2.8883981704711914
-15.028302192687988
-15.00111198425293
15.478764533996582
14.445059776306152
12.06815242767334
16.770309448242188
18.762161254882813
15.890121459960938
12.684964179992676
19.691652297973633
11.181859016418457
18.102855682373047
9.641283988952637
16.801454544067383
19.364004135131836
9.830643653869629
16.262346267700195
15.917450904846191
14.14050006866455
9.828353881835938
7.945940017700195
10.25853157043457
19.348054885864258
8.302949905395508
8.08633804321289
12.660917282104492
17.198772430419922
12.26975154876709
16.650585174560547
18.765174865722656
12.433116912841797
16.16598129272461
14.634742736816406
17.409578323364258
8.564240455627441
12.514825820922852
3.204421281814575
10.235331535339355
14.830190658569336
19.790163040161133
18.542434692382813
16.93255615234375
8.005855560302734
17.47928237915039
15.72270393371582
18.327011108398438
9.141374588012695
19.253183364868164
11.489359855651855
15.326312065124512
14.745976448059082
16.11769676208496
14.249763488769531
6.238054275512695
18.067296981811523
16.1634521484375
19.386762619018555
14.41744327545166
17.74366569519043
18.413188934326172
19.51907730102539
18.76150894165039
13.163142204284668
-9.463138580322266
-13.167760848999023
-4.263126373291016
-19.835729598999023
-8.479974746704102
-15.494763374328613
-5.715608596801758
-17.094282150268555
-2.399826765060425
-0.3776938021183014
-10.282710075378418
-18.32310676574707
-3.6993274688720703
-16.31654930114746
-17.175832748413086
-3.198725700378418
-10.198424339294434
-11.00464153289795
-5.897427558898926
-1.7267444133758545
-16.730247497558594
-16.695819854736328
-10.185735702514648
-2.7071969509124756
-3.8676674365997314
-11.497735977172852
-4.876030921936035
-11.628744125366211
-20.10086441040039
-11.196200370788574
-11.776660919189453
-18.449604034423828
-6.443022727966309
-7.706265926361084
-6.756023406982422
-17.018339157104492
-15.503207206726074
-17.951099395751953
-15.247673034667969
-0.923184871673584
-15.925100326538086
-4.700775146484375
-8.362713813781738
-3.724029064178467
-4.495336532592773
-2.4756994247436523
-6.099257946014404
-9.901256561279297
-8.333930969238281
-14.481579780578613
-14.127357482910156
0.08051761239767075
-0.14258623123168945
-19.509197235107422
-8.875959396362305
-13.087203979492188
-13.384844779968262
-16.403650283813477
-8.719898223876953
-18.330678939819336
-19.35503578186035
-0.4180912971496582
-9.427791595458984
-9.094937324523926
-14.815616607666016
-18.107336044311523
-8.846087455749512
-13.486556053161621
-20.070968627929688
-3.130382537841797
-13.977518081665039
-2.9612531661987305
-6.756669044494629
-3.9096620082855225
-5.7522735595703125
-4.307257175445557
18.667444229125977
11.647558212280273
13.692276000976563
13.02833080291748
16.38765525817871
17.6785945892334
14.96368408203125
13.944924354553223
13.96869945526123
12.505395889282227
18.252647399902344
18.364194869995117
9.950181007385254
13.824919700622559
10.5320463180542
8.475382804870605
19.603731155395508
11.731574058532715
8.026927947998047
15.015966415405273
16.762922286987305
17.396512985229492
13.652830123901367
12.429107666015625
10.526236534118652
15.288022994995117
14.916407585144043
4.021115303039551
9.3032808303833
10.881916046142578
19.61774253845215
17.703704833984375
9.476775169372559
12.341423988342285
9.31455135345459
12.076178550720215
7.948336124420166
19.245065689086914
16.648216247558594
18.432302474975586
18.23164939880371
10.488292694091797
11.504890441894531
16.834712982177734
19.166889190673828
15.705962181091309
11.301002502441406
15.293333053588867
20.136749267578125
16.254196166992188
13.586299896240234
18.24877166748047
16.30610466003418
16.707996368408203
9.11150074005127
16.652841567993164
17.91031837463379
15.77924919128418
17.897451400756836
20.005456924438477
-16.965608596801758
-17.937959671020508
-18.934463500976563
-17.71213150024414
-1.2969034910202026
-14.954336166381836
-16.503538131713867
-14.101279258728027
-3.0328762531280518
-19.180091857910156
-19.292970657348633
-16.045387268066406
-3.5749034881591797
-18.311418533325195
-15.44577693939209
-7.906944751739502
-14.856786727905273
-7.764042854309082
-1.8370903730392456
-12.365265846252441
-5.4833879470825195
-0.8165919184684753
-13.557601928710938
-8.603259086608887
-3.8362555503845215
-4.925042152404785
-3.1208760738372803
-20.095746994018555
-9.25209903717041
-12.931877136230469
-16.402469635009766
-5.091153621673584
-12.277685165405273
-5.117587566375732
-10.499567031860352
-17.068513870239258
-5.153965473175049
-17.39285659790039
-3.052643060684204
-11.543787002563477
-10.20681095123291
-5.599948406219482
-1.280551791191101
-19.57120704650879
-0.46836042404174805
-13.04658031463623
-17.254634857177734
-7.642923355102539
-14.995394706726074
-5.965902805328369
-9.904963493347168
-2.792893171310425
-10.607768058776855
-17.506895065307617
-18.710678100585938
-10.16807746887207
-6.437218189239502
-13.453825950622559
-9.303993225097656
-17.64988899230957
-4.0850067138671875
-12.180840492248535
-7.056951999664307
-8.549419403076172
-16.503814697265625
-3.8373899459838867
-6.660919189453125
15.344650268554688
18.070709228515625
12.696488380432129
19.243213653564453
12.334758758544922
19.752952575683594
9.73507022857666
14.522221565246582
16.892440795898438
11.663322448730469
17.34113883972168
9.644318580627441
18.54498863220215
12.20742130279541
17.701416015625
15.432404518127441
14.329307556152344
11.874893188476563
18.33214569091797
6.997559547424316
12.108406066894531
17.846723556518555
15.028018951416016
17.969440460205078
12.993935585021973
9.87424373626709
16.002235412597656
3.6109325885772705
19.769668579101563
15.132404327392578
10.680379867553711
10.47182559967041
19.12258529663086
12.37307357788086
7.250046253204346
15.900995254516602
15.682173728942871
13.676462173461914
17.390825271606445
16.574901580810547
9.888203620910645
14.235077857971191
19.01784324645996
18.403581619262695
11.08780574798584
18.29657554626465
16.40351676940918
9.129759788513184
15.406996726989746
19.069395065307617
14.773578643798828
11.83376693725586
13.823615074157715
15.225613594055176
18.390005111694336
9.581780433654785
13.279887199401855
7.3242058753967285
17.133071899414063
19.576223373413086
-12.820134162902832
-19.800203323364258
-17.0744686126709
-17.674848556518555
-8.361433029174805
-15.339669227600098
-5.51912784576416
-3.616197347640991
-12.367142677307129
-18.736202239990234
-19.681825637817383
-11.40543270111084
-19.93390464782715
-18.14678382873535
-3.692850351333618
-15.27191162109375
-11.86511516571045
-1.2593568563461304
-7.408123970031738
-2.054206132888794
-8.036239624023438
-0.7682669758796692
-3.526843309402466
-7.528669834136963
-15.418400764465332
-13.72667407989502
-9.339685440063477
-8.873225212097168
-14.345982551574707
-16.65589141845703
-4.8260178565979
-9.931633949279785
-12.985785484313965
-0.745481014251709
-15.917988777160645
-9.618507385253906
-19.54703712463379
-9.116406440734863
-2.9580955505371094
-3.304058790206909
-12.650714874267578
-3.383476972579956
-19.819732666015625
-0.5988709330558777
-5.622012138366699
-5.9220356941223145
-9.925702095031738
-7.274572849273682
-6.699758052825928
-17.25005340576172
-6.503749370574951
-10.897993087768555
-3.071967363357544
-5.548452377319336
-3.6290154457092285
-5.0937180519104
-15.626079559326172
-16.323196411132813
-10.593811988830566
-13.278657913208008
-3.885732412338257
-4.128830909729004
-2.357367992401123
-17.373497009277344
-2.214385509490967
-18.02130126953125
10.180355072021484
18.383846282958984
9.061480522155762
19.12459945678711
18.587528228759766
18.68045425415039
18.98882293701172
13.69935417175293
15.950716972351074
11.30379581451416
16.8008975982666
8.55518627166748
12.951353073120117
18.49974822998047
8.680623054504395
18.54403305053711
17.353757858276367
12.148272514343262
13.159690856933594
14.736884117126465
8.450992584228516
14.539338111877441
18.900033950805664
15.725675582885742
15.215662956237793
17.481340408325195
16.301284790039063
18.756458282470703
10.054311752319336
16.32485008239746
13.65717601776123
10.520155906677246
16.015411376953125
3.9083304405212402
13.45238971710205
16.147321701049805
15.019691467285156
12.466205596923828
17.219860076904297
15.216300964355469
10.574211120605469
7.014174461364746
10.687847137451172
13.461188316345215
11.949322700500488
8.206291198730469
11.381948471069336
14.130317687988281
12.508491516113281
19.041032791137695
7.169215679168701
12.102017402648926
7.29698371887207
15.072517395019531
14.753880500793457
15.830385208129883
19.541942596435547
16.389625549316406
11.192506790161133
16.673343658447266
15.479166984558105
15.16515827178955
17.490699768066406
15.177369117736816
16.588428497314453
9.50780200958252
18.928817749023438
-4.390687465667725
-4.82365608215332
-2.832737684249878
-3.7026541233062744
-11.418068885803223
-7.9171977043151855
-3.323486089706421
-8.51514720916748
-8.463934898376465
-7.277635097503662
-3.735142230987549
-5.665060997009277
-3.3746209144592285
-1.3364590406417847
-10.991400718688965
-13.60325813293457
-0.6913278698921204
-2.6685078144073486
-12.368446350097656
-14.273734092712402
-17.375930786132813
-5.940922737121582
-17.25380516052246
-17.69915008544922
-19.452346801757813
-16.230806350708008
-15.77422046661377
-18.34140968322754
-4.821957588195801
-7.859798908233643
-18.723201751708984
-9.897406578063965
-15.87265682220459
-16.197011947631836
-15.346681594848633
-6.553236484527588
-17.983882904052734
-3.267324924468994
-1.3942899703979492
-16.53938102722168
-11.36686897277832
-13.148820877075195
-1.0985273122787476
-9.700921058654785
-16.043638229370117
-3.340116500854492
-15.110254287719727
-6.2166266441345215
-5.935364246368408
-10.381795883178711
-4.306259632110596
-6.237943649291992
-3.490825891494751
-20.029712677001953
-18.977346420288086
-9.330679893493652
-18.567901611328125
-11.069933891296387
-11.291824340820313
-6.3610100746154785
-9.944432258605957
-18.839813232421875
-13.17114543914795
-0.6795239448547363
-17.578554153442383
17.32582664489746
14.865995407104492
13.55612850189209
16.83005142211914
16.8313045501709
12.915633201599121
10.986137390136719
18.0147705078125
9.683422088623047
12.213027000427246
18.819263458251953
15.126572608947754
11.036063194274902
19.624126434326172
15.629603385925293
8.624189376831055
12.182263374328613
10.332955360412598
17.041305541992188
11.933536529541016
18.0346736907959
7.31771993637085
15.15390682220459
18.975473403930664
19.85190200805664
18.437467575073242
13.228564262390137
15.864595413208008
15.4529447555542
16.611190795898438
18.760841369628906
19.698619842529297
18.350521087646484
13.587163925170898
12.748017311096191
18.62776756286621
14.028299331665039
3.5473039150238037
15.58415699005127
16.074710845947266
13.93547534942627
17.80560874938965
9.953561782836914
17.127222061157227
17.170289993286133
15.616717338562012
14.751241683959961
13.070343017578125
7.710135459899902
15.247607231140137
11.047303199768066
17.188209533691406
12.409440040588379
7.677028179168701
13.920475006103516
19.348360061645508
18.057666778564453
10.567601203918457
10.267565727233887
8.640250205993652
13.00023365020752
-16.10248374938965
-4.410283088684082
-18.484012603759766
-16.96668243408203
-16.813814163208008
-16.853328704833984
-7.072731018066406
-4.778257369995117
-2.6114349365234375
-15.905611991882324
-5.061423301696777
-9.45375919342041
-20.07874298095703
-14.093206405639648
-3.3503758907318115
-9.09615707397461
-6.640717029571533
-6.820685863494873
-0.7126312255859375
-3.856677293777466
-14.74733829498291
-1.5166034698486328
-12.714515686035156
-3.7568109035491943
-10.583770751953125
-15.627943992614746
-10.461960792541504
-13.388988494873047
-6.611240386962891
-14.9375581741333
-14.774847984313965
-11.786629676818848
-18.33441162109375
-11.556170463562012
-0.4642254412174225
-1.0012954473495483
-4.6921186447143555
-18.566057205200195
-13.217324256896973
-7.0379509925842285
-11.952835083007813
-18.915998458862305
-8.807659149169922
-2.201345443725586
-19.657197952270508
-8.299712181091309
-18.66350746154785
-16.53952980041504
-4.620594024658203
-17.8477840423584
-0.043037254363298416
-15.428009033203125
-15.940726280212402
-12.63100814819336
-14.447781562805176
-2.8846423625946045
-8.125282287597656
-17.798128128051758
-3.471459150314331
-7.59568452835083
-17.589269638061523
-10.255270957946777
-4.611292839050293
-5.375087261199951
-11.633672714233398
-8.91031551361084
-9.205595016479492
-1.474171757698059
-6.3153157234191895
-4.879634857177734
-8.113426208496094
14.70683765411377
9.738408088684082
17.076953887939453
19.810190200805664
16.932010650634766
13.174181938171387
11.146539688110352
16.267303466796875
15.080500602722168
15.047426223754883
12.415135383605957
19.605554580688477
12.788042068481445
16.67843246459961
16.223602294921875
17.760494232177734
9.018092155456543
4.2174601554870605
15.462571144104004
11.365229606628418
17.92583656311035
13.765283584594727
18.031763076782227
17.373319625854492
18.768259048461914
15.280766487121582
19.405614852905273
13.986650466918945
15.79096794128418
12.221234321594238
4.934023857116699
11.809427261352539
15.132686614990234
18.86155128479004
10.99295711517334
13.37744140625
13.730396270751953
19.47662353515625
18.566823959350586
13.9196138381958
10.379464149475098
12.574335098266602
9.067848205566406
10.373743057250977
8.290631294250488
11.366109848022461
19.589588165283203
16.422286987304688
19.195960998535156
17.042980194091797
7.169238567352295
13.946200370788574
14.97359561920166
15.522214889526367
16.272079467773438
7.691171646118164
18.81151008605957
11.763440132141113
17.114482879638672
17.385902404785156
9.740492820739746
17.966917037963867
8.66447639465332
7.297708034515381
-14.507682800292969
-18.227108001708984
-4.092777729034424
-5.195844650268555
-1.3212608098983765
-6.71722412109375
-16.321748733520508
-3.9084982872009277
-5.270290374755859
-17.852275848388672
-12.5822114944458
-0.367246150970459
-1.716506004333496
-9.23112964630127
-13.937249183654785
-16.461597442626953
-8.286713600158691
-19.63010025024414
-19.44791030883789
-15.138530731201172
-12.708019256591797
-7.91522216796875
-12.315194129943848
-14.066256523132324
-3.2666733264923096
-5.104988098144531
-5.574587345123291
-0.22915220260620117
-7.6120100021362305
-11.41332721710205
-14.66018295288086
-10.004325866699219
-8.614304542541504
-3.1551225185394287
-15.934661865234375
-16.638147354125977
-11.106219291687012
-3.629477024078369
-8.240167617797852
-2.3800909519195557
-7.96781587600708
0.07959874719381332
-5.420863628387451
-2.9659409523010254
-1.0202198028564453
-11.679776191711426
-6.011288166046143
-18.558847427368164
-3.0841524600982666
-16.40949249267578
-17.69770622253418
-13.628046035766602
-10.84540843963623
-2.521988868713379
-16.40579605102539
-18.101619720458984
-2.3246147632598877
-15.890027046203613
-10.218253135681152
-17.92298698425293
-15.716344833374023
-5.6271138191223145
-11.0036039352417
-0.6580445170402527
-3.3257923126220703
-16.08860206604004
-14.778349876403809
19.119068145751953
17.096900939941406
17.0880069732666
18.504751205444336
12.149779319763184
16.35884666442871
16.5716609954834
17.10832977294922
15.972521781921387
14.138599395751953
14.426637649536133
15.673604011535645
17.950637817382813
11.225452423095703
10.995820999145508
13.30245590209961
11.353534698486328
18.922988891601563
12.945396423339844
4.673281192779541
12.98520278930664
11.055663108825684
16.34041976928711
17.406417846679688
17.364999771118164
8.095097541809082
2.268962860107422
9.088080406188965
13.49227523803711
14.916723251342773
16.841205596923828
17.005205154418945
14.918962478637695
1.9004195928573608
13.538352966308594
10.897061347961426
12.548166275024414
16.686254501342773
14.824410438537598
7.8853254318237305
11.27370548248291
19.10201072692871
14.903105735778809
16.73288345336914
19.560739517211914
19.92056655883789
4.1168951988220215
17.96714210510254
8.780396461486816
18.92763328552246
14.424749374389648
7.032138824462891
11.661181449890137
19.71604347229004
9.139914512634277
7.217916488647461
19.143936157226563
9.30602741241455
11.717367172241211
16.187923431396484
18.294687271118164
12.81082820892334
14.592876434326172
13.20134449005127
13.67724323272705
-15.907561302185059
-12.014191627502441
-9.292550086975098
-4.172295570373535
-5.388930320739746
-0.641768753528595
-16.915864944458008
-12.802616119384766
-3.268143892288208
-14.783455848693848
-5.055634021759033
-0.8379414677619934
-1.6446090936660767
-19.30537223815918
-9.661699295043945
-11.580811500549316
-17.800500869750977
-5.887688159942627
-16.77993392944336
-18.105636596679688
-3.1365931034088135
-13.64659595489502
-17.774219512939453
-7.899417877197266
-9.86046028137207
-16.615039825439453
-14.681236267089844
-5.658049583435059
-4.749176502227783
-10.683145523071289
-1.1579538583755493
-18.445161819458008
-13.574801445007324
-2.648226022720337
-10.812776565551758
-5.838207244873047
-19.818599700927734
-7.736802577972412
-17.094070434570313
-10.327475547790527
-5.4103474617004395
-7.482093811035156
-1.0359190702438354
-4.102933406829834
-16.2960147857666
-9.15064811706543
-9.333869934082031
-18.85348892211914
-15.880696296691895
-10.823506355285645
-5.146887302398682
-14.251812934875488
-9.931893348693848
-18.009366989135742
-14.837043762207031
-11.817169189453125
-4.077773094177246
-11.334200859069824
-17.097686767578125
-3.038195848464966
-3.120039701461792
-8.394938468933105
-8.041810989379883
-3.5291526317596436
13.751530647277832
16.26517677307129
10.013082504272461
11.556198120117188
11.631528854370117
16.750423431396484
16.97003936767578
17.088088989257813
12.936673164367676
20.209684371948242
17.984771728515625
15.124549865722656
17.196033477783203
18.80904769897461
19.163490295410156
11.52026081085205
14.253579139709473
18.24217414855957
14.848822593688965
9.060480117797852
8.026620864868164
11.870972633361816
15.265297889709473
10.48557186126709
13.452468872070313
8.599109649658203
15.499577522277832
16.86815643310547
16.834455490112305
13.583354949951172
14.679450035095215
17.613554000854492
15.126213073730469
14.183692932128906
19.068988800048828
3.9864237308502197
13.857956886291504
12.220830917358398
17.42547607421875
8.10146713256836
19.22939109802246
19.18805694580078
8.642818450927734
20.199586868286133
9.034818649291992
7.361178398132324
7.553114414215088
11.06415843963623
18.477481842041016
15.972773551940918
14.933243751525879
9.391934394836426
15.022078514099121
17.464832305908203
19.788667678833008
17.330385208129883
10.227968215942383
17.039077758789063
18.47214126586914
16.858943939208984
17.304767608642578
19.107282638549805
19.318023681640625
11.43958568572998
15.962372779846191
12.459915161132813
-16.743446350097656
-9.711981773376465
-17.880203247070313
-4.464086532592773
-9.51121711730957
-16.167495727539063
-13.99249267578125
-5.388343334197998
-5.107607364654541
-5.2352776527404785
-10.319855690002441
-16.182310104370117
-19.099464416503906
-3.0256471633911133
-12.867897987365723
-12.695380210876465
-16.38630485534668
-19.725051879882813
-6.471303462982178
-10.179776191711426
-13.618821144104004
-6.572024822235107
-19.70098876953125
-13.919724464416504
-5.5513200759887695
-15.805956840515137
-5.25368070602417
-14.288036346435547
-18.423982620239258
-13.955007553100586
-1.8177852630615234
-16.638349533081055
-20.105804443359375
-19.682653427124023
-3.448991537094116
-10.74935245513916
-14.165827751159668
-6.533621788024902
-7.95231819152832
-13.840505599975586
-3.087026357650757
-18.930994033813477
-11.71154499053955
-3.7801060676574707
-7.923768043518066
-5.675734519958496
-13.059650421142578
-8.072495460510254
-4.464222431182861
-16.51088523864746
-9.881814002990723
-11.382681846618652
-3.895292282104492
-8.16879653930664
-4.652848720550537
-16.06914520263672
-2.673539400100708
-17.178325653076172
-0.5383126139640808
-19.18621063232422
-9.169471740722656
-11.439545631408691
-17.21546745300293
-8.755529403686523
-13.04846477508545
-2.433830976486206
-1.270715355873108
-1.5003995895385742
-6.866520404815674
-16.847326278686523
-18.77811622619629
12.788702011108398
15.296956062316895
9.74355697631836
14.244230270385742
19.153785705566406
17.185213088989258
17.616479873657227
11.54035758972168
11.610198974609375
17.195051193237305
18.472318649291992
10.641932487487793
8.802338600158691
17.8848819732666
8.5833101272583
14.930760383605957
8.07475471496582
16.42706871032715
19.84722137451172
11.5162992477417
8.8644437789917
15.894192695617676
16.037336349487305
10.421027183532715
15.373320579528809
19.219072341918945
19.250408172607422
7.485429286956787
4.621647357940674
20.157649993896484
12.767702102661133
19.580989837646484
11.527684211730957
10.680971145629883
14.40322494506836
7.310060024261475
17.82552146911621
11.687041282653809
13.75704288482666
16.25754737854004
6.703380107879639
12.956867218017578
18.378232955932617
17.14653968811035
4.474696636199951
11.236539840698242
17.12493133544922
18.547931671142578
17.542316436767578
16.684268951416016
13.684744834899902
13.05369758605957
13.218206405639648
16.229454040527344
16.70427894592285
18.66803741455078
17.05534553527832
16.965768814086914
14.948092460632324
9.815407752990723
-16.72003936767578
-8.00424861907959
-4.099350929260254
-13.669818878173828
-15.826308250427246
-2.1197245121002197
-16.75857162475586
-8.499094009399414
-16.75433921813965
-15.955975532531738
-3.9476778507232666
-12.35534954071045
-18.412704467773438
-18.258995056152344
-5.394891262054443
-10.81468391418457
-4.80287504196167
-10.158574104309082
-1.0500370264053345
-5.74445915222168
-0.5681269764900208
-18.347597122192383
-15.86463451385498
-14.387770652770996
-15.153531074523926
-15.214906692504883
-19.565141677856445
-5.447257995605469
-7.946874141693115
-2.99665904045105
-19.467863082885742
-4.866069793701172
-11.244210243225098
-11.08469295501709
-3.1582717895507813
-11.692817687988281
-16.179832458496094
-11.730958938598633
-12.485353469848633
-6.214894771575928
-14.571340560913086
-17.173131942749023
-8.980127334594727
-4.295777797698975
-10.599135398864746
-9.863018035888672
-16.213743209838867
-14.542645454406738
-8.297966957092285
-18.616607666015625
-2.8486316204071045
-8.4015531539917
-19.822521209716797
-17.92202377319336
-8.077118873596191
-20.128662109375
-14.322245597839355
-12.989212989807129
-4.430240631103516
-4.657223701477051
-6.981773376464844
-4.313874244689941
-1.0634570121765137
-7.982207775115967
-12.802803993225098
17.180492401123047
14.675385475158691
15.948495864868164
13.991997718811035
19.401538848876953
17.932960510253906
16.192365646362305
8.592649459838867
15.077340126037598
19.51021385192871
11.985800743103027
9.134272575378418
12.512181282043457
17.353944778442383
8.109503746032715
8.475713729858398
17.327913284301758
10.951452255249023
14.14294147491455
11.780616760253906
13.833696365356445
16.413646697998047
17.387514114379883
16.515605926513672
2.5457608699798584
8.236578941345215
19.52144432067871
18.291351318359375
15.23706340789795
17.375391006469727
4.270158767700195
19.68769645690918
10.9923677444458
7.570342540740967
17.947208404541016
12.964140892028809
8.933417320251465
14.072918891906738
18.86083221435547
0.366983562707901
15.136030197143555
4.943726062774658
12.045820236206055
15.499876022338867
10.857279777526855
14.762258529663086
16.67177963256836
19.41254234313965
15.261395454406738
16.12786102294922
11.179378509521484
13.395217895507813
13.75039291381836
18.987668991088867
16.605388641357422
15.584673881530762
18.47014808654785
11.536097526550293
13.452763557434082
-6.162845611572266
-11.241283416748047
-4.596648693084717
-12.668627738952637
-0.524420440196991
-8.161001205444336
-11.952529907226563
-11.027034759521484
-5.155646800994873
-6.6849541664123535
-7.467430591583252
-9.003480911254883
-16.143207550048828
-3.3763959407806396
-19.72467041015625
-15.22618293762207
-9.082898139953613
-4.551200866699219
-17.70725440979004
-6.119582176208496
-9.044806480407715
-15.154078483581543
-17.562646865844727
-3.7346060276031494
-1.871617078781128
-12.095307350158691
-19.127416610717773
-7.009138584136963
-13.024407386779785
-17.37435531616211
-18.086048126220703
-19.76155662536621
-2.1237738132476807
-5.197554588317871
-8.997334480285645
-1.529731273651123
-14.967704772949219
-18.2924861907959
-3.2255165576934814
-17.463016510009766
-14.814407348632813
-1.6776095628738403
-19.806352615356445
-14.719707489013672
-1.2296162843704224
-3.657681941986084
-14.885499954223633
-10.832289695739746
-16.854141235351563
-10.079710006713867
-8.279032707214355
-8.505943298339844
-19.591434478759766
-11.427315711975098
-16.85704803466797
-17.072418212890625
-16.043230056762695
-10.654741287231445
-13.214056015014648
-12.118906021118164
-16.15381622314453
-5.55361270904541
-12.219609260559082
-3.219752550125122
-3.340148448944092
-9.412211418151855
-14.808900833129883
-17.244213104248047
18.397010803222656
13.827802658081055
15.567365646362305
16.50151824951172
15.017724990844727
16.819202423095703
12.20051383972168
13.0208740234375
19.448848724365234
16.891250610351563
11.020739555358887
13.9190092086792
16.086448669433594
19.072265625
12.796418190002441
8.061498641967773
12.976129531860352
7.546339511871338
8.4777193069458
19.6758975982666
17.47466468811035
17.251873016357422
11.029699325561523
15.69235897064209
14.430731773376465
10.307518005371094
1.9966176748275757
19.756919860839844
14.86939811706543
19.584577560424805
15.824610710144043
11.18799877166748
20.031259536743164
17.885465621948242
4.353908061981201
16.2955379486084
7.894711017608643
6.559008598327637
10.472566604614258
16.310392379760742
13.612430572509766
15.13580322265625
13.628401756286621
4.73719596862793
11.410937309265137
17.778406143188477
17.881772994995117
18.692026138305664
13.093560218811035
19.163097381591797
9.217337608337402
12.340397834777832
18.116357803344727
17.490121841430664
17.29806900024414
13.195960998535156
11.215386390686035
12.808563232421875
18.411537170410156
9.977066040039063
-12.565666198730469
-17.765159606933594
-4.692542552947998
-7.22487735748291
-5.077659606933594
-9.154046058654785
-14.063691139221191
-9.520030975341797
-19.02560806274414
-10.836636543273926
-4.629961013793945
-17.855302810668945
-7.33090353012085
-1.1518832445144653
-11.907867431640625
-2.7905478477478027
-7.814326763153076
-9.692737579345703
-14.276022911071777
-16.47545051574707
-8.469926834106445
-13.423800468444824
-15.875567436218262
-2.4421286582946777
-2.6803650856018066
-5.545889854431152
-5.273010730743408
-2.916700839996338
-18.132434844970703
-5.234801769256592
-15.810986518859863
-9.949441909790039
-11.264954566955566
-17.815629959106445
-15.621977806091309
-16.988069534301758
-2.8488264083862305
-4.442737579345703
-11.599608421325684
-9.663697242736816
-0.5344287753105164
-1.7467836141586304
-19.2175235748291
-4.265913009643555
-0.29286035895347595
-17.033220291137695
-19.943248748779297
-19.69215202331543
-8.356024742126465
-13.331936836242676
-19.36425018310547
-6.661230087280273
-9.538448333740234
-6.845961093902588
-13.088583946228027
-4.29843282699585
-18.45005989074707
-17.384967803955078
-16.08380699157715
-18.37477684020996
-15.42326545715332
-6.637385845184326
-5.082780361175537
-15.003061294555664
-3.5620763301849365
-7.888371467590332
-17.83521270751953
-13.081571578979492
-13.937950134277344
-8.294623374938965
-14.191948890686035
-15.92775821685791
18.194602966308594
18.479063034057617
10.592832565307617
16.513671875
13.131376266479492
11.906582832336426
17.257293701171875
18.417438507080078
18.18213653564453
19.33287811279297
14.280173301696777
16.993684768676758
15.092896461486816
10.734758377075195
7.976212501525879
15.465926170349121
8.95180606842041
10.913283348083496
19.289127349853516
11.082590103149414
15.28309154510498
16.210115432739258
10.129348754882813
16.140941619873047
10.522080421447754
17.70906639099121
14.149652481079102
2.1964709758758545
12.892743110656738
18.50907325744629
20.233354568481445
16.96587371826172
4.6414384841918945
15.86043643951416
19.347667694091797
11.754232406616211
19.457048416137695
13.499300003051758
15.990408897399902
13.7261381149292
7.8956828117370605
7.506401538848877
17.88239288330078
12.53072738647461
8.11046314239502
11.405187606811523
18.491012573242188
11.49427318572998
15.915581703186035
13.291433334350586
14.029162406921387
8.594496726989746
17.147232055664063
14.82955265045166
18.646942138671875
19.449966430664063
13.646653175354004
12.678625106811523
15.619296073913574
16.071813583374023
15.4014310836792
9.352288246154785
18.860244750976563
-7.558022975921631
-12.697073936462402
-8.968692779541016
-10.377077102661133
-2.596517324447632
-16.415958404541016
-9.248294830322266
-0.3148770332336426
-3.8536651134490967
-2.3088572025299072
-6.197729110717773
-19.11655044555664
-11.313179016113281
-15.257858276367188
-19.946125030517578
-13.324806213378906
-8.900491714477539
-17.339736938476563
-18.328800201416016
-2.792813301086426
-4.328794479370117
-1.2786458730697632
-11.128314971923828
-8.755278587341309
-14.17850112915039
-16.28723907470703
-18.998950958251953
-19.118757247924805
-16.239835739135742
-15.330183982849121
-8.63090991973877
-10.080620765686035
-14.085551261901855
-2.126671075820923
-7.461728572845459
-5.485859394073486
-0.021487554535269737
-16.561857223510742
-17.819534301757813
-6.5575103759765625
-13.151299476623535
-19.419649124145508
-14.889226913452148
-10.898759841918945
-3.473938465118408
-16.559316635131836
-8.542763710021973
-7.5333943367004395
-0.7889493107795715
-4.0221848487854
-4.622941493988037
-14.216545104980469
-18.484533309936523
-16.27037239074707
-5.12089204788208
-5.275726318359375
-15.982940673828125
-2.2117116451263428
-13.996170997619629
-11.484278678894043
-19.305057525634766
-18.734485626220703
-4.576427459716797
-3.4961304664611816
-12.779850006103516
-13.785091400146484
17.355003356933594
14.839061737060547
19.793258666992188
18.88800621032715
15.027641296386719
13.930910110473633
12.759486198425293
18.139915466308594
16.836509704589844
19.578245162963867
14.020011901855469
14.765029907226563
12.787729263305664
9.677912712097168
20.023481369018555
10.957398414611816
17.419878005981445
8.452561378479004
11.174028396606445
14.659860610961914
7.404977321624756
18.408971786499023
7.238064289093018
15.270696640014648
14.581323623657227
18.837480545043945
16.68688201904297
17.283021926879883
16.08433723449707
13.610135078430176
9.737810134887695
11.04143238067627
19.30792999267578
14.1187105178833
16.04240608215332
8.914615631103516
17.227205276489258
2.1627278327941895
15.360127449035645
13.488731384277344
17.861581802368164
9.517380714416504
17.133182525634766
16.373191833496094
4.03322696685791
18.969087600708008
18.928003311157227
15.373059272766113
13.72999095916748
16.41210174560547
10.834552764892578
8.146625518798828
7.226746559143066
9.851430892944336
13.307011604309082
17.4205322265625
5.883343696594238
11.088207244873047
17.682161331176758
8.36219596862793
19.420421600341797
17.492145538330078
11.880520820617676
18.089397430419922
12.981886863708496
18.75056266784668
10.329602241516113
-3.4785172939300537
-5.8519721031188965
-14.650450706481934
-16.298721313476563
-8.667491912841797
-5.3221049308776855
-5.545058250427246
-18.99636459350586
-15.905960083007813
-3.6259524822235107
-6.201817035675049
-2.619922161102295
-11.301594734191895
-6.785646915435791
-19.100341796875
-1.1594749689102173
-12.26540470123291
-13.568971633911133
-9.033040046691895
-17.186250686645508
-6.367051124572754
-5.764176368713379
-14.389796257019043
-2.4096829891204834
-18.475448608398438
-5.563116073608398
-1.7199655771255493
-9.404563903808594
-17.546106338500977
-5.494044303894043
-5.582624435424805
-11.922273635864258
-9.68736457824707
-4.620170593261719
-19.941532135009766
-3.224898099899292
-2.719252586364746
-16.178815841674805
-16.21845245361328
-12.195310592651367
-9.912168502807617
-1.6367015838623047
-3.5999650955200195
-14.12512493133545
-0.785952091217041
-18.673919677734375
-14.075435638427734
-18.507408142089844
-13.695083618164063
-14.735991477966309
-7.245942115783691
-16.61961555480957
-10.721443176269531
-8.35181999206543
-1.181238055229187
-14.33171558380127
-11.714436531066895
-4.740123271942139
-8.151103973388672
-16.288639068603516
-1.6244667768478394
-16.238332748413086
-10.064912796020508
-12.195839881896973
-8.333751678466797
-10.19872760772705
-11.509465217590332
-3.7095706462860107
-19.164905548095703
-17.90097999572754
-0.03019348718225956
17.40772819519043
18.433019638061523
19.76750946044922
16.184406280517578
10.502076148986816
12.177528381347656
14.93474292755127
16.481273651123047
11.529505729675293
16.598169326782227
7.821318626403809
14.796468734741211
18.583953857421875
12.167642593383789
16.3991756439209
14.629318237304688
11.986533164978027
17.2397518157959
17.238414764404297
14.097594261169434
14.049442291259766
2.052560329437256
13.305418968200684
15.666998863220215
17.213300704956055
14.372030258178711
13.418466567993164
8.546360969543457
1.7572919130325317
17.53123664855957
16.39124870300293
15.299274444580078
18.11736488342285
18.49460792541504
12.582033157348633
4.138413906097412
11.109997749328613
17.44867706298828
14.475232124328613
17.245922088623047
10.70574951171875
8.344563484191895
6.9273576736450195
11.964897155761719
17.28543472290039
9.310422897338867
4.725430488586426
10.795273780822754
12.675532341003418
10.287382125854492
16.537731170654297
14.604841232299805
14.688045501708984
8.587739944458008
14.27020263671875
19.334884643554688
15.129737854003906
8.079191207885742
10.249858856201172
17.077909469604492
18.807340621948242
12.29523754119873
18.605314254760742
-19.519119262695313
-4.649194240570068
-3.4609620571136475
-6.783173561096191
-6.3098602294921875
-13.040534019470215
-18.73398780822754
-18.542512893676758
-3.2111239433288574
-5.543740749359131
-3.4018402099609375
-16.080764770507813
-12.47767448425293
-3.6700263023376465
-0.37850236892700195
-7.931298732757568
-15.723978042602539
-2.390202760696411
-8.971837997436523
-16.299068450927734
-3.164982795715332
-2.88165545463562
-6.1045098304748535
-2.8621623516082764
-0.4821675717830658
-13.280879974365234
-3.1508142948150635
-10.355975151062012
-2.813034772872925
-4.778573036193848
-9.422916412353516
-11.96251392364502
-9.94355583190918
-1.8730531930923462
-15.53805160522461
-0.5004202723503113
-16.203166961669922
-3.480243682861328
-5.446279048919678
-7.250094413757324
-13.607348442077637
-6.906939506530762
-16.91400146484375
-11.01997184753418
-9.196802139282227
-7.261613368988037
-11.33892822265625
-17.672353744506836
-4.277224540710449
-13.22989559173584
-8.947199821472168
-10.806182861328125
-16.966747283935547
-19.882463455200195
-0.30320072174072266
-15.989436149597168
-10.360867500305176
-18.492778778076172
-9.380464553833008
-4.961845397949219
-10.666218757629395
-6.900198936462402
-15.03049373626709
-10.129942893981934
-13.855753898620605
-18.503868103027344
-10.944193840026855
13.077506065368652
15.272418022155762
14.118805885314941
14.482900619506836
15.39395523071289
19.262372970581055
10.938387870788574
10.912376403808594
17.710927963256836
18.58626365661621
16.026504516601563
17.302574157714844
9.473650932312012
14.76320743560791
18.955516815185547
17.164365768432617
18.74519157409668
13.936406135559082
16.853975296020508
14.878372192382813
11.861241340637207
12.403815269470215
15.361085891723633
17.446828842163086
19.397287368774414
19.099788665771484
16.98126983642578
14.581456184387207
15.4474515914917
11.897698402404785
16.63862419128418
10.891658782958984
8.2650146484375
19.44163703918457
2.2298240661621094
13.137853622436523
16.64935874938965
17.63898468017578
15.53681468963623
4.214967250823975
15.087474822998047
8.274920463562012
15.999492645263672
10.602336883544922
18.04300880432129
19.43283462524414
19.771747589111328
17.97999382019043
8.308120727539063
12.773089408874512
6.721521854400635
6.505851745605469
10.818033218383789
8.880690574645996
7.861886501312256
10.481804847717285
9.779073715209961
16.484140396118164
10.3051176071167
19.017507553100586
13.173372268676758
17.120840072631836
12.734050750732422
12.759990692138672
14.763840675354004
-20.045072555541992
-6.685039043426514
-4.3325605392456055
-7.35083532333374
-3.1043899059295654
-17.857566833496094
-17.86713218688965
-18.36328887939453
-1.8136221170425415
-7.465620040893555
-3.38171648979187
-0.8629161715507507
-12.861114501953125
-1.8333648443222046
-15.934553146362305
-17.28715705871582
-12.3023681640625
-19.014183044433594
-9.71202564239502
-9.30030632019043
-5.442336082458496
-4.926451206207275
-14.133516311645508
-10.697800636291504
-9.12197208404541
-10.965485572814941
-5.46735954284668
-9.047789573669434
-2.241258144378662
-14.054441452026367
-13.192008972167969
-7.320950031280518
-15.89454174041748
-2.5099356174468994
-2.4590775966644287
-4.7309746742248535
-4.8719072341918945
-9.58303165435791
-6.462472438812256
-13.940291404724121
-19.182788848876953
-16.20315170288086
-18.08222770690918
-18.231346130371094
-5.681852340698242
-15.349449157714844
-10.696054458618164
-16.889677047729492
-9.783036231994629
-9.170899391174316
-14.074394226074219
-10.055108070373535
-14.56932258605957
-2.9921422004699707
-18.039743423461914
-12.072891235351563
-4.24890661239624
-3.4824836254119873
-1.8250313997268677
-4.388424396514893
-16.668251037597656
-6.268222808837891
-18.447174072265625
-18.55917739868164
-6.416837692260742
13.094276428222656
17.304569244384766
10.294075012207031
9.401092529296875
18.635873794555664
9.274430274963379
12.59883975982666
7.802352428436279
17.259546279907227
11.204622268676758
7.797635078430176
12.778963088989258
15.518574714660645
12.018373489379883
13.010254859924316
13.974772453308105
14.287850379943848
9.358100891113281
13.702750205993652
14.723804473876953
11.006804466247559
18.76334571838379
16.09314727783203
13.733880996704102
12.154313087463379
16.506107330322266
16.450061798095703
1.349055290222168
11.12696647644043
14.300468444824219
18.603897094726563
11.54794979095459
3.6005771160125732
11.488412857055664
9.098509788513184
15.529594421386719
17.360919952392578
10.477095603942871
18.74627685546875
14.833149909973145
18.731990814208984
15.189114570617676
18.328853607177734
19.3450984954834
6.960238456726074
15.342597961425781
10.318278312683105
19.67912483215332
7.175326824188232
16.94800567626953
18.212568283081055
9.805530548095703
16.565357208251953
15.543914794921875
19.79924201965332
13.573251724243164
14.236079216003418
11.873980522155762
18.785968780517578
17.498342514038086
-4.355450630187988
-17.412311553955078
-8.01815128326416
-17.31372833251953
-9.53184986114502
-13.932870864868164
-13.985245704650879
-3.4821157455444336
-6.006070613861084
-17.07077980041504
-9.491934776306152
-4.133295059204102
-12.38448429107666
-8.40978717803955
-4.357203960418701
-20.214570999145508
-3.6263692378997803
-1.6974492073059082
-11.756927490234375
-11.924600601196289
-4.7624735832214355
-6.988349914550781
-14.584975242614746
-2.7718870639801025
-10.637408256530762
-16.699098587036133
-11.361431121826172
-19.94341278076172
-8.025481224060059
-8.247764587402344
-1.6230274438858032
-15.679489135742188
-18.79541778564453
-16.26707649230957
-12.451089859008789
-9.672438621520996
-4.902652263641357
-15.621541023254395
-13.987431526184082
-4.796288967132568
-15.786629676818848
-10.808804512023926
-2.897955894470215
-2.964515447616577
-8.971750259399414
-3.263730764389038
-5.963955402374268
-6.703301906585693
-6.362695217132568
-7.875311374664307
-1.4942158460617065
-3.359739303588867
-17.50929069519043
-16.116474151611328
-11.402588844299316
-19.110069274902344
-18.741458892822266
-17.865488052368164
-13.577764511108398
-17.562915802001953
-4.255399703979492
-18.847429275512695
-18.658557891845703
-3.483555316925049
-18.216609954833984
-14.72828197479248
-1.079407811164856
-8.874420166015625
-2.562535285949707
-16.2777099609375
-5.9269866943359375
-15.425265312194824
-6.3636088371276855
12.199365615844727
8.867722511291504
16.92671012878418
18.13006591796875
11.357150077819824
8.29060173034668
17.09453582763672
19.387924194335938
14.766013145446777
13.66917896270752
15.200080871582031
8.430294036865234
16.651838302612305
16.852731704711914
15.350996017456055
13.395105361938477
9.475611686706543
14.05052375793457
9.881807327270508
12.71789264678955
15.73823356628418
18.618595123291016
10.514555931091309
13.318962097167969
16.371305465698242
15.19723892211914
18.974170684814453
14.546730995178223
1.9557465314865112
17.857162475585938
19.70826530456543
16.364089965820313
0.4773416519165039
4.49901008605957
11.580816268920898
19.15047836303711
15.976649284362793
7.3069658279418945
5.885176658630371
10.581769943237305
12.214484214782715
11.999313354492188
18.07671356201172
16.047374725341797
8.685651779174805
16.832181930541992
8.409782409667969
7.97532320022583
12.85056209564209
11.2639741897583
10.899545669555664
12.04994010925293
14.492727279663086
16.706729888916016
20.267471313476563
14.06873607635498
17.274333953857422
18.79442596435547
18.150890350341797
13.22014331817627
-13.429198265075684
-15.71403980255127
-10.574951171875
-2.866877555847168
-15.949579238891602
-17.709495544433594
-16.558557510375977
-15.686906814575195
-4.055326461791992
-3.2015247344970703
-0.5976759791374207
-5.5810160636901855
-18.9309024810791
-10.589420318603516
-19.89638900756836
-15.983997344970703
-2.9420626163482666
-0.2971431314945221
-10.993584632873535
-4.574709892272949
-13.870986938476563
-10.66651439666748
-16.944467544555664
-9.979743957519531
-18.520856857299805
-6.485935211181641
-10.130111694335938
-5.968142509460449
-18.164480209350586
-18.546504974365234
-3.7649340629577637
-6.396544933319092
-16.84814453125
-1.8775783777236938
-3.837364673614502
-18.584121704101563
-10.617790222167969
-5.855897903442383
-13.7544527053833
-14.048791885375977
-0.9847018122673035
-8.655733108520508
-6.655736446380615
-4.836993217468262
-19.54031753540039
-15.499031066894531
-15.608692169189453
-18.036212921142578
-13.852540016174316
-17.76589012145996
-19.62529182434082
-14.687271118164063
-8.925040245056152
-11.036918640136719
-2.480020523071289
-16.051864624023438
-9.296059608459473
-3.7499728202819824
-13.17221450805664
-4.373699188232422
-2.8502233028411865
-12.79223918914795
-0.30269289016723633
-6.275172710418701
-11.155404090881348
-7.252624988555908
-15.695995330810547
-1.3039307594299316
18.276365280151367
8.69779109954834
9.448542594909668
18.928203582763672
19.29844856262207
16.30548858642578
11.180225372314453
11.309427261352539
18.030099868774414
8.835555076599121
9.81421947479248
9.935134887695313
14.771865844726563
15.572405815124512
16.18305206298828
7.694767475128174
16.642717361450195
16.70699119567871
13.269362449645996
12.286065101623535
19.2169132232666
16.540090560913086
17.4872989654541
14.600852966308594
14.244929313659668
4.932379245758057
7.3078203201293945
16.845548629760742
0.023654302582144737
16.930370330810547
16.12798500061035
16.696542739868164
16.457942962646484
16.801525115966797
9.866644859313965
14.142339706420898
2.509230375289917
4.655964374542236
18.97377586364746
11.341279029846191
14.43948745727539
10.264810562133789
14.679933547973633
8.666230201721191
19.384973526000977
11.933197975158691
16.69773292541504
18.84392547607422
8.481573104858398
8.938416481018066
11.547195434570313
15.074567794799805
18.999774932861328
18.39873504638672
18.039031982421875
12.836357116699219
19.18063735961914
12.924201965332031
18.057281494140625
15.582656860351563
19.09634780883789
15.236089706420898
15.956426620483398
-3.912506103515625
-6.638828754425049
-8.8798828125
-9.760419845581055
-9.031488418579102
-17.042530059814453
-12.49465560913086
-5.932627201080322
-6.455571174621582
-9.859587669372559
-1.8779250383377075
-7.591078281402588
-3.0344085693359375
-9.226714134216309
-3.367854118347168
-12.478645324707031
-9.734525680541992
-19.84523582458496
-15.442145347595215
-13.209088325500488
-4.280783176422119
-4.15567684173584
-10.451788902282715
-6.628762722015381
-8.921553611755371
-15.763094902038574
-14.002867698669434
-14.377631187438965
-19.959001541137695
-12.857534408569336
-15.156362533569336
-16.269691467285156
-16.6060848236084
-17.465917587280273
-11.769391059875488
-5.7838263511657715
-1.6983124017715454
-2.2436273097991943
-18.150230407714844
-13.44800853729248
-6.012834548950195
-1.5887376070022583
-14.334617614746094
-9.421979904174805
-2.3045270442962646
-17.49984359741211
-3.7378766536712646
-4.014599800109863
-15.999497413635254
-19.845760345458984
-15.031438827514648
-14.816662788391113
-18.498247146606445
-17.527849197387695
-17.541345596313477
-4.270088195800781
-6.357210636138916
-3.6715381145477295
-1.023747444152832
-10.279767990112305
-0.2675083577632904
-8.0355863571167
-10.378196716308594
-3.828204393386841
-1.4895614385604858
-14.512346267700195
-10.439802169799805
-5.335590839385986
-0.9395387768745422
-19.332258224487305
11.235723495483398
13.143318176269531
16.413833618164063
13.439132690429688
12.403743743896484
8.078985214233398
19.286985397338867
12.202404975891113
14.77496337890625
14.765621185302734
10.368695259094238
17.34198570251465
14.35293960571289
19.4713134765625
19.104787826538086
16.492835998535156
11.690142631530762
8.930256843566895
15.978203773498535
18.719228744506836
13.672261238098145
9.43294620513916
16.90399742126465
12.32505989074707
18.510875701904297
17.19512176513672
11.83221435546875
9.796156883239746
14.457588195800781
13.835622787475586
16.747982025146484
9.554739952087402
8.254090309143066
14.960800170898438
2.1173808574676514
19.04056167602539
4.208040714263916
11.553505897521973
14.895602226257324
18.449390411376953
10.986883163452148
18.92743682861328
17.235456466674805
9.747781753540039
12.224215507507324
20.09811019897461
14.719301223754883
17.60309410095215
12.039774894714355
17.401752471923828
18.452051162719727
19.535770416259766
17.896717071533203
19.835878372192383
15.817553520202637
12.383458137512207
16.937410354614258
14.72066593170166
16.060636520385742
18.127464294433594
15.799935340881348
19.870676040649414
16.52923583984375
17.142261505126953
16.358701705932617
14.148808479309082
-9.234923362731934
-17.03696060180664
-18.67875099182129
-3.2221202850341797
-8.762941360473633
-2.702378511428833
-5.30104923248291
-5.243809700012207
-3.520815134048462
-19.897653579711914
-12.537276268005371
-11.992932319641113
-2.378156900405884
-9.512333869934082
-2.5213897228240967
-19.82129669189453
-3.213937520980835
-15.119107246398926
-10.488945960998535
-6.295895099639893
-19.74225425720215
-0.5164079666137695
-6.783587455749512
-12.529873847961426
-12.767391204833984
-8.459758758544922
-15.553811073303223
-9.933245658874512
-4.824345111846924
-10.793514251708984
-17.374887466430664
-10.695805549621582
-15.6499605178833
-19.127498626708984
-7.777878761291504
-9.691414833068848
-14.033668518066406
-12.747519493103027
-6.568893909454346
-10.075881004333496
-19.596982955932617
-16.69632911682129
-16.194393157958984
-16.7010498046875
-2.037412166595459
-7.057787895202637
-4.921275615692139
-19.360315322875977
-11.263039588928223
-1.3615460395812988
-11.21309757232666
-7.821809768676758
-17.06907081604004
-16.93521499633789
-5.353396415710449
-17.9549560546875
-7.806443691253662
-5.139994144439697
-13.471031188964844
-10.323832511901855
-3.8275556564331055
-17.243207931518555
-14.835952758789063
-15.269373893737793
-18.75169563293457
-15.028284072875977
-1.0189027786254883
-4.586648941040039
-14.195788383483887
-7.211924076080322
-18.327556610107422
-8.933256149291992
-3.416964054107666
-11.327600479125977
-3.229614496231079
-16.126983642578125
15.119719505310059
10.064387321472168
17.29804229736328
15.147035598754883
19.313404083251953
14.077384948730469
18.84302520751953
15.490501403808594
9.084755897521973
17.508455276489258
8.49229621887207
8.077570915222168
17.167217254638672
16.133541107177734
20.04994010925293
15.873656272888184
17.24692153930664
17.807865142822266
12.450326919555664
18.84211540222168
18.019611358642578
13.31903076171875
15.776013374328613
13.042470932006836
11.959858894348145
9.990599632263184
10.999692916870117
14.382391929626465
18.678272247314453
16.742555618286133
11.027978897094727
8.1594820022583
16.53181266784668
14.579728126525879
6.664973258972168
13.544814109802246
12.368112564086914
19.508941650390625
2.943650007247925
16.215940475463867
4.564337730407715
10.73961067199707
14.476956367492676
1.3675059080123901
16.190702438354492
16.12530517578125
8.811930656433105
11.503764152526855
17.18686866760254
12.246500015258789
17.30156707763672
12.628226280212402
14.086647987365723
18.367290496826172
10.552655220031738
17.47806167602539
17.561328887939453
14.771484375
15.046599388122559
20.028236389160156
18.73087501525879
17.341161727905273
8.676652908325195
13.591434478759766
-8.909518241882324
-8.510248184204102
-9.880888938903809
-9.591704368591309
-0.9691414833068848
-13.791231155395508
-8.053086280822754
-7.71036958694458
-11.648261070251465
-17.289445877075195
-6.076245307922363
-7.004642486572266
-1.6614422798156738
-15.765581130981445
-0.5597033500671387
-2.2563388347625732
-3.183328866958618
-15.943316459655762
-15.614484786987305
-10.5084228515625
-15.412416458129883
-0.404642254114151
-5.929648399353027
-9.121313095092773
-13.130452156066895
-17.250661849975586
-9.16655158996582
-4.9293036460876465
-11.549813270568848
-14.80465030670166
-3.0054562091827393
-11.669857025146484
-7.287315845489502
-12.858201026916504
-18.890403747558594
-10.853195190429688
-11.790797233581543
-10.641133308410645
-19.4697322845459
-3.527742385864258
-18.433265686035156
-2.2849793434143066
-5.501477241516113
-7.737247467041016
-18.741777420043945
-3.547663927078247
-16.331769943237305
-2.8758373260498047
-2.7235686779022217
-13.572046279907227
-2.5775697231292725
-16.854143142700195
-1.0497980117797852
-14.048360824584961
-8.54521369934082
-3.5754358768463135
-0.3561600148677826
-15.26601791381836
-13.839302062988281
-6.472230911254883
-18.121706008911133
-18.396495819091797
-18.385278701782227
-3.672105073928833
-1.3263415098190308
-3.7660012245178223
-5.875131130218506
-10.095002174377441
-16.498153686523438
-6.311338901519775
-16.122241973876953
-18.636802673339844
-6.106868267059326
8.652756690979004
15.446250915527344
16.57609748840332
16.914548873901367
18.05062484741211
17.940641403198242
17.93241310119629
10.389920234680176
8.276824951171875
17.115324020385742
18.33637237548828
14.974867820739746
16.664531707763672
16.344797134399414
13.57102108001709
9.107105255126953
12.260587692260742
8.082297325134277
16.565231323242188
15.635531425476074
13.273908615112305
8.780653953552246
14.501591682434082
18.305315017700195
18.6048641204834
17.92646026611328
19.190649032592773
8.662924766540527
18.17725944519043
11.723732948303223
12.597395896911621
11.30076789855957
11.019822120666504
15.862621307373047
11.289671897888184
11.308915138244629
18.194902420043945
13.349350929260254
2.524477243423462
15.726433753967285
9.048788070678711
18.9577579498291
19.512432098388672
4.1294145584106445
16.264907836914063
11.928760528564453
14.438875198364258
9.213918685913086
0.51963871717453
15.290328025817871
1.1430319547653198
17.824893951416016
16.457841873168945
19.851268768310547
16.21714210510254
15.760746955871582
20.038860321044922
17.31612205505371
18.872604370117188
14.280442237854004
15.063472747802734
10.299703598022461
15.194186210632324
19.837438583374023
11.927018165588379
17.003896713256836
12.701776504516602
-11.699515342712402
-16.289142608642578
-5.359638690948486
-11.412368774414063
-9.348828315734863
-16.72197914123535
-9.652176856994629
-17.83016014099121
-18.098155975341797
-13.13733196258545
-4.408513069152832
-15.722729682922363
-5.29059362411499
-9.842864990234375
-14.015600204467773
-2.1512486934661865
-2.7070226669311523
-14.15005111694336
-7.955653190612793
-13.641969680786133
-15.11076831817627
-0.17544539272785187
-8.361265182495117
-3.3913094997406006
-1.5111740827560425
-10.298121452331543
-15.542917251586914
-13.717738151550293
-5.026185989379883
-3.6552276611328125
-12.774993896484375
-9.48161792755127
-14.523335456848145
-9.416041374206543
-4.9669060707092285
-19.467002868652344
-1.4628535509109497
-2.116589307785034
-3.2617149353027344
-17.732322692871094
-16.092981338500977
-10.862771987915039
-7.270834922790527
-12.480925559997559
-4.200362682342529
-17.310964584350586
-5.688315391540527
-0.8098185658454895
-15.951326370239258
-3.236633062362671
-1.5445815324783325
-12.361953735351563
-11.427693367004395
-6.730227947235107
-5.290699005126953
-6.592745780944824
-7.579529285430908
-5.849849224090576
-14.703142166137695
-19.197525024414063
-8.44279956817627
-3.2888472080230713
-18.320755004882813
-6.360415935516357
-7.64771842956543
-17.067914962768555
-9.609637260437012
-19.398258209228516
-16.204038619995117
7.431004524230957
19.305095672607422
16.54804039001465
11.74389362335205
16.14955711364746
12.8379545211792
13.722489356994629
14.2533597946167
16.93659210205078
15.338383674621582
18.9224910736084
10.143769264221191
9.052483558654785
17.595142364501953
8.486834526062012
11.55966854095459
13.38193416595459
18.809568405151367
17.306690216064453
7.222814083099365
12.354251861572266
10.935620307922363
15.893505096435547
16.59602165222168
7.755846977233887
10.682530403137207
16.655179977416992
2.4388864040374756
10.94133472442627
11.136398315429688
16.9696044921875
16.00619888305664
17.135576248168945
17.719114303588867
4.185216903686523
19.45628547668457
16.401594161987305
17.60617446899414
19.65599250793457
12.793063163757324
14.470560073852539
9.592236518859863
15.081869125366211
19.20675277709961
18.312301635742188
8.468153953552246
10.269803047180176
17.217273712158203
19.398324966430664
-0.026668867096304893
17.131505966186523
13.300932884216309
13.853190422058105
19.28230857849121
14.81765079498291
13.320209503173828
16.06214714050293
17.627452850341797
16.425437927246094
12.381921768188477
14.374032020568848
8.894722938537598
-15.16369342803955
-14.754825592041016
-13.588177680969238
-13.425288200378418
-7.066980838775635
-9.636282920837402
-11.189458847045898
-16.781126022338867
-10.574227333068848
-7.917876243591309
-12.526689529418945
-0.07651615142822266
-7.025806427001953
-10.548737525939941
-6.718369483947754
-1.986045241355896
-2.618126630783081
-16.667482376098633
-4.010683536529541
-4.1724629402160645
-12.33307933807373
-4.763993263244629
-17.86754035949707
-9.513006210327148
-13.010162353515625
-8.034720420837402
-0.47756466269493103
-2.3136985301971436
-6.167720794677734
-6.6858344078063965
-17.720325469970703
-20.083444595336914
-9.871642112731934
-6.383603096008301
-2.70646595954895
-17.71161460876465
-9.263822555541992
-18.476726531982422
-4.918883323669434
-17.48613739013672
-5.352023124694824
-6.724074840545654
-1.0413999557495117
-16.153799057006836
-10.205923080444336
-14.632594108581543
-8.856416702270508
-0.31970342993736267
-5.410233497619629
-15.663325309753418
-14.757292747497559
-10.643864631652832
-11.829782485961914
-2.5370006561279297
-4.149210453033447
-0.4885037839412689
-8.928130149841309
-2.647735834121704
-16.6359806060791
-13.805975914001465
-2.130054473876953
-6.308891296386719
-3.1121718883514404
-4.452807426452637
-18.35304832458496
-17.388080596923828
-17.651695251464844
-16.828948974609375
7.344837665557861
15.124263763427734
18.069429397583008
17.608627319335938
17.10347557067871
17.954395294189453
12.242805480957031
12.761837005615234
18.04983901977539
17.072921752929688
19.846744537353516
12.838260650634766
11.153669357299805
15.975966453552246
15.1580810546875
16.728849411010742
9.7316255569458
19.2877140045166
0.4556232988834381
14.551156044006348
17.04163360595703
5.029900550842285
8.804937362670898
8.53763198852539
8.531393051147461
10.9661226272583
18.868288040161133
16.14042854309082
15.394034385681152
19.34735679626465
14.375852584838867
7.244768142700195
9.984827041625977
1.9313405752182007
8.70389175415039
16.725622177124023
3.6987380981445313
17.59607696533203
20.150413513183594
19.496082305908203
13.884095191955566
16.42290687561035
17.01327896118164
8.220993995666504
17.72836685180664
16.16619873046875
10.445680618286133
19.949129104614258
14.827413558959961
18.334474563598633
19.03547477722168
19.490015029907227
15.542685508728027
12.414076805114746
14.712936401367188
17.83062744140625
10.75866985321045
17.674819946289063
14.002260208129883
-15.565324783325195
-2.9173026084899902
-10.176365852355957
-9.215120315551758
-3.8254003524780273
-8.052752494812012
-7.491940498352051
-3.7129673957824707
-12.889288902282715
-12.431100845336914
-17.46364974975586
-3.92478084564209
-12.518245697021484
-4.519962310791016
-5.7610249519348145
-2.3200395107269287
-17.308971405029297
-1.8726633787155151
-4.985033988952637
-9.66942024230957
-6.392151832580566
-17.535873413085938
-9.590676307678223
-19.320655822753906
-16.540922164916992
-10.708542823791504
-1.0258479118347168
-0.566882312297821
-14.518402099609375
-4.171640396118164
-17.12163734436035
-5.801563262939453
-20.015226364135742
-10.670721054077148
-7.364456653594971
-14.513998031616211
-6.013358116149902
-12.897214889526367
-11.80636978149414
-10.616828918457031
-6.154253005981445
-7.470231056213379
-0.9649894833564758
-5.040478706359863
-10.670204162597656
-17.70216178894043
-0.34339284896850586
-1.8086600303649902
-18.999046325683594
-8.062788963317871
-7.435420513153076
-5.091092109680176
-10.014933586120605
-14.900307655334473
-14.540813446044922
-12.536099433898926
-19.912107467651367
-3.523759603500366
-10.34250259399414
-7.827714443206787
-2.4494831562042236
-17.489490509033203
-4.945095062255859
-10.178709983825684
-2.664597272872925
-8.072099685668945
-16.232471466064453
-2.970362901687622
-15.967416763305664
10.903538703918457
16.12727928161621
11.444563865661621
18.992090225219727
14.085927963256836
12.581542015075684
19.303621292114258
9.272273063659668
16.636554718017578
19.154516220092773
12.129487037658691
17.790681838989258
14.526239395141602
17.514650344848633
5.08779764175415
6.541721343994141
8.199136734008789
11.494823455810547
11.267781257629395
9.805459976196289
10.774596214294434
19.413305282592773
19.63184356689453
15.01169204711914
18.497028350830078
16.813323974609375
8.526342391967773
13.51890754699707
9.955150604248047
13.537799835205078
8.161368370056152
16.113813400268555
16.821386337280273
12.335227966308594
15.544084548950195
2.9738266468048096
18.13995361328125
10.950624465942383
16.063310623168945
4.650280952453613
16.91541290283203
11.421221733093262
19.16475486755371
17.172714233398438
13.284907341003418
1.0336002111434937
16.890621185302734
18.810869216918945
16.88907814025879
13.819816589355469
14.344491004943848
9.594130516052246
12.469764709472656
17.42713165283203
20.338642120361328
16.9511661529541
14.063545227050781
14.941877365112305
17.710609436035156
11.102274894714355
-10.042957305908203
-0.6238052248954773
-8.653093338012695
-3.229020595550537
-13.044804573059082
-11.246129035949707
-9.050238609313965
-13.572860717773438
-1.9955909252166748
-9.104117393493652
-18.30435562133789
-19.041715621948242
-7.46063232421875
-8.047755241394043
-3.014845132827759
-6.0647196769714355
-18.976184844970703
-16.682422637939453
-17.68559455871582
-12.402661323547363
-1.0953973531723022
-15.04736328125
-16.531869888305664
-8.50920295715332
-3.0080790519714355
-4.982263565063477
-7.950922966003418
-2.61051607131958
-5.63383150100708
-16.492902755737305
-5.361168384552002
-11.718576431274414
-14.461297035217285
-9.634934425354004
-5.640514850616455
-1.3966370820999146
-10.962944030761719
-17.442861557006836
-14.709796905517578
-17.61481475830078
-13.060054779052734
-9.872459411621094
-6.240965843200684
0.2606622278690338
-3.3551812171936035
-7.550327301025391
-3.349820375442505
-5.383609294891357
-4.01278829574585
-4.647067070007324
-3.217700958251953
-0.8224873542785645
-1.1279993057250977
-10.152148246765137
-15.663965225219727
-3.8203961849212646
-6.342679977416992
-14.283802032470703
-15.672853469848633
-16.066274642944336
-10.368856430053711
-16.007713317871094
-18.428014755249023
-17.99747085571289
15.810464859008789
17.6639347076416
5.072010517120361
17.150495529174805
18.73607063293457
13.801447868347168
5.896919250488281
14.991979598999023
16.758718490600586
17.004194259643555
8.63668441772461
18.009902954101563
15.839545249938965
10.88181209564209
12.94409465789795
12.113424301147461
16.188512802124023
8.120146751403809
17.985374450683594
17.582914352416992
18.368526458740234
12.754173278808594
13.517996788024902
11.350720405578613
10.999281883239746
16.870290756225586
7.574995517730713
16.09352684020996
15.616558074951172
14.320904731750488
14.712759971618652
19.499990463256836
15.367155075073242
20.262998580932617
18.132841110229492
2.2544071674346924
20.146968841552734
17.76870346069336
4.282543659210205
19.17881965637207
10.007875442504883
8.717572212219238
12.65216064453125
13.02267074584961
9.190059661865234
17.421958923339844
16.733421325683594
12.39051628112793
14.901631355285645
15.140000343322754
16.875732421875
14.144895553588867
11.802586555480957
13.350582122802734
9.408541679382324
9.18639087677002
-16.914308547973633
-6.37664270401001
-15.250950813293457
-3.725022077560425
-3.300832748413086
-11.379016876220703
-14.241806030273438
-12.02350902557373
-5.199284076690674
-1.0388609170913696
-11.311883926391602
-8.522231101989746
-10.503195762634277
-9.292132377624512
-5.587496757507324
-17.534778594970703
-2.4352097511291504
-6.6825151443481445
-3.2629265785217285
-18.23933982849121
-15.844799041748047
-4.927018165588379
-4.61749792098999
-13.87313461303711
-16.761293411254883
-3.3225150108337402
-11.109301567077637
-3.6015689373016357
-17.107315063476563
-2.0117127895355225
-5.85973596572876
-19.514862060546875
-17.083049774169922
-1.4087916612625122
-15.690256118774414
-14.8557767868042
-0.9856575131416321
-7.934383392333984
-12.025823593139648
-9.712321281433105
-19.46042251586914
-5.6420674324035645
-10.882366180419922
-1.0166436433792114
-5.050947189331055
-2.981782913208008
-4.719193935394287
-3.5525903701782227
-0.32267212867736816
-6.645724296569824
-17.367599487304688
-12.602368354797363
-8.891263961791992
-1.1792970895767212
-15.02331256866455
-13.794677734375
-6.065722465515137
-13.025007247924805
-9.018274307250977
-2.7277092933654785
-9.214105606079102
-18.104644775390625
-9.986753463745117
-8.665169715881348
-14.507281303405762
-9.769381523132324
19.391582489013672
9.38506031036377
11.11964225769043
17.970413208007813
12.737526893615723
6.654005527496338
17.62857437133789
11.981300354003906
18.102319717407227
14.83481216430664
19.36131477355957
17.8301944732666
16.431135177612305
11.5520601272583
17.80631446838379
16.167572021484375
16.092546463012695
13.57448959350586
12.173060417175293
14.023236274719238
15.047115325927734
13.103987693786621
18.261526107788086
18.89769172668457
8.563879013061523
13.835563659667969
10.952041625976563
11.394858360290527
10.720505714416504
8.730387687683105
17.40061378479004
17.996097564697266
19.31957244873047
10.22210693359375
14.287653923034668
15.83515453338623
17.67994499206543
8.54767894744873
2.2350499629974365
13.622905731201172
9.862619400024414
4.384170055389404
10.537337303161621
9.909072875976563
20.282196044921875
18.272384643554688
18.658905029296875
17.9299373626709
16.06390380859375
17.577085494995117
14.062899589538574
12.10711669921875
15.876700401306152
12.169831275939941
15.513947486877441
15.814945220947266
15.085347175598145
15.156607627868652
16.767393112182617
14.72181224822998
19.797863006591797
15.553706169128418
8.753198623657227
17.65460205078125
-7.363635063171387
-3.8880670070648193
-4.9056806564331055
-16.53993034362793
-1.3359581232070923
-7.867551326751709
-10.675806045532227
-1.17657470703125
-3.010854482650757
-3.422715663909912
-13.845257759094238
-12.177855491638184
-18.0882625579834
-2.9046239852905273
-14.926091194152832
-19.758573532104492
-16.536611557006836
-11.477140426635742
-18.496660232543945
-12.319673538208008
-19.456737518310547
-3.2489943504333496
-18.44523811340332
-4.0053205490112305
-16.890132904052734
-19.230073928833008
-14.74571704864502
-6.919690132141113
-2.1868896484375
-2.5614113807678223
-16.783597946166992
-10.711896896362305
-17.063640594482422
-19.123865127563477
-6.6937255859375
-5.119159698486328
-15.43616771697998
-8.691841125488281
-14.648500442504883
-12.588517189025879
-17.985158920288086
-14.87002944946289
-19.274072647094727
-5.059107303619385
-5.323328971862793
-3.893279790878296
-13.823195457458496
-18.567005157470703
-12.361859321594238
-3.7370376586914063
-8.349090576171875
-4.230795860290527
-0.09532848745584488
-17.119552612304688
-12.036480903625488
-14.393038749694824
-6.373665809631348
-5.519811153411865
-10.829797744750977
-12.446024894714355
-7.609529972076416
-17.129365921020508
-19.93950080871582
-0.609732449054718
-10.750320434570313
-6.019336223602295
-1.5560423135757446
-0.14006853103637695
-3.3168785572052
-9.193201065063477
-10.535947799682617
5.8101487159729
13.965703010559082
12.776577949523926
5.401792526245117
11.25324535369873
16.75638771057129
7.251210689544678
8.252880096435547
17.32996368408203
16.813011169433594
15.811540603637695
13.006441116333008
13.55785846710205
12.520047187805176
11.52411937713623
14.632113456726074
18.10439682006836
12.1274995803833
19.600200653076172
13.722158432006836
10.826581001281738
8.510369300842285
14.177154541015625
11.056915283203125
16.269001007080078
15.655174255371094
13.107452392578125
16.077726364135742
9.445046424865723
19.684022903442383
16.162004470825195
18.426137924194336
16.482250213623047
15.96364688873291
10.325881004333496
14.97715950012207
8.470511436462402
13.367063522338867
13.196667671203613
11.311714172363281
2.015254497528076
12.34427547454834
14.785755157470703
18.668109893798828
17.774377822875977
4.444127082824707
18.89106559753418
16.120445251464844
11.417282104492188
11.709078788757324
17.315481185913086
18.789491653442383
16.749267578125
14.61921501159668
19.34063720703125
9.377923965454102
11.342598915100098
14.805770874023438
17.328821182250977
14.26388931274414
19.066452026367188
16.004030227661133
17.24595069885254
18.911062240600586
16.3857421875
17.2405948638916
18.91196060180664
9.605879783630371
9.43302059173584
15.359559059143066
-13.191144943237305
-3.8132996559143066
-16.6926326751709
-11.025606155395508
-7.29581356048584
-4.140172481536865
-18.42072868347168
-5.414161205291748
-10.741101264953613
-4.839622974395752
-3.265207052230835
-13.517889022827148
-3.0277011394500732
-1.4714388847351074
-6.8261003494262695
-18.60391616821289
-0.43161869049072266
-13.756744384765625
-19.177696228027344
-19.038305282592773
-10.806840896606445
-10.14936637878418
-3.9589169025421143
-12.203997611999512
-2.6716971397399902
-4.899120807647705
-15.522720336914063
-11.107494354248047
-15.941404342651367
-11.242091178894043
-15.42361068725586
-4.145899295806885
-5.723972797393799
-6.649917125701904
-6.750518321990967
-19.32935905456543
-3.1770100593566895
-18.59165382385254
-17.837556838989258
-6.23414945602417
-9.298277854919434
-8.693260192871094
-8.619328498840332
-14.680013656616211
-13.647261619567871
-13.812612533569336
-3.877789258956909
-16.91985321044922
-1.4698292016983032
-6.853454113006592
-3.4865376949310303
-0.03665335848927498
-8.775824546813965
-3.4862170219421387
-10.08430004119873
-2.439584732055664
-6.044404029846191
-8.361276626586914
-13.84561824798584
-13.002197265625
-0.9544563293457031
-10.516562461853027
-12.942194938659668
-16.28865623474121
-0.8598143458366394
-1.414236068725586
-17.28215789794922
-10.697136878967285
-8.900819778442383
-7.108351707458496
-16.343860626220703
19.187047958374023
6.714042663574219
18.49321937561035
14.09821605682373
15.522849082946777
5.142866611480713
17.09490203857422
7.951505184173584
19.399112701416016
9.250496864318848
10.56744384765625
8.363818168640137
12.582006454467773
12.69697380065918
19.19273567199707
16.66284942626953
16.783105850219727
14.402230262756348
17.205795288085938
14.93968677520752
16.239622116088867
16.053136825561523
19.604679107666016
12.829973220825195
10.264877319335938
19.841968536376953
13.163914680480957
8.081735610961914
16.985383987426758
19.16450309753418
10.707043647766113
14.462918281555176
11.063255310058594
16.8458251953125
8.755520820617676
7.3072943687438965
15.29891300201416
19.203510284423828
19.79088020324707
11.241864204406738
9.094785690307617
11.819549560546875
2.507765054702759
11.7205171585083
10.630207061767578
16.957414627075195
4.329843997955322
13.81467056274414
11.335832595825195
19.84784698486328
14.343254089355469
16.28267478942871
13.127180099487305
14.120862007141113
18.07561683654785
16.763294219970703
17.494823455810547
18.40669822692871
19.01180648803711
10.626443862915039
19.555068969726563
14.651970863342285
13.405675888061523
13.334185600280762
-16.80147361755371
-3.5255563259124756
-15.054807662963867
-9.18967342376709
-3.1320443153381348
-3.7071616649627686
-13.381294250488281
-12.451261520385742
-11.928545951843262
-4.771749973297119
-2.6323554515838623
-1.0532137155532837
-19.69666862487793
-7.286678791046143
-0.90281742811203
-19.644092559814453
-16.362947463989258
-6.028605937957764
-11.27141284942627
-3.0551650524139404
-7.137574672698975
-1.92798912525177
-17.31141471862793
-10.180337905883789
-8.768531799316406
-12.512495040893555
-18.49875259399414
-6.5663275718688965
-15.503182411193848
-5.252013206481934
-10.063497543334961
-4.277359962463379
-0.5981423258781433
-6.163343906402588
-3.637331485748291
-5.169336795806885
-10.209481239318848
-6.988038063049316
-12.536856651306152
-3.773771047592163
-18.201980590820313
-9.797967910766602
-10.810294151306152
0.14546139538288116
-11.383965492248535
-13.790642738342285
-10.733269691467285
-3.9633045196533203
-16.825563430786133
-5.8184943199157715
-6.495614051818848
-1.4612520933151245
-18.658039093017578
-7.726341247558594
-17.92942237854004
-17.838153839111328
-15.749405860900879
-7.017503261566162
-14.76063060760498
-15.89162826538086
-17.740217208862305
-1.1394354104995728
-3.0491342544555664
-9.080642700195313
-7.601073741912842
17.972686767578125
8.136534690856934
12.3939208984375
11.165240287780762
19.7782039642334
6.188779354095459
10.160548210144043
16.35161018371582
17.488346099853516
17.17987632751465
13.940373420715332
16.11562156677246
10.251897811889648
9.520750999450684
12.997092247009277
18.421409606933594
11.591249465942383
13.86769962310791
14.040935516357422
15.271687507629395
17.118104934692383
14.808952331542969
10.237825393676758
12.185657501220703
18.615144729614258
15.977262496948242
17.835487365722656
7.69744873046875
12.442770957946777
14.834418296813965
11.448610305786133
16.134057998657227
18.163442611694336
15.142195701599121
8.923222541809082
17.10525894165039
16.098003387451172
15.733391761779785
1.6483436822891235
13.138115882873535
14.710614204406738
16.356603622436523
18.51493263244629
14.826146125793457
18.466705322265625
3.888542890548706
11.75527572631836
12.397749900817871
18.02627944946289
10.590813636779785
17.57415008544922
7.1213226318359375
16.881072998046875
8.810824394226074
10.322511672973633
19.6567440032959
18.934215545654297
15.715081214904785
19.069530487060547
12.853981971740723
18.001502990722656
13.376498222351074
10.09036922454834
-19.962158203125
-16.606380462646484
-3.9605541229248047
-17.439010620117188
-14.963336944580078
-11.127778053283691
-12.518287658691406
-17.524314880371094
-5.871570587158203
-1.171475887298584
-2.573650598526001
-10.81326961517334
-6.810820579528809
-10.197461128234863
-0.4360578954219818
-18.99658966064453
-5.222728252410889
-14.807003021240234
-19.28330421447754
-15.382974624633789
-3.4147136211395264
-13.151369094848633
-18.347951889038086
-15.555665969848633
-4.196484088897705
-1.9070606231689453
-9.92631721496582
-10.646696090698242
-16.81352424621582
-14.59121036529541
-9.61862850189209
-16.827945709228516
-0.8162506222724915
-12.387162208557129
-16.768644332885742
-10.654085159301758
-18.22970199584961
-12.805612564086914
-7.040738105773926
-4.176881313323975
-6.659711837768555
-19.555418014526367
-1.9571515321731567
-19.02159309387207
-4.824801921844482
-9.983292579650879
-9.388630867004395
-0.7361264228820801
-6.9756669998168945
-8.630513191223145
-3.587313175201416
-16.351137161254883
-8.043426513671875
-0.8703722953796387
-3.463627338409424
-19.025047302246094
-10.022343635559082
-15.502758026123047
-6.182488918304443
-4.186315536499023
-11.753173828125
-16.5789794921875
-5.608752727508545
-2.5224738121032715
-1.1798548698425293
-5.695326805114746
-13.292927742004395
-8.082830429077148
-19.77842140197754
-2.056600332260132
12.095367431640625
18.285139083862305
9.161232948303223
17.70486831665039
16.7183780670166
15.471953392028809
8.05349063873291
4.492759704589844
18.624143600463867
18.477827072143555
16.03219223022461
14.637758255004883
11.527318000793457
18.971519470214844
18.686880111694336
18.806344985961914
14.64372444152832
12.667262077331543
17.697839736938477
12.929923057556152
12.603460311889648
18.455167770385742
13.991586685180664
16.420194625854492
14.694713592529297
18.33885383605957
13.215241432189941
10.165645599365234
11.439924240112305
11.088969230651855
16.777667999267578
8.038142204284668
8.714600563049316
16.30894660949707
13.725163459777832
17.050174713134766
16.037132263183594
9.449994087219238
8.824517250061035
12.969599723815918
18.692007064819336
0.9497334361076355
12.50706672668457
16.51722526550293
19.29106330871582
16.688135147094727
4.456638336181641
17.173065185546875
2.879673957824707
16.44693946838379
16.36640167236328
16.895145416259766
9.378814697265625
7.341673851013184
14.242396354675293
16.225841522216797
11.748867988586426
8.075260162353516
11.522525787353516
13.328337669372559
10.443926811218262
19.180400848388672
9.383456230163574
18.701053619384766
15.646714210510254
13.81272029876709
16.40617561340332
-5.583456516265869
-10.156591415405273
-4.181487083435059
-13.160300254821777
-10.822759628295898
-4.589975833892822
-13.70335865020752
-13.359297752380371
-7.578341960906982
-5.447239875793457
-5.526005268096924
-2.7530572414398193
-10.071588516235352
-3.986018419265747
-11.779427528381348
-1.0875109434127808
-1.6540337800979614
-11.726921081542969
-3.5274088382720947
-2.729079484939575
-3.7475366592407227
-17.584299087524414
-12.59627628326416
-15.55408000946045
-0.9295880198478699
-3.9916577339172363
-15.524036407470703
-18.520299911499023
-16.186912536621094
-2.248082160949707
-15.586435317993164
-9.678712844848633
-10.368780136108398
-11.855085372924805
-6.1799798011779785
-6.385048866271973
-9.757493019104004
-15.029852867126465
-15.656623840332031
-19.605310440063477
-3.352921724319458
-7.9752068519592285
-3.6882686614990234
-14.028252601623535
-11.633390426635742
-8.693696022033691
-5.56631326675415
-14.926372528076172
-10.300817489624023
-18.760488510131836
-16.986379623413086
-19.84568977355957
-3.69242787361145
-12.81582260131836
-14.923822402954102
-17.607633590698242
-20.236865997314453
-9.080997467041016
-7.3257880210876465
-1.4461897611618042
-3.4394729137420654
-11.028828620910645
-6.297232627868652
-17.29654312133789
-8.64428997039795
-15.153885841369629
-19.278818130493164
-14.534469604492188
-18.17220687866211
-8.240001678466797
-4.810705184936523
-7.073750972747803
15.701584815979004
19.700349807739258
18.670896530151367
19.35527992248535
9.299220085144043
13.985177040100098
12.49141788482666
17.778690338134766
8.070228576660156
15.413779258728027
14.095580101013184
15.08198356628418
18.15924072265625
18.6837100982666
17.63767433166504
14.028042793273926
18.911344528198242
12.848292350769043
16.65788459777832
17.647483825683594
11.54398250579834
6.752779006958008
10.313887596130371
11.327017784118652
11.904925346374512
16.084463119506836
9.598845481872559
16.91107749938965
14.805935859680176
19.094013214111328
13.550771713256836
14.88276195526123
16.998685836791992
15.451582908630371
13.448714256286621
11.389043807983398
7.736320972442627
11.904269218444824
16.980466842651367
15.893929481506348
15.316926002502441
19.145397186279297
12.050960540771484
1.6562563180923462
11.968342781066895
14.386930465698242
18.662654876708984
10.443618774414063
8.040221214294434
14.046127319335938
16.616466522216797
13.075589179992676
13.36611557006836
10.742366790771484
16.485647201538086
9.521293640136719
20.030139923095703
14.471683502197266
4.156557083129883
17.116622924804688
18.278217315673828
16.379064559936523
14.17989730834961
11.28285026550293
-3.930302381515503
-19.989431381225586
-5.049407958984375
-6.665162086486816
-5.692227840423584
-10.691352844238281
-4.62460470199585
-5.230371475219727
-3.919848918914795
-13.534879684448242
-1.5753068923950195
-2.9784271717071533
-3.7507848739624023
-16.021730422973633
-9.54240608215332
-9.135905265808105
-6.445216178894043
-9.509367942810059
-3.135509729385376
-3.688234567642212
-12.061312675476074
-9.280279159545898
-2.1744749546051025
-11.46654224395752
-1.631548523902893
-12.585671424865723
-1.3120946884155273
-7.986612319946289
-13.739004135131836
-13.116957664489746
-9.405301094055176
-15.543885231018066
-11.580768585205078
-0.5399985313415527
-18.145029067993164
-19.373004913330078
-13.78568172454834
-3.4260456562042236
-15.23753547668457
-11.549214363098145
-7.273418426513672
-8.563553810119629
-10.193168640136719
-15.775442123413086
-4.237125873565674
-11.828434944152832
-17.392728805541992
-6.190707206726074
-10.939172744750977
-16.27906036376953
-7.3623270988464355
-17.69168472290039
-19.0841121673584
-18.426225662231445
-9.186700820922852
-2.945020914077759
-1.5897941589355469
-11.161016464233398
-17.581066131591797
-6.061544895172119
-13.971700668334961
-15.122906684875488
16.312820434570313
17.1381893157959
18.4053897857666
10.847084999084473
11.053699493408203
17.892202377319336
8.935973167419434
12.771430969238281
18.88576316833496
11.134275436401367
13.700560569763184
7.483912467956543
11.910768508911133
12.424368858337402
14.39606761932373
17.972803115844727
17.896970748901367
16.04340362548828
13.733246803283691
15.742688179016113
9.748872756958008
9.742490768432617
16.07282066345215
19.178293228149414
18.654985427856445
17.913028717041016
11.630148887634277
19.84670639038086
14.033736228942871
17.08742904663086
8.652483940124512
16.1895694732666
8.530916213989258
12.35001277923584
14.050963401794434
18.839385986328125
17.872936248779297
19.430774688720703
17.509939193725586
8.194472312927246
15.60335636138916
17.331985473632813
13.291884422302246
10.811400413513184
13.199243545532227
8.8834810256958
2.0766451358795166
16.029396057128906
17.311397552490234
11.467849731445313
7.42539644241333
16.087413787841797
15.37830924987793
18.64126205444336
14.187651634216309
19.85694122314453
15.807173728942871
19.605180740356445
17.749176025390625
15.921507835388184
19.152196884155273
15.652570724487305
16.451223373413086
17.207456588745117
12.985699653625488
15.25050163269043
4.279211521148682
13.144247055053711
12.226236343383789
17.727752685546875
9.523228645324707
19.346960067749023
19.93740463256836
-9.59726333618164
-10.579854965209961
-17.984481811523438
-4.018510341644287
-4.528632640838623
-11.971410751342773
-4.538634777069092
-1.1056772470474243
-4.4216790199279785
-2.7155590057373047
-12.29445743560791
-1.175002098083496
-6.74445915222168
-9.504572868347168
-3.2245099544525146
-6.947235107421875
-3.3496837615966797
-10.65980052947998
-0.6283677220344543
-16.805776596069336
-4.859660625457764
-1.9865409135818481
-6.785837173461914
-14.801597595214844
-9.859209060668945
-17.821916580200195
-16.505889892578125
-12.465317726135254
-4.900147438049316
-2.431060791015625
-19.550792694091797
-10.04403305053711
-9.047250747680664
-1.3085633516311646
-6.341282367706299
-1.0310817956924438
-15.639595031738281
-18.09324073791504
-3.7649495601654053
-11.582411766052246
-14.277402877807617
-7.135345935821533
-5.488002300262451
-6.655292987823486
-10.582971572875977
-13.243942260742188
-16.462759017944336
-18.37034034729004
-7.357878684997559
-2.973170757293701
-17.536235809326172
-14.941086769104004
-12.064934730529785
-15.167675018310547
-16.592254638671875
-6.349933624267578
-3.876871109008789
-1.9448672533035278
-3.19085955619812
-8.559053421020508
-15.364115715026855
-17.21124267578125
-8.874258041381836
16.6409969329834
10.618213653564453
11.78504753112793
16.481294631958008
12.00865650177002
9.170074462890625
12.839495658874512
16.388736724853516
8.558356285095215
19.833471298217773
17.487844467163086
14.529000282287598
19.678321838378906
9.085346221923828
18.48969268798828
14.053325653076172
16.5950984954834
14.488502502441406
17.669933319091797
18.656997680664063
16.052947998046875
18.948503494262695
12.4635591506958
14.50752067565918
10.03951358795166
7.267186641693115
7.617220401763916
16.510047912597656
12.326674461364746
15.282646179199219
1.1629382371902466
13.958110809326172
8.88880443572998
18.04114532470703
6.9923787117004395
13.591119766235352
14.87468433380127
15.638016700744629
11.077226638793945
10.482217788696289
1.830306053161621
12.983613014221191
16.933244705200195
16.767343521118164
8.92926025390625
16.18683624267578
0.6126410365104675
17.52493667602539
18.22722816467285
10.867279052734375
17.326623916625977
16.767478942871094
17.803144454956055
15.115291595458984
13.279438972473145
0.9589269757270813
4.267691612243652
12.738990783691406
18.458242416381836
17.124183654785156
11.094658851623535
19.055639266967773
13.9180326461792
18.946630477905273
-14.667130470275879
-6.456001281738281
-3.5093953609466553
-6.869344234466553
-3.1581740379333496
-17.032751083374023
-1.1607714891433716
-19.752426147460938
-0.8585274815559387
-10.736202239990234
-8.881572723388672
-4.051205158233643
-16.621747970581055
-1.8104820251464844
-6.348275184631348
-3.1510565280914307
-4.888514995574951
-0.5995137095451355
-3.790515661239624
-4.215194225311279
-11.060091018676758
-10.363645553588867
-9.958388328552246
-10.427119255065918
-18.8005313873291
-1.4805792570114136
-7.339388847351074
-14.298090934753418
-7.657937526702881
-4.205702781677246
-19.341781616210938
-0.3926275670528412
-15.314435958862305
-5.97240686416626
-15.682211875915527
-2.590956211090088
-12.672754287719727
-19.167282104492188
-8.039310455322266
-9.780667304992676
-17.594810485839844
-11.391995429992676
-11.613386154174805
-14.94056224822998
-3.236267566680908
-11.997406005859375
-13.253820419311523
-4.263381004333496
-8.525811195373535
-9.753683090209961
-11.845582008361816
-11.218003273010254
-3.357649803161621
-4.1993608474731445
-4.925296306610107
-0.2454930990934372
-14.078998565673828
-1.2593859434127808
-6.695366859436035
-19.74642562866211
-14.290518760681152
-3.573427200317383
-8.846436500549316
-2.6609878540039063
-5.585308074951172
-8.417734146118164
-19.3452091217041
17.215343475341797
8.45207405090332
17.177871704101563
19.819290161132813
16.66472053527832
13.399568557739258
15.800788879394531
10.147753715515137
8.954277038574219
11.795330047607422
12.416512489318848
18.403488159179688
17.398815155029297
17.044906616210938
15.472168922424316
10.034987449645996
15.231278419494629
9.200718879699707
18.109506607055664
17.40562629699707
14.275948524475098
18.540119171142578
18.94892692565918
13.885456085205078
13.462657928466797
13.855774879455566
15.324127197265625
11.307732582092285
11.407722473144531
13.257990837097168
13.358156204223633
7.764533996582031
7.3873186111450195
15.995896339416504
11.184052467346191
16.014902114868164
11.113920211791992
19.590572357177734
17.126338958740234
9.274739265441895
15.507401466369629
10.139660835266113
16.306198120117188
10.460039138793945
13.944934844970703
1.8586807250976563
15.333556175231934
12.030048370361328
14.24118709564209
17.91377830505371
4.198337554931641
18.74382209777832
18.902502059936523
17.25843620300293
16.422887802124023
18.30945587158203
14.997299194335938
15.325271606445313
10.91036319732666
-6.073297023773193
-14.55889892578125
-5.759438514709473
-3.861639976501465
-5.7814555168151855
-16.92669105529785
-1.9961875677108765
-3.2335691452026367
-10.56957721710205
-7.393441677093506
-14.460013389587402
-6.308743953704834
-7.169916152954102
-9.839767456054688
-10.488121032714844
-14.803739547729492
-2.911045789718628
-6.566764831542969
-0.8864291310310364
-17.465078353881836
-17.65740203857422
-14.765990257263184
-5.451644420623779
-15.519670486450195
-12.088828086853027
-2.732729434967041
-16.03247833251953
-6.160148620605469
-18.450355529785156
-2.111090660095215
-11.757328987121582
-11.538286209106445
-2.711778402328491
-19.203481674194336
-18.547710418701172
-0.5850422978401184
-11.218486785888672
-0.9918702244758606
-14.032652854919434
-0.6663527488708496
-12.187873840332031
-0.8120409846305847
-7.027679920196533
-15.879044532775879
-11.931276321411133
-11.408788681030273
-9.075303077697754
-19.204952239990234
-14.681467056274414
-7.663092613220215
-18.00905990600586
-19.74370574951172
-2.6591010093688965
-9.008866310119629
-9.12481689453125
-3.948323965072632
-14.817476272583008
-13.802284240722656
-4.43934440612793
-8.695845603942871
-15.710416793823242
-17.754045486450195
-9.751684188842773
-3.2889010906219482
-5.6000518798828125
-9.066909790039063
-0.7929489016532898
-13.238092422485352
-3.3554863929748535
-8.33195972442627
-19.574050903320313
-8.036031723022461
-8.757094383239746
-2.0858137607574463
-3.420926332473755
-10.640420913696289
6.503324508666992
11.852266311645508
11.364120483398438
14.732698440551758
16.13576889038086
16.84886932373047
13.425653457641602
15.211494445800781
13.354894638061523
15.787659645080566
17.776636123657227
18.79224395751953
17.1586856842041
14.997664451599121
18.232492446899414
16.33525276184082
17.21222686767578
17.37566566467285
8.856006622314453
14.69894790649414
15.049615859985352
8.879358291625977
11.840222358703613
10.881550788879395
9.515631675720215
19.642127990722656
13.678634643554688
15.848835945129395
7.052643299102783
9.204754829406738
7.13191556930542
16.58768081665039
14.88134479522705
11.165993690490723
16.380207061767578
13.934475898742676
17.204647064208984
9.775740623474121
8.688634872436523
16.268747329711914
18.197111129760742
12.123068809509277
11.420947074890137
1.9241942167282104
18.69057846069336
17.20954132080078
10.3236665725708
14.465092658996582
16.818880081176758
14.793522834777832
16.810861587524414
12.089006423950195
4.226398468017578
17.8260498046875
14.478078842163086
18.83304214477539
14.526634216308594
18.78090476989746
12.220022201538086
17.734651565551758
16.062870025634766
9.011271476745605
-18.841943740844727
-3.950927734375
-9.86964225769043
-7.385387420654297
-4.031136512756348
-7.567849636077881
-18.862831115722656
-18.18138885498047
-12.599828720092773
-19.113618850708008
-3.831007242202759
-3.473050832748413
-14.79953384399414
-1.2185081243515015
-16.116464614868164
-5.2507805824279785
-7.391547203063965
-18.462318420410156
-0.8575506210327148
-1.1190133094787598
-2.5384950637817383
-4.654794692993164
-17.275665283203125
-9.66234016418457
-19.444181442260742
-8.816306114196777
-13.501550674438477
-12.037280082702637
-15.790336608886719
-11.286317825317383
-18.033546447753906
-11.600113868713379
-0.7802141308784485
-10.458675384521484
-11.896639823913574
-6.203208923339844
-14.095961570739746
-7.38939094543457
-5.47537088394165
-3.346853733062744
-12.113322257995605
-9.220499038696289
-16.67364501953125
-18.41390609741211
-15.86618423461914
-4.523175239562988
-15.98796558380127
-3.7666141986846924
-9.993084907531738
-4.611528396606445
-18.071346282958984
-6.529353141784668
-11.866952896118164
-3.1240744590759277
-9.234914779663086
-6.276133060455322
-3.7044050693511963
-8.957118034362793
-14.802887916564941
-2.1316587924957275
-4.833643436431885
-17.58561134338379
-7.242082595825195
-4.234262466430664
14.4334716796875
11.67957592010498
12.116344451904297
19.984567642211914
15.991145133972168
15.280354499816895
13.375965118408203
15.530619621276855
15.442049980163574
18.206430435180664
16.981571197509766
16.83670425415039
16.739532470703125
12.972073554992676
19.395654678344727
17.685544967651367
13.97696304321289
18.998037338256836
9.205683708190918
13.786808013916016
11.270892143249512
13.232752799987793
5.071450233459473
9.793586730957031
18.058687210083008
18.995485305786133
0.6865885853767395
8.073387145996094
19.90116310119629
18.59449577331543
17.30508804321289
15.138461112976074
8.018875122070313
15.842893600463867
10.599478721618652
11.807669639587402
15.718033790588379
8.449087142944336
6.989656448364258
2.46016001701355
17.979001998901367
16.330842971801758
16.545167922973633
15.290440559387207
14.969544410705566
11.047335624694824
13.705233573913574
14.701913833618164
12.157550811767578
4.078503608703613
7.8360514640808105
14.275238990783691
8.065567016601563
16.903480529785156
17.23691749572754
9.736173629760742
15.280338287353516
-3.9182822704315186
-14.931510925292969
-16.726573944091797
-7.44844913482666
-7.7151384353637695
-10.825982093811035
-3.010263681411743
-0.5296371579170227
-17.325284957885742
-16.353471755981445
-16.880048751831055
-12.884737968444824
-13.604886054992676
-13.650825500488281
-17.246381759643555
-16.977643966674805
-3.0192694664001465
-5.13176155090332
-1.597082257270813
-0.7323935627937317
-2.0332653522491455
-4.888917922973633
-1.4057210683822632
-12.355427742004395
-2.786893129348755
-11.059783935546875
-6.20662784576416
-14.946684837341309
-19.3449764251709
-4.2973175048828125
-2.3917901515960693
-5.800610542297363
-6.831181049346924
-4.245652675628662
-6.6895222663879395
-14.675117492675781
-10.47481918334961
-11.857239723205566
-4.130417823791504
-12.964229583740234
-14.709117889404297
-1.3377889394760132
-12.42116641998291
-6.391765117645264
-8.44679069519043
-18.204744338989258
-8.854496002197266
-8.686790466308594
-10.208173751831055
-17.045120239257813
-5.172643184661865
-9.065849304199219
-1.9186302423477173
-8.907071113586426
-3.7764153480529785
-6.254311561584473
-3.1880815029144287
-18.664384841918945
-18.99005699157715
-9.562005996704102
-17.65577507019043
-13.432893753051758
-11.657602310180664
14.504556655883789
15.427703857421875
8.481034278869629
10.740315437316895
17.138486862182617
10.8189058303833
9.627001762390137
13.077388763427734
10.54446792602539
7.961689472198486
11.179899215698242
10.909988403320313
16.990949630737305
9.946710586547852
12.0551118850708
8.180269241333008
19.488683700561523
13.944632530212402
16.34024429321289
17.225698471069336
16.264854431152344
5.082746505737305
16.75107765197754
11.558023452758789
10.685498237609863
9.088338851928711
16.91872787475586
10.210021018981934
16.680038452148438
15.016080856323242
8.24636173248291
6.816532135009766
7.7516350746154785
14.640813827514648
14.966227531433105
14.853487968444824
12.680593490600586
16.52134132385254
13.312979698181152
17.840248107910156
19.393381118774414
11.071980476379395
17.789173126220703
18.717082977294922
15.73193645477295
13.391374588012695
9.982978820800781
14.977800369262695
12.48575496673584
16.27294921875
-4.159476280212402
-6.275016784667969
-4.273162841796875
-10.502251625061035
-12.764659881591797
-6.392704486846924
-9.043354988098145
-12.584790229797363
-13.726967811584473
-4.20358419418335
-19.229740142822266
-11.088615417480469
-18.948244094848633
-4.577088356018066
-12.885310173034668
-18.554780960083008
-3.9384407997131348
-2.801196336746216
-2.0701727867126465
-3.3653290271759033
-15.374429702758789
-15.78024673461914
-7.15410852432251
-14.602017402648926
-1.0264347791671753
-18.64962387084961
-3.0141794681549072
-10.55107593536377
-9.393379211425781
-15.318893432617188
-13.141932487487793
-16.648406982421875
-3.9468626976013184
-2.339444398880005
-1.141965389251709
-19.021278381347656
-1.3670574426651
-5.425741672515869
-10.43184757232666
-0.835544764995575
-3.27496600151062
-0.7696573138237
-15.717333793640137
-7.6164140701293945
-5.9838786125183105
-16.505769729614258
-15.353468894958496
-10.700695991516113
-7.271906852722168
-17.996238708496094
-10.346141815185547
-7.811519145965576
-13.377703666687012
-2.6061062812805176
-18.34661865234375
-17.72891616821289
-4.265407562255859
-7.716323375701904
-7.137154579162598
-9.280678749084473
-8.14145278930664
-1.3854341506958008
-17.952922821044922
-6.431398868560791
-15.386457443237305
10.624996185302734
11.484786033630371
15.196340560913086
9.568132400512695
13.526894569396973
13.367475509643555
12.927627563476563
17.42247772216797
8.060699462890625
10.98128604888916
17.137662887573242
8.015389442443848
19.630542755126953
17.664142608642578
13.995396614074707
6.352242946624756
18.465600967407227
15.679986000061035
13.715152740478516
19.638702392578125
17.028024673461914
18.743600845336914
17.309158325195313
11.43143081665039
19.63126564025879
12.82940673828125
15.615367889404297
10.108494758605957
14.538538932800293
11.701546669006348
10.312177658081055
1.6809526681900024
2.999849557876587
7.637538433074951
16.760059356689453
10.309598922729492
15.755006790161133
19.61252784729004
8.840845108032227
0.2456197738647461
12.99358081817627
3.552454710006714
11.502151489257813
11.354484558105469
16.440715789794922
9.600870132446289
14.213324546813965
14.80321216583252
18.18531608581543
15.276348114013672
13.566770553588867
7.482794761657715
19.96470832824707
18.3604736328125
16.844051361083984
18.76508140563965
14.10782241821289
14.723991394042969
12.27588939666748
16.972379684448242
17.223468780517578
16.021181106567383
4.298335075378418
-2.505310535430908
-4.428659439086914
-9.087671279907227
-11.147533416748047
-17.45033836364746
-0.23084227740764618
-10.159607887268066
-16.145427703857422
-5.402646064758301
-13.611717224121094
-15.714303970336914
-6.432887554168701
-2.759120464324951
-0.9322474598884583
-11.607185363769531
-13.10373306274414
-17.528215408325195
-6.632284641265869
-8.63571548461914
-4.7231245040893555
-3.14235782623291
-10.819084167480469
-7.261678695678711
-14.821871757507324
-20.223297119140625
-20.055299758911133
-3.5861153602600098
-5.64540433883667
-14.020882606506348
-2.3251912593841553
-1.7320126295089722
-17.787553787231445
-8.637434959411621
-6.9331440925598145
-9.403307914733887
-16.562511444091797
-5.2749481201171875
-15.119790077209473
-15.59616756439209
-8.871183395385742
-18.948488235473633
-3.3541228771209717
-8.99549388885498
-6.865141868591309
-9.103403091430664
-2.7483365535736084
-9.568020820617676
-11.211215019226074
-5.275143623352051
-11.062236785888672
-1.5575323104858398
-17.09942626953125
-5.2069902420043945
-17.863265991210938
-6.145337104797363
-13.049142837524414
10.46785831451416
14.05080509185791
16.611469268798828
9.878277778625488
8.238578796386719
19.129562377929688
13.530723571777344
16.736148834228516
18.95114517211914
18.883358001708984
6.76913595199585
16.067829132080078
18.824926376342773
16.690200805664063
11.695588111877441
14.5771484375
18.636165618896484
6.300792694091797
18.16035270690918
16.702844619750977
14.405186653137207
11.094383239746094
13.508807182312012
19.26226043701172
9.431597709655762
17.61491584777832
18.89426612854004
8.036186218261719
14.0729398727417
11.964156150817871
12.442244529724121
16.1353816986084
17.1231746673584
9.157100677490234
14.498469352722168
11.154287338256836
17.33390235900879
20.17235565185547
17.32306671142578
12.876896858215332
16.333362579345703
10.317217826843262
14.38382339477539
8.721369743347168
18.405841827392578
10.228012084960938
12.946670532226563
18.084306716918945
16.926990509033203
10.01771354675293
11.675065994262695
11.770123481750488
9.734912872314453
19.523962020874023
13.798754692077637
7.709466934204102
16.585294723510742
6.886194705963135
14.742701530456543
19.736249923706055
18.23782730102539
7.4310078620910645
15.260831832885742
11.761653900146484
10.05975341796875
19.211511611938477
17.85761070251465
14.751773834228516
-8.645216941833496
-9.379764556884766
-11.022649765014648
-9.94671630859375
-18.286697387695313
-5.769926071166992
-2.608030319213867
-3.785525321960449
-13.082122802734375
-18.391708374023438
-12.4752197265625
-14.216499328613281
-3.166714906692505
-6.270110607147217
-6.7535319328308105
-6.356653690338135
-1.069370150566101
-0.5899271965026855
-3.3327078819274902
-4.643737316131592
-12.093871116638184
-1.2059406042099
-3.5307648181915283
-14.69766616821289
-9.174925804138184
-11.593440055847168
-8.369767189025879
-18.982505798339844
-13.628976821899414
-17.66143035888672
-16.917612075805664
-14.986139297485352
-6.479204177856445
-14.31507396697998
-9.233197212219238
-15.464330673217773
-4.536981105804443
-20.229711532592773
-16.330684661865234
-12.712437629699707
-18.359525680541992
-6.084335803985596
-18.921724319458008
-9.491791725158691
-16.0701904296875
-10.46905517578125
-14.279914855957031
-3.2147064208984375
-12.07736587524414
-1.0924057960510254
-8.57873821258545
-11.461725234985352
-18.73957061767578
-19.7993106842041
-9.752052307128906
-17.452531814575195
-0.8275420069694519
-16.085657119750977
-6.028100490570068
-6.7438459396362305
-6.482198715209961
-10.359930992126465
-3.0347654819488525
-17.338546752929688
-15.299751281738281
-14.891779899597168
17.541715621948242
12.350032806396484
10.169139862060547
15.991044044494629
17.604167938232422
16.297550201416016
10.215837478637695
3.7581186294555664
16.309852600097656
7.4659013748168945
18.09408950805664
7.14365816116333
15.230241775512695
15.547780990600586
19.61775779724121
15.629544258117676
16.348007202148438
18.06589698791504
15.00586986541748
12.925407409667969
17.855018615722656
13.015929222106934
18.546525955200195
5.92265510559082
9.737565040588379
18.595821380615234
14.5805025100708
17.560466766357422
19.26316261291504
13.248604774475098
14.57136344909668
9.773191452026367
18.65411376953125
12.947810173034668
12.509514808654785
16.641267776489258
18.906917572021484
1.784314751625061
13.240023612976074
15.725223541259766
11.65204906463623
7.869681358337402
15.290056228637695
19.789419174194336
17.301443099975586
14.663262367248535
14.469219207763672
11.975303649902344
19.28046989440918
8.04638671875
15.725057601928711
15.867572784423828
10.652475357055664
18.635990142822266
14.257248878479004
8.413130760192871
7.39637565612793
10.921831130981445
15.34695816040039
10.342924118041992
18.06379508972168
10.804342269897461
-8.508252143859863
-12.168645858764648
-8.238724708557129
-18.83476448059082
-15.827864646911621
-8.722753524780273
-14.874882698059082
-10.969922065734863
-7.17338228225708
-11.093831062316895
-9.48831844329834
-6.238452911376953
-3.3693222999572754
-10.656027793884277
-15.659090995788574
-5.869763374328613
-0.5575284361839294
-13.27575969696045
-6.919405460357666
-4.3007402420043945
-19.20094108581543
-2.1362993717193604
-2.8006319999694824
-5.489724636077881
-12.992171287536621
-2.885599374771118
-14.968440055847168
-12.69420337677002
-17.567569732666016
-15.2468843460083
-18.25642204284668
-10.397985458374023
-5.620904445648193
-6.808511257171631
-13.091143608093262
-19.085817337036133
-4.731273651123047
-14.668828964233398
-19.197887420654297
-10.255412101745605
-12.398666381835938
-17.90958023071289
-1.7083951234817505
-3.407977342605591
-17.340133666992188
-18.25028419494629
-4.728541851043701
-3.8281781673431396
-8.33169937133789
-1.7312607765197754
-10.000619888305664
-9.878908157348633
-2.024324655532837
-4.243732929229736
-3.062188148498535
-12.960358619689941
-5.360524654388428
-3.858686923980713
-18.454526901245117
16.863887786865234
15.223642349243164
10.11160659790039
18.97333526611328
13.71026611328125
14.151731491088867
13.674776077270508
15.503813743591309
18.69622802734375
19.362661361694336
12.93280029296875
3.1259329319000244
16.85163688659668
7.052087306976318
8.828325271606445
17.217845916748047
8.292848587036133
14.636695861816406
12.943532943725586
13.895041465759277
16.585342407226563
16.33308219909668
16.920307159423828
15.580321311950684
4.283834457397461
16.338300704956055
10.466571807861328
17.54412269592285
13.338691711425781
10.2434720993042
15.954622268676758
7.205214023590088
14.004942893981934
19.231632232666016
2.040102243423462
18.93398094177246
17.64092445373535
8.319907188415527
17.352264404296875
11.259879112243652
20.131729125976563
19.090595245361328
14.866975784301758
14.77701187133789
12.968127250671387
12.3749418258667
18.927278518676758
10.520998001098633
12.651138305664063
12.924517631530762
18.565458297729492
16.381072998046875
15.2483549118042
11.351439476013184
15.159603118896484
17.701303482055664
13.818921089172363
8.378551483154297
16.68939781188965
7.1565070152282715
15.67855453491211
19.23672866821289
12.551700592041016
11.775321006774902
11.301997184753418
17.599863052368164
9.75432014465332
17.541303634643555
-18.39472770690918
-7.140232563018799
-10.05902099609375
-5.930379867553711
-2.46028995513916
-19.503416061401367
-18.389816284179688
-18.640792846679688
-4.3306779861450195
-15.511306762695313
-4.133481502532959
-12.604374885559082
-13.846410751342773
-4.476941108703613
-8.019676208496094
-13.391924858093262
-15.455489158630371
-1.8356281518936157
-14.048676490783691
-9.989994049072266
-5.682936668395996
-19.077165603637695
-2.137685775756836
-8.56339168548584
-5.192748069763184
-11.199684143066406
-3.2267355918884277
-16.686824798583984
-12.666504859924316
-10.053742408752441
-5.13040828704834
-4.887241840362549
-10.28239917755127
-6.123555660247803
-11.990729331970215
-7.9392852783203125
-9.942694664001465
-7.238242149353027
-6.896233558654785
-4.709195137023926
-11.980778694152832
-0.389340877532959
-4.08237361907959
-11.679020881652832
-8.131564140319824
-19.198532104492188
-14.32806396484375
-2.3018240928649902
-8.10731315612793
-6.529293060302734
-4.96021032333374
-13.447152137756348
-15.728666305541992
-2.6065902709960938
-17.423450469970703
-18.848403930664063
-16.476741790771484
-18.572826385498047
-18.5922794342041
-7.808882236480713
-16.106998443603516
11.330940246582031
16.534502029418945
16.960067749023438
11.907318115234375
17.398805618286133
17.16661262512207
17.391277313232422
13.813606262207031
2.5207605361938477
17.89586067199707
4.578877925872803
13.30644702911377
15.166631698608398
8.224625587463379
19.971532821655273
8.950847625732422
17.942598342895508
18.701709747314453
14.448152542114258
6.564101219177246
14.070636749267578
8.776256561279297
19.497556686401367
11.619935035705566
6.0984673500061035
8.956574440002441
13.698617935180664
10.521035194396973
8.096906661987305
14.738052368164063
15.183170318603516
12.879528045654297
6.405900478363037
16.38849639892578
17.528575897216797
19.845476150512695
9.396757125854492
14.460001945495605
0.9935512542724609
19.42153549194336
9.307294845581055
9.468791961669922
14.653666496276855
12.784602165222168
17.589860916137695
8.01888656616211
10.469526290893555
15.955524444580078
16.297155380249023
11.894434928894043
17.67428207397461
19.21495246887207
15.704477310180664
15.98466968536377
10.745500564575195
19.169519424438477
13.957061767578125
17.70903205871582
11.137155532836914
13.05038070678711
13.324378967285156
8.081278800964355
17.869993209838867
20.09471321105957
7.2618632316589355
13.278684616088867
18.580646514892578
17.078956604003906
12.046710968017578
19.712060928344727
13.050759315490723
16.02019691467285
-16.194316864013672
-1.500710368156433
-4.380483627319336
-12.16565227508545
-13.676714897155762
-10.965045928955078
-3.3264849185943604
-18.997098922729492
-14.261967658996582
-10.898893356323242
-15.94783878326416
-12.71777057647705
-2.122866153717041
-4.231515407562256
-11.248981475830078
-18.3632755279541
-11.728813171386719
-1.1505180597305298
-2.551847457885742
-8.326871871948242
-17.184680938720703
-1.6287447214126587
-14.997410774230957
-7.007386684417725
-9.026877403259277
-5.887974262237549
-6.644103527069092
-16.63526153564453
-2.6376538276672363
-1.6826680898666382
-5.411797523498535
-13.869396209716797
-8.960333824157715
-5.973197937011719
-4.627136707305908
-3.056698799133301
-10.410545349121094
-4.4655842781066895
-10.226094245910645
-13.47821044921875
-17.80948257446289
-2.2960262298583984
-11.191190719604492
-14.606719017028809
-8.578852653503418
-4.392270565032959
-8.119068145751953
-4.7817301750183105
-6.696081161499023
-8.459779739379883
-19.213947296142578
-3.009105682373047
-12.793803215026855
-6.57875919342041
-17.122013092041016
-4.057205677032471
-18.65721321105957
-1.5505129098892212
-10.55188274383545
-7.712707996368408
-13.78299331665039
-19.95130729675293
-18.045392990112305
-5.888552188873291
-4.496191024780273
8.874756813049316
7.624231338500977
11.444185256958008
14.529376029968262
4.229645729064941
14.547309875488281
2.9572627544403076
18.676517486572266
13.548154830932617
3.741101026535034
12.822287559509277
9.642769813537598
18.39820098876953
15.232242584228516
18.746736526489258
15.05831241607666
13.277158737182617
8.774881362915039
15.830476760864258
15.314849853515625
10.015584945678711
18.28436851501465
18.527572631835938
17.805864334106445
15.54792594909668
13.199562072753906
13.946057319641113
13.824483871459961
0.9399404525756836
13.402457237243652
17.74393653869629
15.648197174072266
17.03630828857422
17.43303680419922
13.37660026550293
8.066926956176758
18.517362594604492
13.07995891571045
11.094839096069336
7.284070014953613
17.83980941772461
11.951629638671875
12.157779693603516
16.426258087158203
17.66639518737793
18.95787239074707
15.241256713867188
17.93702507019043
15.945147514343262
17.219240188598633
18.85089874267578
17.395606994628906
10.91409683227539
6.981555461883545
19.917484283447266
15.694352149963379
10.071844100952148
9.824284553527832
10.099602699279785
6.250282287597656
11.695878982543945
18.186513900756836
8.188408851623535
15.904987335205078
12.39065933227539
-12.98679256439209
-5.8643059730529785
-1.3903888463974
-17.52178192138672
-18.824914932250977
-13.753875732421875
-2.8462226390838623
-18.312192916870117
-6.713130474090576
-1.941271185874939
-2.034635543823242
-17.913978576660156
-2.0555663108825684
-7.9895920753479
-11.826286315917969
-6.9587225914001465
-12.711950302124023
-14.954726219177246
-16.997112274169922
-7.644578456878662
-3.3955392837524414
-15.76954460144043
-3.516972303390503
-4.385944843292236
-12.880390167236328
-14.556877136230469
-19.479705810546875
-2.4941673278808594
-4.983237266540527
-1.5025668144226074
-9.640756607055664
-19.456676483154297
-3.3690552711486816
-3.573521137237549
-13.788201332092285
-1.6898926496505737
-5.446967124938965
-4.238957405090332
-12.049800872802734
-18.12632942199707
-3.260061502456665
-11.191381454467773
-10.527775764465332
-5.801640510559082
-8.34982967376709
-16.55621337890625
-9.68638801574707
-16.259023666381836
-18.676958084106445
-10.136795997619629
-19.088817596435547
-5.44194221496582
-9.903827667236328
-8.793475151062012
-9.79163646697998
-5.267335891723633
-8.100740432739258
-17.68887710571289
-4.261835098266602
-16.799135208129883
-15.47925853729248
-18.832054138183594
12.60278034210205
7.924889087677002
8.665487289428711
19.54456329345703
18.70088005065918
16.534170150756836
1.287617802619934
17.18963050842285
19.99030113220215
16.16005516052246
15.124149322509766
9.239899635314941
15.506745338439941
7.402673244476318
14.297308921813965
19.530488967895508
18.324649810791016
12.332880020141602
10.867165565490723
13.375943183898926
10.861213684082031
15.650362968444824
15.990559577941895
12.77806568145752
16.74888801574707
15.851612091064453
19.264636993408203
16.419754028320313
19.50709342956543
19.015033721923828
15.225127220153809
13.96025562286377
12.520241737365723
13.868111610412598
13.707029342651367
6.7898478507995605
13.89016342163086
15.5733060836792
18.70852279663086
17.86104393005371
12.943854331970215
16.815500259399414
18.24306869506836
9.186487197875977
10.786611557006836
11.316575050354004
14.8685941696167
18.030813217163086
3.849491834640503
7.917150020599365
17.277498245239258
18.851381301879883
10.9624662399292
14.520601272583008
15.385087013244629
8.974267959594727
16.613969802856445
17.5860595703125
11.377711296081543
-11.033980369567871
-7.470418930053711
-4.173326015472412
-2.667815923690796
-2.8119163513183594
-12.230170249938965
-5.331160545349121
-3.4460787773132324
-17.30584716796875
-7.085971832275391
-18.022241592407227
-19.956729888916016
-13.715218544006348
-3.5692062377929688
-5.464480876922607
-15.728939056396484
-18.465932846069336
-18.00572967529297
-2.6630184650421143
-3.2168514728546143
-1.7405014038085938
-16.5865478515625
-9.449888229370117
-13.143317222595215
-8.357365608215332
-14.080628395080566
-7.116236686706543
-3.7928829193115234
-17.207412719726563
-3.1676025390625
-19.213523864746094
-2.001976251602173
-1.143307089805603
-9.04265022277832
-14.41676139831543
-5.3900041580200195
-4.713286399841309
-7.416088104248047
-11.44707202911377
-18.72567367553711
-5.252556800842285
-13.758864402770996
-18.89198112487793
-16.090810775756836
-7.635641098022461
-2.8684163093566895
-16.62901496887207
-13.96207332611084
-15.031388282775879
-16.83502769470215
-0.6050529479980469
-10.220756530761719
-19.48845863342285
-1.8246526718139648
-3.946476459503174
-12.639448165893555
-4.508205890655518
-14.948586463928223
-2.491142988204956
-1.7798904180526733
-11.29079818725586
-7.014350891113281
-9.085352897644043
-17.7428035736084
-11.279385566711426
-17.65199089050293
-17.440155029296875
17.817251205444336
18.90155029296875
13.839058876037598
16.5860652923584
16.635787963867188
8.453067779541016
7.74127721786499
16.069454193115234
17.2927303314209
19.556413650512695
19.442033767700195
15.626197814941406
10.556917190551758
18.718034744262695
11.1442232131958
19.88690948486328
11.61119556427002
12.962254524230957
16.21235466003418
17.409212112426758
11.13905143737793
16.31576919555664
18.170499801635742
13.574167251586914
15.869765281677246
15.388381004333496
18.779848098754883
13.956864356994629
11.814654350280762
16.43558692932129
19.059391021728516
13.998254776000977
13.874436378479004
18.676551818847656
14.79741096496582
19.393741607666016
7.101381778717041
16.49298667907715
16.259418487548828
11.982950210571289
13.523457527160645
13.7269287109375
17.843942642211914
18.20244598388672
16.648508071899414
18.281339645385742
16.644155502319336
9.512837409973145
9.840372085571289
16.334938049316406
16.666263580322266
14.20450210571289
12.843842506408691
9.445114135742188
7.712673187255859
9.432178497314453
7.487633228302002
17.7152099609375
15.628525733947754
10.324909210205078
11.886133193969727
13.155552864074707
12.113351821899414
14.12386703491211
14.526473999023438
16.783096313476563
17.21579360961914
-6.633177280426025
-9.914948463439941
-10.873896598815918
-2.4951202869415283
-18.381174087524414
-18.798213958740234
-1.8236807584762573
-17.786821365356445
-12.908473014831543
-3.2866439819335938
-3.7155611515045166
-8.479133605957031
-4.397105693817139
-5.587924480438232
-18.10616683959961
-14.940799713134766
-5.5391459465026855
-13.371479988098145
-9.994743347167969
-4.353791236877441
-1.2215205430984497
-1.872789740562439
-19.4410400390625
-11.106375694274902
-8.529053688049316
-10.090007781982422
-2.203014612197876
-12.741377830505371
-13.843914031982422
-17.522722244262695
-1.3212084770202637
-7.305475234985352
-2.2076354026794434
-11.266996383666992
-10.041190147399902
-4.668679714202881
-18.9014892578125
-3.3079910278320313
-9.78568172454834
-7.340986728668213
-18.192367553710938
-15.276077270507813
-6.793429851531982
-16.15125846862793
-6.14354133605957
-11.509284019470215
-8.010602951049805
-8.836220741271973
-16.43340492248535
-5.08727502822876
-8.046164512634277
-7.766977787017822
-5.581812381744385
-16.006139755249023
-17.54323959350586
-10.021523475646973
-3.8049404621124268
-19.79767608642578
-17.961200714111328
-17.17729949951172
-4.784610271453857
-13.915854454040527
-18.317222595214844
-3.9361891746520996
-13.669132232666016
-6.527121067047119
6.3517584800720215
14.275361061096191
8.775184631347656
9.561192512512207
10.385602951049805
12.632722854614258
12.175577163696289
11.949098587036133
17.734161376953125
17.73965835571289
18.30537223815918
20.07029914855957
10.114775657653809
18.112398147583008
15.13794994354248
20.019811630249023
15.720861434936523
5.569065570831299
17.027359008789063
9.749387741088867
12.148898124694824
12.225783348083496
14.52702808380127
13.362956047058105
17.753095626831055
15.099184036254883
17.365966796875
14.12983512878418
15.532515525817871
18.324132919311523
17.01022720336914
19.77627944946289
15.31400203704834
17.408369064331055
18.101953506469727
11.41891860961914
13.177490234375
9.950276374816895
14.170963287353516
16.315683364868164
15.42781925201416
13.654032707214355
8.250664710998535
19.011417388916016
10.804503440856934
15.866188049316406
10.027445793151855
15.347719192504883
18.56275749206543
12.363001823425293
18.550689697265625
17.36750030517578
17.630107879638672
17.418590545654297
19.908708572387695
4.642678260803223
7.985827922821045
14.736639022827148
13.66188907623291
7.941793918609619
18.686107635498047
17.187021255493164
16.036861419677734
3.92329478263855
9.557476043701172
15.956687927246094
19.33295440673828
17.862394332885742
-15.52773666381836
-2.6971702575683594
-18.199838638305664
-7.301887512207031
-2.028287887573242
-6.055013656616211
-14.054713249206543
-18.416471481323242
-4.064114570617676
-16.142108917236328
-5.236369609832764
-19.351058959960938
-11.33460807800293
-13.174921035766602
-13.807360649108887
-5.5236334800720215
-18.169191360473633
-10.991291046142578
-15.68701171875
-2.6827354431152344
-4.576018810272217
-4.274145603179932
-6.517429351806641
-1.3125839233398438
-11.562756538391113
-12.85092544555664
-2.5435338020324707
-8.478306770324707
-1.4811755418777466
-2.0307412147521973
-3.4377493858337402
-19.697887420654297
-8.158692359924316
-15.616485595703125
-3.446958303451538
-14.138508796691895
-10.64194393157959
-16.520668029785156
-18.924137115478516
-10.343887329101563
-10.510345458984375
-6.224070072174072
-16.545879364013672
-5.951259613037109
-10.58309555053711
-17.618942260742188
-18.84326934814453
-7.250443935394287
-10.514632225036621
-1.6502395868301392
-16.38988494873047
-15.340005874633789
-3.880864143371582
-4.345882415771484
-1.7525149583816528
-6.096420764923096
-12.645203590393066
-17.50360679626465
-9.636041641235352
-13.008466720581055
-2.754587411880493
-14.312904357910156
-3.9904379844665527
-16.323333740234375
-8.91273307800293
-9.692010879516602
-20.212596893310547
9.09279727935791
16.763643264770508
13.703775405883789
9.51963996887207
17.92394256591797
8.748817443847656
16.37847137451172
15.963383674621582
15.056525230407715
17.91346549987793
15.184284210205078
13.697269439697266
15.348470687866211
7.746273040771484
17.24850845336914
12.1929292678833
14.932270050048828
15.728062629699707
13.702537536621094
13.385782241821289
17.77117156982422
14.434852600097656
15.065913200378418
19.376468658447266
9.71865463256836
16.894086837768555
11.9122953414917
15.39706802368164
11.028341293334961
14.540009498596191
11.796713829040527
15.921357154846191
9.481173515319824
18.812742233276367
13.500896453857422
14.101777076721191
10.076061248779297
18.0621395111084
17.781686782836914
17.112350463867188
17.699785232543945
8.675861358642578
20.262535095214844
11.493189811706543
17.15910530090332
7.77500581741333
11.796496391296387
11.644773483276367
10.242137908935547
15.849745750427246
13.188315391540527
11.519251823425293
18.490842819213867
14.972604751586914
11.673432350158691
13.22007942199707
11.427915573120117
18.66958999633789
9.29206371307373
5.90761137008667
17.25480079650879
-5.604594707489014
-1.988924503326416
-4.228884696960449
-10.608704566955566
-18.409181594848633
-1.753225564956665
-7.628498077392578
-10.763642311096191
-12.203927040100098
-11.5327787399292
-10.355437278747559
-5.468386650085449
-3.628706932067871
-18.55240249633789
-8.314456939697266
-16.865558624267578
-10.41986083984375
-7.7529425621032715
-1.7039275169372559
-9.791131973266602
-19.599300384521484
-3.595602035522461
-13.073878288269043
-4.951390266418457
-3.089829444885254
-4.984362602233887
-8.497000694274902
-18.39490509033203
-13.222512245178223
-17.634550094604492
-5.495350360870361
-1.3243861198425293
-9.318050384521484
-3.6406328678131104
-4.227886199951172
-6.880105495452881
-14.72446346282959
-19.209623336791992
-15.571110725402832
-9.096505165100098
-5.656986713409424
-3.7779481410980225
-7.7776103019714355
-18.221946716308594
-17.604446411132813
-17.591501235961914
-16.23875617980957
-8.084561347961426
-4.385754585266113
-14.158554077148438
-14.238697052001953
-13.369876861572266
-17.008529663085938
-13.613618850708008
-9.271140098571777
-15.780914306640625
-15.137823104858398
-12.597704887390137
-6.094336986541748
-20.308168411254883
-3.9641430377960205
-10.533858299255371
-5.264507293701172
11.073153495788574
19.738887786865234
10.019625663757324
14.03154182434082
17.98320770263672
9.254698753356934
11.620055198669434
18.5516300201416
18.614755630493164
17.843942642211914
14.596529006958008
16.687997817993164
8.914641380310059
7.552774906158447
17.92831039428711
10.38959789276123
19.50682830810547
15.00539779663086
17.01409339904785
11.228144645690918
12.545729637145996
15.47805118560791
17.677471160888672
15.508758544921875
17.949600219726563
15.718409538269043
9.656343460083008
15.234442710876465
6.73599100112915
15.500110626220703
9.962163925170898
17.671403884887695
11.098116874694824
13.062294006347656
14.183653831481934
14.118460655212402
15.210658073425293
12.174612998962402
15.805258750915527
8.005210876464844
13.504363059997559
8.724064826965332
19.301166534423828
19.35428237915039
17.13863182067871
16.553983688354492
19.787330627441406
14.272462844848633
17.122026443481445
11.117005348205566
12.317723274230957
8.645095825195313
15.117456436157227
16.375288009643555
11.504549980163574
12.179383277893066
8.069096565246582
10.274091720581055
-17.049274444580078
-3.998198986053467
-11.122697830200195
-12.662792205810547
-4.750813961029053
-1.6186953783035278
-17.885623931884766
-13.908082962036133
-6.4214982986450195
-4.246179580688477
-2.428522825241089
-8.296276092529297
-10.292366027832031
-18.61457061767578
-19.12773323059082
-4.193157196044922
-8.516996383666992
-20.300403594970703
-6.8441338539123535
-14.019790649414063
-18.589794158935547
-10.687555313110352
-1.6297982931137085
-9.07139778137207
-10.60649585723877
-1.2238339185714722
-7.509662628173828
-2.791233777999878
-12.6803560256958
-13.832098007202148
-1.6711701154708862
-18.412343978881836
-6.556302070617676
-4.3933916091918945
-11.813248634338379
-18.278417587280273
-3.2417640686035156
-3.3869662284851074
-18.047651290893555
-1.2979682683944702
-6.815963268280029
-16.339649200439453
-8.43261432647705
-6.360516548156738
-3.394629955291748
-8.827339172363281
-8.334367752075195
-18.843582153320313
-4.53648567199707
-1.8726829290390015
-11.643572807312012
-15.679950714111328
-15.676942825317383
-4.946399211883545
-11.891534805297852
-9.81842041015625
-6.74246072769165
-5.872900009155273
-1.2660290002822876
-19.768680572509766
-10.362251281738281
-17.211889266967773
13.870638847351074
8.603246688842773
7.2633442878723145
17.022171020507813
16.958343505859375
11.601211547851563
11.164884567260742
15.991573333740234
16.211633682250977
13.449332237243652
12.111262321472168
18.742626190185547
15.641121864318848
19.169757843017578
13.007425308227539
14.22906494140625
6.060630798339844
11.297890663146973
15.284192085266113
18.985164642333984
10.64181900024414
15.670267105102539
10.905102729797363
8.215872764587402
9.010114669799805
10.599882125854492
16.115623474121094
13.627839088439941
10.319930076599121
15.522721290588379
18.20263671875
16.67502212524414
9.51799488067627
19.004974365234375
10.622843742370605
15.36020278930664
9.532320022583008
19.3170223236084
15.080402374267578
14.525350570678711
11.124007225036621
17.395587921142578
19.71916389465332
17.08185577392578
8.932621955871582
13.464354515075684
16.905181884765625
6.330373764038086
19.46893882751465
16.0743408203125
19.59404182434082
10.987761497497559
12.098361015319824
7.832170486450195
18.296154022216797
17.224199295043945
13.89344596862793
16.660419464111328
17.313974380493164
11.269763946533203
16.879291534423828
18.912246704101563
17.0026912689209
14.507376670837402
14.429919242858887
13.819418907165527
19.68588638305664
-16.742158889770508
-1.2924891710281372
-5.290921688079834
-7.495872974395752
-9.758007049560547
-17.238140106201172
-17.522300720214844
-1.1801339387893677
-19.16366195678711
-3.845675468444824
-5.047757148742676
-2.9268038272857666
-18.824689865112305
-18.770387649536133
-14.623320579528809
-2.0698511600494385
-5.945232391357422
-5.97401237487793
-3.934523582458496
-4.7491865158081055
-16.796693801879883
-16.00894546508789
-2.275958299636841
-10.193646430969238
-2.657179355621338
-1.8558813333511353
-5.906230926513672
-1.4329296350479126
-10.66656494140625
-2.5580756664276123
-5.629047870635986
-15.940568923950195
-3.8725574016571045
-11.157089233398438
-13.622557640075684
-15.209050178527832
-18.87955665588379
-10.0736083984375
-3.2754688262939453
-9.149199485778809
-8.960251808166504
-11.70157241821289
-13.940363883972168
-13.177972793579102
-1.878222942352295
-16.21973991394043
-18.402141571044922
-2.6472575664520264
-16.03656578063965
-17.220043182373047
-6.582457542419434
-8.475062370300293
-2.9459028244018555
-11.78665828704834
-2.0613467693328857
-14.584917068481445
-4.776814937591553
-4.925736904144287
-9.0147705078125
-8.80288028717041
-14.146673202514648
-10.552715301513672
-4.819004535675049
10.436777114868164
7.513924598693848
17.645959854125977
12.659640312194824
18.285179138183594
6.691542148590088
15.084942817687988
14.145703315734863
18.59296989440918
16.677942276000977
16.025604248046875
16.924257278442383
15.772167205810547
11.498929023742676
17.169660568237305
13.647582054138184
13.815241813659668
19.097095489501953
11.26990795135498
17.447294235229492
13.47733211517334
11.457118034362793
13.203509330749512
15.466073989868164
8.160185813903809
10.334778785705566
16.4754581451416
19.90896224975586
16.78497886657715
7.680861473083496
11.10158920288086
14.693013191223145
13.704915046691895
11.649868965148926
15.555697441101074
9.435287475585938
18.251361846923828
16.934049606323242
17.961318969726563
18.5267333984375
17.255159378051758
11.590581893920898
16.869586944580078
17.84650421142578
15.543633460998535
14.014695167541504
9.5774507522583
8.990959167480469
15.630037307739258
12.304365158081055
14.28557014465332
13.823884010314941
13.489291191101074
12.613659858703613
18.90363121032715
10.746170997619629
18.175657272338867
18.554338455200195
18.55270767211914
9.245590209960938
13.960332870483398
13.140887260437012
8.757251739501953
18.446487426757813
-10.084213256835938
-4.747368812561035
-6.372564792633057
-11.192167282104492
-13.234262466430664
-8.428616523742676
-18.386234283447266
-2.1081130504608154
-1.9800275564193726
-7.184123992919922
-19.742727279663086
-16.86315155029297
-11.45248794555664
-13.591848373413086
-11.048749923706055
-11.196809768676758
-2.881459951400757
-8.478203773498535
-19.71622657775879
-17.646451950073242
-15.193063735961914
-3.1279196739196777
-11.510282516479492
-8.790135383605957
-16.8277645111084
-8.181177139282227
-17.9909610748291
-18.540130615234375
-15.428211212158203
-16.030282974243164
-5.527732849121094
-5.529335975646973
-2.564563274383545
-15.610394477844238
-13.679866790771484
-3.220585584640503
-5.826787948608398
-19.281518936157227
-3.514688491821289
-3.772632598876953
-10.916891098022461
-10.865528106689453
-1.920784831047058
-7.425093173980713
-12.318382263183594
-12.363317489624023
-15.57616138458252
-8.929018020629883
-19.09661102294922
-6.1609721183776855
-16.399913787841797
-5.562453269958496
-9.731043815612793
-8.745878219604492
-13.256840705871582
-4.662776470184326
-19.292572021484375
-16.03452491760254
-17.615623474121094
-8.39937973022461
-5.6163330078125
-5.042635917663574
-13.17406177520752
-13.009520530700684
-10.474531173706055
-4.821763038635254
-3.0469930171966553
9.41877269744873
14.05704402923584
16.2861270904541
13.169438362121582
17.3181095123291
16.386638641357422
16.319124221801758
10.280045509338379
10.39169692993164
16.437545776367188
10.359085083007813
11.378335952758789
15.834855079650879
13.682979583740234
16.098936080932617
3.99220871925354
18.145687103271484
14.928621292114258
18.241058349609375
15.729827880859375
11.58890151977539
14.716874122619629
17.97962760925293
15.914420127868652
6.543930530548096
10.928006172180176
19.035873413085938
17.894906997680664
8.369437217712402
11.459489822387695
16.306493759155273
6.128324031829834
11.328943252563477
10.46548843383789
19.39946174621582
13.674359321594238
8.668366432189941
19.285907745361328
15.334940910339355
13.143858909606934
11.186403274536133
13.805768966674805
15.696298599243164
8.21139144897461
8.281978607177734
17.588830947875977
19.227542877197266
10.100863456726074
13.976850509643555
18.21106719970703
7.546027183532715
16.33000373840332
13.313881874084473
17.6586971282959
13.14225959777832
15.626422882080078
17.044389724731445
18.55916404724121
7.705475807189941
13.17145824432373
18.5575008392334
16.740209579467773
19.558950424194336
16.951387405395508
15.68748664855957
19.249849319458008
16.429269790649414
-10.910284042358398
-14.74026870727539
-19.209726333618164
-20.008317947387695
-17.964841842651367
-3.6258630752563477
-7.530151844024658
-4.0772600173950195
-16.696138381958008
-9.680089950561523
-15.07995891571045
-3.449434995651245
-19.779495239257813
-17.561588287353516
-13.762031555175781
-9.424473762512207
-17.41282081604004
-1.528421401977539
-20.085552215576172
-9.16222858428955
-18.071081161499023
-5.16077995300293
-4.355773448944092
-11.184332847595215
-3.2463371753692627
-19.58619499206543
-8.819819450378418
-3.322004556655884
-19.652246475219727
-6.547285079956055
-11.956862449645996
-3.1708550453186035
-3.0909762382507324
-18.695083618164063
-16.23997688293457
-17.63019371032715
-18.6171932220459
-11.43311595916748
-6.03934907913208
-12.600045204162598
-8.326602935791016
-9.754509925842285
-19.071086883544922
-4.468165397644043
-6.507329940795898
-15.569258689880371
-8.803627014160156
-18.010570526123047
-4.202356815338135
-1.677959680557251
-1.4832396507263184
-16.16558074951172
-7.8670172691345215
-5.240359783172607
-7.233797073364258
-10.28972053527832
-3.011519432067871
-5.536876201629639
-16.38397979736328
-4.019219875335693
-15.4590482711792
-17.372718811035156
-9.287649154663086
-12.016619682312012
-1.8792005777359009
-12.600086212158203
14.419502258300781
12.008321762084961
18.241525650024414
19.169559478759766
16.64561653137207
13.978639602661133
13.105607032775879
9.244805335998535
15.495823860168457
13.616747856140137
12.825777053833008
14.486533164978027
17.317150115966797
16.513347625732422
16.765239715576172
18.21430206298828
10.485724449157715
17.851760864257813
10.475709915161133
13.766739845275879
8.440839767456055
19.75448989868164
12.13181209564209
16.09061050415039
10.668146133422852
13.290207862854004
19.465595245361328
13.926127433776855
17.929588317871094
13.976082801818848
12.9559907913208
16.0170841217041
16.380035400390625
19.312877655029297
16.196353912353516
17.055299758911133
10.387967109680176
15.249228477478027
17.173629760742188
15.800056457519531
8.026649475097656
14.796575546264648
17.32636260986328
9.027998924255371
19.933387756347656
14.298620223999023
11.4384126663208
16.64678192138672
18.750709533691406
13.790922164916992
6.809739112854004
16.097665786743164
15.393692970275879
18.694231033325195
7.780576229095459
11.55123519897461
19.071264266967773
10.043622970581055
13.301066398620605
16.2579402923584
16.910463333129883
9.695694923400879
9.801162719726563
9.99439525604248
3.7547478675842285
-7.189506530761719
-15.032241821289063
-12.83045768737793
-10.157868385314941
-18.42597007751465
-9.934334754943848
-4.66792631149292
-10.645432472229004
-12.288540840148926
-17.994657516479492
-13.64658260345459
-4.354543685913086
-5.825826644897461
-7.224361419677734
-7.930881977081299
-11.792069435119629
-1.7349635362625122
-4.36735200881958
-16.435150146484375
-19.65100860595703
-14.506077766418457
-9.70482349395752
-10.52401351928711
-5.787368297576904
-7.218811988830566
-2.3569958209991455
-16.560211181640625
-3.057908535003662
-14.162469863891602
-3.280337333679199
-10.119516372680664
-10.14173698425293
-4.394961357116699
-7.982641220092773
-4.184200286865234
-12.922518730163574
-4.000593662261963
-10.348012924194336
-17.83550262451172
-16.336353302001953
-2.412433385848999
-5.187839508056641
-6.215943813323975
-18.287660598754883
-1.9435741901397705
-3.599057674407959
-7.252315044403076
-16.137229919433594
-7.082243919372559
-14.235040664672852
-4.611965179443359
-9.18353271484375
-15.339221954345703
-12.075337409973145
-15.093558311462402
-15.786367416381836
-1.0393412113189697
-19.76399803161621
-18.602916717529297
-19.998817443847656
-16.914024353027344
-2.2716639041900635
-13.579522132873535
-12.316305160522461
-3.077629327774048
-2.964679002761841
-9.346223831176758
-17.274980545043945
13.559514045715332
18.03706932067871
12.641672134399414
18.129980087280273
15.594440460205078
10.303726196289063
17.76409149169922
7.750436305999756
14.992598533630371
18.423534393310547
19.653915405273438
15.401619911193848
11.211919784545898
15.67870044708252
7.345520496368408
18.240476608276367
15.140043258666992
15.439906120300293
9.505743980407715
9.929923057556152
10.778071403503418
15.2629976272583
18.050140380859375
9.75133991241455
13.43917465209961
18.86618995666504
17.094409942626953
13.555874824523926
13.035340309143066
10.348159790039063
12.486796379089355
20.026559829711914
12.4148588180542
8.580734252929688
16.043691635131836
11.426544189453125
16.092933654785156
8.426949501037598
16.70553207397461
16.57234764099121
14.267802238464355
16.944042205810547
17.256494522094727
6.3704023361206055
18.030664443969727
3.684971332550049
16.25151252746582
15.134004592895508
18.45143699645996
14.042534828186035
14.43993091583252
15.914320945739746
18.890127182006836
11.565166473388672
8.925583839416504
15.931199073791504
10.419388771057129
13.126496315002441
12.219696044921875
11.690380096435547
9.735834121704102
16.82440757751465
17.570384979248047
15.168130874633789
18.543264389038086
15.160512924194336
18.3945255279541
13.418338775634766
-14.344858169555664
-17.863954544067383
-18.52151107788086
-9.297135353088379
-1.7967206239700317
-5.857172012329102
-14.72272777557373
-19.482328414916992
-16.4566707611084
-7.943728446960449
-12.415279388427734
-15.911578178405762
-10.231695175170898
-1.8673356771469116
-12.815540313720703
-16.371854782104492
-13.215644836425781
-2.77962064743042
-3.9604718685150146
-10.842254638671875
-5.117519378662109
-7.8324809074401855
-10.257637977600098
-6.168238162994385
-8.414722442626953
-3.7565879821777344
-16.715219497680664
-10.220803260803223
-5.32021427154541
-7.432539939880371
-6.25726842880249
-3.2176294326782227
-13.384709358215332
-9.34553337097168
-3.007383346557617
-10.75742244720459
-10.443155288696289
-19.769168853759766
-5.356400012969971
-8.401166915893555
-3.6774158477783203
-14.554573059082031
-4.782290458679199
-12.330605506896973
-13.052453994750977
-6.198677062988281
-9.195375442504883
-6.541806221008301
-15.2253999710083
-0.5134334564208984
-9.445544242858887
-17.64981460571289
-4.428018569946289
-19.581920623779297
-18.2060489654541
-18.40144920349121
-13.475356101989746
-13.07588005065918
-17.18090057373047
-12.378321647644043
-17.405696868896484
-3.983351707458496
-6.259957313537598
-8.744274139404297
-2.7920241355895996
-10.636987686157227
-2.3873932361602783
-3.7438387870788574
18.947168350219727
14.223199844360352
13.516651153564453
16.851585388183594
19.241649627685547
16.485549926757813
13.678730010986328
14.141212463378906
7.702566146850586
17.88553237915039
19.745136260986328
19.848289489746094
17.115163803100586
14.685103416442871
10.927533149719238
8.394163131713867
14.307441711425781
17.197473526000977
14.228476524353027
17.030061721801758
15.149271011352539
14.339288711547852
19.636138916015625
14.23858642578125
13.251044273376465
12.005940437316895
16.263696670532227
14.562457084655762
16.10422134399414
15.979239463806152
18.403854370117188
11.263211250305176
19.006099700927734
11.806731224060059
6.674379348754883
10.57675838470459
13.020721435546875
11.353121757507324
17.361818313598633
8.584822654724121
9.142763137817383
12.030936241149902
10.135995864868164
19.348346710205078
7.680561542510986
20.110536575317383
16.802946090698242
18.979310989379883
3.278578042984009
15.643980026245117
15.133641242980957
17.996623992919922
19.53714370727539
17.244098663330078
8.133358001708984
17.832805633544922
16.63947105407715
10.501668930053711
13.727849006652832
12.62430191040039
12.432032585144043
15.209518432617188
17.826217651367188
16.437870025634766
17.717309951782227
14.221550941467285
18.246835708618164
-9.608505249023438
-1.928443193435669
-17.794614791870117
-16.278181076049805
-13.445701599121094
-19.807153701782227
-9.191030502319336
-15.83615493774414
-11.162394523620605
-13.538975715637207
-17.672101974487305
-13.083540916442871
-10.703653335571289
-2.658928871154785
-19.611007690429688
-6.208902835845947
-15.84097671508789
-13.883785247802734
-14.819320678710938
-11.467103958129883
-4.499685287475586
-9.546361923217773
-7.5973591804504395
-4.715247631072998
-15.812589645385742
-3.1046738624572754
-5.764820575714111
-19.642698287963867
-4.406062126159668
-8.88380241394043
-2.638361930847168
-16.25358009338379
-6.629108428955078
-11.5603666305542
-6.754162788391113
-18.443161010742188
-8.464852333068848
-11.872482299804688
-5.201221942901611
-17.761964797973633
-3.750020742416382
-4.9808831214904785
-18.465557098388672
-6.279182434082031
-13.105508804321289
-8.28747272491455
-4.167853832244873
-2.8294310569763184
-14.496231079101563
-7.46964693069458
-4.343751907348633
-12.604154586791992
-5.720081806182861
-9.25992488861084
-6.841299057006836
-14.190520286560059
-1.5293235778808594
-10.121354103088379
-17.143953323364258
-7.701384544372559
-9.587430953979492
-10.51981258392334
-10.213422775268555
-1.6703065633773804
-19.61176300048828
-2.7239983081817627
-2.9875431060791016
18.73308563232422
16.695398330688477
17.52511215209961
13.704158782958984
14.87539291381836
7.846926212310791
14.58582878112793
15.985483169555664
18.6634464263916
14.716397285461426
18.861024856567383
10.267913818359375
17.34693717956543
15.53669548034668
14.57262134552002
15.359410285949707
18.46122932434082
15.96420669555664
11.62637996673584
18.030256271362305
17.39767837524414
16.259382247924805
18.313213348388672
18.834850311279297
9.483721733093262
9.729798316955566
13.846623420715332
14.651488304138184
19.880050659179688
14.06587028503418
18.388628005981445
16.292028427124023
18.3234806060791
8.514155387878418
12.80566120147705
13.027536392211914
14.205114364624023
18.848047256469727
6.750131130218506
10.997952461242676
16.43619155883789
11.681090354919434
7.860929012298584
16.393980026245117
10.588391304016113
7.978610515594482
18.24173355102539
12.049640655517578
14.20892333984375
16.707508087158203
7.798145294189453
9.870783805847168
16.76018714904785
17.78075408935547
11.816493034362793
13.20560359954834
15.39863109588623
17.86836814880371
9.807707786560059
12.487951278686523
14.343361854553223
-2.5440337657928467
-6.569430828094482
-7.015973091125488
-2.4509992599487305
-12.003960609436035
-18.014684677124023
-8.12907600402832
-8.847707748413086
-4.870919227600098
-1.8784589767456055
-6.211306095123291
-9.761144638061523
-8.62969970703125
-2.4245920181274414
-19.229106903076172
-1.8551994562149048
-16.28154945373535
-12.976702690124512
-5.373666763305664
-17.649402618408203
-5.469558238983154
-19.992815017700195
-18.62955093383789
-3.366288900375366
-9.912405014038086
-5.259009838104248
-4.112931728363037
-3.6844449043273926
-2.8124983310699463
-14.063613891601563
-17.740331649780273
-5.947892189025879
-15.109048843383789
-4.098498821258545
-13.517885208129883
-12.3440580368042
-10.589658737182617
-11.71306037902832
-13.880385398864746
-7.5361433029174805
-2.237330913543701
-2.1265370845794678
-10.113861083984375
-13.666178703308105
-15.57535457611084
-6.550281524658203
-19.050186157226563
-5.725892543792725
-9.61237621307373
-8.213056564331055
-7.570488929748535
-16.120946884155273
-10.364266395568848
-18.023216247558594
-16.32959747314453
-11.744568824768066
-1.8344776630401611
-4.233331680297852
-18.958982467651367
-14.917526245117188
-1.7660102844238281
-4.349535942077637
-15.751495361328125
-10.698657989501953
-16.071884155273438
16.537391662597656
16.688188552856445
10.749472618103027
16.669925689697266
9.293051719665527
9.152938842773438
16.451791763305664
19.63387680053711
8.007965087890625
14.547479629516602
18.244873046875
18.732376098632813
15.247603416442871
18.037620544433594
13.144279479980469
16.797948837280273
10.714942932128906
9.57468032836914
15.915735244750977
14.320335388183594
17.52983283996582
18.507780075073242
11.853203773498535
17.73314666748047
7.858927249908447
15.091407775878906
9.172231674194336
17.53582191467285
14.338410377502441
15.224350929260254
17.689577102661133
19.289382934570313
9.732958793640137
14.070290565490723
8.90622615814209
13.267444610595703
13.532130241394043
12.87434196472168
18.727453231811523
19.403305053710938
8.419342041015625
16.786033630371094
16.266691207885742
9.652336120605469
14.328764915466309
11.845072746276855
17.573528289794922
13.818326950073242
15.311866760253906
17.145822525024414
18.97930335998535
10.007343292236328
15.435011863708496
7.497870922088623
7.635934352874756
12.12870979309082
11.283065795898438
6.448053359985352
6.630937576293945
19.653308868408203
12.759841918945313
11.504521369934082
19.8288631439209
18.299997329711914
-19.298786163330078
-14.373163223266602
-15.258912086486816
-12.30676555633545
-14.519155502319336
-4.35995626449585
-9.033892631530762
-5.363422870635986
-10.340132713317871
-7.932809829711914
-16.22203254699707
-9.829447746276855
-2.9543633460998535
-2.3727123737335205
-16.527246475219727
-6.31384801864624
-4.143950462341309
-7.707851886749268
-11.709715843200684
-3.853065013885498
-4.1456499099731445
-11.275792121887207
-0.6500870585441589
-5.03250789642334
-2.739406108856201
-6.93245267868042
-3.826730251312256
-6.779977798461914
-17.453018188476563
-4.294260501861572
-19.04132080078125
-11.022198677062988
-2.1302571296691895
-4.99793815612793
-2.9330813884735107
-3.326657295227051
-17.664636611938477
-10.386870384216309
-17.685871124267578
-18.951824188232422
-15.262932777404785
-6.07717227935791
-7.825090408325195
-4.835426330566406
-1.426085114479065
-14.901673316955566
-16.7497501373291
-12.183866500854492
-11.032519340515137
-19.03658676147461
-11.939170837402344
-13.989861488342285
-10.542322158813477
-20.27096939086914
-2.933690309524536
-9.683633804321289
-6.538974761962891
-3.880851984024048
-1.614632248878479
-5.969901084899902
-17.00212860107422
-14.229501724243164
-7.756143569946289
-14.522310256958008
-18.208507537841797
-12.760162353515625
18.785051345825195
16.10239028930664
17.172590255737305
15.882753372192383
10.876787185668945
18.245079040527344
14.782233238220215
7.282810211181641
15.799174308776855
11.405017852783203
19.249799728393555
10.032722473144531
17.55878257751465
14.178852081298828
12.548380851745605
3.876753568649292
10.276991844177246
17.499698638916016
18.6114444732666
12.256567001342773
16.290271759033203
6.1064252853393555
7.902519702911377
19.83756446838379
12.040087699890137
15.996691703796387
17.5084285736084
15.596389770507813
7.69457483291626
8.69788646697998
18.65998649597168
10.77983283996582
13.104414939880371
14.995460510253906
17.364765167236328
18.547122955322266
17.125965118408203
16.178468704223633
18.958223342895508
13.753018379211426
16.82878303527832
18.02370262145996
13.675536155700684
7.79957389831543
10.324559211730957
19.42439079284668
17.731494903564453
12.975119590759277
15.851593017578125
9.287428855895996
17.352603912353516
18.826902389526367
15.994608879089355
11.99405288696289
18.466650009155273
10.484280586242676
15.695199012756348
10.46552562713623
11.086237907409668
5.519707679748535
13.937206268310547
16.998096466064453
11.568188667297363
13.27246379852295
-9.802410125732422
-12.422161102294922
-6.59675407409668
-14.87733268737793
-0.4526384770870209
-10.343859672546387
-1.7404145002365112
-19.95376968383789
-5.830860137939453
-14.767576217651367
-9.806782722473145
-1.5286699533462524
-5.899106025695801
-0.8510090708732605
-3.6366899013519287
-1.528620719909668
-16.935941696166992
-16.377822875976563
-10.0134859085083
-4.124141693115234
-16.131397247314453
-4.896665096282959
-2.8220043182373047
-4.599064826965332
-5.322999954223633
-1.8841367959976196
-17.337554931640625
-19.325767517089844
-3.866042137145996
-7.028183460235596
-7.878705024719238
-11.303363800048828
-3.817293167114258
-13.019951820373535
-3.3082528114318848
-17.253158569335938
-18.37058448791504
-10.352582931518555
-18.457563400268555
-14.023390769958496
-5.77393913269043
-1.293166995048523
-8.713239669799805
-1.0685688257217407
-17.239501953125
-17.028148651123047
-17.836490631103516
-8.939543724060059
-11.883471488952637
-17.16519546508789
-1.9692357778549194
-14.75299072265625
-7.941439628601074
-5.067854881286621
-14.479843139648438
-10.927498817443848
-9.243291854858398
-4.342216968536377
-14.4695405960083
-8.50904655456543
-6.680975914001465
-5.758749008178711
-16.999475479125977
-8.944585800170898
-16.940797805786133
-6.76378870010376
-11.578758239746094
-12.90750503540039
19.31218910217285
15.869256973266602
14.04357624053955
13.687857627868652
18.449716567993164
17.032970428466797
15.301841735839844
7.2465972900390625
18.357316970825195
16.696372985839844
17.35083770751953
9.14680290222168
16.084468841552734
19.337736129760742
14.852680206298828
9.95247745513916
16.53536605834961
15.239912033081055
16.09885597229004
9.48598861694336
16.109275817871094
16.589475631713867
12.883914947509766
12.42647933959961
13.134313583374023
10.689364433288574
14.716288566589355
17.427448272705078
14.144464492797852
4.7792229652404785
7.562005043029785
14.412495613098145
17.957107543945313
11.684374809265137
10.858207702636719
8.585500717163086
17.042095184326172
18.844961166381836
9.686812400817871
11.033620834350586
7.883994102478027
20.195449829101563
15.093902587890625
13.617764472961426
13.473726272583008
13.868279457092285
14.251690864562988
14.14937686920166
9.971314430236816
12.4680757522583
19.279685974121094
18.001140594482422
7.111212730407715
2.893296480178833
15.792739868164063
11.271329879760742
16.697999954223633
11.002822875976563
18.456655502319336
13.626041412353516
10.96796703338623
15.188122749328613
-16.13466453552246
-14.96796989440918
-3.2766125202178955
-6.478150844573975
-18.859088897705078
-7.699549674987793
-4.6271748542785645
-5.413017272949219
-16.52524757385254
-15.28748893737793
-3.775716543197632
-8.313942909240723
-17.11081886291504
-4.054020404815674
-5.404758453369141
-10.491901397705078
-2.323275089263916
-10.122640609741211
0.07407697290182114
-7.34723424911499
-3.385110855102539
-0.7511982917785645
-1.0257514715194702
-19.280141830444336
-12.569169998168945
-6.112103462219238
-18.910598754882813
-14.314539909362793
-8.435174942016602
-18.185821533203125
-8.588768005371094
-5.266392707824707
-3.3061811923980713
-17.733346939086914
-19.360660552978516
-3.534355640411377
-1.906378149986267
-10.349855422973633
-17.228164672851563
-0.9936857223510742
-16.33754539489746
-10.431856155395508
-10.916780471801758
-7.6779890060424805
-2.3159446716308594
-4.538401126861572
-17.500743865966797
-15.842409133911133
-13.5126314163208
-13.3486967086792
-15.995577812194824
-13.24068546295166
-8.88330078125
-14.281536102294922
-5.617387294769287
-12.794622421264648
-8.218225479125977
-11.915938377380371
-17.39959716796875
-16.30712127685547
-10.501723289489746
-9.50146770477295
-19.13206672668457
-17.42801856994629
11.9220552444458
12.03870677947998
19.0179500579834
18.08576774597168
16.474254608154297
17.734289169311523
10.466373443603516
13.521111488342285
10.414372444152832
13.43897533416748
14.215529441833496
18.053815841674805
19.145973205566406
19.11809730529785
10.509958267211914
15.196515083312988
8.887543678283691
18.994949340820313
2.2109696865081787
18.6167049407959
19.078998565673828
11.471172332763672
7.30061149597168
16.868928909301758
13.753582954406738
10.939849853515625
18.507898330688477
16.053560256958008
17.727514266967773
14.937477111816406
17.107242584228516
14.749709129333496
6.859641075134277
7.819056987762451
8.830634117126465
16.792448043823242
17.522558212280273
14.525333404541016
6.740952968597412
17.093467712402344
13.066120147705078
15.247533798217773
13.201817512512207
10.962836265563965
14.621528625488281
11.8174467086792
19.096694946289063
19.188541412353516
17.552030563354492
16.22481346130371
16.97085952758789
9.143083572387695
6.2049431800842285
19.864774703979492
17.26150131225586
19.75379753112793
13.473615646362305
15.660018920898438
20.050729751586914
4.108709335327148
19.109315872192383
16.053672790527344
9.187150001525879
15.972304344177246
8.575055122375488
18.337339401245117
9.300979614257813
14.67481803894043
-9.190801620483398
-14.636354446411133
-2.0080461502075195
-8.74283504486084
-2.680544853210449
-16.913877487182617
-9.611854553222656
-18.124570846557617
-11.718955993652344
-17.344890594482422
-1.1619256734848022
-9.029927253723145
-17.087982177734375
-14.97309398651123
-7.06655740737915
-12.220759391784668
-3.155043363571167
-15.393876075744629
-18.622230529785156
-11.030789375305176
-15.8246488571167
-11.57962703704834
-15.260672569274902
-19.863557815551758
-9.232348442077637
-16.392364501953125
-5.854069232940674
-2.4081871509552
-4.312272548675537
-4.836192607879639
-2.411215305328369
-10.94129467010498
-5.590388774871826
-5.376852035522461
-2.870488166809082
-8.946252822875977
-2.8394992351531982
-1.1892729997634888
-6.348297119140625
-9.680273056030273
-16.17705535888672
-14.796361923217773
-14.745417594909668
-6.995908260345459
-19.513526916503906
-12.127331733703613
-15.321314811706543
-3.9536266326904297
-8.870871543884277
-4.748510360717773
-5.686538219451904
-5.317580223083496
-6.849458694458008
-9.500543594360352
-3.620929002761841
-18.33078384399414
-17.878875732421875
-16.912378311157227
-13.727628707885742
10.869482040405273
12.363137245178223
13.03116226196289
9.856396675109863
10.76342487335205
17.869056701660156
19.1817626953125
15.997034072875977
14.554638862609863
7.632259368896484
3.131190061569214
16.429502487182617
16.75005340576172
18.25298309326172
13.83293342590332
10.18600845336914
11.72417163848877
10.736114501953125
15.238003730773926
15.6045503616333
19.16798210144043
15.714137077331543
9.05467414855957
8.432933807373047
10.75888442993164
8.916098594665527
18.589662551879883
13.233659744262695
14.715301513671875
19.03142547607422
8.594836235046387
16.96569061279297
17.446147918701172
17.831371307373047
14.701166152954102
10.877042770385742
7.238491058349609
18.856277465820313
14.724174499511719
15.302145004272461
18.47641372680664
13.533415794372559
15.366188049316406
18.066566467285156
16.237581253051758
12.01924991607666
7.458416938781738
18.488719940185547
16.795536041259766
20.113370895385742
11.711339950561523
10.149694442749023
13.050868034362793
13.885619163513184
4.731024265289307
17.641408920288086
13.967988967895508
17.571208953857422
15.643173217773438
-17.275548934936523
-15.205788612365723
-3.0560410022735596
-17.380769729614258
-15.561700820922852
-5.59761905670166
-18.432085037231445
-10.838509559631348
-7.996224880218506
-6.54140043258667
-8.344893455505371
-15.481385231018066
-12.283652305603027
-6.615345478057861
-3.796098232269287
-0.24153263866901398
-10.522175788879395
-3.3376872539520264
-19.042776107788086
-4.533388614654541
-14.734188079833984
-14.523612022399902
-15.874454498291016
-19.324995040893555
-8.540446281433105
-0.8964203000068665
-8.808915138244629
-5.566986083984375
-5.088629722595215
-3.03133225440979
-11.492488861083984
-17.031173706054688
-3.1661906242370605
-3.7942726612091064
-5.668233394622803
-3.0567641258239746
-4.118316650390625
-17.019268035888672
-1.6544651985168457
-19.078407287597656
-8.966620445251465
-11.792099952697754
-5.075422763824463
-13.658757209777832
-11.922285079956055
-11.505599975585938
-12.648916244506836
-0.8788077235221863
-4.743828773498535
-14.5850248336792
-20.071199417114258
-18.592605590820313
-2.652646064758301
-8.754705429077148
-13.355764389038086
-11.42099380493164
-3.975191354751587
-13.282417297363281
-14.3411226272583
-7.0609893798828125
-3.935927152633667
-16.661190032958984
-1.3029247522354126
9.958669662475586
15.303495407104492
14.767036437988281
18.405567169189453
14.343649864196777
18.456209182739258
16.31389045715332
10.434624671936035
18.565494537353516
13.382169723510742
17.816537857055664
13.839190483093262
16.70281410217285
16.876230239868164
12.86502742767334
18.944257736206055
14.10720157623291
15.02045726776123
8.889138221740723
14.466601371765137
17.45853614807129
19.33224868774414
16.32588768005371
12.736096382141113
18.48818016052246
18.007183074951172
15.925553321838379
12.930035591125488
8.914265632629395
11.29396915435791
16.579103469848633
14.572010040283203
13.727846145629883
18.745027542114258
15.879925727844238
15.208101272583008
9.31973934173584
19.854000091552734
13.581147193908691
19.533323287963867
11.26742935180664
7.175471305847168
16.924943923950195
10.12690544128418
12.503095626831055
9.900876998901367
7.691712856292725
8.419557571411133
16.271041870117188
18.984346389770508
20.02012825012207
12.264591217041016
13.166570663452148
7.257284164428711
17.42917823791504
14.357490539550781
11.63759994506836
13.150018692016602
10.537765502929688
18.129653930664063
16.09383773803711
-13.382038116455078
-19.368366241455078
-19.444013595581055
-18.37860107421875
-0.8099086880683899
-17.39469337463379
-10.368218421936035
-16.49148178100586
-8.046672821044922
-4.155369281768799
-17.558271408081055
-17.692054748535156
-12.746500015258789
-3.878169298171997
-17.77655601501465
-0.5197593569755554
-12.555813789367676
-9.876233100891113
-7.3444085121154785
-3.671078681945801
-5.849071025848389
-5.4827728271484375
-9.542562484741211
-11.950759887695313
-3.1660361289978027
-11.535576820373535
-5.145920753479004
-2.9830243587493896
-15.005910873413086
-2.4175825119018555
-9.23557186126709
-14.90393352508545
-2.0228147506713867
-17.625078201293945
-9.644145965576172
-13.231579780578613
-16.699295043945313
-8.662503242492676
-1.9283217191696167
-12.019475936889648
-20.037919998168945
-4.960618495941162
-18.388635635375977
-3.0733370780944824
-19.861604690551758
-9.181427955627441
-17.70318603515625
-15.207334518432617
-2.7303359508514404
-5.069801330566406
-11.577217102050781
-18.37643051147461
-16.31146240234375
-4.440083026885986
-19.736886978149414
-16.22665786743164
-11.117122650146484
-6.658148765563965
-0.8743497729301453
-15.180395126342773
-14.593313217163086
-7.400804042816162
-6.867640495300293
-4.001819133758545
8.611763000488281
19.29269027709961
15.707128524780273
12.760677337646484
14.946730613708496
18.542768478393555
18.169652938842773
12.977910995483398
16.559274673461914
14.057646751403809
14.086867332458496
13.206086158752441
14.116934776306152
8.51258659362793
9.752604484558105
17.49538803100586
15.215736389160156
15.717110633850098
15.660125732421875
18.033876419067383
7.444247245788574
16.66295051574707
19.41679573059082
14.105666160583496
11.495682716369629
15.699258804321289
11.786149024963379
18.160642623901367
8.192367553710938
10.971837043762207
6.689090728759766
10.767753601074219
18.5288143157959
15.767389297485352
9.753324508666992
13.81809139251709
16.10582160949707
16.299175262451172
18.52593994140625
13.417716026306152
13.492671012878418
8.175955772399902
9.718894004821777
18.18316650390625
19.010574340820313
11.230565071105957
17.541545867919922
11.256916046142578
11.1466646194458
13.359341621398926
7.552096366882324
17.7168025970459
17.521011352539063
7.143040180206299
-19.0114803314209
-13.23517894744873
-9.225153923034668
-17.272310256958008
-5.289906024932861
-3.7462968826293945
-13.274454116821289
-1.4744056463241577
-3.825282096862793
-1.5974072217941284
-2.324183702468872
-9.092565536499023
-16.841365814208984
-17.067607879638672
-10.2366361618042
-1.2308043241500854
-8.272099494934082
-5.627127170562744
-9.99434757232666
-14.269641876220703
-7.190842628479004
-3.518123149871826
-12.261054039001465
-1.1473660469055176
-7.995507717132568
-17.172351837158203
-4.7687087059021
-16.092559814453125
-4.766992568969727
-16.29267120361328
-3.497743844985962
-18.460451126098633
-13.836005210876465
-14.954145431518555
-5.700314044952393
-1.7649574279785156
-7.1641716957092285
-17.971181869506836
-13.89232063293457
-8.681570053100586
-15.23574447631836
-12.458465576171875
-15.146679878234863
-6.086294174194336
-4.520348072052002
-9.967153549194336
-10.844037055969238
-10.648930549621582
-18.74049186706543
-10.694916725158691
-5.07628059387207
-10.704912185668945
-5.156102657318115
-18.54751205444336
-10.598320960998535
-2.5723483562469482
-5.163661003112793
10.198699951171875
12.945144653320313
19.211042404174805
11.4609956741333
11.003230094909668
14.716904640197754
13.323135375976563
17.457515716552734
18.710987091064453
11.75637149810791
11.945464134216309
13.800005912780762
12.41724967956543
15.343408584594727
20.114017486572266
16.57286262512207
14.920679092407227
11.727224349975586
12.651144981384277
16.32623291015625
19.573631286621094
17.92835235595703
9.766691207885742
7.8876237869262695
18.08156394958496
8.493264198303223
12.663357734680176
18.374048233032227
10.072986602783203
17.266563415527344
17.835586547851563
14.358795166015625
15.945119857788086
15.751769065856934
15.622113227844238
9.30356502532959
1.9466228485107422
19.63125228881836
11.691192626953125
8.201086044311523
9.27790641784668
12.254371643066406
3.8489067554473877
14.140762329101563
18.632205963134766
17.64417839050293
8.162384986877441
9.073832511901855
16.488357543945313
15.889323234558105
8.125872611999512
12.615736961364746
13.242924690246582
17.054750442504883
15.916346549987793
14.66356086730957
7.796879768371582
18.17737579345703
14.740152359008789
18.278770446777344
-7.973172187805176
-4.560372829437256
-14.125520706176758
-19.18477439880371
-5.440624237060547
-2.592402219772339
-16.584632873535156
-7.54225492477417
-9.16862964630127
-18.423358917236328
-10.36148738861084
-17.227277755737305
-4.8875908851623535
-2.2270214557647705
-16.530929565429688
-7.9773077964782715
-13.70166015625
-17.760225296020508
-13.921290397644043
-11.085489273071289
-14.441390037536621
-18.414451599121094
-5.382631301879883
-6.78667688369751
-4.858965873718262
-12.2384614944458
-1.0022335052490234
-5.837989330291748
-1.730331540107727
-5.2776899337768555
-19.10059928894043
-14.517998695373535
-9.306221008300781
-3.247708797454834
-16.2595157623291
-17.62713623046875
-0.6201645731925964
-7.250845432281494
-11.927066802978516
-16.73367691040039
-9.770733833312988
-1.6845427751541138
-10.86278247833252
-16.341827392578125
-7.366170883178711
-19.42169952392578
-19.39298439025879
-4.705765724182129
-3.852053165435791
-11.81427001953125
-18.43816375732422
-1.584333896636963
-12.291653633117676
-11.479585647583008
-3.3627231121063232
-11.83333683013916
-11.63393497467041
-17.128498077392578
-9.582603454589844
-14.47964096069336
-1.936341404914856
-3.6495590209960938
-13.28274917602539
13.424653053283691
17.877660751342773
19.418289184570313
17.559520721435547
12.033968925476074
17.155237197875977
15.25279426574707
13.69632339477539
19.423662185668945
15.922487258911133
8.649354934692383
12.13039779663086
4.358538627624512
13.455723762512207
8.085968971252441
10.176942825317383
19.831857681274414
19.388782501220703
5.7679057121276855
15.414041519165039
11.39192008972168
19.455350875854492
13.458942413330078
7.576994895935059
10.414212226867676
14.771228790283203
14.59430980682373
17.192167282104492
10.802923202514648
12.184218406677246
17.282398223876953
15.920060157775879
16.17582130432129
15.430649757385254
16.908823013305664
8.179950714111328
8.451802253723145
18.464815139770508
19.778074264526367
0.6330187916755676
13.462347984313965
2.4604177474975586
19.809478759765625
14.975350379943848
14.486018180847168
12.280500411987305
12.783005714416504
11.345170974731445
11.078508377075195
9.61788272857666
17.267547607421875
16.934709548950195
15.735645294189453
20.1025390625
12.069321632385254
18.157981872558594
6.436759948730469
17.279605865478516
13.716001510620117
17.009532928466797
16.45015525817871
18.169382095336914
10.314535140991211
19.752473831176758
18.32447624206543
17.794105529785156
17.48817253112793
18.751440048217773
8.608943939208984
8.283442497253418
6.813840866088867
11.153066635131836
19.098909378051758
8.608278274536133
14.30398178100586
-17.051055908203125
-9.601995468139648
-8.017526626586914
-12.222036361694336
-2.558783769607544
-18.203439712524414
-10.224068641662598
-15.612371444702148
-2.7764813899993896
-4.013193130493164
-9.416025161743164
-14.733546257019043
-15.397565841674805
-19.03287124633789
-1.950338363647461
-1.8375552892684937
-5.371031761169434
-14.560853004455566
-4.502711296081543
-13.841361045837402
-10.782540321350098
-10.128824234008789
-8.546300888061523
-18.453876495361328
-17.98972511291504
0.27905401587486267
-9.012112617492676
-9.62281608581543
-2.4954724311828613
-17.49383544921875
-19.6281681060791
-1.3224393129348755
-7.1897053718566895
-3.0001914501190186
-18.888065338134766
-16.64160919189453
-11.428339958190918
-7.692389011383057
-12.510401725769043
-4.730153560638428
-13.994688034057617
-5.818544864654541
-2.351020336151123
-1.1843284368515015
-11.675207138061523
-7.192722797393799
-14.178521156311035
-16.58606719970703
-14.637563705444336
-11.579582214355469
-4.871971607208252
-14.308914184570313
-15.358182907104492
-17.243331909179688
-18.889596939086914
-18.29894256591797
-3.362234115600586
-10.88685417175293
-5.443106651306152
-17.0864315032959
-3.3159871101379395
-9.658801078796387
19.468029022216797
17.163105010986328
14.14863109588623
17.074241638183594
18.8836612701416
11.38443374633789
19.168834686279297
8.461304664611816
9.655097007751465
14.650339126586914
16.825239181518555
18.996240615844727
6.476139545440674
17.26532554626465
14.639093399047852
16.810726165771484
12.412553787231445
17.123104095458984
13.798250198364258
16.925230026245117
19.856918334960938
13.165745735168457
19.08088493347168
16.813613891601563
10.656437873840332
17.51959991455078
11.478437423706055
13.95262336730957
11.018452644348145
16.638568878173828
12.068610191345215
14.466269493103027
8.546979904174805
16.704193115234375
7.709897518157959
15.951005935668945
4.208950996398926
15.994897842407227
17.152006149291992
13.111352920532227
12.53533935546875
15.212434768676758
10.020215034484863
17.973295211791992
18.4123477935791
14.922739028930664
19.90509796142578
14.285201072692871
14.905646324157715
10.755634307861328
19.62489128112793
16.579511642456055
20.30954933166504
18.22356414794922
14.785338401794434
11.101455688476563
12.910539627075195
11.604114532470703
16.73068618774414
14.010126113891602
9.273605346679688
20.12017822265625
9.185152053833008
-5.7779130935668945
-9.679956436157227
-8.430862426757813
-4.429545879364014
-8.673089981079102
-13.454729080200195
-5.880009174346924
-16.761369705200195
-8.663146018981934
-18.43569564819336
-15.106019973754883
-9.114582061767578
-10.850939750671387
-11.30807876586914
-18.020336151123047
-17.651782989501953
-4.89047384262085
-7.402079105377197
-4.131262302398682
-3.0701286792755127
-3.547565460205078
-15.08060073852539
-15.874914169311523
-4.595326900482178
-15.942913055419922
-4.098215579986572
-11.401116371154785
-1.4227509498596191
-19.64274024963379
-3.6271116733551025
-10.850479125976563
-1.8020033836364746
-18.321687698364258
-18.454679489135742
-5.104557991027832
-7.098820686340332
-1.5315660238265991
-3.193636894226074
-14.914124488830566
-9.557254791259766
-6.7272491455078125
-13.461779594421387
-15.02712631225586
-15.657303810119629
-1.641919732093811
-3.585400104522705
-16.32322883605957
-3.1582963466644287
-17.0074520111084
-13.379646301269531
-7.4606733322143555
-19.736684799194336
-7.263523101806641
-3.800550937652588
-4.187216281890869
-1.541330337524414
-18.04558563232422
-16.500463485717773
-14.135941505432129
-18.728347778320313
-13.165755271911621
-1.5887178182601929
-17.727752685546875
-11.30432415008545
-18.638151168823242
-14.157466888427734
-12.059327125549316
-4.477260589599609
-10.537314414978027
17.961135864257813
8.717480659484863
18.996322631835938
11.020833015441895
16.91129493713379
19.088329315185547
16.294776916503906
8.783267974853516
17.158737182617188
9.266040802001953
8.44385051727295
14.513028144836426
7.453612804412842
13.313484191894531
13.979241371154785
14.231786727905273
18.363906860351563
12.789278030395508
11.303234100341797
18.731494903564453
16.74167251586914
14.907669067382813
12.931478500366211
16.324560165405273
18.4317569732666
10.23567008972168
17.43694305419922
18.82051658630371
15.241177558898926
15.95827579498291
12.927558898925781
11.598902702331543
18.939756393432617
13.993557929992676
15.578444480895996
16.853696823120117
18.295127868652344
14.83030891418457
6.810897350311279
17.20965576171875
11.758902549743652
12.080538749694824
18.16849136352539
18.916419982910156
16.765830993652344
15.896506309509277
15.802360534667969
11.841714859008789
18.026241302490234
14.4884672164917
11.012227058410645
17.64030647277832
16.3916072845459
13.471944808959961
14.418730735778809
11.436986923217773
10.84469223022461
14.486613273620605
17.292911529541016
-8.46566390991211
-6.791238784790039
-13.346979141235352
-14.003173828125
-18.78868865966797
-9.378018379211426
-8.193679809570313
-19.20014190673828
-12.636913299560547
-17.186498641967773
-20.2381649017334
-6.772069931030273
-19.510639190673828
-4.100934028625488
-4.398743629455566
-2.7821342945098877
-5.330038070678711
-17.411020278930664
-2.0183424949645996
-4.407895088195801
-10.657892227172852
0.21113745868206024
-19.9077091217041
-12.91572380065918
-17.13278579711914
-4.583758354187012
-9.873427391052246
-6.733869552612305
-7.504384517669678
-17.40708351135254
-6.6441426277160645
-7.039793968200684
-7.359893321990967
-12.270066261291504
-3.5321850776672363
-2.484959363937378
-4.813226222991943
-10.443923950195313
-8.106704711914063
-10.752251625061035
-17.151081085205078
-1.8616572618484497
-14.395594596862793
-16.816701889038086
-0.6004692912101746
-7.048468112945557
-16.350704193115234
-2.877747058868408
-12.458856582641602
-14.088610649108887
-4.656916618347168
-6.013322353363037
-17.200340270996094
-9.95787239074707
-14.526447296142578
-17.53398323059082
-8.230179786682129
-2.7784481048583984
-11.246560096740723
-13.46891975402832
-2.445155620574951
-1.5102739334106445
-14.861462593078613
-13.072419166564941
-10.446685791015625
-14.728935241699219
-2.9069697856903076
-16.313257217407227
-5.408998012542725
-16.536266326904297
15.903199195861816
16.067270278930664
7.953396797180176
19.678455352783203
17.813392639160156
10.252784729003906
11.188258171081543
9.873130798339844
16.943281173706055
14.752264976501465
18.733285903930664
17.838661193847656
8.425846099853516
11.327738761901855
14.04348373413086
15.82568359375
19.99357032775879
19.509584426879883
15.766383171081543
13.20992374420166
14.272170066833496
13.199850082397461
13.44491195678711
19.680898666381836
10.988178253173828
17.048690795898438
16.990591049194336
18.236896514892578
20.125303268432617
8.238395690917969
17.31890869140625
15.405720710754395
6.899647235870361
16.50727081298828
16.630874633789063
15.550049781799316
10.432997703552246
18.58407974243164
13.282974243164063
11.820124626159668
10.693832397460938
15.465734481811523
19.398725509643555
13.617400169372559
18.837860107421875
20.341650009155273
18.992717742919922
8.504297256469727
17.18605613708496
10.711891174316406
16.757482528686523
8.915210723876953
17.230762481689453
19.89207649230957
16.06165885925293
19.988147735595703
8.708406448364258
-16.498109817504883
-10.806448936462402
-13.243504524230957
-3.944613456726074
-14.670495986938477
-18.08621597290039
-1.070647120475769
-9.73261547088623
-5.989082336425781
-10.892266273498535
-7.464298725128174
-2.895430326461792
-18.638429641723633
-15.925373077392578
-15.14388370513916
-10.883328437805176
-13.332883834838867
-6.978588104248047
-7.564206123352051
-5.1982879638671875
-9.245059967041016
-15.349315643310547
-6.682859420776367
-3.3735077381134033
-8.941953659057617
-4.189327716827393
-7.805744171142578
-1.9630334377288818
-2.6334996223449707
-15.987330436706543
-15.92484188079834
-12.176779747009277
-4.974421501159668
-2.8045737743377686
-17.522287368774414
-12.873682975769043
-11.46877384185791
-3.924086093902588
-4.097273826599121
-9.442689895629883
-13.939188003540039
-6.7080183029174805
-10.417190551757813
-19.294326782226563
-3.8450610637664795
-2.517054557800293
-1.454637885093689
-17.58430290222168
-15.606546401977539
-6.92861270904541
-14.551615715026855
-14.632210731506348
-2.832627534866333
-3.8720386028289795
-7.172879695892334
-19.44554901123047
-0.646656334400177
-11.258519172668457
-18.864112854003906
-17.132707595825195
-14.041742324829102
17.74919891357422
14.676669120788574
6.258716583251953
16.409650802612305
16.874183654785156
15.346449851989746
8.963637351989746
16.965351104736328
12.861437797546387
9.827400207519531
17.79125213623047
18.55875587463379
17.392127990722656
2.9738471508026123
7.995944499969482
14.621495246887207
13.519947052001953
14.034021377563477
9.564459800720215
13.133953094482422
18.018695831298828
4.906624794006348
18.59183120727539
18.550533294677734
7.845750331878662
13.938758850097656
19.437171936035156
10.094137191772461
19.154617309570313
14.837465286254883
16.732563018798828
16.3828125
12.822196006774902
12.28921127319336
19.064735412597656
14.930000305175781
19.278467178344727
14.963142395019531
11.906914710998535
10.757847785949707
16.555038452148438
16.364524841308594
15.981979370117188
17.091442108154297
13.544241905212402
19.188934326171875
17.695524215698242
11.972221374511719
14.871418952941895
17.301475524902344
10.364608764648438
16.401884078979492
11.335439682006836
11.659549713134766
9.04582405090332
9.679189682006836
10.287069320678711
14.58012866973877
8.400060653686523
-11.200868606567383
-13.120525360107422
-10.366222381591797
-7.562407493591309
-10.582666397094727
-8.883246421813965
-12.613466262817383
-17.076549530029297
-3.10306978225708
-7.33806848526001
-14.119264602661133
-4.138620853424072
-10.17723560333252
-6.902499675750732
-2.373089551925659
-16.33847999572754
-1.2020297050476074
-9.1651029586792
-4.29021692276001
-5.108137607574463
-4.013580322265625
-15.511780738830566
-18.383859634399414
-14.959040641784668
-15.655755996704102
-12.765567779541016
-3.617725133895874
-19.304044723510742
-1.3568326234817505
-10.167048454284668
-16.982738494873047
-9.801743507385254
-17.378149032592773
-15.627616882324219
-3.0624260902404785
-1.3656433820724487
-17.946645736694336
-2.3665664196014404
-11.775935173034668
-17.890972137451172
-4.335098743438721
-13.59487247467041
-0.0413716621696949
-7.706453323364258
-16.12187385559082
-6.5727858543396
-0.8763955235481262
-19.147598266601563
-5.850888252258301
-10.572799682617188
-16.192089080810547
-10.918182373046875
-6.112442970275879
-2.023747205734253
-2.8895957469940186
-5.691380023956299
-3.434593915939331
-17.523523330688477
-3.0681610107421875
-10.233646392822266
-10.854354858398438
-5.6345930099487305
-6.408641815185547
-14.254776954650879
-14.094583511352539
8.426376342773438
14.984827041625977
10.035602569580078
18.331212997436523
17.98552894592285
16.71539878845215
13.217082977294922
19.427425384521484
19.70157241821289
15.371057510375977
18.172517776489258
17.231840133666992
18.618017196655273
11.553290367126465
9.904314041137695
11.00721549987793
12.616341590881348
18.59503936767578
11.729928970336914
18.37862777709961
8.97868537902832
13.014245986938477
17.29624366760254
2.605949878692627
11.513476371765137
6.735421180725098
17.208934783935547
15.062920570373535
12.014659881591797
14.225896835327148
19.120620727539063
14.9352388381958
7.9082183837890625
17.463075637817383
19.277286529541016
15.660811424255371
16.103919982910156
15.661111831665039
16.532426834106445
12.281078338623047
17.626869201660156
12.069581985473633
11.425812721252441
19.004728317260742
16.32312774658203
17.925579071044922
17.210363388061523
14.11464786529541
10.055574417114258
7.816725254058838
16.470338821411133
9.450376510620117
14.285057067871094
4.597238540649414
16.615463256835938
14.749531745910645
7.942295551300049
-3.1543257236480713
-17.18869400024414
-1.8053234815597534
-2.9959139823913574
-19.218551635742188
-16.94455909729004
-19.006441116333008
-11.590822219848633
-13.174199104309082
0.1772497445344925
-4.676488399505615
-8.436817169189453
-12.711386680603027
-4.458254337310791
-5.747851848602295
-3.936666250228882
-19.098758697509766
-11.82653522491455
-1.4908941984176636
-4.514533996582031
-14.348173141479492
-9.074909210205078
-17.571313858032227
-16.67520523071289
-11.107291221618652
-12.573762893676758
-19.541736602783203
-13.586978912353516
-19.37895393371582
-5.993198394775391
-12.801597595214844
-3.212549924850464
-6.482846260070801
-19.317920684814453
-11.61095142364502
-1.3768428564071655
-17.877220153808594
-0.908639132976532
-3.0578601360321045
-14.939788818359375
-15.971418380737305
-8.473064422607422
-7.185763835906982
-3.4482359886169434
-14.609501838684082
-2.8713467121124268
-3.58076810836792
-8.78998851776123
-3.842390537261963
-10.016225814819336
-14.730335235595703
-6.578044891357422
-2.2778375148773193
-0.8215211033821106
-1.5115810632705688
-18.877092361450195
-5.255841255187988
-1.4006773233413696
-7.89779806137085
-11.770092010498047
-6.337528705596924
-12.754518508911133
-3.4149138927459717
-9.769635200500488
-6.235690593719482
-13.728034019470215
-10.140425682067871
-16.299081802368164
-17.774776458740234
-16.247037887573242
16.688514709472656
16.185060501098633
8.147449493408203
18.337902069091797
11.655863761901855
8.91549301147461
11.86654281616211
16.510889053344727
9.405601501464844
18.545686721801758
17.075735092163086
4.315581321716309
13.141985893249512
16.2471866607666
14.744264602661133
12.991475105285645
11.563661575317383
8.042089462280273
8.780241012573242
11.379137992858887
18.98526382446289
16.833660125732422
1.9705206155776978
13.91607666015625
11.975733757019043
9.520482063293457
15.229069709777832
17.59186363220215
17.263771057128906
18.738971710205078
14.312512397766113
18.171489715576172
18.23533821105957
17.624502182006836
14.949967384338379
13.749021530151367
14.102344512939453
19.4610538482666
14.638537406921387
15.801060676574707
15.865957260131836
8.463920593261719
18.895687103271484
20.21855354309082
16.354145050048828
11.050570487976074
7.092531681060791
11.35567569732666
10.807013511657715
8.096826553344727
19.990137100219727
13.599817276000977
9.566142082214355
14.644773483276367
19.60918426513672
18.737445831298828
10.460101127624512
12.995022773742676
16.336875915527344
16.544979095458984
15.612479209899902
14.735570907592773
19.920900344848633
18.250110626220703
19.72989273071289
11.467229843139648
14.98161792755127
-2.0285351276397705
-13.332542419433594
-17.243167877197266
-1.6760917901992798
-3.935293674468994
-1.5453897714614868
-12.621600151062012
-3.211151599884033
-15.353597640991211
-15.276089668273926
-14.408699035644531
-17.38193702697754
-13.438462257385254
-4.036472320556641
-9.077217102050781
-15.251555442810059
-8.94870662689209
-9.91258716583252
-14.13735294342041
-6.4939398765563965
-11.388582229614258
-10.49864387512207
-14.456069946289063
-17.767929077148438
-17.36084747314453
-4.797098636627197
-5.6178131103515625
-3.6599857807159424
-18.72776985168457
-6.045345783233643
-2.2871928215026855
-6.1974639892578125
-2.1791393756866455
-18.816198348999023
-5.422583103179932
-17.37615966796875
-13.629475593566895
-4.513515472412109
-3.8412954807281494
-16.875558853149414
-12.7337646484375
-2.4119138717651367
-4.119426727294922
-3.871152639389038
-7.886102676391602
-18.796178817749023
-6.733316898345947
-16.196529388427734
-13.751626968383789
-0.8817504048347473
-11.996685028076172
-1.0319604873657227
-7.356480121612549
-2.993598461151123
-9.785608291625977
-12.097024917602539
-7.558238983154297
-10.019890785217285
-7.195545673370361
-1.4682095050811768
-7.105128288269043
-9.415684700012207
-6.688503265380859
13.168618202209473
13.198440551757813
9.517356872558594
10.60361099243164
16.38201141357422
17.003095626831055
16.541690826416016
18.5668888092041
14.638615608215332
17.155120849609375
13.826966285705566
16.81159210205078
7.814517974853516
17.36516571044922
18.357194900512695
19.43484878540039
5.226568698883057
14.878418922424316
11.014888763427734
10.268728256225586
8.05218505859375
15.824356079101563
7.833009719848633
14.735322952270508
16.65315818786621
18.801815032958984
5.7050981521606445
9.180585861206055
17.04335594177246
11.838421821594238
11.030070304870605
19.165245056152344
10.696223258972168
19.376251220703125
12.725149154663086
16.858449935913086
15.738798141479492
11.86704158782959
13.73232364654541
6.653183460235596
19.26194953918457
18.33834457397461
15.062430381774902
18.976037979125977
16.635011672973633
13.094189643859863
18.15345001220703
18.009212493896484
18.51085090637207
14.233165740966797
9.13708209991455
15.987751960754395
10.183804512023926
10.92592716217041
18.40182113647461
14.602015495300293
16.528844833374023
15.66985034942627
17.34132194519043
15.18863582611084
19.084938049316406
16.291046142578125
19.134122848510742
-0.8331629633903503
-17.292879104614258
-3.4457924365997314
-1.583639144897461
-3.9117953777313232
-6.839301586151123
-17.568300247192383
-12.204634666442871
-4.577062129974365
-12.54762077331543
-14.488656044006348
-15.88018798828125
-11.03022575378418
-14.131814956665039
-9.271496772766113
-11.211308479309082
-2.5846095085144043
-11.636571884155273
-4.769579887390137
-14.300087928771973
-2.738863945007324
-17.1328067779541
-15.70766830444336
-18.18635368347168
-1.339459776878357
-3.382406234741211
-9.829429626464844
-11.408753395080566
-18.758771896362305
-15.775986671447754
-9.906989097595215
-6.092031478881836
-2.522216320037842
-4.289585113525391
-13.9170560836792
-5.714253902435303
-6.353155612945557
-4.138484477996826
-6.587279796600342
-2.1513941287994385
-9.996631622314453
-4.143264293670654
-8.313044548034668
-0.8689754605293274
-13.081000328063965
-5.033016681671143
-18.038122177124023
-13.678139686584473
-4.173929214477539
-5.757928848266602
-7.8551554679870605
-6.850376129150391
-14.763110160827637
-18.189176559448242
-4.592035293579102
-18.524003982543945
-10.39542007446289
-8.739645004272461
-7.35430908203125
17.312204360961914
17.15675163269043
11.236745834350586
10.129000663757324
18.641569137573242
18.458681106567383
15.660284996032715
11.405017852783203
19.0443172454834
16.01799964904785
9.203207969665527
14.307765007019043
13.446887016296387
11.474428176879883
13.477334976196289
15.981766700744629
7.744182109832764
12.867280960083008
14.770343780517578
13.356741905212402
11.774635314941406
15.850960731506348
13.936185836791992
9.239574432373047
17.076263427734375
16.532398223876953
11.216623306274414
10.94432544708252
14.137669563293457
13.185619354248047
19.259212493896484
17.61055564880371
18.844356536865234
7.954782962799072
19.542654037475586
18.963218688964844
14.888351440429688
10.566211700439453
11.062588691711426
13.542623519897461
12.576828002929688
11.11133861541748
10.776259422302246
12.555124282836914
15.36159610748291
8.844571113586426
15.785887718200684
5.94830322265625
18.55006980895996
14.321626663208008
16.725738525390625
14.451803207397461
8.055258750915527
12.695633888244629
16.742839813232422
19.541597366333008
18.592424392700195
8.02680492401123
16.22197723388672
18.9144229888916
16.051712036132813
14.405072212219238
-4.716577053070068
-15.954366683959961
-0.9709522128105164
-11.692358016967773
-1.652829647064209
-11.146162986755371
-6.562028408050537
-14.684219360351563
-10.441231727600098
-12.357036590576172
-15.134986877441406
-9.524979591369629
-10.694796562194824
-19.779651641845703
-3.021848440170288
-7.644766807556152
-3.7699615955352783
-9.07003402709961
-16.104883193969727
-2.9000091552734375
-4.0406494140625
-16.768325805664063
-1.1097475290298462
-6.393902778625488
-16.791791915893555
-9.521652221679688
-13.47025203704834
-1.8871612548828125
-2.235522747039795
-17.7349910736084
-3.107856035232544
-9.914998054504395
-14.389934539794922
-11.491612434387207
-8.276341438293457
-4.658740997314453
-5.674396991729736
-13.665383338928223
-18.433988571166992
-4.3085761070251465
-4.03167200088501
-5.155593395233154
-0.8025312423706055
-15.24748420715332
-16.05389976501465
-2.3132712841033936
-8.903926849365234
-18.729961395263672
-18.647523880004883
-19.196590423583984
-3.5646908283233643
-5.1761932373046875
-19.30428695678711
-5.619454383850098
-7.526183605194092
-15.179997444152832
-17.680673599243164
-18.576766967773438
-1.4603909254074097
-8.031678199768066
-11.581755638122559
-18.07581901550293
-13.67926025390625
-16.146921157836914
-13.765074729919434
13.832953453063965
7.120858669281006
15.55013370513916
10.501319885253906
15.588385581970215
14.154172897338867
10.03687858581543
16.633569717407227
16.597854614257813
14.60476016998291
17.585769653320313
9.89044189453125
16.161062240600586
10.257917404174805
17.049776077270508
13.47520923614502
17.204233169555664
19.048486709594727
18.67889976501465
19.382539749145508
18.6558837890625
9.08450698852539
13.733506202697754
14.279068946838379
11.38171100616455
15.75815486907959
18.189973831176758
15.330774307250977
19.067594528198242
16.658138275146484
11.683363914489746
7.45002555847168
17.691301345825195
18.5817813873291
12.00870132446289
11.520939826965332
11.126362800598145
16.929792404174805
17.768028259277344
14.74017333984375
17.81188201904297
14.63088321685791
7.347200393676758
15.192241668701172
16.159608840942383
3.7423336505889893
8.312775611877441
9.56006145477295
12.10433292388916
13.079124450683594
18.98982048034668
11.926066398620605
12.766603469848633
8.532341957092285
14.706965446472168
9.266352653503418
13.814370155334473
14.890341758728027
16.699050903320313
2.337078809738159
18.94710922241211
16.741863250732422
-2.1141602993011475
-1.6466463804244995
-1.0951040983200073
-17.9051456451416
-9.379611015319824
-1.920693039894104
-1.8045166730880737
-8.133810043334961
-16.02366828918457
-4.26522159576416
-2.339399576187134
-10.874650955200195
-7.606724739074707
-5.399280071258545
-9.576839447021484
-5.747202396392822
-4.349339962005615
-16.804506301879883
-10.957219123840332
-13.95041561126709
-11.584606170654297
-14.299036979675293
-12.049418449401855
-16.351030349731445
-9.91601848602295
-5.414162635803223
-10.69890022277832
-6.880787372589111
-2.913923978805542
-2.6800107955932617
-2.396042823791504
-10.982547760009766
-16.502914428710938
-3.0629587173461914
-0.9202954173088074
-17.253870010375977
-13.281355857849121
-4.633833408355713
-12.64977741241455
-16.27794647216797
-6.362522602081299
-10.450206756591797
-14.287506103515625
-3.9946341514587402
-18.65714454650879
-18.347524642944336
-12.989323616027832
-13.157490730285645
-17.143938064575195
-9.260170936584473
-15.590980529785156
-1.740670919418335
-6.573583126068115
-6.330586910247803
-8.961259841918945
-7.285883903503418
-3.7685413360595703
-14.357124328613281
-4.362799167633057
-17.40521240234375
-19.186254501342773
18.947885513305664
17.001386642456055
20.190019607543945
16.74230194091797
16.805816650390625
12.365033149719238
19.00883674621582
18.204660415649414
9.859634399414063
14.391913414001465
13.6693696975708
14.4544038772583
14.47057819366455
16.20182991027832
16.95714569091797
18.29619598388672
9.895079612731934
10.876115798950195
14.365644454956055
16.31291389465332
19.855995178222656
13.97823715209961
14.7559175491333
12.072322845458984
16.25525665283203
17.29615592956543
12.975152015686035
16.619537353515625
15.513533592224121
11.732009887695313
12.556978225708008
15.1297025680542
10.398638725280762
17.44284439086914
6.873460292816162
18.5377197265625
19.052427291870117
9.964264869689941
18.12796401977539
13.551104545593262
14.796319007873535
16.4542236328125
19.046875
16.481843948364258
17.82344627380371
6.869243144989014
8.67436695098877
18.727508544921875
8.005110740661621
9.950347900390625
11.067044258117676
12.241495132446289
15.315983772277832
7.866356372833252
15.230377197265625
16.236778259277344
18.941434860229492
7.194703102111816
14.221747398376465
9.574298858642578
19.426122665405273
9.227272987365723
15.302274703979492
4.092038154602051
13.314947128295898
17.94028663635254
10.996121406555176
18.103654861450195
-9.137532234191895
-18.10809326171875
-18.54221534729004
-4.038938999176025
-18.514375686645508
-4.475911617279053
-16.673290252685547
-3.5040645599365234
-17.53053855895996
-8.627619743347168
-12.62527084350586
-6.958091735839844
-2.217195510864258
-12.027032852172852
-18.977712631225586
-6.223939895629883
-15.463080406188965
-17.286542892456055
-14.863805770874023
-9.863923072814941
-9.399879455566406
-10.625773429870605
-4.935109615325928
-6.673242568969727
-1.3447436094284058
-4.325327396392822
-7.335265159606934
-0.7558584213256836
-18.76597023010254
-4.9385881423950195
-10.332383155822754
-1.5495373010635376
-11.398676872253418
-2.4601902961730957
-3.2630791664123535
-16.204294204711914
-15.168835639953613
-5.321242809295654
-4.101991653442383
-8.998998641967773
-14.220396995544434
-0.8443417549133301
-10.334232330322266
-8.77699089050293
-4.648149013519287
-4.880423545837402
-18.054256439208984
-19.09090805053711
-3.206317901611328
-2.7838897705078125
-6.914458751678467
-19.168642044067383
-3.639252185821533
-16.74089241027832
-6.689581871032715
-1.591159701347351
-14.490245819091797
-1.2215256690979004
-5.46742582321167
-8.343223571777344
8.208998680114746
16.472728729248047
19.778564453125
9.223090171813965
9.072352409362793
12.129141807556152
18.457704544067383
19.00897789001465
14.553329467773438
14.801253318786621
10.658720970153809
16.777854919433594
17.989774703979492
19.641817092895508
17.388938903808594
19.071521759033203
11.67654800415039
11.1688814163208
14.860997200012207
16.31843376159668
16.26198959350586
18.703031539916992
17.57670783996582
12.178520202636719
14.523283004760742
17.308942794799805
17.329679489135742
18.757673263549805
10.66836166381836
14.94517993927002
13.025664329528809
13.831244468688965
16.759906768798828
9.426568984985352
7.627079486846924
14.885124206542969
11.785562515258789
19.38433074951172
19.50511932373047
14.662483215332031
8.681390762329102
16.599843978881836
17.02374267578125
15.366656303405762
8.058390617370605
15.147198677062988
16.44240951538086
11.914088249206543
17.42659568786621
8.866119384765625
14.414292335510254
7.767759323120117
4.403034210205078
12.833526611328125
17.105709075927734
14.350513458251953
19.64274787902832
15.686081886291504
19.59707260131836
6.9936842918396
16.65605926513672
14.919607162475586
19.150348663330078
11.776268005371094
18.539793014526367
14.485909461975098
17.556053161621094
2.2554497718811035
10.79256534576416
8.657748222351074
16.85494041442871
13.768665313720703
15.350894927978516
-12.04733657836914
-19.388269424438477
-10.532416343688965
-2.2517902851104736
-13.582295417785645
-9.507822036743164
-7.226064682006836
-15.212071418762207
-18.85390281677246
-17.000850677490234
-11.751493453979492
-2.672092914581299
-4.9031453132629395
-9.753390312194824
-9.484406471252441
-2.4074649810791016
-8.794879913330078
-10.659476280212402
-6.224432468414307
-7.703349590301514
-6.293630599975586
-1.5030182600021362
-6.7317705154418945
-9.601208686828613
-5.118594169616699
-16.200714111328125
-3.396118640899658
-3.6337087154388428
-13.527822494506836
-17.865644454956055
-14.551874160766602
-15.345264434814453
-17.360698699951172
-3.9924113750457764
-2.459537982940674
-3.164402484893799
-4.6450724601745605
-7.086104393005371
-9.733463287353516
-1.8840736150741577
-7.067389488220215
-16.69019889831543
-18.77497673034668
-6.450710296630859
-4.277729034423828
-5.4979071617126465
-1.9128668308258057
-5.417478084564209
-18.729639053344727
-3.9906105995178223
-7.893204689025879
-16.112157821655273
-13.966729164123535
-1.4133878946304321
-9.149447441101074
-3.9289770126342773
-0.24753856658935547
-11.722460746765137
-18.913639068603516
-17.052352905273438
-16.840654373168945
-3.011866331100464
7.38058614730835
14.402535438537598
16.772600173950195
8.946185111999512
17.9710750579834
14.584896087646484
11.033727645874023
16.737598419189453
18.456085205078125
16.593372344970703
15.150833129882813
19.421682357788086
15.958555221557617
16.156686782836914
18.848493576049805
19.59670639038086
12.230032920837402
15.781753540039063
17.285091400146484
19.535415649414063
17.495882034301758
13.664013862609863
14.121889114379883
19.15087127685547
16.328380584716797
16.90117073059082
18.610157012939453
9.431729316711426
16.50967788696289
16.756986618041992
10.662858963012695
18.099658966064453
18.729061126708984
6.145376682281494
14.419156074523926
19.087186813354492
18.547447204589844
15.054335594177246
14.801148414611816
19.571624755859375
8.734176635742188
12.199544906616211
6.928783416748047
13.887749671936035
8.031481742858887
11.954609870910645
9.8100004196167
9.10126781463623
4.582322597503662
12.919631004333496
16.703392028808594
15.979652404785156
19.203536987304688
12.231386184692383
8.734424591064453
19.135255813598633
18.834123611450195
15.268922805786133
10.023344039916992
14.55113697052002
18.117496490478516
9.590758323669434
13.944256782531738
13.119854927062988
15.372960090637207
12.281946182250977
12.061471939086914
14.779563903808594
14.296661376953125
2.6325933933258057
19.108219146728516
11.760096549987793
16.51481819152832
-18.900760650634766
-3.445249319076538
-13.847485542297363
-16.899030685424805
-5.641976833343506
-7.059781074523926
-1.8883882761001587
-8.932516098022461
-9.162591934204102
-13.36948013305664
-12.476337432861328
-10.496953010559082
-3.3209900856018066
-16.327253341674805
-2.9199748039245605
-17.680835723876953
-17.121414184570313
-19.14108657836914
-0.8480208516120911
-13.081698417663574
-15.952202796936035
-5.799741744995117
-18.493885040283203
-13.917682647705078
-15.909490585327148
-4.449212074279785
-1.7530397176742554
-9.746424674987793
-5.081082820892334
-2.7285726070404053
-3.1562633514404297
-6.86369514465332
-18.294939041137695
-4.31594181060791
-10.724339485168457
-5.803764343261719
-16.901058197021484
-18.932146072387695
-3.3719778060913086
-3.903012275695801
-15.000778198242188
-3.7707982063293457
-4.364171981811523
-2.080808162689209
-1.356359601020813
-11.911455154418945
-7.097702980041504
-7.887060642242432
-0.4845803678035736
-1.2804118394851685
-18.23856544494629
-8.767631530761719
-14.676567077636719
-9.303668022155762
-16.0986270904541
-10.054766654968262
-10.248584747314453
-11.424921989440918
-4.268442153930664
-3.1581594944000244
-14.566009521484375
-7.897444248199463
-16.725452423095703
-10.580963134765625
12.720520973205566
19.291227340698242
10.32278060913086
15.98351764678955
14.82378101348877
15.831573486328125
9.838065147399902
18.138811111450195
7.539915561676025
17.8880615234375
15.808605194091797
8.97012996673584
11.805602073669434
4.45747709274292
16.720306396484375
12.09069538116455
10.324847221374512
15.475296020507813
18.107791900634766
19.160526275634766
13.711109161376953
18.91440773010254
16.766477584838867
16.30031394958496
11.697059631347656
11.38354206085205
18.37601089477539
17.41327667236328
8.798937797546387
18.62625503540039
16.792591094970703
14.090269088745117
17.706640243530273
12.824392318725586
13.766043663024902
19.709049224853516
19.264196395874023
15.51940631866455
9.43561840057373
17.794116973876953
8.337186813354492
13.986496925354004
19.127309799194336
16.17797088623047
12.740537643432617
16.436962127685547
14.46329116821289
16.098146438598633
11.169983863830566
12.372265815734863
14.932554244995117
10.241517066955566
18.477523803710938
15.872893333435059
8.52690315246582
10.217880249023438
19.482053756713867
19.068946838378906
14.129352569580078
16.66147804260254
6.6774396896362305
9.69985580444336
-16.97136878967285
-18.88377571105957
-14.058252334594727
-1.6474699974060059
-7.080630302429199
-3.0306851863861084
-4.220944404602051
-4.938500881195068
-2.1462292671203613
-16.302085876464844
-15.487815856933594
-7.409585475921631
-4.180357933044434
-10.610471725463867
-13.110121726989746
-14.256699562072754
-19.06797981262207
-9.556381225585938
-18.525245666503906
-5.554500102996826
-6.3821516036987305
-2.0676846504211426
-11.36933422088623
-3.820237159729004
-14.734720230102539
-17.5490665435791
-18.55613899230957
-1.575732707977295
-9.253901481628418
-2.4643099308013916
-3.4934489727020264
-3.8924965858459473
-13.648896217346191
-6.665261268615723
-16.18379020690918
-19.104568481445313
-16.43236541748047
-3.107412576675415
-5.575783729553223
-3.713473320007324
-19.63650894165039
-15.010207176208496
-6.970035552978516
-5.96439790725708
-8.555086135864258
-1.3930611610412598
-10.45755386352539
-19.558757781982422
-3.141963481903076
-10.972405433654785
-12.858593940734863
-16.23238754272461
-3.7346670627593994
-11.192183494567871
-15.195456504821777
-5.049888610839844
-13.643834114074707
-18.733179092407227
-13.595948219299316
-9.435210227966309
-16.671110153198242
-8.090242385864258
-11.743643760681152
-15.829904556274414
-3.1705775260925293
-6.74911642074585
-9.983743667602539
16.74261474609375
6.512945175170898
17.47917938232422
11.633491516113281
9.854284286499023
17.931068420410156
16.151430130004883
11.821001052856445
9.672083854675293
10.874577522277832
16.1882266998291
18.458114624023438
18.53574562072754
7.706169128417969
14.197769165039063
12.149578094482422
13.712559700012207
14.286886215209961
11.905478477478027
14.239657402038574
11.292488098144531
9.007282257080078
18.441490173339844
18.42749786376953
18.80805206298828
17.97177505493164
17.19109344482422
10.431547164916992
14.362129211425781
14.062385559082031
19.042993545532227
16.052642822265625
12.098118782043457
19.746688842773438
8.530224800109863
18.92059326171875
15.502156257629395
9.332494735717773
19.4216251373291
17.360187530517578
15.095312118530273
12.564849853515625
18.682180404663086
16.936473846435547
15.84247875213623
13.957906723022461
9.437959671020508
9.718274116516113
17.41617774963379
11.253026008605957
19.978437423706055
13.163171768188477
15.570435523986816
10.063530921936035
9.191595077514648
15.734740257263184
6.211921691894531
13.83837890625
17.685575485229492
12.925682067871094
17.302610397338867
7.728954792022705
8.007122039794922
6.523019313812256
19.413022994995117
14.115083694458008
14.94094181060791
14.824923515319824
11.820700645446777
18.31224250793457
11.576360702514648
16.879480361938477
19.29168701171875
18.098852157592773
9.487531661987305
17.38153839111328
16.21608543395996
-12.937243461608887
-3.1144447326660156
-4.572319507598877
-8.047447204589844
-13.646068572998047
-13.856107711791992
-10.20279598236084
-19.076671600341797
-7.379247665405273
-4.887939453125
-16.39681625366211
-13.962418556213379
-15.301959037780762
-9.685602188110352
-17.883390426635742
-18.500015258789063
-14.301990509033203
-13.321645736694336
-9.423844337463379
-1.3806413412094116
-13.72579574584961
-4.344414710998535
-6.329442024230957
-5.305405139923096
-18.840421676635742
-16.79582405090332
-1.9173243045806885
-6.0811967849731445
-3.330368995666504
-4.148499011993408
-18.985546112060547
-4.603350639343262
-16.8533992767334
-16.084861755371094
-10.781045913696289
-10.694764137268066
-0.29070568084716797
-7.398218154907227
-5.2066826820373535
-9.3781156539917
-4.1856889724731445
-4.676244258880615
-4.24672794342041
-2.1836934089660645
-1.9423335790634155
-10.384954452514648
-9.966750144958496
-4.279845714569092
-12.438525199890137
-2.638110637664795
-11.234604835510254
-18.374549865722656
-6.687026500701904
-17.449535369873047
-6.381031513214111
-11.858380317687988
6.589371204376221
12.6637544631958
10.83470630645752
11.509678840637207
9.69621753692627
8.890388488769531
17.036779403686523
17.263179779052734
10.006433486938477
9.918977737426758
19.173812866210938
11.754633903503418
13.953339576721191
12.28873348236084
9.257805824279785
18.095333099365234
18.021135330200195
12.3993501663208
19.534605026245117
14.89220142364502
18.031068801879883
16.48796844482422
18.009857177734375
12.944093704223633
18.993528366088867
14.599824905395508
18.61899185180664
16.06659698486328
9.66350269317627
16.525400161743164
17.63929557800293
13.586005210876465
18.50166893005371
18.46451759338379
19.7993221282959
9.940979957580566
12.65174674987793
18.26298713684082
15.8711576461792
8.482982635498047
19.554866790771484
18.87136459350586
15.81216049194336
17.014476776123047
17.7396297454834
17.712631225585938
12.080537796020508
7.403581619262695
16.295093536376953
8.593092918395996
7.5761332511901855
7.7333855628967285
15.541221618652344
8.371548652648926
11.176502227783203
15.015704154968262
19.253215789794922
13.831686973571777
11.747262001037598
15.057774543762207
14.347877502441406
-10.481295585632324
-10.631559371948242
-11.735153198242188
-12.31676959991455
-5.13711404800415
-3.928126811981201
-15.47593879699707
-4.1417765617370605
-18.367284774780273
-6.630609512329102
-18.608369827270508
-10.603630065917969
-8.951696395874023
-12.801790237426758
-5.273714542388916
-18.36446189880371
-3.684222936630249
-4.290738582611084
-1.648315191268921
-17.682598114013672
-2.4441659450531006
-9.761763572692871
-7.3553242683410645
-15.99462890625
-2.0011677742004395
-3.3117012977600098
-17.44182014465332
-3.133890390396118
-7.9061598777771
-12.586055755615234
-3.775885820388794
-9.32133960723877
-13.069581985473633
-7.475497245788574
-12.784814834594727
-17.369308471679688
-2.749692440032959
-10.547653198242188
-2.475841999053955
-7.177021503448486
-4.850671768188477
-11.32452392578125
-15.698360443115234
-1.2380294799804688
-16.371599197387695
-19.453693389892578
-17.902408599853516
-10.109673500061035
-17.48905372619629
-3.269979476928711
-5.237725734710693
-1.8891119956970215
-18.528417587280273
-4.8186211585998535
-7.959953784942627
-14.040274620056152
-10.37364673614502
-6.540214538574219
-7.749584674835205
-13.676962852478027
-8.241869926452637
15.535579681396484
17.900178909301758
7.0601487159729
15.057167053222656
18.90884017944336
18.323657989501953
18.848173141479492
11.180298805236816
15.587169647216797
17.83833122253418
15.822517395019531
17.466716766357422
13.696816444396973
12.942638397216797
16.311891555786133
15.339896202087402
11.469303131103516
8.408891677856445
13.150538444519043
8.532760620117188
16.376401901245117
18.51071548461914
17.753131866455078
12.706706047058105
14.923038482666016
10.940173149108887
13.723824501037598
15.391144752502441
16.96390151977539
13.134944915771484
9.19176959991455
15.901329040527344
17.742971420288086
18.45101547241211
16.699716567993164
13.23231315612793
10.136979103088379
20.171812057495117
19.281612396240234
18.595970153808594
12.124695777893066
12.473387718200684
19.57538414001465
9.213395118713379
14.64050579071045
16.638219833374023
13.600064277648926
16.57720947265625
16.82400894165039
11.23984432220459
5.900405406951904
7.555723190307617
8.744606971740723
7.306084156036377
13.119527816772461
8.87166976928711
17.184202194213867
11.302623748779297
15.275858879089355
15.250492095947266
14.782760620117188
19.23190689086914
20.05138397216797
17.634868621826172
11.959138870239258
18.66555404663086
10.674578666687012
11.935046195983887
-2.421687602996826
-1.7144355773925781
-18.87383460998535
-1.8284144401550293
-4.576180458068848
-14.142430305480957
-18.59029197692871
-18.556419372558594
-9.747040748596191
-12.734768867492676
-17.709218978881836
-4.816526889801025
-9.27056884765625
-6.889013767242432
-11.24566650390625
-11.298163414001465
-13.330409049987793
-11.029590606689453
-7.595961570739746
-4.935903549194336
-14.681324005126953
-6.857780456542969
-3.091456890106201
-14.653371810913086
-3.4866559505462646
-10.59910774230957
-4.964212894439697
-12.000859260559082
-3.75081467628479
-2.823164939880371
-12.482327461242676
-15.927263259887695
-9.70179271697998
-5.723043441772461
-19.21248435974121
-7.732374668121338
-10.228829383850098
-15.422708511352539
-4.737826824188232
-5.990300178527832
-16.91663360595703
-8.520936012268066
-1.6730732917785645
-3.612415075302124
-13.902851104736328
-17.832443237304688
-2.3883936405181885
-7.125323295593262
-11.286924362182617
-17.019424438476563
-1.5901082754135132
-19.315460205078125
-18.644384384155273
-5.7286248207092285
-4.6460065841674805
-13.824284553527832
-18.86306381225586
-9.058728218078613
-11.418466567993164
-1.7178829908370972
-17.53384780883789
-15.588857650756836
15.168822288513184
7.2647480964660645
5.8516316413879395
9.814726829528809
13.197057723999023
16.28491973876953
10.403379440307617
11.288981437683105
15.36434268951416
18.731426239013672
20.013532638549805
18.35248565673828
15.652568817138672
8.52357006072998
9.553966522216797
11.90137767791748
18.613605499267578
16.12763214111328
14.107767105102539
15.46799087524414
19.378162384033203
15.793683052062988
9.427868843078613
15.332767486572266
13.107948303222656
9.260048866271973
10.406367301940918
13.149565696716309
12.70380687713623
18.494491577148438
15.961746215820313
14.1325044631958
16.790552139282227
15.564796447753906
19.013959884643555
18.607648849487305
17.646461486816406
20.01313591003418
18.10701560974121
10.794710159301758
18.871612548828125
15.098099708557129
7.841740131378174
7.443500995635986
12.33268928527832
18.074148178100586
7.269348621368408
11.71290111541748
17.300458908081055
19.069751739501953
11.915525436401367
18.405378341674805
8.794393539428711
13.02468204498291
19.14190101623535
9.554668426513672
15.20155143737793
17.858797073364258
6.923644065856934
19.302959442138672
16.896507263183594
13.100388526916504
15.689657211303711
-12.945146560668945
-11.9813871383667
-10.113959312438965
-3.566753387451172
-15.869494438171387
-1.3607052564620972
-6.607962131500244
-9.88525390625
-16.554054260253906
-16.967432022094727
-14.979039192199707
-18.550254821777344
-4.667407512664795
-17.98330307006836
-15.148673057556152
-4.260794162750244
-4.322441101074219
-14.023963928222656
-14.674067497253418
-2.371786594390869
-2.1758596897125244
-13.469563484191895
-4.118273735046387
-7.049173355102539
-18.49307632446289
-11.9764986038208
-5.355192184448242
-3.349100351333618
-12.466155052185059
-3.7117273807525635
-1.0987820625305176
-9.5912504196167
-5.313417911529541
-12.776354789733887
-19.766735076904297
-15.217243194580078
-18.935579299926758
-4.565187454223633
-7.5437912940979
-10.762916564941406
-9.442992210388184
-6.91592264175415
-4.2959747314453125
-9.609048843383789
-15.589205741882324
-5.924015998840332
-18.748872756958008
-19.693300247192383
-10.017677307128906
-4.275176048278809
-6.16668176651001
-6.5337605476379395
-18.450702667236328
-9.653820037841797
-2.335115909576416
-8.17686939239502
-12.424115180969238
-3.7308411598205566
-6.7915191650390625
13.41396713256836
11.050621032714844
11.457659721374512
17.78093719482422
14.720854759216309
17.675540924072266
9.588935852050781
10.902656555175781
12.734624862670898
6.809906482696533
18.12375259399414
15.792447090148926
10.352311134338379
13.32170581817627
16.41063690185547
14.20641803741455
17.604501724243164
13.593154907226563
17.014204025268555
19.684839248657227
19.134721755981445
19.950990676879883
16.557058334350586
8.799001693725586
8.065168380737305
15.957599639892578
18.978759765625
13.566980361938477
19.4591007232666
9.001387596130371
10.10390567779541
15.408892631530762
11.363652229309082
14.158529281616211
17.799694061279297
13.371519088745117
13.452411651611328
11.30215072631836
15.58763599395752
10.163921356201172
12.161545753479004
14.062894821166992
16.096956253051758
10.492243766784668
18.732778549194336
15.509725570678711
15.109844207763672
18.759119033813477
7.619518280029297
18.68705940246582
15.574877738952637
11.082976341247559
13.833401679992676
8.171785354614258
19.074777603149414
8.009663581848145
9.165220260620117
19.216594696044922
17.904842376708984
19.32905387878418
16.918773651123047
18.26128387451172
18.597305297851563
16.260448455810547
16.18630599975586
18.40077781677246
16.57619285583496
8.183113098144531
18.733776092529297
-2.310605764389038
-1.409751057624817
-8.531919479370117
-18.833284378051758
-1.1153901815414429
-4.646701812744141
-2.8654255867004395
-5.024085521697998
-17.166460037231445
-11.399916648864746
-14.015885353088379
-6.884490489959717
-8.510327339172363
-16.01162338256836
-9.125459671020508
-6.423050403594971
-18.480504989624023
-10.855934143066406
-16.58428955078125
-1.140548825263977
-3.8102095127105713
-4.008983135223389
-8.931136131286621
-3.3875091075897217
-15.820696830749512
-4.928042411804199
-5.077475070953369
-2.0922982692718506
-2.7454984188079834
-13.70818042755127
-19.42198371887207
-11.514655113220215
-9.345401763916016
-17.19493865966797
-11.393627166748047
-12.7232084274292
-2.5058140754699707
-3.7489497661590576
-10.856128692626953
-18.629776000976563
-7.467127323150635
-1.266664981842041
-19.6637020111084
-11.388050079345703
-10.940959930419922
-11.421370506286621
-14.438970565795898
-16.172992706298828
-18.357887268066406
-7.411051273345947
-2.7817463874816895
-8.673864364624023
-5.805612087249756
-13.56784725189209
-9.070366859436035
-5.427441596984863
-16.83472442626953
-14.222612380981445
-13.6449613571167
-19.132604598999023
-4.549484729766846
-8.852746963500977
-14.266010284423828
-11.146100044250488
14.170222282409668
16.673542022705078
17.93434715270996
19.221715927124023
9.88448429107666
14.464049339294434
6.722240924835205
11.369138717651367
11.972243309020996
9.453763961791992
9.137452125549316
20.217309951782227
19.198205947875977
18.83323860168457
17.887006759643555
17.386751174926758
19.557504653930664
16.268753051757813
14.7174711227417
8.806472778320313
7.823825359344482
8.795145988464355
14.490412712097168
14.151895523071289
17.02325439453125
15.945000648498535
19.855958938598633
11.300565719604492
11.793595314025879
17.511232376098633
12.634340286254883
13.296449661254883
19.772335052490234
13.809101104736328
20.003583908081055
16.39636993408203
9.47708511352539
19.84170150756836
19.45240020751953
15.760635375976563
14.148799896240234
13.035552978515625
7.447501182556152
19.33133888244629
14.062691688537598
11.494187355041504
9.637746810913086
13.497471809387207
6.061175346374512
17.501476287841797
14.01608657836914
16.86674690246582
18.033275604248047
11.604451179504395
16.24448013305664
17.45819854736328
15.732420921325684
8.051155090332031
13.910331726074219
15.320569038391113
13.494064331054688
16.128036499023438
-7.581829071044922
-10.763293266296387
-9.09749984741211
-17.139768600463867
-16.5655574798584
-8.193629264831543
-8.026174545288086
-12.30341625213623
-5.252866744995117
-0.9102932810783386
-9.22684383392334
-13.800189971923828
-2.613806962966919
-5.937415599822998
-15.025260925292969
-18.43339729309082
-7.223150253295898
-4.42937707901001
-5.307448387145996
-3.1559267044067383
-4.304020881652832
-9.717138290405273
-1.4788165092468262
-11.413090705871582
-12.873496055603027
-9.973909378051758
-19.110342025756836
-4.235784530639648
-18.20551300048828
-19.205827713012695
-19.25531578063965
-3.0353758335113525
-14.069631576538086
-3.277493476867676
-2.9415667057037354
-15.565352439880371
-2.60502552986145
-3.2386972904205322
-15.552157402038574
-19.221866607666016
-1.64677894115448
-9.343770980834961
-14.485568046569824
-11.84203815460205
-4.315767288208008
-12.610787391662598
-7.135558128356934
-19.386159896850586
-6.291606426239014
-4.539356231689453
-1.5227426290512085
-14.934670448303223
-10.246639251708984
-16.679914474487305
-13.827794075012207
-4.663647174835205
-4.169103622436523
-1.2464714050292969
-5.718925476074219
-11.922757148742676
-16.142850875854492
-16.482521057128906
-18.31806182861328
15.558821678161621
9.688281059265137
19.557334899902344
11.61555290222168
12.715804100036621
19.59014320373535
9.133625984191895
14.96259593963623
12.580052375793457
15.170633316040039
12.440988540649414
15.298062324523926
13.133856773376465
13.277718544006348
16.681182861328125
13.435063362121582
7.998720645904541
11.15214729309082
4.460071086883545
10.147477149963379
15.358128547668457
11.431977272033691
11.559476852416992
18.29206657409668
12.554586410522461
15.195341110229492
17.709352493286133
17.591182708740234
18.343320846557617
16.697763442993164
17.319169998168945
10.204412460327148
6.07399320602417
17.667583465576172
7.4179887771606445
18.871795654296875
14.774559020996094
13.036233901977539
19.46441078186035
16.07980728149414
14.55434799194336
17.779064178466797
17.88858413696289
15.950676918029785
9.026366233825684
16.304988861083984
19.714521408081055
11.12197208404541
16.577577590942383
15.59219741821289
17.90504264831543
9.966625213623047
18.147443771362305
16.6274356842041
18.956010818481445
7.091816425323486
6.403069019317627
14.257837295532227
15.080968856811523
9.529435157775879
17.012802124023438
18.4552001953125
7.4827704429626465
9.421536445617676
-17.87371253967285
-17.5587215423584
-6.545855522155762
-7.915921688079834
-5.187201976776123
-15.637080192565918
-0.8367673754692078
-8.27280044555664
-10.702186584472656
-18.833608627319336
-3.9701504707336426
-15.203486442565918
-19.451507568359375
-3.3936243057250977
-4.825462341308594
-12.19082260131836
-10.293170928955078
-6.713593006134033
-16.797327041625977
-0.42488765716552734
-9.347152709960938
-12.20871639251709
-18.82002830505371
-9.80005931854248
-9.633597373962402
-4.163299083709717
-14.873988151550293
-4.318000793457031
-14.19028091430664
-18.980695724487305
-1.7782045602798462
-14.988768577575684
-2.7496917247772217
-6.128324508666992
-6.3862738609313965
-2.280952215194702
-2.6506588459014893
-17.60892677307129
-12.24650764465332
-0.622610867023468
-12.586986541748047
-19.732954025268555
-12.956827163696289
-4.237331867218018
-2.5823967456817627
-1.3011716604232788
-13.935975074768066
-9.829668045043945
-8.481331825256348
-15.950651168823242
-9.211648941040039
-2.444944143295288
-15.596783638000488
-3.3855042457580566
-12.15239143371582
-19.01369857788086
-6.820774078369141
-12.410195350646973
-4.103847503662109
-2.174132823944092
-13.85373592376709
16.501983642578125
15.777442932128906
16.490488052368164
9.137053489685059
11.506780624389648
13.664600372314453
19.87632179260254
13.53657341003418
11.366985321044922
19.329151153564453
15.20414924621582
18.640769958496094
9.697562217712402
15.792397499084473
18.225143432617188
16.045246124267578
12.114309310913086
11.7820405960083
6.1686201095581055
13.903862953186035
18.929502487182617
19.832138061523438
18.942825317382813
9.92101764678955
16.58597183227539
11.476505279541016
14.258142471313477
15.987116813659668
7.505383491516113
11.845806121826172
18.701892852783203
8.422208786010742
15.623361587524414
15.416974067687988
13.197161674499512
15.979187965393066
16.239051818847656
14.339959144592285
15.761612892150879
10.852928161621094
19.823083877563477
9.91918659210205
13.221590042114258
13.80177116394043
16.955291748046875
7.875128269195557
17.44011116027832
19.21813201904297
12.88313102722168
8.893324851989746
10.613519668579102
19.4979305267334
17.926401138305664
13.597270011901855
18.67059898376465
15.058951377868652
17.12007713317871
3.9205515384674072
17.11531639099121
16.28241539001465
14.332701683044434
11.658863067626953
-6.770447731018066
-9.73603630065918
-10.665359497070313
-5.807921409606934
-3.4588167667388916
-3.4565329551696777
-1.667049527168274
-8.334057807922363
-18.002031326293945
-5.924450874328613
-8.45089340209961
-10.937440872192383
-7.969892978668213
-6.24454402923584
-16.188190460205078
-1.4085289239883423
-15.934486389160156
-18.89190101623535
-13.055895805358887
-3.2175469398498535
-9.087201118469238
-7.450047492980957
-18.595348358154297
-11.599857330322266
-14.957562446594238
-3.235529661178589
-4.8010101318359375
-9.830131530761719
-4.758533000946045
-12.615291595458984
-8.410246849060059
-3.6036972999572754
-11.393718719482422
-3.3400027751922607
-3.712660074234009
-12.988285064697266
-13.2129487991333
-19.07990264892578
-16.45755958557129
-1.3104101419448853
-4.677907943725586
-11.249621391296387
-16.013137817382813
-1.880044937133789
-10.777212142944336
-17.495994567871094
-12.741896629333496
-13.354989051818848
-4.413264751434326
-8.727149963378906
-2.048933506011963
-14.467419624328613
-4.2991862297058105
-11.566779136657715
-16.088882446289063
-6.433994293212891
-14.64219856262207
-3.94317626953125
-9.930778503417969
-19.85715675354004
-10.678581237792969
-16.819673538208008
-17.953699111938477
-4.992459774017334
14.849324226379395
12.4933443069458
19.027069091796875
17.951091766357422
17.756771087646484
12.288167953491211
15.03821086883545
14.391631126403809
16.901918411254883
16.895124435424805
16.137386322021484
18.073001861572266
10.849024772644043
15.07333755493164
18.97681427001953
18.58424949645996
11.393939018249512
9.500432968139648
16.490222930908203
9.26772403717041
15.631834030151367
17.340402603149414
17.26808738708496
17.03777503967285
14.590627670288086
15.251245498657227
14.551189422607422
12.477093696594238
18.75481414794922
9.709912300109863
14.223739624023438
14.866866111755371
18.53302764892578
12.129448890686035
14.084238052368164
12.018335342407227
13.077651977539063
17.931053161621094
11.701037406921387
6.857871055603027
7.884407043457031
17.801912307739258
14.644301414489746
12.381231307983398
18.071012496948242
7.944173336029053
16.433225631713867
9.500531196594238
7.564910888671875
19.131973266601563
19.150747299194336
17.602197647094727
13.424192428588867
14.834417343139648
11.910849571228027
12.734163284301758
17.869598388671875
10.443359375
15.586410522460938
-3.7066593170166016
-18.26181983947754
-13.434883117675781
-12.439269065856934
-15.13361930847168
-16.1497802734375
-9.870231628417969
-1.3971835374832153
-17.17210578918457
-5.692694187164307
-4.8202009201049805
-16.913837432861328
-8.060503959655762
-13.701155662536621
-4.131352424621582
-15.746081352233887
-7.886861324310303
-17.130056381225586
-3.334498882293701
-7.374171733856201
-10.208476066589355
-13.172199249267578
-2.7571167945861816
-7.472571849822998
-4.853201866149902
-4.644405364990234
-9.612955093383789
-1.2520051002502441
-1.3283315896987915
-3.8372316360473633
-16.840147018432617
-5.659862995147705
-10.105683326721191
-2.9788670539855957
-4.8739142417907715
-3.116457223892212
-3.484658718109131
-14.416252136230469
-6.716114044189453
-8.46903133392334
-4.799391746520996
-1.7006239891052246
-14.910566329956055
-19.005558013916016
-15.073305130004883
-1.5068401098251343
-16.403594970703125
-11.662552833557129
-17.919776916503906
-10.04577350616455
-8.59536361694336
-19.290334701538086
-10.588696479797363
-9.209369659423828
-17.69361114501953
-3.357262372970581
-11.24911117553711
-0.9756689071655273
-15.349807739257813
-4.413801670074463
-17.774856567382813
-10.605883598327637
-7.4124064445495605
19.05238914489746
17.631261825561523
11.558743476867676
11.131957054138184
14.004055976867676
19.908246994018555
16.23646354675293
11.416129112243652
18.124849319458008
13.689671516418457
9.36160945892334
9.25832748413086
14.195198059082031
13.277019500732422
9.164603233337402
9.241947174072266
17.491926193237305
11.806011199951172
18.544105529785156
16.72321319580078
16.783174514770508
16.01959228515625
16.996135711669922
14.881381034851074
18.410280227661133
13.819351196289063
11.746594429016113
14.326089859008789
3.5970451831817627
8.31898021697998
11.875983238220215
19.279760360717773
17.267932891845703
17.483173370361328
14.515305519104004
19.198593139648438
17.67123794555664
14.2396879196167
7.858261585235596
13.375019073486328
13.573195457458496
7.899953842163086
9.788735389709473
7.546060562133789
16.832002639770508
11.276143074035645
16.28678321838379
15.76032543182373
15.78950023651123
15.937607765197754
6.591886043548584
18.35765266418457
14.511422157287598
13.339488983154297
10.638677597045898
13.580349922180176
11.201325416564941
14.139176368713379
18.925519943237305
13.096834182739258
12.748784065246582
14.672700881958008
8.959550857543945
18.27046012878418
12.57288932800293
-4.362349510192871
-14.428031921386719
-17.765811920166016
-19.508188247680664
-11.894740104675293
-0.6940467953681946
-19.29986572265625
-14.382572174072266
-1.4748120307922363
-3.9451847076416016
-13.983713150024414
-12.703718185424805
-9.797510147094727
-6.13767147064209
-6.627618789672852
-5.567230701446533
-8.80763053894043
-8.071084022521973
-11.10270881652832
-15.88790225982666
-4.321171760559082
-18.438392639160156
-17.564224243164063
-3.9917526245117188
-2.6815474033355713
-4.459844589233398
-16.051490783691406
-3.0884296894073486
-6.804728031158447
-12.784890174865723
-14.737035751342773
-2.3308849334716797
-2.220226526260376
-4.737391471862793
-2.5349674224853516
-3.240476608276367
-13.52880573272705
-17.616100311279297
-2.1022090911865234
-0.6960369944572449
-10.692007064819336
-18.245216369628906
-10.958605766296387
-1.3790911436080933
-11.45434284210205
-8.726417541503906
-9.373414993286133
-13.493727684020996
-6.974039077758789
-16.415897369384766
-3.9488472938537598
-17.676908493041992
-9.33338737487793
-6.234854221343994
-17.233455657958984
-15.397086143493652
-5.612574100494385
-8.40754222869873
-15.621270179748535
-9.65694522857666
-9.406493186950684
-1.1969188451766968
9.109261512756348
15.314143180847168
17.368833541870117
17.450321197509766
17.236125946044922
18.750219345092773
17.03356170654297
13.447718620300293
16.331172943115234
14.860568046569824
15.137858390808105
8.604256629943848
10.915478706359863
13.85577392578125
18.02429962158203
19.83192253112793
14.904129981994629
16.65976905822754
13.668368339538574
14.376465797424316
12.751189231872559
12.28779125213623
7.276116371154785
9.133123397827148
16.9718017578125
16.66205406188965
11.748537063598633
18.742319107055664
10.890411376953125
13.88857364654541
16.817689895629883
6.04121732711792
15.384380340576172
8.345149040222168
12.299980163574219
13.241933822631836
13.969926834106445
11.789280891418457
18.36711311340332
17.154386520385742
16.022077560424805
10.866857528686523
11.100998878479004
19.366252899169922
6.816281318664551
10.212783813476563
16.915576934814453
14.911069869995117
7.222860813140869
19.437726974487305
9.813237190246582
18.373306274414063
8.069025993347168
14.085533142089844
19.385984420776367
12.024724006652832
9.883357048034668
18.115453720092773
7.071669101715088
12.836193084716797
19.336048126220703
10.08919906616211
15.4359130859375
8.878082275390625
11.077625274658203
19.69318199157715
17.17558479309082
16.776264190673828
18.281230926513672
13.428749084472656
-11.40797233581543
-6.572477340698242
-18.51667594909668
-6.355605602264404
-13.846938133239746
-9.642229080200195
-1.3960471153259277
-1.6670900583267212
-5.363875865936279
-2.3161845207214355
-12.278541564941406
-2.9981775283813477
-14.284411430358887
-1.3166040182113647
-7.641650676727295
-3.4825351238250732
-2.1035923957824707
-9.370157241821289
-19.27199363708496
-4.947744846343994
-17.48257827758789
-7.236381530761719
-2.858846426010132
-9.759719848632813
-10.869384765625
-7.770389080047607
-4.576483249664307
-17.38918113708496
-5.74468469619751
-7.928030967712402
-18.759735107421875
-11.669371604919434
-0.9985866546630859
-2.5314760208129883
-15.6181001663208
-17.58574867248535
-9.464126586914063
-14.086776733398438
-18.645263671875
-10.243823051452637
-4.4080610275268555
-3.1150379180908203
-4.451601028442383
-9.200109481811523
-8.808987617492676
-8.701582908630371
-19.678361892700195
-17.493854522705078
-14.946566581726074
-16.09888458251953
-8.92035961151123
-15.371252059936523
-1.9590001106262207
-10.124523162841797
-19.621185302734375
-15.166929244995117
-16.164745330810547
-7.1825056076049805
-1.507567286491394
-12.97637939453125
-3.5426242351531982
-15.608850479125977
-3.3790087699890137
-19.60482406616211
-5.749424934387207
15.931488037109375
12.333603858947754
17.183103561401367
9.27995491027832
15.881776809692383
12.557469367980957
16.24013900756836
8.101168632507324
12.240005493164063
8.755051612854004
13.413019180297852
18.103498458862305
16.7742977142334
12.546228408813477
11.116934776306152
16.100961685180664
14.713047981262207
10.825420379638672
13.704272270202637
11.73228931427002
11.981947898864746
10.717426300048828
8.755339622497559
19.21303939819336
7.066643238067627
14.499716758728027
16.26112937927246
14.673409461975098
18.482816696166992
11.669553756713867
19.591468811035156
2.4619338512420654
17.586891174316406
10.625493049621582
17.331172943115234
13.142505645751953
19.42218780517578
9.352961540222168
17.828187942504883
19.023496627807617
12.390131950378418
18.691497802734375
7.861563682556152
9.62888240814209
16.650846481323242
8.472315788269043
5.009863376617432
18.5950984954834
13.214701652526855
8.15898323059082
15.847679138183594
16.83536720275879
13.80543327331543
10.652460098266602
15.524007797241211
4.835179805755615
19.51105308532715
14.43111801147461
16.305797576904297
18.245996475219727
18.596113204956055
16.385610580444336
15.968008041381836
11.293310165405273
16.928932189941406
-4.097692966461182
-10.050764083862305
-9.390846252441406
-15.883073806762695
-4.087627410888672
-7.771964073181152
-5.675446033477783
-16.995920181274414
-9.780296325683594
-6.235787391662598
-11.045452117919922
-9.199494361877441
-10.036452293395996
-16.956327438354492
-2.279978036880493
-2.301485300064087
-0.6043353080749512
-12.097176551818848
-5.845754623413086
-9.388635635375977
-6.963203430175781
-12.583845138549805
-17.243993759155273
-15.930567741394043
-16.53888511657715
-5.136516571044922
-18.240617752075195
-8.054380416870117
-2.9074511528015137
-10.54317855834961
-0.6198704838752747
-2.882228136062622
-16.067758560180664
-1.0079842805862427
-18.33519744873047
-4.637402534484863
-14.887246131896973
-5.907707691192627
-3.690006732940674
-1.7979207038879395
-12.516440391540527
-5.193098545074463
-19.223651885986328
-14.56386661529541
-4.6178154945373535
-11.691743850708008
-13.802444458007813
-13.035745620727539
-16.207889556884766
-3.37485933303833
-7.333115577697754
-14.425482749938965
-19.285303115844727
-19.433046340942383
-15.48398208618164
-1.8547759056091309
-7.922955513000488
-0.7014241218566895
-12.083333969116211
-4.63183069229126
-3.563415288925171
10.904962539672852
13.872173309326172
19.709205627441406
16.719003677368164
19.30919075012207
13.949976921081543
16.625879287719727
17.394804000854492
14.026744842529297
8.628302574157715
19.139202117919922
12.778916358947754
13.612582206726074
12.894449234008789
10.056475639343262
8.673081398010254
8.373229026794434
15.48781681060791
18.89052963256836
15.550761222839355
16.29608917236328
16.289819717407227
14.02868938446045
7.8831706047058105
17.381671905517578
16.30461311340332
2.426387310028076
19.410232543945313
14.946989059448242
17.2537784576416
14.955449104309082
12.861583709716797
15.9581298828125
18.978731155395508
10.524053573608398
7.514351844787598
19.59396743774414
17.427791595458984
16.49887466430664
4.301572799682617
15.080342292785645
7.364582538604736
7.186312675476074
18.480321884155273
10.798144340515137
19.13495445251465
18.69014549255371
15.29364013671875
18.873079299926758
12.591656684875488
10.453484535217285
9.646904945373535
12.05919361114502
16.175195693969727
12.45491886138916
13.719849586486816
14.230252265930176
12.527876853942871
9.332483291625977
10.354703903198242
15.486342430114746
11.878316879272461
11.984807014465332
16.40472984313965
16.797983169555664
7.504846096038818
18.56284523010254
17.05280876159668
18.688945770263672
-4.806170463562012
-16.76323127746582
-12.436685562133789
-12.324578285217285
-5.244516372680664
-15.921917915344238
-15.078963279724121
-18.898033142089844
-13.767755508422852
-4.929248332977295
-17.722381591796875
-12.460373878479004
-8.882525444030762
-10.042394638061523
-5.934731483459473
-15.6139554977417
-17.605714797973633
-10.420750617980957
-7.531487941741943
-11.156208038330078
-16.726974487304688
-14.933502197265625
-6.939365386962891
-3.603131055831909
-3.0335092544555664
-10.759439468383789
-9.655570030212402
-3.588945150375366
-4.831295490264893
-9.649752616882324
-4.733744144439697
-1.0939592123031616
-2.846522569656372
-2.076751470565796
-6.029744625091553
-1.6781669855117798
-17.808929443359375
-18.45335578918457
-0.26635757088661194
-8.408214569091797
-16.799470901489258
-19.392330169677734
-16.243614196777344
-2.598874807357788
-19.668132781982422
-13.982318878173828
-11.567870140075684
-17.624305725097656
-4.463289260864258
-16.77089500427246
-11.415091514587402
-1.6364015340805054
-13.025111198425293
-1.4982155561447144
-13.468709945678711
-4.886552810668945
-3.295252799987793
-2.520275592803955
10.886153221130371
10.816637992858887
10.452327728271484
18.42181968688965
17.603296279907227
7.113197326660156
14.104002952575684
17.640060424804688
12.40800666809082
13.39933967590332
12.316673278808594
18.984615325927734
20.117156982421875
11.5907564163208
13.475149154663086
15.092905044555664
16.496667861938477
12.938996315002441
8.947319984436035
8.466045379638672
19.3444881439209
11.980684280395508
18.217300415039063
16.404468536376953
15.235220909118652
7.51548957824707
16.996828079223633
17.65004539489746
15.303057670593262
18.490663528442383
15.841214179992676
18.653499603271484
15.70389175415039
15.907600402832031
18.018558502197266
11.99839973449707
14.127289772033691
17.10047721862793
20.114099502563477
13.769608497619629
8.582322120666504
17.833301544189453
7.3527750968933105
14.72701644897461
19.73137092590332
13.379463195800781
18.590246200561523
14.282169342041016
19.626079559326172
17.019731521606445
14.728156089782715
18.884366989135742
19.012989044189453
16.36758804321289
17.117877960205078
16.178508758544922
13.433507919311523
9.289210319519043
8.752800941467285
19.562360763549805
18.942873001098633
16.904146194458008
16.894329071044922
9.93581485748291
-7.806561470031738
-12.657584190368652
-18.511943817138672
-11.262006759643555
-18.007951736450195
-2.527597427368164
-4.387798309326172
-9.469134330749512
-12.219820022583008
-2.7457761764526367
-5.041360378265381
-1.124349594116211
-14.5311861038208
-19.720603942871094
-3.590482473373413
-18.171165466308594
-13.815982818603516
-15.53843879699707
-2.753068685531616
-0.3984282910823822
-16.714431762695313
-1.066562533378601
-11.416653633117676
-15.89197826385498
-3.298177480697632
-10.800209045410156
-5.232969760894775
-13.306180953979492
-11.072733879089355
-5.486053466796875
-6.656485080718994
-8.224652290344238
-17.266204833984375
-2.5524041652679443
-15.790933609008789
-19.52523422241211
-1.1307487487792969
-14.120924949645996
-9.573833465576172
-9.213746070861816
-3.6750099658966064
-8.50060749053955
-11.102744102478027
-0.7957442402839661
-8.120464324951172
-3.830892562866211
-1.0924237966537476
-1.5126466751098633
-17.86530876159668
-1.8014291524887085
-14.850664138793945
-5.276745796203613
-16.98944854736328
-6.81843376159668
-9.803020477294922
-16.15140151977539
-14.62176513671875
-7.019379615783691
-19.157072067260742
-6.2420454025268555
-0.576152503490448
-4.534185409545898
-19.734893798828125
-11.652877807617188
-4.631962776184082
18.628244400024414
7.718223571777344
14.639344215393066
9.138818740844727
16.7081356048584
17.00602912902832
18.248199462890625
19.226404190063477
6.159095764160156
9.963414192199707
14.829046249389648
12.156288146972656
19.449613571166992
15.61974048614502
14.621055603027344
17.99153709411621
13.881699562072754
10.301956176757813
17.446470260620117
11.956722259521484
15.898573875427246
7.684176445007324
8.689472198486328
15.087517738342285
10.866781234741211
11.742103576660156
8.104813575744629
9.977334022521973
13.394001007080078
15.846275329589844
16.658309936523438
17.347230911254883
15.386270523071289
12.242076873779297
18.157590866088867
14.814708709716797
12.546895027160645
16.28528594970703
14.511591911315918
15.213642120361328
13.980046272277832
12.62328052520752
16.801990509033203
8.622821807861328
19.637466430664063
12.27209758758545
17.97085189819336
15.76111125946045
13.950200080871582
13.26777458190918
17.640079498291016
17.904104232788086
17.673810958862305
19.273277282714844
19.67792320251465
9.112112045288086
18.141155242919922
11.329394340515137
7.841826915740967
12.379810333251953
19.494178771972656
14.828728675842285
17.527830123901367
-11.909432411193848
-7.807252883911133
-2.4838502407073975
-11.87646484375
-7.29885196685791
-10.827521324157715
-12.335383415222168
-14.418389320373535
-1.7815841436386108
-9.1124267578125
-10.241753578186035
-3.8287010192871094
-11.756510734558105
-17.57173728942871
-5.754006385803223
-9.156024932861328
-16.444974899291992
-4.568219184875488
-15.005105018615723
-12.361428260803223
-2.149736166000366
-18.56173324584961
-3.0973451137542725
-16.253387451171875
-12.88310432434082
-9.803746223449707
-14.997591018676758
-10.478877067565918
-4.808374881744385
-14.539923667907715
-18.634349822998047
-2.0759475231170654
-3.615140438079834
-5.225968360900879
-16.76886749267578
-5.35190486907959
-18.128704071044922
-2.842973232269287
-3.2428104877471924
-15.02974796295166
-19.966373443603516
-9.287477493286133
-4.289759635925293
-7.8631486892700195
-6.779084205627441
-15.96080207824707
-10.798768043518066
-3.171689987182617
-1.6220616102218628
-13.027528762817383
-5.72973108291626
-8.931661605834961
-10.350065231323242
-13.911033630371094
-15.826936721801758
-4.0047173500061035
-5.099129676818848
-18.43414878845215
-0.4079928398132324
-7.812586784362793
-12.093546867370605
16.666893005371094
17.353206634521484
12.317343711853027
9.982633590698242
14.698512077331543
15.572010040283203
14.084653854370117
10.658921241760254
9.552918434143066
14.316365242004395
12.592387199401855
13.90945053100586
15.96196174621582
9.672806739807129
18.917192459106445
6.588034152984619
13.368420600891113
15.579597473144531
7.732600688934326
16.85951805114746
9.664342880249023
14.657959938049316
14.716801643371582
10.105523109436035
17.461471557617188
17.669466018676758
16.715084075927734
16.17971420288086
11.83260726928711
19.758525848388672
18.90203094482422
19.430742263793945
11.924001693725586
15.863545417785645
8.591425895690918
10.821017265319824
19.910593032836914
11.839630126953125
18.38461685180664
11.684869766235352
11.929605484008789
19.3199520111084
16.679304122924805
19.220426559448242
7.805146217346191
17.688976287841797
17.69508171081543
18.763490676879883
8.922661781311035
16.429363250732422
19.854650497436523
4.3093767166137695
11.576078414916992
13.247138977050781
9.75329303741455
19.893234252929688
18.474639892578125
11.070531845092773
16.694684982299805
14.439860343933105
19.43491554260254
15.171573638916016
-3.1491751670837402
-11.869629859924316
-7.411888599395752
-16.71387481689453
-10.04274845123291
-17.02918243408203
-4.215546607971191
-15.374316215515137
-17.322803497314453
-4.080739498138428
-6.906731605529785
-16.855134963989258
-3.589803457260132
-2.079646348953247
-11.258136749267578
-2.0682718753814697
-13.344223022460938
-11.217900276184082
-8.061161994934082
-4.52897310256958
-12.556459426879883
-7.00677490234375
-13.104194641113281
-13.736211776733398
-18.967721939086914
-18.740819931030273
-3.953174591064453
-10.941818237304688
-3.7523138523101807
-16.65770721435547
-8.046747207641602
-8.970382690429688
-12.0006685256958
-6.351714134216309
-15.75528621673584
-5.383907794952393
-14.458030700683594
-18.50717544555664
-3.142162322998047
-3.0664782524108887
-5.896287441253662
-1.441383719444275
-8.690500259399414
-6.1066813468933105
-1.7262834310531616
-9.844014167785645
-12.473556518554688
-6.990788459777832
-11.76131534576416
-1.7307329177856445
-17.395936965942383
-4.974437713623047
-9.993965148925781
-14.734428405761719
-9.512018203735352
-18.98956298828125
-2.0329630374908447
-3.467679500579834
-4.58031702041626
-19.667564392089844
-11.099823951721191
-1.9953699111938477
-17.80942726135254
-13.653646469116211
-9.741925239562988
14.271076202392578
12.090694427490234
13.323424339294434
15.425294876098633
17.93002700805664
13.259339332580566
10.82002067565918
10.734034538269043
18.045215606689453
14.342918395996094
11.650288581848145
15.471436500549316
19.228981018066406
11.806013107299805
9.290675163269043
19.636369705200195
6.952201843261719
8.27785873413086
20.099191665649414
10.490659713745117
12.488138198852539
9.79201602935791
19.400320053100586
14.683126449584961
17.585569381713867
18.74831771850586
8.564276695251465
14.364615440368652
14.917303085327148
18.8847713470459
17.16771125793457
17.417306900024414
12.587594985961914
14.122252464294434
8.16336727142334
18.145265579223633
12.504528999328613
15.813640594482422
16.827499389648438
17.973365783691406
9.931008338928223
17.262189865112305
7.981837272644043
20.079004287719727
14.62610149383545
16.852195739746094
9.161040306091309
19.12936782836914
19.151578903198242
19.25564956665039
17.608732223510742
17.542551040649414
14.254620552062988
9.221786499023438
16.677997589111328
13.465249061584473
15.708200454711914
16.01232147216797
19.309879302978516
-6.775920867919922
-4.720823764801025
-9.352542877197266
-18.28449058532715
-7.2389020919799805
-13.697165489196777
-4.659596920013428
-17.535327911376953
-19.864791870117188
-7.288271427154541
-5.971036434173584
-19.88327980041504
-2.0024309158325195
-1.2829068899154663
-2.9433844089508057
-2.6593105792999268
-3.3759424686431885
-1.0938724279403687
-15.228185653686523
-18.000871658325195
-8.163843154907227
-3.7592666149139404
-12.389265060424805
-11.943583488464355
-13.415212631225586
-14.31605052947998
-9.221003532409668
-0.8931331634521484
-18.489519119262695
-4.63399076461792
-11.712729454040527
-3.8664047718048096
-15.731319427490234
-16.658140182495117
-17.789339065551758
-6.463656902313232
-17.659337997436523
-18.520889282226563
-2.433872938156128
-2.5589957237243652
-10.121644973754883
-13.492583274841309
-16.01927375793457
-9.414658546447754
-9.064193725585938
-1.0521210432052612
-11.220353126525879
-16.159221649169922
-11.868348121643066
-6.141887664794922
-8.83857536315918
-1.6880906820297241
-14.326306343078613
-15.80370807647705
-8.378796577453613
-15.701164245605469
-5.134767055511475
-11.4124116897583
-18.046051025390625
-9.078521728515625
-11.062140464782715
-18.13509178161621
-1.253158450126648
-18.212177276611328
19.416425704956055
16.42672348022461
19.463459014892578
7.522513389587402
19.890758514404297
19.254188537597656
14.022714614868164
14.207433700561523
18.48894500732422
16.678895950317383
19.13556480407715
10.92850112915039
15.392851829528809
9.799847602844238
11.880191802978516
19.519899368286133
11.52173900604248
14.995226860046387
16.660600662231445
18.875324249267578
13.468647003173828
6.520564079284668
11.683228492736816
8.653623580932617
10.457504272460938
19.009435653686523
14.950722694396973
11.925902366638184
12.034988403320313
19.74822425842285
14.79384708404541
19.01778221130371
17.093053817749023
15.806973457336426
15.230030059814453
10.089985847473145
15.809656143188477
19.659116744995117
17.65764045715332
18.134504318237305
19.010318756103516
12.765172004699707
8.686924934387207
8.187329292297363
8.606598854064941
15.52103042602539
17.955854415893555
12.585593223571777
9.359771728515625
10.16890811920166
16.05376625061035
14.384074211120605
17.76110076904297
18.568553924560547
11.392759323120117
19.75481414794922
14.543808937072754
8.955130577087402
12.65725040435791
14.249678611755371
18.511625289916992
16.784061431884766
17.97100257873535
16.886484146118164
12.991181373596191
16.856571197509766
15.89460277557373
9.245529174804688
10.024789810180664
17.74812889099121
13.949918746948242
-5.3115739822387695
-6.9068379402160645
-15.626517295837402
-18.607229232788086
-12.020949363708496
-5.904391765594482
-13.015161514282227
-19.414913177490234
-3.0705857276916504
-17.666580200195313
-8.16234016418457
-10.741800308227539
-18.45772933959961
-5.379067897796631
-14.752958297729492
-1.5020493268966675
-12.860877990722656
-7.770979881286621
-10.480890274047852
-10.398483276367188
-15.402246475219727
-18.098445892333984
-9.920756340026855
-9.095501899719238
-3.917088270187378
-11.485296249389648
-1.927232265472412
-4.238010406494141
-12.074837684631348
-13.687115669250488
-16.153566360473633
-2.455986499786377
-8.167247772216797
-11.28383731842041
-9.256420135498047
-9.749823570251465
-7.188372611999512
-9.405332565307617
-19.797334671020508
-4.396139144897461
-13.491301536560059
-3.3145999908447266
-1.24124014377594
-9.934468269348145
-1.2015509605407715
-6.235141754150391
-11.87629222869873
-16.253746032714844
-12.766780853271484
-4.679864406585693
-3.0540976524353027
-3.18900990486145
-1.882379412651062
-14.953989028930664
-17.42256736755371
-4.2943034172058105
-2.14233660697937
-17.794509887695313
-20.04320526123047
-16.094175338745117
-12.456755638122559
-9.081514358520508
-11.698837280273438
-5.0128631591796875
-4.668117046356201
-14.540593147277832
-6.320180892944336
-3.2282445430755615
-20.373559951782227
12.334275245666504
9.512638092041016
18.56297492980957
13.478053092956543
16.899677276611328
12.771143913269043
18.7993106842041
17.308094024658203
15.468263626098633
9.738975524902344
10.65864372253418
16.192171096801758
10.471911430358887
19.53143882751465
16.66714859008789
7.7221360206604
14.419581413269043
17.607267379760742
8.89105224609375
14.707793235778809
14.820893287658691
18.44327163696289
9.39624309539795
13.888751029968262
11.172775268554688
9.399930953979492
11.367477416992188
9.084720611572266
16.476821899414063
17.015836715698242
20.1071834564209
19.03066062927246
19.63485336303711
11.83993148803711
14.371590614318848
14.646907806396484
11.295560836791992
19.754138946533203
13.803472518920898
15.804104804992676
17.179147720336914
7.496482849121094
11.543567657470703
17.397045135498047
8.603226661682129
14.389853477478027
12.427464485168457
15.895615577697754
10.584308624267578
18.524673461914063
19.24995231628418
19.77638816833496
13.651985168457031
12.528360366821289
12.740765571594238
17.163585662841797
16.340036392211914
18.387914657592773
17.245635986328125
17.141096115112305
15.199572563171387
11.953291893005371
-3.935072898864746
-13.028450965881348
-14.381741523742676
-3.366851329803467
-9.648292541503906
-9.987503051757813
-5.80562162399292
-2.1580493450164795
-15.852730751037598
-16.75499725341797
-15.312041282653809
-1.1885290145874023
-14.33566951751709
-15.81266975402832
-6.760385036468506
-3.759777784347534
-9.750775337219238
-7.767369270324707
-5.884497165679932
-7.095748424530029
-3.5289008617401123
-12.731721878051758
-14.813507080078125
-5.614262580871582
-11.876968383789063
-6.160318374633789
-18.7531681060791
-1.0388277769088745
-8.84417724609375
-8.710996627807617
-3.651484727859497
-16.238521575927734
-14.91175651550293
-1.6400418281555176
-11.795507431030273
-7.798902988433838
-17.035860061645508
-9.045801162719727
-12.6536283493042
-18.964677810668945
-5.553892612457275
-2.6236753463745117
-10.819599151611328
-1.2164512872695923
-10.956415176391602
-18.051071166992188
-11.678619384765625
-7.620851039886475
-5.196180820465088
-3.317622423171997
-1.5761758089065552
-3.463031768798828
-1.6849342584609985
-2.0190324783325195
-3.1776912212371826
-14.485403060913086
-17.079891204833984
-5.010190963745117
-1.2853702306747437
19.28135871887207
10.139229774475098
17.138830184936523
15.14161491394043
18.677696228027344
11.060957908630371
16.412092208862305
16.56005859375
18.495044708251953
7.140966892242432
19.435575485229492
12.07922077178955
16.693099975585938
15.379820823669434
16.506147384643555
14.766643524169922
18.326221466064453
17.09261703491211
9.462711334228516
17.09251594543457
15.018328666687012
10.735788345336914
10.881949424743652
8.910731315612793
8.557581901550293
12.431486129760742
16.169614791870117
17.705425262451172
18.319974899291992
19.4063663482666
14.43183422088623
17.724246978759766
7.729777812957764
15.835709571838379
13.795012474060059
7.612856864929199
17.56946563720703
8.736687660217285
8.574254035949707
17.65523338317871
12.048823356628418
7.674746036529541
14.119222640991211
19.52791404724121
11.285423278808594
15.222770690917969
11.138175964355469
12.979456901550293
15.978352546691895
13.752278327941895
10.469696044921875
12.821683883666992
19.742345809936523
17.785327911376953
17.48210906982422
15.818743705749512
18.726131439208984
9.209651947021484
15.539487838745117
18.98843765258789
16.14619255065918
8.409069061279297
12.081013679504395
13.317035675048828
-11.118534088134766
-10.72496509552002
-14.712985038757324
-13.77360725402832
-4.87733793258667
-4.410240173339844
-19.075489044189453
-18.589454650878906
-11.152000427246094
-17.096084594726563
-12.99027156829834
-9.887481689453125
-9.76573657989502
-11.352179527282715
-16.070819854736328
-16.639177322387695
-1.7677884101867676
-4.086704254150391
-6.5306925773620605
-3.5665698051452637
-3.3377726078033447
-8.949272155761719
-2.4636993408203125
-12.534286499023438
-11.609073638916016
-19.50555992126465
-1.3555055856704712
-1.5550318956375122
-7.275519371032715
-2.534960985183716
-18.22110366821289
-9.140290260314941
-2.801832914352417
-1.666219711303711
-3.5177836418151855
-7.756043910980225
-18.489013671875
-7.567631721496582
-5.394755840301514
-3.348254442214966
-2.561480760574341
-10.582776069641113
-18.141633987426758
-5.541007041931152
-4.550366401672363
-13.797801971435547
-4.773913383483887
-11.837371826171875
-3.267814874649048
-17.146018981933594
-16.98139762878418
-7.281709671020508
-13.894964218139648
-15.049081802368164
-8.488595008850098
-4.541262149810791
-7.013243675231934
-8.931218147277832
-18.323097229003906
-16.153507232666016
-1.378616213798523
-14.721440315246582
-11.135189056396484
-17.084989547729492
-5.962796688079834
19.070589065551758
11.838943481445313
16.804677963256836
11.17959213256836
12.734977722167969
7.552201747894287
10.805992126464844
20.15477180480957
9.370373725891113
13.446175575256348
10.235397338867188
15.239068984985352
14.082256317138672
16.6619873046875
12.080793380737305
13.574438095092773
12.524092674255371
17.943647384643555
16.401954650878906
8.317474365234375
8.261605262756348
17.568309783935547
15.876708030700684
10.263581275939941
8.96248722076416
18.159692764282227
8.431234359741211
17.019275665283203
9.464695930480957
13.574468612670898
7.49168062210083
13.273518562316895
14.566184997558594
17.702049255371094
18.234577178955078
14.313247680664063
11.030671119689941
6.492293357849121
6.968593597412109
16.04463005065918
15.454751014709473
8.65511703491211
19.757993698120117
19.933332443237305
16.741853713989258
16.223323822021484
19.210372924804688
15.02333927154541
12.980860710144043
18.658241271972656
14.44672679901123
17.99171257019043
18.62811279296875
14.215750694274902
17.39173698425293
11.567352294921875
9.339780807495117
16.641252517700195
18.79702377319336
14.1764554977417
12.010624885559082
19.03704261779785
10.866881370544434
18.616497039794922
13.441784858703613
16.358068466186523
-10.554306030273438
-12.509239196777344
-11.746606826782227
-9.004599571228027
-14.958623886108398
-13.915223121643066
-6.262777805328369
-1.5524359941482544
-7.426677227020264
-1.840580940246582
-11.66124439239502
-6.143758296966553
-1.8118139505386353
-6.119822025299072
-3.759153127670288
-15.833573341369629
-3.2862987518310547
-16.54623031616211
-17.61220359802246
-8.040695190429688
-12.25226879119873
-8.915779113769531
-17.21523094177246
-6.201208591461182
-11.177391052246094
-1.9082770347595215
-16.67227554321289
-5.796521186828613
-18.55852508544922
-4.988841533660889
-16.236343383789063
-9.036378860473633
-3.5079610347747803
-13.596323013305664
-12.058076858520508
-1.3193658590316772
-6.560753345489502
-16.139551162719727
-12.678597450256348
-11.292121887207031
-3.047830581665039
-7.582554340362549
-7.277550220489502
-17.23381233215332
-15.409379005432129
-10.102423667907715
-14.227974891662598
-18.400096893310547
-3.5923943519592285
-14.681428909301758
-4.968993663787842
-10.854211807250977
-9.19384765625
-11.992646217346191
-1.3157325983047485
-4.314038276672363
-18.7445068359375
-15.968003273010254
-3.6958415508270264
-16.7425594329834
-1.7858400344848633
-11.316322326660156
-3.665273427963257
-4.474569797515869
-20.038915634155273
-16.303184509277344
-1.6709100008010864
-6.044302940368652
-3.994832754135132
-14.287569046020508
-14.231003761291504
12.054556846618652
13.786803245544434
15.109590530395508
12.098406791687012
19.689422607421875
9.306653022766113
18.236570358276367
2.607233762741089
18.385555267333984
12.049890518188477
18.9982967376709
14.7695894241333
9.942105293273926
18.663625717163086
14.211456298828125
14.819912910461426
9.438241004943848
8.254088401794434
16.713193893432617
13.8793306350708
15.324027061462402
20.06283187866211
15.838851928710938
13.271207809448242
14.771353721618652
19.49275016784668
16.068172454833984
7.9986572265625
9.85707950592041
18.920827865600586
18.37024688720703
16.983665466308594
17.192489624023438
16.941410064697266
8.679512023925781
11.33353328704834
8.452179908752441
12.25815486907959
6.472383975982666
11.065081596374512
14.257598876953125
15.802860260009766
8.740971565246582
13.009896278381348
15.788446426391602
15.0235595703125
16.830102920532227
18.5745906829834
12.025213241577148
13.369507789611816
17.783554077148438
12.550347328186035
13.822709083557129
19.463836669921875
10.49664306640625
18.273250579833984
17.446392059326172
6.031797885894775
16.70409393310547
9.141441345214844
14.472052574157715
9.0977144241333
18.130970001220703
-19.62456703186035
-11.317827224731445
-10.167862892150879
-14.838876724243164
-4.151658058166504
-5.13655424118042
-3.7147128582000732
-7.134901523590088
-16.086105346679688
-11.164090156555176
-12.2237548828125
-12.663278579711914
-17.94292640686035
-0.5655724406242371
-3.5518550872802734
-8.277999877929688
-10.139366149902344
-18.740083694458008
-16.973731994628906
-5.775843620300293
-15.476757049560547
-10.180341720581055
-7.612407684326172
-7.642150402069092
-2.4399027824401855
-15.299352645874023
-1.8959455490112305
-19.50282096862793
-3.312209367752075
-14.250852584838867
-10.209344863891602
-3.1132099628448486
-17.43665313720703
-3.997114419937134
-1.7893390655517578
-7.949497699737549
-9.810626029968262
-15.304950714111328
-10.196174621582031
-12.349921226501465
-5.1417036056518555
-17.155986785888672
-18.609073638916016
-19.855514526367188
-17.727611541748047
-4.8830389976501465
-15.853010177612305
-19.080537796020508
-4.924346446990967
-13.528348922729492
-2.345632791519165
-14.743001937866211
-12.34896469116211
-4.111179828643799
-9.558667182922363
-3.965094804763794
-13.020540237426758
-17.48046875
-12.529125213623047
-1.3747318983078003
-7.387068271636963
-17.729816436767578
-17.489700317382813
-5.553683280944824
19.244003295898438
18.247194290161133
20.107181549072266
12.077886581420898
18.9732723236084
14.737893104553223
16.93486213684082
16.11197280883789
17.208751678466797
16.52489471435547
18.047521591186523
12.545680046081543
11.4190034866333
9.903676986694336
15.920245170593262
17.128618240356445
18.041662216186523
13.069835662841797
14.882596015930176
9.413811683654785
8.914244651794434
12.224079132080078
11.123909950256348
16.931428909301758
4.272985458374023
7.538613796234131
9.122066497802734
8.046659469604492
15.42272663116455
11.765457153320313
18.77142333984375
16.166284561157227
7.564169883728027
7.752667427062988
13.70993423461914
7.832037925720215
20.103757858276367
14.395901679992676
15.135208129882813
10.384498596191406
16.459978103637695
15.027213096618652
19.17914581298828
12.808738708496094
17.165775299072266
14.485393524169922
18.737438201904297
18.829755783081055
14.86496639251709
14.5117826461792
12.919342041015625
18.650035858154297
9.254109382629395
9.933382034301758
17.37774658203125
9.48923110961914
12.280318260192871
8.622062683105469
17.442047119140625
-13.534265518188477
-18.367563247680664
-7.227239608764648
-4.695688724517822
-1.640701174736023
-8.81022834777832
-9.135043144226074
-5.319989204406738
-13.34570026397705
-11.75656795501709
-10.732799530029297
-19.85004234313965
-16.406911849975586
-16.46689796447754
-9.455770492553711
-14.8727445602417
-5.894017219543457
-15.661489486694336
-11.090740203857422
-17.51924705505371
-19.136573791503906
-15.666291236877441
-7.545172214508057
-10.941070556640625
-10.971613883972168
-14.247814178466797
-5.974069118499756
-14.64128589630127
-3.9199209213256836
-11.904837608337402
-4.484187126159668
-8.886629104614258
-17.827184677124023
-12.701910018920898
-3.1635615825653076
-15.280949592590332
-3.1075453758239746
-14.535435676574707
-3.402514696121216
-16.43874740600586
-3.2293803691864014
-9.26559829711914
-3.135920286178589
-16.20245361328125
-19.569034576416016
-0.5193540453910828
-18.397897720336914
-19.29752540588379
-6.6006245613098145
-5.154536247253418
-18.937707901000977
-10.637922286987305
-16.818147659301758
-0.9329752922058105
-2.134847640991211
-18.831687927246094
-9.961014747619629
-16.593093872070313
-16.318212509155273
-5.783721923828125
-1.272239327430725
-12.02322769165039
-3.4601645469665527
-16.77998924255371
-15.050049781799316
12.211493492126465
8.74859619140625
15.991276741027832
16.044151306152344
13.384099960327148
14.307683944702148
17.6834659576416
8.750357627868652
18.537450790405273
14.143975257873535
18.194564819335938
11.212298393249512
19.19601821899414
14.59814453125
17.526628494262695
9.626158714294434
11.575425148010254
13.136979103088379
15.15969181060791
9.158917427062988
9.163165092468262
10.221328735351563
11.551072120666504
11.65069580078125
8.995320320129395
6.561354160308838
13.142230033874512
14.220805168151855
12.954893112182617
10.654541015625
18.439973831176758
11.777752876281738
8.466241836547852
19.425514221191406
13.32723617553711
17.64653205871582
17.57340431213379
8.739823341369629
16.394956588745117
8.309816360473633
16.18178367614746
18.69788932800293
11.834332466125488
20.288846969604492
19.57795524597168
15.152645111083984
16.71391487121582
11.591702461242676
16.283832550048828
18.80353355407715
16.00684928894043
13.593884468078613
16.27524185180664
16.713563919067383
17.13039207458496
13.237870216369629
8.427173614501953
15.309480667114258
14.997232437133789
17.61821746826172
15.897717475891113
16.184370040893555
7.93526554107666
17.906282424926758
11.978240966796875
10.811494827270508
10.778711318969727
19.18752098083496
11.947426795959473
17.741413116455078
14.273720741271973
-14.551509857177734
-13.399986267089844
-3.3011162281036377
-2.2943403720855713
-19.125572204589844
-11.08863353729248
-5.752240180969238
-7.451148986816406
-13.973668098449707
-19.033716201782227
-5.908557891845703
-16.6407470703125
-9.846752166748047
-5.140307903289795
-16.72197723388672
-12.33183765411377
-16.258438110351563
-11.352293014526367
-17.209762573242188
-3.348951816558838
-5.130645275115967
-7.733030319213867
-14.05118465423584
-4.66336727142334
-8.91385555267334
-18.341970443725586
-20.03101921081543
-17.669397354125977
-2.950874090194702
-1.6635736227035522
-16.164392471313477
-14.762738227844238
-10.802868843078613
-4.7201948165893555
-1.147874355316162
-3.179927110671997
-9.973481178283691
-3.8550143241882324
-9.535293579101563
-16.363079071044922
-1.3049836158752441
-10.681314468383789
-10.56811809539795
-19.598918914794922
-9.115653038024902
-2.634882926940918
-18.629491806030273
-3.4174697399139404
-14.484718322753906
-13.182106018066406
-9.305339813232422
-7.500633716583252
-18.22382926940918
-11.997716903686523
-16.585344314575195
-11.453169822692871
-9.346150398254395
-7.73029088973999
-16.30638313293457
-0.8538478016853333
-17.676111221313477
-15.981498718261719
-12.437090873718262
-5.630598545074463
-1.2922000885009766
-16.090106964111328
-18.625347137451172
-7.40919828414917
15.152868270874023
17.134510040283203
15.818949699401855
14.893922805786133
11.683821678161621
15.296270370483398
19.109846115112305
16.69012451171875
17.396764755249023
11.409205436706543
17.39366912841797
12.75110149383545
16.448122024536133
16.422792434692383
14.236032485961914
9.415909767150879
14.28431224822998
14.91987133026123
17.090091705322266
18.146575927734375
12.548641204833984
19.47434425354004
18.62553596496582
9.588685035705566
9.933107376098633
19.35589599609375
12.672067642211914
7.881504535675049
15.957291603088379
16.890064239501953
9.740700721740723
19.408784866333008
19.325319290161133
9.94937515258789
12.739559173583984
17.668838500976563
15.407784461975098
19.35344123840332
16.868152618408203
18.813718795776367
7.7869062423706055
9.90053653717041
13.725543975830078
7.667403697967529
18.738447189331055
11.788362503051758
16.674213409423828
19.22353172302246
10.333086013793945
17.311368942260742
6.870405673980713
19.61063003540039
12.725048065185547
10.703319549560547
10.29907512664795
13.963980674743652
-7.54524564743042
-15.761916160583496
-9.497901916503906
-12.91733455657959
-10.645956039428711
-16.621267318725586
-6.526236057281494
-3.463520050048828
-14.358345031738281
-9.254559516906738
-9.64519214630127
-18.252370834350586
-3.9133951663970947
-8.180163383483887
-2.084916830062866
-3.5768861770629883
-12.268505096435547
-16.252883911132813
-19.33946990966797
-17.53022003173828
-4.0806708335876465
-5.7093682289123535
-12.02467155456543
-10.243744850158691
-12.858973503112793
-18.635339736938477
-17.978229522705078
-15.638737678527832
-2.8810200691223145
-16.5936222076416
-9.942156791687012
-0.964985191822052
-5.310092926025391
-15.842582702636719
-13.54072093963623
-6.423353672027588
-3.5739383697509766
-13.119979858398438
-18.876686096191406
-9.402566909790039
-7.97553825378418
-15.474125862121582
-6.911612510681152
-12.916938781738281
-0.8756248354911804
-19.701862335205078
-8.393223762512207
-15.060323715209961
-15.184142112731934
-2.2951953411102295
-2.407637119293213
-10.463027954101563
-19.545019149780273
-5.573188781738281
-18.429256439208984
-11.497114181518555
-4.4229936599731445
-9.00854778289795
-17.8641357421875
-15.799517631530762
-11.83847713470459
-17.150442123413086
-19.808792114257813
-3.2707693576812744
-0.9407332539558411
-4.9860758781433105
-16.15494155883789
18.841825485229492
18.869449615478516
18.655826568603516
13.239729881286621
17.75863265991211
19.805278778076172
9.336685180664063
14.78115463256836
8.119330406188965
11.094603538513184
19.24289321899414
9.916780471801758
18.505939483642578
14.8303804397583
16.383146286010742
15.683801651000977
6.193108081817627
14.424091339111328
13.297574043273926
19.03997802734375
14.509329795837402
13.455995559692383
14.946812629699707
14.033575057983398
16.395761489868164
16.86416244506836
11.206439971923828
9.14930248260498
12.72197151184082
18.9444637298584
13.409079551696777
15.628092765808105
20.31235694885254
16.708168029785156
15.972975730895996
16.315399169921875
18.38284683227539
18.73897361755371
18.463016510009766
15.289115905761719
19.592266082763672
15.263134002685547
13.973666191101074
19.824344635009766
11.06677532196045
13.313152313232422
8.250614166259766
11.403844833374023
17.04574203491211
15.22477912902832
19.243572235107422
7.792408466339111
12.582964897155762
18.831844329833984
17.485607147216797
9.246564865112305
13.13832950592041
9.488235473632813
11.038352966308594
12.114203453063965
7.402504920959473
11.9362154006958
14.065351486206055
8.07287311553955
8.605058670043945
9.940461158752441
-18.333463668823242
-4.96454381942749
-19.228561401367188
-12.601849555969238
-9.318492889404297
-11.254027366638184
-6.91526985168457
-3.7393219470977783
-3.244206190109253
-14.275992393493652
-6.124813079833984
-6.74047327041626
-1.7818597555160522
-17.76723289489746
-2.6669280529022217
-16.699344635009766
-6.158195495605469
-2.077799081802368
-2.631568670272827
-9.336577415466309
-11.318434715270996
-13.820151329040527
-5.078560829162598
-10.333250045776367
-3.0300583839416504
-2.9478495121002197
-4.548842906951904
-15.684846878051758
-15.750137329101563
-2.9209084510803223
-11.333449363708496
-17.74968719482422
-20.054977416992188
-1.1754616498947144
-19.2030086517334
-8.759047508239746
-18.85228729248047
-5.652161598205566
-17.672971725463867
-11.58057975769043
-2.3831114768981934
-2.3731276988983154
-7.3111891746521
-5.412555694580078
-8.181333541870117
-12.259811401367188
-17.316734313964844
-10.24808406829834
-8.854607582092285
-4.161739349365234
-8.897360801696777
-0.5818161964416504
-15.174942016601563
-2.7131080627441406
-7.649172306060791
-12.789783477783203
-4.150283336639404
-14.010599136352539
-7.251407623291016
-11.29173755645752
-16.197118759155273
14.118494987487793
9.642396926879883
9.386303901672363
15.447538375854492
14.693305969238281
18.17466163635254
18.375234603881836
15.594316482543945
18.958894729614258
16.67173957824707
11.453768730163574
8.855829238891602
16.523588180541992
15.632220268249512
12.1477689743042
18.294893264770508
7.9997477531433105
12.165693283081055
11.168808937072754
8.934191703796387
13.629975318908691
17.56870460510254
15.061789512634277
18.581052780151367
19.257492065429688
11.133912086486816
10.915908813476563
14.702662467956543
6.976220607757568
8.512980461120605
11.735858917236328
16.394882202148438
9.540295600891113
19.866445541381836
7.499443054199219
19.379119873046875
16.552303314208984
13.20660400390625
8.38084602355957
16.183351516723633
11.784369468688965
5.898133277893066
15.434825897216797
7.254963397979736
13.368701934814453
16.040306091308594
18.532001495361328
17.283769607543945
17.44486427307129
13.130873680114746
17.206195831298828
13.2957181930542
14.85305118560791
13.90737247467041
13.197223663330078
2.6239383220672607
14.854782104492188
10.940065383911133
19.376256942749023
9.489506721496582
14.034347534179688
8.359923362731934
16.347576141357422
4.249782562255859
12.93741226196289
10.54220962524414
12.257801055908203
-5.489280700683594
-13.797625541687012
-7.21551513671875
-4.250628471374512
-4.5155439376831055
-11.07814884185791
-19.67664337158203
-3.6244008541107178
-2.182751417160034
-11.337969779968262
-18.7341251373291
-5.903034687042236
-14.816980361938477
-19.517559051513672
-18.897268295288086
-18.346118927001953
0.12370284646749496
-9.471776962280273
-5.408422470092773
-5.913549423217773
-8.648286819458008
-19.370773315429688
-2.361290454864502
-4.866218566894531
-11.555144309997559
-10.035507202148438
-12.228965759277344
-4.542309761047363
-7.165160179138184
-16.706296920776367
-10.659457206726074
-17.368791580200195
-2.86560320854187
-7.652920722961426
-16.12403106689453
-14.005536079406738
-15.968008995056152
-15.09350299835205
-13.699860572814941
-12.738560676574707
-19.617122650146484
-12.876969337463379
-1.5480972528457642
-9.433213233947754
-16.01730728149414
-15.56897258758545
-2.357299566268921
-3.5078139305114746
-8.339380264282227
-9.11563491821289
-8.829967498779297
-16.75066566467285
-1.978481650352478
-9.887496948242188
-4.091480731964111
-12.999998092651367
-0.13320493698120117
-10.138189315795898
-13.972052574157715
-1.3477988243103027
-11.434859275817871
-5.478621482849121
-10.60323715209961
-3.688464879989624
-7.434450626373291
-1.6886181831359863
-6.078949928283691
-19.678647994995117
10.339179039001465
14.122828483581543
13.02263355255127
13.524292945861816
17.9591064453125
19.590015411376953
18.71697425842285
15.056318283081055
13.592751502990723
9.179703712463379
11.399676322937012
1.5040642023086548
14.74039363861084
10.130399703979492
17.9669132232666
15.444262504577637
16.15346336364746
18.678667068481445
17.39381217956543
15.770068168640137
11.315051078796387
17.476093292236328
12.812037467956543
17.606931686401367
11.934733390808105
10.03515911102295
10.471563339233398
18.765697479248047
11.552983283996582
18.556480407714844
7.076742172241211
19.5169677734375
10.467660903930664
6.452371597290039
14.47425651550293
5.217334747314453
8.233399391174316
17.1583309173584
17.75251579284668
11.775738716125488
10.621383666992188
8.045601844787598
13.547597885131836
15.382880210876465
19.57452964782715
15.950302124023438
14.189436912536621
9.35197925567627
2.989818572998047
16.081878662109375
14.53417682647705
13.717708587646484
19.147390365600586
8.752466201782227
19.8963565826416
10.4044828414917
16.6656494140625
8.548110961914063
7.47438907623291
17.16515350341797
13.479804039001465
4.43015193939209
14.795331954956055
12.567952156066895
17.146711349487305
16.285106658935547
10.423981666564941
19.225587844848633
13.707365036010742
19.9775390625
-6.572824001312256
-4.131857872009277
-8.427162170410156
-14.523453712463379
-16.052631378173828
-5.1836442947387695
-3.5381100177764893
-4.846349239349365
-16.27643394470215
-7.7014031410217285
-4.066315650939941
-3.4128596782684326
-13.915802955627441
-16.90993881225586
-16.309711456298828
-13.583093643188477
-5.10517692565918
-13.107526779174805
-12.89200496673584
-10.15656852722168
-6.600466251373291
-17.03066635131836
-0.7598333358764648
-17.413726806640625
-3.0841329097747803
-13.715239524841309
-3.788900375366211
-9.650908470153809
-3.4222888946533203
-10.96393871307373
-7.034446716308594
-14.38899040222168
-16.457914352416992
-13.397440910339355
-10.792813301086426
-16.195707321166992
-5.7325263023376465
-9.988932609558105
-1.0895189046859741
-19.6340389251709
-14.047808647155762
-10.958356857299805
-2.7175259590148926
-16.7797794342041
-8.430232048034668
-9.981588363647461
-6.136950969696045
-13.507490158081055
-2.8583128452301025
-15.716983795166016
-9.250580787658691
-9.608253479003906
-4.605050563812256
-19.696931838989258
-1.2146196365356445
-0.6077604293823242
-12.615262031555176
-2.020761251449585
-9.475671768188477
-4.766271591186523
-2.087211847305298
-4.1644606590271
-1.5212697982788086
-18.07499122619629
-19.523035049438477
10.71386432647705
11.553568840026855
13.351630210876465
8.71940803527832
13.767484664916992
8.723319053649902
14.452470779418945
17.0343074798584
13.777066230773926
17.714345932006836
12.342636108398438
15.815621376037598
11.984500885009766
13.012493133544922
9.039185523986816
13.20479679107666
19.964590072631836
15.521254539489746
14.927785873413086
19.50421714782715
13.282297134399414
11.103262901306152
16.330808639526367
17.936155319213867
13.564888000488281
15.204904556274414
18.715721130371094
19.974822998046875
10.881394386291504
15.448552131652832
9.433892250061035
7.113827705383301
18.466163635253906
13.3662691116333
12.91698932647705
19.89066505432129
17.050931930541992
18.693408966064453
15.715067863464355
14.873766899108887
17.81057357788086
7.825805187225342
15.878718376159668
16.094575881958008
12.273663520812988
17.4752197265625
10.89632511138916
10.815984725952148
9.530648231506348
8.782039642333984
9.49917221069336
14.505661010742188
17.798707962036133
16.981721878051758
3.5335886478424072
15.421856880187988
15.405186653137207
10.815790176391602
18.559904098510742
16.732624053955078
8.1022367477417
8.206006050109863
2.1993248462677
16.689228057861328
19.26245880126953
18.095184326171875
-2.106691598892212
-8.358613967895508
-6.127036094665527
-10.40510368347168
-13.236469268798828
-1.2476810216903687
-13.098755836486816
-2.281883716583252
-10.66654109954834
-3.7935714721679688
-4.406766891479492
-0.3061610758304596
-10.97003173828125
-5.509341716766357
-5.865915298461914
-9.643940925598145
-13.972043991088867
-14.817241668701172
-17.57777214050293
-16.304840087890625
-12.332148551940918
-12.364142417907715
-17.507862091064453
-3.9859728813171387
-5.208741664886475
-3.0090670585632324
-18.080669403076172
-5.643025875091553
-12.137478828430176
-8.244664192199707
-11.736191749572754
-6.466268539428711
-14.702775955200195
-1.536035418510437
-9.737409591674805
-3.0072977542877197
-15.61044979095459
-6.9274210929870605
-11.176982879638672
-17.610654830932617
-9.469413757324219
-17.187843322753906
-19.34133529663086
-2.237863302230835
-3.817445755004883
-1.1405526399612427
-11.920987129211426
-7.806523323059082
-5.858471393585205
-8.595300674438477
-12.200417518615723
-10.434226989746094
-16.243637084960938
-3.316390037536621
10.024162292480469
15.996652603149414
9.55862808227539
13.344685554504395
6.999879837036133
14.722780227661133
20.02888298034668
13.195996284484863
9.18479061126709
12.350234031677246
14.516804695129395
17.33961296081543
13.675217628479004
15.104644775390625
18.565088272094727
17.082185745239258
16.103527069091797
15.77250862121582
10.913553237915039
0.6503400802612305
17.21013641357422
12.130486488342285
17.572587966918945
7.964648723602295
18.987443923950195
17.2325439453125
13.333499908447266
10.730339050292969
17.221593856811523
17.438831329345703
18.41149139404297
15.37053108215332
13.493106842041016
10.429801940917969
20.096406936645508
10.724913597106934
12.964452743530273
18.907581329345703
16.459489822387695
14.823874473571777
11.965455055236816
15.662771224975586
17.568199157714844
19.172983169555664
10.658401489257813
10.306265830993652
7.2652997970581055
6.9945292472839355
15.532325744628906
18.94189453125
13.332305908203125
19.578899383544922
8.488386154174805
13.90610122680664
16.207103729248047
14.406536102294922
17.91317367553711
3.2530038356781006
18.80765151977539
18.41777992248535
9.217816352844238
14.748400688171387
16.956771850585938
7.451704502105713
7.544764995574951
12.583636283874512
1.8263856172561646
16.716657638549805
18.400283813476563
18.56467056274414
11.691426277160645
18.998807907104492
-14.696236610412598
-4.673428535461426
-4.958706378936768
-2.549504518508911
-7.043694972991943
-1.144731879234314
-18.074087142944336
-16.31340217590332
-6.5738301277160645
-17.218406677246094
-9.98215103149414
-17.465538024902344
-12.216370582580566
-5.54280948638916
-10.729037284851074
-19.234973907470703
-9.030364036560059
-15.167259216308594
-18.875394821166992
-5.85035514831543
-10.98488712310791
-13.174336433410645
-3.728788137435913
-8.461843490600586
-3.601430654525757
-12.124592781066895
-13.05285930633545
-9.30400562286377
-3.093790292739868
-4.455658435821533
-5.8260722160339355
-4.209235668182373
-18.786893844604492
-6.070802211761475
-15.924476623535156
-11.479839324951172
-2.322563409805298
-20.21522331237793
-11.173039436340332
-0.67633056640625
-10.9597806930542
-19.747406005859375
-3.8898868560791016
-10.719744682312012
-2.7223687171936035
-7.964179992675781
-9.857186317443848
-14.25133991241455
-14.050905227661133
-12.458251953125
-18.32859992980957
-2.3404691219329834
-4.276825904846191
-15.297479629516602
-19.304716110229492
-4.418493270874023
-1.197165608406067
-7.8362836837768555
-6.163084030151367
-1.1493886709213257
-15.311473846435547
-7.387030601501465
12.84050178527832
16.46194076538086
11.703500747680664
8.490025520324707
19.586524963378906
14.65202522277832
13.944352149963379
10.741504669189453
15.035595893859863
13.2058687210083
18.301103591918945
17.58234977722168
15.496281623840332
15.716561317443848
16.582805633544922
18.626169204711914
20.097240447998047
15.0508394241333
16.296329498291016
2.0170366764068604
7.698532581329346
18.381141662597656
20.249465942382813
14.742513656616211
19.49553871154785
15.194611549377441
18.300846099853516
9.26649284362793
13.652626037597656
17.46590232849121
18.18112564086914
9.7523775100708
10.977869033813477
12.732165336608887
14.795296669006348
19.077789306640625
17.829818725585938
11.997488021850586
5.804905891418457
7.680658340454102
19.674236297607422
12.188273429870605
14.204825401306152
6.678492069244385
11.542282104492188
16.007389068603516
13.391549110412598
4.136620998382568
15.053566932678223
9.050154685974121
18.026302337646484
9.68221378326416
20.019344329833984
15.16388988494873
17.89199447631836
11.045700073242188
9.290328979492188
13.724825859069824
10.985755920410156
7.48404598236084
17.35028839111328
13.565543174743652
11.985788345336914
16.54474639892578
-8.3292236328125
-17.068927764892578
-10.020129203796387
-16.142475128173828
-11.924025535583496
-1.1169042587280273
-4.140088081359863
-12.563568115234375
-18.795318603515625
-7.074062824249268
-11.523945808410645
-5.455669403076172
-3.180086374282837
-4.73906135559082
-14.706329345703125
-10.939400672912598
-4.857503414154053
-13.90119743347168
-1.3716034889221191
-2.864557981491089
-13.061563491821289
-9.96137809753418
-5.184414863586426
-15.030452728271484
-5.577807426452637
-5.043564796447754
-15.396885871887207
-19.63353729248047
-3.646141767501831
-10.080368041992188
-9.533803939819336
-1.873883605003357
-6.310164451599121
-16.49102020263672
-18.378320693969727
-12.14105224609375
-7.8704657554626465
-1.0301384925842285
-16.3142032623291
-11.75015926361084
-1.5251408815383911
-2.879948377609253
-4.695910930633545
-17.202621459960938
-9.369325637817383
-9.287335395812988
-2.7251741886138916
-2.8333282470703125
-16.243812561035156
-17.72150421142578
-8.106648445129395
-17.328275680541992
-1.4133424758911133
-7.7899861335754395
-12.620688438415527
-3.373561143875122
-11.503081321716309
-3.9184868335723877
8.989029884338379
10.638991355895996
15.305031776428223
19.160207748413086
11.544666290283203
13.974899291992188
18.49894142150879
16.550729751586914
14.258731842041016
12.99980354309082
10.168011665344238
14.024703025817871
8.851628303527832
9.65575122833252
15.669791221618652
19.65886688232422
11.087437629699707
16.311912536621094
1.9174119234085083
11.28073787689209
14.428204536437988
11.850520133972168
13.82960033416748
18.290063858032227
17.691560745239258
14.814359664916992
16.677282333374023
7.262679576873779
12.875101089477539
16.704835891723633
18.189634323120117
17.907390594482422
15.897537231445313
17.272695541381836
16.343080520629883
10.682528495788574
14.502938270568848
19.822282791137695
13.516749382019043
16.717613220214844
17.58344078063965
4.499166011810303
17.276588439941406
7.542562961578369
13.185423851013184
15.033281326293945
8.678583145141602
14.340786933898926
17.283926010131836
12.859429359436035
19.548215866088867
16.70857048034668
10.707473754882813
3.5501649379730225
11.6472749710083
18.741186141967773
19.565279006958008
10.314790725708008
18.62848663330078
16.178377151489258
13.613962173461914
6.366417407989502
18.61930274963379
17.67410659790039
9.452949523925781
19.264772415161133
9.54786205291748
-15.129386901855469
-8.350893020629883
-11.797225952148438
-19.34092140197754
-1.8142457008361816
-12.610225677490234
-12.514266014099121
-3.1487810611724854
-16.33839225769043
-3.7023024559020996
-10.250458717346191
-7.885470867156982
-9.971414566040039
-7.787583351135254
-5.525418758392334
-8.092247009277344
-18.928672790527344
-5.663222789764404
-6.066054344177246
-13.745131492614746
-11.875473976135254
-17.11280059814453
-14.176237106323242
-19.13051986694336
-12.011601448059082
-17.760177612304688
-14.945671081542969
-10.093562126159668
-4.36815881729126
-17.724863052368164
-2.9351537227630615
-4.0157389640808105
-17.440223693847656
-11.631474494934082
-13.23896598815918
-5.816092014312744
-1.4868016242980957
-3.0533032417297363
-8.464621543884277
-16.439245223999023
-10.472667694091797
-3.5780739784240723
-1.8540343046188354
-11.225976943969727
-8.125107765197754
-6.017305850982666
-16.093891143798828
-3.3124120235443115
-9.873005867004395
-14.4116792678833
-9.467533111572266
-8.589350700378418
-4.5389299392700195
-3.0260443687438965
-4.831567287445068
-11.116593360900879
-3.230264663696289
-16.311140060424805
-1.2359957695007324
-12.811185836791992
-7.122560501098633
-15.08737850189209
-13.538143157958984
-5.411749839782715
-1.4219061136245728
-12.03972053527832
11.012500762939453
11.521707534790039
16.00080108642578
16.373401641845703
8.827703475952148
10.533791542053223
8.270776748657227
8.31131362915039
17.22706413269043
18.7977237701416
18.81959342956543
14.890923500061035
12.747632026672363
13.946769714355469
13.99465560913086
12.435519218444824
14.04315185546875
17.834177017211914
6.913786888122559
11.594890594482422
18.582077026367188
17.268966674804688
15.459044456481934
14.097143173217773
14.75971508026123
11.450567245483398
14.187942504882813
18.86196517944336
13.552046775817871
11.913896560668945
18.416200637817383
11.848849296569824
15.195432662963867
15.050196647644043
4.319820880889893
16.810611724853516
15.843408584594727
14.717236518859863
6.586556911468506
12.950902938842773
19.195398330688477
19.775312423706055
8.269532203674316
19.863243103027344
17.581918716430664
18.251264572143555
7.400404930114746
2.269618034362793
17.477890014648438
17.01181411743164
10.36451244354248
19.407888412475586
18.05380630493164
19.242488861083984
14.571600914001465
7.779494762420654
16.470840454101563
16.022401809692383
10.818058967590332
11.04128646850586
14.940055847167969
13.830451965332031
-12.55595874786377
-17.04540252685547
-5.556527614593506
-1.4786114692687988
-11.139544486999512
-6.12532901763916
-12.353728294372559
-1.799881100654602
-3.989658832550049
-4.723378658294678
-14.58979606628418
-19.70659065246582
-0.3357941210269928
-11.671058654785156
-2.102886438369751
-18.04660987854004
-19.431642532348633
-3.526125192642212
-14.4425048828125
-4.504461288452148
-9.060291290283203
-11.659221649169922
-1.5789378881454468
-9.888772010803223
-7.236476898193359
-2.0292394161224365
-10.006460189819336
-3.1304049491882324
-11.349499702453613
-13.150696754455566
-13.08062744140625
-17.09569549560547
-15.917858123779297
-19.893360137939453
-5.051820755004883
-7.624560832977295
-3.2966740131378174
-4.074455261230469
-8.261824607849121
-5.490717887878418
-0.3169487416744232
-15.242013931274414
-8.870823860168457
-17.299407958984375
-13.851475715637207
-12.432616233825684
-2.58575701713562
-1.680108904838562
-13.783146858215332
-6.762805938720703
-14.866854667663574
-2.7465994358062744
-7.343017101287842
-18.126922607421875
-11.676568031311035
-9.71238899230957
-5.19384241104126
-14.718037605285645
-1.0912333726882935
-9.860469818115234
-10.43326187133789
-17.399431228637695
-3.8815319538116455
-14.04995346069336
-8.721602439880371
18.457876205444336
7.371830940246582
19.693981170654297
18.723896026611328
18.621179580688477
14.414548873901367
20.05168914794922
10.862611770629883
16.149179458618164
9.044661521911621
18.170276641845703
9.577765464782715
18.525854110717773
12.116293907165527
9.939759254455566
19.79306411743164
11.87501049041748
13.767074584960938
14.979013442993164
14.791523933410645
17.429828643798828
19.61815071105957
9.503275871276855
16.90257453918457
16.81106948852539
15.637125968933105
19.52084732055664
12.124564170837402
14.021089553833008
17.772260665893555
17.320167541503906
14.443605422973633
19.67391014099121
12.433107376098633
12.450387001037598
14.284728050231934
14.967215538024902
18.92470932006836
13.504064559936523
15.020873069763184
19.501150131225586
6.563291549682617
17.96182632446289
16.450429916381836
10.174769401550293
4.469207763671875
19.737932205200195
17.939565658569336
8.091726303100586
12.09600830078125
7.98677921295166
13.765260696411133
13.870779037475586
15.40246868133545
14.692315101623535
10.92440414428711
19.896970748901367
8.75908088684082
12.343899726867676
3.1831748485565186
17.700963973999023
17.09056282043457
8.386687278747559
15.259589195251465
20.04570198059082
16.15166473388672
19.84703826904297
15.863432884216309
11.364224433898926
7.984339714050293
17.21177864074707
16.649229049682617
13.052017211914063
-16.257892608642578
-10.741826057434082
-16.39005470275879
-12.15792465209961
-11.386687278747559
-15.687300682067871
-3.6795413494110107
-18.414730072021484
-10.41698169708252
-5.273294448852539
-4.4472270011901855
-12.035392761230469
-11.39598274230957
0.04913043975830078
-5.713303089141846
-5.241454601287842
-17.41084098815918
-16.121923446655273
-7.598523139953613
-6.622941017150879
-4.633394718170166
-3.5688390731811523
-18.832853317260742
-14.757105827331543
-18.755359649658203
-4.529704570770264
-12.736429214477539
-3.4395956993103027
-13.001265525817871
-8.252538681030273
-4.86912202835083
-10.804329872131348
-6.1512250900268555
-6.299519062042236
-8.843838691711426
-19.08597755432129
-3.3676512241363525
-5.690527439117432
-2.2048799991607666
-8.397375106811523
-9.490182876586914
-17.865066528320313
-3.1479074954986572
-6.031394004821777
-14.42988109588623
-19.59697723388672
-3.158820390701294
-9.53327751159668
-0.5049595832824707
-12.435189247131348
-1.8565807342529297
-1.2742338180541992
-0.5158305168151855
-8.036617279052734
-16.72083854675293
-12.7078218460083
-14.79626750946045
-16.483516693115234
-14.287278175354004
-15.390758514404297
-9.970386505126953
-2.7751197814941406
-16.18268394470215
13.277176856994629
16.85506248474121
6.78964900970459
15.563297271728516
7.220282554626465
16.40646743774414
8.810659408569336
9.987598419189453
11.55627727508545
10.048888206481934
4.84305477142334
19.26041603088379
12.805901527404785
13.238019943237305
11.0576171875
15.03976058959961
18.691884994506836
18.824846267700195
19.376293182373047
16.93524932861328
14.491378784179688
17.689067840576172
11.185661315917969
12.318556785583496
19.000642776489258
13.061079025268555
16.01763343811035
16.330730438232422
9.690065383911133
17.64822006225586
19.8082332611084
12.152158737182617
10.307938575744629
13.625924110412598
14.861257553100586
2.903381109237671
19.274551391601563
16.998727798461914
14.792333602905273
7.736207485198975
14.970829010009766
16.143770217895508
12.837648391723633
19.075658798217773
14.65689754486084
16.179183959960938
7.620309829711914
13.233051300048828
14.302401542663574
8.344133377075195
17.935205459594727
0.9465274810791016
19.706323623657227
8.11703109741211
16.375438690185547
19.15070915222168
11.73690128326416
17.736371994018555
17.1441707611084
17.136150360107422
10.175174713134766
16.287975311279297
9.037571907043457
19.840713500976563
-15.364418029785156
-13.233637809753418
-17.506513595581055
-1.6638646125793457
-6.103046417236328
-8.378308296203613
-10.493236541748047
-3.5507307052612305
-4.982473850250244
-1.9782720804214478
-7.4871015548706055
-9.379345893859863
-4.376235008239746
-1.0556706190109253
-16.669740676879883
-15.704161643981934
-13.818854331970215
-4.919762134552002
-4.640568256378174
-6.947359085083008
-9.61308479309082
-18.740150451660156
-10.105523109436035
-3.7190592288970947
-14.008711814880371
-10.043869018554688
-14.161849021911621
-3.7226293087005615
-15.859454154968262
-15.379907608032227
-12.64424991607666
-15.858063697814941
-3.0035641193389893
-6.475625991821289
-19.192773818969727
-1.5592732429504395
-11.670049667358398
-3.6878466606140137
-17.037385940551758
-11.349746704101563
-10.089493751525879
-7.74632453918457
-11.822454452514648
-17.74140739440918
-2.4663143157958984
-17.022602081298828
-19.16362953186035
-2.0785322189331055
-4.9883198738098145
-18.44550323486328
-1.4085979461669922
-14.27000617980957
-6.680593490600586
-19.003379821777344
-18.333314895629883
-18.263872146606445
-17.64116859436035
-0.16167052090168
-8.321257591247559
-10.822365760803223
-5.617053508758545
-1.8623565435409546
-3.64517879486084
-19.008338928222656
14.787064552307129
17.304981231689453
8.483253479003906
18.23111343383789
13.200359344482422
19.598745346069336
8.152595520019531
20.33953285217285
15.815247535705566
17.604185104370117
18.889516830444336
15.479833602905273
17.891559600830078
2.973639965057373
14.833734512329102
16.664793014526367
14.783047676086426
7.382271766662598
18.419504165649414
19.156076431274414
6.260124206542969
8.263055801391602
17.25147819519043
15.584610939025879
19.217952728271484
9.238238334655762
11.454303741455078
15.845149993896484
15.389063835144043
13.67922592163086
14.584668159484863
12.521123886108398
11.956987380981445
18.650964736938477
11.361458778381348
10.762024879455566
10.607154846191406
19.193580627441406
16.826290130615234
11.600113868713379
0.9806578755378723
17.9993839263916
12.834641456604004
13.218610763549805
14.482389450073242
10.127140045166016
19.401351928710938
6.568568706512451
10.410327911376953
7.088943958282471
4.848705291748047
20.26439666748047
13.059762954711914
17.107406616210938
16.24596405029297
18.585689544677734
15.70883846282959
18.498809814453125
7.742072582244873
13.681134223937988
17.17911720275879
11.616249084472656
16.66107177734375
15.651055335998535
9.61767864227295
13.291894912719727
16.087987899780273
9.389204978942871
16.07051658630371
-17.914993286132813
-18.471521377563477
-7.0058135986328125
-4.241032600402832
-12.928738594055176
-9.945006370544434
-14.604004859924316
-0.19468021392822266
-3.858919858932495
-13.920108795166016
-5.772993564605713
-5.072286605834961
-14.932828903198242
-1.7026044130325317
-9.866787910461426
-5.041314125061035
-1.4350861310958862
-3.326035737991333
-7.603340148925781
-14.674820899963379
-9.243675231933594
-7.734721660614014
-16.680936813354492
-13.842426300048828
-18.66797637939453
-17.621475219726563
-16.613832473754883
-5.587595462799072
-16.37406349182129
-2.2877442836761475
-15.852433204650879
-8.560964584350586
-7.4182634353637695
-16.380756378173828
-16.29022979736328
-3.672004461288452
-4.222812652587891
-10.039328575134277
-16.9113826751709
-2.0957624912261963
-11.311500549316406
-11.014622688293457
-9.855841636657715
-4.715909957885742
-9.98985481262207
-3.4125421047210693
-11.913798332214355
-12.586385726928711
-2.184049367904663
-18.72677993774414
-2.5206921100616455
-2.412912607192993
-15.441448211669922
-11.967208862304688
-6.5356764793396
-19.4110050201416
-18.1435546875
-5.2296905517578125
-6.721884250640869
-2.9199130535125732
10.258298873901367
16.230735778808594
13.947850227355957
16.398714065551758
13.615423202514648
19.47640037536621
11.483209609985352
19.22325897216797
16.911930084228516
15.090065002441406
3.438516855239868
1.7617748975753784
13.234882354736328
9.252882957458496
16.515655517578125
7.433344841003418
16.862045288085938
16.204334259033203
9.396773338317871
14.005552291870117
14.913562774658203
11.408591270446777
17.18601417541504
12.905186653137207
19.056461334228516
15.482982635498047
10.379172325134277
11.682821273803711
9.64193344116211
10.357818603515625
8.546738624572754
12.670443534851074
9.042396545410156
11.605451583862305
17.83517837524414
16.07623863220215
19.04470443725586
6.628118991851807
17.923734664916992
19.783584594726563
17.032119750976563
18.91251564025879
8.39349365234375
18.70307731628418
17.104366302490234
7.030805587768555
7.353652000427246
18.688785552978516
14.992314338684082
10.87714958190918
11.556215286254883
10.258688926696777
12.28125286102295
16.61856460571289
17.6568660736084
7.940324306488037
13.838007926940918
14.300633430480957
17.059452056884766
19.400169372558594
9.040051460266113
14.217947959899902
14.066788673400879
19.048845291137695
18.2915096282959
-17.349811553955078
-2.6498193740844727
-9.5960054397583
-9.765969276428223
-16.167329788208008
-9.170905113220215
-19.680381774902344
-7.047634601593018
-5.865293979644775
-19.48487091064453
-13.03213119506836
-4.388059139251709
-2.469212532043457
-4.122889995574951
-7.331106662750244
-8.973286628723145
-16.54131507873535
-18.057104110717773
-19.083410263061523
-14.661273002624512
-5.913200378417969
-2.9848403930664063
-9.134613037109375
-7.858165740966797
-3.9248838424682617
-0.8679760098457336
-5.5959625244140625
-15.535378456115723
-15.370710372924805
-18.684724807739258
-13.1832857131958
-2.9038610458374023
-10.510734558105469
-8.835783958435059
-17.732271194458008
-7.617853164672852
-1.4070768356323242
-9.31373119354248
-3.9374918937683105
-11.250077247619629
-18.52739143371582
-14.458069801330566
-11.240212440490723
-2.534400224685669
-19.11985969543457
-6.617432594299316
-2.0559804439544678
-16.492813110351563
-11.248982429504395
-14.91287899017334
-20.288686752319336
-14.171637535095215
-0.9108304977416992
-2.1876282691955566
-7.091345310211182
-2.684300184249878
-11.122720718383789
-17.716838836669922
-16.049951553344727
-0.9610206484794617
-3.9219751358032227
-4.343024253845215
-4.9440155029296875
16.99335289001465
13.782325744628906
10.64466667175293
16.20709228515625
17.80851936340332
7.2133402824401855
19.414264678955078
13.078754425048828
9.000471115112305
16.193235397338867
17.996843338012695
4.826509952545166
12.945462226867676
4.220953941345215
11.662650108337402
17.076711654663086
14.708456993103027
8.886749267578125
14.637934684753418
12.176712036132813
17.288095474243164
11.19559097290039
15.30733871459961
18.84615135192871
13.656245231628418
19.64235496520996
13.177665710449219
10.186419486999512
18.566774368286133
18.939964294433594
19.07476234436035
12.494929313659668
16.850778579711914
17.892187118530273
9.904457092285156
18.38428497314453
14.634750366210938
7.739108562469482
11.587210655212402
18.868650436401367
16.795547485351563
8.886444091796875
12.544746398925781
16.299570083618164
14.862287521362305
14.24379825592041
8.118817329406738
15.217467308044434
15.24874496459961
14.720747947692871
11.448224067687988
14.557210922241211
16.102031707763672
18.788009643554688
8.230311393737793
19.01173210144043
19.519433975219727
15.1199951171875
17.1064510345459
14.807663917541504
19.410003662109375
7.758232116699219
17.253095626831055
9.338756561279297
12.514608383178711
13.723007202148438
15.214076042175293
12.148114204406738
11.315693855285645
16.910850524902344
-2.8829143047332764
-6.460439205169678
-19.806982040405273
-17.039094924926758
-9.797179222106934
-8.822997093200684
-4.844162464141846
-11.876069068908691
-5.851792812347412
-8.358627319335938
-6.4802141189575195
-19.773387908935547
-9.348023414611816
-2.4346299171447754
-15.460761070251465
-19.132549285888672
-16.807960510253906
-12.048108100891113
-19.622272491455078
-11.821249008178711
-2.766874074935913
-5.110108375549316
-19.379924774169922
-1.8306398391723633
-13.957011222839355
-2.391622543334961
-11.580245018005371
-10.059039115905762
-4.644543647766113
-5.100287437438965
-7.32619047164917
-6.943887710571289
-16.606857299804688
-9.581890106201172
-3.4572365283966064
-12.335156440734863
-13.877226829528809
-4.795845985412598
-14.601312637329102
-2.243436813354492
-11.333430290222168
-2.5707550048828125
-16.56414031982422
-13.206199645996094
-14.87296199798584
-9.861881256103516
-1.6465426683425903
-14.533989906311035
-17.257352828979492
-2.950265407562256
-0.9657194018363953
-17.87163734436035
-18.80350112915039
-4.334831237792969
-9.46956729888916
-16.070552825927734
-17.205663681030273
-1.5354589223861694
-14.788498878479004
-4.316412925720215
-6.541115760803223
-15.274474143981934
-5.239804267883301
-10.034019470214844
13.64426326751709
11.306885719299316
14.467767715454102
11.098397254943848
19.1311092376709
16.853418350219727
14.354461669921875
13.915657043457031
14.787932395935059
17.514129638671875
9.812582969665527
9.102465629577637
11.340034484863281
16.49817657470703
13.65661907196045
11.203301429748535
16.374296188354492
19.251850128173828
14.000765800476074
9.78229808807373
17.568992614746094
7.791440486907959
8.730194091796875
11.831459999084473
19.403791427612305
18.696975708007813
7.746144771575928
9.312952041625977
17.86843490600586
13.188091278076172
12.974474906921387
15.69399356842041
19.5565242767334
17.676658630371094
5.82341194152832
17.482810974121094
10.386809349060059
16.210102081298828
12.041243553161621
14.159501075744629
6.4780497550964355
15.350415229797363
19.097782135009766
16.759910583496094
15.359509468078613
12.79242992401123
16.34084701538086
11.803362846374512
10.463605880737305
15.808805465698242
19.66454315185547
17.234773635864258
15.112691879272461
13.750388145446777
8.51163387298584
11.925470352172852
18.06505584716797
16.453001022338867
19.034549713134766
12.11885929107666
7.664350986480713
16.738706588745117
7.386046886444092
16.05980110168457
9.357120513916016
18.41249656677246
12.204421997070313
13.495823860168457
9.892939567565918
17.578840255737305
12.91275691986084
-9.38355541229248
-3.684215545654297
-3.310347318649292
-11.045339584350586
-18.284332275390625
-8.071226119995117
-2.6682541370391846
-6.026674747467041
-4.403576374053955
-10.289525032043457
-5.38379430770874
-19.730562210083008
-9.618349075317383
-11.740043640136719
-11.719892501831055
-7.382964611053467
-6.595829010009766
-17.347980499267578
-12.125240325927734
-17.80138397216797
-15.750659942626953
-17.139755249023438
-7.414797782897949
-14.330574989318848
-4.203624725341797
-14.076980590820313
-16.71039390563965
-1.2769440412521362
-16.972753524780273
-4.739776134490967
-11.080252647399902
-17.4782772064209
-15.255995750427246
-9.434460639953613
-4.730830669403076
-6.006965160369873
-7.110641956329346
-11.758642196655273
-18.931781768798828
-2.8128247261047363
-11.341315269470215
-1.4961796998977661
-13.804082870483398
-16.67506980895996
-12.137735366821289
-18.02203369140625
-15.170960426330566
-3.501126527786255
-8.71953296661377
-10.050210952758789
-14.927751541137695
-17.261472702026367
-1.4412051439285278
-12.007716178894043
-5.0829315185546875
-4.391818523406982
-19.759492874145508
-3.7347586154937744
-4.702574729919434
9.913102149963379
17.971864700317383
7.760461330413818
8.869945526123047
14.54291820526123
15.308623313903809
9.90221881866455
18.032028198242188
17.69801902770996
15.8601713180542
10.977264404296875
12.43973159790039
14.110836029052734
17.525238037109375
8.069629669189453
18.823972702026367
19.034746170043945
17.444896697998047
9.702690124511719
14.708257675170898
10.959425926208496
14.725133895874023
6.978600025177002
19.71442222595215
15.90121841430664
14.094420433044434
16.564224243164063
16.43666648864746
6.357449054718018
11.873692512512207
13.495259284973145
19.554594039916992
8.765885353088379
9.643035888671875
17.988697052001953
11.309711456298828
7.852207183837891
18.129648208618164
16.444194793701172
9.59969711303711
19.480030059814453
16.65664291381836
17.780338287353516
15.125706672668457
19.125017166137695
10.693193435668945
15.164462089538574
12.077510833740234
18.59429359436035
8.451027870178223
14.392870903015137
14.887680053710938
17.974342346191406
11.43416690826416
1.6271370649337769
12.005193710327148
17.47000503540039
12.064770698547363
14.347591400146484
16.482473373413086
8.166810989379883
11.26589584350586
13.393906593322754
14.78091812133789
13.270873069763184
18.000934600830078
12.084501266479492
17.64607810974121
17.80902862548828
18.679927825927734
18.615127563476563
-12.595863342285156
-19.742830276489258
-5.322976112365723
-6.59138822555542
-2.7069363594055176
-12.12515640258789
-9.714470863342285
-11.296024322509766
-3.2189648151397705
-9.062018394470215
-6.1783976554870605
-3.438182830810547
-7.28196382522583
-6.945034503936768
-10.417045593261719
-4.729329586029053
-7.910415172576904
-2.5749948024749756
-15.516283988952637
-14.793704986572266
-6.11861515045166
-18.60653305053711
-4.103450298309326
-16.10126304626465
-11.9653902053833
-3.69081711769104
-11.98399829864502
-3.6251113414764404
-17.15372085571289
-13.128289222717285
-1.6968380212783813
-8.903390884399414
-8.506921768188477
-11.994017601013184
-2.396878719329834
-17.440433502197266
-19.81787872314453
-10.4713134765625
-4.171595096588135
-15.815555572509766
-18.53862953186035
-16.996639251708984
-1.13176429271698
-11.941679954528809
-1.2741951942443848
-14.133326530456543
-6.2187981605529785
-14.775894165039063
-4.102588176727295
-2.5082342624664307
-5.792715072631836
-18.697769165039063
-16.356517791748047
-9.52474594116211
-8.674995422363281
-15.02816104888916
-2.313033103942871
-1.8778032064437866
-4.421919345855713
-8.894096374511719
-9.67185115814209
-17.20615577697754
-5.953995227813721
-9.769693374633789
-11.983807563781738
19.70121955871582
14.65455436706543
17.983848571777344
11.535801887512207
16.84796714782715
18.14432716369629
13.323086738586426
9.179203987121582
15.092184066772461
11.794852256774902
13.914270401000977
18.573387145996094
7.924853324890137
6.978257179260254
13.5470609664917
16.21369743347168
18.701936721801758
9.591623306274414
17.675886154174805
18.590274810791016
17.321643829345703
17.619199752807617
15.933253288269043
13.50147819519043
13.260583877563477
17.086641311645508
13.430770874023438
18.106971740722656
16.630842208862305
16.91613006591797
11.916058540344238
9.179948806762695
19.488386154174805
15.454292297363281
18.121183395385742
18.850175857543945
11.154680252075195
10.568314552307129
18.27605628967285
10.56576156616211
17.05889129638672
14.12058162689209
7.8489909172058105
16.761964797973633
11.476798057556152
13.440560340881348
15.967545509338379
15.056050300598145
9.147273063659668
13.443711280822754
15.353985786437988
15.829622268676758
8.998512268066406
15.48638916015625
14.172138214111328
9.589213371276855
7.612168312072754
13.938010215759277
15.625204086303711
12.045310974121094
13.508491516113281
-15.406092643737793
-16.31998062133789
-2.8329548835754395
-2.7091925144195557
-2.305640459060669
-1.446325421333313
-9.766134262084961
-17.33372688293457
-8.608511924743652
-15.513752937316895
-17.911972045898438
-19.51596450805664
-14.413342475891113
-10.7464017868042
-6.478231906890869
-11.010563850402832
-15.934314727783203
-8.889557838439941
-8.358013153076172
-17.406274795532227
-10.835044860839844
-5.9009575843811035
-16.490585327148438
-4.197626113891602
-6.852352619171143
-7.961860656738281
-12.684094429016113
-6.7031450271606445
-2.6839592456817627
-8.930105209350586
-7.571900367736816
-5.528406143188477
-12.982746124267578
-3.340203285217285
-9.331802368164063
-1.1555976867675781
-3.403181791305542
-8.007527351379395
-15.747504234313965
-10.969146728515625
-18.092071533203125
-18.34988021850586
-19.00109100341797
-4.132299423217773
-0.7842404246330261
-4.099942207336426
-6.730541706085205
-3.9230587482452393
-16.716604232788086
-1.3027092218399048
-13.598641395568848
-11.061777114868164
-17.158979415893555
-5.031489372253418
-12.179518699645996
-15.011384963989258
-2.8641903400421143
-13.767698287963867
-2.80440092086792
-4.242389678955078
-16.476774215698242
-4.524746894836426
-9.911489486694336
11.102699279785156
8.902677536010742
10.967538833618164
10.258724212646484
12.254258155822754
14.171594619750977
17.681262969970703
12.530779838562012
18.615341186523438
18.17424964904785
17.56381607055664
19.558368682861328
17.9462947845459
9.79275131225586
12.709294319152832
17.047719955444336
15.370784759521484
15.49294376373291
8.36377239227295
13.336408615112305
6.188512802124023
7.497310638427734
14.778995513916016
19.98415756225586
17.598703384399414
13.248116493225098
16.795791625976563
19.539287567138672
11.92402172088623
13.156161308288574
18.04480743408203
9.105732917785645
9.601156234741211
15.341754913330078
19.118488311767578
10.046730041503906
15.77943229675293
8.369681358337402
19.441301345825195
15.395715713500977
13.035285949707031
18.730432510375977
18.60146713256836
16.909339904785156
11.166762351989746
11.054238319396973
15.02751636505127
17.661828994750977
19.89484214782715
10.802273750305176
16.9954891204834
15.484624862670898
7.357267379760742
17.904451370239258
15.026150703430176
8.4132661819458
15.495019912719727
14.396074295043945
14.817392349243164
16.397308349609375
11.6657133102417
9.440906524658203
17.533327102661133
16.51207160949707
16.303468704223633
13.365805625915527
11.155389785766602
-17.17424964904785
-5.869834899902344
-2.986074686050415
-2.053338050842285
-7.255680084228516
-4.86478853225708
-1.2712422609329224
-10.754511833190918
-7.563266754150391
-13.234821319580078
-8.348531723022461
-16.403766632080078
-16.46714973449707
-13.382500648498535
-11.896830558776855
-9.242301940917969
-15.877007484436035
-3.5164613723754883
-17.013534545898438
-7.413074493408203
-10.036419868469238
-4.86897087097168
-15.22741413116455
-18.1467342376709
-9.73784351348877
-5.6368889808654785
-10.723540306091309
-10.3380708694458
-19.390182495117188
-18.077816009521484
-19.86559295654297
-7.595676422119141
-3.4632608890533447
-14.268269538879395
-3.5583906173706055
-13.363856315612793
-12.106321334838867
-11.523711204528809
-0.9468486905097961
-5.072597026824951
-2.021306276321411
-12.700302124023438
-18.7775936126709
-4.882758617401123
-9.203713417053223
-5.705655574798584
-18.03912925720215
-1.4396852254867554
-3.89265513420105
-12.823884010314941
-16.604154586791992
-4.571069717407227
-2.04931640625
-15.289618492126465
-17.804162979125977
-13.072526931762695
-8.370136260986328
-9.809428215026855
-3.917626142501831
-2.215531587600708
-17.271896362304688
-5.883340835571289
19.729021072387695
14.4260835647583
16.40525245666504
15.842568397521973
10.685969352722168
8.76806640625
7.429779052734375
14.98697280883789
8.082612037658691
10.58726978302002
8.35440444946289
19.00025749206543
12.766420364379883
11.31756591796875
17.133495330810547
6.332927227020264
7.839339256286621
8.001577377319336
18.383493423461914
16.259183883666992
20.04324722290039
11.835033416748047
18.771703720092773
13.067376136779785
15.804128646850586
16.689828872680664
13.353962898254395
18.193851470947266
9.40146541595459
11.965581893920898
13.269906997680664
3.305968761444092
18.035493850708008
11.895159721374512
15.405640602111816
16.498043060302734
17.270925521850586
18.674596786499023
9.02072811126709
19.89630126953125
9.509090423583984
13.883187294006348
16.208696365356445
15.374683380126953
19.2707576751709
16.86612319946289
13.565430641174316
17.621196746826172
15.685702323913574
16.80846405029297
18.909175872802734
14.10615062713623
15.421483039855957
18.737003326416016
16.500347137451172
18.280208587646484
14.271712303161621
12.089295387268066
7.106904983520508
19.51447105407715
18.874774932861328
19.099292755126953
19.215068817138672
6.782836437225342
17.93019676208496
12.075583457946777
12.486739158630371
9.244866371154785
-14.985960006713867
-11.042862892150879
-2.829185962677002
-3.016195058822632
-5.55160665512085
-10.69565486907959
-7.132986545562744
-17.7703857421875
-1.1182307004928589
-7.293583393096924
-17.824993133544922
-8.281087875366211
-5.736792087554932
-16.075857162475586
-4.963228225708008
-18.49661636352539
-3.806133270263672
-14.967230796813965
-3.4730241298675537
-9.251130104064941
-1.260569453239441
-7.6919846534729
-12.981428146362305
-4.649183750152588
-5.653112888336182
-16.65935516357422
-5.499922275543213
-18.478302001953125
-9.831175804138184
-3.4292616844177246
-16.080135345458984
-8.76544189453125
-11.174298286437988
-4.456989765167236
-17.804122924804688
-1.2994842529296875
-12.712118148803711
-15.385501861572266
-13.834418296813965
-11.923810005187988
-2.649341583251953
-10.237552642822266
-14.310209274291992
-13.795737266540527
-6.222751140594482
-8.904958724975586
-17.387245178222656
-10.991955757141113
-14.211325645446777
-2.178722858428955
-16.28131866455078
-4.013707160949707
-6.495685577392578
-12.250862121582031
-17.719640731811523
-0.6981813311576843
-19.44668197631836
-4.3775410652160645
-11.612576484680176
-6.014861106872559
-1.7426711320877075
17.19652557373047
17.54115104675293
19.859128952026367
16.383020401000977
12.41474437713623
18.98060417175293
8.825238227844238
9.079585075378418
6.7778496742248535
14.831348419189453
13.125394821166992
17.699628829956055
18.129823684692383
15.684798240661621
15.336793899536133
17.737499237060547
7.6404266357421875
13.869218826293945
10.692617416381836
12.670928001403809
12.768237113952637
10.458125114440918
15.322493553161621
7.1494364738464355
19.508708953857422
18.865571975708008
19.103408813476563
19.0279483795166
9.934051513671875
6.997149467468262
19.374284744262695
11.541891098022461
10.806371688842773
8.828818321228027
13.021417617797852
17.862916946411133
12.920324325561523
15.454319953918457
12.894230842590332
18.21704864501953
18.56366729736328
17.40049934387207
18.697023391723633
18.44603157043457
17.689271926879883
8.756999969482422
15.57023811340332
15.40046501159668
7.947066783905029
16.378467559814453
14.239861488342285
15.662391662597656
16.6716365814209
17.84853172302246
15.586435317993164
17.343202590942383
15.353438377380371
17.248634338378906
9.921627044677734
-18.231708526611328
-16.92053985595703
-11.96418285369873
-10.808141708374023
-3.038541555404663
-15.738466262817383
-8.211730003356934
-1.2823761701583862
-9.776655197143555
-10.987649917602539
-16.803993225097656
-3.0578179359436035
-15.82955265045166
-12.51750373840332
-3.707357406616211
-8.463905334472656
-6.35867977142334
-13.397302627563477
-12.930839538574219
-16.7280216217041
-18.427234649658203
-12.122706413269043
-3.576141357421875
-3.9639458656311035
-17.215917587280273
-19.700912475585938
-2.910733222961426
-3.723987102508545
-6.486913204193115
-10.775641441345215
-8.663341522216797
-14.659029960632324
-1.5509406328201294
-9.04249382019043
-4.690202713012695
-14.890997886657715
-7.819966793060303
-6.817928314208984
-7.321426868438721
-6.128643989562988
-1.8798412084579468
-6.420801639556885
-1.636722445487976
-4.1048383712768555
-5.442636013031006
-19.1035099029541
-16.23906707763672
-11.220788955688477
-0.002803802490234375
-3.4617929458618164
-11.20359992980957
-12.06371784210205
-5.8648762702941895
-15.67431640625
-13.469438552856445
-4.493834495544434
-19.501373291015625
-19.50467300415039
-4.122965335845947
-3.7769274711608887
11.383739471435547
3.9713375568389893
11.877110481262207
18.712121963500977
16.877033233642578
14.203287124633789
19.70575523376465
7.841777801513672
18.496627807617188
16.236572265625
10.00367546081543
14.648773193359375
15.628437995910645
16.16261863708496
12.53499984741211
11.035393714904785
16.90091896057129
20.161712646484375
8.324883460998535
14.181660652160645
19.28976821899414
18.90782356262207
16.680509567260742
15.057645797729492
18.72894287109375
15.61528205871582
14.405634880065918
7.349832534790039
9.263785362243652
10.545916557312012
18.47011375427246
16.62095069885254
18.050020217895508
19.188251495361328
10.097509384155273
19.876697540283203
16.598527908325195
16.797985076904297
11.63668155670166
18.432422637939453
1.8928974866867065
13.47426986694336
13.735136032104492
17.200681686401367
19.629735946655273
18.650236129760742
14.255271911621094
13.665568351745605
12.861431121826172
17.575363159179688
9.349263191223145
9.218757629394531
14.71376895904541
19.383283615112305
17.823911666870117
17.165233612060547
10.294283866882324
18.979717254638672
12.061875343322754
15.333964347839355
-14.222970008850098
-18.62800407409668
-10.915119171142578
-14.891327857971191
-2.701897621154785
-9.174646377563477
-18.858436584472656
-12.790327072143555
-7.960947036743164
-16.0332088470459
-12.508161544799805
-1.804397463798523
-6.123105049133301
-3.61199951171875
-3.4680795669555664
-1.7594531774520874
-13.891846656799316
-3.9714503288269043
-17.52562141418457
-4.846982002258301
-18.31606101989746
-1.7214857339859009
-19.543319702148438
-1.3880261182785034
-11.75336742401123
-4.9436540603637695
-10.56651782989502
-18.95475196838379
-2.568103551864624
-16.98041534423828
-19.761444091796875
-4.322939872741699
-16.430150985717773
-1.1240216493606567
-16.363426208496094
-2.8052284717559814
-1.7480002641677856
-14.28521728515625
-6.568015098571777
-12.951555252075195
-17.1484317779541
-8.499258995056152
-3.350384473800659
-9.328597068786621
-6.75937557220459
-2.554680347442627
-4.177126884460449
-17.543853759765625
-19.509191513061523
-8.150652885437012
-15.284563064575195
-8.909221649169922
-15.225571632385254
-1.2280300855636597
-10.215784072875977
-7.748624801635742
-9.769268035888672
-10.382537841796875
-4.881774425506592
-15.061498641967773
-5.120994567871094
-6.681347370147705
-3.648232936859131
-15.681829452514648
-7.204340934753418
-11.563370704650879
-12.757240295410156
-4.790761947631836
18.9515438079834
11.099428176879883
4.708024978637695
15.574516296386719
18.319841384887695
17.177494049072266
8.20632266998291
16.67817497253418
17.68114471435547
16.504419326782227
7.441758155822754
13.469836235046387
15.731059074401855
8.82933235168457
11.577407836914063
9.995519638061523
16.57013511657715
14.011384963989258
7.984725475311279
19.13265609741211
15.168474197387695
16.07796859741211
6.0190348625183105
13.798201560974121
13.562427520751953
15.316424369812012
19.942760467529297
8.313735961914063
13.294232368469238
14.480889320373535
9.702248573303223
3.5476937294006348
17.025121688842773
15.686859130859375
17.5799560546875
18.203664779663086
11.761093139648438
18.487934112548828
3.363297700881958
11.242388725280762
9.579862594604492
15.689920425415039
15.803633689880371
10.269683837890625
19.649463653564453
11.729106903076172
8.339362144470215
18.824731826782227
5.7639055252075195
18.17728614807129
16.031475067138672
9.709005355834961
14.92956829071045
18.07390785217285
13.01342487335205
18.00127410888672
19.94292449951172
19.305259704589844
14.95315170288086
13.220926284790039
16.41967010498047
15.719803810119629
14.229109764099121
15.090436935424805
-2.60471773147583
-19.179677963256836
-18.670494079589844
-13.589582443237305
-4.762691974639893
-11.214107513427734
-11.703132629394531
-15.039488792419434
-12.265202522277832
-2.883328914642334
-19.806209564208984
-6.625410079956055
-7.098784446716309
-6.277080059051514
-15.631322860717773
-9.873863220214844
-16.37982749938965
-14.754128456115723
-1.9824682474136353
-18.837068557739258
-18.079748153686523
-3.9745240211486816
-16.976152420043945
-1.2990365028381348
-4.110435485839844
-1.5127248764038086
-3.6534366607666016
-15.101914405822754
-3.033247232437134
-1.3038811683654785
-12.708266258239746
-15.69769287109375
-6.761580467224121
-10.237037658691406
-3.9422945976257324
-10.577728271484375
-4.0817437171936035
-5.375776767730713
-7.388439655303955
-13.985756874084473
-9.61599063873291
-16.227527618408203
-19.16379737854004
-17.175621032714844
-18.538192749023438
-9.390646934509277
-13.100772857666016
-6.463918685913086
-5.630918025970459
-11.01375675201416
-1.194628357887268
-20.004716873168945
-12.870970726013184
-16.167659759521484
-4.572088718414307
-3.873307704925537
-3.861227512359619
-9.617427825927734
-1.7791236639022827
-4.289612770080566
-14.344261169433594
-8.348724365234375
-8.165782928466797
9.492942810058594
13.601761817932129
13.243786811828613
19.752017974853516
9.104979515075684
17.976713180541992
7.139179229736328
9.87872314453125
4.415582180023193
11.3292236328125
18.03060531616211
16.408424377441406
12.1171236038208
12.297347068786621
18.949142456054688
8.242536544799805
17.20983123779297
19.751062393188477
10.73428726196289
15.940775871276855
13.516576766967773
7.940081596374512
15.662397384643555
19.433382034301758
19.883634567260742
8.947537422180176
10.54833984375
10.44250774383545
14.18250560760498
16.40597915649414
7.38918924331665
16.33148765563965
16.240337371826172
18.36960220336914
19.147050857543945
14.661870956420898
17.019502639770508
18.875812530517578
15.04764175415039
13.187585830688477
15.222986221313477
19.197160720825195
17.500213623046875
7.679102420806885
18.6683349609375
14.439422607421875
16.390207290649414
10.028735160827637
8.643383026123047
19.63068389892578
16.94780158996582
15.575064659118652
12.11137866973877
13.899271965026855
10.41020393371582
19.927650451660156
18.820335388183594
19.097707748413086
18.353858947753906
-12.534907341003418
-16.42504119873047
-13.756235122680664
-18.201295852661133
-13.745567321777344
-15.21606159210205
-7.163027286529541
-19.604625701904297
-14.760163307189941
-9.75408935546875
-2.5597708225250244
-6.354519367218018
-5.2260565757751465
-6.375680923461914
-17.775650024414063
-3.643137216567993
-10.048050880432129
-17.51097869873047
-4.126745700836182
-4.676130771636963
-13.59091854095459
-3.1372244358062744
-1.4422687292099
-11.354405403137207
-7.687665939331055
-18.93938446044922
-8.417423248291016
-10.920856475830078
-7.749082565307617
-2.1552882194519043
-17.142492294311523
-1.691881775856018
-12.203400611877441
-5.218417167663574
-16.176345825195313
-15.62939739227295
-16.656349182128906
-1.2758296728134155
-4.403888702392578
-15.433250427246094
-3.731703281402588
-7.184143543243408
-16.555830001831055
-8.937978744506836
-2.609127998352051
-17.93893814086914
-14.584035873413086
-5.291810989379883
-18.516393661499023
-12.012113571166992
-3.3493242263793945
-4.55496072769165
-7.517312526702881
-19.55739402770996
-1.3031878471374512
-4.0774126052856445
-14.479085922241211
-9.897701263427734
-19.68564224243164
-12.684195518493652
-1.8361512422561646
-11.100615501403809
18.41974639892578
18.224353790283203
16.207120895385742
14.514938354492188
10.530405044555664
15.863447189331055
11.485335350036621
8.193156242370605
7.912560939788818
13.752167701721191
19.0631160736084
19.35685920715332
8.121785163879395
11.735491752624512
10.28834056854248
10.842089653015137
19.200878143310547
6.7721452713012695
13.183653831481934
15.311589241027832
15.520224571228027
18.26814842224121
13.744367599487305
19.13225746154785
17.56169319152832
20.254823684692383
18.751354217529297
9.423377990722656
11.923768997192383
9.164111137390137
15.47172737121582
19.801225662231445
13.759749412536621
16.88764190673828
9.840614318847656
15.968781471252441
18.836652755737305
12.86110782623291
13.450881004333496
9.862874984741211
17.222938537597656
12.248303413391113
14.137986183166504
17.417530059814453
18.155729293823242
9.517571449279785
15.214852333068848
16.57259750366211
13.997364044189453
9.420987129211426
16.087230682373047
17.37476348876953
17.420522689819336
15.449602127075195
9.54940414428711
9.866927146911621
12.337510108947754
18.089611053466797
16.60625648498535
14.410076141357422
17.55890464782715
7.865987777709961
-10.226863861083984
-15.799185752868652
-10.660138130187988
-16.267263412475586
-8.862937927246094
-8.10446834564209
-11.669661521911621
-2.8703882694244385
-12.092140197753906
-8.191303253173828
-15.945208549499512
-5.322079181671143
-15.279053688049316
-5.309319019317627
-19.13017463684082
-5.124250888824463
-16.04132843017578
-7.0455322265625
-3.647937297821045
-10.212163925170898
-1.3315238952636719
-3.0065431594848633
-1.058151125907898
-1.8402619361877441
-1.3984702825546265
-17.494953155517578
-16.796865463256836
-12.439138412475586
-4.610691070556641
-1.0633071660995483
-14.58930778503418
-4.187906265258789
-9.974007606506348
-6.797238826751709
-3.1266305446624756
-19.167551040649414
-5.718327045440674
-6.100795745849609
-14.840392112731934
-5.88531494140625
-2.8375396728515625
-8.894522666931152
-11.87231159210205
-19.153379440307617
-12.176220893859863
-2.8737475872039795
-11.966876983642578
-18.4746150970459
-13.244312286376953
-9.07947826385498
-12.717345237731934
-1.4028029441833496
-4.581068992614746
-4.207714080810547
-18.773460388183594
-4.551326274871826
11.893380165100098
19.058181762695313
8.246914863586426
18.223173141479492
14.758865356445313
15.221734046936035
13.31810474395752
17.28847885131836
10.079476356506348
12.2528715133667
8.150748252868652
15.555160522460938
15.374568939208984
17.48103141784668
17.820247650146484
10.620728492736816
17.470460891723633
6.689457416534424
14.437039375305176
17.630271911621094
12.391594886779785
19.426565170288086
16.507339477539063
8.107293128967285
13.970575332641602
11.101794242858887
8.861445426940918
13.431526184082031
18.618141174316406
17.40399742126465
11.670167922973633
8.4464111328125
17.776565551757813
17.141132354736328
12.578479766845703
17.495046615600586
12.797372817993164
15.829042434692383
9.502090454101563
19.023204803466797
12.775922775268555
14.698934555053711
9.099837303161621
4.999634742736816
18.02607536315918
13.33967113494873
19.454063415527344
19.11348533630371
16.84600257873535
10.684449195861816
10.332306861877441
16.70475959777832
15.378079414367676
15.332521438598633
18.93359375
18.14618492126465
19.893327713012695
16.172550201416016
14.534082412719727
14.968647956848145
20.02491569519043
20.236860275268555
11.222288131713867
11.701252937316895
16.458999633789063
9.490132331848145
7.716118335723877
-16.822343826293945
-13.743927001953125
-15.747027397155762
-17.243967056274414
-7.855774879455566
-11.07317066192627
-3.9570088386535645
-11.650908470153809
-2.663365364074707
-4.192629814147949
-11.784859657287598
-11.766300201416016
-1.1042709350585938
-10.758546829223633
-4.4456305503845215
-10.260782241821289
-14.110610961914063
-8.910796165466309
-1.4007552862167358
-14.721539497375488
-18.091291427612305
-15.861217498779297
-1.3905519247055054
-19.521440505981445
-8.568095207214355
-4.08663272857666
-7.309422492980957
-4.817619800567627
-4.990906715393066
-1.1221050024032593
-16.238853454589844
-3.828847646713257
-7.013422966003418
-1.5072526931762695
-7.129532814025879
-11.279610633850098
-17.4138126373291
-18.14072036743164
-18.555395126342773
-18.247386932373047
-2.5778396129608154
-16.44517707824707
-7.794419288635254
-19.661035537719727
-11.198301315307617
-3.814626932144165
-2.4516103267669678
-10.248066902160645
-18.068695068359375
-12.84086799621582
-5.842465877532959
-18.32848358154297
-10.333983421325684
-3.616182804107666
-2.03956937789917
-4.345062732696533
-6.165011405944824
-13.134815216064453
-14.131817817687988
-12.900152206420898
-10.29105281829834
-4.960369110107422
19.08138656616211
9.164480209350586
18.241886138916016
16.513694763183594
13.304947853088379
16.809009552001953
17.410221099853516
10.728903770446777
18.716657638549805
15.237689971923828
14.285444259643555
11.710566520690918
10.52521800994873
7.931562900543213
18.655920028686523
11.989011764526367
11.036439895629883
6.976939678192139
3.7457492351531982
7.971464157104492
17.853364944458008
8.466547966003418
2.594465494155884
13.315324783325195
15.021357536315918
19.58350944519043
14.82222843170166
19.40958595275879
19.398611068725586
8.153103828430176
10.611949920654297
9.033634185791016
17.47296142578125
18.80150604248047
10.959724426269531
7.717696666717529
16.499561309814453
14.188919067382813
19.601119995117188
17.604351043701172
19.60222816467285
15.828889846801758
18.06365203857422
9.189472198486328
13.614819526672363
17.360567092895508
14.465314865112305
11.569206237792969
12.000863075256348
19.75349235534668
19.53380012512207
17.12513542175293
12.995932579040527
18.02823829650879
15.059213638305664
20.073299407958984
18.20275115966797
11.050732612609863
13.744902610778809
14.077642440795898
16.835174560546875
15.516624450683594
15.25599193572998
13.229784965515137
14.149422645568848
13.809847831726074
11.208573341369629
16.912233352661133
13.694503784179688
17.56498146057129
10.788086891174316
-13.829797744750977
-11.090121269226074
-15.652209281921387
-0.3446067273616791
-13.234280586242676
-9.187979698181152
-10.085531234741211
-19.34945297241211
-11.380675315856934
-2.559319496154785
-3.8843657970428467
-7.85188102722168
-15.252928733825684
-9.308035850524902
-5.892821311950684
-10.138021469116211
-11.914811134338379
-2.542450189590454
-9.793754577636719
-12.218732833862305
-13.586355209350586
-18.078266143798828
-8.451438903808594
-2.60261869430542
-3.7440056800842285
-3.259848117828369
-5.720064640045166
-7.928742408752441
-5.017889976501465
-16.549772262573242
-4.405663013458252
-0.6416058540344238
-11.482292175292969
-14.491312980651855
-10.973798751831055
-13.478936195373535
-17.599454879760742
-14.793407440185547
-0.4261641502380371
-5.220052242279053
-6.9801459312438965
-14.249249458312988
-19.01885986328125
-16.30309295654297
-4.5342936515808105
-11.686928749084473
-14.47281551361084
-17.953514099121094
-2.1707262992858887
-18.386337280273438
-11.594534873962402
-15.233755111694336
-15.78464126586914
-16.086824417114258
-16.940805435180664
-0.6602048873901367
-1.5144041776657104
-17.53310203552246
-3.8414204120635986
-1.7393954992294312
-7.944319725036621
14.73178768157959
13.96954345703125
13.063772201538086
14.457229614257813
17.99114227294922
11.337178230285645
11.937416076660156
15.881072044372559
19.324167251586914
13.469341278076172
11.617060661315918
9.022473335266113
9.200716972351074
3.5441200733184814
14.510932922363281
17.6207332611084
11.947782516479492
19.08161163330078
13.95486831665039
8.1956205368042
18.0281982421875
9.294384002685547
12.958680152893066
17.4194393157959
17.205324172973633
0.9892589449882507
19.38652992248535
8.747187614440918
12.886712074279785
16.143888473510742
19.3613224029541
16.78754425048828
8.622304916381836
14.757781982421875
15.51332950592041
3.909959077835083
19.495046615600586
16.445539474487305
19.237916946411133
14.56589412689209
18.1805419921875
15.921902656555176
11.798564910888672
10.37798023223877
19.944005966186523
14.45263385772705
7.5619587898254395
18.366147994995117
14.973115921020508
19.118078231811523
14.071274757385254
15.803010940551758
11.04146957397461
16.08405113220215
13.44322395324707
16.46647071838379
17.59933090209961
10.671774864196777
17.51020050048828
17.53316307067871
16.537263870239258
18.27678680419922
17.9901180267334
11.812838554382324
10.794381141662598
-4.788906574249268
-3.286456823348999
-18.484941482543945
-16.007213592529297
-17.287555694580078
-12.53191089630127
-0.3532160222530365
-7.12544584274292
-0.8597257733345032
-3.6499009132385254
-11.67223834991455
-4.825315952301025
-9.764665603637695
-3.9447386264801025
-1.38804292678833
-9.443732261657715
-8.41672420501709
-9.59660530090332
-10.430322647094727
-15.173785209655762
-4.490951061248779
-7.451581001281738
-13.220625877380371
-4.3805413246154785
-1.1509785652160645
-13.779998779296875
-4.247442722320557
-3.6192030906677246
-6.690979480743408
-2.1072609424591064
-6.848887920379639
-9.775814056396484
-10.78411865234375
-7.032763481140137
-0.9883678555488586
-13.535335540771484
-2.174790620803833
-10.047205924987793
-18.96742057800293
-17.284820556640625
-10.940200805664063
-6.848996639251709
-19.25067710876465
-15.401921272277832
-2.78531813621521
-2.8312160968780518
-18.526994705200195
-3.2846322059631348
-17.71387481689453
-9.060113906860352
-15.921184539794922
-17.486337661743164
-18.25962257385254
-1.3002676963806152
-11.205635070800781
-16.530200958251953
-4.050751209259033
-15.169807434082031
-15.577548027038574
-13.556543350219727
18.530271530151367
19.3096981048584
12.948914527893066
18.936113357543945
15.634328842163086
15.46240520477295
16.489412307739258
14.230997085571289
17.86061668395996
9.76397705078125
11.989025115966797
8.695234298706055
14.462093353271484
13.610262870788574
16.202268600463867
7.348209857940674
16.881351470947266
9.588813781738281
17.041366577148438
19.726171493530273
10.461411476135254
17.346725463867188
14.302769660949707
3.8891780376434326
11.418669700622559
16.813135147094727
15.15522289276123
10.423587799072266
14.648460388183594
9.775558471679688
16.796194076538086
16.73790740966797
18.972375869750977
13.774639129638672
11.075080871582031
16.037405014038086
16.343055725097656
9.959375381469727
9.11700439453125
18.82085609436035
7.759294509887695
19.466419219970703
17.441722869873047
14.817822456359863
11.159513473510742
14.737719535827637
16.76175308227539
12.347063064575195
18.86705780029297
15.794501304626465
9.993865966796875
12.674092292785645
12.489690780639648
14.34949016571045
12.966362953186035
19.753175735473633
14.675756454467773
17.183183670043945
12.420594215393066
13.53049087524414
19.172578811645508
9.641775131225586
16.957183837890625
-7.861201286315918
-3.806645393371582
-1.20012366771698
-5.241533279418945
-0.8929352760314941
-1.5964781045913696
-16.908571243286133
-10.103443145751953
-12.459417343139648
-15.969452857971191
-4.514225959777832
-11.93805980682373
-5.1282758712768555
-1.6423019170761108
-9.920367240905762
-17.977073669433594
-9.402166366577148
-5.054347515106201
-9.847551345825195
-14.923447608947754
-11.485991477966309
-18.571006774902344
-6.395138263702393
-0.5886845588684082
-14.843716621398926
-12.83236026763916
-14.991836547851563
-18.201553344726563
-3.554314136505127
-19.128942489624023
-3.047408103942871
-0.4220058023929596
-16.326908111572266
-9.923880577087402
-6.004917621612549
-16.62395477294922
-7.8773651123046875
-17.196178436279297
-14.246511459350586
-13.282654762268066
-6.5716423988342285
-11.169408798217773
-5.9917755126953125
-4.062402725219727
-14.846531867980957
-17.974191665649414
-7.730340957641602
-2.5166327953338623
-7.698315143585205
-7.322412967681885
-12.960658073425293
-17.519983291625977
-3.9291880130767822
-2.343492269515991
-2.2895190715789795
-4.020750522613525
-4.844392776489258
-15.934977531433105
-5.848813056945801
-18.331445693969727
-1.3007820844650269
-11.29483413696289
-16.668197631835938
-4.2832536697387695
-3.4511537551879883
-14.674127578735352
-11.00434398651123
16.477863311767578
11.832716941833496
10.791045188903809
16.434608459472656
15.533971786499023
17.904314041137695
11.078479766845703
17.78365707397461
15.034499168395996
8.444661140441895
17.159635543823242
18.7824649810791
17.65595817565918
11.598706245422363
18.171987533569336
9.657282829284668
17.794294357299805
17.579421997070313
18.435344696044922
16.846622467041016
16.009843826293945
16.742664337158203
11.51355266571045
18.341096878051758
19.323320388793945
19.187055587768555
19.21608543395996
8.798315048217773
14.791265487670898
19.84335708618164
13.700382232666016
9.528244972229004
8.384235382080078
16.407480239868164
13.937801361083984
11.850774765014648
13.467278480529785
13.63740062713623
18.97892951965332
13.817353248596191
14.116713523864746
13.483190536499023
13.214715957641602
16.593706130981445
7.915134906768799
15.811811447143555
16.21429443359375
16.43941307067871
16.4228458404541
7.996456146240234
18.751407623291016
8.89857006072998
17.42550277709961
15.701865196228027
19.062028884887695
11.416265487670898
11.067754745483398
18.89008903503418
14.64983081817627
-15.626482009887695
-3.179835081100464
-12.82795524597168
-3.0325469970703125
-15.116615295410156
-2.819589138031006
-0.5694978833198547
-18.2950382232666
-3.2472071647644043
-10.733932495117188
-11.84566593170166
-15.944180488586426
-18.03491973876953
-14.46629810333252
-8.204833030700684
-14.633590698242188
-2.5615365505218506
-14.620863914489746
-7.750786304473877
-6.593569278717041
-0.8480439186096191
-10.154241561889648
-11.546406745910645
-4.042080402374268
-16.67690086364746
-18.79696273803711
-15.206954956054688
-12.970133781433105
-16.051029205322266
-3.0329582691192627
-8.934735298156738
-17.303878784179688
-4.07620906829834
-6.519888401031494
-1.3219057321548462
-6.331352710723877
-4.421146869659424
-15.342854499816895
-4.854084014892578
-18.339725494384766
-18.920602798461914
-17.967172622680664
-8.159900665283203
-13.211060523986816
-12.08036994934082
-15.918378829956055
-2.081148386001587
-11.130697250366211
-16.98469352722168
-10.524057388305664
-2.4271202087402344
-4.995860576629639
-11.8687744140625
-17.63733673095703
-7.476231575012207
-1.0130629539489746
-8.49799633026123
-12.917438507080078
-4.116275787353516
-4.863877773284912
-9.483840942382813
-3.4294192790985107
-20.025306701660156
16.3200740814209
18.460046768188477
16.710214614868164
18.726200103759766
16.21898651123047
9.92996883392334
11.329123497009277
15.132794380187988
18.720821380615234
16.921552658081055
11.118929862976074
19.16551971435547
11.327970504760742
17.41619873046875
13.878975868225098
15.224767684936523
14.38475513458252
15.160459518432617
13.171256065368652
10.090180397033691
17.358367919921875
18.787399291992188
9.0674409866333
18.006568908691406
16.367748260498047
16.038623809814453
13.632660865783691
14.709539413452148
12.863813400268555
16.1239070892334
12.635414123535156
3.741161584854126
7.969931602478027
17.242259979248047
17.379175186157227
18.23651885986328
14.680858612060547
8.893675804138184
11.454338073730469
20.006301879882813
17.57978630065918
14.724357604980469
10.020039558410645
18.9630069732666
17.05266571044922
18.73635482788086
14.208893775939941
9.131476402282715
2.247067451477051
16.6680908203125
14.367514610290527
19.941408157348633
12.465241432189941
16.708084106445313
12.090084075927734
19.79228401184082
14.009345054626465
10.156136512756348
7.4516987800598145
8.012578010559082
19.35250473022461
19.888429641723633
19.702777862548828
8.35598087310791
-17.349206924438477
-2.664257764816284
-16.04918098449707
-8.953170776367188
-2.034088134765625
-0.8549489974975586
-4.831636905670166
-13.510197639465332
-15.894353866577148
-14.860604286193848
-11.108120918273926
-9.839570999145508
-6.424025058746338
-10.974067687988281
-18.426612854003906
-13.36409854888916
-13.801617622375488
-5.643007755279541
-4.0410380363464355
-5.573174953460693
-1.1402133703231812
-3.573547840118408
-4.47938346862793
-18.54081916809082
-9.79839038848877
-11.982007026672363
-2.7995359897613525
-6.5867919921875
-14.025774955749512
-2.9191973209381104
-16.424047470092773
-3.567443370819092
-16.715377807617188
-0.1876322478055954
-10.494546890258789
-5.5107197761535645
-14.944270133972168
-6.588622093200684
-17.55958366394043
-15.003165245056152
-7.8545379638671875
-11.17237663269043
-11.98767375946045
-2.5084145069122314
-4.996248245239258
-9.256756782531738
-12.488971710205078
-17.50954246520996
-18.66741180419922
-19.23615074157715
-0.9958548545837402
-9.645535469055176
-11.883652687072754
-4.285463809967041
-18.400352478027344
-1.5920199155807495
-11.489928245544434
-16.25870132446289
-5.563443183898926
18.59799575805664
14.420772552490234
16.612476348876953
11.080928802490234
17.35264015197754
18.30260467529297
6.70937967300415
10.720564842224121
10.808090209960938
8.968781471252441
9.917328834533691
8.356858253479004
14.6284761428833
13.412768363952637
9.551253318786621
16.831893920898438
15.708183288574219
13.433631896972656
13.68469524383545
16.568815231323242
14.465038299560547
5.755096912384033
13.532151222229004
16.453651428222656
9.340700149536133
17.63812828063965
18.524377822875977
8.476820945739746
11.30945873260498
19.261882781982422
11.367049217224121
6.524967670440674
16.869159698486328
18.147951126098633
19.19760513305664
11.642876625061035
14.785696029663086
19.390823364257813
7.649248123168945
14.136910438537598
15.879145622253418
17.03885841369629
13.793463706970215
4.148251056671143
19.969669342041016
19.518720626831055
19.163190841674805
11.06093692779541
19.286582946777344
14.367741584777832
16.48578453063965
19.04941177368164
9.192920684814453
14.306754112243652
11.110630989074707
8.295345306396484
15.491260528564453
18.857440948486328
8.036553382873535
-19.738815307617188
-12.224287033081055
-2.2986741065979004
-17.087627410888672
-5.767704963684082
-8.462867736816406
-18.406951904296875
-1.3877959251403809
-1.3284703493118286
-4.246038436889648
-7.188179016113281
-18.349958419799805
-3.9667298793792725
-12.737585067749023
-16.351560592651367
-6.231212139129639
-18.229225158691406
-11.830120086669922
-7.417050361633301
-11.080291748046875
-10.030016899108887
-5.101611137390137
-1.423818588256836
-16.778757095336914
-4.105015754699707
-18.150188446044922
-11.165882110595703
-9.84858512878418
-15.532135963439941
-11.766237258911133
-1.30390202999115
-8.75185775756836
-2.973839044570923
-14.243942260742188
-6.322178840637207
-6.741995811462402
-9.448351860046387
-12.843592643737793
-3.387606620788574
-17.570941925048828
-16.905698776245117
-2.2928028106689453
-17.682249069213867
-18.749549865722656
-19.565223693847656
-10.946550369262695
-19.96190071105957
-3.0990285873413086
-8.55404281616211
-9.686278343200684
-16.056150436401367
-13.518596649169922
-14.860687255859375
-11.510068893432617
-11.404022216796875
-1.2814216613769531
-5.749100208282471
-8.989870071411133
-3.909310817718506
-4.583829879760742
-4.689374923706055
-2.6054465770721436
-15.296348571777344
-19.237876892089844
-13.748640060424805
-3.1264121532440186
-17.764760971069336
-14.483899116516113
-16.152122497558594
11.566902160644531
17.34870719909668
16.280927658081055
18.232213973999023
12.295771598815918
15.4624662399292
16.432519912719727
10.758769035339355
17.306982040405273
10.372536659240723
10.696172714233398
10.710538864135742
12.276565551757813
7.761763095855713
13.673630714416504
17.774194717407227
14.041078567504883
9.839941024780273
16.026315689086914
6.6213555335998535
18.251365661621094
18.843433380126953
17.540983200073242
13.164910316467285
17.922975540161133
15.688872337341309
18.891263961791992
9.424110412597656
11.968171119689941
16.57652473449707
8.421457290649414
14.784211158752441
7.653666019439697
16.514108657836914
12.21093463897705
19.55735206604004
15.053682327270508
11.338024139404297
17.733442306518555
13.888021469116211
18.10170555114746
16.76097869873047
13.042680740356445
12.050699234008789
14.361759185791016
8.589675903320313
9.501993179321289
14.55221939086914
15.128976821899414
8.677234649658203
10.707022666931152
18.659107208251953
15.209076881408691
16.65591049194336
9.649405479431152
19.005796432495117
18.60015296936035
16.851383209228516
12.629714965820313
18.202255249023438
-5.550549030303955
-10.171428680419922
-5.54097843170166
-1.7903337478637695
-6.1914448738098145
-12.893394470214844
-4.256596088409424
-17.38121795654297
-2.7789485454559326
-12.027665138244629
-6.279347896575928
-5.183491230010986
-15.070899963378906
-15.228324890136719
-9.970168113708496
-13.202569007873535
-1.2328648567199707
-4.703707218170166
-14.61878490447998
-3.532506227493286
-11.804408073425293
-11.025657653808594
-15.14681625366211
-10.424720764160156
-3.2095155715942383
-15.890852928161621
-7.588815212249756
-9.863615036010742
-17.683652877807617
-4.801337718963623
-12.851679801940918
-17.235132217407227
-1.4343042373657227
-7.708345413208008
-12.605948448181152
-19.358434677124023
-19.139741897583008
-3.4481701850891113
-15.137433052062988
-8.25969123840332
-18.94295883178711
-2.061875581741333
-16.615739822387695
-2.862471580505371
-9.891473770141602
-16.45400047302246
-2.100822925567627
-7.451676845550537
0.22131983935832977
-14.023833274841309
-4.8368988037109375
-3.8620920181274414
-9.866460800170898
-11.05225944519043
-2.7556474208831787
-18.690509796142578
-18.981191635131836
-5.733038902282715
10.582860946655273
12.04610824584961
13.882182121276855
13.251174926757813
9.0380220413208
16.055498123168945
15.913453102111816
17.43853187561035
8.466867446899414
13.885910034179688
13.170509338378906
7.712993621826172
9.961596488952637
18.813295364379883
12.185155868530273
14.901688575744629
15.67219066619873
12.312420845031738
12.06836986541748
14.487627983093262
18.505428314208984
15.859846115112305
10.364448547363281
16.8862247467041
8.615262031555176
18.922103881835938
12.281479835510254
9.597770690917969
11.058085441589355
13.92575454711914
15.634939193725586
11.286611557006836
8.6688814163208
20.222692489624023
17.9381160736084
19.42560577392578
17.7052001953125
19.1535587310791
13.155916213989258
15.396535873413086
18.37312889099121
18.356739044189453
15.782548904418945
13.164112091064453
16.33863639831543
15.770364761352539
15.000438690185547
18.063190460205078
18.628944396972656
18.948440551757813
16.673797607421875
4.345061779022217
10.187983512878418
17.772804260253906
11.175505638122559
9.56965160369873
8.414319038391113
18.16093635559082
14.094602584838867
18.234378814697266
15.246060371398926
17.60450553894043
14.717223167419434
19.801822662353516
-9.166840553283691
-2.452301263809204
-11.848706245422363
-8.263450622558594
-0.8699169158935547
-13.76417064666748
-3.6934680938720703
-4.425024032592773
-2.598494529724121
-9.791051864624023
-12.458885192871094
-19.602554321289063
-7.410754203796387
-10.504594802856445
-6.382500171661377
-17.143760681152344
-1.214600920677185
-3.080263376235962
-0.987148106098175
-19.285837173461914
-9.610562324523926
-18.86305809020996
-14.803339958190918
-9.810755729675293
-16.37409210205078
-5.052201747894287
-9.98719596862793
-3.8920505046844482
-11.11589241027832
-16.54939079284668
-2.6361277103424072
-15.554596900939941
-19.901851654052734
-14.012232780456543
-12.869641304016113
-4.669402122497559
-4.471538066864014
-16.819353103637695
-15.611202239990234
-12.113731384277344
-12.28609848022461
-10.54910659790039
-9.496424674987793
-16.05229377746582
-17.649532318115234
-0.861933708190918
-15.488767623901367
-11.88748836517334
-0.9120295643806458
-4.925304412841797
-17.379541397094727
-5.460188388824463
-17.4401798248291
-7.0048508644104
-14.84455680847168
-5.888014793395996
-4.117290496826172
-5.777084827423096
-6.429914951324463
-3.1914608478546143
-8.846799850463867
-5.305409908294678
16.895158767700195
13.012001991271973
16.30746078491211
11.876523971557617
11.672131538391113
15.13839340209961
19.635679244995117
6.774356365203857
16.7884521484375
15.582965850830078
19.15245819091797
14.189529418945313
13.568320274353027
17.295528411865234
11.482197761535645
9.876280784606934
18.227436065673828
11.186882972717285
17.811010360717773
10.066018104553223
18.176420211791992
13.835384368896484
19.477764129638672
15.52877426147461
19.625822067260742
17.932796478271484
8.364758491516113
15.43742847442627
16.106597900390625
15.328534126281738
18.81382942199707
13.161639213562012
19.585840225219727
9.08168888092041
4.46906852722168
16.822669982910156
10.7378568649292
16.741832733154297
9.81120777130127
17.747148513793945
8.092076301574707
9.571738243103027
14.890697479248047
18.738269805908203
12.262402534484863
19.365219116210938
16.583600997924805
15.409817695617676
15.317415237426758
11.03170394897461
5.692454814910889
14.579620361328125
19.254606246948242
8.550681114196777
13.415178298950195
10.603590965270996
15.43041706085205
10.156975746154785
18.839052200317383
18.399715423583984
-15.487935066223145
-7.810805320739746
-4.056050777435303
-2.5795249938964844
-9.689472198486328
-3.5231411457061768
-5.307129859924316
-12.6331205368042
-1.461963176727295
-2.2193233966827393
-15.498964309692383
-13.970937728881836
-18.335309982299805
-12.058829307556152
-12.860655784606934
-7.224798202514648
-18.03113555908203
-19.96381950378418
-9.243293762207031
-15.70057201385498
-15.168710708618164
-6.525961399078369
-4.4398298263549805
-19.57931137084961
-5.934307098388672
-12.243895530700684
-18.449947357177734
-10.066328048706055
-3.736992120742798
-5.594092845916748
-18.63636016845703
-16.430221557617188
-11.94288444519043
-16.797914505004883
-6.382119655609131
-2.8759264945983887
-2.590975046157837
-3.944390058517456
-13.458122253417969
-16.05994415283203
-6.302880764007568
-16.195728302001953
-9.9276123046875
-10.574512481689453
-16.873741149902344
-10.139174461364746
-18.970359802246094
-0.6163945198059082
-20.140514373779297
-13.663994789123535
-9.988912582397461
-11.234853744506836
-9.042035102844238
-15.1436185836792
-17.652660369873047
-1.7015055418014526
-2.66733717918396
-13.457893371582031
-9.384247779846191
-16.187362670898438
-0.8988202214241028
-3.6864523887634277
-18.687183380126953
-1.3487825393676758
-2.0848090648651123
-8.890364646911621
16.43746566772461
16.040409088134766
18.21314811706543
16.85578727722168
7.6942291259765625
14.422975540161133
17.300151824951172
18.668472290039063
11.922517776489258
5.996792793273926
10.420022010803223
16.81476402282715
12.056066513061523
7.716622352600098
6.353320121765137
18.30331802368164
12.275797843933105
17.10455322265625
14.951188087463379
10.222798347473145
7.738431930541992
7.88709020614624
15.831258773803711
13.501373291015625
18.173267364501953
15.929317474365234
19.11604881286621
12.76108455657959
19.776830673217773
9.989789009094238
13.778902053833008
12.943268775939941
19.11147689819336
18.45720863342285
12.163264274597168
15.091233253479004
15.968705177307129
9.228015899658203
14.0933256149292
9.15163516998291
18.177047729492188
13.419642448425293
13.320122718811035
14.269302368164063
19.635496139526367
8.335966110229492
15.706013679504395
16.65564727783203
17.428659439086914
17.115015029907227
17.47175407409668
14.311402320861816
16.301616668701172
8.832578659057617
12.077593803405762
11.073116302490234
7.869416236877441
18.934507369995117
17.90511131286621
10.547873497009277
13.735879898071289
10.88188648223877
13.479216575622559
-1.013681411743164
-1.7384138107299805
-8.457376480102539
-15.253331184387207
-15.704424858093262
-17.597047805786133
-1.166976809501648
-7.492347240447998
-16.3089656829834
-11.24543285369873
-20.0640869140625
-19.069412231445313
-2.474012851715088
-13.00147533416748
-17.273645401000977
-6.539948463439941
-9.196836471557617
-13.328729629516602
-17.0745792388916
-5.166241645812988
-4.19996976852417
-19.81329917907715
-17.287778854370117
-15.822867393493652
-19.911731719970703
-7.196288585662842
-4.225608825683594
-14.402214050292969
-14.904827117919922
-13.418787002563477
-12.382804870605469
-3.5892958641052246
-15.39463996887207
-3.8976433277130127
-4.2529826164245605
-10.533794403076172
-10.311602592468262
-17.826919555664063
-15.549052238464355
-5.159676551818848
-2.273210287094116
-11.790677070617676
-13.58975601196289
-3.731471300125122
-17.73050880432129
-19.423385620117188
-9.404668807983398
-1.0375925302505493
-5.8846611976623535
-1.1196085214614868
-16.011667251586914
-8.877304077148438
-18.56092643737793
-4.217731475830078
-11.618060111999512
-9.00682544708252
-2.5388753414154053
-9.272368431091309
-17.01155662536621
-15.257630348205566
-8.43484115600586
-14.530295372009277
-1.4727586507797241
-6.972059726715088
-5.6274943351745605
-2.5477476119995117
-4.854274272918701
-5.31683874130249
-10.838971138000488
14.989502906799316
10.390402793884277
15.679648399353027
7.71783971786499
14.278118133544922
16.71821403503418
16.582258224487305
19.205516815185547
19.449899673461914
9.442959785461426
11.40518856048584
12.079033851623535
6.695559501647949
16.649471282958984
10.926960945129395
13.63878345489502
11.253146171569824
10.707536697387695
13.622848510742188
15.649847984313965
15.613089561462402
18.629615783691406
14.567163467407227
20.308937072753906
16.68454933166504
17.825366973876953
8.291657447814941
15.682236671447754
19.576601028442383
13.894940376281738
13.698582649230957
18.480751037597656
15.620007514953613
13.218968391418457
14.03626823425293
11.398735046386719
15.986101150512695
9.483011245727539
7.74370813369751
14.17251205444336
12.790674209594727
11.199870109558105
17.61477279663086
18.435813903808594
9.589947700500488
9.30340576171875
13.748592376708984
19.92888832092285
14.209966659545898
13.795601844787598
16.945465087890625
18.785200119018555
19.23813247680664
16.925708770751953
17.235506057739258
19.206369400024414
19.210845947265625
17.031946182250977
16.911453247070313
14.258626937866211
19.076616287231445
17.051467895507813
17.20330810546875
11.093405723571777
13.018434524536133
-2.528184175491333
-3.4186084270477295
-7.319494247436523
-14.013055801391602
-16.14830207824707
-1.045169711112976
-4.628997325897217
-15.238619804382324
-13.388985633850098
-15.565722465515137
-16.687131881713867
-2.5377182960510254
-2.8109772205352783
-8.392365455627441
-2.437368869781494
-17.776958465576172
-19.662410736083984
-2.9060468673706055
-9.559009552001953
-15.95600414276123
-7.619228839874268
-5.980705738067627
-10.247269630432129
-10.732394218444824
-1.5706201791763306
-16.132308959960938
-8.714564323425293
-16.91870880126953
-18.15373420715332
-10.810101509094238
-4.698750019073486
-2.724515199661255
-18.61690902709961
-3.3266592025756836
-20.1641788482666
-5.512265205383301
-12.352132797241211
-6.399497985839844
-9.749466896057129
-10.478760719299316
-10.964451789855957
-5.284778594970703
-17.134132385253906
-16.90280532836914
-5.55407190322876
-1.2955163717269897
-9.697905540466309
-12.706660270690918
-14.491793632507324
-3.67710018157959
-15.506759643554688
-17.912395477294922
-12.376080513000488
-0.9141071438789368
-4.757291793823242
-2.845524549484253
-8.19375991821289
-2.812700033187866
-6.952547550201416
-14.062433242797852
-12.74176025390625
19.6171932220459
19.126768112182617
9.927797317504883
14.013345718383789
16.996658325195313
17.307186126708984
4.7542572021484375
10.092153549194336
17.66695213317871
14.058932304382324
11.759843826293945
13.78409481048584
10.923309326171875
13.469861030578613
7.974697589874268
11.517512321472168
16.388450622558594
12.302742004394531
19.10437774658203
13.911229133605957
16.26937484741211
18.852018356323242
14.99588394165039
16.97817039489746
8.068921089172363
16.713706970214844
8.418148040771484
9.754195213317871
7.898327827453613
16.435110092163086
14.926179885864258
16.52995491027832
11.165311813354492
10.581734657287598
14.533053398132324
11.91148853302002
18.366060256958008
15.56578254699707
17.211837768554688
10.869937896728516
16.939355850219727
9.838632583618164
8.079766273498535
18.790300369262695
15.603649139404297
10.62850570678711
9.014819145202637
17.285581588745117
13.696496963500977
17.997886657714844
12.019255638122559
19.6180419921875
18.489620208740234
7.934654235839844
18.82693099975586
16.976722717285156
19.272775650024414
14.219470977783203
14.751989364624023
16.355520248413086
6.760278701782227
10.397857666015625
19.560529708862305
16.388837814331055
15.676215171813965
11.309218406677246
18.327245712280273
-10.395648002624512
-9.567989349365234
-3.941404104232788
-13.397133827209473
-1.734786868095398
-10.813386917114258
-19.677589416503906
-9.456892967224121
-0.8839923739433289
-4.0898966789245605
-16.246259689331055
-3.922085762023926
-6.919792175292969
-12.324503898620605
-17.624710083007813
-16.15070915222168
-10.501967430114746
-3.0906050205230713
-9.381577491760254
-6.67496395111084
-4.032835960388184
-10.502718925476074
-6.509609699249268
-9.071517944335938
-7.488716125488281
-15.860220909118652
-4.799098968505859
-16.078231811523438
-2.9911892414093018
-6.681865215301514
-9.264847755432129
-3.83027982711792
-8.956648826599121
-1.9164456129074097
-1.7561496496200562
-17.85593032836914
-13.049777030944824
-9.205917358398438
-11.608613967895508
-11.207076072692871
-1.1501307487487793
-12.842342376708984
-5.821791172027588
-1.0762726068496704
-4.884619235992432
-5.753823757171631
-18.159473419189453
-15.308358192443848
-3.580181360244751
-7.331871509552002
-18.56299591064453
-17.481779098510742
-17.254589080810547
-14.987982749938965
-10.099574089050293
-5.474364280700684
-4.739071369171143
-3.1261143684387207
-14.663239479064941
-2.7428853511810303
-15.269001960754395
17.071706771850586
18.102367401123047
8.88463020324707
14.599443435668945
12.216992378234863
14.61074161529541
11.026129722595215
9.767988204956055
4.367116928100586
11.080398559570313
14.795442581176758
8.300840377807617
14.963172912597656
15.801013946533203
12.21605110168457
12.766268730163574
5.97503137588501
17.58128547668457
9.21789264678955
16.400110244750977
14.189977645874023
15.56774616241455
17.211017608642578
18.155216217041016
17.70124053955078
14.633403778076172
14.592473030090332
14.859174728393555
11.54124927520752
18.624332427978516
19.13893699645996
11.211479187011719
14.828938484191895
10.508319854736328
16.26595687866211
16.567636489868164
18.489646911621094
11.059743881225586
8.245489120483398
15.615492820739746
19.9178466796875
16.620281219482422
18.382368087768555
17.45782470703125
6.861444473266602
16.39832305908203
14.056928634643555
13.837861061096191
15.284774780273438
19.46407127380371
15.48283576965332
7.23166036605835
18.901216506958008
10.440227508544922
13.01094913482666
11.968120574951172
15.433199882507324
17.77715301513672
7.047581672668457
18.352012634277344
1.4903974533081055
17.175033569335938
17.898313522338867
15.962287902832031
13.172869682312012
-10.286402702331543
-14.550689697265625
-3.2304999828338623
-7.63936710357666
-13.9602689743042
-6.738962650299072
-5.125847816467285
-13.284573554992676
-1.998063087463379
-6.071361064910889
-10.806448936462402
-3.004122018814087
-16.079486846923828
-18.158416748046875
-9.048370361328125
-11.599617004394531
-8.446236610412598
-6.645911693572998
-4.172686576843262
-0.6663053631782532
-12.945939064025879
-11.282408714294434
-7.981688022613525
-4.32831335067749
-9.88325023651123
-2.976181983947754
-17.598438262939453
-13.027830123901367
-0.4727509915828705
-4.083074569702148
-4.476853847503662
-2.0499684810638428
-3.624742269515991
-18.537029266357422
-3.521697759628296
-3.8962182998657227
-2.560023307800293
-9.249652862548828
-18.19670867919922
-1.0205720663070679
-18.58904457092285
-15.966243743896484
-19.457260131835938
-9.424076080322266
-18.48556137084961
-6.664195537567139
-5.505016326904297
-15.665606498718262
-16.810911178588867
-9.386773109436035
-11.069180488586426
-15.001612663269043
-8.226578712463379
-5.05050802230835
-0.9455647468566895
-16.67827606201172
-16.68278694152832
-14.475336074829102
-18.732799530029297
-13.429651260375977
-17.810033798217773
16.38890838623047
14.173454284667969
12.493136405944824
19.247331619262695
10.646880149841309
7.795668601989746
8.657278060913086
15.193378448486328
19.22390365600586
18.636749267578125
18.15074920654297
11.618558883666992
13.334075927734375
17.435720443725586
18.426115036010742
18.369813919067383
14.896041870117188
17.650554656982422
10.312342643737793
19.67816734313965
17.581165313720703
14.670347213745117
17.92577362060547
18.44017219543457
16.225923538208008
9.627906799316406
19.078197479248047
12.634056091308594
13.735783576965332
19.316043853759766
4.462014675140381
15.353311538696289
16.212890625
9.755428314208984
11.471097946166992
13.047650337219238
15.436002731323242
12.960967063903809
6.860194206237793
15.179612159729004
18.9957218170166
15.824800491333008
12.387932777404785
13.738420486450195
10.737125396728516
13.588814735412598
9.94900894165039
10.760311126708984
8.836224555969238
16.226318359375
12.386800765991211
5.170618057250977
19.400312423706055
14.326505661010742
15.988039016723633
15.452204704284668
19.789108276367188
-14.789496421813965
-16.953901290893555
-5.226911544799805
-2.9993350505828857
-15.405290603637695
-9.994040489196777
-3.7466795444488525
-12.264145851135254
-19.777729034423828
-6.782792091369629
-10.36694622039795
-0.48308834433555603
-11.987034797668457
-3.700462818145752
-6.523521423339844
-2.9661214351654053
-18.044139862060547
-7.727777004241943
-0.808310329914093
-15.344018936157227
-18.679574966430664
-13.02122688293457
-17.952028274536133
-0.8726556897163391
-6.024069786071777
-12.643046379089355
-3.3224329948425293
-6.157424449920654
-16.043787002563477
-5.968066215515137
-3.1920149326324463
-19.675363540649414
-17.065860748291016
-7.993902206420898
-12.27446174621582
-14.289546012878418
-10.385232925415039
-11.814817428588867
-12.964925765991211
-18.65291976928711
-13.008840560913086
-17.202150344848633
-5.582330226898193
-15.00592041015625
-9.67236614227295
-19.891021728515625
-13.604982376098633
-5.484591007232666
-10.3798246383667
-3.809694766998291
-8.426816940307617
-2.654662847518921
-1.7918591499328613
-18.078462600708008
-8.00385856628418
20.11112403869629
12.388507843017578
17.101577758789063
19.59278106689453
18.769039154052734
14.870251655578613
8.000842094421387
6.782999515533447
9.099088668823242
18.8846378326416
11.399069786071777
16.191070556640625
16.437055587768555
11.719048500061035
19.648998260498047
17.557741165161133
11.606551170349121
13.431204795837402
14.721233367919922
14.74903392791748
14.905338287353516
18.32777976989746
17.410667419433594
14.46335220336914
18.110551834106445
13.753067970275879
10.100525856018066
12.931350708007813
16.105403900146484
17.428667068481445
18.276723861694336
19.549882888793945
7.8242340087890625
7.7536396980285645
10.77175235748291
16.53135871887207
18.42302131652832
9.574804306030273
13.436689376831055
14.225558280944824
16.771259307861328
13.561331748962402
20.238067626953125
14.581950187683105
14.753293991088867
8.454566955566406
14.112748146057129
10.716862678527832
18.463783264160156
10.595765113830566
8.881915092468262
15.517217636108398
12.039847373962402
11.711087226867676
17.281986236572266
14.21845817565918
8.204486846923828
6.347476482391357
19.045381546020508
14.399615287780762
3.898484945297241
19.056413650512695
17.202800750732422
14.800548553466797
-13.898042678833008
-17.62272071838379
-9.811896324157715
-8.284947395324707
-17.79998016357422
-12.686403274536133
-18.17740821838379
-16.79299545288086
-4.561244010925293
-5.774433135986328
-13.52971076965332
-9.20849323272705
-7.186701774597168
-6.643610000610352
-5.146946430206299
-17.831369400024414
-3.911015272140503
-1.4385085105895996
-6.509995460510254
-7.592211723327637
-1.0615143775939941
-18.374616622924805
-14.198999404907227
-15.841645240783691
-6.105319976806641
-14.810667037963867
-6.248135566711426
-3.8671350479125977
-10.588906288146973
-12.079825401306152
-5.3384623527526855
-10.052299499511719
-1.725864052772522
-11.103432655334473
-12.14786434173584
-3.762005090713501
-20.024072647094727
-20.159313201904297
-7.247392654418945
-3.333406686782837
-4.028656959533691
-1.8193527460098267
-12.205337524414063
-8.120621681213379
-1.695959448814392
-14.70447063446045
-10.326314926147461
-16.12140464782715
-14.656344413757324
-18.080059051513672
-8.061616897583008
-2.745499849319458
14.858183860778809
11.31894302368164
14.43363094329834
15.446457862854004
17.64004135131836
12.199302673339844
17.254507064819336
15.057127952575684
8.402750968933105
19.536178588867188
17.36411476135254
10.303556442260742
18.434873580932617
16.20916748046875
18.6783390045166
16.429210662841797
18.613304138183594
10.226066589355469
13.680790901184082
14.167881965637207
15.433616638183594
11.900559425354004
17.496469497680664
10.809090614318848
19.704832077026367
18.12640953063965
16.021183013916016
15.640990257263184
17.624711990356445
18.959278106689453
17.424463272094727
15.826786994934082
14.431169509887695
18.597240447998047
8.36767864227295
15.330498695373535
12.998537063598633
14.679191589355469
3.4586596488952637
18.714263916015625
19.292495727539063
14.796634674072266
17.81487274169922
19.20140838623047
15.421211242675781
18.430301666259766
11.333194732666016
13.904197692871094
8.509347915649414
11.414650917053223
8.963873863220215
12.290290832519531
8.03284740447998
12.027417182922363
12.986669540405273
7.859201908111572
16.444278717041016
16.956178665161133
9.537863731384277
18.42729949951172
19.5352783203125
16.65459442138672
17.995956420898438
12.433752059936523
17.718231201171875
13.737848281860352
-9.0036039352417
-11.015178680419922
-16.402202606201172
-9.486044883728027
-14.249472618103027
-19.792560577392578
-15.767890930175781
-5.6427903175354
-10.203669548034668
-14.655702590942383
-15.09217643737793
-14.111762046813965
-11.360920906066895
-0.38914409279823303
-8.858753204345703
-8.067201614379883
-3.127288818359375
-17.997379302978516
-10.867125511169434
-9.738027572631836
-4.330418109893799
-4.21724271774292
-11.150053977966309
-6.290003776550293
-1.0487333536148071
-11.857828140258789
-18.12453269958496
-0.8764481544494629
-4.812525749206543
-6.81234884262085
-14.121088027954102
-9.05025863647461
-9.57437515258789
-17.263904571533203
-15.595987319946289
-16.279415130615234
-19.439929962158203
-5.585432052612305
-3.561692237854004
-18.92796516418457
-15.4843111038208
-6.024119853973389
-12.653158187866211
-17.741519927978516
-17.431541442871094
-4.163759231567383
-12.959135055541992
-1.6535414457321167
-13.355291366577148
-2.5131475925445557
-6.831597328186035
-15.156167984008789
-4.023797512054443
-3.8625667095184326
-11.888049125671387
-19.911678314208984
-18.241802215576172
-13.211342811584473
-1.2609323263168335
-4.102978229522705
-7.64515495300293
-6.590673923492432
-17.961177825927734
-3.570514440536499
-15.833061218261719
-16.673809051513672
-2.505338430404663
-12.643524169921875
-1.112106442451477
10.838311195373535
19.951942443847656
19.1716251373291
14.767133712768555
14.608043670654297
10.923879623413086
15.52066707611084
8.526203155517578
20.009859085083008
8.770659446716309
16.749126434326172
12.766579627990723
15.522002220153809
11.095501899719238
17.595035552978516
7.812122344970703
13.557401657104492
13.626333236694336
12.620189666748047
17.939931869506836
14.188772201538086
17.573801040649414
15.202118873596191
17.75962257385254
19.849395751953125
18.8364315032959
16.875938415527344
14.804808616638184
14.804987907409668
8.117612838745117
18.07444190979004
19.244539260864258
13.764314651489258
19.55532455444336
4.735580921173096
19.337848663330078
19.470596313476563
11.868049621582031
15.972589492797852
17.390193939208984
19.60071563720703
9.515819549560547
15.074700355529785
11.020649909973145
9.402503967285156
18.27090835571289
13.745471954345703
2.1338000297546387
8.049186706542969
7.771636962890625
11.573267936706543
10.061861991882324
16.300498962402344
12.478045463562012
8.669644355773926
17.897430419921875
14.701593399047852
11.110329627990723
12.631024360656738
13.691323280334473
19.335662841796875
16.807374954223633
7.53293514251709
-19.297733306884766
-1.0681400299072266
-2.2390172481536865
-8.313194274902344
-6.266700267791748
-17.7038631439209
-13.702767372131348
-13.540237426757813
-16.98213768005371
-9.861976623535156
-20.013996124267578
-7.984043121337891
-19.025508880615234
-15.876730918884277
-7.565514087677002
-8.828052520751953
-16.81125259399414
-4.792970657348633
-1.1679387092590332
-2.4386940002441406
-19.341161727905273
-3.8006129264831543
-17.49985122680664
-6.93341588973999
-17.231719970703125
-8.811742782592773
-6.091136932373047
-14.132649421691895
-11.126362800598145
-2.0633294582366943
-10.549544334411621
-12.68737506866455
-12.015976905822754
-16.242090225219727
-3.197584867477417
-5.8627610206604
-14.192739486694336
-1.0900009870529175
-13.150812149047852
-1.3290940523147583
-4.009416580200195
-11.469532012939453
-13.858424186706543
-2.1517751216888428
-2.0348870754241943
-19.878698348999023
-10.425928115844727
-4.6636247634887695
-14.691953659057617
-5.217421531677246
-2.778089761734009
-4.077067852020264
-8.543231964111328
-11.206774711608887
-16.38993263244629
-7.270305156707764
-15.512998580932617
-17.413530349731445
-16.3260498046875
-2.9000580310821533
-3.5927999019622803
-5.228202819824219
18.47281265258789
15.417922973632813
9.04658317565918
12.28268814086914
14.327690124511719
15.598963737487793
8.320221900939941
18.378244400024414
17.620149612426758
17.513471603393555
16.47281265258789
13.191121101379395
18.45720672607422
15.911742210388184
12.928874969482422
16.89784049987793
16.575725555419922
14.707883834838867
10.63880729675293
15.614142417907715
11.516014099121094
16.908279418945313
11.8578462600708
17.19487190246582
17.337379455566406
18.67203140258789
13.529877662658691
14.234874725341797
8.662619590759277
17.56354522705078
4.406003475189209
18.58426856994629
19.06268310546875
14.372446060180664
16.921445846557617
15.637367248535156
17.461267471313477
9.611781120300293
12.505784034729004
15.795012474060059
19.744762420654297
11.014713287353516
8.990817070007324
13.786604881286621
13.594249725341797
19.9251651763916
15.685196876525879
12.429515838623047
16.771095275878906
14.852828025817871
4.977023601531982
14.710038185119629
9.146881103515625
7.795446872711182
12.548042297363281
13.096811294555664
7.297147750854492
10.627684593200684
7.947632789611816
19.450241088867188
18.386383056640625
14.298357963562012
10.242477416992188
7.369961261749268
19.16518783569336
17.135690689086914
11.321905136108398
13.003412246704102
19.540569305419922
18.28229522705078
15.538644790649414
-13.821698188781738
-15.516425132751465
-2.44673490524292
-9.188520431518555
-18.610727310180664
-15.892132759094238
-13.666893005371094
-18.42361831665039
-3.800942897796631
-8.886260986328125
-16.89331817626953
-0.6375799179077148
-18.623863220214844
-1.812552571296692
-6.634642124176025
-13.965746879577637
-8.220094680786133
-12.785051345825195
-12.812373161315918
-5.11262845993042
-1.5395816564559937
-2.671280860900879
-7.344356536865234
-10.103832244873047
-10.32435131072998
-1.2246819734573364
-10.39158821105957
-15.5565824508667
-17.713966369628906
-4.420080661773682
-2.522165298461914
-16.853904724121094
-0.6350817680358887
-6.26235294342041
-16.30562973022461
-15.630420684814453
-10.901936531066895
-3.6542625427246094
-11.137872695922852
-19.836931228637695
-15.88446044921875
-5.312607765197754
-13.457938194274902
-8.449335098266602
-3.084608554840088
-1.5353535413742065
-6.317561626434326
-18.507648468017578
-6.2965216636657715
-3.925309181213379
-8.017948150634766
-11.340394973754883
-17.44776153564453
-4.172582626342773
-8.332805633544922
-1.3014520406723022
-4.295133113861084
-6.1795454025268555
-6.919647693634033
-4.497180461883545
-11.713700294494629
16.874286651611328
12.910531044006348
13.416855812072754
10.466368675231934
13.772727012634277
8.861305236816406
19.048513412475586
14.384015083312988
11.127055168151855
18.956417083740234
7.898684024810791
18.859973907470703
18.3596248626709
16.315793991088867
14.099603652954102
9.828463554382324
16.942031860351563
14.06291389465332
17.897323608398438
14.397586822509766
18.17145347595215
17.85934829711914
14.348920822143555
7.41670560836792
16.46242332458496
16.574325561523438
15.790753364562988
17.498807907104492
17.062358856201172
7.1058454513549805
19.560108184814453
18.724159240722656
5.291207790374756
16.14228057861328
14.142168998718262
17.95763397216797
12.186023712158203
15.87928581237793
9.669437408447266
19.202966690063477
11.915635108947754
13.1204195022583
16.57167625427246
12.346329689025879
14.453704833984375
3.0760600566864014
15.166274070739746
6.86464786529541
17.930763244628906
7.768249034881592
15.548361778259277
9.170690536499023
10.809109687805176
14.367487907409668
15.866425514221191
11.551502227783203
17.80362319946289
14.26075553894043
9.780905723571777
9.912336349487305
19.89499855041504
8.825718879699707
-12.179522514343262
-7.3586883544921875
-15.152863502502441
-9.922122955322266
-9.581460952758789
-4.7875800132751465
-17.946348190307617
-11.876717567443848
-0.30538955330848694
-3.15269136428833
-12.391012191772461
-7.697259902954102
-18.362773895263672
-19.011232376098633
-2.8349449634552
-1.2506788969039917
-3.4702279567718506
-16.605064392089844
-12.548431396484375
-6.224601745605469
-3.8132994174957275
-15.785489082336426
-11.581531524658203
-6.158844470977783
-10.408758163452148
-17.86065101623535
-9.778491020202637
-2.895108461380005
-9.579774856567383
-12.899084091186523
-3.6187896728515625
-16.420568466186523
-7.527973175048828
-4.640682697296143
-17.845561981201172
-1.0495611429214478
-1.3339991569519043
-1.5441676378250122
-15.621724128723145
-8.636178970336914
-3.91312837600708
-14.768672943115234
-4.579367160797119
-13.974811553955078
-14.64832592010498
-4.261100769042969
-6.298640251159668
-7.251293182373047
-6.652791500091553
-15.400736808776855
-11.296411514282227
-19.159019470214844
-20.091711044311523
-7.373642921447754
-5.494862079620361
16.07134246826172
13.493273735046387
18.309736251831055
19.10400390625
11.152704238891602
17.89853286743164
15.830018043518066
15.455632209777832
13.611335754394531
8.078213691711426
17.814903259277344
15.545341491699219
16.75105094909668
16.784231185913086
7.578281879425049
17.22885513305664
18.854272842407227
19.59975242614746
18.09006118774414
15.018342018127441
12.315285682678223
18.11927032470703
14.529165267944336
10.216734886169434
17.281015396118164
11.096863746643066
19.35713768005371
20.064409255981445
8.298107147216797
11.464995384216309
9.343811988830566
10.37086009979248
15.048644065856934
18.883041381835938
13.944037437438965
19.451099395751953
15.930194854736328
11.776845932006836
17.40406036376953
8.985885620117188
17.768747329711914
17.586584091186523
17.305927276611328
5.088747024536133
19.006824493408203
11.484879493713379
8.513917922973633
5.439584255218506
18.93186378479004
13.985748291015625
5.996977806091309
18.63373374938965
11.364805221557617
14.482555389404297
7.783563137054443
14.105321884155273
9.097074508666992
10.62921142578125
13.296292304992676
8.9705228805542
12.52877426147461
15.537518501281738
19.24905014038086
19.560457229614258
16.3289794921875
-1.5596976280212402
-15.806614875793457
-1.972058653831482
-11.768709182739258
-6.612887382507324
-4.300375938415527
-2.5486271381378174
-18.634557723999023
-14.454777717590332
-6.248367786407471
-18.92620086669922
-13.93092155456543
-2.0919203758239746
-2.4358973503112793
-3.411498785018921
-16.163066864013672
-18.457422256469727
-18.75901222229004
-8.213044166564941
-6.0883660316467285
-2.385141372680664
-10.610231399536133
-17.92616844177246
-6.763171195983887
-11.729153633117676
-4.706636905670166
-14.934571266174316
-19.701021194458008
-17.3127498626709
-4.406251907348633
-16.294158935546875
-3.612194299697876
-15.841575622558594
-16.767681121826172
-12.401739120483398
-4.406519412994385
-8.542803764343262
-12.498618125915527
-1.6759324073791504
-6.739019870758057
-2.137922525405884
-1.7225390672683716
-9.973793983459473
-7.943378448486328
-15.580731391906738
-18.4717960357666
-10.8576021194458
-13.649078369140625
-9.388540267944336
-5.41623592376709
-1.3124126195907593
-12.507545471191406
-4.323966979980469
-13.128556251525879
-5.596682071685791
-16.831939697265625
-17.05780029296875
-11.836913108825684
-9.521917343139648
-7.224884510040283
-13.783184051513672
18.235078811645508
8.80367374420166
11.02724552154541
14.518054008483887
13.797208786010742
10.332802772521973
16.485849380493164
12.758316993713379
6.642524719238281
13.155219078063965
11.376839637756348
16.9194393157959
9.359039306640625
16.20237922668457
19.63058853149414
8.868875503540039
15.684552192687988
17.758590698242188
17.01870346069336
18.87508773803711
14.644290924072266
17.44175148010254
13.55639934539795
18.134206771850586
18.722116470336914
14.494123458862305
6.517862796783447
16.586240768432617
18.257530212402344
8.274863243103027
13.898368835449219
19.434005737304688
11.231012344360352
16.93099021911621
18.645112991333008
17.609901428222656
17.16557502746582
18.941957473754883
7.738284587860107
15.084549903869629
7.482633113861084
16.677940368652344
13.61771297454834
17.966901779174805
12.504378318786621
16.81565284729004
4.316647052764893
19.741872787475586
10.328370094299316
16.12714958190918
11.064095497131348
19.471975326538086
18.884042739868164
17.70319366455078
9.819260597229004
10.732081413269043
8.782742500305176
10.666707992553711
17.354278564453125
15.254334449768066
14.197186470031738
16.955684661865234
16.156723022460938
5.424603462219238
14.737582206726074
13.78215503692627
14.249807357788086
15.702176094055176
13.488173484802246
-8.153873443603516
-12.18272876739502
-12.859230995178223
-5.047799587249756
-14.465107917785645
-12.248273849487305
-13.753246307373047
-2.2483017444610596
-12.506717681884766
-1.8353666067123413
-17.43717384338379
-5.804847240447998
-4.660703182220459
-13.500484466552734
-12.88863468170166
0.04303677752614021
-4.651537895202637
-9.269577026367188
-17.110151290893555
-6.270224571228027
-15.241053581237793
-2.2423465251922607
-7.816826820373535
-17.019968032836914
-17.147541046142578
-1.3901867866516113
-5.259151935577393
-1.0673764944076538
-4.3693132400512695
-18.630491256713867
-3.704913377761841
-6.7771406173706055
-16.1745662689209
-10.64551830291748
-5.803012847900391
-17.521148681640625
-14.479718208312988
-7.35096549987793
-7.650791168212891
-13.803704261779785
-3.1845879554748535
-5.45332670211792
-9.529794692993164
-18.112491607666016
-9.672730445861816
-16.09319496154785
-18.244964599609375
-8.89930248260498
-10.201787948608398
-19.988147735595703
-15.369174003601074
-14.886016845703125
-18.815683364868164
10.442185401916504
9.221911430358887
18.832815170288086
11.105036735534668
11.734341621398926
9.300463676452637
6.070681095123291
6.8849005699157715
20.23210334777832
15.237117767333984
14.118565559387207
18.50773811340332
15.598097801208496
17.22026252746582
10.506532669067383
9.091987609863281
17.810619354248047
15.542594909667969
8.256925582885742
19.719018936157227
19.2198486328125
12.284144401550293
15.40825366973877
18.547163009643555
9.004531860351563
13.310165405273438
19.378828048706055
17.713953018188477
13.478267669677734
19.560617446899414
17.50980567932129
14.965842247009277
15.00561809539795
13.111566543579102
17.977893829345703
19.09758758544922
19.561552047729492
9.055669784545898
15.126941680908203
18.530920028686523
12.451172828674316
16.639389038085938
18.80615234375
19.048194885253906
17.033493041992188
7.932000637054443
11.576889991760254
10.684443473815918
13.623785018920898
15.788687705993652
9.6822509765625
16.11960792541504
17.256864547729492
17.125913619995117
17.81470489501953
4.150916576385498
20.173139572143555
13.54239273071289
16.04593276977539
19.46087074279785
14.388311386108398
11.857584953308105
16.162078857421875
6.249260425567627
15.27148723602295
15.332764625549316
19.729223251342773
13.922091484069824
-3.285118579864502
-4.394854545593262
-10.877520561218262
-4.326611518859863
-14.485876083374023
-19.06280517578125
-6.611797332763672
-9.92654800415039
-11.228590965270996
-13.32864761352539
-18.289365768432617
-2.4490036964416504
-17.417743682861328
-8.361930847167969
-8.505382537841797
-18.643272399902344
-7.128190040588379
-4.191530227661133
-13.523604393005371
-12.342439651489258
-5.77743673324585
-5.562080383300781
-17.88398551940918
-11.878437042236328
-2.437067985534668
-18.19119644165039
-3.4138553142547607
-6.104231357574463
-17.242778778076172
-8.801183700561523
-6.737964153289795
-16.4404296875
-16.53483009338379
-10.005577087402344
-5.718565940856934
-14.481552124023438
-3.3935415744781494
-4.397002696990967
-5.219729900360107
-3.2670576572418213
-12.231986045837402
-4.510605812072754
-17.04576301574707
-1.3969632387161255
-7.012053489685059
-18.20758819580078
-12.320634841918945
-9.714672088623047
-4.45103645324707
-9.992335319519043
-1.678176999092102
-9.370159149169922
-12.862150192260742
-14.577885627746582
-20.215805053710938
-1.436789870262146
-10.236835479736328
-15.95882797241211
-7.639704704284668
-8.404260635375977
-14.3015775680542
-12.573883056640625
-1.4444211721420288
15.515195846557617
16.007387161254883
7.968857765197754
16.05695343017578
13.416997909545898
11.115345001220703
18.13498306274414
18.8736572265625
11.035316467285156
10.556998252868652
18.369848251342773
10.527091026306152
14.246087074279785
11.461575508117676
8.536964416503906
16.8038272857666
13.837416648864746
16.88141441345215
18.34760856628418
15.7905855178833
19.714872360229492
15.50480842590332
11.5311861038208
18.91507339477539
18.562829971313477
18.036006927490234
6.266889572143555
18.913448333740234
18.135595321655273
19.166053771972656
19.814960479736328
11.740296363830566
13.347804069519043
18.207454681396484
8.706096649169922
8.84280776977539
13.035697937011719
9.113099098205566
18.526634216308594
11.39282512664795
18.5655460357666
13.892549514770508
17.642560958862305
16.156896591186523
11.813720703125
17.10875701904297
18.3802547454834
12.901233673095703
19.091854095458984
16.566007614135742
14.468935012817383
18.63712501525879
13.026347160339355
15.472078323364258
7.304821491241455
6.53048038482666
17.01000213623047
12.017600059509277
16.82358169555664
18.760250091552734
11.331640243530273
4.726311206817627
15.445362091064453
9.779425621032715
8.555636405944824
14.49506950378418
15.116097450256348
18.053794860839844
15.29674243927002
13.690339088439941
15.01145076751709
15.918659210205078
16.891557693481445
11.414735794067383
-7.548492431640625
-4.135285377502441
-11.032886505126953
-14.075250625610352
-1.2394332885742188
-5.282422065734863
-3.359740734100342
-17.555994033813477
-7.341038703918457
-7.206272602081299
-10.120735168457031
-4.240140914916992
-7.6142168045043945
-0.7397586703300476
-3.538626194000244
-16.432445526123047
-18.041776657104492
-6.654296875
-2.170789957046509
-12.636719703674316
-19.455175399780273
-5.115593910217285
-9.77495288848877
-6.5509819984436035
-15.850045204162598
-18.69407844543457
-11.996211051940918
-1.0120891332626343
-13.29592514038086
-14.959650993347168
-7.560451030731201
-2.6874327659606934
-15.225959777832031
-4.261973857879639
-15.5541410446167
-14.838858604431152
-18.684518814086914
-14.3682861328125
-2.0120625495910645
-3.568988800048828
-15.942118644714355
-9.875619888305664
-10.37441349029541
-1.1865373849868774
-1.129397988319397
-13.158209800720215
-4.835421085357666
-18.937053680419922
-9.600300788879395
-3.936079502105713
-1.5170683860778809
-18.478525161743164
-5.81643009185791
-12.854318618774414
-14.831042289733887
-6.824373245239258
-2.489323854446411
-19.901487350463867
-17.253520965576172
-12.944575309753418
-9.192864418029785
-8.318138122558594
-4.31359338760376
-3.878018856048584
-1.8772598505020142
-5.073154926300049
-10.000571250915527
-2.0786993503570557
-18.00063133239746
-18.624225616455078
18.668685913085938
12.13707447052002
19.48623275756836
18.614177703857422
8.226144790649414
17.869325637817383
12.435952186584473
14.441569328308105
11.418078422546387
16.54238510131836
19.05884552001953
12.177656173706055
16.340715408325195
17.129615783691406
9.44735336303711
19.165122985839844
19.78314208984375
7.112689971923828
8.13547134399414
11.761917114257813
14.681821823120117
18.039491653442383
15.663481712341309
14.34493637084961
14.734466552734375
16.462007522583008
12.987204551696777
19.47538185119629
9.280893325805664
19.182817459106445
15.82059383392334
18.107500076293945
16.784271240234375
16.12619972229004
17.55434799194336
13.47142505645752
11.097443580627441
10.834953308105469
15.175605773925781
16.319835662841797
18.34348487854004
12.40172290802002
12.47542667388916
10.022193908691406
16.81390380859375
17.5194091796875
9.36300277709961
8.554651260375977
11.647603988647461
18.244247436523438
9.70540714263916
14.200748443603516
14.233903884887695
15.688736915588379
18.60099983215332
13.530491828918457
19.09830093383789
18.087078094482422
17.517019271850586
15.06960678100586
-16.980783462524414
-17.295156478881836
-5.6982903480529785
-19.87824058532715
-18.760387420654297
-8.559783935546875
-4.5875701904296875
-18.35025978088379
-15.076601028442383
-10.299713134765625
-14.343854904174805
-12.51466178894043
-19.9044189453125
-18.863056182861328
-10.079794883728027
-16.148433685302734
-4.19506311416626
-14.443096160888672
-18.560026168823242
-6.33559513092041
-12.286211967468262
-2.160388708114624
-13.443197250366211
-12.575900077819824
-7.829708576202393
-9.833088874816895
-9.331648826599121
-17.37752914428711
-15.489370346069336
-6.945532321929932
-5.329866409301758
-5.626368522644043
-16.636428833007813
-1.3539384603500366
-12.531745910644531
-18.707033157348633
-5.7413554191589355
-5.258584022521973
-15.45966625213623
-1.0966739654541016
-13.257806777954102
-13.418219566345215
-9.915841102600098
-2.220043182373047
-7.299309730529785
-1.6229548454284668
-6.245784282684326
-2.4346885681152344
-3.751485824584961
-5.870982646942139
-9.439651489257813
-11.511966705322266
-16.633930206298828
-11.282644271850586
-0.929436981678009
-4.062514781951904
-10.512141227722168
-10.31496810913086
-1.3281906843185425
-6.252861976623535
-8.70014762878418
-20.133047103881836
-5.2247724533081055
-17.94634437561035
-19.638635635375977
-15.371651649475098
-3.2292001247406006
-1.450194001197815
18.60101318359375
13.049755096435547
7.098741054534912
19.221586227416992
19.052223205566406
17.484750747680664
11.313998222351074
11.528039932250977
13.865090370178223
16.39468765258789
14.860213279724121
13.6841459274292
8.358622550964355
13.318195343017578
19.4425048828125
16.93150520324707
18.551151275634766
13.168723106384277
17.38005256652832
8.028600692749023
18.655344009399414
11.748095512390137
19.417936325073242
11.304792404174805
17.761693954467773
15.864642143249512
11.942916870117188
17.845727920532227
15.97762680053711
14.063881874084473
18.612815856933594
14.866337776184082
16.144664764404297
8.003192901611328
17.856931686401367
10.256821632385254
9.923932075500488
14.563633918762207
17.109600067138672
16.48609161376953
16.786273956298828
11.60985279083252
18.439064025878906
8.6699857711792
18.739580154418945
16.46059799194336
15.22431468963623
15.423307418823242
8.835850715637207
6.92466926574707
9.21754264831543
11.424894332885742
8.306044578552246
16.7724666595459
15.435734748840332
12.930495262145996
18.386707305908203
-8.866304397583008
-19.945058822631836
-11.089071273803711
-17.174419403076172
-6.21475076675415
-18.56064224243164
-6.989718914031982
-6.642238140106201
-4.221889019012451
-4.244389057159424
-13.43380069732666
-16.665010452270508
-12.917191505432129
-18.322566986083984
-15.079377174377441
-12.816920280456543
-14.88327407836914
-18.211862564086914
-3.224769353866577
-9.555208206176758
-9.992761611938477
-2.0783472061157227
-6.244329452514648
-17.283348083496094
-10.188970565795898
-3.869868040084839
-4.609435081481934
-1.0956834554672241
-0.7073009610176086
-8.693947792053223
-7.378072738647461
-17.46254539489746
-19.509876251220703
-14.1931734085083
-15.676663398742676
-9.697477340698242
-6.5442094802856445
-10.209636688232422
-15.725471496582031
-6.891725540161133
-3.5518639087677
-8.59177017211914
-3.6321444511413574
-2.7435142993927
-15.541702270507813
-13.096281051635742
-12.293705940246582
-11.170350074768066
-2.813178062438965
-12.768980979919434
-10.179706573486328
-6.107596397399902
-11.335063934326172
-1.0416728258132935
-2.4775476455688477
-18.18788719177246
-3.7441673278808594
-1.90775728225708
-14.89653205871582
-18.972394943237305
-13.894465446472168
-19.791160583496094
-5.313948154449463
-13.675329208374023
-17.98280906677246
-5.748349666595459
-0.9298712611198425
18.499069213867188
12.517260551452637
9.865738868713379
16.57756805419922
9.0286865234375
10.985678672790527
11.511994361877441
13.588550567626953
7.704739570617676
18.84019660949707
19.79604721069336
17.291250228881836
17.9234676361084
19.316490173339844
17.233951568603516
6.5206475257873535
15.878244400024414
18.253311157226563
11.604718208312988
15.867069244384766
13.13143253326416
18.947683334350586
15.511202812194824
14.662325859069824
9.025640487670898
16.36316680908203
18.85901641845703
17.634281158447266
19.714981079101563
17.21877670288086
12.958646774291992
15.576154708862305
19.12078857421875
15.469200134277344
17.51169776916504
9.39684009552002
10.309103965759277
16.04591941833496
7.704321384429932
8.962424278259277
18.228565216064453
19.391714096069336
16.542417526245117
9.51416301727295
19.5374755859375
13.81210708618164
12.827801704406738
19.372333526611328
14.644532203674316
17.804431915283203
13.348523139953613
19.32027244567871
8.413366317749023
6.399265766143799
16.551530838012695
12.822213172912598
13.88970947265625
19.785226821899414
16.66109275817871
-17.099199295043945
-16.924259185791016
-10.673845291137695
-18.065414428710938
-9.159247398376465
-14.872383117675781
-4.468472480773926
-5.454505920410156
-12.024540901184082
-12.796195983886719
-10.988929748535156
-18.991785049438477
-1.1428254842758179
-17.48185157775879
-8.407170295715332
-4.624544620513916
-19.231353759765625
-4.5143537521362305
-1.8425813913345337
-3.5830934047698975
-8.858872413635254
-10.052072525024414
-18.37104034423828
-8.69015121459961
-10.664240837097168
-3.7968037128448486
-11.64397144317627
-19.35283088684082
-7.63849401473999
-6.512729644775391
-7.628989219665527
-1.6737169027328491
-2.418098211288452
-4.658478736877441
-3.539287567138672
-6.046307563781738
-5.011307716369629
-11.261089324951172
-7.623529434204102
-10.82282543182373
-15.47560977935791
-18.847896575927734
-10.288711547851563
-4.203769683837891
-4.60209846496582
-14.559403419494629
-2.8765504360198975
-15.566109657287598
-9.712043762207031
-1.3026609420776367
-19.554861068725586
-17.94301414489746
-18.69826316833496
-14.987462997436523
-1.339246392250061
-12.7703218460083
-5.950018405914307
-7.400905132293701
-17.522436141967773
-15.197656631469727
-8.927766799926758
-7.6554388999938965
11.80013370513916
14.51823902130127
15.397968292236328
18.41668701171875
12.581910133361816
18.911094665527344
8.508962631225586
15.332239151000977
16.501121520996094
15.307001113891602
12.305939674377441
14.246009826660156
7.8885273933410645
16.447952270507813
17.774505615234375
16.744260787963867
15.501328468322754
13.680438995361328
19.32231330871582
13.897980690002441
18.684043884277344
9.528863906860352
4.3108344078063965
19.072351455688477
18.642797470092773
19.463289260864258
17.210432052612305
12.084568977355957
18.244813919067383
15.644364356994629
14.507304191589355
11.441343307495117
16.29792594909668
18.69639015197754
20.054630279541016
7.908125400543213
10.741491317749023
15.45763111114502
18.748878479003906
19.057405471801758
17.426843643188477
11.47680950164795
19.09820556640625
11.391802787780762
16.748456954956055
17.389524459838867
10.485620498657227
13.882464408874512
8.05927848815918
13.972108840942383
17.706266403198242
11.341559410095215
19.529376983642578
16.866315841674805
17.645917892456055
8.99655532836914
14.226044654846191
-9.78119945526123
-17.99329376220703
-4.5630645751953125
-2.1623289585113525
-5.257495403289795
-5.027566909790039
-13.973689079284668
-11.546355247497559
-6.067453384399414
-4.68310022354126
-19.294254302978516
-1.8362584114074707
-12.058433532714844
-13.755266189575195
-14.254483222961426
-0.9540181159973145
-7.823000431060791
-17.732080459594727
-11.534382820129395
-12.886436462402344
-8.336942672729492
-5.328690052032471
-6.821187496185303
-12.002117156982422
-11.99152946472168
-17.210481643676758
-4.837738513946533
-3.580688238143921
-9.538633346557617
-1.3518747091293335
-1.0549392700195313
-14.129463195800781
-13.927740097045898
-6.631401062011719
-2.446030855178833
-15.96524715423584
-14.063888549804688
-6.872717380523682
-6.890259742736816
-16.586210250854492
-19.592788696289063
-2.7670209407806396
-7.447190284729004
-17.578886032104492
-4.70864725112915
-19.275911331176758
-1.8805345296859741
-10.259114265441895
-5.8281965255737305
-19.441659927368164
-17.750375747680664
-12.671961784362793
-15.996026992797852
-4.403040885925293
-3.7457025051116943
-3.516472101211548
-19.37596321105957
-6.99405574798584
-17.161865234375
-16.861684799194336
12.92863941192627
15.435869216918945
19.0626163482666
17.157480239868164
16.02921485900879
17.1580867767334
7.469423294067383
17.216859817504883
19.48064613342285
5.053170680999756
18.85455322265625
20.11225128173828
17.3989200592041
16.662357330322266
18.521955490112305
10.010740280151367
10.071037292480469
10.767269134521484
7.775084972381592
14.840184211730957
12.954529762268066
19.72718048095703
18.783388137817383
3.493673801422119
16.519113540649414
11.081262588500977
18.005285263061523
18.927669525146484
11.13000774383545
18.381450653076172
16.15777015686035
12.122358322143555
10.398733139038086
13.62637996673584
14.085658073425293
16.31073760986328
12.237957000732422
13.575437545776367
7.636374473571777
19.45193862915039
16.356428146362305
14.145477294921875
12.651355743408203
17.956605911254883
15.739811897277832
18.39645767211914
14.373477935791016
7.227665424346924
15.512429237365723
12.357671737670898
12.248299598693848
9.112089157104492
12.129575729370117
9.89029598236084
16.17351531982422
19.583110809326172
14.839868545532227
1.4613609313964844
14.155363082885742
-6.768709182739258
-12.257789611816406
-6.697793960571289
-3.3790502548217773
-5.4700493812561035
-7.123859882354736
-15.479591369628906
-1.6132439374923706
-19.966115951538086
-8.149632453918457
-17.830148696899414
-16.128948211669922
-15.149490356445313
-1.755811333656311
-10.090163230895996
-17.341941833496094
-1.1555005311965942
-9.877750396728516
-4.17856502532959
-16.697416305541992
-9.66798210144043
-10.967458724975586
-11.354203224182129
-5.1873674392700195
-3.332864284515381
-9.131224632263184
-0.7870694994926453
-17.334049224853516
-3.9179320335388184
-13.766347885131836
-3.182431221008301
-2.0049240589141846
-10.907268524169922
-19.916494369506836
-18.753572463989258
-14.475605010986328
-16.882905960083008
-2.4373414516448975
-13.042713165283203
-18.298839569091797
-7.389103889465332
-15.548196792602539
-16.09535789489746
-1.784542202949524
-16.729949951171875
-3.796463966369629
-5.956036567687988
-9.18398666381836
-3.100958824157715
-11.516780853271484
-5.349997043609619
-2.5040953159332275
-12.51794147491455
-4.4470295906066895
-4.414109230041504
-5.844985008239746
-10.18094253540039
-5.674459934234619
-1.8967748880386353
-17.35500717163086
-17.57622528076172
-19.24250602722168
-7.955059051513672
-18.520999908447266
-14.012001991271973
-9.814048767089844
18.716476440429688
14.348492622375488
12.582255363464355
19.174427032470703
8.6793794631958
17.78778648376465
19.815540313720703
17.432966232299805
12.282429695129395
10.972082138061523
16.47418975830078
9.32986068725586
12.053418159484863
16.287710189819336
9.830038070678711
10.106712341308594
19.087745666503906
15.066303253173828
19.647014617919922
18.452726364135742
4.812629699707031
11.25931453704834
13.398371696472168
10.982257843017578
14.69441032409668
15.534127235412598
17.194732666015625
9.43588924407959
9.432295799255371
14.9392728805542
13.773465156555176
6.687984466552734
17.82316780090332
18.981874465942383
11.618910789489746
19.833175659179688
16.773265838623047
9.015663146972656
19.66837501525879
12.048998832702637
18.127473831176758
10.660662651062012
15.827532768249512
18.680389404296875
17.902246475219727
20.14106559753418
18.633472442626953
14.89915657043457
14.357880592346191
4.221156597137451
11.927412033081055
17.359716415405273
8.75525188446045
16.410844802856445
16.989459991455078
19.083721160888672
15.768324851989746
2.809199333190918
20.03803253173828
13.711217880249023
-11.00579833984375
-8.17419147491455
-3.0959534645080566
-4.515578746795654
-16.13404083251953
-1.441306710243225
-4.350213050842285
-11.304247856140137
-4.380589008331299
-10.213135719299316
-19.590560913085938
-11.424043655395508
-17.275245666503906
-18.10735511779785
-14.303631782531738
-19.014934539794922
-17.77967643737793
-19.049585342407227
-1.1349812746047974
-5.960277557373047
-17.932958602905273
-1.2570472955703735
-7.628689765930176
-4.728016376495361
-19.774490356445313
-4.6672492027282715
-9.369688987731934
-7.152799129486084
-0.07908376306295395
-11.083104133605957
-13.773588180541992
-11.646383285522461
-2.7667436599731445
-9.745759010314941
-16.1906795501709
-14.3416166305542
-16.55759620666504
-1.7286573648452759
-17.862581253051758
-19.2233943939209
-10.748674392700195
-13.84714412689209
-15.946701049804688
-4.337702751159668
-3.311678409576416
-14.407293319702148
-6.351892471313477
-15.231961250305176
-9.862320899963379
-7.2499895095825195
-14.404537200927734
-5.447885990142822
-6.658209800720215
-8.642934799194336
-5.232812404632568
-4.651586055755615
-10.054214477539063
-15.373649597167969
-5.314821720123291
-17.270721435546875
-12.902770042419434
-7.963435173034668
-17.492464065551758
-12.169657707214355
-2.7049503326416016
-16.481582641601563
-2.717478036880493
-17.278179168701172
-11.488612174987793
-8.890632629394531
14.926224708557129
9.586873054504395
10.77841854095459
15.73193359375
12.409870147705078
16.901134490966797
17.58590316772461
13.024493217468262
14.447667121887207
17.058177947998047
16.830371856689453
13.53343677520752
17.398818969726563
8.357276916503906
8.902918815612793
19.435224533081055
11.525986671447754
17.2714786529541
17.677061080932617
19.200286865234375
13.373696327209473
7.713481426239014
12.813706398010254
15.223187446594238
3.885847806930542
16.19748306274414
18.399795532226563
18.105478286743164
18.796117782592773
14.475059509277344
13.949145317077637
15.90226936340332
17.833877563476563
19.38661003112793
16.436473846435547
17.174564361572266
9.319183349609375
11.51437759399414
7.107000827789307
18.41939353942871
18.49973487854004
19.339754104614258
13.920918464660645
11.77949047088623
5.126101970672607
10.594303131103516
11.203139305114746
9.349961280822754
16.76473045349121
9.210100173950195
17.115375518798828
17.673330307006836
16.279563903808594
17.36408042907715
13.28518295288086
18.479040145874023
14.303692817687988
18.290325164794922
17.13458824157715
1.7618589401245117
12.999361991882324
-10.098593711853027
-19.088205337524414
-15.859671592712402
-6.531192779541016
-3.2825560569763184
-2.777369260787964
-15.284598350524902
-10.322894096374512
-8.704809188842773
-12.475011825561523
-5.844446659088135
-2.1676690578460693
-19.010799407958984
-13.383018493652344
-7.218817234039307
-9.019959449768066
-2.278836488723755
-16.068466186523438
-15.184691429138184
-16.706972122192383
-8.146699905395508
-6.872797012329102
-9.946316719055176
-12.482621192932129
-6.901191234588623
-6.4263386726379395
-16.171602249145508
-15.542730331420898
-5.624924182891846
-5.70709228515625
-17.83165168762207
-4.428088188171387
-13.754354476928711
-17.326324462890625
-0.8903460502624512
-3.2617063522338867
-7.348901271820068
-4.75382137298584
-1.5562158823013306
-5.492197513580322
-17.20768165588379
-9.992393493652344
-4.63470983505249
-13.209212303161621
-2.1272482872009277
-11.875280380249023
-11.419869422912598
-18.536312103271484
-1.5220106840133667
-3.4908792972564697
-4.077366352081299
-10.202150344848633
-9.370417594909668
-9.438103675842285
-17.395824432373047
-10.665660858154297
-20.085805892944336
-3.658080577850342
-11.197725296020508
-18.442676544189453
[truncated: 3,334,920 more chars]
