# Supplementary material for: Impact of anionic lipids on the energy landscape of conformational transition in anion exchanger 1 (AE1)
Source: Nat Commun. 2025 Nov 26;16:11664. doi: 10.1038/s41467-025-66786-6 (PMC12748791; doi:10.1038/s41467-025-66786-6)
Supplement: Supplementary file 6 — Source Data [file 41467_2025_66786_MOESM6_ESM.zip › SourceData/Fig_6e_IF.txt]

0 16.245503025021023 17.342880735198197
1 15.660283853557814 16.493967845973064
2 16.551190554124894 18.405805748140114
3 16.813940656284835 17.945297545216985
4 17.02326812288075 18.34789706289891
5 15.505334216597797 18.14472574560204
6 17.382536073536 20.023949565625532
7 16.89927132804609 20.540875675565083
8 17.046533144927935 19.62164498821295
9 16.808087155303415 19.804287280711346
10 17.83010078935845 19.81857071328215
11 18.124317845238508 20.791954314811118
12 18.73152263322814 21.792897848052093
13 16.790466766358186 19.893155528177477
14 18.226177647767702 20.533626171308942
15 17.55736143879086 19.680916462894753
16 18.940814634549014 21.459753285725117
17 19.350018057774786 22.03853852528134
18 19.72646422143565 22.85547478657734
19 18.83151468807456 21.31158906466414
20 19.237371747055175 22.013541992131206
21 20.615278837421016 22.19799672565926
22 20.770169730951466 22.543090462145287
23 20.99670787646333 23.62553344810607
24 20.751811635226645 23.38376006183609
25 21.958834414279497 24.109749522311247
26 22.685091360303566 24.59760716991964
27 22.683136093986228 24.506016729813513
28 23.295403664294593 24.991132282436112
29 21.905092885230538 24.10047162913314
30 23.836351868366723 25.67390683742494
31 22.526441444282145 24.151195500127507
32 22.39273782348233 23.923059131553597
33 21.6103213644164 23.326001084124904
34 23.448008350616096 24.354167727377284
35 21.939968320098515 23.782903108721676
36 21.054569936046633 22.954403928701065
37 20.77231868799372 22.822063652950703
38 20.97778690600579 23.5623466249342
39 21.33137250987194 23.649115095341383
40 22.363163098699715 24.72515848292128
41 19.337170922693126 21.91261964188862
42 19.013236731430887 22.433833822657206
43 19.9185728960429 22.227059879051247
44 19.942015611588875 23.287960850195457
45 18.06711586035157 21.55334057306968
46 20.224119683011796 23.409238258268477
47 20.216488813711255 22.22689067171834
48 17.18950832347515 20.742901990626066
49 17.061923506751665 20.673926961095813
50 17.55448685805489 21.276268452473055
51 17.261371770549147 21.31069499313963
52 18.885009150573417 22.889125602136094
53 21.603284299142842 24.865689840209704
54 20.391796229847138 24.516755144756143
55 20.75532031543659 24.59816711372089
56 21.012397309616542 25.253862090921892
57 19.506904455009256 22.5073087483192
58 19.028747666356324 21.89158674325797
59 19.55121490893937 22.76695297117294
60 21.525274632378185 24.60068194908039
61 21.310896286840176 24.12950449989933
62 20.903056936936384 24.327122954222226
63 21.14058990927857 24.06071686938363
64 22.464906169518773 24.866520989912548
65 20.191002925254168 23.641481693865746
66 22.780593784525603 25.1950364442142
67 20.872601675724997 23.852261942486443
68 23.726278310606375 26.647294020651508
69 22.57001273528961 25.631695793273423
70 24.580267812235448 26.547414909851746
71 24.388267700334225 26.9984074630074
72 23.795632514314757 26.46720914431769
73 25.44130286412247 27.586998082253494
74 24.821967372274713 27.179697743993007
75 27.105368404538495 29.296983966318567
76 22.9872796013035 25.865012329628527
77 26.99796851897746 28.35411837417142
78 24.61424205999989 26.56221437868314
79 25.2123127842127 27.10304094355392
80 24.91429367102721 27.27754487584452
81 24.319602910903473 26.502865760954307
82 24.912235857111504 28.025003167316584
83 25.168002772938692 27.268318271895524
84 24.158320614968552 26.909040280491148
85 25.653399899935685 27.71884601740731
86 25.73727115654862 27.174387356919347
87 26.11293737261256 28.318121215346462
88 27.125547294957045 28.528878688152005
89 26.432128057369408 27.93492529614088
90 24.74205366929902 26.863288524447277
91 24.6859640079364 27.585494179055154
92 25.89867912772062 28.60132226279332
93 26.577032950735216 28.035096343966245
94 26.152183290888956 28.415715179354702
95 26.170920048033633 28.114891970586978
96 25.375749236243923 27.778326904681272
97 25.8399507126619 27.729827163949626
98 26.029029035436622 28.177653895094217
99 25.67798456766814 27.41954460716532
100 26.22667313705986 28.20465804179776
101 25.850554158547492 27.800411407101105
102 27.2357958866327 29.226561170837883
103 25.744499983596423 28.135188968182984
104 24.9747165367548 27.3456072287657
105 23.80237909050847 26.465027382415762
106 24.562726914880795 27.109721834408465
107 25.20704166241889 27.36000962376999
108 25.218134917274902 27.56817068856948
109 25.341906159731238 28.182524626901333
110 28.03179623488191 29.764240395686496
111 24.606476116693205 27.318979630085554
112 26.206656857843107 28.2962400239922
113 27.772611095042308 29.22154453148333
114 25.071518929666066 27.64535399660033
115 26.46755747754068 28.539633997208405
116 26.910016235739498 29.189864242112204
117 26.384914348432588 29.689416198758853
118 25.50984718505171 29.516068492563097
119 26.70994642720664 29.843622746023964
120 24.90208574561535 29.320071984613538
121 25.475403679160554 29.7576432889471
122 26.039239521237516 30.165366798508188
123 26.732225253293358 30.91240369361163
124 23.626357001157427 27.462065781139803
125 20.95886934623566 25.555484416514222
126 24.422583827839944 29.022929398606795
127 24.941490426151866 28.20950742876933
128 24.403348973962878 28.164955988451595
129 25.227219862984764 28.585099100508863
130 24.634880828172186 27.73044558137378
131 20.187827776951067 24.018656543114286
132 21.132208122214358 25.089317902540238
133 23.124832895100916 27.550620352999914
134 21.714805855495886 25.76589468745694
135 21.183890032343182 24.702164100461417
136 20.925518005051142 23.726700100048006
137 21.53145516940734 24.465090257577295
138 20.264824475696123 24.538494920142963
139 23.704490540459528 26.39032088728679
140 22.645911996151682 25.769688929781033
141 24.143852910297877 26.517571394843255
142 22.538191497198003 26.323901896367122
143 21.938698121524617 26.738848952595013
144 22.852405427262205 27.299411314737846
145 23.819968737185697 28.529953566731916
146 23.831018223149524 28.39249275138436
147 23.241948713272034 27.66224644497689
148 21.21400341267516 25.418293100467487
149 22.625588783021474 26.386018872065947
150 21.81001567790035 26.688676189794823
151 21.53976350392228 26.23719050116703
152 22.206930361523522 26.40584541649094
153 23.577462592270432 27.842424569101443
154 22.432608159851362 26.643726465421768
155 21.610311491028437 25.380835854125813
156 22.23830023661866 25.766522465629055
157 20.614329403567623 24.17810143983635
158 22.58971332273405 26.073332209939682
159 21.830967961433128 25.41388216605034
160 21.381295717620148 24.843606632903676
161 23.739023270985044 26.43847249656681
162 24.006155476582443 27.057022307698226
163 23.44762436217086 25.6522509612524
164 23.39762100573814 26.07000509839792
165 21.10991983559561 24.19944533084068
166 23.718993414215227 26.73131930446303
167 21.844395425034055 25.660184256207515
168 21.251850647579715 24.572274478496038
169 22.738236730807678 26.354997712998053
170 25.687854329961322 27.692898079809485
171 23.496903843149667 26.28497751412957
172 21.770514982407875 25.0698144328526
173 23.009251969473933 25.255816654919908
174 22.222195987096676 25.3003269157728
175 21.885486484172787 24.68519302528002
176 23.26671600195941 25.658270573915996
177 23.10909432583755 26.357203398710237
178 22.622463024068782 25.207183583572366
179 24.00765094998548 26.807021181795765
180 23.77385477200343 26.72152274042697
181 22.27703379837473 25.446287145866034
182 20.64953384486659 23.79166286279041
183 19.93704619480182 23.280661331390178
184 21.543896747049494 24.834627153782016
185 21.881009620180283 25.31240262553125
186 22.214503311752004 25.611407912202232
187 19.06769227676771 22.449696633355902
188 21.738224123427454 24.662247145700615
189 19.21896179506687 22.56287929297064
190 21.577984182828366 24.941649299230495
191 22.390783205867532 25.151082149302855
192 23.317260763090204 26.495325292741565
193 22.13386122009045 25.363114954814794
194 19.999794486204912 23.989669611796508
195 19.664981149377617 23.10444794021576
196 22.432997625871927 25.688741893047887
197 24.486010771062553 28.14706306578752
198 24.05512922162152 27.270897980973967
199 23.868341039565216 27.307936418579455
200 24.746818345441014 28.102429076215163
201 24.932073498511695 28.086844953555183
202 25.578003373708007 28.929240910572926
203 25.692065383246426 29.064631098115704
204 25.008605710047906 28.12022333266558
205 23.774165427959687 27.18864458776842
206 22.19283166760011 25.680003734825895
207 22.525316723622197 25.911315190940204
208 23.17069909315208 26.368877176280215
209 24.58288028140632 27.999674278166903
210 24.66377455759555 27.897298303835267
211 23.741332627651566 26.672046903374035
212 22.668922768569946 25.5064996750742
213 23.141878449776275 26.46894770645655
214 22.678196392583644 25.7051905278063
215 23.189308635612694 26.20256763917895
216 24.510875824210334 27.816850340291083
217 21.24894933176055 25.288505212631694
218 22.583395055212346 25.96666549264596
219 24.019644221091873 27.535175255380572
220 23.27534838483345 26.932126648917176
221 19.889438783201374 23.62404984064218
222 21.344063049441097 24.971143202103775
223 22.122556975394488 25.505144325496225
224 21.937734287366393 24.81661509905611
225 23.74169713839647 26.313906431169272
226 22.22846453408631 24.925408084583957
227 22.51870523706862 25.502835143610127
228 23.56829879231379 26.787471038421867
229 23.01759999725131 26.37323952814538
230 23.25174717433067 26.669342028713583
231 23.122354584129987 26.52662778570931
232 22.98397341524513 26.03227388250948
233 21.157237174303315 24.95830781744429
234 22.97005643440997 26.399993428225557
235 22.529429628392748 25.851336225440555
236 22.804581702998377 26.26210724153236
237 21.42904444417409 25.80646008256336
238 20.017866114334314 24.692486616657412
239 22.02887180220744 26.62284545427905
240 20.865050853393843 25.387694188234313
241 20.532218210965286 24.989681657016508
242 19.604665265614923 23.940246658716706
243 20.458739059210505 24.927929294255392
244 22.178197496783508 26.66839990636265
245 22.547245114097443 26.720598430123303
246 23.374260540612056 27.70656635985812
247 22.132889556170966 26.608771563446275
248 22.473048647771307 26.825596461293184
249 23.641332905439114 27.613893031078426
250 22.51466679981343 27.089934299743017
251 24.492444320266216 29.012874333339248
252 24.003648488473022 28.509281678660354
253 21.509091992408763 26.462681536813133
254 22.03053650829978 26.84327609402741
255 22.66845675543934 27.138646080050833
256 20.58869877059466 25.582522223096223
257 22.690505773972962 27.912346910786123
258 23.634137294813907 28.299424328935157
259 23.174692037855415 28.0063114740835
260 22.44684046095188 27.30248001535769
261 22.806292664162548 27.385957992481323
262 22.306559101596513 26.855562958707704
263 22.299213027149495 26.770012341226437
264 21.19013170606557 25.450501862732896
265 21.805220110659768 26.33258537943405
266 21.331908465387222 26.173540381575727
267 21.690650358906048 26.330831278989105
268 21.62570705070365 26.798919313479075
269 21.089134888086726 25.90862593652134
270 21.227326679134407 25.706499577417777
271 21.549426993354228 25.61308555981155
272 19.87630247173942 24.588105230223565
273 21.13088600032333 25.775745986505047
274 21.030696807755643 25.527042538162757
275 24.2864990569136 28.568905938550365
276 20.31892092712948 24.99551583599712
277 21.146102351180517 26.171331430351078
278 20.576100554136882 25.503199973735825
279 20.476702048212122 25.44804738842768
280 22.147802567137862 24.991631281059945
281 22.546182702769098 25.831009351288028
282 21.748357911162753 25.004905618167598
283 21.24847348413463 25.132816419866895
284 19.993603081900908 25.08016297654607
285 20.871598565027703 24.758232683477825
286 20.406185491419727 24.202778728525928
287 19.265616104395367 23.250979293344212
288 18.161797756791316 22.222465793963444
289 16.415790681326836 20.94305923814989
290 16.858340716749424 20.99483412403216
291 17.44037147451239 22.230885228267113
292 17.045608726045156 21.91475172748444
293 17.720936439820182 22.333911228640265
294 18.072149161654195 22.91604242430229
295 17.665932161208772 21.680796486337275
296 18.001126473619067 22.18935698004938
297 18.077999366998373 22.32087192091627
298 18.09857155295911 22.673534984144883
299 18.218284560712636 22.580189817152206
300 19.42298858875941 23.551902694362422
301 20.42252875524575 24.702186331524896
302 19.251942350142453 23.461993951264464
303 22.406902957953957 26.026068032189976
304 20.83535239952371 25.54286750132604
305 20.597956735130786 23.925157671807934
306 21.624106967437392 25.18175095531172
307 19.40250097981347 24.096797270451027
308 21.868914686348933 25.85313664395545
309 23.210631890478805 27.129084482274635
310 19.934116770595885 24.067179114322496
311 20.571936716643606 25.167993102185605
312 22.689048734932005 25.83670975470664
313 23.193343291005366 26.395697320975312
314 23.150826587526616 26.447254574605786
315 23.99341361550624 27.341731560617742
316 23.51242408306764 26.567534294016603
317 22.590058427784836 25.67858454533525
318 22.653391799228007 25.71110678516526
319 23.110758985358103 26.139061224457038
320 24.40789707700257 26.91897739455465
321 24.107673732035014 27.082826776996313
322 24.10373642495587 27.56961612491113
323 23.89339890276516 27.147197476179713
324 22.50731927660634 25.88324470533675
325 22.149798442015108 26.504697191748406
326 23.09699252898557 27.02117349432044
327 23.17379836951579 27.228914845632882
328 23.04903758222235 26.53291659404275
329 23.871693352100063 27.472338981291045
330 23.42099298949734 27.13241571491719
331 23.962452822433324 27.848696995677052
332 23.65177224059821 27.82371139744117
333 23.521701992805383 27.271695811913002
334 22.841152301533125 26.973325463507894
335 24.01537383939313 27.870373866718214
336 21.104539485266482 24.201786397299646
337 24.396305180718155 28.031676309625105
338 23.067955624251063 26.777590363662718
339 22.59299991690619 26.179746703272425
340 24.545137124922768 28.417132524544364
341 24.6883950696492 28.266083300513127
342 22.77541977505385 26.786044901694975
343 22.341462234694127 26.114678329971014
344 22.208300220606738 26.367739049395585
345 22.997889471661214 26.89313334610303
346 19.420111687602628 23.558705569559315
347 22.10188644809112 26.091475279810723
348 21.73787216787121 25.952041896917407
349 22.998569311151343 27.3847615894298
350 22.926857441442085 27.484473741526248
351 24.299290068013182 28.683536963533065
352 23.505832968950283 27.820967108688723
353 23.224406784701117 27.843524959248377
354 21.00525573193838 25.54325751648908
355 23.389878811083825 27.578006185921414
356 22.280516730987273 26.050830314166443
357 22.853584438877085 27.203726973953188
358 22.442884723790478 26.72927824582211
359 24.732530444371665 29.179483288400363
360 24.207075010802207 28.255325675633074
361 22.612800320689693 26.83668844626261
362 24.080360270551004 27.92119703777753
363 22.60303200469682 27.267643868887443
364 21.9208429743483 26.367307199112993
365 21.73759257119091 26.092492722780445
366 22.48712389845763 26.662351799070944
367 21.008958513241005 25.364910959554628
368 22.142853501949514 26.004860111436926
369 22.902962328116526 26.22558854059103
370 22.991682218448013 27.037596869829336
371 22.848061092506576 25.96507595455861
372 23.392959659256885 26.267772221498163
373 23.420085155732178 25.78180075157438
374 21.91046622702003 25.31425710792423
375 23.26646306268103 26.62034230258637
376 22.0545069661806 25.54173985618913
377 22.23844729058804 26.366937426620673
378 22.57605789637491 26.79466060102817
379 21.715914429087263 25.889306761678064
380 22.48589649083454 26.45382324623838
381 23.80897635575069 27.096993163677148
382 23.14243415521335 26.833659789795366
383 21.834581736071197 26.1567896703692
384 21.36064164301896 25.222990018784785
385 20.120402821257187 24.196928900371358
386 21.210255992214552 25.220922038532454
387 19.768885327227302 23.749614796929936
388 20.706715403199517 24.97200142069419
389 22.001247755643256 26.18897093511937
390 20.66899250496091 24.675686756509716
391 19.835149236602884 24.105516712569717
392 20.960298782735997 25.183129266405153
393 20.979477528117044 25.47421531190767
394 19.5914361586643 23.878229473450588
395 21.861108160746802 26.146684620044535
396 22.159038821712155 26.54720651488454
397 21.407309824992364 25.60719984599448
398 21.54482263555576 25.65736494913628
399 23.399304774840786 26.65504360697572
400 24.787318930887416 28.542265789825578
401 22.391077525657188 25.545625862882197
402 22.77048524171587 25.20232719815018
403 22.130935159375955 26.13341825430614
404 23.418556454559457 26.119042774210843
405 21.39751970685678 24.954158284622963
406 20.375515223013057 23.783124329925016
407 20.409862592294875 24.165189876554077
408 22.91923581819454 26.710064410630622
409 19.989571797240753 23.75198777633895
410 20.58055234414793 24.561301093310966
411 20.767831466225974 24.660294383464286
412 20.79927611908999 24.354300554217595
413 21.27996186318412 25.71128466578897
414 20.850215320881123 24.558381784478136
415 20.826977877947535 24.760577089844997
416 20.299934161056473 23.855774339467334
417 20.727133747035964 25.081934000427058
418 22.14217570377201 25.97145073897836
419 22.145085346111344 26.224238278803
420 19.904700673216496 23.936549691975102
421 22.42629700201277 26.68295827292019
422 20.86657655525588 25.041354792176122
423 21.90653065025555 26.24991651583101
424 22.491307864900758 26.231081092220847
425 22.0436993382165 25.091050606932743
426 21.93915053414697 25.917967652969867
427 22.792666526668462 26.576042193860907
428 25.266072919538956 29.31980400268933
429 24.829870360304557 28.914876153779556
430 24.88952775408672 28.92077287987747
431 24.338945572819693 28.554212067917295
432 23.24989233945366 26.99831829345194
433 19.64420798511302 23.38069974806171
434 19.013233248209875 22.72443993970516
435 19.754747548426877 23.004701139967736
436 21.669385928159787 25.175546041738905
437 20.358666315734748 23.648622662112256
438 21.583684684510253 25.083033203955598
439 22.875863306851738 27.30963636091857
440 22.06463642575124 25.777449373041332
441 21.557352932693444 25.856299140222905
442 22.943255348000875 27.111318140803817
443 22.102418091329685 26.17292550964119
444 20.686165320243603 24.38303237830229
445 21.762242468571227 25.2914470467234
446 20.904960705018922 25.182710891409148
447 22.44772740848313 26.694445033040328
448 22.414726106103146 26.133192844662066
449 22.89782755388681 26.577197372303566
450 21.450764179426894 25.075113658115082
451 22.324287478968305 26.316860481644355
452 22.11432500471378 26.129150607565354
453 21.539991772630444 25.581230790315896
454 23.10442233241565 27.548715182505024
455 23.4161163902368 27.52964667898268
456 21.53268833231244 25.719559016348775
457 22.814257018701248 26.946880969641352
458 23.815264509130426 28.12929279096611
459 22.03460880224578 26.17338495316004
460 21.856621552991275 25.89085025215983
461 21.95394288627285 25.98023581422785
462 22.613769576105973 26.851162897514346
463 21.184750626903984 25.216656478287483
464 21.400190178778548 25.26999245180519
465 20.923921879149905 25.181182255621803
466 21.196082631381987 25.26862277702655
467 19.624000332040648 23.5296443456138
468 19.020441080602858 23.034092491260594
469 19.906403380792728 23.499216682242555
470 20.44415928692043 24.49687676140501
471 20.381132770117947 24.280499130642667
472 22.764128911222368 27.06867560398117
473 22.82123512124228 26.819069749612293
474 21.373299639133965 25.74515193949938
475 21.305717252193812 25.374959148781365
476 21.399282093076277 25.324722668229672
477 20.85116671370808 25.15141633153038
478 21.569471065521107 25.63551042466516
479 23.321690101607647 27.439317295169882
480 24.730754376470124 28.651448253707848
481 23.07708533719236 27.05076858252305
482 22.37295764825414 26.310764802772397
483 22.451324713700934 26.024265122661156
484 22.825344349060167 26.671512842750268
485 20.70429965206931 25.088484436028438
486 21.71194529166594 25.889228538185392
487 19.82041856530473 23.792675327255267
488 19.275424646865414 23.485408495844506
489 19.91413936282056 24.106770819984643
490 20.113774060971085 24.300297287294693
491 21.55937548085817 25.285116154252943
492 20.001999427337996 23.94151029838816
493 19.725474969835524 24.077031059821696
494 17.91211562945886 22.205223881366546
495 19.252716930909106 22.916851385928656
496 18.886593502168566 23.010672721753732
497 19.210799960537123 23.498436268272727
498 19.184696715450258 23.37080342781721
499 18.986061063930872 23.25916732918226
500 19.59432827881939 23.64120253623061
501 19.51951005357125 23.708808400275238
502 20.558874215376903 24.86909791881473
503 20.836606112547273 25.19823019227033
504 19.341304287534125 23.652371946578338
505 18.554300466994608 22.534174106414635
506 19.946205800205433 24.47052392480536
507 18.427182926987783 22.7488099137093
508 18.74957093224892 22.631056236159377
509 20.316639516415734 24.545751634634268
510 20.03394933370274 24.231065145065866
511 19.51942768372046 23.685365838948375
512 19.873672345843293 24.207483853437203
513 19.987224811120758 24.119230230194447
514 18.344652151527608 22.72222430160457
515 21.158621307178954 25.04342728030982
516 20.73684523089911 25.08239031033497
517 19.37974635575114 23.740786534895484
518 19.88362323146353 24.093907529525673
519 19.71582720962446 24.138848074109884
520 20.701095273894172 24.679860244344752
521 20.609361798775772 25.024452934909732
522 21.887204765236948 26.021884819601254
523 22.612528179240947 26.64006879981712
524 22.385982491427914 26.498176645483806
525 22.27617139149037 26.47954593619027
526 19.739517803228306 23.838212394055216
527 20.314664930529194 24.721110874824497
528 19.61815034444886 24.040446716748487
529 19.817048216497135 23.619401045195186
530 19.296073945479502 23.601089422942998
531 20.070819049495416 24.288633316404354
532 19.460618255233612 23.512968095206325
533 19.322317760757116 23.273135427043098
534 21.18836906197234 25.574276794813798
535 22.056143610003076 25.733128485106363
536 21.612945013949552 25.80463360517573
537 19.54275776916459 23.23611057013003
538 18.528393064404362 22.636924388270533
539 18.990939562610063 23.33835176633617
540 19.543935876312467 23.868126543818025
541 19.07291379076083 23.24573524647769
542 18.9612811014204 22.99598584518918
543 18.077276635315698 22.61419888325792
544 18.741123188206664 22.96599721725477
545 20.613304962060262 24.663083688495764
546 18.931020460789167 22.933175757928414
547 19.52916853474212 23.841788206772218
548 18.654730861127664 23.15293206323556
549 18.9183218395293 22.960646278482134
550 18.581625196314153 23.030075794299833
551 18.67644835076028 23.067641336971448
552 18.99019830263266 23.008248431635476
553 17.823988065099215 21.95837444083743
554 17.448371709086963 21.65870276129966
555 17.645725400045702 22.00166281270489
556 17.60536048428484 22.192740315615108
557 19.266967868144352 23.80898133198838
558 20.168217719819275 24.319426074844856
559 20.19386404291535 24.59789934486077
560 21.55536334156613 25.631716150057482
561 23.16702010537637 26.70142584208167
562 19.000883863448824 23.09945411629487
563 16.67485389750463 21.361653686474508
564 16.687858301887708 20.85607837539
565 16.664879038561185 20.821096594856797
566 19.82438380192504 23.409538811778567
567 18.387534347890075 22.591709553492297
568 19.846830413386794 24.010822795548766
569 21.06750498219055 25.22300450850735
570 21.07862322062469 24.801034974394785
571 20.971930109466925 25.483318221044062
572 21.466883498370116 25.41133084648734
573 19.759221736693245 23.738330168596857
574 20.204993854175125 24.62439613264327
575 19.08679988439456 23.436769749542304
576 19.441108459395576 23.94460814448053
577 16.465088639602776 20.696467004153007
578 17.89037668343091 22.021709786543795
579 18.838392597270715 23.45898585421101
580 16.980683542300554 21.037108924421705
581 19.67227972236381 23.788595780223822
582 18.58801006989399 23.022243870849973
583 19.057594744890707 23.547897669649625
584 17.389519550400742 21.961843839854655
585 18.004472093359745 22.54565577978282
586 20.631548610881996 24.986125094365402
587 20.131256156340665 24.298319303666112
588 18.922482558661958 23.088074391389615
589 18.771762292484304 22.874287402839318
590 18.89684413079318 23.142172137002767
591 19.18841109366028 23.680436716971762
592 19.294948121773654 23.930401871694926
593 19.273568396648393 23.92462985899184
594 18.759728217614114 23.06975067611764
595 18.31616472932114 22.806753621399135
596 19.496924661684577 23.832804685722284
597 20.16966736726873 24.219265073127264
598 19.011258300093733 22.53836634318628
599 18.07502755701463 22.479533609443934
600 19.07818288737206 23.228566828203686
601 20.5451900288528 24.333393489582697
602 19.692824819881313 23.537412401794683
603 20.201776886928034 24.100709856169203
604 18.876656502006217 23.282597582658497
605 20.63929042905588 25.00373188868016
606 20.291473035254942 24.381725416997824
607 21.195434916248384 24.524587975419507
608 20.372763908465373 24.082585930201343
609 21.81714286776982 25.682179335082786
610 22.42450516563595 26.175199343983948
611 22.10822558730188 25.56163266485696
612 21.755502929318535 24.91845608460992
613 23.07609076617544 25.78394886932966
614 23.684678504567874 27.571954864370763
615 22.835081576296258 26.517603346082826
616 19.724414953078888 23.411685514778288
617 21.27835310145653 25.321971734358073
618 22.191413024953157 25.700652770028558
619 19.4237324851231 23.69189082688944
620 20.34580746951892 24.355999810312053
621 21.756733957507834 25.550517157616756
622 21.751343677554882 24.841060895215968
623 21.422589101836923 25.202723591189333
624 22.237370308332665 25.76916027901162
625 22.6915859185277 26.57619316956447
626 22.66084271433398 26.582882123122893
627 23.291859887623964 26.717277629636936
628 23.882642292601727 27.378217758987542
629 23.113283940026175 26.761447615795937
630 21.79737468304095 25.767347635951218
631 22.48582777645704 26.53267698497122
632 21.01858703689471 25.886864930717945
633 22.490139127452142 26.32553298098042
634 21.516222181826254 25.26187214091959
635 21.461118776921822 25.176361426977394
636 22.126455352970385 26.03195524259466
637 23.10889762682216 27.193852913489543
638 22.161565024256777 25.5272443126269
639 22.2076239847121 26.303817256740928
640 21.043618199021196 25.050058775123315
641 21.892214208995213 25.795825416639705
642 21.701395589765816 25.82682722826981
643 22.408168592310677 26.430961758484933
644 22.056447402085546 25.727472091177486
645 22.242839814066446 26.593579316611073
646 21.910442521774176 25.78199925488722
647 20.950304937542143 24.884149298328722
648 19.879500108752026 23.969174199682556
649 23.011062801219293 26.47097421313925
650 22.241729535488236 26.167666030749185
651 22.07094314385775 25.801353457066238
652 22.648153026372974 27.16377341212965
653 20.047364874117427 24.175850179831368
654 21.816904122821736 26.29932793893827
655 22.236380655255715 26.407772573206778
656 21.706634313157455 26.095249706313233
657 21.96920288492511 26.558755334882264
658 20.358289662347374 24.522457225938023
659 22.119525364358342 26.66984626837407
660 20.91931013644031 25.48881448305956
661 21.805613008160368 25.542130462883527
662 20.835522775692972 24.949447756117696
663 21.92138134499782 26.439267672554347
664 22.481923951332373 26.70982328976157
665 22.40680460691239 27.03391826227557
666 23.28127996660911 27.587368458162274
667 22.17510767457527 26.177508356414982
668 22.733402524132334 26.894350460299965
669 21.876915096909762 25.97852889416067
670 21.711244167431957 25.48996023479465
671 21.05120113170999 25.85184843590909
672 21.146762034611566 25.737522275130523
673 22.667417051079386 26.51121322180486
674 22.092259227713868 25.99330340870916
675 20.53364307178149 24.243749103630744
676 21.071649574087918 25.24120531340316
677 22.241136381962725 26.677572508493153
678 22.037232609519577 26.53906020278986
679 21.316986021967715 25.268080449325147
680 22.020096491292218 26.325673559454213
681 23.399483471344364 27.40798679895091
682 23.081346810804003 27.390723639475954
683 22.97747850593625 27.725130487117998
684 21.40818469362553 25.900406759214967
685 22.301739524342466 25.619192198889948
686 22.332399694596468 25.25860552870396
687 23.48366804314481 26.611787375807655
688 23.19343990421711 25.904062071268385
689 21.782285842580055 24.58705972096544
690 24.473922553605306 27.237743247971657
691 24.60634312540419 27.16046964935409
692 22.679605326644943 25.197224919354127
693 22.458661543655595 25.02211118255893
694 22.888102996228806 25.490585796268444
695 22.38409538841613 25.519847758600662
696 21.958076651134622 24.343834624009222
697 22.114560738443632 25.717759298416503
698 22.248201522196542 25.66106338058659
699 21.754015002117818 24.968289516393988
700 22.224131518220645 24.936663391264148
701 22.88230329158676 25.670929761656094
702 21.964229913918782 24.94230176445855
703 21.009310566064293 24.2997354719022
704 21.197569678313236 24.289581545684594
705 22.07848932921918 23.439382061930555
706 22.748278860342342 23.573451310182854
707 21.085910644043732 22.67605890569724
708 21.455924328869507 23.866715179409606
709 21.244693683009615 23.896302767798417
710 22.212047391347323 24.08492242281502
711 22.219260019045176 24.650839493051873
712 23.044563353481582 24.748742465871377
713 22.07668812027112 23.35258479088059
714 21.14385369779082 23.534014252977585
715 22.73724008660774 24.60596310954301
716 22.039478411740333 24.915962419364345
717 21.302984560378622 24.70826761761957
718 22.152797327310942 26.40474368015364
719 21.350071945311967 25.354197083759367
720 22.172347346907053 26.455271612302102
721 22.67703601989231 26.97713454514174
722 21.68668655518361 26.073940942148283
723 22.57805608926531 26.927770096436433
724 22.31289598336399 26.981889309410082
725 20.796852743824488 24.702375067256863
726 18.21398298936761 23.078404770564987
727 19.852869817533236 23.980487900613486
728 20.17556731853639 24.356983753174596
729 22.29465079533663 26.675428233759828
730 22.637739763386417 26.63731621995988
731 20.667086878808202 24.611577374392997
732 20.262918694871257 24.080199988940517
733 20.93414954095688 24.865339951002305
734 20.551643263433398 24.878373826565888
735 20.69848552308665 25.183797861156602
736 21.889755685884264 26.184560982433013
737 19.553194561530198 24.134223333370354
738 18.805731951344406 23.614363773222873
739 21.701736368612377 25.926065438441736
740 21.00680395601935 24.747546905364807
741 21.059531942875896 25.547780934465067
742 19.582893034535207 23.811586942427823
743 21.06773927949655 25.420227945127706
744 21.17219557397826 25.67119363689824
745 21.514261578527893 26.132555597102844
746 22.28314092733396 26.501554561361747
747 22.869135944862425 27.022508539068177
748 20.9964345499602 24.965597185877293
749 21.063081776751094 24.949796558335184
750 21.84854470816723 26.18810927030368
751 22.740151226205104 27.19473760148417
752 21.97435291656544 26.311993105054658
753 20.98600797160161 24.958783173618688
754 22.441649556786444 26.53315208702582
755 22.340492718180457 26.407909408487004
756 22.283167984429006 26.655755030464903
757 21.10557429715831 25.10254482121076
758 21.309281279585708 25.38826841245595
759 22.277943173982106 26.45041957367307
760 20.985667738929415 25.130986834806595
761 21.73726357398847 25.89307310510561
762 22.187193173356807 26.466157372615257
763 21.49493687096483 25.809721087125514
764 21.67151062618235 26.032719188848393
765 21.485519974024125 25.741012653927516
766 20.227415501347394 24.65859118209367
767 21.136289424849924 25.211981836023668
768 21.664379719287904 25.792697577864534
769 22.63941999164402 26.800424635321733
770 20.182447550646902 24.22055433823393
771 21.00967900680281 24.867684950285252
772 21.17713039283239 25.456353702422298
773 21.221951398376294 25.772357363518307
774 21.33691594997948 25.53639138755158
775 20.541578499403183 24.822779150254316
776 20.92663223344682 25.135946501186627
777 21.351624943087437 25.385081731890708
778 20.66720858082989 24.83720230088677
779 20.157733536087342 24.264448498819988
780 20.57177440948538 24.835373087644996
781 19.335822793083583 23.77632197523248
782 17.878000174941477 22.298989714587265
783 19.534067941497188 24.068354339124753
784 19.019519995095447 23.649349068704364
785 18.913722383443492 23.481215332493107
786 17.34379763583243 21.78877118571195
787 18.36365286478863 22.16186302689227
788 17.53585383942275 21.83345048463822
789 19.471745669101544 23.757535611088276
790 21.364532200898694 25.78034588018215
791 20.56883747153508 24.980688944741427
792 21.660667279009928 26.184126939820395
793 20.8640374951339 25.335440191066542
794 21.200435573716632 25.451281869219628
795 20.952511493144094 25.189490215124117
796 19.864124158528842 24.289856292835648
797 21.09251865950655 25.55990865066487
798 22.18919530567394 26.57752995305546
799 20.189305376631424 24.440507738350032
800 18.52765792414559 22.872782414218882
801 19.47130015298256 23.424864426951206
802 19.218052943810385 23.641174881495754
803 17.715410021334748 22.095494600676414
804 18.592609100971565 23.14480135837925
805 20.93021061854985 25.15549640098244
806 19.23566773304021 23.635641741756043
807 18.72005145023255 23.118953355759253
808 18.94986984875366 23.23421159807583
809 18.644984827169583 22.920971295199703
810 18.979420967145018 23.46817801918931
811 19.373893008616555 23.84668123008854
812 20.608145422038778 24.958898022738552
813 18.586718328985306 23.05599284308922
814 17.745626405559722 21.967227970346965
815 19.34060745831066 23.78427580032431
816 20.435756295446705 24.835005227571052
817 19.560384951179767 23.982976514765777
818 18.256680504138824 22.668632511672925
819 21.007895553081934 25.161425974038004
820 20.57029395381543 24.933050215242858
821 22.769855757268395 27.421215648630806
822 20.304205914985634 24.66680151532665
823 20.47486686686391 25.002173639763114
824 21.354659287037244 25.581544909750487
825 22.539242295983808 26.770886547318952
826 21.118443856147447 25.454366365358794
827 21.50260081269616 25.289824432267984
828 20.840328033368333 24.768505788482525
829 20.809680498208117 24.882797933315842
830 21.31623546190636 25.636499320895567
831 21.296907600076548 25.59381122390662
832 20.729864162360705 25.039678785015024
833 20.587180533987546 25.063839012443676
834 20.428615730733732 24.337326713159534
835 21.517507449211582 25.24239653857376
836 20.062809069305004 23.763245682657956
837 19.955712109564672 23.942400538368528
838 19.55386746759665 23.159873958443384
839 19.466338005546067 23.390843995703424
840 22.313503606876147 26.628306604024086
841 21.524546768930996 26.015680389936072
842 21.53620355392501 25.857726677202585
843 21.395404271280462 25.758528462767984
844 21.99390315091136 25.968766460831457
845 22.0232103695847 26.10494690662444
846 21.772236878503435 26.13085390084142
847 22.546145914091195 26.865777473192615
848 22.373026982747735 26.525441269219314
849 23.530906458094066 27.620528699505144
850 22.672848200627058 26.967692598565
851 21.435487763935637 25.789325799112557
852 20.868482567427833 25.10675718155543
853 19.051439204195642 23.209082801175427
854 19.49330953301935 23.83148706920699
855 20.34582721145785 24.74273198300129
856 21.56243503110625 25.91693329451661
857 21.649030563567916 25.50050907725344
858 20.120781475984394 23.898359476940033
859 19.186498517653682 22.416561802041365
860 19.40526821923574 23.039868501281656
861 20.677446328431415 24.382947358866613
862 18.884232768441386 22.832401451555192
863 19.443141270065453 23.312558664381335
864 19.20584343543726 23.25221282426103
865 18.50572630768513 22.8451798202573
866 20.22533280446129 24.48081931609589
867 21.28185798799163 25.544868831208788
868 17.91518979611985 22.340598468777475
869 18.96179388054499 23.115429524368352
870 18.1253732824893 22.39711491505278
871 17.931815160302463 20.941880291384493
872 19.17265840840333 21.861844703915537
873 18.78225514872022 21.637557441641746
874 17.41177151915784 20.557595179372854
875 17.833227728209728 20.77905207600696
876 19.119730656789226 22.176125397941625
877 19.429332240748117 22.370955927723777
878 21.04898373891946 24.422600120397878
879 18.932048964958362 23.041491110919374
880 17.6769721556752 21.52350419859573
881 18.217296792896075 22.331189813107958
882 20.59456029277182 24.61316897464883
883 19.512414740091124 23.261389182754115
884 21.651335509115526 25.47831992639424
885 21.696018570806444 24.66565979569717
886 21.546855927958312 24.74398335241212
887 22.839018826937533 25.25047952458145
888 20.86869547617127 24.13865447627744
889 22.038024547681662 25.278870079357414
890 22.826533112500837 25.75356461263685
891 23.249605224672496 25.964099620899663
892 20.069811984802758 23.767906560918938
893 20.753863543923327 23.442564266208965
894 19.949067722609964 22.72330831614739
895 19.07239122461145 21.94804215724586
896 20.84840134482203 24.240327276800492
897 20.273861560593506 23.476364187116992
898 23.459063409986122 26.676848846837906
899 23.124415990150098 26.471005292245565
900 20.709990271651 23.994684245007512
901 19.39574052003915 22.861300009067772
902 20.436733803012775 23.837971916844253
903 21.275313857884075 23.796153765123698
904 20.643074766653125 23.445142667979603
905 21.089947927397446 24.027126530878242
906 20.650477065890374 24.109619884621537
907 21.012560930068293 25.27730232490525
908 22.341691602552213 25.870853003350554
909 20.94090818003331 24.538329519938284
910 19.520648469473326 23.548155477299634
911 19.453581597994553 23.2073647933824
912 20.845795768766774 24.69353201710936
913 20.65002298145358 24.698754983369746
914 18.71164952260456 22.867643041771213
915 19.839168243746865 23.900890247109107
916 21.518693099883514 25.115941984951714
917 20.40342397614529 24.814605640195463
918 20.882152449185575 25.08707780076653
919 21.396735565139224 25.303933092986313
920 21.499548577239928 25.659795006142083
921 19.222788747843808 23.283063013118092
922 20.901241919287454 24.99533187901953
923 23.06601186484808 26.7837688342422
924 22.197921622498686 25.795467811268416
925 22.259467157057582 25.63163488512306
926 22.479079955283943 25.90029132013092
927 23.139791173588208 26.92941959718764
928 21.706182372015974 25.553423963648108
929 21.956797425137083 25.95648873152801
930 20.805011572273777 24.611680336344723
931 23.441989380096956 26.86452395841543
932 22.507601487375165 26.587334550262547
933 21.37253885993554 24.899655767230797
934 22.237758573644932 25.94620685859807
935 22.123058929448284 26.397618557245526
936 23.94650519406651 27.69233182443744
937 23.18673488230582 26.876638232449945
938 21.47622970484725 24.971171594078175
939 20.67193454000489 24.069625124426565
940 21.771123278212674 24.84418351193288
941 23.457695952151223 26.564194786817946
942 23.714274818258566 26.704133421511056
943 23.43001782285815 26.623511983924725
944 21.948740006184735 25.024409856665514
945 22.66629388910216 25.808415633677733
946 22.136792330048245 25.863916389232937
947 21.199730784366142 25.264740609190248
948 22.05335122836765 26.20949926852838
949 21.712129504479428 26.16824915954528
950 21.65017926025442 25.56905914056401
951 20.987924398289756 25.08371916981918
952 23.58615404863666 27.45802248512091
953 22.290797036663342 26.61033201267671
954 22.44345992456019 26.27289413600003
955 23.18310314200853 27.273428986837494
956 22.917241640639844 26.606283514455377
957 20.717708413796394 24.925702068556976
958 23.630932765674466 27.82426598220087
959 23.106506181544383 27.211146294603964
960 23.467328713995457 27.805640911125614
961 20.787291439731394 25.203652834222055
962 25.134547496253358 29.486164907689787
963 23.443316568152852 27.776474482705215
964 23.011688867328406 26.89636441737167
965 21.02535306623593 24.80769673829623
966 21.363324539341217 25.66641360570395
967 19.151689182579858 23.24111331001531
968 23.435080069935037 27.665799914354665
969 19.07551496090078 22.844800941256125
970 21.34549438421092 25.38925279001799
971 22.2598510102798 26.15717245653632
972 21.440731030636503 25.285913212314025
973 21.52363762298506 25.86986226023686
974 23.86367649618363 27.945744121588994
975 23.754379045820922 27.820560485133296
976 22.631042474883277 26.750414888765324
977 20.737945202222356 25.076048035770366
978 23.938118498916225 27.927111204756024
979 21.99763561617417 26.41303403550993
980 22.20916168794091 26.219172883653012
981 22.274929730763112 26.1750940772396
982 22.97071647550501 26.34991400177084
983 21.33846702884825 25.477999605303033
984 22.332896861755337 26.620996982208105
985 23.002226317417858 26.950524855556754
986 22.743952802917303 27.008570712031414
987 22.004877543592855 25.91204407930019
988 21.421637300887802 25.55061293515275
989 22.69195306595898 26.490056483524025
990 22.26635948442272 26.49040373923094
991 21.783738149963526 25.03923512553199
992 22.764367913612027 26.58958530986191
993 22.793521038975744 26.822967729999526
994 25.020421811261972 26.912144969550447
995 24.483025453491283 26.532149413068534
996 25.467514280658136 26.921874486984123
997 25.573107709342196 27.079226813117845
998 25.020597126249438 26.1492182163544
999 25.548468933141486 26.419794375519533
1000 25.016395329208244 26.98342531518855
1001 25.482754184716846 27.155323933163416
1002 25.816744350768385 27.004726815850404
1003 25.488255710057235 26.681315729097413
1004 24.435642427610766 26.01585604037343
1005 24.693282585254686 26.164787484229233
1006 24.10131472473385 25.854905276709317
1007 25.618910379307252 26.736296226045052
1008 25.74688663931144 27.30129138510824
1009 25.264289081377324 27.09129888876116
1010 24.92573520394535 26.47442198827493
1011 24.43671721863428 26.257422472250383
1012 23.563204944080105 25.436075822257024
1013 23.853822621712222 26.979987007429834
1014 21.956847931712105 23.012031229714566
1015 21.163735670601994 23.64288273250244
1016 22.643528984548034 24.549995028866448
1017 23.922381497016012 25.320383793271617
1018 24.673151321172668 26.220277240680613
1019 24.070881186059786 25.540422889021794
1020 23.224649472014317 25.2417893584348
1021 24.1055528158298 25.677972719771958
1022 24.170879496456347 25.675210927356062
1023 23.198122859091505 24.8900395498846
1024 23.59236303513028 25.048768657058144
1025 24.88956553379881 26.407607584080427
1026 26.026650015183403 27.054458160082667
1027 25.25617035739207 26.899184099172295
1028 25.11466697391186 25.97515939111094
1029 23.978485420569992 26.09235192920268
1030 24.039228201758316 25.882669430200508
1031 24.32362458099562 25.890575116535427
1032 22.930019858049366 24.951953448770855
1033 24.817416038525096 25.85121936542418
1034 24.21064955097424 25.75784929882737
1035 23.335067549427386 24.99348178211639
1036 23.730818118276144 25.81951144435747
1037 23.708764306701372 25.28819717390328
1038 22.764325756146327 24.783751692154144
1039 23.63293336763898 25.466677302310927
1040 25.450122205708638 26.90374917076679
1041 25.26382526848719 26.54198744726411
1042 23.564054473829255 25.459603426598836
1043 24.592357801215577 26.70577380229207
1044 24.02348769869774 26.30984702492707
1045 24.767213834504982 26.77434101794487
1046 24.149006463539166 25.943208478102754
1047 24.50755732442593 26.00165718825013
1048 24.51926170055688 26.378171065959187
1049 25.072265537135124 27.356544433701615
1050 26.178271154794118 27.707538561599556
1051 26.10945617804528 27.6078430486658
1052 25.75500989992279 26.93650575881927
1053 25.285544505188344 27.17216013476114
1054 24.17242539667671 25.976655335705935
1055 23.14032336729535 24.590989682660908
1056 23.671247861003973 25.822843672870935
1057 23.749638701798254 25.625763137840753
1058 23.52504496339661 25.92836733352024
1059 24.44083475835833 25.700305999673187
1060 24.81866100841213 26.158485880072245
1061 24.28780595974406 25.022619890747656
1062 23.758358708024996 25.713124965977375
1063 24.556990958917314 26.1530563470312
1064 23.83457514703374 25.657741682976567
1065 25.098931019653012 26.44018679656294
1066 25.789796625558328 27.598514000559803
1067 25.191357811091628 26.64273194699564
1068 23.53760032393909 25.52965239048057
1069 24.09497829929081 25.19586771377648
1070 21.17274827578818 23.985874707399237
1071 21.651844159275353 23.73924017005396
1072 21.752195687008562 24.087901024781836
1073 20.754528416034056 24.73278367515238
1074 19.371738143937144 23.720463886337225
1075 20.226426760440155 24.50195956792286
1076 21.491395792617777 25.794569760623663
1077 21.34302258085678 26.093349226531164
1078 21.107959346991535 25.489055898624795
1079 20.543877399724597 25.22391156407473
1080 20.166315258089412 24.67487645341043
1081 19.80472451421184 24.471108265087334
1082 19.338503713072463 24.31540773888107
1083 21.885482763863838 25.697877463843753
1084 22.545360168364404 26.320085055544045
1085 22.184174232539583 26.298972449151083
1086 22.305878162119786 25.807470403987335
1087 22.827984041049213 27.05624732824191
1088 22.353389216666407 26.196950758815913
1089 20.723317963902254 24.668859604772358
1090 21.5925928381718 25.58918559887803
1091 21.28811057915262 24.4803592133037
1092 21.425664173931324 25.14054164305862
1093 20.618981384915173 25.470448741726177
1094 20.96531052257255 25.326163147521438
1095 20.763551184666827 25.59901019993401
1096 21.456835665906876 25.93639409969797
1097 23.753486723261517 28.801399890238503
1098 21.298478928795003 25.82501764768344
1099 21.064655290143765 25.310960577351615
1100 19.23719045470928 24.180937602937803
1101 20.687550105032468 24.990190137514976
1102 20.731356333684854 24.73328554223043
1103 22.060267986664265 26.250938393528976
1104 20.922803437939947 25.139861292242504
1105 21.210599345875 25.23122276294977
1106 21.582251788288918 26.089320489628676
1107 21.870355479976407 26.139040798848736
1108 21.011278195645374 25.49307211187472
1109 20.56525806656011 24.566092621248895
1110 22.1468469315847 25.523430689056102
1111 21.844533287133025 26.07614925306379
1112 21.285257389113777 25.27119684607426
1113 20.270095253016727 23.87193014731664
1114 19.191470998219398 23.967523779434963
1115 20.288439958263513 24.65282443848074
1116 20.522329336782068 24.86559282521135
1117 21.77899242693672 26.049640721549675
1118 21.88405381505841 26.542655910896304
1119 22.303674141613538 26.44048929774902
1120 21.47591382832378 25.917163401346905
1121 21.197329492894042 25.54519939604432
1122 21.2141587824296 26.310844132331447
1123 21.626564001972575 26.189432645903345
1124 20.37377328779567 24.86179257723392
1125 20.618164998906494 25.051652354805245
1126 20.775829980610286 25.000558195538392
1127 21.398788102046296 25.833770140985838
1128 22.486027886787834 26.513545789918663
1129 22.26306113218248 26.450082261831316
1130 21.878082132643144 26.12518706530629
1131 22.77816733500035 27.75181638845137
1132 23.178067316937636 27.380707805223544
1133 21.51170061705787 25.465946585791983
1134 21.50213525972121 26.28396357788791
1135 21.895663285700316 26.26801229691059
1136 21.270379198593634 25.24426630987164
1137 20.757684259838314 25.225457368502934
1138 22.15168948984182 25.916555436481424
1139 21.701988241510346 26.004739527074396
1140 20.908367206743588 25.211322575657103
1141 21.412990125152096 25.564474526757035
1142 20.97395772844134 25.507530768694945
1143 20.5894251758718 24.022755424900822
1144 20.391230157791934 24.515329839118124
1145 20.080098135596447 24.598967110940826
1146 19.36449025457329 23.62912449122028
1147 20.48289016793147 25.279777266218524
1148 19.336330885808195 24.018939539676555
1149 20.354305457148232 24.361633066855603
1150 20.07675203823047 24.416162363408706
1151 20.238405998814855 24.5548956733515
1152 21.43092089321131 25.96435404467904
1153 20.99665766302162 25.54439155711421
1154 21.215353510934438 25.779644967886842
1155 22.321760509092517 26.703548335352657
1156 21.96926117821537 26.973672957600186
1157 21.58547222287067 26.134129448276298
1158 21.274546030181032 26.116399727591165
1159 20.956971940097237 26.008377775182904
1160 21.36087391914148 26.008715003958503
1161 20.910146516781044 25.92358828383155
1162 21.020124690598422 25.70963752766411
1163 20.688199321593856 25.42783980147205
1164 19.854099844540535 24.83355147374412
1165 20.641296112021063 25.33967713044637
1166 21.4181302087183 26.163987162950562
1167 20.747927322343333 25.973855630648227
1168 21.682308845472857 26.42978076835319
1169 21.449207331979192 26.592584598164592
1170 21.428258856980865 26.254879771182715
1171 20.659598506056433 26.030507733593257
1172 19.7877718112775 24.790973069053564
1173 21.272486821952796 26.02171232763276
1174 20.728362412914624 25.491684956005844
1175 20.191840287762417 24.672407348660137
1176 21.23544309964478 25.38953801688845
1177 21.24686195620715 25.869750456391348
1178 20.649387319775396 24.981646280059017
1179 22.164290782826118 26.33282417396711
1180 21.284568982344815 25.574740679369093
1181 21.056018588068163 25.19542283942147
1182 20.56298690926849 25.23792727608445
1183 20.320869208920914 24.899738495393045
1184 20.914592346988197 25.192657263866685
1185 21.221731565281512 26.107482465561574
1186 21.582983447382066 26.42695756100081
1187 21.18275370792353 25.632602332658156
1188 21.723989037152286 25.40465716042118
1189 22.07357355902419 26.40265685807425
1190 21.93556024958645 26.436220194292304
1191 21.629763150877057 25.554468781201418
1192 21.54475304058637 26.121840917710763
1193 22.00310351691022 26.637646315916914
1194 22.46646557791245 26.62947239708388
1195 22.358181033077987 26.26354188992903
1196 22.052053089413906 26.321688687880023
1197 21.972412326627573 26.109582418298906
1198 22.895684612051795 27.106776866183584
1199 22.21147076166238 26.806840076918853
1200 22.362906531491483 26.700191237916144
1201 21.40337836210769 25.95356588532437
1202 21.368281891369342 25.54797183175413
1203 21.69812309642274 26.256627398490966
1204 21.952849890276923 26.424768022175105
1205 20.976656223290178 25.316968840688553
1206 21.415066914071804 25.914689236500717
1207 20.971658310715284 25.315203209696595
1208 20.70026124786545 25.17824382492898
1209 21.0864333623197 25.993331153833353
1210 20.81719788617738 25.62149014474357
1211 20.977561874998514 25.856404580016072
1212 20.984925615085942 26.429776064455698
1213 20.867957484830004 25.319399967468154
1214 20.831037640616664 25.439866454122143
1215 20.81461254495773 25.63189666816365
1216 20.456578523223385 24.73287301487463
1217 21.726881010962643 25.899530405332378
1218 20.794297315555358 25.473703162297713
1219 21.403711094473845 26.54192520197875
1220 20.92408278516245 25.871202753793778
1221 21.03342289777103 25.815906428162094
1222 21.069005887182435 25.80395705541143
1223 21.887498918144196 26.42198379269574
1224 22.812973199708246 27.174985241888816
1225 22.33220271447151 26.87641345132893
1226 21.46140553803363 25.549331790439993
1227 21.496349226074816 26.061651769468973
1228 21.511278384469133 26.4295612969998
1229 20.951975587544478 25.03730753662004
1230 21.350999482842017 25.885628140652976
1231 20.019942661323686 24.862794977818698
1232 19.476456399122117 24.33083291742218
1233 19.515576665687682 24.555868282969087
1234 20.26388484742967 24.477643116081335
1235 21.897468565079237 26.282366233093516
1236 22.06951256450618 26.017612884840325
1237 20.051019426494133 24.20964616984318
1238 21.943276962784736 25.258603500520245
1239 21.106187465076058 24.728613302241968
1240 21.26655353384388 25.330952797003636
1241 21.81573602345053 25.608547548907207
1242 21.816196139521793 25.966932328692415
1243 23.683526154600106 27.069506336972722
1244 23.631166004317656 27.228504798533734
1245 23.33722820736896 27.31698579886753
1246 21.223018924440208 24.81031347259429
1247 21.623064448615285 25.262563206389437
1248 23.22332005178781 27.057994680184752
1249 22.937888196606224 27.13323156790444
1250 22.12568039148634 26.80487370661872
1251 21.571573783576376 25.851921322667753
1252 21.42288827161225 25.361947311944146
1253 22.09085346592539 26.163322171994068
1254 21.945618532515354 25.989740673953555
1255 23.210198502517706 27.672253312916133
1256 21.214366559485935 25.237620757796677
1257 21.509744629548617 25.86251058193155
1258 20.97982055705387 25.50079185721275
1259 20.37856068785822 25.203453644746407
1260 21.385066051689876 26.520621821678326
1261 20.87677159545235 25.60270483125171
1262 21.671371059726166 26.333147213869317
1263 22.249799095915836 26.874824634909107
1264 22.010071448714278 26.345399961330646
1265 23.07714124852176 27.275749301070636
1266 22.075207308692 26.356710875832142
1267 22.5478360422495 26.957916775208854
1268 23.440343385039714 27.450078190820722
1269 22.249875353204814 27.294641000351106
1270 22.29778643671113 26.639419212272298
1271 22.9323373743486 27.156516488773573
1272 21.74953498308921 25.76297939769959
1273 22.29986875365308 26.789881759185334
1274 22.519032570623647 27.111434404530087
1275 21.893874689534528 25.905411331714387
1276 22.381699053393383 26.503987189420762
1277 21.997356189363384 25.800651752259835
1278 22.201791677570977 26.292315372446865
1279 21.888156196734208 25.983246150683403
1280 21.352129038440818 25.255617440566567
1281 21.60325422755346 25.68972689228647
1282 21.427808500422685 25.956227583391776
1283 20.446397786292575 24.821887377090295
1284 22.068855817228275 26.804191210728206
1285 20.72804931840031 25.43181775757069
1286 20.557240075906588 25.125520066210594
1287 21.14985445521814 25.659159137747437
1288 20.477574164342176 25.28206152413823
1289 21.304046255743707 25.6121875618393
1290 20.067401873866523 24.372947641015212
1291 21.23626351943618 25.760524346868486
1292 21.676630066965707 26.19579144631942
1293 20.340173736716604 24.689036450065025
1294 19.714050863316217 23.976891380948366
1295 21.45747756344163 25.918039230768276
1296 20.25957811364838 24.745530532527145
1297 20.248088559400397 24.448879181679157
1298 21.46049103928441 26.079300165866925
1299 22.802764098698432 27.048761406152327
1300 20.970491366891903 25.862857299553063
1301 21.41305890836727 25.97850238614169
1302 21.471522434368367 25.8686871475199
1303 21.567059361806333 25.962440250911985
1304 20.046141434138878 24.410464047185126
1305 20.94682078026342 25.764564711940153
1306 22.08617037702958 26.103519146607326
1307 22.313305207143614 26.781193389595604
1308 22.899904026280378 26.799840961549066
1309 23.199121925117687 27.404485355338057
1310 22.00525839898141 26.217789802645722
1311 20.68020124733103 24.668602838993248
1312 22.245066962505312 26.527074943607836
1313 21.54012497466997 26.077038794293383
1314 20.66919931089484 24.823460156035154
1315 19.63659595601852 23.94655456572799
1316 19.535048097670824 23.35279109444632
1317 21.829678645293978 26.388050823533597
1318 20.347298848786085 25.10266497459659
1319 18.808786503113176 23.305310947391973
1320 21.417642936644675 25.450829901482926
1321 21.09390539653395 25.535669610791256
1322 22.511947430326963 26.26535863789058
1323 20.823166160231974 25.250750340853717
1324 22.27003082677976 26.745382195663602
1325 20.178670869205128 24.972449051740135
1326 21.43208317882933 25.775848506098033
1327 21.322613218988355 25.616859576607663
1328 21.62186407609324 25.939088993256526
1329 19.722810464333268 24.69020022160022
1330 18.67194163928803 22.77837579503179
1331 19.290525393174637 23.712413837000554
1332 19.035288733381126 23.250014382201673
1333 19.461106411229014 23.792054740508373
1334 19.52446806447611 23.790710638691802
1335 20.97883898094247 25.459736311292275
1336 19.422796524758574 23.781886014342565
1337 19.913377579123317 24.337187488833006
1338 20.795511225806536 24.912865806382896
1339 18.78724371733245 23.054296211649586
1340 20.239931650735418 24.436030748979
1341 19.86065210706789 23.870888612789425
1342 21.173664269428592 25.005100701537128
1343 21.690769964484865 26.121425138799744
1344 20.71800419520135 25.05187105539807
1345 21.335130924565274 25.84543192378314
1346 18.93284748482288 23.415337461807958
1347 18.83142040841158 23.270787366244107
1348 20.709440156838674 25.02491450043115
1349 18.91282151873543 23.330550610175603
1350 18.403713053294044 22.71328032384454
1351 18.64921204488042 23.320846454360506
1352 19.091995386542166 23.458622523936626
1353 18.44779504863193 23.74049407835273
1354 21.53450048002519 25.638077539974407
1355 21.754958971926303 26.06452547184172
1356 21.327345158517304 25.764124103305658
1357 20.74809714396729 24.894430682640373
1358 20.284397146895614 24.660723349496745
1359 20.993540239010358 25.664097709465004
1360 22.723357700003532 27.07263428646339
1361 19.14254579673661 23.772772316461793
1362 21.082571892848957 25.59571831130894
1363 20.992624618858223 25.41873055590822
1364 22.55661514052267 26.825296518732717
1365 22.056497876967406 26.635924502908754
1366 22.45861438393088 27.412376217189284
1367 22.256586646295716 26.704259931738534
1368 20.64327077696089 25.30341665460835
1369 22.0836107505958 26.73743188731966
1370 20.73732488704136 25.568473078809017
1371 22.061218441306742 26.56770877071411
1372 21.409439744951452 25.647974718627164
1373 22.175109394657838 26.65096658368749
1374 22.133255214939624 26.45190443865945
1375 21.811715122036304 26.223196578075463
1376 22.28695248618959 26.39029939149114
1377 21.364096159460022 25.76264597931332
1378 21.665861278430224 26.041626053394726
1379 22.424283179781888 26.932209449692778
1380 22.347778840898723 27.05027477149056
1381 21.89220936441411 26.272933138475018
1382 20.466550713197503 24.927590865622513
1383 20.84543636431777 25.63461551875405
1384 22.240137720450978 26.70642136538905
1385 21.764987413482178 25.886725432012476
1386 22.93069046543832 26.937008781022254
1387 22.321979151813803 26.57509764287071
1388 21.747667182990245 26.182248978890435
1389 21.723063278775037 26.228425849794622
1390 22.413554626202277 26.624909422769758
1391 22.47938875267218 26.479645380546856
1392 20.713361088826673 25.86965221024252
1393 20.424976656595078 25.54646374899214
1394 21.52697371760331 25.90226627858353
1395 21.716703584455452 26.126328834899635
1396 22.303152377040487 26.556474022298527
1397 20.79713955703713 24.95027744800813
1398 22.41640271957415 27.172534288059655
1399 22.750038479660784 28.257660317215674
1400 24.097159772427787 28.765729188493204
1401 23.196733823857937 26.972273482713078
1402 22.785765506306255 26.951708949085372
1403 23.315798840640987 28.158607704997593
1404 22.369280512123808 27.66051011453884
1405 23.18843006659146 27.99077477436378
1406 22.289191488160494 26.903120728813043
1407 21.702054533023748 26.26649730208081
1408 19.473512872085642 25.12379415160279
1409 21.099110656945854 26.121023249607557
1410 21.901917520743886 26.78252200658996
1411 22.456856106275552 27.223892207683246
1412 22.784656368234415 27.592386770780706
1413 23.909315325833372 28.253089896961978
1414 22.930207528582347 27.220530161075114
1415 24.519221319223156 28.405458045711587
1416 23.223721934859565 27.482029301369728
1417 23.492898638757218 27.41974272205859
1418 22.53167795122816 26.05728435151646
1419 24.187564384808944 28.07875965032779
1420 24.024885211482694 28.217210689915273
1421 22.59790811663025 26.393719881945103
1422 21.895007966392306 26.222738938074723
1423 20.748195409803277 25.12119072061452
1424 21.462255048393654 25.674333030559207
1425 21.66832898147974 25.948079064810877
1426 22.018252514549765 26.171997491381223
1427 21.855828920000317 25.645429160205573
1428 22.219841660113687 26.555722051893373
1429 21.865842498167442 26.641845508353327
1430 21.960966612923443 26.48584373653178
1431 22.386408088017095 26.901726538654778
1432 22.069313815239575 25.91646039299645
1433 21.56908101437254 25.873879110151233
1434 21.131602468642907 25.683298044443745
1435 22.56435924484058 26.825026153335855
1436 23.304660439099894 27.592699760761356
1437 21.90046747681514 26.314447323548798
1438 21.4522542004373 25.277890539745655
1439 22.36727778339926 26.767264576147245
1440 22.060538181316208 26.36260893166488
1441 21.500280113189074 25.7642579557547
1442 20.00132839490882 24.46898156061302
1443 22.26116465047187 26.596113712143108
1444 21.35217222794493 25.885386278721057
1445 21.016327184727615 25.193612027314813
1446 22.47887303397502 26.713280239778012
1447 21.768523959641975 25.883450485383413
1448 21.778527326982687 26.028990398922762
1449 23.155238315961977 26.5691312256156
1450 22.322898246639486 26.390934800471104
1451 22.37434451968359 26.426044448119676
1452 21.65898816606536 25.511166684699194
1453 21.24932001567142 25.09156710770085
1454 21.569048006676642 25.634886141246113
1455 22.463823651358762 26.748259138490788
1456 21.63107608668777 25.810403657384548
1457 22.193060814370885 26.600490475895057
1458 21.175843895523297 25.260400026705803
1459 22.002409573535232 25.749485344754092
1460 21.53754377086793 25.389910557989303
1461 19.49653340298283 23.488145401274597
1462 19.626210043311346 23.935711290635844
1463 22.452352015880425 26.91774375301435
1464 20.994704061026493 25.175610115275767
1465 22.733837088910587 27.381415620236776
1466 23.33307251642165 28.396008849220735
1467 23.288517670143044 28.112264166961367
1468 22.930678649997763 27.205753734729505
1469 24.570581821295093 29.20967884553939
1470 25.15682864501175 29.69600989193961
1471 21.24992921221568 26.08505731639423
1472 21.517705472958472 26.013161305706028
1473 22.496329095238416 27.395507658545867
1474 21.866080502522006 26.14585604021198
1475 22.494569983687796 27.374700793176338
1476 21.194057621417937 25.69369369792371
1477 21.60660176268615 26.386119304826238
1478 21.324854030416265 25.588187450279797
1479 22.41953339227468 26.857596991784103
1480 19.836525833506087 24.335476321310548
1481 18.63069937142237 23.112685132175724
1482 17.59689348898343 22.204973876601883
1483 18.03499032090931 22.43993239642506
1484 19.493722075231748 23.42641669633741
1485 19.232754358257193 23.836084506509977
1486 19.083841511532075 23.05447180840907
1487 18.569986861863292 23.251846994781182
1488 22.10777166653441 26.665299895833773
1489 22.90230180062692 27.45378099930064
1490 23.146650677326075 27.67143028903087
1491 24.634666613096663 29.65427752325789
1492 24.639577474118216 29.337901948918883
1493 25.21104690849628 28.010174783743693
1494 25.296666693519096 28.085769087150446
1495 25.415731291139164 28.643766973201686
1496 24.691137972726555 29.065744000712268
1497 25.865009973675008 29.814948286653127
1498 22.994253670170597 27.011794222452036
1499 22.85447233356467 27.072185042366545
1500 23.591603839973825 27.169249712555565
1501 22.881400007736914 26.071612674179782
1502 21.294548849809555 24.41060924808018
1503 21.8968784940755 24.519537825478377
1504 23.10809764174242 26.444591711226437
1505 21.09329078267889 23.590259950847074
1506 21.84576134851626 25.347025882764328
1507 20.679386884639598 24.041493645452615
1508 20.554222612497842 24.49094833854479
1509 20.39601026560003 24.052019908376142
1510 19.956713011604215 23.967560899385614
1511 21.138407537391526 25.344057813520585
1512 17.50377801571926 21.695403437307576
1513 17.78332500100553 21.75596412799581
1514 18.201725286064878 22.349308257119443
1515 17.66401144617559 21.886688926520296
1516 17.93341721433208 22.095737574347883
1517 16.295597476327863 20.951285591754825
1518 19.77558545964391 24.306141374744822
1519 18.951516488340758 23.36292490893527
1520 17.435045010599303 21.93508310476532
1521 17.479796806006487 21.903471378439566
1522 17.298884647837166 21.937634501130578
1523 16.984669926058498 21.618158691651114
1524 17.824526575197993 22.155770646288758
1525 17.408682402742333 21.85391045495193
1526 19.672777852962472 24.43426155887179
1527 18.97073077122068 23.965924310365576
1528 16.281777190505515 20.947274571672164
1529 15.469624032996064 19.909458461391942
1530 19.194866895410353 23.879364146855387
1531 17.175115810921515 21.297612587183234
1532 16.200501581488204 20.5985952952635
1533 12.968541751331605 16.966228349012408
1534 11.650754534179448 16.185761605786848
1535 14.52587255029928 18.94735864610365
1536 12.709341859650097 17.091084605843964
1537 14.042338938829573 18.55766630260267
1538 14.454125295015748 19.19007766228271
1539 15.043339577739019 19.59552664877125
1540 15.540359802141866 20.371300891072362
1541 14.207011979319999 18.567394257562654
1542 14.436443126211902 18.891132905313455
1543 15.450771629041169 20.14246137684594
1544 14.570443448865344 18.781309480907296
1545 14.544854976791939 18.604785747586366
1546 14.67154413838904 19.23695623633675
1547 17.197643886682556 20.949514076119314
1548 17.66567236485981 22.05523830769331
1549 18.77063309192932 23.216153018611003
1550 17.39891364114111 21.846599327743384
1551 17.197833802512566 21.592951765584317
1552 17.779595294734865 22.527622642255572
1553 14.346408344554787 19.014529837494567
1554 16.294355233484218 21.098619404776723
1555 16.137039926667953 20.693467295940806
1556 17.13944979161093 21.596493661940844
1557 18.384967538176372 23.340822710799763
1558 17.412111882318182 21.7493660775637
1559 18.511662026496218 23.067512903405284
1560 17.09565689114272 21.622802826426526
1561 18.282804730420604 22.940922045420454
1562 16.383537644070834 21.089018041049158
1563 18.82680735833962 22.964882332103887
1564 14.734017714701187 18.943580691382476
1565 15.624375179808917 20.014520823907624
1566 16.722052490798696 21.310139955904635
1567 14.612555033915141 19.0675971739305
1568 15.490703248173945 19.671686202873186
1569 16.337152681127716 20.78980244114213
1570 18.67278217374025 23.30359744948104
1571 17.644237971116954 22.603525393957085
1572 16.49765514133954 21.192488994418895
1573 20.363444084092226 25.163664534022267
1574 19.330568716836968 23.783722866307333
1575 19.324180609136608 24.221715472125652
1576 21.126220396789112 25.97287202695703
1577 19.452364546125633 24.246139687449716
1578 16.28734856197619 22.122618392771876
1579 14.057619370289233 19.96437307805368
1580 18.347287750900204 23.103242229948176
1581 12.448807193217366 16.72827779657411
1582 7.08187375352491 12.597839888920651
1583 6.396931835569454 11.377035610603746
1584 5.857042019259422 11.53879664756111
1585 6.648450842060807 12.119456235632123
1586 9.103782107700765 13.980731582681182
1587 7.398196833544597 12.34034008281021
1588 5.495611004508157 10.951674637754286
1589 7.062095993926869 12.941745704666806
1590 8.188504617369949 14.023970201832917
1591 7.34339076593782 13.213988528661195
1592 9.693212611552438 15.521620025759132
1593 8.454698177158601 13.934987918698981
1594 8.920010460212373 14.888451087580918
1595 7.364746053932409 12.96559468298561
1596 6.743166228038148 11.77575387064482
1597 5.456668758843891 10.895834644822328
1598 5.493376246038571 11.289623313876906
1599 5.866465132872896 11.393738992747883
1600 6.570145534924654 11.724124050360741
1601 7.409902127180515 12.359871831687121
1602 6.345381804729255 12.168954676679972
1603 6.02538379564469 10.752934327016042
1604 6.114201078963561 11.804448086262477
1605 6.380936820488856 11.95886289127156
1606 3.578653960750477 9.281126849635584
1607 3.50022445083529 8.14917246699392
1608 4.066122632376239 8.510581663719412
1609 4.060299020125259 8.511483756655856
1610 3.779032677938127 8.067615209126723
1611 4.06611273746597 7.107768894445133
1612 3.918361170811972 7.354661363449725
1613 3.9193109294202095 7.347814696657647
1614 6.531682869168398 8.548790167696966
1615 6.093512904342879 10.375618597551362
1616 7.497407508204213 11.44519241697246
1617 7.20057689752761 11.070870861456116
1618 3.7423931542467077 8.333612720561334
1619 5.789496418964379 10.004550874595129
1620 3.823695121394903 8.368509879002353
1621 3.698166144914777 9.084295235076736
1622 3.8172785341707423 9.062989838906367
1623 3.988008630999407 8.366891987745138
1624 3.7294116701546027 7.486310823759553
1625 5.4040251672427315 7.655984134867252
1626 4.625817574776692 8.259848926049802
1627 7.611517956940063 10.13461842774676
1628 7.968421387307648 9.133394284035045
1629 4.775817109627251 7.973891535895413
1630 8.689518245839354 12.773335318772034
1631 8.40211419325096 11.373410387526985
1632 7.026024350902757 10.455790795524461
1633 4.177415500796203 8.848600153916438
1634 5.020017304331043 8.138078028581713
1635 6.930640556413517 11.069166854416519
1636 4.079160676051587 8.888171762303482
1637 6.392413258159047 11.95891890902443
1638 6.830456471359045 11.609645881707497
1639 6.612220581031714 10.695924340049187
1640 6.078654106036335 11.179852685589708
1641 7.405122627664286 11.331170739092846
1642 10.93368669756337 13.982543688810008
1643 8.776945198123872 12.957807021965039
1644 9.85218160904291 14.275568471242938
1645 9.200332232094622 13.55017235472282
1646 8.529827477951702 12.251626790714244
1647 5.899634588237173 10.357321998643439
1648 5.388184439281537 9.620152756200838
1649 10.4594772275901 12.763462194135654
1650 9.521305691055325 13.145560151898996
1651 7.72995936798259 11.557838246211102
1652 8.217483420352973 10.65007931660645
1653 8.62233443515459 11.122687862649872
1654 8.498339342795173 11.2949016672958
1655 11.613389586197808 13.712077290559757
1656 10.570804570949724 13.005196096197515
1657 9.732593542316904 11.794712089213812
1658 10.597342822287315 12.061603432437563
1659 10.457347539180404 12.386763854009539
1660 8.48112152921675 11.593567549528851
1661 9.140786935600348 13.586368264183697
1662 8.981931855625168 12.90704805602025
1663 9.24765261546474 12.979522125018654
1664 10.183696657391575 13.250027397484304
1665 8.475350707394917 13.097914583067457
1666 13.424577304650915 17.130748682317943
1667 12.607981491903242 16.797534914529187
1668 12.99829317003295 17.790242561831338
1669 11.232188062790316 16.839371672958354
1670 13.237296016175767 17.38520440555946
1671 11.434097971838332 15.944840016612577
1672 11.249317810570922 15.275438332183624
1673 12.799190274341322 16.984045339904377
1674 13.700018016979572 17.712039654802485
1675 9.789879532329245 13.874047915446122
1676 10.820604778495916 16.038772191485315
1677 11.452401239843761 16.68121332786332
1678 12.387349668492813 17.715686932956242
1679 9.743614964142994 14.687709159854064
1680 8.204884834908919 13.030057698214632
1681 8.758877759107751 13.917314650512287
1682 11.22717955411975 15.68897709345615
1683 9.434838592238437 14.17292113626825
1684 10.819518406311298 15.344472590264647
1685 9.71007245363322 14.473164503033962
1686 10.162479262668725 14.726565063999933
1687 9.55007303366427 14.0892287784258
1688 9.380186594375724 14.068537481361375
1689 9.554346114308824 14.218907101698997
1690 9.650238438867092 13.922933237101894
1691 10.73244097517452 15.071722512376768
1692 9.466249703122518 14.374240944826754
1693 11.481285506758386 16.244016214413584
1694 8.743030176536953 13.567037933786736
1695 9.093584059353761 13.739159913155106
1696 9.571631076647819 14.831134344293753
1697 8.70305728949008 13.419826681460064
1698 10.13783222167218 14.97783908592048
1699 8.581800909804668 13.371137161239131
1700 10.444202542420168 15.026435642305124
1701 11.004882017225462 14.830368352643005
1702 9.83688736623477 13.399891578683135
1703 8.29011044790897 12.354011654284264
1704 11.22810725183119 14.667803690578529
1705 10.141664487460716 14.348257113337263
1706 11.469155108441006 16.067723481870768
1707 11.760635391952887 16.160258712139605
1708 9.80014855929689 14.204516938840667
1709 11.822670245230588 16.47837144168586
1710 9.763165965306774 14.417746579336466
1711 12.023308596109793 16.447092725835073
1712 10.366892198849262 14.845587339174324
1713 8.545836246750891 13.342118450345293
1714 10.142877196746467 13.237518619020287
1715 8.704620301058544 12.983057160740474
1716 8.722842305144585 12.265998307911882
1717 9.435566494771347 12.851304475049554
1718 7.015739928830978 11.40385760893002
1719 9.115526072610024 13.349711118545525
1720 10.517102364839351 13.793768636347366
1721 12.736008971526584 16.932140812209372
1722 10.421020162049881 13.746477636531187
1723 8.886373989327849 13.157032113166569
1724 11.317309268365275 16.313702409067574
1725 12.930442881136722 16.699466734602122
1726 11.427067977492943 16.10919465603639
1727 11.434207949906162 15.902139660054003
1728 10.904018388920633 15.773473198315843
1729 15.198806519738834 19.50619873300453
1730 16.689825924919678 20.935205521071822
1731 17.91112211377995 22.75593734872465
1732 15.393926545812665 19.284830053934364
1733 18.092072970065452 22.593223894117482
1734 19.075627103708506 22.923642127242648
1735 18.61639800280031 23.16965861298248
1736 18.68455674730132 22.81952635440581
1737 19.27913113072057 22.86249394802407
1738 20.16107781065475 24.744061381244602
1739 18.88499299836491 23.085463791498135
1740 23.486778377777117 27.22816807429148
1741 20.18293547242889 24.06657496508553
1742 20.77561090395971 24.411559727322928
1743 20.11089335261829 23.907443885143387
1744 21.475921540099602 25.16265305986312
1745 21.188133157932434 25.570889880448163
1746 25.386281282559057 29.28331494103823
1747 24.6246082073688 28.64967147005791
1748 20.791038828827492 25.07028181429683
1749 15.346834506951929 19.623869981195536
1750 16.594844693368554 20.1765404800198
1751 18.650773176769132 22.638715284038256
1752 20.706193001379376 24.9036300651108
1753 17.85256237084561 21.55029849211456
1754 16.392909341092956 19.97959325789515
1755 19.6752175809272 24.126801857666173
1756 19.026560815952486 22.66482122839099
1757 21.477786099782367 24.57830333430228
1758 18.459194875079213 22.216449623073945
1759 22.012177727242722 26.359794734937832
1760 22.821733601500693 26.87729189959839
1761 20.40655415757403 24.773934472403184
1762 19.796457152206738 24.203499065386126
1763 17.307711563975197 21.722180032748003
1764 18.5091946809427 22.590496173760037
1765 18.052992747593002 22.10935488866148
1766 17.33941110383399 21.50516247628961
1767 16.329340273265498 21.120315689392815
1768 16.453793523731633 20.51474480467074
1769 19.55279406620957 23.47986657759206
1770 19.085622142991657 22.839454008419697
1771 21.00109336975648 25.230577209384286
1772 18.398343910096614 22.887928435722184
1773 18.792603069922155 22.260198875068763
1774 18.668794787800923 21.873125506329604
1775 21.64916415144876 25.220211597000027
1776 20.5767130506087 25.49741167805234
1777 19.556984297477953 23.374474620331895
1778 21.250114159227895 25.69962348107469
1779 21.1736365346573 24.835305661532928
1780 20.080188040767723 24.780883823410903
1781 17.643692728305844 22.693128297730436
1782 19.450246145001874 24.761558601808307
1783 17.40281081487682 22.64176605039144
1784 20.55374773155189 24.961959231716605
1785 18.88383319486507 23.550900844639656
1786 18.970887188773915 23.82602474905982
1787 21.080614340005035 26.149990676619
1788 20.534796254090516 25.66289669518399
1789 20.37780299890908 25.73699952828813
1790 17.0869164586333 22.44236650907275
1791 19.39288936069928 25.128627749093774
1792 17.648532712907677 22.76300488663163
1793 18.24830666136409 24.003518636227575
1794 18.07381468466794 23.65785343265813
1795 18.82232064099391 24.254605085744593
1796 17.412055040612493 23.301113941923948
1797 18.85550259945921 24.360898382205235
1798 19.709224627186554 25.532969833121903
1799 19.59322156945432 24.911103846303565
1800 18.478698209769497 23.997705069407708
1801 18.13084493531651 23.644548095162325
1802 17.976343543005434 23.332371903456597
1803 18.668210503915912 23.803456793388584
1804 19.78156427561574 25.566614010403505
1805 18.735361453201385 24.33953380588635
1806 18.425389974015463 24.12938925106418
1807 17.40311423737789 22.980803619029526
1808 17.749913298770323 23.593176899711597
1809 18.819747325850425 24.428149836747814
1810 17.805402444888397 23.29875411639589
1811 18.49584553945576 23.611862855804848
1812 17.779767279507293 23.25615545595721
1813 17.177080554991985 22.38142608860682
1814 18.94184206560332 24.52160448444318
1815 19.298091236218273 24.789674953719455
1816 19.401933670413104 24.64016622658111
1817 18.61651887452314 24.200309871681757
1818 20.564032741762155 25.537453671913486
1819 19.895920058775346 24.518818742139647
1820 19.279223687217776 24.564925231098844
1821 18.440910735342197 24.0472044451647
1822 18.100617382170576 23.668480656700236
1823 20.72626812127949 25.919797358287763
1824 21.907618030080478 27.174961559819067
1825 20.93929401626846 26.27631426677078
1826 18.26774375087283 23.62276228428954
1827 19.38550953238661 24.421947464326117
1828 19.410851179814802 24.394489079624584
1829 21.912248165651448 26.345095779386256
1830 20.377542401238745 25.252749943843178
1831 20.29209941973513 24.976037906917174
1832 19.67348661241737 24.13844764867351
1833 20.142389268509827 25.165352546709443
1834 21.476401415275728 25.46907409295947
1835 19.813411105382233 24.511277615545822
1836 20.96290479571854 26.162682104918453
1837 20.631642344395797 25.473850168516137
1838 19.96163063197662 24.81891285238903
1839 19.68123621449644 25.16944325988133
1840 20.593497814497603 25.95838451957107
1841 20.11697645800887 24.429047972451844
1842 20.54541977353853 25.54525027163417
1843 16.996614054758332 22.87441759096052
1844 19.237934615908753 24.744635263254594
1845 20.94287549037548 26.52571710486356
1846 17.31148770933569 22.90894138000789
1847 18.72431695953772 24.167305201080946
1848 17.070789076884154 22.817498853214243
1849 19.526475624122074 24.9588525932839
1850 19.35569991676671 25.06702638496371
1851 19.748933750109106 25.076106326767007
1852 18.569136834844254 24.032572071706507
1853 21.14986378163021 26.839310638051355
1854 20.489664443524667 25.29496874105901
1855 20.267996617761643 26.00245943081595
1856 21.10327749671361 25.841785598184362
1857 21.771306350744123 25.95485699412288
1858 21.853993908708983 26.04916661114678
1859 21.88509036021818 25.817050490747775
1860 23.56511615083684 27.930140294473834
1861 22.52716853812772 26.535066622424598
1862 24.029938898339186 27.066237792435608
1863 23.140320843423314 27.628971943340808
1864 23.26047690903562 26.35332314428178
1865 22.998335540814764 25.858745304115146
1866 19.82330296497529 24.430049572017897
1867 20.527710254220505 23.243353933560982
1868 21.53655072056291 24.058919600065224
1869 22.13950705916282 24.684236023228127
1870 20.54246889446824 24.69743483094652
1871 22.416422036581345 26.036517460947646
1872 21.20533079886798 24.83703779733059
1873 21.36671194580087 24.3140472836847
1874 21.021412552832576 25.769238073777817
1875 21.154009481698566 25.265627415983875
1876 22.75234889297014 27.49678024117312
1877 19.495130039471203 24.030438834619485
1878 19.62556636975635 24.02027881202356
1879 21.04446996266482 24.893018559449605
1880 21.226048002094323 25.513958233941494
1881 20.253996926162333 24.59814247017305
1882 21.231325966692708 25.271749557322345
1883 21.79656501465857 26.483115515251626
1884 22.13591697420257 26.060300929592298
1885 21.300556970486216 25.64778492951227
1886 19.855427028938152 24.30526459007261
1887 18.920024658122692 23.310095774916253
1888 20.189325680339234 24.824055435473305
1889 19.586223114922603 23.98688358944426
1890 20.390001627280228 24.713414890070982
1891 21.033984473840682 25.582352088107406
1892 22.430246851355612 26.669896169086037
1893 24.15824636545319 28.653798373379708
1894 21.58281960279882 26.803146944610738
1895 21.678631745132474 26.10090266464415
1896 22.382225840411838 26.839867535391566
1897 19.370961123151464 23.939316609569808
1898 20.50522756118669 24.621350037180054
1899 21.1539333627536 25.8747556994284
1900 20.752800123488207 25.359201820782804
1901 19.919926625823457 24.7444471877853
1902 19.972343018122483 24.869623402726354
1903 20.081978546057545 24.712695091047976
1904 19.194661952394327 23.558624373188767
1905 18.84710505366676 23.63163822236936
1906 17.42248426034153 22.6380543470552
1907 17.1316211337008 21.855595841738623
1908 16.97264225012758 21.92335359332126
1909 19.376375994658584 24.255257870186288
1910 18.13795910621409 23.55180735183007
1911 17.698343876472666 22.58991620042069
1912 18.690764904132333 23.628569308544822
1913 18.233989112821178 22.86554210228945
1914 19.990771269638024 24.51261511762011
1915 16.29621238907831 21.49126643947865
1916 16.338359406568628 21.396351404046108
1917 19.003336433183865 24.019491325931487
1918 19.528765375729495 24.367652392833552
1919 16.512985372870524 21.461819878152458
1920 16.8598683049469 21.781000978273326
1921 16.661155110823618 21.33011055204937
1922 16.640497921291523 21.527107797970896
1923 17.38426929305564 21.952715570090636
1924 18.25313358927765 22.803103308310185
1925 18.524563036531614 23.374470386067994
1926 17.212122695282545 22.024528214580567
1927 19.41117907121945 24.277875862676165
1928 16.935352897229095 21.245075370957306
1929 18.311477470596436 22.861035280581774
1930 16.78514255491256 21.402256769372734
1931 18.48366380950561 23.23676394202293
1932 18.02682775390374 22.625229582936974
1933 18.64426785277693 23.036199341545675
1934 17.824664352747924 22.35490382617459
1935 17.17582200287269 22.032288430190018
1936 17.94374843298413 22.584582067005563
1937 18.41812360427522 23.7180903983437
1938 20.281106543731493 24.922054227344645
1939 20.01278647537054 24.557445228122074
1940 18.837058291085174 23.586232805147816
1941 22.410112581889745 26.758727777373426
1942 21.54848906433709 25.689373791371185
1943 20.81867844027722 25.17493603074059
1944 20.2865098756704 24.57751877574408
1945 20.870809590253238 25.61531781190475
1946 18.984378761404763 23.393348784504262
1947 15.825166609186157 20.390708432876544
1948 18.261427147444692 22.91098949322007
1949 18.939444565323594 23.523376183628624
1950 19.68795637375838 24.26305274464399
1951 22.377900733215043 26.757555935560433
1952 19.254091951162085 23.81415150757664
1953 21.139140954059197 25.59131280308263
1954 17.471776716465474 21.83142548246542
1955 21.19496062496644 25.80885753860622
1956 22.44862549182211 26.823693579953524
1957 19.672926946756228 24.214866665438706
1958 18.369843802528067 22.885703496139023
1959 18.44212532608958 22.842876344323034
1960 19.683248033328137 24.455331716308116
1961 18.443297726233375 22.87776860529416
1962 21.78009883949477 26.1352674420671
1963 17.544970495422525 22.594596582016276
1964 18.54989464326037 23.95062910659457
1965 20.08519865179503 24.45583168768466
1966 19.522037685333096 24.173097249968702
1967 20.450394665065907 24.840803225667422
1968 21.32944792542287 25.74852576818128
1969 20.618043289841037 24.926564849780384
1970 20.75255385422606 25.722218529463184
1971 22.131560045504486 26.770191299127447
1972 20.536661986774124 25.085263322092516
1973 20.569432642310012 25.63919738015013
1974 21.79320092967933 26.26059409909589
1975 21.46704205993126 26.12785290691548
1976 19.522625406982137 23.964334586317204
1977 18.93623302183901 23.739193292899525
1978 18.022977185657254 22.740502407397088
1979 18.43962754092628 23.529730149833945
1980 20.330473297315596 25.070031158703287
1981 20.272528130415953 24.849351758228835
1982 20.633522205423805 25.045874578303284
1983 13.550934278257069 18.032490599351735
1984 11.17992482973458 15.78663484132548
1985 10.516573454726933 15.017625584907755
1986 11.45236565906355 16.11666451889206
1987 13.869914665265686 18.059033033899787
1988 14.040569629679082 18.55855238575623
1989 14.406908863601014 18.255299363674727
1990 13.501120489714333 17.967089037794487
1991 13.323467735713734 18.106995554358647
1992 12.707558235290398 17.067282043408728
1993 12.796891052570308 17.48550537149384
1994 15.97850795162294 20.246799151806645
1995 16.25162971714972 20.307744830785786
1996 15.193799446782087 19.45103581767895
1997 14.303741685517569 18.780086017051165
1998 14.085572264626435 18.645699197502168
1999 15.220273575841558 19.94900988477751
2000 13.67492226887025 18.942685710062467
2001 15.48096226252594 19.436894819876912
2002 13.55188751584749 18.262339524772152
2003 14.937068223222996 19.367836648055196
2004 12.885072947593226 17.814216367028056
2005 13.238257044672906 17.733054529331095
2006 10.502365714300991 14.864697328535964
2007 12.02469451998781 16.416024049772155
2008 11.406614319312128 16.353770344520502
2009 13.975410358578 18.12194983534216
2010 15.708550103270264 19.52459248364888
2011 15.169160328154566 19.195897214984754
2012 14.81206978366647 19.035298927905068
2013 13.043191545674414 17.48478320579644
2014 13.701995335448927 17.98467783306215
2015 12.780360546015036 16.55276152399541
2016 11.507616308117983 15.306538879946414
2017 11.014143901032146 15.704748966176433
2018 10.253022431842528 14.651142569669142
2019 11.845790765413968 16.02844332302093
2020 11.1718176762757 16.20191171336356
2021 10.073467745373398 14.24785971513678
2022 9.322358066681877 13.639642306989101
2023 12.314705102035823 16.67785106313508
2024 9.759913951080947 13.287064250529632
2025 13.292244642986502 17.46540190985705
2026 13.78652858288132 17.504236525015013
2027 13.530923894472393 18.08339802291201
2028 13.428745975878083 17.67653069466572
2029 11.144858990937784 15.679852835140235
2030 12.340133145511878 16.55168113625677
2031 15.201109750060775 19.40722342783201
2032 17.78001483819847 22.059639634566874
2033 17.838040546523345 21.69993454806473
2034 17.452906106936922 21.95000118444339
2035 14.663396771601969 19.606004953668673
2036 14.464553364402976 19.984780050982003
2037 15.576127317870057 21.07791580217053
2038 16.566866245665363 22.14934272137717
2039 16.598761242202606 22.448878920557522
2040 19.823207249885584 24.27797727851225
2041 18.12250504475145 23.34325736832994
2042 17.632871146325105 23.200192968035545
2043 16.982818750806285 22.465128727803485
2044 16.65211081261267 22.38350426773608
2045 16.216837425689253 21.965307150427556
2046 17.009193879916282 22.77117622043738
2047 15.491662101943971 21.07228327822457
2048 13.852213464927797 19.668091083768015
2049 16.1724713082414 21.646818604589953
2050 13.325289152009553 18.589675133858318
2051 15.32791326637806 19.78007240235131
2052 14.84920915494528 19.87179419535156
2053 15.400753734091905 19.603381131569765
2054 14.383860736832565 20.06736209728254
2055 14.945603300454522 20.881965823245807
2056 14.560037770245753 20.179343553248103
2057 14.234904889334775 19.916443922679477
2058 14.265731436131619 19.695369160226143
2059 15.105806537365138 20.229639088402596
2060 15.042699346061527 19.734909479444802
2061 15.436040699443378 20.92279016439465
2062 15.852436385747607 21.19003252974689
2063 15.222283560661529 20.524272879851107
2064 13.399523229384474 19.324278343255706
2065 14.587364811671497 19.1554293673696
2066 12.958992040698265 18.549704907630055
2067 14.267580068283273 20.241479768955536
2068 15.59942671101204 21.333050357055452
2069 15.110367448108084 20.869514985105265
2070 16.672139811022763 21.69995543884507
2071 15.5644951230494 20.61763029791537
2072 14.24660533106263 19.46212400385321
2073 14.049153719196006 19.432120532082255
2074 15.72552864460684 20.55938320755588
2075 15.358778030242199 20.475437059374958
2076 12.689664627047204 17.986275800780966
2077 14.126038148067531 19.178313409911695
2078 13.541790586274447 18.198003120548037
2079 14.86689708608394 19.47385101249456
2080 17.001186763900648 22.274584714939305
2081 19.00992292595004 23.378177412339493
2082 21.615905539849845 25.684263303540572
2083 20.25462457025729 25.129415387312257
2084 19.475694383255252 24.738058582726122
2085 19.980349327003122 24.338014009968283
2086 18.644908325759186 22.964329295232723
2087 21.204385281316625 25.49401322944082
2088 20.23056686847641 25.316092127902866
2089 21.89227369423152 26.910409911165143
2090 21.52537105229745 26.551872407872217
2091 20.933983155220833 26.207978007369178
2092 22.545186768304365 27.634275158850652
2093 22.04439949621078 26.9457608075977
2094 20.421293206266157 25.570976848367035
2095 22.163171239725546 26.48972889288139
2096 18.283039602311455 22.866808763414642
2097 20.879234023957988 25.85851719903434
2098 18.727739365596925 23.981462717158518
2099 18.405483258322974 23.06131278453871
2100 16.214977272787703 21.360496682723653
2101 17.42536410794691 22.666943419805715
2102 15.364159842919074 20.77437185328296
2103 17.095565228391347 22.03843394168117
2104 17.404446399135303 22.169171655812335
2105 17.09975064014538 22.23814044612842
2106 18.710868851352654 23.16396440336761
2107 20.94370496953498 25.715395388086662
2108 22.310184566793723 26.80100272928625
2109 18.608565514809083 23.486156396904818
2110 22.142436224794412 27.003982935174893
2111 23.339520856381395 28.03537095424659
2112 21.71960600342234 26.626359166600736
2113 18.130565481101584 23.45692670073908
2114 17.14397551286759 22.038442371143514
2115 17.15152306027535 21.769021244693995
2116 20.692866406976613 25.83797459908907
2117 20.161488687029657 25.285811298497567
2118 21.04764455229216 25.912404672804424
2119 20.483116134137532 25.798649476043742
2120 19.914705058001235 25.387940078198337
2121 21.995345467959975 26.82265443081092
2122 20.50801845145288 25.70084589260371
2123 21.20487968725297 26.47344149167328
2124 21.451567283072247 26.50932214564095
2125 21.005277422816583 25.65724923473189
2126 22.359702826190667 26.74363176728801
2127 22.442385782270318 26.775650326618702
2128 22.72273496154184 27.389509760084287
2129 23.776937722557427 28.615083223986304
2130 22.251061777651834 27.36092720116677
2131 22.606876069255353 27.23238844024344
2132 21.88550686365183 26.539348772002796
2133 19.861216199009498 24.405091735255223
2134 22.192301978226844 27.224013399771337
2135 21.73528948217877 26.88860060711032
2136 23.06468311606962 28.354467276789627
2137 20.579396232782486 25.912995684079156
2138 22.163056878015773 27.653685123622196
2139 17.922315109875782 23.52997771430302
2140 20.150221450761304 24.745624449131082
2141 20.64264471912597 24.918723395974197
2142 16.905379875008137 21.71912093176839
2143 18.8263233350022 23.910898311083866
2144 18.212128969709713 22.36502354339838
2145 18.406045034080435 23.649433017029992
2146 19.638574302164646 24.209802560741576
2147 19.640731605237185 25.75873995536105
2148 20.933457059313902 26.10252339654127
2149 17.792164881552946 23.710684806043602
2150 18.440856318800538 24.066877454807543
2151 19.65808648520839 24.6820953357482
2152 21.5778128328949 26.771847339501168
2153 22.671498633341802 27.69817129087715
2154 22.044449162317957 27.909932499676547
2155 22.2086300375637 27.324157525970726
2156 18.461921403277955 24.360912891340416
2157 18.800388599981126 24.02888401653579
2158 20.128582870696135 25.75175331365401
2159 19.75583618582006 25.238488225884
2160 18.6849012088361 23.455039663796565
2161 20.301026007466724 25.628872476259378
2162 22.594147625578394 27.54024113985783
2163 22.97960608485101 27.756405897459143
2164 20.207851546238324 24.706247960654764
2165 20.593621846712754 25.408163691803487
2166 18.668725342991962 23.108327856291385
2167 21.42379028839231 26.475490572349216
2168 19.65333576024656 24.36312753267627
2169 17.43990800651138 21.954532350880427
2170 19.3374132799984 23.255120987219186
2171 20.338926143308527 25.29839930633062
2172 19.85840141503766 25.07239813335769
2173 20.3285757844802 24.63869764458665
2174 22.076332550530683 26.14247346528005
2175 21.18341625076451 25.899521199379183
2176 23.567014827740994 27.76152715300104
2177 23.644686977070066 26.87904248678317
2178 22.851899289289047 26.651882795591373
2179 21.87696201260123 25.99840594486834
2180 21.717249934733086 26.466564656485176
2181 23.28626559828888 26.816631854552526
2182 22.852586200373672 26.54882212150732
2183 20.8304893133305 25.285350088722595
2184 22.431014504719734 26.420970559095355
2185 19.38632089479272 24.464518184820925
2186 18.870623859546424 23.900981555695278
2187 22.643257082713582 27.55217677851885
2188 19.06958106964247 23.724132178884368
2189 25.82700542861597 29.349737962326053
2190 25.53423258983013 30.321913954354056
2191 23.48635701970695 28.519037561486012
2192 24.200067242462367 28.40811757595618
2193 22.312024466106877 26.54818883316945
2194 21.654840522929717 25.739763061604883
2195 22.58713176891747 26.823003593757953
2196 22.747285840248548 27.34478101686646
2197 24.2904113135068 28.70326137645134
2198 22.772438036529255 26.717530921644244
2199 23.66681844826733 27.739963312071435
2200 23.708941663759703 28.354717957593262
2201 22.202462490859237 26.94193332437061
2202 21.29393478438871 25.89728519988249
2203 20.398235439213753 25.292967548208807
2204 20.669638604480244 25.18938484182712
2205 23.46144573425472 28.635491299386658
2206 20.195726818175284 25.155962897998297
2207 21.84961654448794 26.681725729842316
2208 19.916791828549826 24.9571805402298
2209 19.019937018723084 24.187157290047608
2210 19.803517520624453 24.282234625938543
2211 19.752310721237386 25.334422555647993
2212 21.81433116988774 26.97504189070199
2213 22.67713425378034 28.23149987702325
2214 21.596928164677724 27.237647827626976
2215 21.099342801817276 26.63111805886427
2216 20.615336456455605 26.08072079619411
2217 20.099788452421716 25.50199403621546
2218 24.02082599959031 28.823111016805708
2219 23.776927074003837 28.772196801599105
2220 21.764177609210435 27.650880291028386
2221 19.29206822814668 25.135707005235833
2222 18.598304431189003 23.782932084015062
2223 20.97208745350048 25.340242117710275
2224 22.262986276058395 27.126323647833615
2225 21.68266007397166 26.696084423555202
2226 18.91890327401834 24.21119710542357
2227 18.613861874347016 24.4321868934864
2228 21.237722900304487 26.789081082744335
2229 21.903539855233333 26.84519798827799
2230 16.722338242484916 22.0896172530902
2231 20.7233861730676 25.6041392911822
2232 22.492914992963733 27.045931582892557
2233 19.450696926990176 25.134627040157817
2234 19.297923461427338 24.08995089324764
2235 17.77239949173813 23.602130168291037
2236 17.60786322927998 23.060602681763726
2237 16.423215158448254 22.290581280480716
2238 16.53033130022438 22.546259388863675
2239 18.03916811498348 23.56276371323368
2240 18.104173019349414 23.87508150542296
2241 17.60406997947139 23.463342010351997
2242 14.795386599610138 20.101850485657298
2243 16.868203674260197 22.463232370072923
2244 14.227258345741015 20.225932297316156
2245 16.150674534243336 21.929487780143095
2246 15.966800339374007 21.82442789223651
2247 16.972579331190175 22.761353894084227
2248 13.673644265968402 19.443451948216268
2249 14.467061794998505 19.588341633838795
2250 13.721272077365962 19.291573283932212
2251 15.45978306756526 21.37572804444305
2252 19.285198582896232 24.79632719318011
2253 16.58396563989368 21.8766734399061
2254 16.127713953758555 21.046675053201636
2255 17.959345599941912 22.097321412505924
2256 18.032485561523462 23.253933881879615
2257 17.732514520116663 23.38505617547738
2258 15.979380142193373 21.724314957889092
2259 17.523472766087597 23.529835553994594
2260 16.926127448528977 21.432154018098007
2261 17.78448326818153 23.567896384523415
2262 19.089686799166863 24.48695880751918
2263 17.50679251522878 23.13472521711463
2264 18.56966717164609 23.912336104478022
2265 21.042663975826613 26.176685372071553
2266 21.48358161835617 26.91087793708795
2267 21.655581326091728 27.050843941831253
2268 20.660721278910888 26.077487393532873
2269 21.71881741463563 26.731828462496487
2270 18.8835124861795 23.994096672649793
2271 22.086906124568344 27.646915241252508
2272 20.211230439720087 25.678591888780186
2273 18.995043990879736 24.0603148870723
2274 21.26483246455014 26.500142426612825
2275 21.28574356480014 26.708106984369326
2276 20.697190039721196 25.856480687934518
2277 20.43775581156686 26.062350742042444
2278 20.448123887442645 26.26992077661995
2279 18.069705018369817 23.75910701689498
2280 19.109462728249987 24.841729304865364
2281 18.1377863195545 23.552607004121796
2282 19.700455379881127 25.054058678467165
2283 21.633809662112075 27.38041022360535
2284 19.334533457047144 24.930412584834436
2285 19.30232739515739 24.301161320384765
2286 19.087989599301345 24.858784282810102
2287 19.558975248367474 25.0265692168099
2288 20.699178112558062 25.296267278126503
2289 20.88873688258006 26.114154406355052
2290 19.955399744666195 25.40437148869441
2291 20.738044743472596 26.172272142414485
2292 20.060497503930897 25.551156416415775
2293 22.031960809549492 27.416532905197542
2294 23.417854305256178 28.49775587467254
2295 23.80792366327863 28.762042345209363
2296 19.72010084830091 25.28930795375642
2297 20.129233653711445 25.19818096489522
2298 19.336654925614646 24.9244429973769
2299 18.84119537843938 23.938800144945077
2300 19.132781112318494 24.537603368595768
2301 19.94449383221626 25.237234054056362
2302 19.776629418794283 24.55831842136875
2303 22.205176102909526 26.282355653879883
2304 20.38901662425241 25.635587615449918
2305 19.178143154316206 24.1006925030064
2306 21.487600276822153 26.274382106144927
2307 21.231938632080197 26.28932761643066
2308 20.125551457100833 25.45608870024341
2309 18.56078084389397 23.663063768642594
2310 18.903060607632764 24.064333213156697
2311 18.397505122721785 23.816389399488106
2312 17.16094507436489 22.603096807790894
2313 19.286369808115822 24.795171690470028
2314 20.308384791689395 24.88167648430592
2315 21.76251488390504 26.851087299353402
2316 20.108617108535512 24.55028842877325
2317 19.99743507654044 25.499772386248868
2318 21.74544133160109 26.959722649521364
2319 18.107574523313296 23.15877657747157
2320 19.091185091789317 24.243392946755307
2321 20.052350380145413 24.591134908704078
2322 18.940139947123466 23.657704286453182
2323 20.589987895689625 25.70311720863774
2324 14.76189545656712 19.949114106855387
2325 15.047199982345035 19.791377362760645
2326 18.72142934079616 23.40246381578663
2327 19.40152231004845 24.815287183988392
2328 20.52540523223045 25.600713483745086
2329 20.009511697457057 25.674064166669194
2330 20.049082550633432 24.81317303195134
2331 18.85583711728554 23.722155655597835
2332 19.356619577243993 24.774906648671827
2333 19.84927631917118 25.19249612556289
2334 19.590356661892237 24.802323524371058
2335 16.498853865192967 21.31349281025888
2336 16.645627698558037 21.74153577100715
2337 18.455265802732914 23.613120114383555
2338 20.048364044151633 25.594488687348502
2339 19.84396691168034 24.25725371855279
2340 19.977673674523047 25.702346158296795
2341 19.020003311880465 24.12102276257915
2342 20.776635827115786 25.741799962132756
2343 23.289593970530994 28.49171797958909
2344 22.919920259199422 28.520054181777535
2345 20.97871147287866 26.561792304569433
2346 14.03791404389416 18.465858471155414
2347 15.500744925993809 21.0278310414185
2348 19.088366327751775 24.652342193712226
2349 20.249771823622037 25.488838795155413
2350 18.005873391051676 23.484931366812546
2351 18.256683990846785 23.842935281777184
2352 18.64427794429755 24.342701384303837
2353 15.58961988501519 20.962034526573202
2354 22.5509380324764 27.870675938785155
2355 19.701789289991872 25.295423582482183
2356 21.06123680743817 26.426421700787934
2357 19.396178459516644 24.991675485873255
2358 18.120019730244874 23.60439218124691
2359 19.72519260764101 25.29152270802595
2360 20.039867389348736 25.50628192376515
2361 20.241790954709618 25.964252837803883
2362 20.09008564117203 24.81585820754674
2363 20.132572259643705 25.07032562033421
2364 19.63125342853411 24.51739367820528
2365 19.473220681359518 24.404916557652875
2366 20.26911536707399 25.255433591431945
2367 20.649665823741252 25.55108436468412
2368 21.09221716692177 25.40935798509926
2369 20.64343406230072 25.488174692115173
2370 19.551343855344737 24.4435328654099
2371 19.51106592038016 24.24136822612384
2372 18.705853343773644 23.718605448810358
2373 21.123584364529435 25.878152197792062
2374 19.850189911709993 24.35326299350388
2375 19.14552943643925 24.21501568500995
2376 20.73746917142585 25.97963856405617
2377 20.508128819504602 25.395277563579036
2378 20.512888875006823 26.004710869772154
2379 18.31216310766804 24.14972228040737
2380 21.35229435500665 27.042519463125057
2381 21.97976587604038 27.594884588114788
2382 23.932783982950273 28.39599225153385
2383 21.643378254814543 26.35866460004824
2384 18.22379207394947 23.795207808297494
2385 20.008152973653303 25.10780534673172
2386 11.305713984967138 16.27959138696473
2387 12.12095676151878 16.911807913578794
2388 11.21278710098366 17.107792551225497
2389 12.317062664698291 17.91956641655608
2390 13.325427737015314 18.826300108613623
2391 16.779988762813154 22.27497511309948
2392 13.35601536977067 18.631856269583007
2393 15.96209048896222 22.018207929289257
2394 18.476613920633888 24.312650451548112
2395 16.402525499647947 21.890462582340483
2396 20.76741474675267 26.274694723170942
2397 19.297274439006877 24.568322819309216
2398 19.981711016680062 24.18375472553053
2399 18.334647597918405 23.144624042074497
2400 20.474021900946624 24.695558493167642
2401 13.267476859917426 19.094174595178043
2402 11.809769014654414 17.375218588963875
2403 15.365992592759726 21.281234831259813
2404 17.652354801180778 22.555524267803225
2405 18.586175371345455 23.988799684929564
2406 14.717812085970325 20.746881718385854
2407 15.373689055950457 20.16208767734454
2408 13.864723544082562 19.624170680324433
2409 14.155914348296196 19.61424763665614
2410 13.784783923055329 19.340266936155047
2411 16.44744512362903 21.789189675593402
2412 15.090496590572652 19.245836008218376
2413 12.138904879888754 16.41859615174156
2414 14.517229873296735 19.309313449030924
2415 13.57759063887693 18.31582331059396
2416 14.613129457949265 19.223018392385168
2417 15.441533451600753 20.1645356532736
2418 14.977992671755649 19.760554222961563
2419 13.44387286091124 18.450676014021326
2420 16.37976736732629 20.908823294555525
2421 14.777249189412043 19.711853651640748
2422 18.518804141302986 22.995191235779334
2423 14.611954034968022 19.214999082149973
2424 15.152988827829065 19.893285411600104
2425 17.15660140619455 21.79241578348286
2426 18.94763529606356 23.6689399487307
2427 19.46673252045186 23.754324785586583
2428 18.867543150087425 23.564488480728475
2429 17.241082109758956 22.244677673738543
2430 18.731837671365085 23.93898855885835
2431 15.780733710696426 20.9861086816713
2432 19.53119439323014 24.79807821655822
2433 20.003807047643804 24.932804034058233
2434 18.421460348105672 24.06628982707206
2435 19.496552409918355 25.12514726300437
2436 19.117275630339453 24.96396700943329
2437 20.185481755814337 25.89836212191286
2438 18.83435305824592 24.54773938474068
2439 18.53417381889797 24.331132464103653
2440 19.01377483719905 23.938631659448717
2441 15.044542385485572 20.761986051258756
2442 17.593385549632902 22.94755170011428
2443 17.693473982026227 23.547303554666524
2444 13.582000260720118 18.935345712105065
2445 13.39586921498747 18.616471667927005
2446 12.949949442160296 18.572635623311022
2447 8.86055923818558 14.253525398952904
2448 12.856082231287916 18.11187345145739
2449 10.222211839324014 16.125022281431875
2450 13.972734989290128 18.95269841119978
2451 15.293370317266078 20.331237715277894
2452 19.359021031376905 24.085096819276753
2453 18.821679232702923 23.958132945407254
2454 20.088620796700837 25.262095745732122
2455 13.94837898610032 19.870897838188256
2456 18.44706072899066 23.509483320591062
2457 19.885796289296408 24.04540201520527
2458 20.60659019154106 24.948371404406693
2459 19.84947090391638 24.40098812598546
2460 18.767357334654818 23.352071843489394
2461 19.383877592762687 24.02759212606407
2462 16.36238746546268 21.772032305871893
2463 18.157682089333463 23.314533628056914
2464 18.96289296395058 24.218635105313574
2465 19.058988658741473 24.618408710469676
2466 14.754126697312424 19.986580136522274
2467 13.635650510573763 18.88220229015594
2468 12.299655498282803 17.491878943986976
2469 15.511262947537475 20.101010001951323
2470 17.763592897660985 22.70512626940878
2471 17.657008147143667 22.565331998382955
2472 18.11613577310627 22.95445962656672
2473 20.60094667675401 24.908941595710736
2474 20.287846989790758 25.277955401216566
2475 17.211156646003154 22.683025964928092
2476 20.915822557990303 25.809050330575282
2477 21.70385378094555 26.175314319915014
2478 21.529005008072247 26.23179282498869
2479 19.93112795224932 25.634568732642077
2480 21.667691431044485 27.645496777309102
2481 20.743124585683493 25.925547977548078
2482 20.794095867418758 25.575008925996205
2483 19.650363620472966 24.78608192051212
2484 20.37417527776834 25.065011656260594
2485 21.246306645522584 25.85728023741772
2486 22.087361969348812 26.77802720769517
2487 22.060441257257295 26.86989442164716
2488 21.043932968102 26.001094179754134
2489 22.173184174045264 26.566351552150692
2490 21.382713177949352 25.93239641525129
2491 22.14291413710953 26.66056499971436
2492 21.473379274753775 26.003926580422974
2493 20.67422122104338 25.246858997492666
2494 19.805862749059333 24.401838333199237
2495 20.666642176863316 25.316594087605168
2496 19.851240336933742 24.648206583857796
2497 19.71635963347826 24.257754995629824
2498 19.809831571360267 24.87572742826793
2499 18.08579462795938 23.00608556116409
2500 21.907491444015196 27.04481365040583
2501 20.994129735683575 25.776009285194156
2502 23.176172853438693 27.918759915170156
2503 21.135684573927346 26.603573389110082
2504 19.275723185627193 25.516666013782324
2505 23.07253619615933 27.822100964783886
2506 22.106266553493498 27.693712876303792
2507 23.48616017458559 28.323151230326495
2508 21.34936082552349 25.725633998204177
2509 22.64655926434536 26.84559456780889
2510 23.62901691211549 28.236564906178955
2511 22.956836431386215 27.574206715838535
2512 21.584640349950277 26.152207026060847
2513 19.98943606587173 23.9115494882638
2514 21.53757876246025 25.7203460434385
2515 20.900269637967035 25.597339057765616
2516 19.58852331946813 24.45943513207374
2517 20.209638189190603 24.895475953918382
2518 23.503625766954116 28.380979102275518
2519 22.657268346382033 27.085104260762748
2520 22.881747999307244 28.27580521828642
2521 21.410055045348635 26.414178859563247
2522 23.33480614013031 28.306132776415705
2523 21.08006370552812 26.080854658820243
2524 22.075378758402167 27.666684289855386
2525 24.28235420745905 28.89831689501965
2526 20.725699053287368 25.624579905383655
2527 19.804457634452202 24.399952728662733
2528 21.021606299521515 25.858926628001708
2529 19.63963984236084 23.90764074453552
2530 21.759138068775158 26.091928595946136
2531 24.217588995328487 28.5502881632223
2532 23.196475324058735 27.542572289143894
2533 22.101796548685503 26.882044402779513
2534 22.64832441561505 27.27594573875418
2535 22.60382549033627 26.978967631969486
2536 22.651245727469625 27.11018829387392
2537 21.420950107177234 25.793718391916418
2538 21.103821417413112 25.65649868139643
2539 18.727408954028956 23.498183296352384
2540 21.974043219207818 26.468845839344972
2541 20.344893682462285 25.090993130728318
2542 20.309108706021178 24.542905432687974
2543 20.242207330947217 24.64306670332695
2544 19.964988730733445 24.771891046515417
2545 22.84707976360996 27.831318179674465
2546 24.141886259149867 28.697829176949927
2547 23.435929387328258 27.89225886912208
2548 21.823770196276037 26.241903634121453
2549 20.641686165828123 25.574366059713064
2550 20.280065107234066 24.91972847601619
2551 19.753400232039873 25.209145325288087
2552 21.818418236977475 26.766215346379486
2553 18.84684513924418 23.48764738859074
2554 22.02130453883077 27.82339564040642
2555 19.10510271602194 23.779005335507875
2556 21.10347948779638 25.717215172599236
2557 19.716815953183897 24.451734785766547
2558 22.101612351285898 26.653557604406377
2559 19.197970665740144 24.806227844147642
2560 20.475292858334424 26.13700768688905
2561 20.35543256548478 25.412981892100476
2562 22.023668373286863 26.64457763132535
2563 21.233508723214293 25.771869729187227
2564 15.165437044969993 20.86814411760986
2565 18.497175386996197 24.416428051080086
2566 20.178833391696084 24.803558987595803
2567 21.254638670691758 27.067821968739146
2568 22.026791379798134 27.55916590171581
2569 22.690272595163794 28.28047215215842
2570 23.569215675980516 28.141986551834993
2571 21.21222573301401 26.039356580523
2572 22.471440770914672 26.72304400386542
2573 21.5372166571815 26.33535923453873
2574 20.57761740497177 25.541568590487508
2575 16.775111906212594 22.341278560605623
2576 16.035114933068137 21.589498284450183
2577 15.28598900889122 20.906591755341356
2578 16.54068730210893 21.575489690810386
2579 20.52088805282019 25.27808885342684
2580 18.863218037604685 23.778493917412458
2581 19.86221253365001 25.05448890168682
2582 21.438615758862223 26.096671415579404
2583 20.247195854456915 25.535764767685535
2584 19.450033675080704 23.727602296161603
2585 19.117261452875812 23.366803440590846
2586 18.458359955736253 23.884183579510545
2587 19.73554312110604 24.173303050187503
2588 22.433832157212503 27.167633245162797
2589 22.51709414339178 27.167593680747743
2590 24.532761843376043 29.08113398972318
2591 23.428428984730175 28.2960597814417
2592 23.160194033943586 27.805415733777505
2593 22.409085737566624 26.833966169187995
2594 21.109713808006656 25.370518885263465
2595 22.747485954293932 26.874111212578004
2596 23.646477908884194 27.942675546025818
2597 23.686897762098305 27.863811534956646
2598 22.761590594234683 26.82467722104393
2599 23.262757499903287 27.210682432072897
2600 23.093777733064236 27.301990613367813
2601 22.233406642354748 26.869171230962987
2602 21.94131074606677 26.595790686046684
2603 21.835615094354907 26.157350286001588
2604 20.78942977865368 25.750693827231185
2605 17.764756772027738 23.639235710846062
2606 20.930755914124475 26.29099716232227
2607 20.081027615394515 25.301621355774582
2608 21.322962021065255 25.860929353823305
2609 21.75846257523971 26.500829230840964
2610 23.41944239303675 28.181950280451815
2611 21.972743980972083 27.584154540712582
2612 21.814294956811317 26.235600305639885
2613 22.040043635133358 26.903635003328255
2614 22.414539338717624 27.14392335817621
2615 22.737516317646982 27.992538630368344
2616 20.03205627351569 26.044809641757144
2617 19.635423378097034 25.11738410502794
2618 19.281466644014 24.28049466653747
2619 21.462260172045134 25.95965841421163
2620 19.9044898549547 24.613295568504885
2621 20.39327582395498 24.878337369979597
2622 20.67411022646425 25.245898895975337
2623 19.937675541735167 25.048574405826937
2624 20.53926160573682 25.041184905846144
2625 20.35256855204055 24.536452844535393
2626 20.459878838502103 25.308398280528895
2627 20.414879114585293 24.81130609419627
2628 19.788095653961836 24.751706865083758
2629 20.92035791537024 25.174366605241506
2630 20.210202093588663 24.834123933314093
2631 20.22569315882625 24.57471159203748
2632 20.49856457396914 25.74830646426704
2633 19.969971376794145 24.45899956728138
2634 19.3384526606212 23.99022982136068
2635 19.67220140800129 24.555495377110105
2636 19.703060359733712 24.149868942315685
2637 20.9662228279007 25.235605776996827
2638 20.045257329405857 24.47681337380822
2639 21.605538800050645 25.71544376703966
2640 21.60594380629527 26.058813405781883
2641 21.39057825395095 26.0757536454079
2642 21.876425239855486 26.262916603567938
2643 20.552733009386873 24.70808754239719
2644 21.124316901108784 25.334845172324144
2645 21.13207181475158 25.44863758739502
2646 19.908287884843695 24.65624948794663
2647 17.883477603859856 22.385888874239523
2648 16.814366820119567 21.581754934148336
2649 18.050232021472784 22.610161234483506
2650 18.324425461318764 23.1046244832311
2651 21.424587672279703 26.331501563015788
2652 20.460783405570226 25.113915038503468
2653 20.42994157312299 25.378819530775772
2654 16.833560681611313 21.806767455835846
2655 19.634111011189646 24.316648780983975
2656 20.78007522165169 25.490219300022446
2657 17.54680856356682 23.026107592481345
2658 18.069378932244092 24.085891907722015
2659 18.04830041174054 22.774945099984176
2660 18.506495030472873 23.57655361188407
2661 18.198088529378968 23.081622793952665
2662 18.524446021883353 23.438792472983202
2663 17.581395516034245 22.341587578851755
2664 17.869449297921737 22.2847843359556
2665 20.666370987671108 25.798767890207095
2666 19.699797865967263 24.025110656862065
2667 21.222084654216193 25.567033389787447
2668 18.62739983858065 23.04722879890459
2669 20.89387322406534 25.357409115396756
2670 20.902982107986467 25.324892249799607
2671 19.82092270091463 24.0147993173532
2672 20.6221099385927 25.031907292420968
2673 18.878033447269026 23.35629598066095
2674 22.180916653414666 26.941394894944626
2675 21.570101432229915 25.82207572763762
2676 21.676571906578122 25.884511290050085
2677 18.764998891082765 23.492698873839274
2678 20.704694581057804 25.528582695356455
2679 18.238479681392917 22.991891000923
2680 18.99063881808753 23.586213600296073
2681 23.175887679604845 27.575026860780792
2682 19.930057193742712 24.390670023514954
2683 20.156619110322545 24.41091047630538
2684 18.59785329565629 23.183618678367342
2685 17.04019137470317 22.009856133077268
2686 22.776242383521826 26.846276369826104
2687 23.19997274055723 28.016661945667472
2688 22.028072611849883 26.5330747777721
2689 20.526419535962933 25.394338620269295
2690 18.076331191796967 23.03873082073674
2691 14.269425489227254 20.030296352053373
2692 16.818203170151328 22.757086660872965
2693 19.66772566914797 24.24437517904236
2694 16.558674561850566 22.23623354998398
2695 15.996949299988318 21.43954138066133
2696 20.934438887077164 25.88988783813457
2697 21.279828031243547 26.218086576172787
2698 19.93725190653309 24.299996808549174
2699 22.42269959684043 27.483054254816427
2700 21.582510526363492 26.15575852471143
2701 18.57935187614781 24.514514953494853
2702 18.82964790317721 24.349659742203745
2703 21.181267837644057 26.47551145117437
2704 19.958523452597518 24.51177368325033
2705 18.137790147387634 22.931888087137615
2706 21.444932105201044 25.945577881590843
2707 22.10243053126455 26.795145592984696
2708 24.12564856185653 28.184084506797817
2709 22.04295421089701 27.876014657900782
2710 21.427236355402265 26.39919454217865
2711 18.927704365366367 23.011569357626268
2712 15.823607817478917 20.224406619087127
2713 18.6310812607229 23.845440967146544
2714 17.979143653597145 23.371678433571873
2715 19.27147665567794 23.947905648977567
2716 18.974193371071312 24.824548475654233
2717 19.8097392975999 25.011743902147057
2718 16.101287029336564 21.986468104688875
2719 17.31494373447518 22.844761975705925
2720 19.168596893961872 24.449255005053356
2721 18.21694792974257 23.88555527673768
2722 19.19556707353578 24.855729792383897
2723 16.730812176991645 22.469232125546505
2724 21.032416729059907 25.46837712227933
2725 21.633534176517227 26.705701921679783
2726 22.25879537867642 27.73907623904261
2727 23.171829566528892 28.26556001051781
2728 20.25460229297555 25.365530848223344
2729 21.83285306461166 27.293559346935393
2730 20.97381356112248 26.443880527806918
2731 18.888509704690012 23.959309473539445
2732 20.896849314790014 25.603871686312278
2733 20.60218466536204 26.430012690887896
2734 19.312365573871013 24.8211870582962
2735 19.536396714899496 24.63420524862787
2736 22.275982312951253 26.652255704817414
2737 19.35370614637155 23.8278341835186
2738 18.66086329188788 22.776354352315852
2739 20.641552855154426 25.09534070510563
2740 17.11617068561238 21.95363550070668
2741 18.058861632683396 22.323351077522588
2742 18.095967742348133 22.92426585050379
2743 18.49115035019978 23.685430247968988
2744 16.500016059241535 21.594416843812066
2745 12.549133975663233 16.213902463722615
2746 15.882202721927387 20.363003541578426
2747 15.710778287645505 19.422891290419948
2748 13.76090436686277 17.844816230941962
2749 13.474948425939049 17.204542969076627
2750 15.524408459943148 19.456315391665385
2751 10.718475928571124 15.032025007794662
2752 13.372641149307022 18.276997105731237
2753 12.556932163198823 16.827297902854042
2754 13.211054728436585 17.55167036031091
2755 15.380859963596713 19.422251759309862
2756 14.329592160582324 18.785433854968527
2757 11.204100623262809 16.198684166509626
2758 15.388035454837436 19.392552280707818
2759 15.831010829638847 19.974851780716225
2760 18.190759888710634 23.000544400124358
2761 15.833986331789253 20.224456858058275
2762 13.083067726627712 17.27105492601246
2763 14.165366251677153 18.01861624353967
2764 12.94646730648077 17.67189256114893
2765 11.675547900200183 16.647927927303066
2766 12.02257235357118 16.671416555706312
2767 12.01357444141348 17.235844491836314
2768 13.769196582413082 18.122976492783298
2769 13.271608850760026 17.712337632809113
2770 13.166445516983513 17.393943023270644
2771 13.696204340883867 18.373151919581055
2772 11.758008667836624 16.01797136324251
2773 12.777894018616024 17.24533847032595
2774 14.557476455355765 18.200130471967988
2775 13.099909065324338 17.225257611015486
2776 15.734828824109888 19.888844494395858
2777 15.487831846032092 19.68060527299275
2778 17.841799551126925 21.89455906177347
2779 15.843084014136206 20.092268086230924
2780 14.485342455815545 18.939325065633856
2781 15.149502575970036 19.03615320778938
2782 13.914288762513413 18.720033188037217
2783 14.524733037451146 18.78180824451366
2784 15.654316241760784 19.582297609818887
2785 14.655333762945618 18.85586700204806
2786 14.316969238725038 18.71184626645431
2787 15.251082608119878 19.093443582294544
2788 16.109673762207418 20.315275309430568
2789 14.282258238101388 19.05065336887264
2790 16.20026958139161 21.38392126987347
2791 14.149340140388603 18.935816139559787
2792 15.600448478485081 20.420313999471087
2793 15.088534117753687 19.720053597039673
2794 14.417703413747422 18.990736964534182
2795 14.242286906776759 19.65906400082053
2796 14.062075835926134 18.700565145806475
2797 14.41678829110185 18.936754630164
2798 14.268160740757336 18.90343952130787
2799 12.991390956468052 17.84892583776744
2800 15.242642561959851 20.196263854153994
2801 14.356022190084195 19.424711174639132
2802 16.295124419579906 20.743392540977567
2803 14.812873252971372 19.537676997981606
2804 14.674956112082919 19.383771474757115
2805 15.809527211428284 19.749181759415848
2806 16.015040794765394 20.456452469996417
2807 15.463700968412901 19.797130267613202
2808 15.071561921062294 19.807702224548056
2809 14.748883023093606 20.27818964842378
2810 15.326865139757563 19.705958161280908
2811 14.667382995533174 18.944233415713736
2812 15.166298902202811 19.466432627424314
2813 15.030559127106878 19.922329919589
2814 15.138924576273482 19.897995412654247
2815 15.908728695070037 20.690545793725192
2816 15.97279130605194 20.42243834640941
2817 17.22023074446496 21.64226495221451
2818 16.194133757722852 20.897843871204252
2819 16.222511763900165 20.561484443084954
2820 14.993851662156443 19.512520125762492
2821 15.358650586575191 19.776102495077964
2822 14.526161396042907 18.7084120445642
2823 15.021005643809165 19.72733857965324
2824 14.597092995638596 18.951299080147148
2825 14.568435955481636 18.959318500977933
2826 14.869220275649791 19.801888601863308
2827 15.298769235787375 19.96501019635665
2828 14.896418004170355 20.303865592570347
2829 15.833694991932077 20.274306411668242
2830 15.56781409512321 19.79808776150625
2831 16.094292633539393 20.867159546371443
2832 15.387362826379041 20.185807719285016
2833 12.95331843762063 18.028995261651133
2834 14.274968695851081 18.79354940833088
2835 16.834709987526047 20.95093543968798
2836 15.53680046670537 20.58450670182054
2837 16.449526188352397 20.720146321411054
2838 16.83173542735741 21.66024780550322
2839 15.027517741522292 19.512585763751648
2840 14.746829577899824 19.20061381456467
2841 14.572280878149206 19.542161867633023
2842 14.711981964217985 19.020033164781868
2843 16.247748107892225 21.216655379014433
2844 15.873394592471637 20.14881836926557
2845 15.219734436271567 19.829799453814022
2846 14.001299585797605 18.879544846307027
2847 13.9619781403689 19.107461346370666
2848 14.005723170602925 18.182368743428743
2849 16.899023281672726 21.082150177679672
2850 16.277831943957416 20.503955198582677
2851 16.527174017193218 21.143338375941823
2852 15.57208701957723 19.911553612642116
2853 16.116774427147103 20.72436290260718
2854 17.50374687477253 21.950562605918158
2855 17.714326741747527 22.08207115724689
2856 16.188288312398477 20.450881709282143
2857 15.172442203280871 19.668991757232103
2858 15.587756762607645 20.049517612607577
2859 15.375810930959675 19.9797290654146
2860 14.819209489325756 19.29304074014244
2861 14.424987678750147 18.477263450713693
2862 14.194282876242202 18.92748252054627
2863 14.928205658151443 19.8820409787446
2864 14.255341491635027 18.71207182577761
2865 14.225746612526796 18.518202787409606
2866 15.370545325169475 19.446773212847386
2867 14.69830421895131 18.492491399965534
2868 14.250854787293013 18.40384980282237
2869 13.80806672200568 18.460547130575737
2870 13.700188458105039 18.152281961453497
2871 16.80413213824744 21.218890092341088
2872 16.766510194651822 20.73672907949057
2873 16.006838467173168 20.657378324849557
2874 16.514378880189586 21.44653711003967
2875 16.11044944245721 20.30863340766244
2876 16.51680465909223 20.847228285472323
2877 15.730735557490517 20.377888193451863
2878 16.13899325100454 20.7828010703793
2879 15.982389073065542 20.46160603728557
2880 14.635472682736735 19.112293779895623
2881 16.231444309311662 20.615451356425968
2882 16.57622263633823 21.048607334091653
2883 17.15814783528243 21.46822172494274
2884 14.620348501009463 18.8585032267947
2885 14.29917263956918 18.870130933740572
2886 15.969154308438343 20.61391014748931
2887 13.257464520798331 17.693033290220654
2888 14.467952414335238 18.743106272556936
2889 13.896191126509262 18.757788030799937
2890 14.184280339087586 18.422587166350315
2891 14.747353096214251 19.466783984495223
2892 14.29531839583445 18.5704587028121
2893 15.028038069521486 19.445865505536677
2894 13.137041003133238 17.941447615518328
2895 14.765106108584224 19.38001448116727
2896 15.693964703491583 20.00982719633947
2897 14.375920059591962 18.602802188757792
2898 15.014946312060266 19.244980756857558
2899 12.188478573271947 16.646329785744722
2900 11.36749601519655 15.628314149898028
2901 13.715194962774053 19.210462520291784
2902 14.64623747138028 19.502698110153595
2903 15.821777995396562 21.27484063502023
2904 15.895813898936238 21.28489629955161
2905 15.490947471683796 19.679262658940832
2906 16.601644373611755 21.185302495962215
2907 18.52359666070026 22.630214215142882
2908 18.729370465774622 23.02763537560141
2909 20.56316391615789 25.098593107924394
2910 19.947691270980197 24.60201718655246
2911 21.4191138520903 25.898850554712325
2912 20.651363933549412 24.795492824620577
2913 20.81425292773659 25.037018074610884
2914 20.00433533997207 24.589848489703126
2915 20.971897594098262 25.45063055748051
2916 22.159663952643577 26.722400042294964
2917 23.543287477551388 28.23075455889122
2918 23.174730315169466 27.751176466675105
2919 21.117545055026692 26.84459002782273
2920 19.92824323367324 25.48757537942952
2921 21.173969446523472 25.83785802544256
2922 21.55108122397021 26.44442062268544
2923 22.20224435788812 27.64500744687314
2924 22.991787378420543 27.610621019419565
2925 23.049824362949696 27.177086736632766
2926 22.318385679260786 26.536168906770808
2927 20.975161611515396 25.64196246540612
2928 20.03690730704673 23.91369594047869
2929 21.27511688561091 25.63695939773182
2930 23.627829947851378 27.711083834535525
2931 21.7803660887445 26.388371032695233
2932 21.548004338971303 25.495050659360427
2933 23.461174423749426 27.427629789067634
2934 22.21376136909776 26.679852623629774
2935 23.063034621483425 27.280833767522378
2936 23.905870906012037 28.065263284424415
2937 21.893319103483247 26.374785059536862
2938 21.703359739777024 25.811466830716185
2939 23.015016464109628 27.28550450139811
2940 22.444377059032526 27.450388084249067
2941 21.834823725639875 26.950414394443456
2942 22.324089074416012 26.818122569750837
2943 21.147687998142082 25.69898224476748
2944 21.621612280026294 26.097666997612695
2945 22.58653005235809 26.747454101153565
2946 22.207106899966544 26.265080255095945
2947 22.713151107053733 27.20866547084787
2948 20.145843437135536 24.73904621062349
2949 21.475116434734947 25.827479263609927
2950 20.955300254573345 25.1498393688354
2951 20.99878303244487 25.821371307493354
2952 22.33398508243459 27.270186667194984
2953 22.495161611850722 27.319253584403377
2954 20.254275868356633 24.864755975342796
2955 19.35118438868489 24.191284789374677
2956 16.021960146785574 20.862933309558514
2957 12.919398387157543 17.327388175249173
2958 19.990153226128243 24.76764807587386
2959 17.127145029037962 21.95172533058083
2960 20.288060964480312 25.246462283664872
2961 15.939138333223303 21.07843157590391
2962 18.660646359881547 24.066174866151055
2963 21.14284892949233 26.785785382413117
2964 20.19009161923972 25.702245560374983
2965 22.775283041759764 27.549850384986662
2966 22.106095749271212 26.501773863158686
2967 21.47849889161999 26.868168384930676
2968 17.61108218695229 22.15057913279649
2969 20.367426428612184 25.12507263935523
2970 19.809397192512492 24.745604978265145
2971 22.584778523364676 27.108114249517097
2972 23.976492967043438 28.41323670158379
2973 23.062188548958222 27.236236284580983
2974 20.355041794554715 24.77280415587389
2975 21.378506800580762 26.021321396581566
2976 21.617551829931376 26.10670611058563
2977 21.38296026878645 26.180475664799758
2978 23.374713642089482 28.036460933733974
2979 18.284715079801163 22.80069169450856
2980 21.662289296892265 26.462106917984933
2981 23.55880425009652 28.563987234841235
2982 22.93422522220314 27.660029155104166
2983 19.96742452962493 24.416237196381033
2984 21.2491058477246 25.963969849299204
2985 22.397341311062185 26.916454912201665
2986 23.558653459699325 28.61059476142938
2987 22.901710333172886 27.98473579195976
2988 23.366331468303603 28.491765204368413
2989 23.353036327238527 28.14532281304058
2990 21.829855754661093 27.456151276220385
2991 20.157274531443072 24.61686828252245
2992 23.183733610780063 27.719041600695444
2993 25.729350332606423 30.17880399565651
2994 25.41603651633274 30.096058888196197
2995 25.332244809484628 30.551243361692848
2996 25.724100918711134 30.901654527768418
2997 24.156335049136224 28.624110721459484
2998 25.977659730655077 30.742439142390346
2999 22.423361742452705 27.449261180641095
3000 22.496155159776563 27.202516022315745
3001 19.095233926861376 23.497495486003455
3002 21.20547524863693 25.745507468217657
3003 21.45480650774487 26.131784643343682
3004 25.37826549790329 30.023975187272857
3005 24.78405853499088 29.582433360382854
3006 22.77457893528562 27.276107532538308
3007 16.298116095213306 21.395893836575606
3008 17.715093212896203 22.12411314261409
3009 16.29809536965772 20.908504898347093
3010 17.22894269261125 20.81663107723561
3011 16.582992289270283 20.84589279363122
3012 17.86239863542782 22.193523035921675
3013 16.978852819618723 21.49703744682885
3014 16.264147652417183 20.85927054397324
3015 18.490314174933673 22.870361557670698
3016 18.989708857421867 23.235188017504058
3017 20.08439331404033 24.660576147632103
3018 21.978631525877258 26.535745441619063
3019 20.00368672677535 24.493807374878383
3020 20.132782125718126 24.48134578526107
3021 21.1923593948121 26.903467658598217
3022 17.320298315008532 21.97212244106237
3023 16.720978599135023 21.324076862145947
3024 16.678324808584357 21.27426669199775
3025 18.48992883661869 23.144710128986308
3026 16.660596963832575 21.24026279988972
3027 17.95432156714892 22.575566214017027
3028 17.043246722944076 21.355226542351776
3029 16.349963355790134 20.982511838166243
3030 16.064989993026202 20.92848595175326
3031 15.535011018370023 20.32349985157382
3032 16.984584107651646 21.489909526861464
3033 16.602589635063516 21.254791460432976
3034 15.88456836759386 20.60735064165814
3035 17.569116794433498 22.51486353545872
3036 16.486583452079408 21.381883052606344
3037 16.983045617535506 21.71128830606796
3038 14.609318582819075 18.845717269457936
3039 19.404296234910678 23.45334810371736
3040 18.061335779129593 22.62305851240648
3041 18.347501550186887 22.817210704856873
3042 19.181488919130818 23.686676706986525
3043 20.203659252742295 24.883552863546463
3044 17.672042518069965 22.41617414977819
3045 16.721150638712707 21.12447912768417
3046 16.63599913816961 20.81836615376007
3047 19.102562273032415 23.960628995168303
3048 18.430119068108727 23.16163721455479
3049 18.110090531189382 22.74704292898064
3050 17.595343201683676 22.444309188153937
3051 17.307917417972483 21.872852771160893
3052 15.699543024111525 20.178491842442334
3053 14.585500641235607 18.513966132614797
3054 16.391477256956684 20.518316295516936
3055 15.723594893433594 20.038483877157123
3056 16.157156019771826 21.102491872498224
3057 16.133416081618517 20.334548438307497
3058 14.89955748225745 19.615629728145482
3059 11.788063462908369 16.041396577866838
3060 10.698028249149543 15.308619082050058
3061 11.711994097565569 16.264753813331307
3062 16.03690605438327 21.56850366597659
3063 15.95521031704342 19.477428451737985
3064 14.734063580427495 19.46522796520546
3065 13.052949095325726 18.04076142661148
3066 16.30892881481422 20.45799109804519
3067 14.413264548426183 19.182105781731494
3068 17.35079538052281 22.01262920906532
3069 17.92796335715217 22.304150199724123
3070 18.13901775480554 22.55836005228994
3071 22.58960970364266 26.72526964416954
3072 17.415475939601755 21.80640869398768
3073 20.73113441863949 24.945119747071136
3074 17.284200768032715 21.83469488999367
3075 18.119923260671918 22.576641968595123
3076 17.74512756502468 21.99629486000098
3077 18.124167386067786 22.48228875008715
3078 17.212490935035483 21.78745543957929
3079 18.727195408953207 23.447584516928615
3080 16.212701279745303 20.88799333729903
3081 18.043584543707937 22.63414298978302
3082 19.976986788299147 24.410422324392815
3083 17.404664047648104 22.00449425237115
3084 19.885451680707522 24.29542606335852
3085 18.82010926371585 23.25964489996992
3086 15.929625885083281 20.47655104339717
3087 15.059305644617874 19.876230635491783
3088 17.45303020176474 21.909345968999094
3089 16.159194837716324 21.2858648365181
3090 22.867446013008966 27.69389310364485
3091 24.61225543938991 29.209167466354913
3092 20.486848241174165 25.013907923393646
3093 21.662496287554244 26.319271128899032
3094 18.080979526728658 22.76612513803464
3095 20.750436123854495 25.46248637042066
3096 19.452100388861744 24.200289149931237
3097 19.477672818731133 24.083128658506574
3098 17.563423594989512 22.18001315431399
3099 17.278304497570055 21.970406579914993
3100 21.496877984083184 25.73932098754288
3101 17.451960596882852 21.94362413852442
3102 18.872405662052614 22.950478575119014
3103 17.009187164025512 21.544197788257584
3104 16.51363561679189 21.085412927736865
3105 16.414173201431808 21.140910488940676
3106 22.18417009212746 26.883219905082612
3107 19.375906141111894 23.974862054416146
3108 16.756982698152168 21.352376336657287
3109 18.25216508528732 23.27471027440624
3110 16.01997678583797 20.782471320530753
3111 17.403474413716115 21.913875004349162
3112 17.114756411760833 21.613331572568104
3113 18.98356837026448 23.991824509424767
3114 18.66458435806011 23.148681276162918
3115 22.66262107613928 27.058644864690173
3116 21.86994904094079 26.51954330067131
3117 24.29634918846564 28.910549678168326
3118 22.549541164967703 27.247966184641935
3119 19.405259235607776 24.21224444645315
3120 21.767851472320054 26.335762844522982
3121 24.21728460358004 28.966847955517828
3122 22.536505458203827 27.103138902440257
3123 19.970598238344625 25.44397110161616
3124 16.991747894563833 21.26598326773132
3125 21.236176265903936 25.65714982908647
3126 20.867329364077726 25.504171708396544
3127 22.71888479286693 27.571498996581077
3128 23.386444922902427 27.96314896096517
3129 22.21437483427648 26.88722702223493
3130 19.58368499514445 24.539821936130433
3131 13.20058004183001 18.45078087451792
3132 15.832915256764728 20.652431939811034
3133 16.50755475289013 21.298290884229658
3134 19.768768329337554 24.186497284612013
3135 20.51674806846287 24.657171903436886
3136 14.544372116165796 19.20823441775413
3137 16.883206109118074 22.057977345472164
3138 17.27960932651593 22.082352415417372
3139 19.085537850282808 24.215922010436962
3140 19.820805955995446 24.15662487146674
3141 19.345243221451632 24.336735383243973
3142 17.90406730576402 22.52850931921787
3143 17.095829034146515 21.770117648819777
3144 18.086132125843694 22.689372616638742
3145 17.094838205283676 21.85451291126681
3146 17.040322778563386 21.893017877670683
3147 18.747123489945754 23.51800438420498
3148 19.699930818517235 24.779473259489457
3149 17.66764341785204 22.519784369572314
3150 19.912352225544062 25.202489731134087
3151 19.1852155160353 23.91490515965959
3152 18.38445336675663 23.119607848781023
3153 18.081749437874482 23.253536071877157
3154 19.12088672135504 24.216704499169783
3155 18.588382333386413 23.25093020039504
3156 19.565369456263422 24.163655586452652
3157 19.643747380607696 24.331883445683463
3158 19.028027738762656 23.933587038304836
3159 21.039722774541477 25.770002502679013
3160 18.89836126702557 24.136588152372962
3161 21.32100469032057 26.29070175206175
3162 19.877682398205437 24.92065962229122
3163 19.84298576931909 24.79138839986011
3164 20.3206919074455 25.073909339845294
3165 19.534354950214944 24.387997761531178
3166 18.872851256164644 24.07880421333924
3167 20.459349955535945 25.51867981039576
3168 21.292602069469137 25.666602547759776
3169 18.73913566471167 23.40260873514433
3170 20.947275778256103 25.434408103050416
3171 20.1499745275288 24.991651579088607
3172 20.032270162764046 25.11212008991147
3173 20.355207958744096 25.216168450861694
3174 20.128649616961482 25.159085750962856
3175 18.448084504090062 23.099587523343864
3176 17.18096006369622 22.44488180550927
3177 18.256067433639203 22.819196893276164
3178 16.250876266366348 21.446498941253466
3179 16.557419265811202 21.78832324848365
3180 15.932358729672872 21.147481055318156
3181 17.453628284524388 22.63773994394818
3182 19.613671094054 24.004968884567887
3183 19.452884260107915 24.61172367617553
3184 21.519688392412544 26.64419853933561
3185 21.1410922375907 25.752706000314763
3186 21.7734020490491 26.15033284544792
3187 19.522700997920165 23.783038880479687
3188 16.41384440259257 21.16454913022046
3189 19.763977301289255 24.237676522063335
3190 17.020351399654054 21.53631936240448
3191 17.954952898110747 22.301075407406437
3192 19.93502373776232 24.3889954128804
3193 19.761566294632775 24.629950289667224
3194 17.76187592862795 22.478910321242648
3195 18.953575430042875 23.88105034460009
3196 16.509247055571777 21.226180410425233
3197 17.77696377022235 22.58788463915148
3198 17.54601875763492 22.319956450786652
3199 18.32054278191444 23.39312372311602
3200 14.75221678809697 19.201393050253074
3201 17.23984056348658 21.93680500176488
3202 17.34819471896953 21.746513360059573
3203 18.374059071918783 22.58673175711142
3204 17.624273410302887 22.004114599597276
3205 19.251504675070603 24.181684489843143
3206 21.247029854116903 26.116513657763075
3207 21.034796494452475 25.72492518921802
3208 20.991513843650118 25.58496899706698
3209 19.155365133487198 23.75757804428697
3210 19.264698251438194 24.32897495436095
3211 19.369042186174564 24.156634341113943
3212 17.99095080689331 22.399642162310112
3213 21.14671075215812 25.879705823275067
3214 20.932706882735857 25.680219268971136
3215 22.718583458492294 27.09543961033118
3216 21.908775094714404 26.400766357316247
3217 21.192026605786904 26.365955829641692
3218 21.721746705977793 25.52304457105898
3219 21.287317104038756 25.252030486180757
3220 20.064186241170514 24.169558871809976
3221 18.199378670656227 23.111777965870953
3222 18.0287825028626 22.94512941693567
3223 23.865198780008647 28.49269425224429
3224 22.3360669153056 27.103392168769357
3225 23.875970702573074 28.787337839221866
3226 20.5479596686958 25.287285729916476
3227 19.406771013038114 24.23681817321572
3228 18.27078932116768 22.9794372752138
3229 18.75428936772733 23.594506911216634
3230 18.40478750454376 23.190128968285126
3231 18.717745391435063 23.223503230966053
3232 19.620373576738096 24.438550189935988
3233 21.74994187624339 26.455791276082405
3234 19.69004773865834 24.269806000502793
3235 20.18949487561061 25.111406593921494
3236 16.64582345685268 21.814806163789253
3237 17.096069415801725 21.526782311283213
3238 19.18418445673107 24.271568808086155
3239 20.04887516697847 24.591039866840664
3240 17.959921119903196 22.17516132370634
3241 19.737175284456107 24.1408735954712
3242 16.401269546502217 21.007517373349902
3243 20.38360304343066 24.88226883597909
3244 18.89458289627386 24.017209778207032
3245 19.288104317449267 24.056668531389615
3246 16.437417325654714 21.45099473250431
3247 18.830852141921454 23.890036085602404
3248 16.480711383179933 21.24818439192651
3249 20.40922632760531 24.94936847387292
3250 19.424390808996442 24.095936412067328
3251 18.891377877785796 23.724912737855515
3252 18.050694322335755 22.259946472781692
3253 15.988653720092701 20.775760876721158
3254 17.819696959033838 22.386393267241555
3255 20.9275377317133 25.408867000786586
3256 21.027413109071976 25.38125323517207
3257 19.60737150711146 24.15787064327101
3258 19.933308995306163 24.134718219250637
3259 20.47934761797841 24.83175723518746
3260 15.132900607422643 19.524801890039264
3261 16.29032391827324 20.64198404300203
3262 15.523983794016575 20.348111221656502
3263 18.771408296625584 23.322610853019533
3264 19.273353076915924 23.587095956948833
3265 19.781432921269875 23.90076197809774
3266 22.383852684986678 26.70306241970116
3267 19.66028772271786 24.31646573286978
3268 16.806179291698157 21.364617172451663
3269 17.460451982867262 21.778011675167946
3270 19.38917127030673 23.619965499948872
3271 18.494845892454173 22.925802345389993
3272 20.76909492464625 24.62923243798187
3273 19.02729323881778 23.52168215393822
3274 17.10855835413701 21.448522441178245
3275 20.556449365879352 24.804894555227015
3276 20.181138482107777 24.56392183936125
3277 17.518346719598235 22.4584323388949
3278 18.681484571256625 23.11689541199053
3279 17.22505227809139 21.561935596399458
3280 17.028877273235956 21.830166916613905
3281 19.23643508768006 23.79881501556487
3282 17.747513987185673 22.20125067318833
3283 22.407422202404316 26.54205525602381
3284 19.36118438761426 23.83284564657741
3285 17.056812776117585 21.4556837387169
3286 19.358091858761146 23.487377270556426
3287 18.87130350583775 23.15068994062995
3288 16.873842913211572 21.5182777953808
3289 16.83212335543727 21.31102253536793
3290 16.15439970314357 20.96621674600594
3291 19.713912815487227 24.10304562300308
3292 19.20660591257187 23.907858969308617
3293 17.38561233670415 21.94373202583319
3294 16.29111687718163 20.67343129578575
3295 19.662062213267273 24.159867985655225
3296 20.558142564461512 24.797235091536745
3297 17.267657986072987 22.01469930845919
3298 19.11620340997331 24.066624123665164
3299 20.466931347307597 25.70979927650066
3300 21.706011816951744 26.824785904734966
3301 20.697416547344336 25.200399536508048
3302 20.726210702796187 25.395313297107972
3303 20.154003995987896 25.049791426322514
3304 21.519718513199194 26.009125965060708
3305 21.070715590855222 25.503157581154298
3306 21.717582307332773 26.151261420939225
3307 19.598325529812158 24.534418052003012
3308 21.244860329603867 25.406849349835703
3309 18.855034711090678 23.611895219886435
3310 19.41846126610773 23.902454283389037
3311 21.114572372480435 25.75262068060005
3312 20.967630463707536 25.56036495582343
3313 21.246500321872087 25.727960207478603
3314 20.922132686075827 25.66447625009619
3315 20.925659572502855 25.806370986801134
3316 20.541994588011136 25.24241489752878
3317 21.823579858371225 26.49957135385282
3318 23.75531877346897 28.204222236432376
3319 22.766582005853355 27.461252394403203
3320 18.46311865210106 22.846991470063735
3321 16.986537537418933 21.15466500836324
3322 18.629536640567448 23.138734493379662
3323 17.69555392198543 22.236538882969725
3324 18.294823814138216 22.1576631586254
3325 19.059800129257933 23.633599667164276
3326 21.056184325744713 25.900547941839783
3327 21.700346769936562 26.198931049243672
3328 22.49698904744236 26.904451257790377
3329 17.408919410257816 22.24053388443347
3330 22.75232653997364 27.390422912400677
3331 23.213395363977018 27.82685319188237
3332 21.669037291048078 26.28252452625936
3333 20.888997408986928 25.32895043175894
3334 21.91536724474523 26.382317687293998
3335 21.971685587364924 26.416160214314342
3336 20.128798455613246 24.264431474987106
3337 21.567905636816977 26.314399545516803
3338 19.419058927950942 23.969466986997112
3339 18.908587634437037 23.23993628470831
3340 16.89163318191917 21.376150774906762
3341 19.148956144714848 23.37825914350972
3342 17.096157902516865 21.054461324496625
3343 16.59299885615717 20.883570269922895
3344 17.160351806894774 21.52152558749308
3345 17.698842132385646 22.116306363635758
3346 15.634462934898613 20.240084380840024
3347 17.068910671671386 21.651744539968362
3348 19.33559129919391 23.896399424976362
3349 16.275769856731475 20.657316156038338
3350 17.11846017904472 21.73819766764178
3351 19.07607300389974 23.79294107084505
3352 20.846674653656244 25.191515502514726
3353 20.226992275147705 24.67418168747611
3354 21.684412241147957 26.172383056451498
3355 22.62341502398414 27.146411186821265
3356 23.918441208857267 28.93223286208035
3357 21.935935411305 26.511251515477845
3358 21.57353931344601 26.00036013644639
3359 22.35983547382878 26.92430700249997
3360 21.028784291535725 25.73690114921866
3361 20.34614772141785 25.46110324378547
3362 19.14919254895393 23.465013691557008
3363 17.341045690862735 22.03223346668978
3364 16.991609417795125 21.58876411074569
3365 18.348441024349228 22.808004536192406
3366 19.165499191782764 23.758970894404996
3367 19.825349484825658 24.520091926517374
3368 18.366503614336477 23.034216974537777
3369 17.79756028516616 22.46482585921051
3370 18.593304633117572 23.357595243046102
3371 16.81425503561865 21.50831884557148
3372 15.71574534647209 20.005972170253617
3373 19.330275718411134 23.703039096218724
3374 19.07339190833458 23.75857553390501
3375 19.715179584736237 24.280850993247384
3376 19.159479073941263 23.744029831654128
3377 19.88094233777682 24.635022619680353
3378 20.100257163068626 24.718957149439976
3379 22.345081340850758 26.811124884739108
3380 17.771611888774068 22.47501325612285
3381 16.728793816197232 21.624334874922397
3382 17.802083569319915 22.558100714082606
3383 20.72152005227413 25.281276106911175
3384 20.674316659926774 25.48996449803242
3385 21.470868234954413 26.08418220014629
3386 23.9391917919157 28.84329444537738
3387 24.659005747610745 29.24389391607324
3388 22.176828871408823 26.85096499888598
3389 23.174418808608234 28.0112632277685
3390 23.02336100948477 28.25067598449283
3391 20.41802905802292 25.10772229386931
3392 23.038067961113338 28.02397344510595
3393 23.718080008796925 28.423362419126843
3394 21.807866383349147 26.463733793769602
3395 19.469407384600693 24.574674096552403
3396 22.460694787161188 27.648986805612257
3397 20.64760606256278 24.819700696189457
3398 21.83505746943421 26.167324333538698
3399 20.799950681113472 25.268440659485016
3400 20.584300027491977 25.044306015114163
3401 20.22363880956044 24.569786659932213
3402 21.69206563590225 26.52561377895816
3403 21.363481567642197 26.121636508073678
3404 20.87493166304754 25.43121989127287
3405 20.929487380576994 25.258049430840305
3406 22.07315638723144 26.724728621527227
3407 21.312907510013364 26.082539953895683
3408 19.944488786224706 24.445555601930767
3409 21.918710553383516 26.392531225386207
3410 24.025790911356648 28.24450958537327
3411 22.263746525391383 26.57162581409803
3412 20.158882982403263 25.040429588854643
3413 15.595113139705555 19.955641802459752
3414 15.86503255685303 20.483913068802163
3415 15.665528788657472 20.180019757856314
3416 17.136480110415317 21.527827230787295
3417 17.241086247993742 21.56192122363744
3418 16.644795620196547 21.16589826791736
3419 16.956238718528056 22.16404197353894
3420 16.954456415053482 21.592561687630717
3421 18.19470951120422 22.799890932532634
3422 17.806206112590512 22.966779933468743
3423 17.384186893591494 22.35505935852925
3424 16.940488650862406 21.93294768831325
3425 17.146315763772087 21.89387017660483
3426 17.001388066868948 22.3939916088885
3427 16.708845361648 21.4963302412345
3428 16.306899593215107 21.135501103203037
3429 17.13568660674195 22.200550615547318
3430 17.73749884930008 22.657582879794088
3431 16.538103380150186 21.17411676299613
3432 17.5457572171286 22.27037870455769
3433 18.974495335452076 23.937125335081248
3434 16.33700766224608 21.130381025877885
3435 16.506427344303884 21.55593889721015
3436 19.206180333899542 23.802795459729523
3437 17.616490839817512 22.95158415599614
3438 19.84064202151875 24.79422532268371
3439 17.957060415458525 22.274596427751522
3440 19.419150690308243 24.244972223629855
3441 20.508414739642987 25.437173550442346
3442 20.438746991899286 24.546260033296107
3443 19.21704711424584 23.30332906497693
3444 18.858212001734646 24.01580107679636
3445 19.92452699162005 24.66582215166995
3446 16.77523182768906 20.993553424348658
3447 17.988053321306047 22.592705949870055
3448 17.27075493560508 22.13055125793064
3449 18.766233175079286 23.048990663720065
3450 19.54107936068159 23.883182570041686
3451 15.620927700155484 20.410736686987107
3452 19.42672200932433 23.770216460878103
3453 18.043335367603976 22.615127361952013
3454 20.259482718100287 24.710663957767284
3455 18.91040216422429 23.288557356582704
3456 19.019013290039315 23.494917160393612
3457 22.25669746353237 26.88462327416171
3458 19.045209687037104 23.446616883059107
3459 18.626665374589017 23.177129467160917
3460 18.733516506688186 23.14264420674386
3461 15.92640191677661 20.73883411969259
3462 15.993806599846467 20.215487136777156
3463 18.09724174467627 22.248538667801338
3464 19.28846259971075 23.614089802999967
3465 19.133186290691683 23.606178386445674
3466 20.547028274858967 24.71731594502189
3467 21.166570612654503 25.435540055504564
3468 14.32487417994731 18.41799233790988
3469 17.475032043027536 22.0378110202653
3470 16.185591646982036 21.125355411428078
3471 18.95401748119949 24.0373265845105
3472 17.57230685396933 22.639291880822803
3473 18.880233486374635 23.786955666077837
3474 19.37341240160926 23.908988980897085
3475 15.562501738171008 20.19004710656372
3476 15.716759672510948 20.639391706495587
3477 15.295875329419774 20.30131487480729
3478 14.352434101645466 19.07074703910765
3479 16.00629018852261 20.59094147841789
3480 16.099176185325483 20.606539850136627
3481 17.640216738731134 21.538529236052913
3482 16.76588303309488 21.862650597404688
3483 16.79269649818317 22.060956175681106
3484 15.935023784494184 21.544728727644387
3485 15.464619220869428 20.907966040999945
3486 13.983499307244365 18.981619503821648
3487 15.371743513934549 19.81495708371646
3488 17.535218556782503 21.964391396743085
3489 15.58772034137068 19.85138504613414
3490 16.023990423966314 20.958301153036935
3491 14.257602938388672 18.64462678729031
3492 13.52766535230251 19.207951840258808
3493 14.978376033551449 18.84270557468144
3494 12.773961488853203 17.03635376204157
3495 10.172938489372928 15.549042495932976
3496 10.496594142918372 14.876811218192671
3497 11.943392546570966 16.230357398998716
3498 10.830481326046918 15.507829411634289
3499 11.152281922294149 15.364631280251121
3500 11.456286780159097 15.573743989178569
3501 11.654449534142815 16.21285530765845
3502 8.795007288529517 12.749389855476508
3503 8.183990024728349 12.391720857466256
3504 8.024222556191287 12.164254712900531
3505 11.344813629761381 15.522206863244383
3506 11.616138862378625 15.700715237695917
3507 8.688212877983338 12.935430821822013
3508 9.73855978388944 14.00239476635749
3509 10.781431906856978 15.253340375783958
3510 13.058254309503194 17.72157342568764
3511 12.213096075721726 16.472936893401805
3512 10.096569739470237 14.397177735551674
3513 12.525371322487986 16.947948310328947
3514 13.99744043700686 18.18860277030368
3515 12.340166144197235 16.67968095691446
3516 12.010577930906825 16.504649916427997
3517 10.569598044387602 14.538408803394786
3518 10.716164004858552 15.024767186338524
3519 11.930801947303754 16.22780761334031
3520 12.572591914377668 17.05607026151451
3521 15.110857243176286 19.325634194098605
3522 20.34605015551147 24.5722750483555
3523 16.653928046753485 20.921436356780195
3524 16.27745965136324 20.567036579689496
3525 15.121290487044169 19.16291681592444
3526 11.790946832282627 15.687291381904428
3527 14.922707932119064 18.717537640169386
3528 12.20592074030978 16.385443164547087
3529 14.57047933546874 18.592039436070635
3530 11.34510866175731 15.331670089324751
3531 13.464109688697654 17.657628358941423
3532 12.737376736470747 17.104284038062634
3533 12.354497301094009 16.553543528120358
3534 11.618860280409484 15.929555134314608
3535 11.325028381135771 15.41524217012659
3536 11.737544962576656 15.388485064386225
3537 12.19987393701016 16.193768753997052
3538 10.70835693206138 14.536335361129403
3539 14.430712529318921 17.581992007172566
3540 10.770565394772287 15.972467998311341
3541 9.675321818763768 14.985965707410958
3542 10.67729191957371 15.684813262680825
3543 9.299719612153051 14.293134694459665
3544 11.77226850128394 17.02154727719538
3545 11.285303736799582 17.331711573468294
3546 15.467834722787725 21.017591101744802
3547 14.115803748711658 19.62426028254492
3548 12.292476435843138 16.6289114090058
3549 12.67353945329719 17.060441075100375
3550 11.564000788095314 16.757160483517413
3551 11.343926312459958 16.491050175966876
3552 9.958356056034246 15.346341319634233
3553 9.520105782340671 14.188219623270756
3554 9.144424055695124 13.179688285839283
3555 7.652890442132633 12.737457508978242
3556 7.595147046182047 12.724914913371558
3557 10.682073596034822 15.972758257825
3558 8.412295339326104 13.568118954913476
3559 12.456535338857371 17.79908079013541
3560 11.7000098309223 16.775580488139735
3561 13.004669646395717 17.601359606806355
3562 11.766071105674031 16.286873040693486
3563 15.515768213525876 20.63750918325827
3564 14.313731966196388 19.81424267160625
3565 14.082933316146558 19.125128025526266
3566 13.86767223092656 18.992707740839613
3567 12.691094121467941 17.854167994747506
3568 12.350280672536094 17.933000500417098
3569 12.122408078207691 16.732684419542334
3570 13.84500396211606 18.681350755265132
3571 12.95671203403204 17.818237444621154
3572 13.029177984363578 18.344695224844013
3573 12.622817617762058 17.1937556984864
3574 13.781105015059268 18.5587980666414
3575 12.750948937502834 17.29295224150585
3576 13.634108732919433 18.33317998231441
3577 12.491297574947367 18.52879582877623
3578 13.834908972281998 19.984328473003494
3579 14.298840466425757 19.90350145604541
3580 15.984293582748595 21.085886344814732
3581 15.47039363373976 21.486195404016595
3582 15.102819055609897 21.111519516912693
3583 16.085360512930585 21.410208890331493
3584 15.501685123288794 20.737446616178126
3585 17.741244011324603 22.783405450861945
3586 16.033057803188154 21.26042586013119
3587 14.20384089809109 18.698177989053008
3588 11.875181602665299 17.848265445310297
3589 7.538641049907156 12.721669700149105
3590 11.778241529771497 17.06903899115293
3591 14.197671705173043 18.479678903886374
3592 11.44011865197249 17.071907973623084
3593 16.373171867461846 21.756439321086845
3594 17.81240179900546 23.287591397461693
3595 15.928609056630757 21.142980065559563
3596 15.643696935462406 21.522405492663324
3597 14.329697491640104 20.097083956168834
3598 13.01328856849578 19.092192290849095
3599 15.013998974386737 19.95069966833223
3600 13.079140420058632 18.911186836344513
3601 13.076220156099957 18.741107111077156
3602 12.886676819767327 19.01956667601764
3603 13.982649758619234 20.25323785237417
3604 13.469934479859807 19.40774250649852
3605 15.707937748457315 21.64126845085872
3606 14.488435783325903 20.296177361413065
3607 13.781434527267333 19.481374564290043
3608 14.382289298238282 20.09195989168784
3609 14.029182713192851 19.624429738185228
3610 15.657333085770231 21.483034780734215
3611 14.98422787046919 20.634047789640654
3612 14.66749231890655 20.069879588096644
3613 15.115884453129144 20.712455498183555
3614 14.812864268105416 20.573537457698972
3615 15.270562404137355 21.10407477725948
3616 13.535077511009561 19.31521377013039
3617 16.74636045346166 22.586857557058
3618 13.284270158590616 18.418153028505856
3619 12.837682174234205 18.60657908150701
3620 12.05332376334212 17.516641162388126
3621 12.558443142678511 18.277422616537077
3622 13.230247932879566 19.433879852296233
3623 13.391308120121147 19.416268400339536
3624 13.155781117193493 18.9347729260812
3625 11.241544580710569 17.14599969510018
3626 10.195274457394918 15.959940114728518
3627 10.992462658469863 16.230748177494583
3628 12.33492037414375 18.22175978032479
3629 13.582845824950306 19.150458019050095
3630 12.774229865519171 18.513448855191328
3631 13.399650531213604 18.59080170906156
3632 15.8951373418319 21.760395387827543
3633 17.369669166289402 22.62674993244185
3634 14.242991599188366 18.082262664062142
3635 17.85254232392513 23.194570405917766
3636 13.137448712754367 18.687715104086344
3637 11.817487985390956 16.53143217069081
3638 15.774784334616793 19.9213085107962
3639 14.099031641141998 19.095015978594493
3640 13.513954373499653 19.350140742133078
3641 12.83041735621362 18.298041735526184
3642 14.216761533927572 20.302834839227064
3643 14.263087612993168 19.744232719258207
3644 13.386731337104298 18.903712848434054
3645 15.554435313998104 20.11984645707451
3646 14.542860085503266 19.91869146063749
3647 13.721209478146703 19.152750766427367
3648 14.534768991577131 18.714278828419726
3649 13.771719934678405 18.735649715327735
3650 15.37778259740719 20.285709650273148
3651 15.374118031665136 21.20007279785814
3652 16.482771151072352 22.178057845941296
3653 13.416067930106557 18.987662532486805
3654 14.274984935380937 19.683146696701286
3655 14.835913917599552 20.498091610141262
3656 13.789928883013403 19.032949443939586
3657 15.375841870616284 21.304806143301736
3658 16.292550110847326 21.376807626317678
3659 16.26060833561644 21.92401861847862
3660 16.910347828408042 22.864810131726507
3661 13.678296839600371 19.18977755947157
3662 13.677040093268452 19.281595133353918
3663 10.018355348769479 15.706412901861253
3664 12.761503748976946 18.3897188440281
3665 16.326230197307293 22.108192233534574
3666 16.548933097571677 22.054443801791685
3667 16.275810250595896 21.47511003364616
3668 17.968180361128056 22.471468080408346
3669 18.130862827644307 22.799700913411886
3670 20.842247476682868 25.231857862568397
3671 23.52432109180105 28.15242677582158
3672 19.54943879973223 24.101371935294246
3673 21.656478660390547 26.339201294112602
3674 20.113162043797068 24.87082153241911
3675 18.538463973329783 23.180024475842657
3676 14.744036626359055 19.047566706147045
3677 15.187038164477165 19.738074290112678
3678 16.00794329732482 20.62145932775817
3679 15.11812149656722 19.479871038350712
3680 15.170415911462468 19.156689510906265
3681 13.984605794083688 18.266312595099457
3682 15.097625986726944 19.739183120227473
3683 15.408091822708377 19.694196049143674
3684 15.999500502195644 20.889388383791303
3685 14.981983316038015 20.358884674092153
3686 17.0004744568484 21.838486612582106
3687 16.840550324842834 21.992520483607308
3688 18.332761603901155 22.76044272791035
3689 17.691346434695316 22.074669440944977
3690 18.050357245714125 22.976344288016566
3691 16.68355841417643 21.639575110278443
3692 18.4284511759414 22.416984321994867
3693 18.251137920710292 22.96296455975517
3694 17.574061006918296 21.73431697195133
3695 18.43299541755746 23.53824860173173
3696 16.800212477833988 22.01960977264446
3697 19.943916744030787 23.808969410275317
3698 19.647104697004888 23.45538587441122
3699 18.111505273673206 22.544353091349024
3700 18.07760989466838 22.127154122583196
3701 19.66027707752516 24.31496411208388
3702 16.93067009628589 22.810984462451604
3703 18.879795731334927 24.81115762128526
3704 21.09822460085171 26.346694457208876
3705 23.775843704305913 28.113893449984815
3706 19.97701991315615 24.499796939460186
3707 23.762277164478242 29.686173079628244
3708 22.355814854523537 27.044737293412062
3709 19.723003100946876 24.431246128396705
3710 17.69357409511843 22.3617457956904
3711 22.16650763859725 26.76487933136649
3712 20.748076847294154 25.361635240950413
3713 19.005538285455575 24.005992526807617
3714 19.747192534781885 24.047518996982237
3715 18.987720005143384 23.819286042993898
3716 21.581185834718333 26.594172633223394
3717 20.585298134602333 25.15798469453577
3718 22.998544214151465 28.604986205996248
3719 22.37650862426636 27.439593095233406
3720 20.351859523333392 25.355136166790825
3721 20.323126781295606 25.034251333926175
3722 18.52882344148566 23.072997594441865
3723 18.315744487511516 23.208069412264887
3724 21.648797788560426 26.434800844805913
3725 22.70294093796173 27.522215555227415
3726 21.66576874262145 26.45147083876298
3727 18.239695095400826 22.603128045676293
3728 14.720383852753054 19.460703909081634
3729 14.979493600058055 19.748688370558835
3730 15.671862358410186 21.165632450116238
3731 17.56116571853977 23.142143361530593
3732 14.351363817787963 19.83984829429412
3733 19.329781819616617 24.554245690171697
3734 19.37882289994405 24.603767916778843
3735 20.12635644498692 26.124968781753797
3736 21.73242045086821 27.423433319825392
3737 20.982789556891525 26.515447147626972
3738 21.677957829821416 27.364333144463117
3739 19.21490482176531 25.219707786145374
3740 19.22506687675298 24.669349987774606
3741 19.14452341022216 24.82284355185831
3742 19.581170850422108 25.23194954577302
3743 21.57623640735044 26.98001960005899
3744 21.004055932242256 26.94848850316755
3745 21.587571968917032 27.52769898686805
3746 13.27537026893397 18.396285911186002
3747 13.573658829516292 18.217533369263208
3748 14.117073514981392 20.032614616782993
3749 16.0782858771412 21.667042147956266
3750 16.207528094248413 21.983334713423638
3751 18.29256944589016 24.108793665925244
3752 15.591863878454424 20.532313810428068
3753 15.968409830089945 20.523067273910833
3754 14.264874400839398 19.067798938773052
3755 15.648607300194312 20.34257485484641
3756 13.385574899539996 18.182208193638214
3757 14.014621121384582 18.98393348220913
3758 13.74668173636457 18.928300192505557
3759 13.356278835955079 17.319642220375265
3760 12.139965154561601 16.75811766977251
3761 10.404937414144598 14.995191201898594
3762 10.506475800943127 15.414398167755996
3763 10.387768390105608 16.04925584331918
3764 12.377187170266556 17.860173133111886
3765 10.511914380895798 15.868685859718616
3766 11.35680258567041 16.807640763181844
3767 11.316234092779954 17.052086049222417
3768 10.553063408703284 16.206646389178328
3769 6.560818349567964 12.546595646069745
3770 17.019718155855717 22.88141198098558
3771 16.321680888667732 21.72119270951497
3772 18.3786510380594 23.529877903007577
3773 13.971036620581614 19.284827416824427
3774 8.753880372863966 14.716210715287152
3775 11.467746919005576 16.62508754110448
3776 9.30177880347731 15.078180125777584
3777 10.099336288823038 15.116825535009148
3778 13.828880151696234 18.921092870153007
3779 17.54848440123417 23.080635376941768
3780 15.43144023857924 20.51706851467032
3781 16.576670562060546 22.655550144548116
3782 17.212466098909108 22.546884416236917
3783 14.277698425151693 19.951816638736336
3784 14.20466272823997 19.710763736642914
3785 17.929439775741248 23.26785324940968
3786 18.878666951222154 24.06360145590212
3787 17.152358727555026 21.922876242318026
3788 16.731921009767255 21.779086763602425
3789 18.869273113283285 23.92529831828642
3790 18.507755619961596 22.870813602194303
3791 17.122031522452787 22.81244792080407
3792 18.194399681156156 24.207473832102743
3793 16.934939070632765 22.692734193307576
3794 15.30806287015765 21.403449429161068
3795 13.083783458804461 18.952042888975413
3796 12.550563128784972 18.586453617049944
3797 15.356491319162524 21.25449381089361
3798 18.407727626024204 24.2210529568542
3799 17.65718510601842 23.244863600264267
3800 16.771925543627816 22.666898890379432
3801 15.145916393251824 19.564907726781524
3802 18.35128073188652 23.871112803400443
3803 18.118730557049815 23.978409994428404
3804 16.880422022674164 22.62595075521229
3805 16.937711970703138 22.780824313226713
3806 18.41351459028777 23.526872985292826
3807 16.334015080373966 21.811382281104404
3808 17.782387570341534 22.345177016090123
3809 16.660631336410546 21.860960027383285
3810 17.152482436618538 21.991891168263063
3811 20.322084362983244 24.65273656350843
3812 18.632006110168618 23.719630310135333
3813 20.871173574951445 25.46119191242069
3814 20.529106990699244 25.39018230869769
3815 18.20820689346917 22.828064626952195
3816 19.773610411080174 24.025811055926603
3817 17.377889711848358 21.55498634754562
3818 15.197602350455604 19.42589917607559
3819 17.490991048161916 22.202739942444403
3820 17.03693187164839 21.61986827095337
3821 16.256407703997972 21.809298074808634
3822 19.770771061196633 24.47013904330808
3823 19.97576333171681 24.94393280368677
3824 18.308727235095173 22.84027196512168
3825 17.725617464403857 22.044592505686612
3826 17.556596504009725 22.025659615051648
3827 16.47224409814304 21.176268699433606
3828 18.796796077666603 23.501361648063458
3829 18.18687568795782 22.736051289608962
3830 17.657571202333983 22.406423147078904
3831 21.01897145720591 25.667639558860206
3832 18.22010103370648 22.924714021146393
3833 18.088157260910805 22.885331649934198
3834 17.70850484123802 23.03446464905914
3835 18.699747979580756 23.547284970498918
3836 18.142516211231918 22.75286371963127
3837 18.143382529278423 22.6464768667413
3838 18.473664597725104 22.948180381108404
3839 17.1749287926375 22.224284360328138
3840 18.509990337971622 23.191924824018617
3841 18.389545363316895 22.763056207958904
3842 18.999526558634994 23.6047319696097
3843 19.294346192170778 23.805328172026346
3844 18.988330398952062 23.580852358938316
3845 17.57088290283057 22.29072116128681
3846 21.425988433583914 26.110400478111952
3847 19.06533641131334 23.64448751688617
3848 18.735541383533025 23.743370621070344
3849 20.24667839677324 24.572266951329617
3850 19.027630702561368 23.346092923508547
3851 20.719403040858815 25.404926666524307
3852 18.59015784540155 23.31887708100727
3853 18.903529417969867 24.015105231620858
3854 19.307592872284282 23.905125518514073
3855 20.002773326144883 24.598752593505253
3856 18.530533004243512 23.351732812798108
3857 18.54039601310379 23.34408421091599
3858 16.40981840267432 20.900706532210073
3859 15.811516911722581 21.701137495668668
3860 17.626202284198833 22.250070424066095
3861 16.77732537823566 22.000852055784737
3862 16.58765401635759 21.12423790219513
3863 15.22683457503138 19.902104325698186
3864 13.919506345334336 18.96071633241748
3865 13.689885889910867 19.55373078969181
3866 14.233939938861816 20.139532162893364
3867 15.635218415865697 21.880822428175666
3868 14.494391725983482 18.947106286891728
3869 15.62044697692277 21.261892621817555
3870 15.518632065911074 20.261325035235885
3871 15.849825210098647 20.494641473520556
3872 15.96105168029915 20.789348673479484
3873 13.637891748983732 18.614294185378306
3874 15.545055661017 19.94253093647738
3875 14.936821228358802 19.153579783045668
3876 21.097468021415697 24.40035313613878
3877 16.711520030146634 20.261933448099228
3878 18.837772113452527 22.172287565436218
3879 20.443018586385723 23.86535667638564
3880 21.165244890672202 24.14619083943127
3881 20.9197262512043 23.756416806208076
3882 22.386661130937913 25.53766008827799
3883 18.722988645142237 21.16962672136286
3884 18.75349757023517 21.12777453606247
3885 22.696828827674775 25.232797047596055
3886 23.695777929286944 26.052854630307035
3887 21.104849335004644 23.829456849812214
3888 19.965064542760178 23.837805012120022
3889 18.28174546271042 21.406177116419435
3890 21.00649479410924 23.546278913925846
3891 19.917414308582067 22.07975174250569
3892 20.003539221482058 23.10925558562534
3893 18.650114205145474 22.16075774903344
3894 15.936764556395696 18.25483310888785
3895 17.601107539783552 19.501380914501564
3896 18.44271055531453 20.265880504016597
3897 19.953468294601482 21.248598959849804
3898 21.257546477161437 23.004324372395082
3899 20.58177068897852 21.980636813246466
3900 17.101070482574762 19.251439997157505
3901 19.295132067222475 21.265175459389567
3902 19.27878621550172 21.374517047989837
3903 18.90074521597898 22.12473606709469
3904 19.777091627856493 21.986590107774877
3905 17.00119943671002 20.555574392969785
3906 16.687137597080564 20.33538406430144
3907 18.678003809790937 22.451956156044492
3908 19.317074952047232 23.557672031998425
3909 20.966520781203133 24.202770374414825
3910 18.835863074394716 22.296637240967566
3911 17.452701318675537 21.79664343846777
3912 19.35156546106461 23.067283405244922
3913 14.85781634047439 18.79388872844699
3914 17.750995656643152 20.984900252019198
3915 16.869355473188374 21.180223669618346
3916 16.30317489328509 19.95143777377267
3917 16.383106068840384 19.87342401982588
3918 16.630371609631986 20.174637060261304
3919 14.864582203964419 19.263698505289167
3920 17.349949847448634 20.907185709927294
3921 19.607075396008224 23.00593607689971
3922 17.370383862301395 21.567038575983457
3923 17.74492526894428 21.54801909017629
3924 20.018871683106966 23.103260004980125
3925 19.48164974394817 22.8936655593199
3926 20.246614974440213 23.223729963647475
3927 20.115426118519085 23.897479968776832
3928 17.601889844700615 20.50916472457224
3929 17.90763724477397 20.44935484022651
3930 17.241579702469625 19.85723581714007
3931 14.975235398648252 17.971912160391074
3932 18.73391776820136 21.960984337826126
3933 18.3690804853547 21.272294926008435
3934 18.54438847560945 21.460879443358152
3935 15.71333254609002 18.791874081796845
3936 16.56789156013016 19.388800156833337
3937 14.328172839911527 17.184632708321743
3938 15.754656297950541 18.176870515188646
3939 16.471585589588646 19.837830636987828
3940 16.288078003077803 19.384949646408558
3941 14.305015979181492 17.644549091909386
3942 17.2519769218308 19.38797221527719
3943 19.790259087057684 23.368546764122122
3944 21.845609536605338 24.78782184047462
3945 19.033368432538236 22.20035000105095
3946 14.013604553345395 17.34875192398712
3947 14.548012718786632 17.83685235496287
3948 12.479616116105356 17.070899983023487
3949 12.537329852329602 16.43671789408203
3950 15.807342001588946 19.2298647623867
3951 12.668366676421654 15.496031027102934
3952 14.202093883317186 17.330706575187456
3953 15.64069691037598 18.277075832620433
3954 16.6211445360253 19.906594782109877
3955 15.818734722751682 18.78864584145644
3956 13.936536886595619 17.074229299133382
3957 14.874688448829058 17.669215539074557
3958 15.024301855144438 17.942085831016314
3959 12.939131614826227 16.7610027695763
3960 10.456581249092606 13.41161169270155
3961 10.207628091772456 13.75317239134107
3962 12.706700549024845 16.03402678659423
3963 12.45242081880011 15.420316270242408
3964 11.63231881054436 14.66052047332912
3965 10.176306305384323 12.802394283045581
3966 11.343184312096666 14.641159429698412
3967 16.33907910551444 19.556346139126962
3968 14.351218732021419 17.069300000572625
3969 15.485930714672287 18.479853218130945
3970 14.105922623140156 16.979321507365153
3971 13.387370188200455 16.535218541312435
3972 11.182105865849733 14.648828767952791
3973 9.957399013074962 12.880307468893676
3974 13.280464347897567 16.560415732429888
3975 6.560223894054485 10.685330776484886
3976 6.153154543102279 9.770670305892354
3977 5.345170053835585 9.65296510762173
3978 6.249657232573584 10.327631122487318
3979 7.055819953653975 10.153235823899905
3980 8.799106495179485 11.579768548419814
3981 7.423582818147463 10.855063514098617
3982 8.468880653573096 11.887752856865337
3983 7.310062778187911 10.887799708688958
3984 6.908226883006978 10.750192658303337
3985 7.571069449129057 10.898941043660873
3986 9.874927561902677 13.654203724759146
3987 13.349365740245146 17.37078999337294
3988 12.1507184368289 15.724337341878803
3989 11.239273859237034 16.242571977202317
3990 13.777478805275548 17.79913167575324
3991 10.176991084363788 15.110770403705754
3992 10.229649693370364 15.134882824929376
3993 10.481668017597885 15.548203296296053
3994 10.909084074337944 15.715663686842854
3995 10.456110205588432 14.765525437491787
3996 9.508219710283493 15.10564865351051
3997 10.50320731585389 15.081543686438339
3998 8.724168396905103 14.272261394306978
3999 8.284283061831752 13.000565733724782
4000 7.403434420787996 12.42105294878323
4001 6.803334108192566 12.2096539667118
4002 8.182218184560938 13.500600547029121
4003 6.919063094754851 12.38579825155569
4004 7.422009840744931 12.606075353580486
4005 5.8727059011066105 11.403319716500953
4006 7.0232353383906565 12.321409703490126
4007 7.233897410770831 12.369434366466416
4008 6.6882472138967755 12.107736184581432
4009 7.913969413671811 13.006361908391755
4010 6.908625017457837 12.190250956656591
4011 7.86653146252759 12.88049564155779
4012 7.340651865013913 12.80962102064977
4013 6.834168313487407 12.105897658771518
4014 7.404876929928325 13.086650095125833
4015 7.502661717883632 13.197012178923082
4016 7.445197254608721 12.879434340732898
4017 9.401212851270213 13.80825735966835
4018 9.185627111040969 13.452141524889706
4019 9.334536632599997 13.685590204423246
4020 8.800853617969143 13.190333378430616
4021 9.42919955456299 13.788993486735638
4022 9.81179529153697 13.898921285803727
4023 10.035655744011553 13.826110278116035
4024 9.798529478936244 13.713572827899078
4025 8.838372491341614 12.5763123776427
4026 8.727746275111254 12.213223876409545
4027 10.232019392898483 13.561693877710837
4028 8.769733874467528 12.295528288413902
4029 10.333715620638467 14.159881378765999
4030 10.252575444421291 13.842973926604142
4031 10.374967978837372 14.099725127849366
4032 10.980052901279235 14.753776698904613
4033 9.921266695487951 13.504880892359369
4034 8.330256237904726 11.838344359422655
4035 8.058705827954219 11.879974181475204
4036 9.960522577258919 12.911172238471906
4037 9.15073109382937 12.132759916722344
4038 9.277458491843007 12.33079110591355
4039 8.83220703464561 12.176521243999064
4040 8.791921088746241 12.396047836732137
4041 8.395322415790284 12.16052995844235
4042 10.646168492740282 14.194852080104246
4043 12.495876340206213 15.86836134959942
4044 12.701405084359587 17.21250372891365
4045 14.293191146971745 18.21439236368778
4046 16.2534879920552 20.17328299141478
4047 16.98361057423176 21.6328138671873
4048 17.240036171989352 21.290965010819118
4049 17.835579372031866 21.26761367639792
4050 19.493676285951537 23.412852356192705
4051 18.34256684710291 22.32581309517121
4052 20.780158682643403 24.635972252886056
4053 17.264674662685756 21.125797045366884
4054 16.181200815002597 19.995724088415688
4055 17.53787277631654 21.06166408027579
4056 16.75702366261596 20.378626110984783
4057 16.179546953816757 20.25369878922014
4058 18.17694649550749 22.2119461767018
4059 18.835013870526282 22.64177155326141
4060 18.138625280143994 21.280019040362337
4061 18.09710258299934 22.21393035454695
4062 17.274037008494524 21.478595586485266
4063 16.40005841030886 20.586694591881955
4064 16.896907428539173 21.24232554017878
4065 14.520020052836482 18.45886927184351
4066 14.424373235588089 18.59074676779224
4067 13.753854380764269 18.161058087426845
4068 17.54257110919614 21.84188762536539
4069 16.876053446561407 20.963437508218483
4070 14.877908382721918 20.263348725771667
4071 19.710519974114714 24.321012335577617
4072 19.5977882264722 23.649456602092158
4073 19.8457707194584 23.862713459455286
4074 19.88710820344956 24.265575845685287
4075 21.698961987150597 26.33145866530376
4076 18.947681788557325 23.622001281534704
4077 16.416678535320287 20.906448761741732
4078 19.084650200691012 23.59380548947969
4079 18.113622463724813 22.57010230074685
4080 19.622036161518153 23.887703652992528
4081 18.17291660708537 22.605584260726104
4082 22.73400558682908 27.36505452113919
4083 18.286350456878413 22.677485976303903
4084 20.921126839432915 25.742018359363225
4085 20.39386575429743 24.813380932709578
4086 21.112241655762354 25.27017570789197
4087 22.267282151059064 26.332988571017047
4088 22.76964069536802 27.14495701531761
4089 20.338332233242582 24.633012269678034
4090 20.44326975341785 25.171262390033952
4091 19.831453825651774 24.37597464209091
4092 18.004581714653995 22.5184800630708
4093 19.74900554064402 23.903408074126876
4094 19.82499302942116 24.07306205916152
4095 18.205604615076933 22.707250226754084
4096 17.68570626451184 22.005897092397802
4097 16.54080358659012 20.85810716743744
4098 17.250292604179617 21.446889521349775
4099 17.85682735370678 22.14913568832854
4100 19.38623627819612 23.533725770318192
4101 19.88176908841513 24.128238443882594
4102 20.97723134098776 24.991820640480267
4103 19.046471419814264 23.835295606441232
4104 19.175762242037376 23.502455624787633
4105 18.780785114367717 23.13425296145891
4106 18.16976594655588 22.495008598885896
4107 18.58552710466871 22.81684966552633
4108 17.146596708501043 21.466043657148084
4109 16.923268971288838 21.414845665041334
4110 19.507989194329006 23.909887626660765
4111 16.4219199589077 20.579728549937467
4112 18.472187001030118 22.809209755658138
4113 16.8457028519617 21.173440505340796
4114 17.705776369294355 21.976685344464695
4115 17.047675460743626 21.216736621094388
4116 17.572750271519105 21.825709500318368
4117 17.761731582304773 21.9181793099663
4118 17.04276856025666 21.316619406198864
4119 18.201637028492872 22.398674636962685
4120 17.68442006348068 22.024635186306476
4121 16.830556574744868 21.137971935761183
4122 16.394351438567117 20.642553100088623
4123 18.57199475773062 22.657520058719427
4124 19.620508205892236 23.63959277944732
4125 20.808878502774924 24.991591774326775
4126 21.29377706685019 25.40019497404879
4127 18.50115549158312 22.536028632235112
4128 18.54744939232654 22.595146005385562
4129 19.594010707359978 24.200845409730206
4130 20.93521610258876 25.264636438303853
4131 20.225757865412096 24.28161057084604
4132 19.774282073421354 23.920875159187286
4133 17.300583818767546 21.634505361616544
4134 16.58561766471125 20.904956925004715
4135 16.31689574899303 20.52227379663613
4136 16.08507499099381 20.396048170899213
4137 15.505250857587571 19.75821010852642
4138 18.513167928692905 23.01580931802828
4139 17.47343850754726 21.83034507614589
4140 17.384762261767435 21.710824168945116
4141 17.37502355073748 21.34863358456817
4142 16.501523621519258 20.517547912414646
4143 17.0281906709596 21.63121714548998
4144 18.324990368170962 23.281673876788343
4145 17.371722315945018 22.102530120967387
4146 18.286495181764394 22.912116309444265
4147 17.065127267316754 21.77726783600472
4148 16.34092699232806 20.95522302194566
4149 18.065678530861547 22.420173216840364
4150 16.843893496942968 21.2517546696976
4151 19.64443984442213 24.200044701003712
4152 19.327255797483232 23.73715005026784
4153 17.6275040391012 22.26399507322314
4154 17.535600084253996 22.319537688659032
4155 19.14845794922295 23.73271659709403
4156 18.154483066481873 22.633442221336527
4157 17.404625739337618 22.10739388884942
4158 16.34033463415493 20.637748767772912
4159 16.958347780183466 21.47982586129345
4160 15.197474970678023 20.062925695862848
4161 14.567625723620695 19.15606334254246
4162 17.619360220045653 21.66033870493887
4163 15.102569906668831 19.946976349836923
4164 16.50183300376694 21.037799013304998
4165 16.980930074693898 21.27425935612154
4166 15.161558501378984 19.41578244493391
4167 11.923949765909144 16.358067663672404
4168 16.288275362665082 20.76156958419478
4169 15.120235474434688 19.640076670668876
4170 17.126692385814792 21.815831735636785
4171 15.425506621672604 19.794917629590376
4172 14.778920297623959 19.414672493829247
4173 15.420905040586375 20.037016487036425
4174 15.175600344699465 19.68709666742739
4175 14.654574715479697 19.293737026519977
4176 13.528205526241898 18.108564614615247
4177 14.293894962761376 18.733947439027855
4178 17.170570166157972 21.56212959936431
4179 18.368300561793344 22.123566388241265
4180 20.290636282320595 24.419571586753978
4181 16.73724463426538 20.16152919316399
4182 16.640876749151445 19.40936400826006
4183 15.562320573260282 17.76870900029736
4184 17.16767155668201 19.295005063990626
4185 17.46344977888469 20.242875814539605
4186 18.262991501882592 20.668776183631735
4187 17.345712780604963 19.94525053995067
4188 19.38148023813484 21.78349132945476
4189 18.09008943079017 20.412871374247217
4190 16.83208345059605 19.580116003470046
4191 18.12408195582408 20.140729005364314
4192 17.093218001680864 19.922357238922924
4193 19.330669338322696 22.392554813587005
4194 18.87026798546915 21.446427524519077
4195 18.19209899727331 19.937073392533165
4196 20.510376048629166 22.616510618236905
4197 23.353490903029346 24.403618298683707
4198 23.744119447840294 25.67161122797773
4199 23.816540265669722 25.455755879195053
4200 21.078720195709636 23.333182714943398
4201 22.399906587236995 24.682586404530337
4202 20.227674374634482 23.03417019981841
4203 21.683915080331076 23.54367540915449
4204 20.71794006650959 23.530340744128566
4205 21.963465964165174 24.314519083291394
4206 20.267559887642513 23.607923424975226
4207 20.767274630328018 23.649789498104393
4208 20.7009857973126 23.68391477672324
4209 18.211405108257793 21.48536288371445
4210 20.54542301422431 23.905388421658532
4211 20.820276194176476 23.73537864407661
4212 24.485629627626068 27.106794966340967
4213 23.154292260581354 25.915034173715128
4214 21.72305009899951 26.15527362966452
4215 21.965810851284882 24.926788516309884
4216 23.34550403200371 25.62608013865306
4217 24.664010832249375 26.960873745076
4218 24.98851813080647 27.705053037030382
4219 25.072010868669583 27.359169243569294
4220 24.49197273682333 26.571613649337408
4221 23.227993537834287 26.047079411788012
4222 25.390153664568864 27.692169115494696
4223 26.73128844343168 28.46169115366102
4224 26.829527812165566 28.701972786717583
4225 26.012660682164157 28.144574218432645
4226 26.750943586213914 28.737729009632783
4227 24.76017023673327 27.028740664818027
4228 24.001636112182855 26.004507879504352
4229 23.47882053846246 26.12929015787059
4230 20.057644093118164 22.683461298401472
4231 20.79938423432926 23.12893022692532
4232 21.24774354819328 23.161205023855814
4233 21.302029130539285 23.67132759411927
4234 21.534496678766658 24.02500298242178
4235 24.242345521674654 26.112685001741443
4236 22.597016328370206 24.409417200596394
4237 23.836367643434475 25.858000558371696
4238 24.045235662167258 26.961459927034493
4239 22.888539362521993 25.36477036089134
4240 18.678071674792147 21.237489973342726
4241 18.739047416579773 20.711398685217954
4242 18.665084212512912 20.611649863721954
4243 18.31278303164258 19.999056598009307
4244 17.353840172625706 18.93899870358957
4245 18.702015256452427 20.286084273826233
4246 16.870848743269782 18.948074832745956
4247 19.734567452229424 21.080363793343686
4248 18.829147446344404 20.844467567481416
4249 19.602749941788765 21.293245397959172
4250 21.013237012701495 22.270331288271667
4251 18.336762764961097 20.578786769558807
4252 19.240752469966353 21.290241241346486
4253 15.456226281766218 17.396591085466437
4254 15.091387100786395 18.971986281168387
4255 12.278837342987627 14.24143541503684
4256 10.963390474732192 12.991565572025761
4257 13.636125951746507 17.106575846683683
4258 19.181970161529865 21.92028626269406
4259 16.10206500178434 19.445748503732464
4260 15.576138668201127 18.650622170589777
4261 11.457162642814716 15.217914041316746
4262 12.78957401004694 15.80585781926061
4263 14.065709939001982 17.7296494905186
4264 11.025016961298416 14.78454516338131
4265 16.74098095367974 19.063634289671132
4266 15.815018346401978 18.291284418203674
4267 15.340725400529838 18.01254919730649
4268 15.656009911431994 17.588012862454963
4269 17.10936297907297 19.818612410872344
4270 15.906572925098162 18.009935152650385
4271 16.797097499695685 19.2613076015527
4272 17.157809102392676 19.783743441229195
4273 19.727862700142712 21.994080441425428
4274 20.142844036276678 22.31991494548076
4275 19.636283218469814 21.328138235612823
4276 18.652888119387345 20.351172852181254
4277 20.786074563184737 22.504224568274875
4278 17.054654014312487 19.640347534961325
4279 23.234526746597698 25.61632653154245
4280 18.322112940148365 20.77858426881606
4281 16.37094760122566 18.461731154617468
4282 17.618629231061725 19.260753990627553
4283 17.617415018947593 19.1728595051665
4284 15.27339053075003 17.502610459035843
4285 15.084675647423852 17.127495078624747
4286 15.72336679664271 17.925075646063657
4287 14.586557969209757 16.98358098649317
4288 13.971275971861406 16.22474677526423
4289 13.477847074613917 14.478988085092128
4290 13.740081694173767 15.551269686429558
4291 17.412503521126464 19.683324428974995
4292 19.2519060061406 21.5011000219603
4293 16.92349844846097 19.411615031207216
4294 20.15235469949498 22.868740849249015
4295 17.620443354539443 19.57773299086373
4296 16.685506099429823 19.38170872768151
4297 18.015139005217026 20.211027704361772
4298 18.312601633866965 21.209709793774646
4299 19.879169486038226 22.45007808072362
4300 17.459761415946808 20.5305949161169
4301 17.29287031245586 20.642157890774758
4302 18.479344802922924 20.973917419197097
4303 17.733374682959507 20.332917405281325
4304 20.49406908527414 22.73256253456044
4305 19.639238578371987 21.088125090998375
4306 14.864347717007965 17.378451632712697
4307 19.443549976541764 22.362813383545685
4308 19.01647341352707 22.34291362371639
4309 19.753917580459643 22.6745414479637
4310 18.272059031060248 21.125658053916183
4311 19.183611389606725 21.021879695031394
4312 17.72935156758326 20.316500747754024
4313 17.690873581772294 20.365249609007368
4314 20.467000091051393 22.92702181631462
4315 20.65118555600654 23.133733485275698
4316 20.688825314317917 23.565621197372007
4317 21.94233529750429 24.202574897010408
4318 23.928648793156576 26.52854482156063
4319 21.79182761181725 24.946814195644595
4320 20.868529457378926 23.78765857256762
4321 22.416027410813243 24.888175647803866
4322 17.948405882673974 20.848308314855856
4323 21.199919453363474 23.736219651079935
4324 18.92259490305749 21.79567646000122
4325 20.290666720507623 22.63792904996368
4326 20.884966145044395 23.950148389173254
4327 19.203569407025554 22.495285851868747
4328 21.46718279110585 24.689312341230185
4329 19.96091858082987 22.978247904480643
4330 21.635183114633662 24.863966021014868
4331 20.8385858019175 23.35151828878513
4332 21.043870997274112 24.063623386279485
4333 23.341520622950128 26.083827568442608
4334 21.51502030727681 24.60533136228681
4335 22.41042453611907 25.220203855720694
4336 21.818634170866975 24.984780615465976
4337 24.192253340054037 27.675204304400754
4338 22.10124812640652 25.627111153452134
4339 24.69749533793688 28.370387197084153
4340 21.702013904636402 25.354218663309872
4341 22.79073057964701 26.624724749267802
4342 23.373266020089645 27.259471766708366
4343 24.0996228601633 27.707523548119077
4344 24.24530535633384 27.752111564123645
4345 26.077814570699605 29.159670841634178
4346 24.744146350168098 27.679546110906823
4347 22.507613804950203 25.69481159851803
4348 22.082539688526968 25.331579906467457
4349 23.12943777892964 25.47115357336597
4350 21.891272827423272 24.564644154669217
4351 21.898316042111503 24.373334048096954
4352 20.23992251032535 23.503821300915575
4353 22.886657984075534 25.404329336791033
4354 20.41047185188185 23.75701533903973
4355 20.29193295378897 23.17748264166369
4356 23.582974069758627 26.45628841871896
4357 21.32950851044441 23.979905767804926
4358 22.48723188087 25.172225940439017
4359 20.661979438487815 23.229487173584623
4360 20.51052991142064 23.413877324137434
4361 19.560054050248294 22.792546375935398
4362 19.666201180993923 22.41682645345465
4363 19.59653801129402 22.294908739126566
4364 18.056171198072448 20.94156292623807
4365 16.340709388643326 19.740871408311765
4366 16.989130595233778 20.51719097367033
4367 17.006749880215185 19.864663891474457
4368 16.987373352544417 19.64685104166229
4369 16.4986165757254 19.574073971134357
4370 17.127452985315482 20.053624708479408
4371 21.133307946726195 24.165981794350422
4372 15.915019949801612 18.703108099973093
4373 15.636149200874812 18.35149659130331
4374 18.525954536638125 21.61409064373627
4375 19.169199675775566 22.126697848890128
4376 20.16417999963328 23.483973136031345
4377 20.782339978068112 24.040036426508703
4378 16.410927117023256 19.47558121211086
4379 16.059661997962827 19.068791124073957
4380 17.408191389026857 20.588460842347768
4381 17.15771732297682 20.050526739074776
4382 17.521084650595864 19.348990058126553
4383 16.34274871390163 18.6266906476273
4384 18.07401983916559 20.736851361271857
4385 17.36610686719412 20.04172697298399
4386 17.903502533849114 20.847581566492472
4387 17.885503582262373 20.024934364121656
4388 18.29286895931891 20.889381999120015
4389 15.137198338564565 17.79173963830755
4390 15.25378737119028 18.013057622740902
4391 17.725906907420512 20.858014378747452
4392 16.368495939938597 18.990863979617636
4393 16.48568950650553 19.457061350607745
4394 17.08133151169913 19.739846396339146
4395 17.588818649880533 20.345885675665738
4396 17.50983155913562 20.176896712261374
4397 18.78805284017353 21.426215263312027
4398 18.220725530011467 20.051377227719875
4399 17.952794638559446 21.17182469349787
4400 17.395884433541585 20.48553524565138
4401 17.385163380394317 21.410011871189177
4402 17.14517909371325 20.96707287340185
4403 18.03501845736071 22.61856114929578
4404 19.64107678656671 23.64479757746752
4405 20.657458346206717 23.237820099498734
4406 19.468134991767496 23.45100038968093
4407 17.54948451767992 21.96605910802901
4408 18.23678454283487 22.429068148690696
4409 15.725795301946228 19.677927363291136
4410 18.72912120836649 21.872475442449122
4411 20.162622640232804 23.151771776928516
4412 21.35089621148703 23.48287011600301
4413 23.801795145290914 25.948938311622598
4414 23.180877219038816 25.275589753460594
4415 23.68302326612997 25.83890474350866
4416 21.027438457128994 24.555312985914885
4417 22.424241244177516 26.237895413938944
4418 22.307852700255435 26.203061222070993
4419 20.86434043201515 25.437093387918928
4420 22.0509011288707 26.3009454838103
4421 22.151902608962672 26.63706193240763
4422 20.870394580192325 25.313153768089265
4423 21.85318843252327 26.32092630207704
4424 19.90831314213354 24.389181464781885
4425 18.455756827811097 22.626189610126392
4426 18.565678443839886 23.418715213628722
4427 20.52376989360638 24.741376642339407
4428 19.835530237609913 24.451046100336495
4429 18.047996942371697 22.221161716557678
4430 19.2098453703699 24.090524539646783
4431 20.548670763245838 24.820020887125317
4432 22.655340290146093 25.365687424953816
4433 20.951702018077064 23.460863801418046
4434 18.982690172208383 21.740197039290283
4435 18.983345239157178 22.185896264269545
4436 20.419503552221776 22.740931924985087
4437 19.944256901495592 22.612071607744706
4438 19.079783337153486 21.385471310155474
4439 19.42133843947151 22.733700135101884
4440 16.61884420300328 19.620744010052878
4441 17.80592112380894 20.79962102364914
4442 19.4113370103132 22.51327211944916
4443 18.552164189152986 21.181245101161792
4444 16.73354427305769 19.779122708826787
4445 16.409889431329553 19.654398108695123
4446 16.22383758307259 20.225843466959233
4447 15.018482219389968 18.674971086518326
4448 14.855822051021148 18.658245667314574
4449 15.41785355697576 19.611588281132057
4450 14.492218060214032 18.783557139641196
4451 17.161874992733676 21.259858205962235
4452 18.15568615800676 22.456755896644104
4453 20.114173474444282 24.279420001065557
4454 15.976048260099661 20.03375150942168
4455 12.777826138291651 16.90296368422225
4456 17.376710406035116 21.27314784783862
4457 13.59075638244983 18.30565170854903
4458 20.428968998191255 23.461673268763985
4459 16.804084143346625 19.577207278915687
4460 16.02733460210773 19.181250959692893
4461 16.161634053075105 20.024605627337593
4462 17.578058732839292 20.832455164227124
4463 18.278691505986735 21.454041784914615
4464 17.01061612069209 20.025217390074584
4465 18.809842934002184 22.07197255483199
4466 17.50739875333792 20.9296998730647
4467 15.847117375429267 20.126995925649283
4468 15.206611740370784 19.659489780726467
4469 16.28254648097392 20.518955209060497
4470 16.733169547085232 21.39891698253472
4471 15.416276710881336 20.262475327222845
4472 19.50086622426915 23.94237662413304
4473 18.208323652017505 22.558221170706634
4474 16.383282192529606 20.485122800372384
4475 18.20049695806896 22.575288587938726
4476 18.754949577545016 23.013786200815986
4477 18.144044871472573 22.301432976592128
4478 19.977776928242104 24.788910596229446
4479 17.95065625387708 22.319810900168523
4480 19.54156662407632 24.080488551813247
4481 19.309966917481447 23.409757209762844
4482 17.3072655786039 21.74890098032235
4483 18.549852598301932 22.719489200822544
4484 21.010092388345647 24.423433266539675
4485 20.40167774791676 23.984960228116886
4486 19.4377211296806 23.49845480588021
4487 17.841645475901334 22.282255528019412
4488 22.17930563368115 26.370936390169938
4489 20.920406739639958 24.59013560398042
4490 21.86146158097138 26.14144917855765
4491 21.565314251244377 25.74910968254415
4492 23.75064203210732 26.142952020890057
4493 22.951740693766897 26.63979320562966
4494 21.58621213806374 25.497618453372116
4495 21.32361759770866 25.20387715391911
4496 21.75588079189224 25.010037329940804
4497 21.36252362388349 25.903980912189265
4498 22.742858836252378 25.855005308553906
4499 22.122464243714656 26.246653287645575
4500 21.147502533739278 25.438155533967446
4501 21.78581054623751 26.18252711214113
4502 20.862108380053304 24.864791311109826
4503 21.187609055799374 25.516986117895627
4504 20.68791720418722 24.02888190058101
4505 20.930454288739988 25.744652144552138
4506 20.18522605894561 24.56346952273484
4507 19.63122681751108 23.652699586541974
4508 21.19340882815814 24.858243156958654
4509 22.415931978026418 25.06725171668671
4510 20.56365324401977 24.21974006828131
4511 22.27018100060683 24.70116737990673
4512 22.77722689133471 25.229440630883243
4513 20.43358381310291 23.07031403044434
4514 20.873274662179185 24.84354884889397
4515 22.304296135363916 26.420761909626957
4516 21.820223610404792 25.800850994408584
4517 21.407143474625403 23.868781273730935
4518 21.88047069165638 25.23106286451689
4519 15.095390703442353 18.70664672535247
4520 17.522302065050035 21.28024156417093
4521 11.975468400550554 15.9211068202049
4522 10.935107719193361 14.99801408185801
4523 8.93686621911917 12.490851845028153
4524 6.21429074434878 9.805436752411953
4525 8.99953289794615 12.407353755451458
4526 13.218106590791447 17.093250144354045
4527 13.554944423191651 17.198035810005628
4528 9.820150084580566 13.50039340966491
4529 14.693705562975415 18.382059450632095
4530 13.600252716425182 17.856628657066903
4531 16.605179038308105 20.667423175210892
4532 16.516746649462526 20.257081338801665
4533 17.747052717180996 21.45797398285918
4534 19.390504736417025 23.625143317550627
4535 16.98946382218169 21.453450901661903
4536 15.02404334923609 19.180515354299267
4537 14.65744437278675 18.78301473881556
4538 14.634469943806069 18.897608892461072
4539 11.887377366815743 16.267714701406152
4540 11.606996927735144 15.738725869071793
4541 11.938171146237265 16.161565906405205
4542 13.16661473139442 17.374850371983264
4543 13.263492931841304 17.50815746905812
4544 11.849955140516204 16.508887608734476
4545 14.946754056750043 19.39451023603189
4546 13.995535213998856 18.533106253318568
4547 13.183067261118088 17.60134397435275
4548 16.495282901790695 20.877907970509703
4549 14.189711499985227 18.581693619053315
4550 12.594956710723377 16.81126084451594
4551 14.357603022029908 18.315050096559496
4552 15.475145214966512 19.04159130862736
4553 16.367865536857966 20.471368968759
4554 15.729843005356418 19.48751349464694
4555 14.74556397359805 18.691283770207004
4556 14.799356312225147 18.716575321243848
4557 18.529431701210306 22.686991788317904
4558 14.807532328000278 18.905172443508093
4559 15.326056920872453 19.289686392898634
4560 15.856775506939426 19.56058931178448
4561 12.10999251250119 16.044004351728987
4562 11.054841824024576 15.695759253011717
4563 11.085338520810467 15.593968173127708
4564 12.775479914315467 17.071874923331954
4565 15.305959422920726 19.479111933736974
4566 13.649103471094483 17.835133559632066
4567 14.235136191389321 18.85542534198497
4568 14.722236038534895 19.150356697119364
4569 12.605635562372395 17.171676677751258
4570 14.621478477699302 18.95752968773674
4571 21.771260011744015 26.02303267801628
4572 15.061999957955026 19.303759204059663
4573 13.301112094149193 17.516860938802733
4574 13.196232122215735 17.491672142602678
4575 16.118366898321476 20.24173118192502
4576 17.610872238206838 21.908846505653717
4577 18.129130071946108 22.419774911579164
4578 15.718395845803165 19.864486905977092
4579 18.653461765549018 22.896498369562572
4580 21.515680276093672 25.727989655320542
4581 18.26344678860768 22.502545845699345
4582 19.66937637303735 24.157976220024413
4583 21.202024530535205 25.29550867183672
4584 15.309748742995163 19.344825647119123
4585 20.609950863922716 24.73622975634663
4586 18.661618941414208 22.94419379626342
4587 17.619798738765617 22.28791417443131
4588 21.868273218203726 26.245637871711445
4589 22.85991627472934 27.727269795863887
4590 24.56522626774496 29.42061626961186
4591 22.015584119105604 26.302337976590838
4592 21.49317217387683 25.703343487665652
4593 21.92076080384471 26.466257346291027
4594 19.50542226688997 23.783690350743054
4595 18.0040034468431 22.708571693509548
4596 15.656108896263042 19.800541299640894
4597 15.859977465477924 20.046632964048445
4598 18.73357064099464 22.917934811132948
4599 17.95822759641684 22.035595235799313
4600 16.270233687793894 20.665079968204363
4601 15.537472246941562 20.20367472555572
4602 16.821460066663825 21.371535626475737
4603 15.512020432909367 19.375610931705136
4604 18.242176150562443 22.572366774520155
4605 18.557073038516023 23.055934333527578
4606 15.364175956145067 19.095576408346822
4607 12.999157451204903 17.12398428741753
4608 14.475266010754307 17.824198519033555
4609 13.643808930577004 17.476369733775517
4610 17.594404385323802 21.745004783320237
4611 17.270650293046188 21.642321964380756
4612 15.440010241067856 19.815383675488356
4613 16.451680801047903 20.933387704918665
4614 17.859028192539306 22.28010556318399
4615 17.593888026392452 22.16205812065278
4616 16.45382178662301 20.65228976715326
4617 17.424133631367617 21.850348236274797
4618 16.051311735940732 20.62623059748484
4619 17.318494880434976 21.85632126202252
4620 17.097573383474295 21.44887852068495
4621 16.36075265171204 20.842641025759168
4622 16.948734028830902 21.397868562623874
4623 18.578991948105173 22.96406623532558
4624 19.944633378857827 24.427878976543273
4625 18.635486802669057 22.83821981779959
4626 18.05305943403603 22.195572443255603
4627 17.407703191658424 21.71665062855145
4628 18.055619217818084 22.822081280535333
4629 18.889191590960447 23.362241452750887
4630 17.702743196085212 22.216416142809177
4631 17.07351226211092 21.493177759478193
4632 16.481335365254143 21.481907745401397
4633 18.17292798261119 22.97311854869672
4634 17.138308354300378 21.7425772224921
4635 17.824359475681263 22.44454475362764
4636 19.15468863508213 23.404378091009438
4637 19.211524203871157 23.663278697911412
4638 20.15353758700031 24.451289634941197
4639 21.04982241460451 25.625224163003452
4640 19.91563717463051 24.727604827957546
4641 19.009870402231922 23.550253049705
4642 19.618025981243623 23.911335386512057
4643 16.533285866676785 21.00758554559531
4644 17.628506108759435 22.21935606942956
4645 19.19129280916956 23.570909064282166
4646 18.350752438510373 22.752714122181604
4647 14.87711216216405 19.235153049009195
4648 16.60144625357128 21.1397111132498
4649 16.715599668568007 20.802821587685532
4650 17.411301372542276 21.6922593205076
4651 21.690293970438354 25.634950727558287
4652 21.638349313295066 25.97992709786251
4653 20.968221439735924 25.37221122938344
4654 18.96579024458725 23.470373611201193
4655 19.55063136480653 24.10912668511041
4656 20.81615981276886 25.10128649284041
4657 20.137948404565236 24.56781160957595
4658 20.937832560002725 25.140339105200656
4659 19.898856143539 24.456326623697723
4660 17.400957540306116 22.090708256314443
4661 17.894338887253834 22.512220157115024
4662 16.086362038538528 19.93418409268491
4663 18.33800170341054 22.61968028875218
4664 16.581348308260417 20.78862867283474
4665 17.394980203879598 21.594202865859764
4666 14.95053139199265 19.3530007881975
4667 10.723175308106978 14.899484054352849
4668 15.800083014399513 19.9086088428365
4669 14.274101206588997 18.71901149485798
4670 13.730047044903177 17.883962440873727
4671 10.908853458154084 15.474752620095856
4672 13.513682567193124 17.713104368408903
4673 14.714006230239898 19.054028904025213
4674 14.866168309921836 18.871440082889325
4675 15.593749995369633 19.480748065121883
4676 13.389805483908384 17.500908446397098
4677 18.061634136185866 22.240425891212652
4678 17.23405079644028 21.430246443862554
4679 14.123053280328682 18.77801993562727
4680 15.161572469105355 19.366076434481048
4681 18.503544370181555 22.55016277070962
4682 18.24601669008411 22.232697397439736
4683 16.575453875476438 20.41362278377387
4684 16.73331271407739 21.09145171871353
4685 14.802598549533775 19.117981281162294
4686 14.000594422645802 18.446109631013965
4687 16.189790441606164 20.425715096470967
4688 16.228047702854248 20.777813534140744
4689 14.071560010490627 18.708587191676074
4690 13.91096903850959 18.11494890687366
4691 14.799297997461071 19.13986713947409
4692 15.147767455925523 19.30696748797859
4693 18.617378260635796 23.055242744172673
4694 16.663553886627987 20.97519467491435
4695 17.482837148591177 21.848753457643806
4696 18.767694387235764 23.290086910757754
4697 19.71163534520696 24.158374004367612
4698 18.59760448603591 22.801069242734847
4699 18.492022872123613 22.471906059067937
4700 18.153762688573956 22.308911715913858
4701 17.904922903315278 22.120242294242964
4702 17.342896015821545 22.018105138834823
4703 17.441709154442517 21.878829333739244
4704 16.296395902026774 21.20185416704978
4705 17.72975498336531 21.859690091181804
4706 17.607134613217383 21.511956489249798
4707 19.15874192143601 23.275431459152912
4708 17.549765622693066 21.909842310771005
4709 17.871061513520853 22.005844431485315
4710 18.749984742911863 22.773800594058123
4711 16.42669214753861 20.63651745657881
4712 16.768607843420195 20.917466806652754
4713 16.377622748809735 20.41096148423662
4714 17.367390721659707 21.89583306046322
4715 18.489519300074353 22.45160148236324
4716 17.24021822423216 21.254740224700402
4717 16.771926474880317 20.661631947211184
4718 17.635791150700182 21.631226916942502
4719 17.639588640082756 22.175328671789234
4720 18.040862096225627 22.50876400838591
4721 20.298759678644505 24.80149196274417
4722 20.105278773283718 24.513746911275284
4723 18.733623045553372 23.67860457775804
4724 19.527462283316282 23.863756315417305
4725 20.171617526743773 25.230792832772053
4726 19.16584550106953 23.55843744553451
4727 18.181916243321243 22.64264727000944
4728 18.412746525481257 22.952153752872878
4729 18.478477088121412 22.851164088216816
4730 15.774926197090457 20.352483657661654
4731 18.973992745310884 23.565402023787012
4732 15.350323640724701 19.983998678252657
4733 15.114685473754625 19.78539412720553
4734 14.481513127649531 19.47773215610103
4735 14.368542742112878 19.42093616421851
4736 16.313312000998522 20.756313170981823
4737 15.13816800860881 19.763914023692465
4738 15.50517870456346 19.500712405484595
4739 13.898975602484745 18.276405704893154
4740 14.653644962270493 19.095229981954805
4741 15.885865030865766 19.831075469149273
4742 17.185919410149943 21.09090827710894
4743 15.580135132049131 19.800178390233178
4744 15.238537569993886 19.44114821567515
4745 16.11890482675407 20.29669908280112
4746 15.068339251296837 19.459571406236307
4747 14.99957162225423 19.2331769498396
4748 16.437387943932617 21.337094858377363
4749 15.917353375793343 20.513836195141078
4750 17.35494599231021 21.677098167029282
4751 14.741960878617705 18.916200283045992
4752 16.145879415637527 20.437858765226835
4753 16.02816507437296 20.563066064804485
4754 15.377514311050449 20.03150715212691
4755 15.4830070156317 19.56148048206066
4756 16.681369383864407 20.88925466574984
4757 15.582705393585602 19.747709399110416
4758 16.927316839447176 21.34544795687008
4759 18.033591503955453 22.0205708185467
4760 19.982207523190368 24.135731799518155
4761 20.510685945643942 24.271372123383266
4762 22.299238351786713 26.31279273463375
4763 23.781454161404945 27.999050485539957
4764 22.605363872983183 26.67321415358046
4765 16.5198364076764 20.59124092912688
4766 17.059521240666683 21.130714880468012
4767 17.773571168927564 21.067691817727844
4768 15.217664106215748 18.581077816797606
4769 17.55281181281231 21.68605649321022
4770 19.5564178720224 23.953371885905185
4771 14.879971385708897 19.240244884064815
4772 15.94823970931026 20.525292668011065
4773 16.68596518258951 21.170255012866257
4774 15.61247344139181 19.925792401453833
4775 11.666168616879906 15.939386146937673
4776 13.097313674830493 17.051206606235755
4777 13.792119736632007 17.61326123803042
4778 15.774660455489677 19.96987484674251
4779 17.18986669789192 21.42366938515894
4780 19.451994971049068 23.51741705792234
4781 16.12529592873749 20.370631997574602
4782 18.999888777301138 23.525949868992377
4783 16.680647660778313 21.015458376420685
4784 12.419684434735348 16.22596458342479
4785 13.321249912555633 17.475048304165565
4786 16.497269511216864 20.689178726311027
4787 15.018257927178047 19.506285479619965
4788 14.656983086843058 19.05100350585628
4789 15.740379070694743 20.345558557208108
4790 15.778613148335696 19.87814577233201
4791 13.854599040807837 17.264422177300627
4792 13.803692968583626 16.733879702298363
4793 14.517787858006665 18.31252342235415
4794 20.70575565383774 25.063979338370086
4795 20.194172918553885 24.743780555095345
4796 20.45649273264927 24.858703459535775
4797 19.543283654119865 23.946638798282383
4798 19.395687622766765 23.686552154740113
4799 19.13360041103125 23.517120795561702
4800 20.830975917514447 25.114786812290458
4801 18.909747395577774 23.07936609349106
4802 19.413878343232202 23.73249406034236
4803 18.57359593465542 22.914764910150858
4804 18.1083381321024 22.411251952255178
4805 18.208127101223802 22.47231202143912
4806 17.461471377421258 21.447142846556947
4807 18.70370984163757 22.668499846869388
4808 18.944215259076753 22.97036413225046
4809 17.302972908495615 21.449858040173314
4810 17.982955737479394 22.12549852456104
4811 16.881530927053447 21.046737317457332
4812 16.891408323439666 21.38020618304875
4813 18.904697096072937 23.228778799819796
4814 14.964802063066143 19.149788144616203
4815 14.10872269301072 18.317303422086866
4816 14.623992811303129 18.835063196729084
4817 15.051345465135892 19.233595974921094
4818 18.099062500482425 22.214777299807693
4819 18.851478560214503 22.98104733568069
4820 17.00149031753602 21.086822003264892
4821 18.86554182021582 23.1944661013621
4822 16.95744927283031 21.259185758168282
4823 17.435511810627137 21.899360067645677
4824 18.304159201790014 22.70172255771401
4825 15.508614784624342 19.712809764516567
4826 16.34782768641829 20.446705686262966
4827 14.840923501603083 18.922503403590337
4828 17.09408530614301 21.123791098090052
4829 18.381040940635913 22.292808964411904
4830 17.983094048654298 21.83590029121875
4831 18.44270374561033 22.580053450880357
4832 15.877691221843122 19.73845794097202
4833 12.249352598861435 16.56561534092311
4834 13.212573047323708 17.363786966717214
4835 15.761630202519832 20.18046705297562
4836 16.391943608042578 20.720694371851952
4837 15.7651884662502 20.171456155716196
4838 14.103963545445877 18.07441270818927
4839 12.35035174243478 16.114518778420976
4840 11.61804632927021 15.127039376093633
4841 13.024989346557437 16.882175328233906
4842 13.32724648617343 16.699780758235114
4843 15.343444367574948 18.365329434788457
4844 12.31413074591108 15.85357572428287
4845 11.204183421002655 14.278551892970356
4846 8.438066590227786 11.906148361626764
4847 8.177859114015657 11.847312177422003
4848 9.69849346518104 13.308792458014043
4849 9.427453168015017 12.800957546198626
4850 10.50174295479134 14.522690122356257
4851 9.539450272891091 12.988375162183639
4852 8.604084610073016 12.718407597775297
4853 12.869667691205652 16.90716337650992
4854 12.562460452021517 16.755031035586313
4855 13.671020418497607 17.58237312499617
4856 12.041384714478408 16.1762543615456
4857 12.240907723009645 16.21669138563496
4858 11.76929694896214 15.653315472582788
4859 12.748676842922574 16.771227835677415
4860 13.89670533732942 18.102101184457048
4861 13.340567760171627 17.50091766524718
4862 11.718404620017786 15.84550552752722
4863 11.260503997134085 15.76640455538142
4864 11.161821740636972 15.294971402677637
4865 8.107927961662734 12.311999740438102
4866 8.049995953866395 12.375736969864485
4867 8.500446499494148 12.688139416056817
4868 8.021223843774862 12.560134293253919
4869 8.294906978049385 12.603360422840735
4870 8.001244563230845 12.260859081939294
4871 8.562799290055821 12.733926699958214
4872 8.435611723458159 12.770712957582221
4873 8.276476582198079 12.531075370554536
4874 8.421600337712487 12.752924607398857
4875 7.765504466560765 12.332582577842416
4876 8.883084483424195 13.121530886599235
4877 10.863079206617336 15.169789187014624
4878 9.26502790000619 13.640586039079517
4879 8.58242885230947 12.969204970039812
4880 8.999759024266199 13.288174170359268
4881 8.936227204104751 12.982306932267768
4882 8.2026345157879 12.597939208698882
4883 8.57771755188487 12.335905273462576
4884 7.970297249435923 11.937362629742404
4885 12.182614332172305 15.819416730334375
4886 11.092228326996393 15.289283327499533
4887 10.887177910834993 15.206521510896142
4888 9.891660459221836 14.082354656054495
4889 10.459975880495259 14.650488274010286
4890 10.467426641458724 14.91963458585024
4891 9.929339700787093 14.11022189640781
4892 12.77327509508867 17.18706919330026
4893 11.969919026479685 16.209627039298372
4894 17.006138633175564 21.479765560577018
4895 16.94247632163583 21.342820914898628
4896 18.769377216881665 23.284436587591262
4897 18.188455715745242 22.52593196158493
4898 22.070410409707375 26.390458820269743
4899 18.77126466748081 23.169241879488975
4900 20.149486306921904 24.48945732377729
4901 20.774083012968735 24.979967389696764
4902 18.556187893719656 22.939546220210545
4903 21.03799778796427 25.39258756900323
4904 23.346187008264796 27.675434180194916
4905 22.21231612522914 26.586397207290094
4906 19.10109893036517 23.17911616525529
4907 16.152321843571517 20.185919814910967
4908 19.28291290083984 23.244884020853807
4909 17.355914371217292 21.400861016356053
4910 17.383374123838117 21.694662038034625
4911 21.7359598779972 25.782094745678986
4912 22.231668740664684 26.215869779798524
4913 20.24036105516762 24.38688008008806
4914 21.33603165413148 25.118323554732154
4915 19.224673354355758 23.3496657317759
4916 21.992753843784094 25.962778315228945
4917 20.241354019432247 24.20531644058456
4918 18.32163657285835 21.974466915680217
4919 17.96242167823361 22.24129927217078
4920 18.744539746471055 22.85252277147379
4921 18.689411070437913 22.584543992099185
4922 18.187551807633405 22.28289841996463
4923 20.573545425895908 24.5784343380396
4924 17.888726892627695 21.93078912155118
4925 13.511126159422137 17.306296007619974
4926 12.095602727018013 16.30945470084227
4927 11.947443627213781 15.306203953473867
4928 13.495754261317648 17.47185930647356
4929 13.641854708972955 17.472171269793964
4930 12.861192747179935 16.146410042893322
4931 11.75012509797892 15.366752045751175
4932 17.574278886156815 21.403086941149404
4933 18.376580921193817 22.147294830125478
4934 15.530653162467896 19.0987139681
4935 17.797532073127233 21.297443595595205
4936 19.529263701129548 23.69275751293396
4937 20.30124861506861 24.431618380155058
4938 20.70829395640973 24.86091815185794
4939 20.691071426154224 24.900263745039688
4940 20.276700528899376 24.425758834519872
4941 19.203937255654257 23.06980679504111
4942 18.964565257110984 22.87080938756239
4943 17.953110880370343 22.219990636941077
4944 17.946066994635242 21.767383406029737
4945 17.407450425203272 21.72877847629622
4946 18.045563478450337 22.000041754860337
4947 17.889921849792678 22.112702082441526
4948 18.27828486200266 22.439675750152478
4949 17.73154658590934 21.898346208186883
4950 18.144853614194503 22.306755236828362
4951 19.181020554242053 23.409639649261575
4952 18.449908881162767 22.939573223789854
4953 19.65462243368575 24.0488541177883
4954 19.762951810910963 23.871577590602683
4955 17.84541704332528 21.91479486360921
4956 18.073619847249066 22.56038567607217
4957 17.553299196056667 22.269199869376465
4958 17.181135322744517 21.24519672812356
4959 17.466049211643053 21.786661415933438
4960 17.417308598111408 21.359632753304307
4961 18.228947644383847 22.19125351827749
4962 18.892463504025756 22.896328008382177
4963 19.5620016970872 23.73347481934484
4964 16.95957055319876 21.071664229541923
4965 17.863621804062177 21.879672662540422
4966 17.191851432872685 21.487245147910798
4967 17.68526370146406 21.845002137974923
4968 18.798847062166384 23.02010626620152
4969 19.392468947574347 23.720111049321275
4970 19.24433012772992 23.468459558744925
4971 19.905412529418513 24.324023112682827
4972 21.71216611340564 25.822269279399706
4973 19.130300757733483 23.575610912105816
4974 17.94342629105009 21.73894117030319
4975 19.01374467188351 22.903529586229915
4976 16.855216993962063 20.429204269557154
4977 19.596238989639975 22.963382728893638
4978 20.83367345764159 24.34003747971535
4979 22.2855774104677 26.269883242559143
4980 19.40294222662168 23.381029656407385
4981 20.908939461691617 24.763580514873894
4982 20.661989860959128 24.222991316719973
4983 22.910882743992538 26.579168701590884
4984 23.947931289174885 28.060805171919096
4985 24.656503221623904 28.840114218427082
4986 21.716670177760744 25.946681118247966
4987 21.515428348836597 25.471134378558027
4988 22.210525634146958 26.502608012789988
4989 20.921618342300302 25.43889044265826
4990 26.64239725428818 30.874712787768427
4991 23.53644103512628 27.566870635703953
4992 24.378111081295867 28.57753367020942
4993 25.364902558355304 29.73955521577166
4994 24.723977838654534 28.752098502854356
4995 20.494910923632702 24.39980990006771
4996 18.581829913774527 22.961845232554026
4997 23.41829218891171 27.580767890446587
4998 20.767535481202565 25.004270846938546
4999 22.139157779486972 26.067825869246313
5000 24.376561152203745 28.73118810472138
5001 25.303618156430097 29.605304837759686
5002 22.686163487615115 26.860664640314827
5003 19.68006504080056 23.872122444743756
5004 21.917002520469286 25.917417011984938
5005 22.301151574254092 26.372955092574525
5006 19.802544002080868 24.2259060083872
5007 23.418670619689063 27.77766458500087
5008 21.293036823397596 25.244056849348897
5009 21.822692514497458 25.829264155934027
5010 20.605977876340326 24.5688283159149
5011 21.790309715809137 25.953896280949486
5012 17.78525437958723 22.097001000428822
5013 21.02639313650449 25.25085332054626
5014 20.114113231457097 24.216682216680915
5015 23.261117440128167 27.493680973814275
5016 18.536438737243905 22.620530952233565
5017 17.119791752154708 21.173076920952145
5018 18.229266361161844 22.29179316290187
5019 16.576388338685653 20.676335780096707
5020 16.85447241729789 21.11118981520988
5021 18.221717917954603 22.58488338333657
5022 19.791662399557513 23.95655517727269
5023 20.689953394427466 24.737888479133545
5024 18.968852598752466 23.215892344531103
5025 17.77167011319864 21.842244283908226
5026 17.10815669173768 21.222920058299945
5027 18.014876897357002 22.009171588880278
5028 17.0013714107609 20.690041202933504
5029 16.24057001603088 20.204969144925876
5030 16.973413350951766 20.878325255834582
5031 15.375654979648921 19.337625279318114
5032 18.03628844868336 21.858205745826904
5033 17.64150406447751 21.854999339136146
5034 19.99373078651372 24.129133493586714
5035 17.808517537017895 21.910268812915227
5036 17.080052339773502 21.474785517114757
5037 17.195045488137847 21.51291962671149
5038 16.646801860310713 20.916434112269503
5039 14.543177756316688 18.956067875157913
5040 15.815541691671157 19.973946231285478
5041 15.31359460357155 19.504335210587683
5042 14.29534703801592 18.606153590126084
5043 12.486362824763075 16.891623110599237
5044 14.70692077841167 19.11100182966861
5045 14.737748405536086 18.922354896115227
5046 15.122556056951225 19.50672205442043
5047 15.111796668135112 19.444940411598775
5048 15.352361980447276 19.93735682006379
5049 17.379994579618568 21.655977986639044
5050 18.890648579120196 23.163786668489188
5051 19.577025895898167 24.048528047283
5052 16.8304894433433 21.39320058260288
5053 16.203272505745986 20.01987262238465
5054 16.38552207825888 20.64978270301171
5055 19.177601008807535 23.468238473297767
5056 15.403885922528964 19.626527776108933
5057 16.933974255125054 21.31084793189696
5058 16.929785699340588 21.16591610673692
5059 18.58544529518983 23.058588997491196
5060 18.566983595609738 22.836255957293748
5061 17.076119637953088 21.357280193096205
5062 17.76530361519401 22.06793708210408
5063 19.336226316843316 23.693093980807507
5064 17.766421138883256 22.197944501549806
5065 16.156589941082583 20.404866073837237
5066 18.06838857249433 22.134297361067162
5067 16.57770381167877 20.999672371496583
5068 16.717797743101563 20.825720133891952
5069 17.624779057416823 22.024539647493548
5070 15.581826586763688 19.76402275755901
5071 16.28704811384624 20.733397650662123
5072 15.905899311904033 19.800121115502165
5073 15.719771658286481 19.44328785743792
5074 14.678486235058362 18.436845351610504
5075 15.947348205885568 19.682047263355827
5076 15.641711868037852 19.554019325601928
5077 16.135185268533373 19.72343422751638
5078 15.123383381701158 19.033230708548192
5079 13.377771893156517 17.149334820053912
5080 11.307915448005637 14.86782622397935
5081 13.460869597484674 17.349286140119553
5082 14.236173578492853 18.0421125554531
5083 13.239213651967786 17.063153576724524
5084 15.356203955206924 19.215345809793767
5085 15.347669615348389 19.753902605662514
5086 14.746844207468005 19.09666694669098
5087 16.23480593012271 20.63790523048166
5088 15.499595309761782 19.99515537158123
5089 13.861090095788665 18.334993649608233
5090 16.819717158977813 21.203324653098125
5091 16.628968234735645 20.790009087621026
5092 14.224827176488263 18.54799810727257
5093 13.641177668082808 17.905251796819645
5094 15.814381694147363 20.27487039095248
5095 12.908551856460996 17.264786180637657
5096 15.96615502924099 20.121091911652258
5097 14.933056074060266 19.521619791042806
5098 18.310023264534404 22.824130861283386
5099 19.225432994670236 23.660772209802804
5100 19.626475141329962 24.24293382833449
5101 17.353823456790643 21.66338864900004
5102 14.875615465728405 19.20768077710262
5103 16.3373601599585 20.54542787610862
5104 18.956729886787258 23.28016232077176
5105 19.427075854760236 23.52666195328626
5106 18.930227003351437 23.137679216565033
5107 16.997346416717853 21.325893594814932
5108 17.967547156481427 21.77619636991213
5109 15.792593817398108 19.28730338964452
5110 18.20394661729437 22.516628700408457
5111 17.88872788400484 21.725866203024555
5112 15.989417450862792 20.244232023891026
5113 18.12206988677863 22.455583180930283
5114 19.51038418341131 23.674524208481767
5115 16.962479511248077 21.28594686041045
5116 17.45615922281774 21.639273324612844
5117 20.424760583769217 24.47575094584029
5118 20.972383848136335 25.524774698750356
5119 20.138576658125572 24.748266605734955
5120 18.711065085886563 22.865032812232474
5121 17.335015618801254 21.906467883030565
5122 16.588250782885716 20.922692491871338
5123 16.25713937303194 20.40843576178915
5124 16.266832665228815 20.428791267810016
5125 15.893614113618138 20.13097064796252
5126 16.71134206224855 21.051145687757245
5127 15.9752592402674 20.416397479693106
5128 17.197279164921884 21.656422845276083
5129 15.495022533767406 19.462822160225016
5130 19.285527717523212 23.58420048139146
5131 20.64074713399774 24.594447786257494
5132 19.28045190748017 23.726255466150374
5133 19.50803435826825 23.568768113227417
5134 15.308342713573374 19.618301848646013
5135 16.104673781564365 20.47412568468494
5136 17.399068777827054 21.76702372709686
5137 14.744855607799746 19.233801242963914
5138 15.05599842317893 19.09687387793336
5139 17.31094310327488 21.03571234019826
5140 19.81118347298308 23.97270966100402
5141 19.839773986961596 23.94248053520461
5142 22.88175044089608 26.86840689456551
5143 22.891020527439007 27.41178176084195
5144 23.8791887442207 28.29505093830877
5145 22.458498021095327 26.708368646208882
5146 25.775386219113226 29.83091899301286
5147 23.339082003828597 27.807471497746416
5148 24.637260396876542 28.88837115678364
5149 24.810552326630003 29.06833783398815
5150 22.24398700240549 26.374224377969114
5151 21.549474455311845 25.404545617909033
5152 20.976677459096774 24.991433992156974
5153 21.920014763913176 26.377987584668418
5154 21.228430533043436 25.43166011778301
5155 22.919172545402017 27.214176758312913
5156 21.019462711775898 25.5728114839506
5157 22.99757842392149 27.288142918888518
5158 23.678957260584774 27.62293569217102
5159 23.77754699108163 27.56576477368133
5160 22.728070348428187 26.961561402355475
5161 22.989142155511257 26.745316736182453
5162 21.292851096383753 25.441267454803732
5163 23.83856055674439 27.580286377606
5164 20.12854399323881 24.68701301079498
5165 17.946917644528376 22.163138557525784
5166 22.181051337046497 26.114018340350516
5167 22.633035547536075 26.97786906997094
5168 21.64271209499598 25.992610056382166
5169 23.828813080346716 28.24411902853377
5170 25.191639682543013 29.40513632682734
5171 23.334771843065944 27.714862420399758
5172 24.245558019535494 28.738791579872053
5173 23.53823054676754 27.875406216440908
5174 23.243407021867405 27.635847718374432
5175 19.66538069173918 23.8963694487406
5176 16.600064674595334 20.967720529542934
5177 20.273766835259572 24.663244928853615
5178 21.695527686100338 26.193652642686374
5179 23.451559678793696 27.712849601631856
5180 25.428165335488366 29.942779617620303
5181 24.194428127921434 28.47292760113439
5182 17.604127404690153 22.11843338092626
5183 20.313754736748436 24.515756143760186
5184 21.168341661541216 25.52391303328567
5185 19.682968787854477 24.028684393623916
5186 19.18760775362727 23.53432079751002
5187 17.1841148708588 21.403133353479088
5188 15.334247499687509 19.546559417500678
5189 16.78782522124747 20.83482859162006
5190 16.69896252748456 20.947288828984377
5191 15.338068380445327 19.7283997878528
5192 15.99541839890014 20.532569701075907
5193 17.005138969392924 21.133789875755248
5194 16.415734093179104 20.747838653269394
5195 17.110920661268413 21.60650537030742
5196 17.955985261898782 22.146910909845776
5197 17.702436194384756 22.23516453728653
5198 17.476438639276676 21.55500613854188
5199 13.898638466611198 17.88344704811377
5200 14.366186025405439 18.949395035896508
5201 12.780213497739847 16.83405210277103
5202 13.505600622083008 17.32615530436971
5203 16.451581733822156 20.338317284739357
5204 15.56975007663176 19.56545910148727
5205 16.301530417538878 20.392537100685658
5206 17.741983232969343 22.41145329360065
5207 16.852269789102554 21.26157798652517
5208 14.473452326731223 18.53221835324095
5209 16.01019756609947 20.319018962735104
5210 12.72179413999895 16.602851321235903
5211 16.910185660420733 21.18251510343347
5212 15.669848815967816 19.733091464766307
5213 14.669896153237794 19.061199817340036
5214 16.110498975218647 19.574625253513354
5215 15.881771605159283 19.872182141797218
5216 18.37687599754314 22.53659513157483
5217 19.783387732377992 24.11419573884737
5218 16.256826228473525 20.604439391964704
5219 12.899625266795677 16.87958515811441
5220 14.281664804996636 17.845615921240103
5221 15.182716742186768 19.40466201657963
5222 13.545927392490666 17.84723261206688
5223 14.791760695892323 19.02156332596966
5224 12.259802984928868 16.27665591982064
5225 15.62110400753561 19.915910441760797
5226 20.98616473600926 25.07964022404694
5227 17.590421189695878 22.34943964733379
5228 22.13564947770482 26.62261584811327
5229 20.91661131259899 25.266879535540344
5230 20.114786402897003 24.526350284839225
5231 18.600397861730617 23.01347359833107
5232 20.095977547556206 24.424364959321718
5233 19.715085794619064 24.172404958631756
5234 23.060437100706256 27.36030159133586
5235 20.782485208265157 25.104173538932987
5236 23.056012162120656 27.299413885391523
5237 21.678284191870823 26.083205468618562
5238 23.19619011835916 27.652198105093593
5239 23.37857869148921 27.761635572677942
5240 23.181971563610595 27.195467022998134
5241 22.397221281230625 26.721021670488753
5242 22.30348119355698 26.56649526174316
5243 19.247889776880005 23.580819935739623
5244 18.9305748904803 23.375511519572875
5245 20.599952040887146 24.982792711928766
5246 20.25119042834631 24.78015678731155
5247 20.51765636001966 24.98528820761676
5248 19.647038079399138 24.134209719367014
5249 21.277601471489533 25.573015380235784
5250 22.623788444046554 26.99016931153067
5251 22.158241310775452 26.711440127971716
5252 23.20240356895686 27.473820132412197
5253 22.114056112320576 26.61799708893474
5254 22.117478006831483 26.661558556083463
5255 18.85077649641182 23.377477297966355
5256 20.217270055502258 24.553340019078604
5257 21.55142790702122 25.715131061186476
5258 20.677186935880286 24.681485700716177
5259 21.26435839589836 25.406326654700937
5260 21.475637529386802 25.78002541375339
5261 21.985385311348807 26.244155133040014
5262 22.962803485287363 27.019432743622435
5263 23.373894908110394 26.943037324327772
5264 22.183774382477953 26.214323311283206
5265 21.121855287006092 25.004998068807616
5266 21.95319788191157 25.271119899288898
5267 20.618700835350925 24.285444543950103
5268 19.93925260983835 23.771277111762544
5269 22.42472365787833 26.134178005458917
5270 21.797843444559614 25.495186747694447
5271 21.137953453680183 25.399062009591123
5272 21.308345711022056 25.428595664237772
5273 19.230340918691514 23.699713530208033
5274 19.719317234980313 23.937094344677035
5275 19.216175039513928 23.473764520588777
5276 19.590436044506152 23.92229240799148
5277 18.428468135277004 22.591523308890576
5278 19.1438777316954 23.447316710560923
5279 18.7114048931044 23.119271583638238
5280 19.358259249848583 23.89225565113419
5281 20.888310688964093 25.097285829437197
5282 18.93625068499551 23.060830111154356
5283 19.345868671706405 23.57345613172652
5284 20.998761548668387 25.18520124090838
5285 19.138334800678535 23.033469259209994
5286 21.442172316428966 25.438875612329294
5287 19.946900843106285 24.3419591417816
5288 19.27613610710168 23.487057633886717
5289 16.716518130495892 20.92544495171769
5290 19.30658740973229 23.423405210077398
5291 21.553680420321733 25.813483198862397
5292 20.907695188887903 24.84535725280088
5293 19.27436472418309 23.27488045853938
5294 16.85408414788126 21.044231256369375
5295 19.749377293851943 23.648670854025465
5296 18.707506961367226 22.979634323826186
5297 18.769233390534783 23.05926687285394
5298 15.085102511987863 19.39775926102486
5299 14.855042550891303 19.298549824039945
5300 15.75541720970261 19.725125919796067
5301 14.165609915154485 18.171828359494295
5302 16.441841353627954 20.056094024996995
5303 15.825413334508747 20.05216112497284
5304 17.46594393851903 21.85729276556648
5305 23.792369374748713 27.93394668447801
5306 22.453031404479393 26.450971478611837
5307 20.032487591321853 24.339833999120437
5308 20.264572990188107 24.697626612633737
5309 19.381880870313147 23.50946501717645
5310 16.332719950857097 20.834194397024937
5311 21.377568130320437 25.607907874522287
5312 20.260517720648235 24.35735022541042
5313 20.46430539544483 24.382096153628964
5314 17.359589596335805 21.633442009403044
5315 19.868696467490654 24.044030042218324
5316 16.399311924760138 20.603725076929226
5317 17.57615375297893 21.703464177725746
5318 15.602594929708761 20.05499160120962
5319 17.20737904957126 21.46202413910701
5320 18.02382670196906 22.217046926609928
5321 20.136731508147776 24.170201980984743
5322 22.279495574430612 26.552734663465845
5323 21.978393065175904 26.204752923287714
5324 19.81080347264229 23.99852493854937
5325 19.81784845725266 24.493655721855234
5326 17.998367719182838 22.059914582095278
5327 18.37829661060501 22.792630888966716
5328 20.533039758525728 24.864512705653254
5329 20.22523529756881 24.331462364362878
5330 22.790473557396087 27.10565849264167
5331 19.12066605479344 23.407542320588476
5332 20.705175077102368 24.86923223382668
5333 25.31967934497836 29.010155753723858
5334 24.407908297762404 28.521466902451714
5335 25.576185570800735 29.43404493812878
5336 25.226456596616813 29.2413585906364
5337 24.645127370571853 29.13877058401023
5338 25.17561110165094 29.341422427624526
5339 25.17162346866252 29.368446698883943
5340 23.351878685901223 27.28470470607998
5341 21.970097445628745 26.3096732400028
5342 23.527474504909073 27.581637976461593
5343 23.574538551995136 27.793342058870245
5344 21.240400935896698 25.491987600984466
5345 22.059665731659337 26.085992679530573
5346 24.649746909986348 28.83576028107375
5347 22.047544100902524 26.25129312201379
5348 23.89990476032698 28.221949416048197
5349 19.569319718243825 24.05174735849415
5350 19.372549194366034 24.053833547526462
5351 20.40776973227957 24.801644793709652
5352 20.758722666666714 25.02302778248347
5353 20.333702780304584 24.58007311355168
5354 19.9068672540009 24.255661684788635
5355 21.04478696516091 25.11405636604954
5356 16.31802548295565 20.63406991437293
5357 17.688895722002094 22.116870032775605
5358 20.70737340116853 24.840882187246766
5359 22.276471404561455 26.430685116316475
5360 21.296290704242306 25.698446934631967
5361 22.426075420371596 26.6178536120237
5362 21.047315265760307 25.463517145714892
5363 18.42648009021962 22.45554182656729
5364 19.45515031865957 23.87490642624087
5365 18.640092253146772 23.079842301400568
5366 17.779938786841555 22.11174943010947
5367 19.462911340397845 23.785797164120808
5368 17.794138249267636 21.97819631617044
5369 20.27535026159393 24.491419550496936
5370 19.606876872145435 24.062246314220893
5371 20.581996773701228 25.05416936383024
5372 18.814121515190216 22.916913040934663
5373 21.236257570749604 25.610656599982295
5374 19.927508279354285 24.42678778684068
5375 19.346383986608945 23.73964329248761
5376 19.95844894436539 24.47420687878421
5377 22.04775079217365 26.444549404572257
5378 20.75061059076493 25.328335759322982
5379 19.676332455431712 24.11606217818941
5380 21.420228638890293 25.855355735053706
5381 22.24964292910461 26.643124129617856
5382 22.123893291887573 26.44826469135167
5383 20.833740813649403 25.398104581218604
5384 18.747453628701507 23.01618817727739
5385 18.33092945956452 22.530222993496864
5386 21.35398277405769 25.737372871558396
5387 20.03224286117071 24.466404482797657
5388 19.43845425691253 23.97637872304741
5389 20.753623549466646 25.215483512105088
5390 22.97585519653867 27.360388625236844
5391 20.706469641886365 25.217767340814298
5392 21.66542562010118 25.886589379535064
5393 22.12354685703545 26.42132952476197
5394 22.33947877173215 26.90089152333946
5395 21.45407332657306 25.715805581535424
5396 23.17832479986424 27.462696564312633
5397 22.176481715119177 26.492657886314394
5398 23.689095163108814 28.205317727228792
5399 23.04971893540103 27.133931579665067
5400 23.877516842049868 28.36652020940185
5401 22.99846243419176 27.334163256335167
5402 22.784285585716045 27.109127922173315
5403 22.3606084647431 26.516175346263175
5404 19.95989217259897 24.411198321799894
5405 21.357304819191807 25.71239258262796
5406 20.28306349700314 24.52415941573216
5407 18.584271667098267 22.34224090320428
5408 17.375483459586572 21.510352523581748
5409 16.78606027979926 21.08551776866993
5410 18.0815157849238 21.994740519874398
5411 16.259684387266894 20.196320257915012
5412 19.19594729558041 23.321237074914563
5413 19.04109942491937 23.20589060488179
5414 17.447491042252743 20.977857400744497
5415 19.72849794619823 23.773579696717473
5416 15.624655662655623 19.532076523569746
5417 20.240723686504424 24.570837068987874
5418 21.25489381735283 25.435256535202495
5419 14.363739170989836 18.462767337895684
5420 14.166131229082653 18.27235295878527
5421 14.63169413558932 18.954336137377272
5422 16.062851719440555 20.44924382898938
5423 16.985956187356138 21.31342426414591
5424 16.70798766805623 21.138722393551657
5425 20.786563471121667 24.909413212832817
5426 20.013808916117 24.049635510700455
5427 20.85183048142221 25.058030197901754
5428 22.043786842827863 26.740903895835142
5429 22.162914685170882 26.52792362772726
5430 20.330096152051127 25.254944464779317
5431 22.476542120141787 26.991307281893402
5432 19.905041597800967 25.21894958095936
5433 22.010801403056654 27.173596089294712
5434 20.437673664152587 25.186544526845253
5435 21.33130070812582 25.995515994272886
5436 20.224381472604577 24.89391125540313
5437 21.202476567080566 25.8958842881722
5438 20.354333859326964 25.54008137864548
5439 22.922694677749632 27.23278140333916
5440 17.682364813981934 23.038439542965264
5441 18.95163791246177 24.043701623627733
5442 17.036229434955118 22.196264122490895
5443 19.260299635784417 24.529493043513092
5444 18.75576174838221 24.312418663799416
5445 19.949121312669135 25.05297179380107
5446 16.56404783073802 21.65329286132662
5447 17.0786931586218 22.65315673663929
5448 19.702650195540162 24.94024359790781
5449 18.892848870398165 24.062176569347255
5450 19.07930538031959 24.106338056745304
5451 21.965832601766763 26.126262816956945
5452 22.53153163714229 26.79490885836202
5453 20.405818690064592 24.86637592190784
5454 18.08374977791573 22.558307279534965
5455 19.944055851117543 23.989295884410488
5456 19.550059558751325 23.94587978208444
5457 21.26908834272375 25.613553314304696
5458 20.906156214433523 25.166215707770277
5459 22.320377366313135 26.801806645254075
5460 19.820539337437523 24.215887189087404
5461 18.74010769497745 22.908759931820086
5462 20.327169864169417 24.460805184394868
5463 18.725349304226995 22.780546354092234
5464 17.572752285491212 22.093944041964424
5465 20.87082272097796 25.032333130560794
5466 20.25294814622733 24.693895731563487
5467 21.7478840909159 26.23690246649015
5468 19.945783484122124 24.18652051303759
5469 21.491581753376046 25.77617930368522
5470 20.225445833283025 24.704139240399382
5471 16.65188239709975 20.991370902918632
5472 20.47921394236794 24.856995108060296
5473 22.679906178808565 26.67437512799998
5474 19.67575441374005 24.084535808179922
5475 19.164031299923447 23.407462220150894
5476 21.16532437671028 25.580590610324606
5477 18.837298007159962 23.007366651912935
5478 18.34317078761177 22.638599745864735
5479 18.47846235679643 22.75566359416857
5480 21.907853278642566 26.226599371866815
5481 21.535043148156376 25.72718300503911
5482 23.59634311483964 27.857454615404123
5483 23.953598283422103 27.923961028864582
5484 19.459997692319845 23.96035059637433
5485 21.44830614989893 25.669912045501732
5486 22.599440703629764 26.928460418835524
5487 23.75079048248805 27.941464718654224
5488 20.966005909206057 25.439557411160195
5489 17.04871537783652 21.78992706736928
5490 17.279051973908356 21.897216845681367
5491 18.598606971993963 23.248863021133108
5492 21.204996164744163 25.620389164365058
5493 19.40443631272101 24.070318087683077
5494 18.4583004864076 22.48027167396766
5495 17.07061481626733 21.21386505411861
5496 18.679323728312927 22.985160407717107
5497 21.507788236630514 25.803982069476252
5498 23.238118777547363 27.671971488292765
5499 20.19761646333795 24.343702937256072
5500 21.050384964539322 25.677487894518197
5501 20.596928067277428 24.764558941245564
5502 21.24921074445403 25.507642882373283
5503 23.671496357449396 28.09923277466733
5504 24.45259822993867 28.8291082974349
5505 21.751832896124775 26.069119217202367
5506 22.017698658056695 26.213925553841644
5507 20.842269642272473 25.37278727573394
5508 19.10589967815899 23.41225994980147
5509 18.6564208760893 23.069323875307273
5510 19.66438400545206 24.17301164307562
5511 20.098162350163317 24.34714676082658
5512 16.343421144348426 20.855379233859935
5513 16.720160743054862 20.93720001253159
5514 20.429211249722798 25.082915749557586
5515 20.9199416306797 25.15742921225331
5516 21.761658894850953 26.168628070570385
5517 20.633369297823226 25.049378813325166
5518 21.590123442304268 25.951581052000556
5519 18.816003070027048 23.112270071150476
5520 19.856127284240795 24.12357158142127
5521 21.406349739093077 25.84882354188826
5522 22.36102256521625 26.762249909202314
5523 21.7397225672989 26.145544457671324
5524 21.305079813997654 25.76524857827248
5525 20.483714623628433 25.11660106069061
5526 21.24970366732075 25.65451604124061
5527 19.023737832519487 23.46074417851247
5528 21.964545962792243 26.475801940837894
5529 20.413295956663976 24.747270830958055
5530 19.812786794021918 24.32485202823751
5531 19.31257528043863 23.920490431007998
5532 18.87936015460566 23.253665614980992
5533 17.662133961072172 22.067348080477952
5534 19.402777148869816 23.58027897748706
5535 17.267364446054643 21.500683637032456
5536 18.86497556184762 22.948875996715163
5537 20.146887766202436 24.442248317616663
5538 19.15013247406461 23.45516000372495
5539 20.467293272372803 24.72237227179039
5540 19.86469423132695 24.10066353409829
5541 19.88110827847841 24.121326542882155
5542 19.623298627658517 23.972353556475202
5543 21.690281406991943 26.004904508344666
5544 20.54412917408711 24.81801559639084
5545 19.204879493693074 23.42261897834496
5546 17.24072434037201 21.811442056931963
5547 19.100771223101354 23.318680572031973
5548 19.943898938293 24.43598094682592
5549 18.202730397434344 22.405017835226822
5550 20.067043600930106 24.345123312075298
5551 22.034008665369292 26.31976917315362
5552 18.810013829490718 23.146076757876834
5553 20.869574743123508 25.235083494167345
5554 22.39617655639823 26.898795435585775
5555 21.86380914210972 26.28295427832864
5556 21.777593526512355 26.004304099490923
5557 22.59743695954041 26.81012783579311
5558 18.793722660455725 22.73981799580426
5559 19.694344303793116 24.111442824937217
5560 19.72023890575358 23.84845930480078
5561 19.922039116303765 24.5061687986258
5562 17.831357367116613 22.249527537689907
5563 19.797626173747496 24.273861527034768
5564 22.157051858452775 26.721241929680968
5565 22.62138658032635 26.614074065198746
5566 24.22279478013784 28.26905432671186
5567 24.39175793491923 28.56999816621647
5568 22.45812763724837 26.652180494044934
5569 18.043549973362563 22.448524752527025
5570 21.677377710966972 26.021891662486546
5571 21.266349561627173 25.611451787272358
5572 21.35609368723765 25.494502227102842
5573 20.560754342837996 24.80424394176939
5574 22.25380877209799 26.43552594857744
5575 22.272355916902832 26.457690313018986
5576 17.936832460060952 22.42552941535099
5577 19.21187032554644 23.743405071857378
5578 17.200553172869242 21.382892400537933
5579 19.21980120379919 23.351877784266815
5580 21.821761676242346 26.0556438317065
5581 20.445056724029165 24.635976592197803
5582 21.975279510482558 26.516893942398525
5583 19.840793143884518 24.174094950445884
5584 18.12254499701606 22.41886194763059
5585 22.660911682019254 26.79115212323551
5586 20.927276316011053 25.191766909034463
5587 19.472569816192202 23.83734386569968
5588 19.339498333835415 23.683302525432463
5589 19.7496797988636 24.8588688734735
5590 19.37897412046911 23.706213577245958
5591 19.149155256457632 23.63632680467425
5592 19.88473894402789 24.230530834122636
5593 20.255595268690417 24.481815793858143
5594 22.008267689434785 26.186311455435668
5595 21.207405000883153 25.813643976480297
5596 20.476655424108774 24.594769052824244
5597 18.68307803613772 23.054227917126564
5598 21.561575522766972 25.848796653083827
5599 20.97571607047422 25.355397481519947
5600 21.472311143048763 25.499843528503376
5601 21.53807752734252 25.8393966959333
5602 20.454977773825775 24.642889743370983
5603 18.57645517541948 22.951195933655942
5604 19.64866954219157 24.00993831866833
5605 19.433319678543715 23.715000489822327
5606 18.52415272811735 22.821061399376802
5607 19.57257347627771 23.650208520110777
5608 21.543324745351367 25.949592955611532
5609 19.43533378758217 24.058410724969782
5610 19.72369158153946 24.211536831436774
5611 20.02813154343494 24.512692993960375
5612 20.023007160920017 24.331164912103937
5613 19.180552442863743 23.27318298323092
5614 20.11080271234347 24.294969885692975
5615 19.54518625676663 23.884896137101023
5616 20.33828110322339 24.777552522131323
5617 21.706162332307446 25.908731924274885
5618 18.328979492977062 22.417829046495523
5619 20.998819073562704 25.432616648937852
5620 21.72284540818613 25.879541866005273
5621 19.105985343760228 23.260511581248565
5622 20.207338459648394 24.435678644899863
5623 20.95214778185567 25.299836682375204
5624 17.489042452461188 21.604181636869242
5625 20.58082376964078 24.81936231796352
5626 21.076560716975344 25.375638408502336
5627 21.145030562014412 25.57939956800623
5628 20.101881593829184 24.450538749677367
5629 19.402282459363555 23.68378601417536
5630 18.41303977173814 22.818237461775905
5631 18.566958405980884 22.56942116060465
5632 19.16649982328518 23.593732275322456
5633 19.01183031253417 23.6369847593892
5634 18.959093358324427 23.120323012263444
5635 22.39077845240553 26.594820210271976
5636 20.812725848966853 24.879787944634522
5637 19.41418337378944 23.5772158459795
5638 16.90936453154034 21.15483441700618
5639 22.73893217548444 26.863615667513805
5640 18.10117259480378 22.37257865622487
5641 20.89246537759987 25.101570288071517
5642 17.91663824479742 22.254572926391393
5643 18.36827420906171 22.634718958304394
5644 16.62148418202519 20.989625428590795
5645 19.666023406602772 23.870666655168254
5646 16.97243366762768 21.420711979747338
5647 16.59347295364582 20.76629940570191
5648 18.35102983334032 22.768180356132287
5649 18.806630585569483 23.162036719843893
5650 20.65943019974756 24.707756904023018
5651 21.554098575042584 25.92442333503924
5652 23.23011943331851 27.479913534117983
5653 22.43267478810539 26.300667813940493
5654 21.839952898043645 26.028503257711268
5655 21.76859672978668 26.275206774272505
5656 19.47071832718153 23.880281373611
5657 17.956604641474108 22.049448649174604
5658 16.573930209445933 21.085809809662845
5659 16.20158213990182 20.469241830710683
5660 16.14250929650014 20.523325705262703
5661 16.87775080315504 21.28249461527628
5662 16.588310419121274 20.90226637521745
5663 16.031789081405243 20.274480021993465
5664 17.000880832114255 21.50541033445437
5665 16.840444745313082 20.8908215792003
5666 16.499933052960294 20.72649866749847
5667 18.233551725705507 22.49421244643617
5668 17.440703484509086 21.744683412254297
5669 16.438546565158216 20.781975070272225
5670 15.741930768801375 20.294577586019166
5671 15.69873265006461 20.172018407882955
5672 16.11682577005286 20.209077299197794
5673 15.298373705107347 19.449216614672782
5674 18.944778202145223 23.347352556432188
5675 18.43560660507015 22.75970686427375
5676 20.059802883103675 24.169500197475415
5677 20.038569059191772 24.351368115369496
5678 20.690859081944254 25.317415034413226
5679 18.880801584148468 23.060737962985762
5680 19.738852377947712 24.04864960454459
5681 18.919772767288553 23.27655539565997
5682 15.752085213631204 20.276197751508597
5683 17.394586018914232 21.37629851728272
5684 18.15261043176206 22.655001192828767
5685 14.78275770824128 18.99767075942863
5686 14.330297587478494 18.53873391952591
5687 14.672393670563183 19.20699323154834
5688 12.554800735987717 16.727730198447457
5689 17.235672469564012 21.6545292472444
5690 18.894241432496713 23.116001548303565
5691 17.798850226576644 22.461820603771244
5692 19.74914625105378 24.210539247772147
5693 15.659555172327954 20.13961522633233
5694 12.696402122878757 17.19859948583451
5695 17.803610610942364 22.564607500972986
5696 19.24128684926348 23.798936865264665
5697 18.63184351646089 23.500385944482144
5698 22.132048804338805 26.75614028767178
5699 20.437274525091432 24.98024108170669
5700 20.606081881628537 25.07358833534319
5701 16.564554762128868 21.255959178835973
5702 15.967326228614066 20.5432814145174
5703 17.88993743816247 22.543483112893597
5704 19.01942247647635 23.556928337777205
5705 18.018950906960992 22.766250563184457
5706 19.57083097265461 23.991687872307576
5707 17.73746282844239 22.416397073225383
5708 17.15531909703309 21.81478110126833
5709 16.95121458105545 21.58429383735734
5710 14.741901557074268 19.337971540484315
5711 15.924036376941766 20.732506997801593
5712 15.595785659218112 20.21439228292714
5713 16.194667378010404 20.71173961924968
5714 16.10678745628063 20.645541265772554
5715 19.162190529942873 23.62929904535724
5716 17.44625086714559 21.879950837125328
5717 17.80676839418317 22.461516572504554
5718 16.1638035427185 20.78589301273215
5719 18.492522900070583 22.892754097026103
5720 15.629926957133282 20.28001995698686
5721 16.19849632650956 20.507946946402424
5722 15.127964108417308 19.820621441854197
5723 15.712579981574345 20.31795296608953
5724 15.54764470812605 20.04695163034586
5725 15.66058755056455 20.5782934830628
5726 15.2345853536071 19.720300887781672
5727 16.01761693279991 20.335538401378066
5728 13.193079588874319 17.814192179063976
5729 18.35217157854591 22.89172238688553
5730 18.30980407678111 23.006313402048107
5731 18.979843065846406 23.302878010334023
5732 17.399615509883834 21.83454891211163
5733 15.647763244900483 20.06720523881765
5734 15.071075663466745 19.363589706069266
5735 17.774819862446563 21.780387755485037
5736 17.55520791775384 21.943674255266508
5737 20.215180735708923 24.486301228559313
5738 16.078429270768947 20.45567665583233
5739 16.09421118532905 20.30666082131981
5740 19.295117772115432 22.860931554740052
5741 18.35821492132484 22.105421494494678
5742 17.24902572512062 20.962536532086972
5743 16.07415959287666 20.351990404098295
5744 18.250611887206187 22.2668897136701
5745 18.15990012796942 22.461877999811193
5746 17.10267071754343 21.37783093413602
5747 16.846969985135647 21.320040242455192
5748 15.170808331847539 19.498785632190334
5749 14.919651278216929 18.99334609327315
5750 15.095953489413978 19.101984052983564
5751 16.116228243836385 20.17831035474622
5752 17.884753532267183 22.094526563170863
5753 18.269526102192298 22.515371146808565
5754 17.981427887548662 22.317466611082374
5755 17.096270172551694 21.308553833485004
5756 17.069893030300875 20.777428702317977
5757 17.413370794970643 21.489173906997348
5758 16.605518223304312 20.75772357276064
5759 14.074245649334491 18.48139405906576
5760 13.838331210959858 17.847863583407136
5761 19.51767325275765 23.80665828818409
5762 20.882973918237187 25.151363043853202
5763 17.605165446650243 22.188712490782848
5764 16.424587470095776 20.823888779826653
5765 16.33022945248852 20.457102321503275
5766 15.76457438715164 20.05469105642373
5767 14.707827344891554 19.044603909004632
5768 18.744552581157937 23.319216251898137
5769 16.616180766753274 20.766883064719195
5770 13.170046511240166 16.965852940805817
5771 14.600585908740689 18.34050826234538
5772 16.58083609333564 20.99367288627094
5773 17.58595330377054 21.821517001093472
5774 19.938625041810706 24.21081958310987
5775 16.59964628473911 21.02476791113794
5776 16.608028301660273 20.394766350498216
5777 15.116846580925296 18.9207964715254
5778 8.8296731559348 12.64559637079999
5779 10.31478329552654 14.46691535263383
5780 11.835139840409589 15.523443762762577
5781 9.511363354854323 13.626073040137895
5782 14.229747895121557 17.9113918159151
5783 13.645661052482813 17.797506391719132
5784 16.203170208813102 20.591668027145875
5785 15.048698821173378 19.466256185050685
5786 16.878705916088716 20.834733399650812
5787 18.584587585912644 22.807625805357013
5788 17.026640195495613 21.22637155431728
5789 14.976997459942503 19.34727728663415
5790 14.913309113244805 19.45472759457198
5791 19.749353286416717 23.716717581298877
5792 16.822258505814 21.06963218183368
5793 18.99933377525418 23.49913386758185
5794 18.69361218619911 23.021323232884686
5795 18.1914940768323 22.481571547171228
5796 20.116834917890014 24.30912055825195
5797 20.233844758083432 24.84458048439542
5798 18.69137567239108 22.853208798821573
5799 18.08310265469865 22.0700100869817
5800 20.682012702915745 24.64473326433317
5801 21.278971442503693 25.669230371045103
5802 20.114623958205954 24.320984827480935
5803 24.50518475016039 28.67547765639695
5804 24.84480457598498 28.51601356399637
5805 24.429363880839098 28.626602803351275
5806 21.49079069403997 25.798334637051923
5807 21.468277906150046 25.197960263197434
5808 20.454269663714705 24.67186409514016
5809 21.511714716484423 25.76934427351568
5810 20.008351731349887 24.336065968916888
5811 17.545507367846763 22.277159880920408
5812 18.307773658826232 22.491338500630224
5813 17.954485750292076 22.236870859516724
5814 19.26569539502846 23.46632001293868
5815 21.467190208305954 25.734200003355987
5816 20.376739687369135 24.49912621782285
5817 20.95183380726554 25.362191212615084
5818 24.047193556921112 28.51038975800366
5819 22.904267460671676 27.234425120354526
5820 23.798012218866337 28.138558084089663
5821 21.293106954495208 25.587596613918315
5822 21.201887335673863 25.57781702516326
5823 20.052296126396097 24.14566330676517
5824 23.486202389021308 27.981561554105145
5825 25.986531334745013 30.00280764841402
5826 25.365852061330518 29.39321540384998
5827 22.62981813459421 26.45480508716428
5828 23.274939577348476 26.68210632391796
5829 23.044474017547454 27.15458757692722
5830 24.578429675323985 28.781333071721953
5831 25.328779041927937 29.2737433970594
5832 25.63441334015077 29.650313100773516
5833 25.513689657252606 29.09714718639912
5834 24.028452023972836 27.82535353645188
5835 24.662195814447525 28.908116680636706
5836 22.63363527483701 26.740030666379365
5837 23.82433778559515 27.708969973441015
5838 23.746100669608136 27.627479600635784
5839 23.639386700233214 27.433982621862313
5840 22.75287569571311 26.652035965414395
5841 23.571383088865318 27.201796589478086
5842 22.125992758905753 25.944233018333406
5843 22.56239002717469 26.3143616250004
5844 21.600687078079748 25.466950162208416
5845 21.359963560438267 25.36577852221613
5846 22.67698937735258 26.683383801443792
5847 19.698485401568153 23.795067802164798
5848 20.742694496305255 24.396111285658016
5849 17.998458516632034 22.1517859004135
5850 16.569359489899266 20.778881855959426
5851 19.8154561024909 23.908954507097622
5852 15.385605263226777 19.82465261866955
5853 13.564193819827661 18.026355036174046
5854 13.471516164897876 17.641503794002304
5855 14.164123350053988 18.451438404993368
5856 15.732503436914099 19.95787323541804
5857 15.877417490991004 19.892935044586185
5858 15.67150971982205 19.873059028552227
5859 20.507523349930405 24.379960047577217
5860 17.755855239992236 22.063511815699485
5861 17.3153060210124 21.634077553747822
5862 16.832057528685166 21.262452921852258
5863 16.115094795727124 20.102837079467726
5864 14.098874120635598 18.33221065181491
5865 14.334234423391198 18.77667627095124
5866 14.658301879612912 18.935236632845193
5867 13.245002789254182 17.867856560331376
5868 12.257279136827995 16.760174083173638
5869 8.351130166122793 12.724645033828033
5870 9.476606162243632 13.768115721074045
5871 11.118609356913606 15.392325639274851
5872 10.47527106703409 14.688808179562782
5873 11.677710046415266 16.139548364103355
5874 11.732737455762415 15.44835457526528
5875 13.528430392052323 17.89457580163657
5876 12.33076145613924 16.817966118989684
5877 12.471617539369491 17.061113972870263
5878 10.94073307324126 15.358539986448667
5879 10.01017798943991 14.373987710002963
5880 9.968071160037834 14.41940049720376
5881 8.938296886711646 13.003640428729753
5882 6.176292547822954 10.340079875123756
5883 8.974257700980614 12.99341803770193
5884 9.827156103166756 13.404183844235147
5885 8.927326274368909 13.065838742149307
5886 10.96991037137225 15.01412213039726
5887 10.822182153263494 14.907034640068877
5888 13.989130940936683 18.080828298160323
5889 12.528814829684489 16.690558292256323
5890 12.713714368270761 17.003251297748214
5891 14.367243635582486 18.79266260994749
5892 16.32210009198904 20.80229416115683
5893 14.306042835081755 18.235705707165415
5894 14.591396255543218 18.958120714276966
5895 13.804124750464515 17.895275509358598
5896 13.11066821584144 17.1960030145908
5897 13.40374304416737 17.496355764455927
5898 13.450068153100874 17.80224167723322
5899 13.57683378279864 17.94032464044568
5900 13.891282049691315 18.06555074961648
5901 12.772838058031585 17.096581105526557
5902 11.319441073846363 15.793941424301769
5903 12.67473492132759 16.921472286744788
5904 11.881967913714458 16.211032743524978
5905 11.944350386510763 16.056060421359764
5906 12.930350545371814 17.194336535257722
5907 9.34069283639016 13.639422049115394
5908 13.084466981099794 17.33438780567584
5909 14.623924496638324 18.914986522954557
5910 11.480459143915391 15.771785658260004
5911 10.607925091417853 14.952900895367131
5912 12.221867934027753 15.992309666642685
5913 10.96922970365886 14.691977861902119
5914 11.388323084818268 15.326885937525452
5915 13.310163145243077 17.320916624104278
5916 14.427738781425319 18.122283714454017
5917 16.102343174453125 20.273781055794434
5918 13.712158587968542 17.98831956316727
5919 14.547377069769244 19.36171966735692
5920 16.33201463404085 20.533572695975934
5921 14.53787546194681 18.448609946111336
5922 10.4273739135449 14.297836520304319
5923 13.070817727715815 17.01157739125452
5924 15.004366427879646 19.08396879904185
5925 13.53459050065503 17.774998540744253
5926 13.366031999098832 17.365623709177413
5927 11.842500425643543 16.110816678275814
5928 11.357318514567137 15.052372839521789
5929 12.456800833854846 16.473116985995773
5930 15.378787698277971 19.605494132489618
5931 15.640668081762884 19.296426156166408
5932 16.63509076667807 20.283891708753536
5933 14.432411771963025 18.65699601826775
5934 14.725854250922414 18.862322447456545
5935 16.707688956861446 21.013314648854053
5936 14.906676501134756 19.383100694879772
5937 14.686611754317768 19.046343054219857
5938 14.391746491880376 18.570269727433654
5939 16.616541737015634 20.994328932963917
5940 16.75509625314199 20.92204774231614
5941 15.785752280750081 20.04609720977217
5942 9.905461651244078 13.18447150808073
5943 10.676067941956573 14.833973655850972
5944 11.662177075957766 16.049209217958577
5945 12.065653552259901 16.22159490994694
5946 14.757178771035017 19.049919599670847
5947 15.458775815025712 19.540954569509392
5948 13.271316140875621 17.145458796417522
5949 12.088129533963047 16.31639690459279
5950 13.41663346210042 17.723733326787183
5951 16.754373923432762 20.92886219494495
5952 17.349388562431635 21.48799215089418
5953 17.52047115005963 21.620943681089894
5954 16.42178655876073 20.283323540555706
5955 17.090602184744053 21.138748755867976
5956 18.974783645340196 23.327655016684474
5957 15.482293332798065 19.82021091447816
5958 14.168691271820684 17.670590876250284
5959 13.07421608509197 16.857781950482668
5960 19.039102439359656 23.40210514500527
5961 20.27613256438317 24.43033256633615
5962 16.256050550666963 20.22437033497994
5963 14.749617938929587 18.39181583243266
5964 12.526021615639484 16.213937997859276
5965 16.386912819472784 20.15094347609887
5966 17.91977309159733 22.016319293025155
5967 19.826519288809678 24.108331646466457
5968 17.990420589078354 22.366751937891852
5969 15.037496554996656 19.27433450819639
5970 16.973458711335258 21.212090909448396
5971 16.32486745663648 20.374316598288946
5972 17.723738606947595 21.861953775874312
5973 15.26238041562402 19.456839860527847
5974 12.806959331674426 16.789843970880025
5975 15.615497954901757 19.922445296965222
5976 11.739152514968081 15.906476112616257
5977 11.80795475870154 16.013104360387448
5978 17.69650031777351 21.474248234973064
5979 19.799205044596423 24.303391718949854
5980 23.213565975922048 27.219112305263824
5981 21.588209297266225 25.83691375444905
5982 18.326764408093997 22.522935867791638
5983 16.315380099027337 20.659382685916345
5984 14.460811494547944 18.67886471292076
5985 15.90018176952376 20.076974273997195
5986 17.04870151052325 20.816038327167224
5987 18.198519753924867 22.0206606891595
5988 14.391307179716627 17.62222714156019
5989 12.252651251702675 15.320847251891367
5990 12.179259888430558 16.11082273601867
5991 13.689700238559539 17.356724262529017
5992 14.409330968291565 18.03808519696984
5993 17.179755470985146 20.88308744354443
5994 16.329379725466467 20.233532956812812
5995 20.55099042063975 24.721250640689963
5996 18.152387692646872 22.38712992425896
5997 18.553505609571413 22.889284165208206
5998 19.93179278202914 24.429059739523748
5999 17.585562074611822 21.750525741627904
6000 19.34620404953288 23.74766317327341
6001 18.781651899480913 23.161724466674418
6002 20.08478466588377 24.444363297425884
6003 16.190149805519702 20.56308191811292
6004 19.113680383414433 23.339463496692222
6005 18.174287127414857 22.342159095307895
6006 19.356821031613237 23.171351197343824
6007 16.28946339145844 20.60543585516087
6008 17.118770831551892 21.5306710340433
6009 16.519323312782586 20.846383772892015
6010 15.351666169001227 19.63561371671972
6011 16.101649292589627 20.00089615088312
6012 14.497435423017514 18.443975165011654
6013 13.13930661284205 17.245867498666122
6014 15.250910368359555 19.410328308233435
6015 13.887300574298322 17.811384519370804
6016 13.608663386426374 17.576643921990076
6017 12.366953646581283 16.139894207444016
6018 13.550761486108545 17.410126042249217
6019 13.508512764958645 17.67972016555087
6020 13.335040821286304 17.221442755027226
6021 15.952437256174862 19.555275875279357
6022 14.043904872771185 17.69088604395057
6023 16.785552220956024 20.77559796849772
6024 16.75762524664397 21.07527272915589
6025 16.054136433339817 20.157341745477815
6026 18.209919149853498 22.363048716377715
6027 17.396141450628203 21.510642915116232
6028 16.066902084945717 20.141265564351166
6029 17.21341469792415 21.699695442082792
6030 16.676218829685638 20.96024785366357
6031 16.46662663383645 20.841493902010136
6032 16.291098436800482 20.575697236558792
6033 15.802173641297392 20.16030172756962
6034 15.810610612995676 20.05330566559913
6035 16.7268249720516 21.09018855186098
6036 17.996225923265822 22.22826735497426
6037 19.79635620499659 24.36185297387964
6038 18.099488986710348 22.269607817845753
6039 16.129911327908875 20.26952736870607
6040 17.385616647413848 21.60432322011923
6041 18.52064990455838 22.849733423551122
6042 16.174626561431477 20.46984176547942
6043 16.054175627540147 20.04279387301638
6044 15.580897111675037 19.71656590558116
6045 15.052056419734512 19.286260429230957
6046 16.98248047544769 21.180319754458917
6047 13.591187663095296 17.41959543975336
6048 14.528572928031442 18.34187655097189
6049 13.996975001811391 17.584371714493955
6050 15.080702782660124 19.138673965654643
6051 14.11413277360338 17.95044971295928
6052 17.676829265387514 21.392442733628908
6053 18.63464110945857 22.653513025900534
6054 16.324578873040778 20.11369983910583
6055 15.660627197893243 19.441615365992554
6056 12.339597535230803 15.557163304168887
6057 13.593466677010763 16.69789847352287
6058 13.584804452674529 16.873493516495056
6059 14.805044497909714 17.96823382354081
6060 15.772237162463012 19.78027678963943
6061 15.564665695213332 19.500068542786753
6062 15.94765279629367 19.562413378284987
6063 15.66198824454445 19.510766589108865
6064 13.807837220311022 17.694160719158326
6065 13.591760278523232 17.316545919330952
6066 14.612481197332315 18.74186231070257
6067 15.605958502771651 19.877683498118166
6068 13.403067291852809 17.47154601663044
6069 14.880178105244182 18.80475922697483
6070 13.404052169677758 17.281610787901904
6071 11.97768826524831 15.513387757943628
6072 12.134701983628991 16.246135218992727
6073 12.197136151473732 15.652403487666707
6074 18.9931051847747 23.013957713143807
6075 14.149609091090701 17.973368160989782
6076 15.425989883956687 19.752664296208135
6077 15.414495262800234 19.62694534059576
6078 18.326393654719343 22.264818451843738
6079 15.291500702241876 19.018664944313713
6080 15.815194164165243 20.07389815825134
6081 16.913442664632072 20.66569195723793
6082 16.70040686469545 20.751987745509126
6083 18.43797069893293 22.478653600283764
6084 15.606770236890315 19.900468587112982
6085 18.758580399526057 23.09314546863275
6086 19.42034750534713 23.80835431989763
6087 18.75915935076022 22.667656988951677
6088 19.02297636683909 23.186226400970114
6089 19.614890197656088 23.828223850394178
6090 19.63583113877516 23.667181742539448
6091 19.074939886958582 23.15366183241669
6092 20.14275079814431 24.444607170000097
6093 15.5912675233051 19.950274697648926
6094 17.085465237330332 20.929091494124947
6095 16.70572979916395 20.854694828956763
6096 15.589435652829348 19.517658992404368
6097 17.465230908761026 21.652643506232064
6098 17.318727669757347 21.282278200351733
6099 20.584482611906928 24.705642330322767
6100 17.156687603268043 21.387085691339948
6101 19.091697556982563 23.167579027328273
6102 18.248632446129815 22.35018627567602
6103 18.367656680494164 22.703647572771914
6104 19.071342881296992 22.92880980788681
6105 15.348362749022332 19.257696205913486
6106 17.72928640621865 21.310415813939954
6107 21.7133103065624 25.71171663428841
6108 21.392566595278687 25.613442259938317
6109 18.753417885598925 22.88065295388757
6110 16.928874736387773 21.15389085430944
6111 16.220102556102216 20.232206251214762
6112 15.723058629525989 19.890935688167986
6113 15.231177770787413 19.3366102732269
6114 17.484626699408672 21.48583675258824
6115 16.368465791848404 19.964848840950296
6116 12.731199911307911 16.130454324867763
6117 10.198943154774948 13.232264486234557
6118 11.921676067687134 15.543131678393982
6119 13.39406904504522 16.99334525979357
6120 12.795496159005502 16.710708440641707
6121 13.61063499780014 17.51426444585385
6122 20.818258873585133 24.777062939515233
6123 14.631859377152738 17.745668468540693
6124 16.760634505127026 20.26386849160196
6125 15.618553106426072 19.172040508451314
6126 15.688189256628977 19.400669602991943
6127 17.421439439120533 21.286169260448954
6128 17.13302643504677 20.850683865248342
6129 16.193952582409548 19.855175779194195
6130 22.02273959686012 26.16365205203438
6131 20.67384646819354 24.906590501757854
6132 23.119121814096733 26.862124230983834
6133 23.80643109768574 28.10298235428436
6134 22.543344781029987 26.62872051794056
6135 22.07755080172368 26.310865112888973
6136 20.40916253552792 24.686947655265843
6137 20.83448102805429 25.230585958606866
6138 21.07241647148567 25.01094200674126
6139 17.06849840102011 21.17157276890382
6140 19.552929065930854 23.95946690833721
6141 22.20283506641321 26.424305458990535
6142 20.376822904957685 24.56793644037699
6143 20.636984322810484 24.78690018531192
6144 19.020673001595448 23.575481884634105
6145 19.2717109424205 23.319189468233652
6146 17.60087265879734 21.799092456386774
6147 16.812721804668385 20.79042272248214
6148 20.07809504668181 23.931493367783066
6149 18.438108329311394 22.24936970642389
6150 19.526934298001695 23.585107920143596
6151 15.309703498404966 19.291713955217258
6152 14.108799414125226 17.839099947443376
6153 14.537077902816202 18.5293821309848
6154 12.85768129407811 16.409361415668325
6155 15.144634423559221 18.546387645044884
6156 13.964848939184751 17.85816580450211
6157 12.485714225674228 16.3418090024626
6158 13.7892626262262 17.755263116972134
6159 14.456566397267672 18.155686785724633
6160 16.413327047249613 20.464673300692713
6161 18.107049956236665 21.927338185719545
6162 19.10568690925918 23.149883556850234
6163 17.152472814203367 21.51527652378362
6164 17.311601939053045 21.233406108733508
6165 18.3889778789382 22.765337774682607
6166 18.306174486905963 22.473891373253522
6167 15.586454280365073 19.531604964313235
6168 17.817973492558384 22.063876639043894
6169 18.141885415302472 22.12995734976233
6170 17.541243795716383 21.715346856316852
6171 18.722619633137235 22.751278918782894
6172 16.30223829246248 20.667110982662805
6173 18.41215759836887 22.740374812051833
6174 22.328281155570888 26.524275421563914
6175 20.724582799511612 24.936957517406203
6176 22.688792059833872 26.718753920143406
6177 22.181605152528785 26.46986733362926
6178 16.04504788646458 19.715856348100402
6179 19.479778107469787 23.161552165721968
6180 16.963940371110436 20.205489647329717
6181 20.044414531510974 23.742819376256605
6182 21.446378469302513 25.607840266486477
6183 22.18957767601456 26.398021487118722
6184 21.918251744134732 26.0127308719721
6185 20.890640940797834 25.11036587394294
6186 19.742302432688444 24.126830984389535
6187 20.88197112066865 25.15044819591038
6188 22.671224386263248 26.850435865329636
6189 22.452546551581722 27.07376464961548
6190 23.265150515780142 27.541064051038074
6191 19.70239252790271 24.003042990794672
6192 22.985609151752364 27.19970601209042
6193 21.17125934795852 25.62061812197466
6194 18.518641966638246 22.708894331916017
6195 21.861039471235255 26.03934948055381
6196 22.82908122912935 27.009301860856716
6197 19.091896955923385 23.052350164842792
6198 21.788616338033467 25.937162505535277
6199 21.004412941859716 24.918773203699285
6200 20.546628534088406 24.781723827906646
6201 19.794926907702802 24.073820582758103
6202 19.428514607344848 23.53293472086793
6203 21.055055727099337 25.309251141746113
6204 21.132590810959723 25.254133324377417
6205 20.334027016253632 24.52379081292479
6206 20.04702667606823 24.191485621240567
6207 22.046919011423416 26.251156057187085
6208 22.608317182032664 26.471898436131088
6209 17.483043974020664 21.603244810487592
6210 15.905771562154415 19.69157493893508
6211 20.014779893762647 24.004612817232793
6212 19.232239484688044 23.410123346014412
6213 21.20753892061481 25.71046554718885
6214 20.55225279562218 24.711543922386934
6215 21.51542756934865 25.334983609808578
6216 20.56630704485741 24.606329424858394
6217 21.55592578318252 25.881777318278825
6218 19.86240126242804 24.31737183288357
6219 22.4122882672337 26.166863752543534
6220 16.33137882906365 20.363104096777445
6221 18.471568659710584 22.805063603939416
6222 23.214965018024852 27.66872883738433
6223 23.979682012919646 28.34229672158334
6224 21.80098665215862 26.112590142399192
6225 19.505224403776353 23.869009372190348
6226 18.392919926067226 22.659672901448758
6227 21.41445502986949 25.209182875107985
6228 20.7012871772212 24.956498425756205
6229 20.36104559793888 24.65348218089469
6230 19.749864463116594 23.89209076504236
6231 20.00648215135529 24.30964410992338
6232 22.0860889230989 26.532914232279342
6233 22.397540858243733 26.65939189350392
6234 22.00016602009126 26.56766405375976
6235 23.845719494718544 28.039480664441104
6236 21.851675913539005 26.022426566069182
6237 19.95694067280149 24.13627959612042
6238 21.374226302474394 25.748004764637614
6239 15.671030574365627 19.60273629346191
6240 19.467832401406554 23.606494627695135
6241 20.234729920339806 24.371181216459725
6242 17.30858715696688 21.410495940552273
6243 18.049360026487992 22.47870282741075
6244 16.359469666093887 20.804138987676488
6245 15.244420131715156 19.168409659045118
6246 18.258072266401346 22.76863761048125
6247 19.62954850098856 24.210814327200737
6248 17.937050851519558 22.347574316031245
6249 19.83986092707252 24.306047087135944
6250 21.703957275993847 26.107819917071186
6251 16.957131905887135 21.50814645703444
6252 18.640488562205764 22.92857639450283
6253 21.91291995978782 26.217981758331163
6254 23.23081394935189 27.50773589847761
6255 18.218880002112144 22.412634529628942
6256 19.09728265333303 23.32227942673319
6257 20.55452863701422 24.780508567533694
6258 20.787273572677076 25.024677366652355
6259 19.161583257909047 23.480866913566924
6260 19.801509762838357 24.033949454745645
6261 20.43753667567695 24.735689849174538
6262 20.398788204863628 24.59164449345236
6263 21.56565503847616 25.847687043429506
6264 19.751466604296827 24.09324553579005
6265 19.602188502966847 24.042047081263757
6266 19.363913253236706 23.77807535774369
6267 19.24795989670565 23.632480793679726
6268 19.18973541358963 23.67080780288531
6269 20.71581218227158 25.008619151645426
6270 20.82021289054235 24.94236242903467
6271 22.119906662506835 25.750879085495715
6272 20.26589579347702 24.432051326202643
6273 18.06367499157931 22.34222019656039
6274 16.321775319083518 20.73129393016387
6275 13.75468612036824 18.152016935345383
6276 14.078518799529574 18.45716236054652
6277 13.383279443205767 17.403747080503738
6278 17.415339459355426 21.75743066185792
6279 14.99153227578999 19.599976588494407
6280 19.50171480488393 23.79831185475972
6281 17.217514607071056 21.51101229334578
6282 19.69333257886825 23.872072010781608
6283 19.731399474036106 23.87901514054287
6284 16.418879587156688 20.908589468470147
6285 14.952951185373081 19.308977884565408
6286 11.863821836604934 16.085654505105744
6287 12.489404205696605 16.726797692884553
6288 11.016876579234467 14.693323296667163
6289 10.739721828167147 14.750649356688216
6290 10.691753092595915 14.723788978504448
6291 8.33164444394748 11.73351588192867
6292 10.070020979241018 14.01954079911338
6293 11.340809849153011 15.53163352278423
6294 10.607045616247603 14.75979860070813
6295 12.542616260045644 16.66340127389395
6296 11.962414281926359 16.107411009494502
6297 12.222824723596405 16.498523418837003
6298 12.502654167627844 16.332429070727287
6299 14.074141592220245 18.17237830917568
6300 12.117702907979899 16.142059085709644
6301 12.483320599336409 16.567802783764225
6302 14.576489795002509 18.28220304586604
6303 13.433041542904663 16.85616182936538
6304 14.167394047091822 17.378208535904992
6305 13.802852759013826 17.27330823361292
6306 15.455324754931745 19.095015926065297
6307 12.991109398536764 16.448386292494533
6308 11.488768027766024 15.565443672723058
6309 12.542860511298334 16.315325617904268
6310 13.316934470553143 17.50012462306104
6311 15.40199559406461 19.780406462601242
6312 16.713833613484013 20.82583334068952
6313 18.26645453166123 22.35182279046808
6314 17.57461532207249 22.194363793514412
6315 15.844165206900827 20.398232440242918
6316 11.922748454074194 16.339299750799533
6317 11.996271298792786 16.53319203679978
6318 13.645815255183084 18.20018768662168
6319 10.698134121901184 15.152208814228683
6320 11.639831178620675 15.934701206492557
6321 9.902055507253216 14.484184907191608
6322 9.092473181117963 13.54432071681577
6323 9.111619457291036 13.698805963895918
6324 9.038971395572176 13.44827470206656
6325 11.096172346770132 15.582985827793287
6326 9.503412748875169 13.885870303258804
6327 9.441965846930582 13.840576258416652
6328 9.912886086715625 14.704256060254922
6329 9.423054650718504 13.890921197280909
6330 9.751166788880417 14.273037758379251
6331 10.290668525216786 14.77224052995685
6332 10.344921171905666 14.765999904453967
6333 10.406318919940887 14.743134769578443
6334 10.145415104262883 14.661956516930744
6335 10.234191988421086 14.516047588834256
6336 10.157239590210043 14.446612850695367
6337 10.787068072230275 15.353751171039935
6338 14.442204280515996 18.632608777373655
6339 11.353699675756133 15.69945516392706
6340 11.19220045481122 15.427491809466874
6341 10.887363126227758 15.353572474269733
6342 13.543042037134335 18.043905658562917
6343 12.951715604484937 17.36675300569291
6344 8.679795418072906 13.11313117825713
6345 7.158564346536175 11.980830935271722
6346 6.749882530825497 11.461297151476714
6347 6.57570281586383 11.118027010074801
6348 8.084157063898184 12.696761507834069
6349 6.74563720735562 11.06775234241608
6350 8.402650201307086 12.799115837683114
6351 9.31054732501029 13.593481514673364
6352 9.058200565757446 13.624536068663653
6353 9.633075093773385 14.084582064061198
6354 10.923248127487481 15.266036304510418
6355 13.38577333533168 17.897093372531874
6356 10.645947764066818 15.066238921746175
6357 11.78384345334037 16.119679224905525
6358 11.249388046502002 15.583047398119591
6359 14.317669617330697 18.63666354294488
6360 12.771090161761311 17.231887363865113
6361 11.246652133018875 15.543787007928422
6362 12.435512430558072 16.705428493515786
6363 11.027866100769778 15.264451414668173
6364 9.134798520497661 13.601063119885842
6365 11.807788364806216 15.956739881128842
6366 12.130448875162356 16.501795007455797
6367 13.758513550073031 18.19924025037812
6368 12.731448147121421 16.87187523930264
6369 15.396943527776166 19.66325846129402
6370 15.050084220911485 19.396836190624214
6371 15.124041237012445 19.67036555864024
6372 13.929222537044657 18.422546221239386
6373 11.875094740461265 16.077860733820042
6374 13.022495111484492 17.66225796778473
6375 12.618041350472705 16.884149995241682
6376 11.48230410694055 15.866734526261947
6377 10.91804632417412 15.269683526345279
6378 9.486737846274304 13.82347758783171
6379 12.31675783525797 16.739725681774978
6380 13.641363003422809 18.21765449521883
6381 18.900869130522736 23.21783716742798
6382 14.392688959426506 18.68420741199371
6383 11.719626153760316 15.928135572099682
6384 14.476850659935195 18.374006868235735
6385 15.480344385498372 19.8271342758594
6386 14.092104051510653 18.468848184531456
6387 15.802419302710627 20.07076620333731
6388 15.227209411483495 19.809240253076684
6389 17.205587517065368 21.209091577600528
6390 19.05343559314133 23.042719694915945
6391 14.053778330260924 18.446637354895145
6392 16.535390826342645 20.772517187279924
6393 11.655677835786408 15.910073214865648
6394 11.961578399410637 16.178814170297873
6395 11.541040387077187 15.794076667989208
6396 15.103899994032332 19.73017908461687
6397 13.38228279421079 17.77952327001265
6398 13.688644608899917 18.30409571304165
6399 15.825346871090968 20.346417151624685
6400 15.766486808132628 20.28483531426748
6401 16.73708533364369 20.846362909300865
6402 13.196011464432155 17.428728919578877
6403 16.299134408267744 20.560777112658663
6404 17.152443914417816 22.31798904160364
6405 19.064851803945874 23.569156614305836
6406 16.554582928122226 20.961138265615496
6407 17.0587231945976 21.256644670025636
6408 19.31927482153795 23.82265539993727
6409 22.15312592558006 26.377912567457958
6410 24.160224891641818 28.44917274712528
6411 20.45695171486168 24.51802026936799
6412 23.66884424994651 27.577342671650193
6413 23.809502430856952 27.999885124981436
6414 22.06289266606508 26.11654966505626
6415 21.83426902579755 25.786852956821498
6416 22.256367545858442 26.428409301311433
6417 19.224859935337197 23.43534665106869
6418 17.935195600354294 21.284596086878583
6419 17.179826591739868 20.96103613075958
6420 18.92163846057985 22.780659270685
6421 18.100178123056413 22.729374082503416
6422 22.637018188957974 26.73063521884087
6423 20.144022301903743 24.56026716091313
6424 20.741405919307066 25.083923881072774
6425 20.834771120968973 25.292404923295564
6426 20.166406387859947 24.607059831542117
6427 14.443501633898126 18.51482835721423
6428 15.34637454957855 19.388988557491224
6429 17.425452783432544 21.836175633130015
6430 14.019782010362903 18.47801489517813
6431 13.504512629592874 18.0229819308266
6432 15.951513223220118 19.883097211835207
6433 16.131495398985574 20.55829939134632
6434 17.547927017756393 21.41718923977344
6435 13.446808267243021 17.896466599865885
6436 14.54502756615494 18.76897481014528
6437 13.683054590042596 17.67373456227202
6438 12.452156184746096 16.39588624889034
6439 9.149979611356839 13.383644806582629
6440 12.049763915567315 16.442926010053164
6441 12.53999556357833 16.6782584532136
6442 11.929679597839085 16.11197132635647
6443 10.33117190379239 14.471283922023833
6444 12.787383299027429 17.072285846029658
6445 12.731672087760689 16.783722038429172
6446 12.006140268476974 16.250155007383132
6447 14.781105169028173 18.997774954125834
6448 13.109073246275845 17.334615344248398
6449 11.14822066915046 14.940448267308309
6450 13.13464462817196 17.210976868044458
6451 15.929377105171874 19.56405936044548
6452 14.629493650621848 18.407204216340784
6453 20.48100897840512 24.689097732594178
6454 21.09983115900506 25.254170583417217
6455 21.086628018860953 24.848382667996745
6456 21.053336056880948 24.956490972868355
6457 18.49534484964602 22.756023078487786
6458 20.468581967569435 24.528286137935577
6459 21.467631118754767 25.67071149477333
6460 18.09979771556374 22.38617885265072
6461 19.57385137243766 23.609951523863657
6462 21.44028884087694 25.21283519898093
6463 20.20355441457981 23.855695252465978
6464 20.000536311356875 23.718946467494526
6465 18.539306818493593 21.957074511268342
6466 18.789650273620538 22.537134502533384
6467 17.363062157629564 20.898550983848413
6468 18.581710339797468 22.899363087392874
6469 19.31134344911569 23.713589667562605
6470 14.769455265288999 19.01502395423189
6471 14.439008936154275 19.093518577766112
6472 15.747068477901617 19.92571750969368
6473 18.000640242493386 22.13525603739348
6474 16.489254658072685 20.9162174312865
6475 15.404182137179099 19.461191151545798
6476 16.780953364212056 21.178047479017344
6477 16.862315890883124 20.996976581927328
6478 16.473399812598355 20.614164755949695
6479 21.30408773842552 25.53761224998186
6480 19.306679870144297 23.316373319060844
6481 16.709109697335133 20.81253845551919
6482 19.10352664385726 23.38865957126942
6483 14.36099482582946 18.348200023577334
6484 15.013720199667729 19.12495164064096
6485 15.016484637644249 19.128694448614947
6486 12.677393271633349 16.802883073779796
6487 14.04111890269838 18.206831133950413
6488 19.87190443478513 24.17331766075896
6489 15.542696962150504 19.235138241045195
6490 15.79588888097824 19.457739747466977
6491 14.262664464235012 17.510832013531193
6492 11.95095715643225 15.24855219668073
6493 13.7609182693091 17.41991900219708
6494 10.330274483356911 14.559237256441644
6495 13.515268419571864 17.361628517811134
6496 10.62685369349221 14.284705107135755
6497 10.85414809089182 15.030862338438977
6498 11.899376833304355 15.657094265358756
6499 12.59994746614151 16.57958376034006
6500 11.3919277991093 15.616547659663235
6501 15.14272731597025 19.363965437301935
6502 12.975047807472501 17.073099409083234
6503 9.341356838311228 13.373000171403246
6504 10.805796311571056 15.026766300246015
6505 15.675625164168215 19.738245566896417
6506 14.530915181754665 18.135923501929714
6507 10.796674748834004 15.040932122379882
6508 12.669074688340817 16.872023517552403
6509 12.667526555290026 16.897216379511793
6510 18.52795902212936 22.50512953935594
6511 18.60818068256983 22.567227133894214
6512 15.568567380347085 19.612391982844294
6513 17.832248116150495 21.434766584674303
6514 13.85026289404104 18.15575456294122
6515 15.043451674141334 19.370050337650984
6516 12.80887334454763 17.274150867672066
6517 13.267026298691517 17.409217741399427
6518 15.018428197035364 19.15989677726774
6519 14.820674537934291 18.98993822812697
6520 15.640748917058774 19.977094070159453
6521 17.269223326735734 21.561020489344845
6522 18.360298935174722 22.67511938897723
6523 18.478753926420115 22.893367587997286
6524 17.31258051329332 21.4844635303402
6525 13.945585111998446 18.010608724660443
6526 18.016530311996476 22.115845572684986
6527 15.793418457292734 20.319034951500967
6528 16.126565263028237 20.179000627450538
6529 15.925051788919365 19.93009788526294
6530 11.55944531649775 15.493991324035425
6531 11.407085927585747 14.669682441806017
6532 10.749121903054567 14.617620039298863
6533 10.73156725013584 14.410475007249987
6534 10.784594612017695 14.473608826064845
6535 11.344235296073297 15.239405201495078
6536 10.649452292458879 14.69695283440143
6537 11.267312548112251 15.067564047963627
6538 11.06993643353592 14.871613647364121
6539 10.52525043558937 14.342636204141495
6540 9.621456480611386 13.31576743557058
6541 10.04561055596853 13.854247745302352
6542 11.117566104991335 15.05369295037337
6543 12.645909990650317 16.821248425517716
6544 12.145489961986222 16.179385053891057
6545 12.04944195179285 16.077520151675568
6546 13.88170969818544 17.79896303975031
6547 11.720343038878141 15.928162207707672
6548 14.306835741264713 17.9086965490193
6549 12.29658479459603 16.626832388340773
6550 13.251040416135039 17.494693989974436
6551 13.015253811964698 17.129616837809287
6552 12.401562117570725 16.30498078691942
6553 11.639137743847087 15.665784308092972
6554 11.960519638347 16.07183183630603
6555 10.84497315610892 15.048681123943563
6556 12.376081673006897 16.787884782817162
6557 12.145737271931345 16.351513272088066
6558 14.866720908847183 18.896890536846666
6559 15.385217367309089 19.27438635382079
6560 14.98567810613073 19.206542169170568
6561 12.479153734071401 16.763543471579865
6562 12.308416255748755 16.57836036238186
6563 13.221524382811218 17.702000130059307
6564 13.018041427777598 16.736351789964775
6565 14.528559113697842 18.57710725808387
6566 13.167004169348564 16.957387153821067
6567 10.947698332197701 14.808999380637829
6568 10.389336232353335 14.471160023912583
6569 13.625891356526042 17.346757785254415
6570 8.99603777272698 11.591834202102051
6571 9.162567865392344 13.14738200950419
6572 8.645654530227713 12.573715111382613
6573 8.677228520993257 12.56199774475521
6574 10.35833260670853 14.107646755224193
6575 9.182752544068046 13.377062760497042
6576 12.144852564379844 16.34070252309164
6577 11.034779764601328 15.153285474211657
6578 11.34991548935636 15.364843987818354
6579 10.92997895118084 15.014403815030871
6580 9.19963082004395 13.161500070908177
6581 12.424512220535739 16.332937421707275
6582 8.818242711442815 12.815144912567385
6583 8.466330494621051 12.602795245580701
6584 11.55646201300949 15.574429227864334
6585 11.111318732242474 14.905468707735293
6586 12.09463780007157 16.32048739267978
6587 11.337062860378017 15.468015793224993
6588 14.319063988670058 18.42535399912329
6589 15.921153613190231 19.89107854282346
6590 13.81571300199463 18.058873555988676
6591 19.28174076350485 23.530073194892314
6592 21.41935515869954 25.59851359063361
6593 20.241623694810386 24.31493667145083
6594 18.719270285812915 22.83677972202078
6595 18.955129906931663 22.823356218239137
6596 20.376932377537685 24.15273353888674
6597 21.601937711666178 25.968319312260157
6598 20.54107368366581 24.75381022938994
6599 17.761704386359945 22.100341667032605
6600 15.969034038673346 20.264911603460003
6601 17.029519493876872 21.131947809644533
6602 17.620789000606496 21.64585172245437
6603 17.523448168964194 21.598040385452144
6604 16.58879514017128 20.664512818488934
6605 16.482927605009547 20.641297062559435
6606 16.831978902301532 21.24552122093218
6607 18.16398938289568 22.386607814322176
6608 18.990582643321112 23.60991514407408
6609 17.96585102655268 21.952767415651728
6610 17.325536115444834 21.51844892635793
6611 17.25293505749585 21.535293879704845
6612 16.13917507065972 20.15454037998802
6613 15.145817192521497 19.414927988332177
6614 14.535723677819886 18.956794269505767
6615 15.916583754595326 20.05537359737215
6616 19.209700705613006 23.55142563397583
6617 17.88618864060842 21.92120736420562
6618 18.049183823805116 22.302365556692006
6619 14.031456296770184 18.28757875446939
6620 14.725886944320175 19.36050276346653
6621 14.186929199008407 18.48283115370739
6622 16.030137049898197 19.91374426310944
6623 13.069498399691616 17.242123528573575
6624 13.625698918155734 17.966709915699276
6625 13.706222038753854 17.553019889443906
6626 13.405868032636413 17.57392432176452
6627 14.74086838826577 18.681642273665343
6628 16.320612102658743 20.221850443398004
6629 13.783847793800446 17.791215235386733
6630 14.23556201692123 17.916560901149406
6631 12.296215446646237 16.431414135714874
6632 13.152756751174207 17.523328087373024
6633 13.782882942655704 18.078984443836056
6634 14.469931830074996 18.387862272082657
6635 13.339868140184846 17.430255199719156
6636 14.98663364730399 18.79110447771619
6637 14.492356854111538 18.643064091067675
6638 15.019300487849632 18.725031817962943
6639 13.3576276738767 17.510702800232007
6640 14.43209622461806 18.50609915223097
6641 14.020265147881036 18.30680929115954
6642 14.626412147002204 18.43607294746189
6643 14.546347921424545 18.594693194236278
6644 14.2475892892702 18.228486243768902
6645 15.00591391021023 18.86910741949767
6646 14.79259045632483 18.803297623004504
6647 14.220984399126188 18.535099901235707
6648 12.935165435189981 17.096353072552088
6649 13.253006154383046 17.24441234199748
6650 14.311344623999462 18.434860133111165
6651 15.434599055561714 19.441524382007007
6652 13.413946628036877 17.365030368164145
6653 14.347082954335898 18.545857213148818
6654 13.84474015381163 17.758472864271056
6655 17.107304061924577 21.116035082262076
6656 18.269373536699725 22.37460345695908
6657 15.427338261033585 19.251230067071905
6658 14.752302460262984 18.86926200021287
6659 15.647965706264147 20.00669897775122
6660 18.443941546200506 22.247918250426398
6661 15.343717052195437 19.345456123635635
6662 15.287042330057183 19.460461979389976
6663 13.94959188695195 18.16023883952248
6664 14.34875615416869 18.18946992775785
6665 15.72217231268999 19.174836096294406
6666 13.747028563089572 17.63668583312815
6667 15.247492247625953 18.882288404809167
6668 16.208360783324196 19.69088987899515
6669 14.44762249988971 18.39108322529295
6670 12.664031748645698 16.402881322327186
6671 14.129721698546145 18.48066339648676
6672 14.565620616927786 18.429049936888283
6673 14.514179958227682 18.30105993045017
6674 15.962350205269317 19.89071118333953
6675 16.278091493118026 20.37768297080502
6676 19.226670984433277 23.352537010731275
6677 18.2807633753841 22.47621218150183
6678 16.870368664946497 21.283916451745142
6679 16.881725667451878 21.329678792887695
6680 16.57170777754711 20.742796410311353
6681 14.108473150185755 18.391843933133707
6682 14.20031644643008 18.3353944633812
6683 11.907305967708266 16.163313529741295
6684 13.122897572911706 17.20080390619516
6685 14.069383266063456 18.27775065577642
6686 15.472092324511344 19.77838691660297
6687 16.428754359961 20.480858610849694
6688 15.836674421270416 20.160842651970853
6689 15.726900398957541 20.124237477453356
6690 17.555823443340245 21.72696445859697
6691 17.720711864269596 21.943326224945004
6692 19.270190429746105 23.546535939437018
6693 16.558108121335323 20.922524945099312
6694 18.427771072970238 22.80374720888889
6695 17.914535073811173 22.017170113529097
6696 18.430366102532066 22.917887753271177
6697 21.20269722698332 25.353877747809904
6698 19.848126222406414 24.41048532986107
6699 19.789936502025053 24.23778129368989
6700 19.904561681084484 24.19608376443514
6701 20.51133769223446 24.793669874912517
6702 20.16090151835669 24.60839324945817
6703 20.27732894417008 24.380669232802585
6704 21.380045831799702 25.51370390275595
6705 20.231891603632235 24.78252287283101
6706 19.088369190783816 23.373558414660344
6707 20.14814180063117 24.512401230285427
6708 20.922226792744492 25.26383661318386
6709 18.634022545237286 22.970420129327632
6710 19.089936925194788 23.43200292562129
6711 19.391285893532796 24.01140265862948
6712 19.57276179092528 23.802333391346362
6713 20.747376258753746 25.289584777583553
6714 18.293662802098186 22.542703555153345
6715 20.828842420058102 24.991616998318193
6716 18.97227840564259 23.3579668429543
6717 24.26579180646229 28.270658053109106
6718 20.871886206003058 25.16001679109393
6719 21.556536265397302 26.11137764091831
6720 17.94818506268089 22.452511366091354
6721 20.686179717118257 24.79838340173177
6722 20.03081845907053 24.14016286157506
6723 21.458141907242094 25.795105368574347
6724 19.331639237843365 23.5042837005443
6725 19.303385185910553 23.60914834943701
6726 17.65868528195811 22.017369092620594
6727 18.010103357016472 22.60414918785302
6728 17.134081975514075 21.337784317290577
6729 20.82824916212199 25.356078989813152
6730 20.2914148605394 24.607526315539005
6731 18.510382796760922 22.726635750901973
6732 19.34630786596502 23.823037076221848
6733 23.216340818612252 27.457272086562433
6734 19.201195987234296 23.371000069327696
6735 20.172846487564538 24.43115619881726
6736 19.99163374353473 24.19992757338821
6737 22.365867395167577 26.59370761795088
6738 18.456975030945095 22.8854573483435
6739 17.793299995697705 22.084809282583933
6740 17.97882070123958 22.444095969465817
6741 18.904546169950926 23.242094754197154
6742 18.65120505521622 22.904388590107896
6743 20.76638651149958 25.02010482192016
6744 18.381082667606446 22.543815803661598
6745 18.743221664571426 23.0451403224672
6746 19.940885579500122 24.505342772292636
6747 18.126473457557395 22.577367455269865
6748 17.330502410968744 21.63393630923991
6749 20.09969194550334 24.340001640760313
6750 18.05857130227734 22.50306545753898
6751 18.97109654843244 23.00203246040356
6752 19.44509889388606 23.80809421029776
6753 21.389007227110397 25.65522959094078
6754 19.12963954350876 23.435357910906443
6755 22.428489532050847 26.875829932012984
6756 19.49626951361864 23.97179940487734
6757 15.333358042790593 19.50203517567861
6758 17.542463052592996 21.922232564472353
6759 16.622109236050417 21.078328766224843
6760 17.636178432239486 22.06446429564056
6761 16.14621493958663 20.635256054961847
6762 16.090706328692097 20.220697787520265
6763 18.355497743273105 22.671988428566433
6764 15.422125505395597 19.932258261169743
6765 16.748671455853337 21.252538811893967
6766 19.259581567373523 23.690228211000182
6767 16.8902628809311 21.112674132180928
6768 17.7510752465833 21.734583760254647
6769 15.633484287657769 20.049940677608244
6770 18.22401402730953 22.376889449965773
6771 16.618071910612734 21.146386529789286
6772 18.848483734278307 23.14684350235649
6773 17.286631916674793 21.603508400965758
6774 17.482077329803367 21.78318289086884
6775 18.410594565214527 22.69641907659122
6776 18.5131172625929 22.935189516629336
6777 19.189042515068927 23.582493526470827
6778 19.232095416551935 23.818909676435897
6779 17.128462493032778 22.111124935909036
6780 17.536106301025747 21.78523349069402
6781 19.35653705869201 23.556333820784594
6782 18.75780301393074 23.107068879813294
6783 18.371383883751175 22.560283181256057
6784 19.296514373960857 23.494437571877828
6785 18.8563145266981 23.368017009955622
6786 17.612125994432475 21.99002323074932
6787 17.687398633078583 22.09156691250258
6788 16.464804383143143 20.90439891869794
6789 16.142120922664148 20.236702548084875
6790 16.039078802658764 20.231754014905874
6791 16.90300033426853 21.192764814432337
6792 16.690794961935822 20.934085731979994
6793 18.034963174174322 22.161043586802087
6794 21.659164753879676 25.886307386749053
6795 19.81378076636256 24.170413150556236
6796 21.6934557924374 25.962490353554983
6797 18.81312566796556 23.06716098258071
6798 18.307909228199893 22.6844996108274
6799 17.395943661979878 21.747726430941015
6800 18.20068575170036 22.41520950317822
6801 16.911265427388326 21.311813585571244
6802 14.868145267528963 18.909244355102445
6803 15.544455077967708 19.913105048806
6804 17.160318340947175 21.27997215969866
6805 14.908907968148961 19.353669887371677
6806 14.582158800477108 18.979662788413673
6807 13.117509025459189 17.456580968565518
6808 12.500256078410393 16.49988354370189
6809 12.205919097204202 16.40957762372115
6810 13.885536475912826 17.59498760767584
6811 13.683081635467962 17.490626449720125
6812 14.239739133728383 18.275904900929202
6813 14.07150519172913 17.849188627706344
6814 13.187623905893279 17.336227182536096
6815 14.020716092021777 18.163242078489723
6816 14.050140349758333 18.395838277881023
6817 15.711117464108503 19.7843200218671
6818 14.271520127000201 18.209759460897512
6819 13.951032878745286 18.09844655864831
6820 14.478307201166889 18.629352679728083
6821 12.154653363135372 15.84550677711893
6822 15.245085934497466 19.48538277798037
6823 15.77069012375005 19.550779808020202
6824 15.437975586524002 19.294179071650248
6825 15.122664038909189 18.971357519238897
6826 14.829505572276362 18.650618876553725
6827 13.480526026492196 17.033821529392526
6828 15.490118198019125 19.381136011434055
6829 13.190731348432385 17.258898119820138
6830 14.460697380424273 18.322711305219116
6831 16.307204418045046 20.344384538894705
6832 17.031930565365183 21.49717948096182
6833 16.946981826018735 21.24862151636671
6834 18.196047333652302 22.22654268189877
6835 19.58875025792317 23.808716992334684
6836 19.849797344896395 24.144877395938803
6837 20.372670343343213 24.748538025536188
6838 20.70212422738723 24.583241387245838
6839 19.670223393896677 23.83402762899632
6840 16.485214591865443 20.53556001705707
6841 17.808716299752188 22.063486982384905
6842 17.20573016625647 21.65368056731118
6843 20.905098059850268 25.268486243530194
6844 18.60309122275177 23.06511918874319
6845 19.500601698663846 23.56156893724087
6846 21.657756067569622 26.16834415152039
6847 24.168635370747943 28.459290689972423
6848 22.768774111127495 27.07269311190164
6849 18.022959617941446 21.943089165930505
6850 21.226337670592848 25.58601736027043
6851 19.785447242776613 23.898776024913168
6852 18.635332985103357 22.541848274332096
6853 18.17442039126102 21.602805299560718
6854 18.562633606261596 22.41453579771818
6855 15.802831387406643 19.44432187624835
6856 18.763475877815335 22.603098555000688
6857 17.30634903349564 20.859834622558704
6858 17.869897922512436 20.5650365626773
6859 20.880002214799617 24.436363157836702
6860 16.4751952537791 20.221296212166273
6861 13.32500521855566 17.075787206851768
6862 13.592262752301421 17.436059499437647
6863 13.304490498580076 17.037897564890034
6864 15.797814187943965 20.121519061016933
6865 17.16731640783053 21.1988826647745
6866 14.861479925252667 18.826104441793518
6867 15.081342878201797 19.304129262651205
6868 13.221657948380134 17.192514071508928
6869 15.09041150403186 19.269204482762383
6870 14.296371738579332 18.30440470072759
6871 15.375933769902911 19.29584547026012
6872 16.10091866941222 20.329472442243247
6873 14.53486345512495 18.726512083244607
6874 14.776281489704783 18.906325577493206
6875 14.494741257569785 19.023037423401323
6876 15.233549972413408 19.472417708517064
6877 16.017743761741112 20.578887473434584
6878 15.613554933203218 20.000103984695016
6879 15.471646996675062 19.446394409117307
6880 17.982147052531197 22.328760293218355
6881 17.460966892900537 21.98431582395651
6882 17.53517918342405 21.603735531509148
6883 17.228495644395377 21.53960626882331
6884 15.980313853371625 20.51048202201231
6885 17.24904188559433 21.621798333335146
6886 16.35511233742426 20.803053220489037
6887 14.543009565591825 18.46658407232198
6888 13.554507389165035 17.297397226467837
6889 15.210846124110112 19.377218451073265
6890 17.726982567339082 21.791719488034957
6891 15.608208088702172 19.546381316078854
6892 12.859455408766053 16.692802023081622
6893 15.670562422155657 19.721649301002675
6894 13.62257937431129 17.983290071369456
6895 15.264463752927066 19.227115817202055
6896 14.356511778857305 17.935829060205027
6897 15.021731885302241 18.689365397776562
6898 14.853686077090742 18.645412211031402
6899 15.605014004821069 19.839636907057805
6900 17.666543905114207 22.0434993665119
6901 18.883993658507183 23.008730931881683
6902 16.928884181083173 21.260184371417807
6903 15.349439144348358 19.772677839857366
6904 16.772366892756036 20.92565168883421
6905 17.75387087616019 22.216300343056528
6906 16.76227955615748 21.04912456576039
6907 16.125488360408553 20.532523903576585
6908 19.166747138210113 23.516380367776094
6909 17.03417434321613 21.379606699093607
6910 17.988683016561843 22.150086651027465
6911 14.610514626307715 18.661959702536816
6912 19.941304927104657 23.56453857209653
6913 20.108550073489543 24.362302387840575
6914 24.219338006044996 27.972754388114797
6915 21.133937299560873 25.433728683050266
6916 21.64586447298477 25.814566474724334
6917 18.857078678744863 23.18470655861133
6918 18.90019991098125 23.07645283503345
6919 22.82089559742913 26.977817409228454
6920 21.505646859782832 25.937739990169575
6921 22.195424425912456 26.616327311420438
6922 22.62427570811606 26.779859241422795
6923 23.230051357318015 27.704065593545362
6924 22.456341448286057 26.634522520944664
6925 24.64936202011664 28.72099621031392
6926 22.637704232579306 26.95582917693655
6927 21.950002022833008 26.186051851412778
6928 22.88125619900717 27.310153816799204
6929 23.347408502401493 27.53577597459504
6930 22.70408989826529 26.767828349967488
6931 22.087982355108878 26.211450618299335
6932 21.70444542821052 25.991505238125352
6933 21.972877160605336 26.136924906999482
6934 23.531754129322426 27.542226184989634
6935 21.738944629016473 26.094373315193025
6936 21.87140833378693 25.9077194505926
6937 19.599497416450333 23.69509310162053
6938 19.431550881601115 23.402806906250028
6939 20.592844117370543 24.063415297694462
6940 21.6652912150469 25.556718221435265
6941 20.64478348458972 24.67177895549719
6942 23.28897653035376 27.815034979908692
6943 23.19974103474041 27.684840641269638
6944 24.24303737473739 28.472201928414584
6945 23.78169603346741 28.004990182741857
6946 23.437278498267883 27.558059072394304
6947 23.32230476351922 27.48538746470893
6948 19.78382278253265 23.830720866471623
6949 18.602504072260437 21.95344984381388
6950 18.585169949404886 22.529785615278005
6951 21.528295295091457 25.98143002435933
6952 16.979059609396852 20.764009260343755
6953 18.619232471027736 22.362951609761065
6954 17.927309234346485 22.008065048796713
6955 18.763376846196426 23.073593409053466
6956 19.9347384793336 24.201137093735788
6957 20.948728901661422 25.544999381106024
6958 21.150982776506577 25.178118565003448
6959 22.38861304918324 26.858784676522834
6960 19.732719940568312 24.01262024559258
6961 20.88591394658581 25.08315234135318
6962 17.578025646398117 21.696600629403296
6963 19.123319391039086 23.220834196252284
6964 13.73163548327152 17.67849114323603
6965 15.625117957584717 19.707685720534958
6966 14.433897638279152 18.792961102992315
6967 17.68596820702328 21.815502540673815
6968 14.733976778645248 18.764880796933603
6969 15.315892507821307 19.46000559867748
6970 14.809633165922184 18.845200894123096
6971 13.421017565494582 17.45249168223624
6972 14.036870698640632 18.13397099560868
6973 18.931480887614732 23.283778223105685
6974 17.649561403195936 21.883545591238047
6975 22.276516883299553 26.66347483333534
6976 19.158530389892537 23.402148411939297
6977 17.92854799271752 22.131787774596553
6978 15.809177624552047 20.095471221713428
6979 18.448602875557828 22.78378804985944
6980 18.016435204302642 22.348178094022447
6981 18.420246539291814 22.658701451156197
6982 22.041491598955133 26.12532364033765
6983 18.20635426499336 22.036826085121884
6984 18.46848838920316 22.628803379786447
6985 15.798017148549688 19.958068605451054
6986 19.563207831020655 23.79154584489222
6987 17.59520815622368 21.897779405958957
6988 19.220434017410017 23.382039269956486
6989 17.62584337691115 22.002393169003184
6990 19.384658111492676 23.522460264357264
6991 18.622490562996312 22.704310505786683
6992 18.654857719595576 22.80704940290896
6993 19.249731337986542 23.55809907439981
6994 18.456145168359573 22.705712428896675
6995 17.856179531135137 22.23436490005906
6996 20.301761305279665 24.41739896487221
6997 19.95721441331786 24.290771809012732
6998 20.234618865011317 24.343304463626435
6999 19.403150575018422 23.371237556782457
7000 15.763251621024803 19.89250339395194
7001 15.269266939194154 19.36996213292746
7002 17.574838281057207 21.850904164655645
7003 18.20356806275185 22.326787175728295
7004 18.12690290654492 22.230971235621436
7005 16.150116513975586 20.220180072827336
7006 18.198420782868876 22.35915842868705
7007 17.22522761709277 21.8305679505464
7008 17.672494120022456 21.667350861201534
7009 18.21334656052233 22.30629609165154
7010 15.801173090180324 20.339318431365115
7011 15.749764935857899 19.710733543011127
7012 15.255949413502425 19.289605914060306
7013 16.248038323673914 20.32118874120739
7014 16.882363199802853 20.9561052208183
7015 16.734844894834144 20.79889409949217
7016 18.01416895909065 22.18820708172868
7017 18.294471356684273 22.73246334643635
7018 17.98168449275439 21.990423305310905
7019 16.112410669882117 20.29922839123981
7020 15.319668840714755 19.267149319573186
7021 14.74648637771505 18.78813174947016
7022 17.43388485759543 21.703886101901034
7023 21.589182454658914 25.818682349623373
7024 20.58279528991009 24.553212442719385
7025 19.98300076344747 24.390842306774733
7026 18.362975467647342 22.835474061918386
7027 15.337128731761842 19.79608667513697
7028 21.594004584155773 25.43442435970653
7029 24.051812853912086 28.238280904009297
7030 18.735620483926084 23.0110968905936
7031 15.105168152663069 18.936549618509165
7032 14.18017481697305 18.068331384093742
7033 13.335354505901584 17.37549845484209
7034 15.668959150660504 19.9061297286013
7035 15.855773746146028 19.713933977126754
7036 15.865863732851233 19.76861067875153
7037 14.755810896441472 18.733005755741356
7038 12.656897068496137 16.277161358676054
7039 13.828705296694165 17.772583852018073
7040 15.441632787826766 19.268031406509593
7041 15.750468304875733 19.756498398363544
7042 12.965972376454355 16.990653044895446
7043 12.690212418400733 17.001139920986315
7044 13.50605171007513 17.648091081349595
7045 13.638626741248464 17.65181507246275
7046 13.471146332051564 17.368837006054218
7047 13.881851374124501 17.750615946669402
7048 12.226976582729927 15.83208494876867
7049 12.230295502214478 15.754740826197022
7050 15.284234641779621 19.04429588652277
7051 16.480818712779303 20.469838117912467
7052 14.491988540646643 18.72673451625364
7053 15.341759462518866 19.49543312251007
7054 14.388627184650382 18.521088055315452
7055 12.705016365121098 16.6316850532012
7056 11.418020261040368 15.326062126621284
7057 12.7959273468789 17.214480913895773
7058 13.534106541870166 17.739568105158234
7059 11.54546224021591 15.604685752075756
7060 13.877155753259169 17.714022748705272
7061 10.855668463913684 14.761989869275663
7062 12.132699010117188 16.202983855031956
7063 12.0355066336896 16.338311929031157
7064 13.995671387203693 18.138992256372244
7065 14.335898813700295 18.131513204766957
7066 14.22102717651256 18.279492874742274
7067 15.820145362303911 19.790181430444807
7068 19.24212064562858 23.54678462858221
7069 18.42517540634489 22.57045435357356
7070 16.95243579421698 21.236373388866863
7071 16.024344783993694 19.91686731658822
7072 18.93088808904272 22.939958845222424
7073 16.509378515800098 20.474498662484326
7074 15.559017088223856 19.307622368915652
7075 17.03842077177623 21.132949041300815
7076 19.177070986176613 22.66522293937552
7077 18.807894578915118 23.04091346917064
7078 19.235294695313325 23.24299838743965
7079 22.53544627035733 26.975278442455437
7080 21.555960291882506 25.83923311477613
7081 20.50100754857167 24.524362774373934
7082 19.353848309823984 23.68183208903612
7083 20.58989138218143 24.982216615205324
7084 18.77010254187045 23.002790522264426
7085 20.20353340914426 24.436591767556962
7086 18.703684073128798 23.095482532458654
7087 19.36961780442204 23.8873016907583
7088 18.126730258606873 22.26142668425905
7089 16.868363503730357 21.249660916513136
7090 17.126343025139235 21.39297258620009
7091 20.22403365543344 24.501016358275592
7092 18.44555694975383 22.673730545364023
7093 15.858069112611123 19.852656143100877
7094 15.146174616689123 19.086733161120893
7095 13.429248128178497 17.539844209819627
7096 12.954323060999295 16.565621691603095
7097 13.363778926775511 17.439988489149165
7098 15.936288532471751 20.102207117183525
7099 13.729885095863862 18.212683960316596
7100 16.399432947442 20.23552484012645
7101 14.919763185927648 19.114464822014597
7102 14.467981219312886 18.899561536711026
7103 15.801935975511944 20.014040446031927
7104 17.189674226132166 21.15445633345528
7105 17.32664162284621 21.93557946618795
7106 19.00605824467395 23.22052328635139
7107 18.660930278204635 22.7664700612268
7108 18.380639615432063 22.715273576478083
7109 20.7452999604865 25.013827921516942
7110 20.823456518302567 25.318891291423924
7111 20.504548320834555 24.760396349526157
7112 21.6978850573146 26.076650697405295
7113 22.178757841842497 26.27285589728206
7114 20.135061322801427 24.575043356803143
7115 17.994023828793654 22.18617877325605
7116 16.686981109416745 20.725504749387035
7117 17.034890908314914 21.152153461230427
7118 18.091548788606588 22.29815147528056
7119 20.306217971864115 24.547316053440184
7120 18.93309162695399 23.38877914228451
7121 19.270398745091573 23.739130756862437
7122 19.84640485694991 24.15572964061556
7123 20.365179140404006 25.001389802672577
7124 19.52085384897896 23.974024980645122
7125 20.77549883865152 25.294048023476062
7126 19.234718804910226 23.750040943973033
7127 19.813028121971854 24.115241578375514
7128 19.54730912604506 23.967739093671323
7129 19.317788781478825 23.58684065955349
7130 19.720374795435653 24.073584851648047
7131 18.69975188409927 22.99436763526066
7132 16.038709291449223 20.50661137026153
7133 16.898070508840096 21.34595940551703
7134 17.757022700305757 22.086996599752535
7135 16.402215385644382 20.672005137241545
7136 17.79694614443648 22.29507539330953
7137 17.914721992961333 22.251704082321922
7138 21.743697841374104 26.029999061927885
7139 19.304053701907982 23.490384586426675
7140 17.652526197317382 22.000483778238976
7141 16.558940010674366 20.98745919403987
7142 17.964748950480185 22.293203949118485
7143 18.63864431090459 22.81694874657704
7144 18.55777920743793 22.97442314997231
7145 17.003557934712767 21.296093029221524
7146 18.57358797689612 22.713002354666372
7147 20.936795310496187 25.206313140560624
7148 21.35457986174908 25.62563303347325
7149 20.90348914135888 24.980508334998373
7150 20.698507472474734 25.02080726458183
7151 22.176410638143285 26.339048030639397
7152 21.303012981657467 25.643836723362096
7153 21.598614509052915 25.95306999371455
7154 22.21475241251142 26.360632783334925
7155 22.106182702778668 26.25802309082507
7156 22.27800814549983 26.550925293831387
7157 22.994472837397957 26.713113719571787
7158 23.75922600319489 28.00282536046758
7159 23.55352066826123 27.89858780802123
7160 24.542383389052294 28.769236897636066
7161 25.050371270006934 29.06747669716386
7162 22.119030603686646 26.61272148243643
7163 22.288195188746634 26.522708100690224
7164 21.47860943344432 25.12774422142138
7165 20.39235530356821 24.129256509533512
7166 16.494943445058734 19.698003055643383
7167 17.544186477719663 21.32491728213565
7168 17.30703029096459 20.38938184282796
7169 17.78847132171987 22.101459457058578
7170 16.459860989971922 20.451676247637295
7171 17.088893715400527 20.887706954748516
7172 12.916570521278691 16.78724057636064
7173 17.166399541568694 20.99351269575835
7174 15.68375493968127 19.648213440112276
7175 16.490311044922343 20.172953524197048
7176 18.38601086363074 22.204208373259934
7177 15.517032939923803 19.59869721579927
7178 18.261053780639067 22.24597038363681
7179 18.986075425529652 23.01232880154238
7180 19.31609672285874 23.325828934044466
7181 17.05904438744696 20.885562495292334
7182 12.762647977904813 16.034809779467125
7183 13.600957442998961 17.07847204754011
7184 16.82295136890972 21.137319322670407
7185 17.836109218432355 22.009757204917438
7186 15.282430576109983 19.54289064812325
7187 15.98705546653613 19.95485530032831
7188 18.90488581078468 22.798499135753623
7189 13.240199797480182 17.423244525023353
7190 14.52606032008088 18.396947100655105
7191 14.768259014532346 18.75841877678339
7192 16.14531254297025 20.444758259713417
7193 15.600046783697415 19.68629112050193
7194 16.79973291152473 20.57243514665241
7195 20.421585951384454 24.427534516762776
7196 16.019871643534405 20.060701165645217
7197 16.021419957913725 19.864939229583243
7198 17.298433992851088 21.43583339474232
7199 14.99838259682308 19.00818995738154
7200 17.413540926829675 21.282379812378483
7201 18.423816652884785 22.147200511191123
7202 13.542649466057552 17.029567300926743
7203 19.02881983089182 23.055826117573645
7204 15.559827941013706 19.671374316443202
7205 18.473397802180717 23.035451842313282
7206 20.91478607800448 25.103772279444165
7207 16.848567416433212 21.139135850244188
7208 19.284463835229914 23.579183314469816
7209 17.07659929194589 21.378451351392854
7210 16.666530130141556 20.613506752358344
7211 15.69298674574043 20.17965120494039
7212 18.542503208224407 23.337627009983567
7213 14.618900947683827 18.80842252969612
7214 16.300906167754576 20.86302034498145
7215 15.971372872710065 20.314421193144007
7216 15.68659902949692 19.85038574659546
7217 17.746028980486113 21.838869432830467
7218 11.52829022549714 15.027950177488421
7219 15.86012369856469 20.075040968390343
7220 12.050329637238036 15.802135515341648
7221 11.134995082457241 14.470461476967147
7222 11.972253695094023 14.568282275645737
7223 11.775233248327167 15.377573454599796
7224 16.68831983176663 20.725938297225596
7225 15.199532883137312 19.173730263543288
7226 14.45317211800604 18.570289177134793
7227 16.0683086866624 20.43109867715202
7228 12.761514805630323 16.635790092901228
7229 12.029294231444588 16.26058731312646
7230 13.373041669856024 17.136645794244398
7231 14.520437693122451 18.603791766429943
7232 15.187725698375099 19.13183532941288
7233 16.318697729602754 20.61890273611437
7234 14.983353718412022 19.158083006025045
7235 15.217298270890193 19.07565240867119
7236 16.795111189099167 20.740287131307767
7237 18.550031247931596 22.291805387181316
7238 17.003895011348728 20.996039165219077
7239 16.120532002322975 20.19422245745602
7240 18.082761787368902 21.656949108948695
7241 15.903418163721547 19.449972445022745
7242 14.556151393676728 18.567382347175837
7243 17.24071673194564 21.5525925003406
7244 15.840715473157296 19.911829239077118
7245 11.820641153883907 15.821061998029496
7246 13.81964615002721 17.52386284907103
7247 17.319664984770014 21.118219721903213
7248 14.984860736123052 18.677883010025845
7249 14.475681352662818 18.106653353714826
7250 14.50865331631719 18.13485975883531
7251 15.932486225200927 19.77085279429132
7252 14.578746520264197 18.575933591798318
7253 14.396592499328227 18.346318312208332
7254 14.970839356314105 18.69254763592293
7255 14.8956755339931 18.49474133583033
7256 14.582105323378626 18.349015412911402
7257 14.267840057303706 18.62382742286087
7258 13.321736538030066 17.08056308880939
7259 13.08448560427305 16.952607031906325
7260 12.87865391775175 16.541389341564077
7261 14.351645245686118 18.386482224444674
7262 16.063200217255314 19.85578437410547
7263 13.49382034457404 17.537109545266905
7264 13.87184405295033 17.86959089461145
7265 13.096057069403589 16.77985432895734
7266 13.73255781012648 17.44323844571222
7267 13.900514954328772 17.365225451523596
7268 13.425199011545176 17.315887964325498
7269 12.0069008650229 15.822796348916242
7270 12.002791611961994 15.472715944431053
7271 11.532049758315214 15.468216489704817
7272 10.522932103417977 13.705604677621709
7273 11.315743352651815 15.042503049299835
7274 11.764847376008403 15.412555642563246
7275 12.86943758901232 17.151619070853933
7276 14.970915782312527 18.567539621690795
7277 16.840533041533966 20.59200411805175
7278 12.538104209579332 16.25931848471438
7279 13.922054066807098 17.238455094881683
7280 13.022561746908558 17.12033142890326
7281 15.308902716842791 19.12634808669851
7282 14.668135589068363 18.30151646678028
7283 16.096333146087552 19.898549187077666
7284 15.711849223655111 19.149040285944743
7285 14.81888072557347 18.58651935400082
7286 16.86763227569347 20.828521056809315
7287 15.947652875098186 19.990336251269596
7288 14.507718042211287 17.952953996725142
7289 15.072417269946232 18.77321986805214
7290 14.979948213306285 18.69791311995679
7291 12.82913329424617 16.876536847975853
7292 13.262173193021022 17.535635351677648
7293 13.849843726456713 18.033132122393145
7294 12.422127842183453 16.034945837340718
7295 13.646561063662187 17.352757711733616
7296 11.963529126407337 15.857343583676835
7297 13.770483430663704 17.487435170873887
7298 15.089990614092878 19.007917535531448
7299 14.339711634950389 17.90147675990658
7300 13.305707036740102 16.901497453158587
7301 15.061813140982066 18.574807904148074
7302 15.288124577100787 19.007563402665053
7303 14.865509027730436 18.519935405011395
7304 17.67330770766062 21.694366338606915
7305 18.355518504676517 22.305825461144728
7306 15.704407998835196 18.859152879970683
7307 15.228223089377032 18.82444867959614
7308 15.96993806041072 19.12132971361214
7309 15.765990478029025 19.25258098375753
7310 15.0972847499131 18.641891810799123
7311 15.342221650237892 18.705788132038176
7312 14.125662191711942 17.697742692494042
7313 15.462978027156002 18.609865457960854
7314 14.995838278661225 18.988382736321054
7315 14.657886334058844 18.508561751299975
7316 15.1969178231825 18.628572889535427
7317 15.389912708143845 19.2539379460549
7318 15.505647251253132 19.32150615142045
7319 15.839335962456738 19.701145307882673
7320 13.420385985288465 17.38707196088251
7321 11.013420535583721 15.02628519423825
7322 10.668259179439774 14.62907278515217
7323 15.19840473620675 18.55919349732093
7324 16.14665474555219 19.248371594891033
7325 19.880818389781062 23.57680133186604
7326 17.28502128292957 20.734307520343606
7327 14.57376549577671 18.11755061484164
7328 17.328032391929302 20.461469770862735
7329 17.418589229754122 20.472665535944937
7330 16.972373469891156 19.968070993600644
7331 16.518753582028726 19.7895026318819
7332 15.093351954265644 17.813790975424237
7333 15.71534534380658 18.961116636716856
7334 17.34863911855976 20.292668735836553
7335 17.10796235496429 21.40965747579989
7336 16.613970902017186 20.545197423201827
7337 12.461280583345347 15.821994593761197
7338 9.408127393705287 12.746132928866697
7339 13.608479995870185 16.816531073506916
7340 11.548318751175186 14.806702817709871
7341 10.140427707790364 14.014675126863956
7342 11.680914793691683 15.42498812930154
7343 10.77343882311467 14.103445800552677
7344 11.833745147312127 14.569300189950235
7345 11.360822671284089 14.739211992387634
7346 10.270701468222954 13.927214170878026
7347 10.062688753569349 13.88104264997302
7348 9.421933228280135 12.988995815331299
7349 12.094905598976137 15.62432891092203
7350 12.192449252661088 15.873599500104719
7351 11.001404982635748 14.817000424565148
7352 10.236757708922989 14.048531885761525
7353 11.339315994953788 15.622132038254755
7354 10.81213719786077 15.007886229787493
7355 11.569331565553258 15.756517059644297
7356 10.06751729691051 13.907759284961578
7357 10.131945892383841 14.781949835259969
7358 9.910978474721405 14.466095883322824
7359 9.66882543623485 14.083101802187326
7360 9.718553925800817 14.380517285143204
7361 11.60241628574526 15.872372073937244
7362 9.418022915558032 13.231358517513742
7363 9.193326957432042 13.500598229611375
7364 9.108615716001466 13.486136351424463
7365 10.650784383363868 14.83296491090751
7366 11.934089525992924 16.37239374314184
7367 11.107026270600192 15.718466737531378
7368 11.451356888002914 15.395958109968053
7369 11.130044331065458 14.89079452439411
7370 13.697272525807975 17.514935515746334
7371 14.144808171874178 18.217219894584535
7372 14.184338844706517 17.75433144599615
7373 13.448186067424746 16.664086196887585
7374 14.178086513367772 18.56069731018101
7375 10.929183652242004 14.645275333914427
7376 11.237572005395029 15.319223947242243
7377 13.772796777980718 18.113144084001558
7378 10.726401771669881 14.945507692261746
7379 11.411045623074354 15.539701274973655
7380 11.029821711406505 15.38444997960621
7381 11.719310031341644 16.24105937531859
7382 11.28208203810366 15.639989731537923
7383 10.564726189900611 14.78819512544104
7384 10.244683560080013 14.956869015027856
7385 11.301045673236294 15.708780078277412
7386 10.847883093882357 15.412385013457456
7387 10.718257948160893 14.868576317331502
7388 11.357065923786593 15.670509383544472
7389 11.01793007388869 15.140705318248786
7390 10.594388781450466 15.070532067694486
7391 12.502937178583428 16.74145803835779
7392 12.814437726818284 16.964374894338107
7393 12.74848567678303 16.903701531858438
7394 12.550833450356823 17.214604806364616
7395 14.198359542482596 18.542137497894263
7396 14.172847264199312 18.830544767714173
7397 15.066614636156109 19.22202210099098
7398 13.090587367885146 16.97216824274087
7399 14.645642854998306 18.608141147944778
7400 13.900352446177909 18.293268103805186
7401 13.461706276347835 17.54818319370929
7402 13.786449445287635 17.317362122239214
7403 13.609664041383947 17.326830649567388
7404 13.601013999968243 17.924532820403254
7405 14.355444098992686 18.089809259903948
7406 13.433374062516013 17.39794802262282
7407 13.131166987334241 17.065950854797663
7408 11.352687772462954 15.385640238133245
7409 11.444109852445663 15.58415230308929
7410 9.428967269005142 13.779149494196243
7411 10.276886260078179 14.057590238934935
7412 10.759482908096334 14.69981956999263
7413 10.690368566218167 14.672778167688321
7414 11.727509516797666 15.605835521558873
7415 13.190327292170165 17.127039653516505
7416 13.812987099334475 17.85148152921284
7417 14.094327510653224 17.857996953947094
7418 13.976547488866744 17.835984218520217
7419 12.607654305984202 16.731311889232646
7420 14.696739321371108 18.456293320042832
7421 15.637467653493855 19.572015696537072
7422 18.354932572961733 22.726198262407152
7423 14.47122203772747 18.524715422683855
7424 13.31978721256021 16.534855747160375
7425 14.828544506841347 18.577283573062715
7426 17.30780485837241 21.052101594330185
7427 13.26784334427882 17.149844509406048
7428 15.241087175374812 19.16335388460214
7429 15.106149557574797 18.711582300722938
7430 14.188593902639218 18.06041468300284
7431 15.106944437172382 19.176331526954563
7432 14.025995899820739 17.918806512383476
7433 12.312737442905336 16.931780295663604
7434 12.864727607580363 16.862107835215586
7435 13.292356945599726 17.536906851889203
7436 15.130966273662253 19.283869479951942
7437 12.95829749214844 17.686946831663498
7438 15.19476768534754 19.653520428973795
7439 11.722336939043311 15.789702884212087
7440 12.912696448681594 17.253873593605938
7441 12.789303458422962 17.210365374843054
7442 12.789026839081084 17.17062057560034
7443 13.097805551906223 17.321571394568466
7444 13.752024066591966 17.691405603819973
7445 14.648705816489521 18.370536424195112
7446 12.9228959541587 17.074201948005346
7447 13.250047986433279 17.809534681778224
7448 11.614078583600833 16.084725936092156
7449 12.06446606366219 16.2534148706467
7450 11.698487978931416 16.340747863219935
7451 13.142808110187291 17.26152732181621
7452 11.466996332834897 16.03390004980572
7453 14.872706277690414 19.2066607440569
7454 14.53038850414262 18.962117926133555
7455 15.372673299329277 18.96960380717248
7456 17.487301115124318 21.49708581317942
7457 17.38684442757941 20.94262949650071
7458 14.942677830861017 18.852577565808275
7459 15.849511010806253 19.989635018562126
7460 13.579906939254004 17.68279394509619
7461 15.472821500961956 19.796620975793157
7462 16.20535632150786 20.050110222105378
7463 13.523493031620141 17.606132694803755
7464 14.923587692518886 18.404397937522432
7465 15.719131062317187 19.524246322311022
7466 17.898536810325194 21.868661592315753
7467 20.32461777957928 24.761238442353083
7468 13.344544956954897 16.72801643799612
7469 12.08040405276082 15.272328257074943
7470 10.267039914317456 14.284863170189796
7471 11.874048223229883 16.2668402323988
7472 10.009524260449606 13.755137714089951
7473 9.834365031415114 13.77028606445112
7474 8.93964256950331 13.760861526508654
7475 10.42228919047751 14.74465485005457
7476 8.704564104043373 12.666180228975268
7477 17.50699645087663 21.575925021550695
7478 15.025653924565123 19.246491286667865
7479 13.759859697949366 17.71591780255391
7480 11.40561827040783 15.492200481034079
7481 13.36491107734272 18.155315164721838
7482 12.780815284564321 17.273340738712353
7483 16.247848801883737 21.00106671108101
7484 19.287376349171698 23.828196255014245
7485 18.502701476947664 22.645315499256473
7486 17.72168582892267 22.020515642107956
7487 16.179011178906368 20.6945329110317
7488 14.805185439396809 19.281273342061954
7489 15.605107841432623 20.077652083140666
7490 17.585545631347276 22.088579540470825
7491 18.223733656939896 22.89306775423392
7492 15.094087904003867 19.641796801107603
7493 18.94421290411845 23.554920100918384
7494 18.727905954177125 22.65248109553451
7495 15.802973147384368 20.182057354430942
7496 14.829892142068804 19.193549450350808
7497 16.102303998456204 20.745215347751547
7498 17.998628728879726 21.774577183536266
7499 15.758132905693666 20.316846589751727
7500 18.824396258576623 23.10297629716772
7501 17.140922773262552 21.41151435517046
7502 16.96744473473049 21.41705834178888
7503 16.63672056364128 21.213916149718138
7504 17.95088112764183 22.394454983385923
7505 18.157992041949225 22.96225993791681
7506 18.714737270294826 23.59965408021324
7507 20.457408513242793 24.922177638366687
7508 18.93217532858122 23.6587429243466
7509 19.554210320058264 23.833144140015428
7510 22.377472936428482 26.60034377081659
7511 19.617025634413537 24.2097817444929
7512 20.58782008550491 24.86243873372456
7513 22.35578674337103 26.711283243111787
7514 21.480502765281482 26.17837773287375
7515 20.765297030142793 25.243931281750765
7516 20.820852388832492 25.495229906498366
7517 21.018624274120448 25.36068734303717
7518 20.3721381820363 24.693514130109502
7519 20.11501767175302 24.56046087580622
7520 17.255475369813823 21.843627463693593
7521 17.725146300285807 22.008620795553547
7522 16.856192859166523 21.598040829641754
7523 20.341987361085252 24.64569476511168
7524 21.561977098561826 25.977293298421845
7525 15.70519667693492 20.43777192219226
7526 17.225462560459913 21.500436734830295
7527 16.39120799827374 20.573600101817288
7528 11.607319164040364 15.146451396074182
7529 12.099496321135504 16.345222345985157
7530 12.747054833905844 16.27925528159865
7531 13.588284247130055 17.35182680528999
7532 16.531811270317245 20.429740873927777
7533 16.47792192959916 20.597215847491377
7534 18.601578430994525 22.816634760138317
7535 16.757919917714606 20.465132085071794
7536 15.994088409519772 20.205140949395567
7537 19.19135744729606 23.634895799470307
7538 16.9626194841723 21.453782968062637
7539 16.999112179017825 20.842592632401356
7540 19.838670177161045 24.07683667822569
7541 20.206983831490835 24.17290409646368
7542 19.068907669128997 23.162447679695692
7543 15.4492593288103 19.701972242158774
7544 14.868358309606897 18.83936654583406
7545 14.736619676897762 19.60961611783069
7546 18.03991900691396 22.71304324167592
7547 15.922092452271523 20.65877208715443
7548 16.59405368948927 20.962605342091663
7549 18.254815298294275 22.50853795210019
7550 15.833902839956153 20.10715801176434
7551 18.647417088175782 23.221321406448048
7552 19.43421478050273 24.097034590495568
7553 16.399682830347874 20.779663599722006
7554 19.441009190952332 23.851405795683597
7555 18.54280376827839 22.90764178377148
7556 19.4615711600021 23.94292631379843
7557 17.513569190786182 21.808621173367072
7558 16.093631453183598 20.48682420452006
7559 19.08433345358234 23.32440406592532
7560 15.550634136963525 20.06361249766327
7561 18.405592900683903 22.870274114527515
7562 15.631579859274702 20.67202232505848
7563 17.278280440363684 21.68597531227217
7564 19.537729762027364 23.908148214749332
7565 15.372850701594073 20.44721079736871
7566 15.920742420108347 20.49973580982566
7567 16.47060061376445 20.826686303033426
7568 14.972723501782518 19.51596022081657
7569 16.418834881221883 20.871205085111704
7570 17.24418210477806 21.890297938511488
7571 16.589338776831774 21.07767627197536
7572 16.93755990833159 21.65910819565906
7573 16.730866209445594 21.3008970809832
7574 18.149359096258223 22.89348071572026
7575 17.44264685420978 21.87530066462236
7576 16.013393344188035 20.41656395093717
7577 16.36625252772415 20.396009071798634
7578 15.840701363918857 19.728022931383315
7579 18.41531792879098 22.65400322038122
7580 16.018648911027306 20.256456856966853
7581 17.618132600608373 22.248888492322887
7582 17.033695699840187 21.402932215748717
7583 17.474641316152464 21.813694097917338
7584 12.887434475013277 16.86658309053029
7585 18.923494657014082 23.36073086352404
7586 17.134182266671164 21.54445439715823
7587 16.571498144544524 21.020409282821007
7588 17.603805857933384 22.069868229990412
7589 15.819160273789365 20.536182264220262
7590 17.763272373018957 22.146363561137434
7591 19.005756716151193 23.710313395055213
7592 17.54218227181796 22.004076500048434
7593 17.107369002555394 21.392924856718544
7594 16.48593175655651 21.04259296866615
7595 15.582768476790188 20.05214643111153
7596 13.812982315806602 17.92714083473432
7597 16.273481161090952 20.599072874286968
7598 20.773425193773313 25.464319571139985
7599 22.361953768993338 26.759619849873815
7600 16.294205241314813 20.736751209363167
7601 17.248808524512153 21.411644695434205
7602 21.994443419397115 26.857941436566435
7603 18.67394788630926 23.198469874667246
7604 20.520457850826414 25.064902325661464
7605 18.3280323636749 22.750880736107312
7606 21.445289927222618 25.670305216637725
7607 18.758687495182116 23.1639616397862
7608 16.745294321900467 21.01591095320822
7609 18.053737428748935 22.43225373811049
7610 13.898931564737447 17.946780005895665
7611 19.503434778613787 23.743792398868298
7612 14.252267403312407 18.811231597818395
7613 18.086750129779332 22.59030002570996
7614 17.49090538789304 21.968501020606105
7615 18.624177733777177 22.71636413782036
7616 17.637778896036444 21.547314689250253
7617 19.23176586620441 23.40546956880612
7618 20.580468682722096 24.80760377223738
7619 16.6957683746024 21.172135465624848
7620 16.336848850251833 20.571744101307264
7621 16.396122448727944 20.31776730988902
7622 17.85956811997493 22.38858607663424
7623 18.229992388479793 22.49599931255757
7624 18.749283160265133 23.31159972955747
7625 16.478180301297442 20.490965453098195
7626 16.346197138824678 19.671921180253253
7627 17.523337911420704 20.97557703360277
7628 16.672158590121164 20.167209254867668
7629 21.020759417004484 25.207097584814868
7630 19.79714331067014 24.324850396694686
7631 20.34470708132029 24.616037279353886
7632 20.084170231363597 24.124422157427578
7633 16.617850140078257 21.30481952615583
7634 13.027824087728181 17.625344491155882
7635 14.221300934731248 17.580452409223042
7636 15.338614324250706 19.068056798179605
7637 20.638173990736178 24.61934725088134
7638 20.34619435934406 24.555080233929747
7639 18.32589233374687 22.69024326072152
7640 16.59116467760061 20.898589900637685
7641 16.09205705295201 20.469780756328007
7642 17.97845774678063 22.68284750634222
7643 22.535227372488357 26.693234531596545
7644 23.841167530037797 28.283080047229184
7645 20.262665536009326 24.661566877500622
7646 20.159519700275524 24.424087913700248
7647 22.077126558270873 26.749753791991974
7648 18.553423504404403 23.113586891936116
7649 19.631218959398087 24.00282841543457
7650 19.312862436057202 23.55112025676153
7651 18.903310699030577 23.548156653724682
7652 16.259509119873204 20.847474930099388
7653 16.767265379949833 21.36004341050138
7654 20.186306777849524 24.463106795068533
7655 18.234383097648276 22.881126288565547
7656 14.810556935243621 19.337991125266935
7657 16.62764580596511 21.152842805496928
7658 16.048097371820113 20.988240063781852
7659 15.181342738902845 19.77056104959708
7660 17.60028882528994 22.595910999400367
7661 18.928649880818277 23.275787958889218
7662 17.495413404893295 21.881823598908213
7663 17.19439725930846 21.483139883563624
7664 16.063141748056953 20.66677549518375
7665 17.42312028987673 21.774421724187047
7666 18.16262364464301 22.67790235648039
7667 21.131305652196286 25.831130897836236
7668 15.327355514616412 19.595755580662768
7669 18.862622030239738 23.14931590079832
7670 17.06493159207419 21.550521992511953
7671 19.282595872661247 23.237529008561374
7672 19.620008182230674 23.921901496442583
7673 20.55278841370664 25.165047075730143
7674 20.764143147954012 25.68717662181156
7675 19.93382758255359 24.19150918075932
7676 17.869786770765675 22.307323176166793
7677 18.901872166468394 23.259945974217175
7678 18.55289483853466 23.006223920129745
7679 20.622449575478733 25.059175932445278
7680 19.970801476300558 24.3521543690067
7681 20.585799833794702 25.093480858462488
7682 17.197834285979717 21.351786473038707
7683 18.106096766364047 22.525498357728967
7684 16.70713788240155 21.022129783419253
7685 16.978593858970864 21.512889926217518
7686 20.340377617472296 24.84954475999747
7687 17.809861588676196 22.334067963345632
7688 16.4474086985866 21.285632666364865
7689 16.11146715105316 20.76266065649773
7690 17.865471942721832 22.35317042894346
7691 16.971113746712238 21.79531209719886
7692 15.683760711033731 20.427257753226677
7693 16.95378964205555 21.705681736186765
7694 16.88302635711068 21.605474153155136
7695 16.733002492051224 21.274274001182608
7696 18.15699096488837 22.624067744008965
7697 16.443965439128768 20.766288651750372
7698 16.938121040723583 21.39631927881272
7699 20.772896316042026 25.262399831128114
7700 21.46750197134653 25.592415742755218
7701 20.683816492055122 25.11516616726806
7702 17.54307227719342 21.988252034342203
7703 17.636577414985503 21.81777986390401
7704 19.711239305346847 24.101799553783483
7705 19.800204539017265 24.374341596042683
7706 21.291773529073645 26.05047796425457
7707 17.79540673060539 22.290070965615858
7708 20.28702841084032 24.48227027428051
7709 18.4021944057537 22.975694847172548
7710 20.61515387139085 24.960011070686463
7711 17.337784281816248 21.489213235580895
7712 18.108887988385884 22.38567024837618
7713 20.112295582888088 24.927172486691184
7714 18.632633471361537 22.912832876233775
7715 22.317183245470968 26.662647329756567
7716 19.866292019988624 24.319611120328876
7717 19.684211702367676 24.093923684209887
7718 19.634569048335603 23.94628974708137
7719 19.57758872289274 24.024874472398025
7720 21.807423372275597 26.346914331414716
7721 24.01323955597487 28.55409348665687
7722 21.649221016846088 25.967945510400654
7723 23.24676488906358 27.467908354033433
7724 22.5677451236854 27.16974979374856
7725 23.86480638214465 28.488704132127175
7726 24.04698876794567 28.390385954739074
7727 21.57559584199813 25.812909525690312
7728 21.463549106263148 26.3842982817757
7729 21.81233742602032 26.106574485483254
7730 19.88283910022848 24.20161244848004
7731 17.056798937222844 21.709247551495423
7732 20.807418734045662 25.227780637998478
7733 18.28709027910899 22.5253007166881
7734 19.85209300099503 24.322122726870045
7735 21.77165890579492 26.465972069030983
7736 19.334435274712487 23.852736048189225
7737 20.38803197580712 24.56165412111251
7738 19.24301433178873 23.295651390280028
7739 17.088261565132722 21.201758473497605
7740 17.21531372166287 21.888502832106933
7741 15.451773476131196 19.53043166779095
7742 16.00076474818996 20.700008903294837
7743 17.44081052985844 21.600096289259746
7744 18.98449564752362 23.361396617557084
7745 18.41450016283811 22.45647736686486
7746 19.956242617631585 24.398067908770578
7747 18.450774555257002 22.919463001757446
7748 17.925295575387217 22.11114353646978
7749 17.34736142996595 21.367938486312518
7750 17.61592584862004 21.95354690044162
7751 20.821619446013344 24.953516834223205
7752 17.78849353634785 21.94735459507594
7753 22.053289533857058 26.34015433270885
7754 20.776761798863067 25.21826689163204
7755 18.532731508736738 22.76962735908819
7756 18.69380449028561 23.350311702202454
7757 19.956522244156144 24.206977819467724
7758 15.500983267477654 19.894930326867833
7759 14.859586329861981 19.097254634165314
7760 16.147468983111764 21.081904201503033
7761 17.52077810255101 21.89921132610554
7762 19.919616345287917 24.255202697917095
7763 17.999017323218965 22.425255129367997
7764 15.580335568200931 19.622441912290093
7765 17.988658715382936 22.410482426704046
7766 18.633465902116342 22.997276917342774
7767 16.47591683119847 20.870924524538747
7768 16.94186294750584 21.0758016068127
7769 17.316592194438073 21.792523758818316
7770 21.754363060027053 26.18467585532507
7771 24.210387900226113 28.453972890346222
7772 20.722628013987052 25.408350705445063
7773 24.09003658989778 28.511198700643043
7774 21.387122247441845 25.88197188022691
7775 18.133580293565625 22.838955399780968
7776 15.753596095603685 20.12734396691568
7777 18.2962772872045 22.73489940866258
7778 16.625082977110463 20.979510937193748
7779 14.774481993273803 19.142101772281187
7780 16.219652364782615 20.53406266254626
7781 16.90389894509338 20.670906216667092
7782 14.512443747549963 18.519986530865523
7783 18.505105656630096 22.936776418020873
7784 23.100449512172133 27.75118972230706
7785 22.9681874009209 27.232952311691644
7786 24.625930064263212 28.752428239278615
7787 25.102119323018783 29.05019961266263
7788 24.280606031137015 29.222623383320283
7789 20.531517384936855 24.90691314592446
7790 18.856579048445695 23.193046685327108
7791 20.554400205006345 25.00026103906753
7792 18.58894359956256 23.29812045369599
7793 19.342494715462742 23.576340338894894
7794 17.85171616699658 22.2882418142396
7795 19.134103810522085 23.578273973281508
7796 17.090583777086632 21.58389525262606
7797 22.864478229095084 27.23019380273428
7798 19.06620321112615 23.35432399244298
7799 18.335189150756452 23.10905055347928
7800 21.343721879467182 25.99823986727634
7801 19.981683524339882 24.291820592167408
7802 21.286123461140487 25.705663573340956
7803 16.535865155241403 21.100666802481896
7804 18.560096741070478 23.023298070715803
7805 20.401660213115687 24.76121480880442
7806 20.69991892953446 25.00089782584548
7807 18.700387782655426 23.629246650016675
7808 17.159691814013144 21.251715871570795
7809 20.424008866728542 24.810811514872356
7810 18.881791405871553 23.084945919305138
7811 18.805179319164044 22.982444249989744
7812 21.805404267127194 26.098806097617043
7813 22.460514754482222 26.953122303485483
7814 21.46275411585747 26.01213454020797
7815 21.00310884854105 25.22760225419825
7816 17.702121614292206 22.141809561260054
7817 19.241109052202248 23.695538795355677
7818 16.468929854553586 20.980218981531742
7819 19.840760787944113 24.35887741092929
7820 16.14994449204302 21.027805419069974
7821 19.4972130861539 23.971680248114772
7822 19.306978992484918 23.620774564927885
7823 16.800127618294002 21.2711242905623
7824 17.837817810524427 22.589264038612438
7825 17.727994038145315 22.35981492498261
7826 19.058173918542877 23.373277848039077
7827 18.807571509929264 23.093392325842053
7828 18.591730563784967 23.103062867393472
7829 22.581003500083305 26.942841851237898
7830 17.94151774654792 22.741554457381547
7831 18.50517025683143 22.885103667747938
7832 23.33201533325519 27.780536618799434
7833 20.136752028868855 24.415243927391654
7834 20.831570482145764 25.099124113125253
7835 19.877908387297328 24.515944916968063
7836 20.09134182838752 24.6148519536027
7837 20.33616130020332 24.790230821666487
7838 22.689504989136864 27.308897225728785
7839 23.966770516812247 28.6391988079998
7840 25.96603951212344 30.709830833259108
7841 24.16184694932335 28.47050428550613
7842 22.112275763192407 26.707087490220765
7843 21.260775075596193 25.6994150756855
7844 22.309794136311858 27.093307015124072
7845 23.9898574359314 28.4273645191499
7846 20.954251776313363 25.412054052372973
7847 21.08577499749556 25.609624496655957
7848 20.560143626436076 25.060310640359486
7849 21.289609656793594 25.656718703204003
7850 19.94496302958188 23.984267049588787
7851 21.857889729389324 26.11342829910654
7852 21.83492213613344 26.541701832193606
7853 21.840556434135827 26.46291734316762
7854 19.546118026203736 24.52076669695921
7855 19.630011029424097 24.343511651963166
7856 18.791233347471547 23.280361597121754
7857 21.757495281907847 26.00041584677391
7858 19.4928245160507 23.84127720930309
7859 19.702776745920254 24.192871991007884
7860 18.80609814169004 22.910378185720226
7861 20.944290340261357 25.83363760262206
7862 18.75807563750356 22.989446452267874
7863 16.75034990011617 21.166520495600228
7864 19.315417502383678 23.775470350927208
7865 18.195056179935204 22.66444020417926
7866 17.813450682982012 22.066736939876964
7867 17.722322853136387 22.03754939174148
7868 22.02340837404467 26.644718604356786
7869 20.74037345171537 25.203490223739863
7870 16.62979793409109 21.41712991079559
7871 15.438567261832054 19.73008002066164
7872 15.516850034196706 20.07570678482576
7873 17.54629862738224 21.88565679655242
7874 18.22024228388024 22.69676432772382
7875 19.0282057891055 23.557847149584937
7876 16.068469054748636 20.688375740225112
7877 17.66171744362355 22.072070176357144
7878 17.40833013556725 21.974540515870505
7879 16.83523178239253 21.302847152381755
7880 16.95746735056436 21.274474220370667
7881 19.421127904283814 24.36789554546101
7882 18.136172566126547 22.45184676373032
7883 21.644822113179448 26.174646741148056
7884 18.736108280219383 23.756256130787712
7885 19.046688731504595 23.865231076282136
7886 20.00203250048429 24.67549760264621
7887 19.84066760597134 24.252555669110674
7888 17.734275018226068 22.15142482909693
7889 18.692018488804955 23.38332032392643
7890 21.771896223151668 26.672006660607607
7891 21.429222065546476 25.845861150716953
7892 17.4325847967418 22.277427375055332
7893 16.733493345324742 21.41005367345986
7894 16.27313749648146 20.919214972331876
7895 16.295746358794702 20.95431490112402
7896 19.503122413832394 23.833329224676834
7897 16.301119187148736 20.33717203480293
7898 14.605555458477859 19.166830708061422
7899 16.87654152635225 21.554718305386857
7900 17.085550380469062 21.208985580057107
7901 18.915197700404054 23.762234629600442
7902 18.819765995701104 23.035749355408615
7903 16.058321798348803 20.805763949906478
7904 9.330171637121914 14.087716765929956
7905 10.887506005422164 15.014684539620436
7906 16.74013766422047 21.514728994923654
7907 15.940017247455623 20.191916335362254
7908 17.464139873178347 21.155277598710782
7909 18.96011368943217 23.251668091294587
7910 15.131960378615657 19.187952294446323
7911 14.95319345027957 19.455963734192945
7912 17.429442976571845 21.936387595599207
7913 14.952835729435808 19.15312253602065
7914 19.01887427842533 23.399490187066444
7915 18.146567964341205 22.57146002621524
7916 19.592600126663786 23.76646517749449
7917 16.353273925076707 20.535659013301693
7918 18.000480925122222 22.08771820564634
7919 20.782027140879812 25.498253273309427
7920 21.14514067176472 25.591029094478902
7921 21.067848072960363 26.469600948560302
7922 18.812503865826496 23.699263329651505
7923 19.607196215786537 24.19488904453997
7924 22.12180897645693 26.810665909533178
7925 21.61693065601363 26.162031847241867
7926 21.30190731079863 25.80794098840512
7927 21.03830663354714 25.76016757664564
7928 22.47199943063303 26.94876214553472
7929 23.455814925481892 27.82337293315319
7930 21.779518994917836 26.2239306442911
7931 20.224887158567565 24.589900196053552
7932 24.730232955892113 29.164616915236884
7933 22.488913072962017 26.96132928759705
7934 19.96890059449432 24.483039344882535
7935 20.65088786040675 25.15260195587971
7936 24.45073336958141 29.065810446811593
7937 22.082625085775266 27.016088424261973
7938 19.421800121124303 24.06832152066747
7939 17.221861735492038 21.203880075757727
7940 16.07216662285592 20.456210180615738
7941 15.287140745393847 19.68215412471533
7942 15.192572036934518 19.54239332241009
7943 15.039896434908595 19.757605900884165
7944 15.253321911895872 19.601242165292653
7945 13.106615226152208 17.241762507140137
7946 13.256988930150483 17.559087007619
7947 17.923301502029606 22.50524702680412
7948 14.924135982142454 18.754826238204544
7949 19.203796224776678 23.27561113711732
7950 19.518646436650396 23.796610904674257
7951 20.76349400618223 25.055363168578364
7952 16.004739468839624 20.33363626019869
7953 14.3886881186599 19.037850931634225
7954 13.532091702467017 17.857250652665233
7955 12.406299677563476 16.417824468558116
7956 9.964645693415703 14.013504218700275
7957 12.42135990322613 16.833485275921166
7958 12.825027635950416 17.09122174122894
7959 12.114426342124027 16.214898268235622
7960 12.698330166576737 17.24391239749285
7961 11.548066203492162 16.276916365222597
7962 12.273575058219318 16.455997850294377
7963 12.793144878502643 17.405257308042657
7964 11.030953386399844 16.00388238312566
7965 12.613727769951408 17.027393057076736
7966 12.25747776229528 16.24790090128089
7967 11.902353721375649 16.402836447287683
7968 13.369856233122066 17.49795291498737
7969 14.27094969476813 18.40661370928993
7970 14.216953510718689 18.317863305556077
7971 14.772296261672288 18.92930922852663
7972 13.604737929819636 17.856540084189586
7973 12.887731409008437 16.61576755838845
7974 14.661258622782395 19.098395108146736
7975 15.981215887566542 20.302137172768806
7976 14.988539601374725 19.169834111054733
7977 13.955801170600765 18.29087565941784
7978 14.228063343989412 18.779824351003725
7979 13.224788055144781 17.78160098236143
7980 12.003632116508674 16.440284375133167
7981 11.240834214025995 15.13958705931697
7982 11.3508412037735 15.375686802502951
7983 11.059211444573904 15.079403115510887
7984 9.324637233244749 13.587606293203189
7985 13.059636366509753 17.06720933141107
7986 11.19292491134292 15.588876112467716
7987 12.867553915639993 17.421879297955634
7988 13.878853572853144 18.183908970628003
7989 13.679006790156672 17.850247106565796
7990 14.719477777811873 19.3281372823743
7991 13.591211823705798 18.41315910994638
7992 13.137569033472554 17.54734139755334
7993 12.411902607005642 16.675764122054204
7994 12.729842356524102 16.926628863207984
7995 11.663046311786474 16.2056879272141
7996 12.632104681458225 16.74316641085005
7997 13.904695937383371 18.07976855741034
7998 11.577162672784533 15.59447540500821
7999 11.456545260607966 15.80022777396719
8000 11.56758408282922 15.64166751937494
8001 11.14613454771473 14.73672760408165
8002 10.377130492651814 13.802755097081995
8003 12.992491949035298 16.724312777009185
8004 12.002498309527658 16.273308223096887
8005 12.951036664684644 16.443130327008337
8006 10.150281594351407 13.692319258331993
8007 10.982071819134132 15.135344518333865
8008 13.178047332234634 17.391490672093994
8009 11.78853004679723 16.11282504685777
8010 14.276022792579353 19.033969592720936
8011 11.161504544310246 15.387309007602534
8012 12.105418519397695 16.353912510719685
8013 14.56580364578708 18.945726135676722
8014 13.738365347688216 18.0813875289056
8015 14.4904393438716 18.931778241219128
8016 17.368592094904624 21.639952978919453
8017 19.52121273915768 24.04285030589807
8018 20.45245537702408 24.793210165112992
8019 17.71343322216411 21.951332179505687
8020 17.005959776643685 21.581305650753333
8021 23.518680908711044 28.14464641020396
8022 23.34125438562048 27.781747308356703
8023 23.004645513452658 27.688893726331415
8024 22.876174949009332 27.716182203715878
8025 18.526097572448773 23.01726266592952
8026 22.71462088961725 27.479845680784734
8027 20.643552326852976 25.254219501486407
8028 20.520195857939033 25.09478945117162
8029 20.83036695959898 24.874293837230947
8030 17.491836644989437 21.671773634290883
8031 14.51914397129113 18.485272152600142
8032 15.857137719630984 20.15672431281089
8033 15.664723667702965 19.620818654062642
8034 14.19930763740961 18.6016157657383
8035 12.179094882406734 16.353111037316687
8036 11.876736235394628 15.99156017178398
8037 13.695143409691067 18.48977422950259
8038 18.070524100518686 22.592218926704923
8039 17.961223686954906 22.166087103191156
8040 18.782659914953758 23.086413226807593
8041 19.014010788382055 23.482774573422457
8042 19.268705228049033 23.70844024811868
8043 16.12718685233696 20.983877407676918
8044 16.438737811999413 20.68726904822566
8045 17.241047130480514 21.74533295006602
8046 17.573437401111796 22.04835128456566
8047 18.543531305008024 23.006279475512684
8048 17.485921101310453 22.48725716632541
8049 17.120192890272033 21.467320467562462
8050 17.246046170292527 21.947881918449056
8051 18.606460191853017 23.499811551838867
8052 18.363768731765184 23.368791486295947
8053 18.499547238422142 22.771228372381472
8054 16.681900157079287 21.14682032055947
8055 19.3053635958506 24.109754488135547
8056 18.404561465597325 23.145579317462865
8057 17.969521541061557 22.59706416006305
8058 18.558495766946553 22.93896193320635
8059 20.017530305514217 24.689575628800693
8060 20.327336653901252 25.099322478914736
8061 18.972349619832226 23.58518519512766
8062 18.25497462995216 22.719420830628632
8063 19.419833273598123 23.88128755917715
8064 19.2703524687973 23.827953601071332
8065 19.671767128275516 23.82758587378801
8066 17.162759463947236 21.59089693460846
8067 18.308764687422993 22.610459937954584
8068 17.30820523116539 21.905030120729933
8069 20.292573436641675 24.604336503297315
8070 15.824979425112678 20.142716714968437
8071 17.002094921593176 21.48867151175096
8072 16.50003128330288 20.870578109259554
8073 17.328734095575125 21.5806199071541
8074 17.91546333736683 22.458241899219598
8075 19.187361599832712 23.738311324246233
8076 17.207577631727194 21.33607327999278
8077 16.48381246865191 20.669180230529918
8078 16.793545888685195 21.35840746141609
8079 16.821521029257724 21.30897363206053
8080 20.535464231945546 24.925552957966254
8081 18.102493727379056 22.635072020589867
8082 17.733986172500476 22.168547928292984
8083 17.08022170575885 21.32764853810879
8084 17.4286174089658 22.051477136508474
8085 18.71706494563102 23.165483383318968
8086 18.64099794819674 23.084703290509367
8087 18.9461683460698 23.84605876080951
8088 18.99566137738643 23.35583355842332
8089 18.182756025457923 22.715401656151048
8090 20.257290684814357 24.649397582616874
8091 21.745457197702017 26.39142044600352
8092 22.257687177946444 26.518071468898814
8093 22.38752229557502 26.579673681512595
8094 22.717516633691226 27.161854344216604
8095 21.806234699217324 26.163984710222703
8096 21.150279603596132 25.3753012305226
8097 20.566936328594988 25.284832031666095
8098 17.057076827590237 21.412915743574384
8099 16.85780120076409 21.258526371787394
8100 15.367277939631634 19.846459737459067
8101 19.221861782257108 23.671597079494365
8102 20.115780690710118 24.640244495328137
8103 20.949539781938697 25.23557596684449
8104 23.2444001812758 27.590371967327364
8105 23.460597407002286 28.121681377200932
8106 22.57913945643901 27.03213351595123
8107 21.045790962057776 25.470966005295246
8108 22.881584015381666 27.478732238861088
8109 20.279149222998768 24.972283666877324
8110 20.888574020274135 25.478789557083182
8111 21.222867972574157 25.66696098702099
8112 18.948444108794472 23.837721676519465
8113 20.428980356023875 24.822989122158056
8114 20.224720071231854 24.539233783722878
8115 23.27782955717716 27.506941613234794
8116 22.108202505593027 26.275125544048098
8117 20.254508453423792 25.10080707111188
8118 20.2075768195269 24.644554578723262
8119 22.3622944574481 26.55944424870586
8120 24.001331823431148 28.243664330354513
8121 24.39663180559582 28.486933199363712
8122 25.45423065489104 29.79846527330197
8123 25.94954065452332 30.470133263753244
8124 24.70194701650594 29.12177923221471
8125 21.09974863473457 25.499292337304677
8126 20.030469784632793 24.59029481898896
8127 21.801555635361527 26.284556949868715
8128 23.17990321483639 27.605271774509202
8129 21.065099022145734 25.387663469520795
8130 20.39582335605374 24.713065525871322
8131 23.74382305200221 28.575040023464947
8132 21.809592176794453 24.793134933805774
8133 19.406251784816643 24.689781665836772
8134 18.26790418997294 23.24758405209196
8135 18.947102393780654 24.03757351026768
8136 20.777128048674648 25.870371478134842
8137 19.133851960911493 23.862245897637955
8138 20.891399511084543 25.802070222074107
8139 19.281984440093588 24.55350318347953
8140 20.61151675798765 25.470790320086124
8141 18.022409255287265 22.66898467944916
8142 19.619091895363617 24.96294651801268
8143 21.217885190121827 26.546763889555812
8144 22.525735388813917 26.535229771305495
8145 21.907820763103828 26.684225810529345
8146 20.460761280538176 25.119326455243403
8147 20.589445250201937 25.621250333116638
8148 20.431824269573795 25.011452572069537
8149 21.49179238338208 27.022902358244824
8150 20.558269096914277 25.997909786648307
8151 22.550917232682657 26.273575023515587
8152 21.48706162083861 26.175770168048665
8153 21.046896575867553 26.18843720783373
8154 21.54332694334961 26.738574402533867
8155 20.536396128641236 25.436707673739797
8156 20.66342743005663 25.582906437721288
8157 23.48529955711637 28.208544580999416
8158 24.43756227668568 29.010893804932323
8159 21.149083144159828 26.008103078338607
8160 25.52822367342987 29.790463849182863
8161 25.849950221187584 30.386063346416
8162 24.360049017414628 28.812365313262514
8163 23.444380951471096 27.969079003412336
8164 25.853301307813325 30.096050795487727
8165 26.755118415548278 30.719525545635655
8166 25.32037567804586 29.809553252879383
8167 27.43450265548521 31.815877100350466
8168 25.416665586403372 29.739729997619374
8169 25.716019576255466 30.09043206550585
8170 25.35828558453126 29.597706972559173
8171 27.02179913056118 31.050519088377907
8172 24.89637834967494 29.38578595752658
8173 26.471926342305707 30.777270989663325
8174 24.698242234572906 28.945929555262374
8175 23.214418633563678 27.51767141339521
8176 25.29601934365948 29.7343481121236
8177 24.39701193272426 28.911316689478536
8178 24.34682506544655 28.547514811519108
8179 23.324012349999258 27.587942273879207
8180 22.26000134049057 26.602393879833024
8181 22.174480734523573 26.93281939195534
8182 21.630279377841266 25.80154815125896
8183 22.020872776794317 26.306706510792317
8184 19.9041321547307 24.041848832038816
8185 20.09582114429368 24.690612032010645
8186 20.561765237800905 24.92268225248543
8187 22.95102456943307 27.16645318613366
8188 21.78109584194842 26.441690388408436
8189 21.901770695784315 26.39901282750351
8190 21.22070738348486 26.028349312290814
8191 21.061594319972922 25.728223221650925
8192 20.324685650451258 24.82922583901327
8193 18.757381067218326 23.27090767080795
8194 21.303761570813183 25.98259054205181
8195 19.870324140219438 24.50868949267274
8196 23.44412413194343 27.76552311193402
8197 23.549739337433312 28.01451817970407
8198 22.080871859254557 26.65547947284185
8199 22.677558999189916 27.247154610288728
8200 24.253842720339776 28.60663241604027
8201 23.919628534818585 28.2540054378958
8202 22.76675893991556 27.16800658533294
8203 22.305412479485597 27.026344569505664
8204 22.271754973257867 26.643342810597254
8205 17.353155174549077 22.127229433447155
8206 17.48472204110583 22.18988448039965
8207 17.916767334667703 22.271977591226115
8208 15.109698928631024 19.762749275073478
8209 15.092767933348112 19.342465005427282
8210 15.300660630285865 19.65758385121015
8211 13.929685097394918 18.089129089651227
8212 15.972803809141828 20.535728292231024
8213 17.496097067297192 21.94545501622691
8214 15.930967788683244 21.08383680552121
8215 17.931431651932737 23.51332469352168
8216 19.224670248973617 24.006872027688953
8217 15.484169214584309 20.225760754266858
8218 19.350335526540125 24.05304231745451
8219 15.839824506530904 20.507987418868883
8220 17.48548532286073 22.15666064989907
8221 18.504839085922875 23.252056014148785
8222 17.284215480830586 21.611637848694453
8223 19.408992677259345 23.716973596275622
8224 19.191365103298143 23.744911732750765
8225 17.363810200769272 22.114013508093116
8226 16.249198173333387 20.861409064292545
8227 17.13449499362895 21.60541669886526
8228 14.894886530460914 19.305419150037235
8229 11.710436759008639 16.422062639288292
8230 11.971847790761041 16.6018029045377
8231 12.064724585600922 16.66493782330734
8232 9.96213673644286 14.39896643663368
8233 11.96287634893841 16.65926222684466
8234 11.513355434506508 16.522400906289384
8235 13.39612827738938 17.600180382653924
8236 11.280191745224062 15.813981409551943
8237 13.338438536322347 18.029530048491953
8238 14.84256281483339 19.21515633071065
8239 14.048110235203607 19.298894258884168
8240 16.208260831094417 20.459165261395828
8241 18.06972712267661 22.363044513738874
8242 19.254683232552452 23.77222994545309
8243 22.763074956659146 26.44564104842492
8244 21.49164324978957 25.73278978209227
8245 20.524553281933834 24.68961267507294
8246 21.027802432182288 25.172680259516657
8247 22.573503868536093 26.888412644178665
8248 20.86326646487765 25.27428583651517
8249 20.569487415735253 24.91283250677774
8250 20.785564339153737 25.212643821930723
8251 23.072964482221426 27.698672762012993
8252 20.83037900049374 25.04942091002231
8253 20.11853147251581 24.443176105852352
8254 19.69394429963764 24.092452614806458
8255 20.91266252121347 25.347573701055687
8256 20.452131740037494 24.87153830514785
8257 17.033803509720027 21.247607927727472
8258 17.399835388858946 22.06755597735749
8259 23.006761544363524 27.388908434245003
8260 21.998552798759444 26.25419987060855
8261 24.17489231322577 28.26902331708336
8262 23.18181009145325 27.441519563704706
8263 22.81316202269232 27.393114765953392
8264 22.66816196786676 27.54185641242249
8265 22.30455548631573 26.73041688996576
8266 22.688440628731808 27.075504828675687
8267 22.822448281425903 27.13648108650238
8268 22.43469740719193 26.88143078889128
8269 21.83267472806293 26.120286618968006
8270 21.24292190940092 25.288562179992592
8271 20.015930996943037 24.536653923923396
8272 21.890618451679877 26.0875962439846
8273 24.002501923515442 28.30782425790272
8274 24.59395170238876 28.65487387331668
8275 23.28817172074576 28.093037985102576
8276 23.72623244408303 27.929693372655446
8277 20.92595059481298 25.99145582908427
8278 22.779144218131872 27.413624203156633
8279 20.954605924566394 25.561557815958825
8280 21.280740482178903 25.821791758524657
8281 20.108102436017642 24.714648755875018
8282 21.20479426317571 25.425216731791977
8283 21.93383801670734 26.453891100525713
8284 23.072353262689436 27.327765097812545
8285 21.33395626685431 25.642193828280558
8286 22.901517197505022 27.1825984578257
8287 19.54147610582547 24.32782524957307
8288 21.736259686394696 26.48189530748446
8289 22.686033702376296 26.59282081659192
8290 22.447761274761742 27.04532403512859
8291 20.597871824038457 25.000674535373335
8292 20.908436817304633 25.388087064561393
8293 19.8090093553084 24.20780012243255
8294 21.738413213012272 26.131604646791633
8295 21.23373100593063 25.54162291237083
8296 21.752827284861358 26.04417486322933
8297 21.853566409578686 26.65551485817748
8298 20.829603967349797 25.105687922129988
8299 18.498395554802187 22.92763235454714
8300 16.94597697774774 21.055465989799654
8301 17.98992817358666 22.0426638884231
8302 16.005156518931397 20.287715313596003
8303 12.9565042270731 17.340733802341063
8304 16.535427831649507 20.87163017551113
8305 15.488249010562434 19.98548961816924
8306 21.602655029658788 26.249624657159686
8307 17.20965248465142 21.726120537445823
8308 18.95665606822089 23.139633211750095
8309 22.317109252611704 26.76138684095038
8310 22.986307107162165 27.69076097458107
8311 22.719462901429758 27.15455554068015
8312 23.84032801565514 28.991026762129806
8313 21.301793933436933 26.480273801254217
8314 21.3632014634738 26.162704427977996
8315 22.142126894344234 26.801474711992196
8316 22.47575491787682 27.261531387092084
8317 21.208680378100006 25.711667045474965
8318 21.267930910269353 25.68325207013023
8319 22.82816943418333 27.44581670659027
8320 23.88654556724897 28.38413174860039
8321 21.96517210001995 26.799012070415912
8322 21.21078485034835 25.80428583465935
8323 21.329428512902854 25.991379768538284
8324 21.868158211553748 26.62118861100731
8325 17.945439188112417 22.7670223095098
8326 20.158823317643694 25.191718804139896
8327 19.337271921722355 23.90900415409999
8328 21.890177655586864 26.611131207186773
8329 18.083082233769883 23.337835576695568
8330 20.351399026700946 25.03138785370943
8331 20.138741918476814 24.760931969526947
8332 20.296570290895264 24.893493006254705
8333 17.87625275472554 22.581786745613982
8334 18.28131950058336 22.98088451608138
8335 19.968814174296035 24.59648083258701
8336 17.84234518862932 22.290168545506972
8337 16.68831913711422 21.36356658429435
8338 23.499439847929718 27.907531944950343
8339 23.13916100619758 27.391447008782094
8340 22.84068850010279 27.26830562475863
8341 23.64316386872755 27.984662268220386
8342 21.982283076594502 26.402605898111293
8343 21.872419453577653 26.57777256140385
8344 21.781179561207406 26.501521828993752
8345 22.62311491179897 27.144825176193713
8346 22.431946482730464 26.88736374053843
8347 22.866257248177664 27.731917854561086
8348 23.301756133154264 27.6984666305867
8349 24.645097073739734 28.744786397263763
8350 20.25069440420587 24.483614687134832
8351 22.790487611581288 27.093770240587904
8352 22.814132813964612 26.823666609634035
8353 23.08573784292396 27.801637913158448
8354 21.5759804534929 26.10996605446022
8355 20.850939103797735 25.372684109108246
8356 20.83477597214666 25.191195839263354
8357 23.04038000526123 27.73916957109615
8358 21.389088676343928 25.57773430620449
8359 18.960907946629877 24.32898136717127
8360 20.58244009678188 25.32354477184161
8361 20.490253656023793 25.53185183859317
8362 19.316409725698268 24.256617083865102
8363 18.04126054929132 22.882117124761315
8364 19.509444279453866 24.65798153403931
8365 17.743295282314104 22.92523390044961
8366 14.81009079699379 19.596444278116742
8367 15.723622574637371 20.59101824677734
8368 18.19087739483111 22.88534374538499
8369 19.115739462082058 23.82257593508469
8370 18.709187639162305 23.37944735299441
8371 17.357447216288353 21.789634939431174
8372 18.66886045439014 23.395412653162385
8373 18.619405597183086 22.971621131597512
8374 20.404877535872696 25.056273136890933
8375 18.200327532420243 22.632184959297316
8376 19.18375631103551 24.17958549856403
8377 21.5581246798443 25.95035095088443
8378 19.12798859084868 23.710309727622157
8379 19.007057313009494 23.351608548187276
8380 19.78520043278034 24.182401622376528
8381 16.90265719770887 21.247082288908896
8382 16.477031310385623 20.59298594699253
8383 17.293039052148618 22.019408484352965
8384 18.145275709907093 23.05541972373139
8385 18.36058541600518 23.429187263231967
8386 17.778951197805647 21.964359907719878
8387 15.903000663551575 20.863974378593554
8388 17.79002346171163 22.20224914382576
8389 16.361456735692805 20.74515181575417
8390 16.820579660177604 21.390626012663443
8391 19.12163680979743 23.764041947483918
8392 19.788509624399822 24.420214948370962
8393 20.01043606095255 24.383367503914567
8394 18.120682401873566 22.932062616636635
8395 20.31802781915937 24.690850623780523
8396 19.883881009938047 24.102586982141066
8397 17.36181234502253 21.781679319491975
8398 17.880950521411854 22.464934453663854
8399 19.37397392933976 23.876027110574043
8400 22.219189224726964 26.856059763997646
8401 22.754441465976583 27.169764254389793
8402 21.638744531655618 26.024631573662877
8403 21.08534277479819 25.407740974434667
8404 23.2003982095002 27.588356947017658
8405 20.594514539274634 25.10111182058141
8406 23.85206870841493 28.267429588882667
8407 22.13026527003153 26.524428592325897
8408 24.314991534339043 28.656660350695308
8409 23.757755459930532 28.288599797265984
8410 20.207167166176216 24.527234977959413
8411 20.22248879211563 24.688868962250197
8412 18.635482018680072 22.583354045695035
8413 18.00934661050418 22.45633659291742
8414 18.934250059695284 23.505691428804997
8415 19.33715622903654 23.707641211595288
8416 19.15051846485449 23.662590947315397
8417 19.201363725807283 23.69409789619098
8418 20.770306561563526 25.076910403993566
8419 20.045255083570318 24.45318269022725
8420 19.673080097485393 23.852771714561143
8421 19.521338355945268 23.778830462785578
8422 20.2088315619367 24.29139980879779
8423 20.226774062622194 24.6074299785639
8424 18.734308044601757 23.20582113702834
8425 19.69711276969915 24.123815067154617
8426 19.400461713776867 24.23116563278998
8427 18.903540441520843 23.86639049417755
8428 18.527891337783014 22.74051742140473
8429 22.389139633484888 26.84069552942805
8430 21.673337492240837 26.173717757543738
8431 20.86936923520755 25.319295090410968
8432 21.528901251735537 25.915862235132167
8433 22.88947902883125 27.167171704555447
8434 21.818001199184692 26.0482642568409
8435 20.835293178497782 25.21489453890435
8436 22.976450147400968 27.207601857580737
8437 22.965713680916508 27.58130041743268
8438 22.284250180162843 26.54862420759271
8439 20.805862967554468 25.11643109938924
8440 18.892325586516055 22.921805884510395
8441 16.97941958778446 21.177560824975487
8442 14.576953343718603 18.79184637975621
8443 18.12498624229709 22.374757582134002
8444 18.962150217613214 23.05988737706189
8445 19.15351641501772 23.401930976559086
8446 16.920372579023997 21.15313336285518
8447 21.562250384070353 25.977427479716138
8448 18.81766736987759 23.422443289527298
8449 20.590794437219188 24.967513078309114
8450 21.031451582615187 25.413370949190345
8451 21.714235697577827 26.22524010393798
8452 20.235773981570766 24.66970905371244
8453 22.281684979712168 26.411987177435744
8454 20.383088236330362 24.532652575780926
8455 21.039993041299265 25.348029635021483
8456 22.54122342310922 26.605253630654303
8457 20.061320224217855 24.32246209054164
8458 20.5027474452485 25.04162975224687
8459 19.78343605475454 24.34834332439389
8460 21.451924175151596 25.770492274658874
8461 20.075855755721676 24.354542623782617
8462 19.665597946210095 23.935463523241832
8463 18.807951724130536 23.325104237221993
8464 21.398237793372633 25.736568087798435
8465 22.103271579561465 26.51919275287065
8466 23.522371124246504 27.86571238825172
8467 22.85013807758517 27.17065077212649
8468 21.306131062575837 25.662661819263484
8469 21.94452253606037 26.32994919819965
8470 20.50398552713479 24.788496041532838
8471 20.793427669916607 24.78044947546557
8472 19.516665003730353 23.840729326827464
8473 17.893329139828204 22.371177042752745
8474 16.22211525413948 20.956722645967048
8475 18.229489911204897 22.43234935426667
8476 15.78355556350845 20.092275183832548
8477 19.415387420938778 23.41091069963847
8478 19.182907831530482 23.926437323615303
8479 20.323593491320167 24.327211476053748
8480 15.892411685547156 20.29465030487359
8481 14.728586778678304 19.081717508996295
8482 18.66470294100774 22.989340647827746
8483 17.628452332780842 22.186494706668608
8484 19.03677294781122 23.470351845651123
8485 19.80253764715042 24.13664855096011
8486 18.784738314969673 23.220073540776628
8487 17.712725950822755 22.1358781423239
8488 17.54286391563354 22.097716502992576
8489 18.227485853075525 23.039414876779286
8490 18.92671982237899 23.237961985538952
8491 20.82283478413344 24.745794063463254
8492 20.087488912384266 23.290054156913488
8493 23.784068242960206 26.15640226311505
8494 25.01698545643352 27.71762948455757
8495 22.829856147940447 27.532640182459343
8496 17.17464403962386 21.996806560481154
8497 17.61117712771597 22.04729911787448
8498 16.93978847445581 21.93925216900764
8499 17.657069652007714 22.27040359066167
8500 20.03466875969845 24.583000446890914
8501 19.07050902405614 23.496283160384344
8502 20.22226595262819 24.881192079715504
8503 22.06621809668449 26.411274682899826
8504 22.829786908375038 27.27749302135259
8505 21.39973522772321 26.06498070694288
8506 22.16281429365148 26.804214339458078
8507 21.783253134004127 26.381730364431036
8508 22.470352608641235 26.91556342451522
8509 20.237112409606265 25.152026440811863
8510 20.26695907150833 24.74806855772143
8511 20.5667491628748 24.83076745967725
8512 21.27905502686345 26.04363463904643
8513 21.40011922621392 25.60229885940313
8514 22.245431910469275 26.800052517360516
8515 20.222034839475437 24.684574807671304
8516 17.494578180579833 21.819364681935888
8517 19.247882292857625 24.082660772133533
8518 21.056443691205324 25.69124306268724
8519 18.26407032986545 23.1760971706219
8520 18.21152759242173 22.742442745781332
8521 17.62166109027745 22.183131534815438
8522 17.067386358577824 21.853002735243976
8523 18.189645491304947 22.874353705967213
8524 18.145294172903448 22.988865244578008
8525 19.34338841245271 23.964391978605136
8526 19.01833985553116 23.958951027678086
8527 21.58006968631021 25.97638690823947
8528 20.46762100361499 24.96702274067112
8529 20.352709865335786 25.064831120573423
8530 21.13055052933828 25.429653802993766
8531 22.47544942749951 26.846893551424184
8532 21.20503736702229 25.478203696835987
8533 21.583379608466593 26.55435838113174
8534 20.674479200132417 25.245845948822645
8535 22.055782808335568 26.38768467220668
8536 21.09976048473259 25.549184706013275
8537 25.060523100958186 29.353559623553068
8538 22.929063953025928 27.835558616894062
8539 22.634519711996237 27.34368191511249
8540 23.382161690026024 28.063137484916847
8541 22.878961450718098 27.217545404119782
8542 20.50626014095652 25.190462519771398
8543 21.920588577261963 26.629478758723398
8544 21.368344260052226 25.761011922446354
8545 21.766847725353724 26.44904375526257
8546 21.438650876988273 25.6685624233005
8547 20.615105190696383 25.026983943586174
8548 21.091595341151912 25.669762625975224
8549 23.904991193604143 28.313664844070665
8550 24.32750452937132 28.80310191429274
8551 24.269866860005433 29.017712831459587
8552 25.46596755113639 29.96070051204889
8553 22.916740663884926 27.428978193506847
8554 23.227411028636837 27.649142417356728
8555 19.601991567470737 24.396929058887647
8556 20.747743318000627 25.588355030671785
8557 22.466493263871996 27.152660954432925
8558 21.945098032731728 26.332547951274027
8559 21.974775409451226 26.469020465965418
8560 22.829557226737425 27.363469333966716
8561 21.92828754313217 26.339716247350363
8562 21.908918619972454 26.284419192912598
8563 21.57978946958026 26.067949317961126
8564 21.287879498619287 25.840692150660058
8565 18.820085725094067 23.030659226878374
8566 20.571397871967946 24.975049050519956
8567 19.876014964422463 24.50574097530809
8568 19.187489516758728 24.225474130894185
8569 19.797672234936506 24.37050854706836
8570 20.799670736216946 25.101793168711147
8571 21.124610341490392 25.525521384296656
8572 23.31012106762884 28.020734546655575
8573 21.493550524206817 25.90145040663712
8574 20.396343173629557 24.831137615943312
8575 18.39926643141222 22.686864603421135
8576 19.676485575599216 24.358145854781544
8577 22.171848211190746 26.69861125324872
8578 20.090884985680205 24.72207695960445
8579 18.192130057388088 23.051835366532742
8580 19.36012922034599 23.973266401158444
8581 19.692769892860667 24.382060967281387
8582 19.424809305928708 24.182877590357826
8583 18.938337865657445 23.535447435615016
8584 22.287445238179256 26.76423095149805
8585 21.574435801032564 26.220741888620097
8586 21.426827693762636 25.82992887714595
8587 22.290696122287972 27.174545734964386
8588 19.936623556884452 24.387957894556997
8589 22.47414549085766 27.113577025775104
8590 22.653076654951604 27.102542441004594
8591 20.936356969628786 25.34007437759858
8592 19.660150556189116 24.32775239096476
8593 18.929211772060672 23.291979322633892
8594 20.11577294095343 24.629424362792175
8595 18.91715749896773 23.39100488184098
8596 19.667292508208764 24.007354088381437
8597 24.985307193825363 29.2824853104911
8598 23.865642469546714 28.06569706774056
8599 24.5406457967639 29.10548244521906
8600 23.328276667625786 28.009984911417654
8601 23.883562774724314 28.551918076724608
8602 23.89153302381521 28.21770747563729
8603 23.91985334780361 28.54705368340196
8604 24.19664503407016 29.052888388932242
8605 23.550438949020307 28.218646973028275
8606 20.036488127290482 24.54104189409388
8607 22.71446055050339 27.071992132043317
8608 21.681398457833257 26.0247611618785
8609 20.769050996282406 25.04162101273912
8610 20.878164657703795 25.275135686196585
8611 21.414949097005934 26.080021316577284
8612 20.25817722106448 24.55788185293821
8613 19.738722027988413 24.468439391685227
8614 20.652894623712267 25.66968008457699
8615 20.5508370222499 25.217471593771425
8616 22.399293028901933 27.038598543074166
8617 20.155573968292007 24.919028182501826
8618 20.279289284450506 24.60729615871152
8619 20.13216307725271 24.47665804894267
8620 19.15064550145993 23.581329628582765
8621 19.378953403766975 23.634646778913055
8622 20.7742930898649 25.253328080073626
8623 20.31222108453487 24.39703175540505
8624 20.55943698544595 25.140810163905073
8625 21.76786704246346 26.138349177740974
8626 16.626452874196726 21.20800921020839
8627 21.37286465470122 25.625435673841697
8628 19.650571185173913 24.417153053169883
8629 22.549325880220586 27.14460376583409
8630 24.320667502612572 28.718981722971584
8631 25.545884190003086 29.92765051331994
8632 25.262967391172715 29.498413743744912
8633 25.81426706249815 30.42922427946789
8634 25.697304005586332 30.07179725635774
8635 24.06505601481302 28.13019951690062
8636 24.328018525912302 28.46772267681899
8637 23.942464044130723 28.369955255362864
8638 25.494373047006672 29.911784521421037
8639 23.1890623017318 28.020251982029492
8640 22.562986410847763 26.808157208875713
8641 21.545663081011742 26.335063642960485
8642 20.713353505840406 25.07721170876669
8643 20.81982870461603 24.958586133278782
8644 20.101241094096856 24.59568041148028
8645 18.95480975311844 23.371141243426287
8646 18.575904103049822 23.28010988840161
8647 20.357999491266 24.972811412208877
8648 19.66904982565994 24.340545419889715
8649 20.673325937870146 24.931546339075993
8650 20.393235863804676 25.12454473344119
8651 22.099715429929347 26.95511822304682
8652 19.543799699228497 24.281045372269933
8653 18.388338846556998 22.994192682702103
8654 20.53680472785583 25.245120182472707
8655 23.18065551844539 27.61010563729826
8656 19.573857321209932 24.057144094353482
8657 18.724599215057058 23.032269695572932
8658 18.19752142105348 22.843844344889344
8659 19.020536400468348 23.59474731836764
8660 15.602038308633128 19.955611798239826
8661 20.680495130255864 25.043289552448115
8662 22.25457092886484 26.758215120352602
8663 19.086835278139688 23.542037164163336
8664 15.397323182770473 19.765162360423172
8665 14.90956213555504 19.261832805342888
8666 20.48540015400497 24.877936487408473
8667 19.836164079453415 24.254141401581577
8668 24.064088439293013 28.565084106825715
8669 23.260126006779434 27.778154914289413
8670 20.599466427963506 25.185891730443064
8671 19.68058308551907 23.997073524836804
8672 20.014035008331927 24.40987582337562
8673 20.920286785987717 25.156814224849544
8674 20.930913864435556 25.496973755974878
8675 16.588520418872342 21.51264071007318
8676 20.211158589743707 24.663581666985117
8677 20.016015598106293 24.490636753163635
8678 18.241267415519957 22.59748657110333
8679 20.600107918146545 24.819282819069887
8680 20.499043402556094 24.866231889859623
8681 18.042705870747973 22.444804676343843
8682 20.16948226350669 25.039673359123686
8683 20.650526410822618 25.43171844315698
8684 19.738672993293743 24.137552855826296
8685 23.138378994516838 27.72614551505215
8686 21.169875774527043 25.783826773827666
8687 22.113319004301015 26.622489882243208
8688 20.730552172935855 25.481932490175538
8689 21.64720194008633 26.133092623360437
8690 22.20057274864538 26.540776543778207
8691 20.612498878213742 25.13813028799014
8692 20.59131480796163 24.95127788109855
8693 19.59674777318767 23.859194139936683
8694 18.94541862058592 23.496474840071837
8695 18.15715571297882 22.860746383605566
8696 18.91958128020825 23.29007853598495
8697 17.005249467434272 21.831651039643322
8698 19.194759962471196 23.36121125940943
8699 19.40637293607307 23.62193783543143
8700 18.78370052937333 23.125139634607702
8701 18.621756481984647 22.893277025642167
8702 19.273684744088335 23.926488965011792
8703 19.47778593240329 24.175042446433242
8704 19.533926511127397 24.061760683498854
8705 20.176943008038663 24.50820596617886
8706 19.07662212135618 23.446868519151074
8707 18.847799164440865 23.096925454523564
8708 18.25895358179869 23.113114130724085
8709 18.083020676396206 22.83437015079952
8710 18.372414943203534 22.995859070823755
8711 19.595412219059188 23.8141974345857
8712 20.904567462315327 25.138535023876685
8713 20.73391384549681 24.87445848809253
8714 20.597610981459248 24.72508521263968
8715 20.314160975056033 24.927883332078668
8716 19.346408637051187 23.436195052210532
8717 21.787834495580714 25.988601159268928
8718 17.937694317778124 22.358405390290365
8719 18.0682927653276 22.296608753966378
8720 18.642295529965615 23.208255495550365
8721 20.367788954409367 24.64026107299701
8722 17.241207114578714 22.01581687911005
8723 16.55599412315131 21.313931964617225
8724 17.00439749620567 21.421469224803726
8725 14.082624754410789 19.042051856151563
8726 17.1717234039106 21.583116208338808
8727 16.483024586650224 21.1246429697743
8728 15.87738891059519 20.523156322830356
8729 13.403313866046577 17.642765120253966
8730 16.503685496981777 20.947468446028207
8731 15.945542537489779 20.338895981457483
8732 13.467806436663155 17.925109166226445
8733 13.86008701102205 18.330542948287714
8734 15.122521196140164 19.663747147645246
8735 18.184110463182403 22.21240281305853
8736 13.217206848751967 17.046339217083055
8737 14.505087281060314 18.399955903816267
8738 10.855557548345606 15.131562981415938
8739 11.5153060155512 16.10963061618502
8740 13.241547356175511 17.397911584083925
8741 11.078511850812761 15.407279515345033
8742 12.95387815467114 17.02913852672735
8743 10.420032510432407 14.288380436741827
8744 10.692807625622585 14.977809652805584
8745 13.112320718042913 16.759879763061797
8746 13.188924407446752 17.84422683119733
8747 14.2802320999561 18.770997345949002
8748 11.516760944645288 15.68107968096838
8749 13.83995397872131 18.232310812658685
8750 15.973745121300425 20.181319394702708
8751 15.993779155840093 20.262438481703356
8752 20.069879945582045 24.54090089478261
8753 22.000221051146788 26.303855867609634
8754 24.471156031819504 28.997102720731785
8755 24.924749490367024 29.446844227109217
8756 23.151346628656725 27.381350205902947
8757 21.91227914076917 26.116353661087558
8758 19.70849386759261 23.449966539019204
8759 23.08139733011671 27.349018371764636
8760 23.92828959891757 28.102117985646203
8761 22.694054900999685 27.264237704857763
8762 23.44022700737164 27.530391775964844
8763 24.76662933147967 28.94164299818118
8764 24.666456911650787 29.33639797846168
8765 24.141687750941955 28.502263341147295
8766 23.664160743030138 28.124294669290318
8767 24.59590806771311 29.203119275692877
8768 24.361133716108963 28.936867919604772
8769 23.82155302077179 28.323272974438428
8770 21.225910084226566 25.932846303802577
8771 17.512753531558054 21.927634137660835
8772 20.581403091053073 25.25858408404397
8773 19.14614826349919 23.70890452076388
8774 16.856734713331125 21.489297578149326
8775 18.895942373684708 23.48928991552645
8776 18.261542255143194 22.857501272349293
8777 18.073889388543048 22.595071423612108
8778 17.741987167658415 22.188366788513346
8779 17.677932755827367 21.8239337048633
8780 16.58014942922685 21.030948121885583
8781 23.43531092839755 27.543022672810505
8782 24.21685633237317 28.620158327395824
8783 23.559157991804025 28.00048126442531
8784 23.75599023640792 28.14726133354076
8785 23.53645993701979 28.055230645711717
8786 22.926594328933987 27.183894110929554
8787 21.234264092685454 25.669698415111874
8788 20.763815747795892 25.113385370397925
8789 16.8529303518292 21.246249575170168
8790 16.575393385359227 21.124684096269476
8791 16.133901860303563 20.45485100631465
8792 16.58581352617956 20.647364532825964
8793 17.61485044748424 21.7853854992926
8794 20.018965048948132 24.438078222776216
8795 16.248097180935233 20.43972393788324
8796 19.239485867303895 23.460271666909698
8797 18.610935873432126 23.769240251490327
8798 17.55085715807494 22.145664742003206
8799 18.29043006629302 22.665602123567556
8800 17.164804825724392 21.23238359511681
8801 20.344087927853145 25.199488188233406
8802 20.905186179532343 25.24811018541204
8803 20.244077105292916 25.116508293561097
8804 19.24379549038058 23.714203931846082
8805 18.248354735096 22.57100941947024
8806 19.017339074950726 23.46494804350707
8807 20.756728731967726 25.43525112992394
8808 21.59731667846369 26.00423302682841
8809 18.765143947865052 23.163701611535267
8810 20.01346895171379 24.251512205939346
8811 18.47370683759068 23.06921218053415
8812 19.723865561017792 23.866846839424035
8813 19.10866908403528 23.55217397841802
8814 19.432033501458843 24.099535620237795
8815 18.635000956661376 23.034207563052274
8816 17.359429826095575 21.948021742533047
8817 18.588108171652905 23.024206709430775
8818 17.01549637368374 21.208630791931714
8819 16.417828231695122 20.731324334951985
8820 14.378382462481822 18.946813190822414
8821 16.049137786864826 20.242808254569155
8822 15.217180527429417 19.838036639582658
8823 13.857545151847082 18.753287544069504
8824 16.015391225076886 20.520944057292574
8825 18.59671399698676 23.505151257280527
8826 18.072193226700747 22.718098193806668
8827 18.9528982678517 23.52961023718941
8828 19.474039854660536 24.190568961386603
8829 19.177243469912476 23.66470780387859
8830 18.556604854624567 22.860552973590014
8831 18.784182971470933 23.450246709842176
8832 19.220302857302407 23.964914554723546
8833 19.508340804059255 24.081014571494777
8834 19.63004456762607 24.147175998679803
8835 18.529489681926382 22.871539198457032
8836 18.910801081681413 23.443637147850282
8837 19.702421376519485 24.323028954856266
8838 18.860466144488782 23.661222875274113
8839 18.297942707269307 22.877906120732412
8840 17.71747395490399 22.537194497909894
8841 17.321498306168316 21.69239922603088
8842 17.034736805135417 21.468259845235046
8843 18.72393286509343 23.227760972230246
8844 20.022617809180996 24.558228109057072
8845 19.74035876809372 24.390822587301102
8846 17.36717872879256 21.83534933716737
8847 16.721314757744995 21.155774476793955
8848 17.07202386922772 21.42639411388542
8849 16.878317183875257 21.207525552127347
8850 17.920627647091038 22.338372916438257
8851 19.93221277947034 24.24881680626812
8852 18.661046765485285 23.012595852153943
8853 19.67296483597524 24.20534219042753
8854 18.935574200475884 23.411652944640142
8855 16.3496227004176 21.068922107696494
8856 16.1339739014053 20.20390404975461
8857 17.22758611117446 21.549677425815972
8858 15.998903324256956 20.429733605093848
8859 18.56143708616015 22.994392203052758
8860 18.912867331699328 23.288292523337834
8861 20.173758746736933 24.678213929737986
8862 19.477234348251155 23.958176436150847
8863 16.703315909390614 21.08076657683176
8864 19.09355360696624 23.67457556564407
8865 17.321625270483537 21.764668117792425
8866 17.817993362604177 22.43870005058574
8867 19.04781096039534 23.328273246085057
8868 18.279039240808405 22.788546558666585
8869 18.95180994406391 24.06708220970129
8870 18.482353105381016 22.516320442559007
8871 19.23467097859177 23.53508726204392
8872 18.224535136630635 22.8154510170051
8873 19.861658382700988 24.322950604788385
8874 17.436235577627375 21.800760242451464
8875 16.328788084929286 20.665796605174116
8876 20.777706898811726 25.472549319534558
8877 17.184889660853294 21.459496161543235
8878 15.750584942920812 20.20962671471189
8879 16.55867118156198 21.17651585955695
8880 16.230781023167165 20.843000222951627
8881 17.3005008665896 22.01360570790476
8882 16.634148260194944 21.386189855485032
8883 18.366227069147286 22.895356707954274
8884 18.21132969805116 22.680225726880664
8885 18.438100152811824 22.992754120771213
8886 19.775191173488906 24.07613303683305
8887 18.978919096660047 23.436130514150317
8888 20.16594480841806 24.57819621943635
8889 17.730521280921987 22.36577315464992
8890 17.35201632036782 22.13535610230978
8891 18.058166393417814 22.881186237473127
8892 21.123347551185 25.67770320135601
8893 20.83038748895184 25.471825090642245
8894 20.494217994567197 24.883491719502018
8895 20.030074917460357 24.251532986964218
8896 22.485473364361123 26.989206398398256
8897 20.392701067486705 25.06015682179236
8898 21.046267847470617 25.697546174677964
8899 23.36027221092041 27.787691007145888
8900 20.293569145241175 24.824067973946157
8901 19.868758503215453 24.620235087162655
8902 20.492280110466808 25.03910295999242
8903 20.78709164022066 25.344785380826128
8904 18.89516069001582 23.328501710413942
8905 19.933677699134066 24.298909198895377
8906 20.132367537094932 24.387697881308544
8907 20.48884068693912 24.93245930565519
8908 19.64102464370521 23.964387554294
8909 18.775873567012113 23.175396473621785
8910 22.421441873534647 26.857162552428072
8911 21.12165802603268 25.63095669549652
8912 21.58031110430157 26.285818247956513
8913 21.78050228270561 26.031798413639557
8914 20.115385022717074 24.580291258356482
8915 21.466225695143095 25.817521203445597
8916 20.023409406455322 24.193225335912057
8917 17.004510682230855 21.42824091943389
8918 19.916977245575932 24.187572618625044
8919 21.612006159855913 26.19496090510671
8920 19.83489381451084 24.50794599263464
8921 18.797983346537066 23.372650017238
8922 17.942573200642254 22.988867095040632
8923 18.826580090114483 23.140558740486988
8924 18.381404301895454 22.566012350860404
8925 17.475675898464505 21.74001421986845
8926 18.882262987430394 22.86084877710125
8927 17.66037094666359 21.989234030255794
8928 18.894274112234083 23.43334091354652
8929 17.917227423605382 22.24184538597947
8930 19.66680995620272 24.32224898427279
8931 19.542202631823695 23.676070346008668
8932 18.918150162375717 23.29874664773781
8933 18.41285442517327 22.635919230948474
8934 18.154442777961638 22.373798034052406
8935 18.180536453259805 22.41349561012936
8936 17.85813992957375 22.38889023314553
8937 18.105290480796892 22.411988682899874
8938 18.038973422095026 22.36602886436948
8939 21.06876602307851 25.337900583991505
8940 23.146661771087672 27.27109688035871
8941 20.53632881967604 25.060674128479523
8942 19.4978045804987 23.9141781929597
8943 17.570170920785213 21.81468278954261
8944 20.220114745513172 24.512129808093913
8945 21.09090711394967 25.43611411535746
8946 21.615143268382553 26.153046246900452
8947 20.437118825355917 25.00712473416023
8948 19.215656294872858 23.752712683300206
8949 22.40509190723703 27.113667868462237
8950 23.783208846256528 28.12402843047682
8951 23.9957193845895 28.308333459778705
8952 22.972222424957103 27.171260079799683
8953 22.31077517015911 26.592804007041494
8954 21.619938318777752 26.101133107999917
8955 19.713478315261995 24.5996509730383
8956 20.77030748272853 25.400869356835162
8957 19.47560647691272 24.061192869312805
8958 19.00910377567865 23.539140205602315
8959 21.11395518996137 25.31086016574431
8960 18.659275377182613 23.010118928474917
8961 18.897523824582542 23.463479753181897
8962 19.21090168293778 23.495826294770414
8963 20.01101742755944 24.861722781437766
8964 19.714074787964822 24.19530262009786
8965 18.768144449387968 22.967379382434338
8966 18.581944342387114 23.039554495745303
8967 21.48654628895556 25.721966754513733
8968 20.847479161420992 24.89610327503769
8969 20.34069819566482 24.68404390955848
8970 18.90596337013787 23.108037058934237
8971 19.99045722186778 23.962856612136846
8972 17.872406507618923 22.13706551038124
8973 18.39775549166094 22.50393859847405
8974 18.457031873435007 22.951681782145105
8975 18.11279540431039 21.949905773662337
8976 20.452023133576834 24.574727405679063
8977 19.893825389479762 24.129854382710842
8978 20.277388726475106 24.451951306316925
8979 18.34881966086861 23.44942359633442
8980 19.017937456548793 23.233913317525232
8981 18.439749113010627 23.07923648869867
8982 20.4010359367126 24.437007420329586
8983 18.75265778490728 23.098580009711384
8984 19.141218529857415 23.51860420043306
8985 19.57525027723304 23.683197291681584
8986 19.21198818738019 23.63932769077617
8987 18.704097530441736 23.16960131107604
8988 19.02985157359002 23.366201043576673
8989 19.19765964680904 23.42027442216798
8990 17.653002018038872 22.191701719699306
8991 18.220771014797524 22.477294072117864
8992 17.36151992597124 21.419748179093823
8993 21.89257349900928 25.97370937561625
8994 19.117228380144525 23.37846023002583
8995 19.689702113652224 23.87059640886529
8996 17.154133401442884 21.409673329438945
8997 18.79939939733353 23.04421095758708
8998 16.673645362490813 20.55679703353736
8999 15.898969034719592 20.146589471324745
9000 15.45442546691533 20.047264896272452
9001 17.903853663970885 21.954362014960534
9002 15.497192375813286 19.36125417446287
9003 15.590338380793265 19.69453867927285
9004 18.846165353689994 22.903285060260288
9005 16.624395780791755 20.35244364295349
9006 16.411333151601873 20.656619865938787
9007 14.197674351929559 18.270725685969907
9008 18.06878375583447 22.27394322019983
9009 16.817107251566675 20.82622119613695
9010 16.81636091536128 20.89198632961656
9011 16.90073963396018 20.868970899038516
9012 19.093708508338914 23.424636076846884
9013 16.68295243101928 21.425433292538347
9014 18.844529721195133 23.006237871981117
9015 19.428760145740494 23.48327792991916
9016 19.10537892293638 23.430165832831946
9017 18.5437651642376 22.665041090612295
9018 17.41044195984544 21.47823869367165
9019 21.31776869669547 25.31693956743405
9020 21.91736167479425 25.92207572519654
9021 21.216217574449466 25.161704907398697
9022 20.36304151144574 24.52175389010549
9023 18.484839867483544 22.425470379153435
9024 16.6341687576101 20.344251957664994
9025 19.29633515903617 22.49929323648165
9026 17.885812239163805 22.127462642958488
9027 20.02383956108683 24.20355052327904
9028 21.00619164428977 24.715899841981035
9029 19.692082102386962 23.7659973398994
9030 22.277622355641512 26.26750325812211
9031 22.31163030124027 26.484081891236414
9032 22.79296056602894 27.070293283785297
9033 24.16767552745326 27.9121016897166
9034 22.086680247383327 26.54077735636929
9035 19.203859458210285 22.896618382518824
9036 19.310295980374796 22.790191756962255
9037 21.41132508883775 25.54987494204188
9038 20.890976022609173 25.132791620943905
9039 17.620934160587314 21.773350872015122
9040 19.524928257344857 23.49037004225233
9041 22.024533770009015 26.146254661015714
9042 23.279794029327846 27.418747738485912
9043 23.482868993827022 27.353896549447754
9044 23.69230921768745 27.945706216092386
9045 21.21497718290388 25.18167612483851
9046 22.164236903705362 26.5105260496119
9047 22.066612061345054 26.23187387965887
9048 21.298995870320905 26.016047428612882
9049 22.14493378939476 26.248502614591946
9050 20.991077894880934 25.358606391627855
9051 23.200571948507104 27.457116423122994
9052 21.166468642866377 25.335202006998333
9053 20.72188192920144 24.58040017994809
9054 19.820732087914546 23.859196973048373
9055 17.810116372094505 21.811799484794218
9056 17.916533267946782 22.178194014161818
9057 18.63571021529206 22.548868352866023
9058 20.044032437978636 23.840492721554266
9059 20.104065865145127 24.148982575475753
9060 20.20169953002981 24.198116860700647
9061 20.653200528761314 24.625250924845016
9062 20.11295071065616 24.73608818448604
9063 21.034189369825 25.196528492758713
9064 21.13420198602816 25.163761434684464
9065 19.131743460806376 23.15804391981073
9066 19.815550598309738 23.97760879261273
9067 18.752371341206047 22.938580789710638
9068 18.97302795894105 23.428820531724956
9069 20.12032727162417 24.195625471245805
9070 20.025698245280758 24.306786500006112
9071 18.044366727857984 21.941806646078216
9072 17.550965803413416 21.884858147503508
9073 16.327962543752033 20.627472651178394
9074 18.471465494215362 22.55601585788729
9075 16.955762889443708 21.041543302409615
9076 18.58430870059124 22.65188219217193
9077 20.69981249326242 24.442310078629877
9078 17.8076985837843 21.86199155166717
9079 20.171636037582406 24.377154957867702
9080 19.058116139407804 23.364145166487624
9081 18.89640021058313 22.859857838505217
9082 20.23376413671478 24.02298974518848
9083 18.408738050385224 22.474874156499684
9084 20.73908085405217 24.788637393005864
9085 19.458507105132625 23.116537777546185
9086 20.165103974645803 23.959495862580702
9087 21.615125348289975 25.533599614881762
9088 20.046258323624528 24.3937481211291
9089 18.259245814734662 21.777735726520472
9090 20.060899213247044 23.96433015279346
9091 22.12031199005752 25.909427334343928
9092 20.898925735540885 24.518755845504543
9093 21.641399362174777 25.66516739219034
9094 21.642074449271032 25.529517000082503
9095 20.65994196698389 24.579891065069635
9096 22.28847795632435 26.433242113468477
9097 22.84956614725299 27.26995130110228
9098 20.75175013917826 25.02257219307093
9099 22.394641406300195 26.773196279582084
9100 19.88483040796335 23.762399473117956
9101 19.932003590095494 24.349919298172082
9102 21.119930809617248 25.745698078553108
9103 22.88978653077338 27.300761775333314
9104 20.995692469969878 25.52956146175418
9105 19.43862672411129 23.645067438588967
9106 22.079494492210248 26.403899572282548
9107 21.630892313128363 25.88952590340388
9108 22.116053623569556 25.989805767681535
9109 21.23407566464254 25.355793655424286
9110 19.781870076479432 24.148851412882117
9111 20.495862604370906 24.63453888576454
9112 20.06753745327917 24.406010132669987
9113 19.48665508832015 23.77128506524584
9114 21.413180105649506 25.673319526373504
9115 16.984277031875752 21.324441821057626
9116 16.82170264187143 20.906267038358934
9117 19.262139751074162 22.967394237315478
9118 17.50555492310206 21.607375874790055
9119 18.740425959651084 22.81979192442279
9120 17.264907461005063 22.040223338458528
9121 16.781685167704627 20.962972099677977
9122 17.078906841972582 21.32450830209606
9123 16.053612646241938 20.803260100434148
9124 16.725687608256223 21.157911566845552
9125 15.805694229423219 19.942797491702592
9126 16.87358738226706 21.418109143637544
9127 19.149796025767536 23.75257610035866
9128 17.352206764950342 21.91794435346127
9129 17.207425587341948 21.661135646791756
9130 15.56082946531712 19.956445704027015
9131 14.263590209883873 18.7787648202585
9132 14.61233548439153 18.83901077758662
9133 16.513334757668858 20.942025997777854
9134 18.733617100235854 23.375093320476147
9135 17.287749077420475 21.8149292145012
9136 15.907789326962963 20.447623197711195
9137 16.138740900688475 20.87944403527506
9138 14.248915728862025 19.356039960810328
9139 17.95412271921749 22.689988752962414
9140 16.667398616999225 21.203028983641634
9141 19.5880540811018 24.0677218877484
9142 17.1852983341485 21.831237372882942
9143 17.20631191191275 21.88072624878187
9144 19.801654405288993 24.0669007031395
9145 19.423862732818648 23.980713028134936
9146 17.41552067352364 22.026983166561838
9147 16.01128398197322 20.505088564905915
9148 16.187086900014258 20.6694077842529
9149 16.693400195463063 20.88790929758708
9150 17.09534194240293 21.508630462804625
9151 17.14184593558337 21.510587012259297
9152 16.799313774659034 21.12409224059932
9153 14.809963251729863 19.490919369548273
9154 16.8482401722642 21.135498911121612
9155 15.328877001179606 19.17472008004985
9156 16.371420351773192 20.339681465341645
9157 16.232251263765036 20.134787221717776
9158 18.04396228316589 21.918384982396685
9159 20.33150485180634 24.188803023051143
9160 18.935340651756324 23.260310876057005
9161 19.495649870286435 23.82174736850678
9162 18.959788252336818 23.290414057156195
9163 18.282518639553587 22.451311021104466
9164 15.143824319487377 19.190855942704513
9165 16.488363468431512 20.724125175635308
9166 15.275843358463487 19.393690522531315
9167 15.324545557349218 19.4708206400091
9168 17.695554044701126 21.904400460461865
9169 14.635950552973718 18.990566934247386
9170 17.029062944549704 21.248340213885484
9171 15.997913038605317 20.352652666853047
9172 18.10457042789777 21.996027151840227
9173 20.968999161580804 25.54893658936423
9174 16.294418711246195 20.59714058877848
9175 19.941687393434506 24.4974758513754
9176 18.608988726815713 23.011747441353577
9177 17.912330185761007 22.07854839007173
9178 17.71875362862045 22.02092012604062
9179 16.733185830096726 20.983390574444883
9180 18.34077941232202 22.358058838680375
9181 18.90422774174458 23.10071060158277
9182 17.458338777560915 21.670972721645924
9183 18.523204588928877 22.653319537158545
9184 17.67133539123787 21.735103350786897
9185 17.909116490198095 22.02029325755369
9186 18.992517844519472 23.084307080007243
9187 19.48417643009602 23.62317039710479
9188 18.88039655195275 22.641992055590684
9189 19.21738049619478 23.337468363853162
9190 19.34277242257607 23.318700504360212
9191 17.780485596696366 21.85066732116713
9192 20.98350507144353 25.168246026841008
9193 17.634516563206777 21.956946099305156
9194 17.795569266457807 21.975891767215227
9195 18.030363756207265 22.266549478401267
9196 18.24783530876367 22.569801274067327
9197 20.09856893459152 24.067922572480253
9198 20.615507307638488 24.79721158312548
9199 18.60367182401911 22.369210111581378
9200 17.833543403464112 22.003999179640857
9201 22.665467414459066 26.369462330064483
9202 24.40816111403861 28.68857332922985
9203 25.532717898512654 30.051692067818745
9204 22.378757972679704 26.709066524226404
9205 22.17940125198525 26.426126285894032
9206 19.914471937739965 24.097160581451934
9207 19.905060983734256 23.925419185225987
9208 18.046644111884223 22.238206885110177
9209 18.296997960831458 22.20005524242292
9210 19.29465906335721 23.549415237948754
9211 17.969198463947937 22.15010029104584
9212 18.129040886794115 22.201672437487957
9213 18.3539284384748 22.47668074129756
9214 18.45657521959299 22.503737551714668
9215 17.952605889576095 22.001514521457146
9216 19.030349528926692 23.075091572506853
9217 17.79923901003688 21.954881043111435
9218 18.12860501009 22.277135739510218
9219 19.319737826866216 23.59225562291954
9220 17.087281651278293 21.36090234438184
9221 17.944614708925418 21.798000211712186
9222 20.855652324742877 25.14037121586114
9223 20.51977002241046 24.56663793115485
9224 19.000006260610675 23.29094738304374
9225 20.42380676136773 24.482248056628265
9226 20.13323523982766 24.615435687856216
9227 19.020016470545297 22.958581933703716
9228 17.938140860235375 22.080377369552757
9229 17.553350949373545 21.60636374134558
9230 17.979649932910373 21.867588242577504
9231 17.581695664900096 21.46783983414912
9232 20.28914673063566 24.60483439038322
9233 18.82780716253675 22.758990102483036
9234 20.685877118643997 25.01242952447442
9235 19.180254810350206 23.748800688622193
9236 19.869805913156863 24.156242530599403
9237 19.060225742896563 23.15983479466346
9238 18.362933001993188 22.154655875900335
9239 18.81167019511151 23.11408809311799
9240 19.002232352005404 23.191625950771982
9241 18.002460061403408 21.99342675612828
9242 17.949573460360433 22.317209044550932
9243 18.10044501823462 22.21540886667291
9244 14.59113527793029 18.92599576061159
9245 17.395313765141925 21.700006933211025
9246 16.74214658852426 21.185625355842514
9247 14.177591409465926 18.598824325665152
9248 12.421691930816024 16.66852634724602
9249 8.975800649079828 13.01856775065674
9250 10.472310802566815 14.600324767076904
9251 11.252898969583605 15.256466457359625
9252 11.3106618915634 15.583459258097857
9253 13.23853585807063 17.61822509845921
9254 12.509875430211178 16.42305621066354
9255 11.495444488391213 15.793802805037378
9256 14.995841987091172 19.248870949686026
9257 14.992175111815227 19.590403050351252
9258 13.997825569586203 18.3069215002796
9259 13.315171782165105 17.950984904569502
9260 16.75509682556809 20.951067817954513
9261 17.189848096397164 21.626637080064597
9262 18.11634772745657 22.448877490114207
9263 17.45490444739248 22.116051579958988
9264 12.749589727272232 17.14289573501807
9265 13.62211295517579 17.732791526461416
9266 13.152082358272555 17.583345709172782
9267 14.537681959959015 18.749378067686486
9268 12.927983891040288 17.052402165084743
9269 12.982655522317732 17.153203647618263
9270 15.481968259624763 19.540683837764973
9271 15.760379959583787 20.069106666492225
9272 18.03120217093987 22.415385240149345
9273 17.14790196895018 21.788448496615747
9274 18.461349920000185 22.755410477465308
9275 19.58437076611353 24.153877758171454
9276 15.318700508295034 19.647598420341712
9277 16.608111546824592 20.836326768592905
9278 14.488235049447178 18.850569538648212
9279 17.347978273957672 21.70887181022087
9280 15.573187609341652 20.01055480378635
9281 16.17373397099184 20.667813991213052
9282 14.654343350595596 19.192205762615995
9283 15.035409340463723 19.329543832189675
9284 16.133948720524533 20.44404831585334
9285 14.671799486915305 19.15828876489707
9286 13.333832159150736 17.356003448839658
9287 19.6740648889645 23.734211164574443
9288 15.191238102294083 19.41951946696754
9289 17.08509131412311 21.401203444134595
9290 11.892159901316896 16.24091938150093
9291 16.514910931343167 20.930988432220204
9292 15.767892600259465 19.958795293764762
9293 15.972924191970574 20.171871991117488
9294 17.000069026955025 21.43693998807382
9295 15.031855939554443 19.338054541394147
9296 18.27456535589974 22.70032066648407
9297 13.912330586313375 18.38372414127761
9298 14.411817729979196 18.727843228524787
9299 10.239239684127933 14.38336703663686
9300 18.876910379493417 23.06349760074014
9301 19.97878476533746 24.239767062738604
9302 17.556079220855015 21.52899224899547
9303 13.182850426482347 17.009593370569814
9304 14.789497407274325 19.04251363281479
9305 14.39961140981238 18.650133845637825
9306 16.541290937673054 20.598308710332333
9307 15.421496369632433 19.618900813390326
9308 14.759741689595318 18.954820990246798
9309 13.793791423545791 17.891790727967052
9310 18.37412627178741 22.640454940376596
9311 17.50956892336081 21.663410040385827
9312 17.244375047340114 21.25469919825516
9313 18.709458855563657 22.85126179042247
9314 18.0002139616065 22.49683160893812
9315 16.427948272749468 20.561182848788395
9316 18.08095549962971 22.295813775016917
9317 18.079399299402812 22.191738497253795
9318 14.575201672820649 18.7092339528649
9319 16.105261279488275 20.395752078146835
9320 14.52872867465006 18.847285697079315
9321 15.15115844791096 19.267662475506544
9322 16.023991350247805 19.939009528665277
9323 13.964918249678696 17.560401367728804
9324 18.14141415485967 22.335696656354358
9325 16.710390992454155 20.604860879961613
9326 18.020697132290053 22.13697463444721
9327 17.756613971774403 22.13911780811578
9328 18.137541464534984 22.34645287187605
9329 19.438413427655444 23.800389476945263
9330 18.363665222970912 22.5367225407764
9331 19.13345155337038 23.425264328894492
9332 15.612149611516667 20.205763534826076
9333 15.259913303652503 19.517106135173304
9334 16.22596764614501 20.261121859734857
9335 16.57258226548501 20.81663825067945
9336 19.881367105825596 24.210970015201383
9337 21.68773955584823 25.844147708630242
9338 21.518712094504124 25.590976419125298
9339 19.806669304823735 23.97106014553274
9340 19.578628173529292 23.931073217912978
9341 16.81974505607598 21.16994171986035
9342 20.031348005903887 24.296198017632598
9343 19.208998320407716 23.373246966923663
9344 20.102253129337022 24.524022043233867
9345 21.471597663539463 25.90031959488687
9346 20.77627444254566 25.124699974602997
9347 19.885118846091164 23.96107180824896
9348 20.44311721680832 24.940358870308362
9349 18.240902322903537 22.650122713638368
9350 20.37860660425112 25.132067489183974
9351 17.93526860239133 22.172466762801953
9352 19.3334765445766 23.68613240912089
9353 18.759055578626807 23.05538436751587
9354 20.083788469158314 24.567259890985373
9355 20.278498644046394 24.568152881207244
9356 19.03247343623674 23.169095107728314
9357 18.936955965542516 23.132471309332768
9358 17.480288247011675 21.72397137315962
9359 19.499042027561487 23.81884685956205
9360 20.38556286709413 24.715317399440618
9361 19.52044582225982 23.856758693699696
9362 19.119114298562835 23.515046207848755
9363 20.68877637266767 25.08081962907098
9364 21.009403324416997 25.150787680307634
9365 22.135281917811735 26.50037270398877
9366 20.112415440777184 24.524099227306966
9367 16.73333783050269 20.984439651326564
9368 17.6530429937638 22.046995783068535
9369 16.923660372261434 21.42004183564976
9370 16.97820202190025 21.24037677490121
9371 18.14390801946222 22.23471217635264
9372 18.54941979167644 22.90762555203564
9373 17.37840059975769 21.738922390846206
9374 17.806152892513335 21.959406623919488
9375 16.00852531235482 20.34227212428709
9376 18.720848725374953 23.054390729298785
9377 19.564640139294987 23.906300076977114
9378 18.61608731158801 22.891527659578788
9379 21.58154540432804 25.630580771019023
9380 17.87038671110858 22.139828808288716
9381 20.292556958796744 24.495584177719305
9382 20.79713409951829 25.190800821637925
9383 20.93966710483829 25.217321550196612
9384 20.786192163231433 25.113713774407145
9385 19.7408714226547 24.003220783116184
9386 18.474498765476547 22.786143654048058
9387 18.40765934490838 22.74800920829801
9388 16.926132697004363 21.273658935459117
9389 15.157907381529467 19.411954427246997
9390 16.12229194565615 20.47937065833903
9391 14.62429732793221 18.94241885070445
9392 16.57281101730858 20.75398203844164
9393 18.454251523706755 22.738250804457316
9394 18.225223257900122 22.421097903122618
9395 18.445238900917523 22.71125987981728
9396 17.693050036854512 21.81372949826324
9397 16.18671828193075 20.437316715325878
9398 20.61512970488288 24.747475359548705
9399 18.932749798985842 22.981831737879503
9400 16.098356303972714 20.37064528217284
9401 14.750493526823814 18.95658887015877
9402 16.399282963018262 20.59607174964703
9403 15.447946603828715 19.713704050146745
9404 15.678313260402936 19.971691822104574
9405 20.33228427715637 24.566347768441833
9406 15.202397606616005 19.35906976279907
9407 17.58973254573374 21.687237365949997
9408 17.020899677150517 21.193326574874398
9409 18.183023687241054 22.456871359148508
9410 20.9512990420927 25.210866266687763
9411 20.75340646879153 24.760045260913174
9412 17.22645570462434 20.94370281340852
9413 18.056747983990483 22.229720676086355
9414 19.47213493009504 23.46666181301413
9415 20.13373274096873 24.44151740904474
9416 15.738892100611606 19.567104286871135
9417 18.378819833676122 22.41657883608574
9418 20.341021253574606 24.036159441355004
9419 18.387474769873418 22.677441789744556
9420 17.484197180853478 21.81156862072709
9421 21.359491234585914 25.815982560167406
9422 23.64235554571068 27.700020817431607
9423 18.678968929546752 22.756771321118123
9424 18.67310520378033 23.010036201322194
9425 22.024886132630222 25.954554375004157
9426 22.22172632141831 26.38293402123998
9427 22.64878711490692 26.71481066845591
9428 21.6120092656198 25.74699738709128
9429 20.648827981901288 24.569094306572556
9430 21.708537367846557 25.60113259703686
9431 21.28602477709622 25.468238539597753
9432 23.42522607222812 27.466423652097205
9433 23.960650485741482 27.712288939296137
9434 23.327127044699367 27.391573347975086
9435 23.638686008042615 27.96650075179564
9436 23.2299642167411 27.63230791717792
9437 23.44249182900959 27.5908719596646
9438 23.086126721707725 27.41642767933907
9439 23.6323438411826 27.93055865328044
9440 23.860400884647095 28.123094547110497
9441 22.074224095721135 26.34551761420282
9442 21.741720446336533 25.979940367082857
9443 22.72453007734972 27.191873596992828
9444 23.96478896120011 27.98667211733017
9445 22.121885379044972 26.10250659775416
9446 22.226963661313253 26.46675528210251
9447 23.780588628144656 27.875749120684496
9448 26.003159425335237 29.95861220216864
9449 22.540567643489876 26.811171955044234
9450 23.232695178044384 27.451953194563004
9451 22.12783250357872 25.920613230969796
9452 20.8481771520501 25.13881467210276
9453 22.412538264081608 26.363326038420684
9454 22.57353875193415 26.69065460669917
9455 24.208585814068133 28.943861436287794
9456 21.02241655039098 25.742486770487755
9457 21.30619035930351 25.6593839153208
9458 21.96761561517875 26.359879097582166
9459 18.9107375801575 23.073667707075973
9460 19.122758621452885 23.24985523080612
9461 20.50262095770604 24.562512681191862
9462 22.042280346024814 26.484789162945646
9463 23.112378748086424 27.39168170126644
9464 21.129790334246476 25.368173646045825
9465 21.176382263740482 26.058936147340884
9466 20.457850115917903 24.56898782577524
9467 20.214358892787043 24.721084677329635
9468 20.42484855604183 24.987397499276298
9469 20.67084490861991 25.104493318211585
9470 19.567556838821574 24.023944630902992
9471 19.37517633613736 23.69185300198003
9472 20.928252926866882 25.661266295395652
9473 19.557027358117587 24.449115824206128
9474 19.704779356800564 24.00603031901995
9475 20.201885704008518 24.887296030645285
9476 18.59384676814334 23.025983329288355
9477 20.786562056097708 25.311018922436006
9478 16.037204994977007 20.61195175534405
9479 18.752053516071328 23.41753246201615
9480 19.54326621797811 24.23549198619685
9481 22.020395995687092 26.178592725058696
9482 22.812738519307285 27.276658890275566
9483 21.083276752341316 25.68708477690641
9484 24.572833665012823 28.929484876943064
9485 26.072625529069292 30.312047319947673
9486 21.312634604654665 25.801488734233473
9487 24.48198841098765 29.10974554543033
9488 23.542971058335272 27.941921489876986
9489 21.979213413141895 26.71013096194793
9490 24.642954198973783 29.057851348147356
9491 20.615212458627113 25.553667270524176
9492 21.6219817777755 26.084297590320787
[truncated: 21,559 more chars]
