# Supplementary material for: Impact of anionic lipids on the energy landscape of conformational transition in anion exchanger 1 (AE1)
Source: Nat Commun. 2025 Nov 26;16:11664. doi: 10.1038/s41467-025-66786-6 (PMC12748791; doi:10.1038/s41467-025-66786-6)
Supplement: Supplementary file 6 — Source Data [file 41467_2025_66786_MOESM6_ESM.zip › SourceData/Supplementary_Fig_4a_OF_water.txt]

16.736793518066406
7.307412624359131
1.8252849578857422
15.887723922729492
14.65009593963623
13.065526962280273
13.767501831054688
19.4836483001709
16.675235748291016
7.101553440093994
19.384273529052734
9.660087585449219
4.9127373695373535
11.600598335266113
7.430720329284668
14.401546478271484
11.73260498046875
9.265401840209961
11.888532638549805
15.964654922485352
7.911747932434082
5.634665489196777
12.514656066894531
5.925612926483154
2.9422550201416016
14.023031234741211
4.775262832641602
16.79596710205078
1.3334379196166992
2.053619384765625
14.107730865478516
3.1066555976867676
8.100357055664063
10.868709564208984
4.0875654220581055
14.567851066589355
18.876285552978516
6.8655242919921875
11.056194305419922
0.8770184516906738
13.674324035644531
16.487579345703125
8.271810531616211
1.676347255706787
12.905050277709961
11.179722785949707
2.23504638671875
8.940780639648438
4.839199066162109
7.151203632354736
13.644147872924805
9.45173454284668
16.2584228515625
9.347442626953125
19.054466247558594
18.917255401611328
14.789844512939453
3.844204902648926
1.9058213233947754
16.334251403808594
18.095378875732422
5.414555549621582
11.038250923156738
16.938079833984375
7.284976005554199
2.1484179496765137
18.724552154541016
13.44027328491211
11.121725082397461
10.027994155883789
15.865062713623047
13.678492546081543
1.7557978630065918
16.547122955322266
1.2639622688293457
0.3117647171020508
12.093067169189453
8.246620178222656
6.670095920562744
-16.769657135009766
-5.14040470123291
-7.5883941650390625
-17.974048614501953
-14.885381698608398
-15.999298095703125
-16.0249080657959
-12.018585205078125
-19.820438385009766
-16.823244094848633
-12.195976257324219
-13.285369873046875
-19.12151527404785
-15.599357604980469
-13.86928939819336
-15.845287322998047
-19.607208251953125
-12.686064720153809
-12.075188636779785
-14.894339561462402
-16.433334350585938
-8.783663749694824
-10.237283706665039
-10.899703979492188
-14.689831733703613
-13.690350532531738
-15.612096786499023
-18.72289276123047
-9.04949951171875
-19.291568756103516
-16.088939666748047
-18.703628540039063
-13.71790885925293
-13.804816246032715
-19.785015106201172
-17.614330291748047
-6.175390243530273
-9.688668251037598
-10.188185691833496
-13.376138687133789
-12.210801124572754
-10.401235580444336
-0.08982086181640625
-14.137762069702148
-15.293569564819336
-16.2605037689209
-18.597246170043945
-13.407142639160156
-17.306652069091797
9.7172269821167
19.341758728027344
0.9959726333618164
19.57512092590332
18.572324752807617
7.567124366760254
15.7933988571167
4.092480659484863
10.904091835021973
3.854193687438965
8.422210693359375
17.27349853515625
14.15987491607666
8.879559516906738
6.171433448791504
7.415434837341309
13.45758056640625
14.179296493530273
18.677583694458008
18.04856300354004
5.696883201599121
4.782442092895508
2.5711822509765625
5.240444183349609
0.3578157424926758
16.465789794921875
14.75732135772705
9.07363510131836
10.086238861083984
1.2152481079101563
18.178478240966797
16.320446014404297
4.644898414611816
7.38814640045166
6.093833923339844
12.912483215332031
2.600616455078125
1.7321577072143555
17.76317024230957
1.3947067260742188
2.8923635482788086
13.024835586547852
10.567261695861816
16.567020416259766
1.640655517578125
16.769733428955078
16.583824157714844
13.951558113098145
10.211133003234863
14.218066215515137
1.8947696685791016
7.194415092468262
17.264705657958984
12.375670433044434
6.662189483642578
9.698616027832031
1.381927490234375
11.892370223999023
19.110692977905273
11.94490909576416
12.376492500305176
11.61841106414795
18.70510482788086
12.413122177124023
16.906696319580078
13.63856029510498
5.13062858581543
2.6436166763305664
13.898783683776855
3.07047176361084
14.774129867553711
9.50133991241455
8.96004867553711
14.424810409545898
-17.811508178710938
-19.360748291015625
-4.742767810821533
-15.810224533081055
-3.906582832336426
-17.13471221923828
-12.688319206237793
-10.428841590881348
-17.52812957763672
-15.244283676147461
-15.95865249633789
-19.823524475097656
-13.337581634521484
-15.160877227783203
-12.167763710021973
-15.357357025146484
-14.381570816040039
-7.08101749420166
-10.666632652282715
-10.71993350982666
-13.366056442260742
-19.063671112060547
-9.531399726867676
-18.16530990600586
-10.220324516296387
-14.039379119873047
-12.53234577178955
-19.35793685913086
-17.723541259765625
-11.701423645019531
-18.079130172729492
-15.568212509155273
-15.444038391113281
-0.2647581100463867
-6.569648742675781
-17.461688995361328
-15.993513107299805
-9.165421485900879
-8.327316284179688
-13.863540649414063
-17.374465942382813
-16.96956443786621
-1.4044318199157715
-13.584550857543945
-14.028877258300781
-15.999021530151367
-8.988883972167969
9.086982727050781
12.55009651184082
5.503559112548828
0.7130699157714844
16.3065185546875
8.410831451416016
15.56165885925293
13.463769912719727
9.299291610717773
11.775086402893066
12.772377967834473
8.430322647094727
14.25973129272461
4.198780059814453
6.668425559997559
9.471123695373535
19.275962829589844
16.629207611083984
7.905902862548828
16.710567474365234
16.077695846557617
17.306306838989258
11.601033210754395
1.745309829711914
18.962038040161133
15.016112327575684
2.999192237854004
13.321586608886719
2.687819480895996
19.02910614013672
12.665427207946777
12.982954025268555
18.0802059173584
2.62066650390625
3.5387449264526367
10.916376113891602
18.496540069580078
19.809566497802734
1.2382612228393555
19.088821411132813
9.521800994873047
12.928717613220215
6.664033889770508
5.104567527770996
12.453547477722168
13.44659423828125
10.059868812561035
2.244786262512207
18.872177124023438
6.360594749450684
10.981063842773438
14.396119117736816
10.92894172668457
2.3658485412597656
4.627936363220215
11.114157676696777
10.539518356323242
1.6941471099853516
7.640830039978027
4.979641914367676
3.779177665710449
19.11696434020996
1.287771224975586
7.859614372253418
14.772697448730469
13.664663314819336
17.693737030029297
7.99534797668457
1.7105035781860352
5.324302673339844
16.800662994384766
6.151501655578613
7.428309440612793
6.4205169677734375
-18.522695541381836
-7.293249607086182
-13.067300796508789
-15.517295837402344
-11.724717140197754
-17.482593536376953
-19.830638885498047
-15.74915599822998
-14.47716999053955
-18.71128273010254
-19.184326171875
-19.947608947753906
-17.777873992919922
-16.036468505859375
-16.590124130249023
-13.32354736328125
-17.953474044799805
-13.316372871398926
-8.951382637023926
-16.361751556396484
-15.897920608520508
-10.754352569580078
-15.617172241210938
-18.267921447753906
-15.294452667236328
-8.417411804199219
-17.9663028717041
-15.11761474609375
-11.795238494873047
-19.305641174316406
-18.637060165405273
-0.42899656295776367
-8.949101448059082
-12.622532844543457
-15.18419075012207
-16.412782669067383
-17.080211639404297
-8.722217559814453
-16.479263305664063
-4.84874153137207
-9.645639419555664
-19.779794692993164
-6.095218658447266
-11.166190147399902
-16.444183349609375
-14.25891399383545
-14.762652397155762
-11.883840560913086
-19.14470863342285
-14.602334976196289
3.392181396484375
2.916537284851074
9.109715461730957
18.583694458007813
15.269783973693848
4.281367301940918
13.835589408874512
11.270275115966797
18.653226852416992
14.674917221069336
3.9394655227661133
13.7239351272583
11.708477973937988
2.469573974609375
6.959595680236816
18.38155746459961
13.837291717529297
10.974729537963867
17.774486541748047
15.303339004516602
19.244850158691406
3.5055742263793945
5.856958389282227
15.217127799987793
1.0839805603027344
8.400869369506836
16.603607177734375
14.816328048706055
15.371715545654297
7.2419962882995605
19.810638427734375
0.7075786590576172
9.74039077758789
3.591704845428467
17.496850967407227
17.29564666748047
5.503847122192383
11.83599853515625
17.062095642089844
3.3005638122558594
2.0940752029418945
6.582536697387695
2.3541908264160156
18.963468551635742
19.241178512573242
1.0430126190185547
16.870113372802734
6.164566993713379
8.453006744384766
19.580976486206055
5.491106986999512
5.54610538482666
12.587810516357422
6.794845104217529
5.813423156738281
9.538030624389648
12.368695259094238
13.082817077636719
16.43939208984375
1.4338798522949219
5.357385635375977
4.099434852600098
19.92861557006836
1.4748096466064453
11.6680326461792
18.76761245727539
9.777458190917969
7.664109706878662
12.332148551940918
7.11031436920166
15.878262519836426
12.88617992401123
9.993480682373047
1.6216020584106445
16.579214096069336
10.524650573730469
2.00290584564209
9.235503196716309
9.297943115234375
9.29517936706543
0.7237281799316406
15.567582130432129
14.72319221496582
14.88210678100586
8.788960456848145
-19.06053924560547
-17.668689727783203
-19.03997802734375
-6.9699506759643555
-4.230678081512451
-9.880169868469238
-11.11549186706543
-14.291732788085938
-19.858142852783203
-16.32649040222168
-16.277385711669922
-14.977149963378906
-19.927616119384766
-19.53180694580078
-16.64867401123047
-12.499670028686523
-16.75259017944336
-0.11496639251708984
-14.052713394165039
-19.08859634399414
-15.495043754577637
-4.580446243286133
-16.652637481689453
-19.042919158935547
-18.45413589477539
-18.902809143066406
-18.726016998291016
-14.90875244140625
-18.301773071289063
-16.79845428466797
-13.152584075927734
-16.267276763916016
-10.18126106262207
-7.360807418823242
-18.043682098388672
-14.909692764282227
-13.790958404541016
-11.877960205078125
-17.8751220703125
-12.859586715698242
-10.022839546203613
-14.355834007263184
-0.579796314239502
-13.037736892700195
-16.271135330200195
-16.576135635375977
-6.136898040771484
3.7108726501464844
13.68750286102295
5.404880523681641
11.626462936401367
17.70189666748047
0.8226308822631836
16.692716598510742
14.11313247680664
17.970046997070313
15.872047424316406
3.2282896041870117
19.431148529052734
1.5366430282592773
12.48275089263916
3.6642417907714844
7.418980598449707
8.992257118225098
16.825885772705078
17.4044132232666
14.192803382873535
3.0023069381713867
15.960556030273438
18.792552947998047
18.779199600219727
5.032096862792969
10.845771789550781
14.38938045501709
16.26689910888672
10.189920425415039
3.5538291931152344
8.130563735961914
6.283806800842285
18.451763153076172
19.550975799560547
10.750157356262207
11.233439445495605
1.2515449523925781
9.796051979064941
9.840821266174316
11.41724967956543
11.749297142028809
16.616973876953125
2.062413215637207
4.811746597290039
11.922710418701172
16.584163665771484
15.94318675994873
1.6253700256347656
1.481222152709961
2.7139034271240234
5.60794734954834
13.556083679199219
10.404895782470703
7.691439628601074
10.41616153717041
8.375733375549316
18.42074203491211
13.38182258605957
7.706549644470215
12.620390892028809
19.50735855102539
12.972529411315918
3.5497045516967773
8.85120677947998
2.254542350769043
10.669771194458008
8.602044105529785
13.069876670837402
13.70545482635498
13.153037071228027
0.9791049957275391
1.988656997680664
14.48863410949707
16.189281463623047
0.3736391067504883
15.767579078674316
6.10521125793457
18.395296096801758
7.588118553161621
-1.1845088005065918
-15.188430786132813
-19.56618309020996
-8.269194602966309
-10.633769989013672
-17.444171905517578
-17.8979549407959
-14.515912055969238
-13.580968856811523
-19.66672134399414
-18.04413604736328
-15.182756423950195
-5.759331703186035
-16.364620208740234
-14.385852813720703
-13.7008056640625
-19.34635353088379
-13.580084800720215
-17.727771759033203
-8.604894638061523
-11.358047485351563
-17.577211380004883
-19.42868423461914
-16.9832763671875
-6.158296585083008
-13.12129020690918
-2.793907642364502
-19.474626541137695
-16.09984588623047
-18.01220703125
-14.868796348571777
-9.291131973266602
-19.605499267578125
-11.73543930053711
-9.623977661132813
-16.048994064331055
-14.787160873413086
-14.11968994140625
-17.116092681884766
-12.86297607421875
-11.116207122802734
-0.08379268646240234
-14.738243103027344
-0.938511848449707
-16.146060943603516
-0.12088680267333984
13.341176986694336
3.3302783966064453
4.364065647125244
9.078832626342773
13.368309020996094
6.705844879150391
15.035343170166016
11.529041290283203
11.620159149169922
1.8708066940307617
16.585100173950195
0.6787018775939941
0.6346921920776367
18.670007705688477
15.386786460876465
17.69170570373535
8.050722122192383
1.6519360542297363
3.5127196311950684
2.5428524017333984
8.837469100952148
4.527918338775635
3.2196898460388184
17.898277282714844
11.683311462402344
15.504714965820313
10.049615859985352
0.514155387878418
9.638862609863281
8.147769927978516
2.647271156311035
7.108901023864746
16.104782104492188
0.7281036376953125
5.1945977210998535
19.019140243530273
8.341190338134766
0.6207981109619141
10.845149040222168
16.60968017578125
11.181532859802246
11.089025497436523
12.616337776184082
16.445032119750977
9.456153869628906
16.0240421295166
18.2991886138916
18.707721710205078
7.783321857452393
8.454618453979492
9.921241760253906
14.089195251464844
16.768335342407227
16.616626739501953
12.061363220214844
13.51727294921875
11.612096786499023
4.687015056610107
15.197602272033691
8.37663459777832
11.91100025177002
2.78483247756958
17.0682373046875
13.336204528808594
17.020048141479492
5.1949615478515625
18.466678619384766
19.103273391723633
0.5424714088439941
17.718019485473633
12.69746208190918
6.922586441040039
10.218520164489746
14.024837493896484
5.755087852478027
14.040576934814453
18.02941131591797
14.864376068115234
6.990227222442627
15.388336181640625
-6.958078384399414
-19.229843139648438
-4.156389236450195
-16.263839721679688
-18.06650161743164
-15.342401504516602
-19.309947967529297
-14.530008316040039
-18.118976593017578
-17.49071502685547
-18.94928741455078
-14.659454345703125
-17.304264068603516
-19.1207275390625
-16.3015193939209
-9.233664512634277
-11.852493286132813
-15.159918785095215
-10.632763862609863
-12.430314064025879
-19.774646759033203
-15.636945724487305
-15.26795768737793
-9.988308906555176
-11.167253494262695
-14.259441375732422
-15.334572792053223
-15.637430191040039
-5.016221046447754
-1.3264899253845215
-13.853399276733398
-12.30266284942627
-19.833070755004883
-13.82084846496582
-13.567705154418945
-16.541316986083984
-14.479011535644531
-7.617705821990967
-16.41778564453125
-16.01290512084961
-12.450817108154297
-13.109390258789063
-9.85272216796875
-13.351186752319336
-12.859460830688477
-15.244865417480469
-15.835355758666992
-13.149227142333984
-14.40037727355957
-18.031152725219727
-19.36055564880371
-0.38776540756225586
-10.031994819641113
3.1840858459472656
17.662864685058594
1.0041389465332031
7.90666389465332
0.7766427993774414
9.686563491821289
8.939347267150879
5.538059234619141
16.32707977294922
17.108013153076172
15.916910171508789
3.165365219116211
10.780061721801758
18.988426208496094
9.74496078491211
2.5833239555358887
19.810659408569336
12.238330841064453
12.009781837463379
5.881278038024902
6.768447399139404
13.16200065612793
5.465449810028076
7.686163902282715
19.636276245117188
12.773038864135742
2.5818028450012207
14.100579261779785
5.235512733459473
10.876852035522461
0.3229961395263672
15.811422348022461
5.171079158782959
12.357721328735352
2.2635416984558105
14.513212203979492
17.83343505859375
10.439165115356445
3.555171489715576
6.063564300537109
7.9107513427734375
11.43625259399414
13.336888313293457
19.32838249206543
2.4280881881713867
2.741971492767334
1.3396148681640625
14.169665336608887
16.393230438232422
12.00346565246582
18.934926986694336
14.740377426147461
15.184944152832031
19.724929809570313
13.036264419555664
10.95379638671875
7.738177299499512
13.60230541229248
18.096036911010742
11.14445686340332
4.720101356506348
15.084859848022461
8.644869804382324
12.51106071472168
16.954856872558594
9.615248680114746
6.47396993637085
7.24326229095459
15.882606506347656
18.311954498291016
2.1500344276428223
18.47323226928711
9.085519790649414
3.4093174934387207
16.39222526550293
12.050812721252441
14.6397123336792
1.2608895301818848
9.10243034362793
-16.778240203857422
-13.864757537841797
-8.091914176940918
-13.66827392578125
-11.087714195251465
-18.15474510192871
-19.29808807373047
-16.343393325805664
-13.375158309936523
-11.209126472473145
-0.8703670501708984
-19.833282470703125
-13.133782386779785
-18.84527587890625
-19.82370948791504
-19.687721252441406
-16.725204467773438
-12.448755264282227
-8.999381065368652
-13.087667465209961
-9.584562301635742
-9.990195274353027
-17.458740234375
-9.838324546813965
-7.236911296844482
-17.131126403808594
-14.48660659790039
-15.917070388793945
-19.040348052978516
-18.5262451171875
-15.446548461914063
-6.777514934539795
-14.964527130126953
-10.233111381530762
-17.49197769165039
-4.829652786254883
-17.066967010498047
-10.795928955078125
-12.839197158813477
-10.60544204711914
-16.85279083251953
-13.468172073364258
-15.89299201965332
-15.772911071777344
-12.676210403442383
-19.594297409057617
-12.169271469116211
-19.23081398010254
-14.661613464355469
-14.957289695739746
-13.670585632324219
18.436580657958984
1.7020702362060547
7.615589141845703
11.891392707824707
12.462309837341309
6.513731956481934
18.170085906982422
1.812826156616211
1.1074953079223633
2.974064826965332
13.026883125305176
16.096675872802734
17.478275299072266
17.384601593017578
16.140750885009766
12.666296005249023
3.4620742797851563
8.281157493591309
18.61935806274414
2.336188316345215
14.047170639038086
0.04603862762451172
11.804121017456055
16.635055541992188
15.133460998535156
13.33108139038086
0.3770322799682617
6.598842620849609
7.679415702819824
19.2550048828125
0.6022214889526367
12.775214195251465
13.421018600463867
9.152536392211914
7.970254898071289
4.051441192626953
5.366833686828613
15.247115135192871
12.365638732910156
14.25200080871582
8.834041595458984
3.3951921463012695
10.491087913513184
0.6889238357543945
8.484070777893066
0.2196197509765625
17.12126922607422
11.655840873718262
10.990914344787598
11.941381454467773
14.838848114013672
19.16910743713379
10.263558387756348
9.494775772094727
7.301857948303223
2.3659067153930664
16.702590942382813
16.73701286315918
18.99462127685547
15.368791580200195
10.385645866394043
3.934332847595215
12.638304710388184
16.5969295501709
10.503076553344727
13.926498413085938
18.005285263061523
2.6904144287109375
1.1113386154174805
3.275615692138672
14.642609596252441
2.0828371047973633
2.813138961791992
10.352867126464844
5.097330093383789
0.7082176208496094
11.467162132263184
-0.6915178298950195
-14.085542678833008
-15.065361022949219
-14.49014663696289
-18.29531478881836
-10.678995132446289
-19.116514205932617
-19.55509376525879
-15.762149810791016
-10.815762519836426
-13.818499565124512
-1.807908535003662
-19.56997299194336
-14.900957107543945
-13.142844200134277
-18.1033935546875
-15.209672927856445
-9.741411209106445
-8.840911865234375
-7.2581868171691895
-13.987966537475586
-10.59662914276123
-19.650957107543945
-12.285173416137695
-6.578981399536133
-13.523473739624023
-16.839458465576172
-19.669845581054688
-16.326162338256836
-14.92124080657959
-19.181289672851563
-11.787893295288086
-5.1359968185424805
-16.12356185913086
-17.858327865600586
-9.34099292755127
-13.624336242675781
-18.179834365844727
-15.325401306152344
-16.256982803344727
-16.4088191986084
-17.910619735717773
-15.956610679626465
-15.50991153717041
-16.527708053588867
-12.356912612915039
-14.045820236206055
-17.761367797851563
-15.912324905395508
-15.60995864868164
14.001262664794922
0.9895925521850586
5.893770217895508
10.989919662475586
5.365598678588867
15.688243865966797
19.220943450927734
16.457996368408203
3.5394697189331055
16.13819122314453
15.090548515319824
19.461471557617188
2.377049446105957
11.208619117736816
10.1929292678833
8.256463050842285
13.621389389038086
6.718377113342285
19.272655487060547
17.894840240478516
16.14836883544922
14.06867790222168
4.708139419555664
0.5940580368041992
4.79410457611084
3.9540624618530273
10.346765518188477
12.9445219039917
17.400760650634766
11.1485013961792
7.807769775390625
3.7816057205200195
10.598977088928223
13.25564956665039
14.569482803344727
9.582313537597656
6.235058784484863
16.329986572265625
9.023508071899414
9.971481323242188
11.874313354492188
6.113201141357422
5.884984970092773
14.4376802444458
2.654296875
14.784134864807129
11.69617748260498
1.5462074279785156
9.961158752441406
19.1220645904541
16.840370178222656
13.08389949798584
6.1580963134765625
14.656503677368164
12.083051681518555
15.789604187011719
13.246252059936523
7.967437744140625
16.653244018554688
1.2200613021850586
9.82171630859375
17.964805603027344
0.9839153289794922
11.998449325561523
18.993305206298828
1.7804069519042969
18.9169979095459
9.2174654006958
13.011781692504883
19.08147430419922
19.02854347229004
10.340774536132813
18.778255462646484
14.844888687133789
13.848814964294434
16.552841186523438
8.12786865234375
3.3040952682495117
18.25540542602539
15.091055870056152
1.4471864700317383
12.794899940490723
7.829511642456055
0.4535026550292969
19.257312774658203
-16.812637329101563
-18.162145614624023
-13.0872220993042
-10.437745094299316
-11.667470932006836
-15.2305908203125
-14.484355926513672
-9.264317512512207
-0.6396951675415039
-8.920171737670898
-12.895742416381836
-16.742076873779297
-12.422378540039063
-8.984464645385742
-12.63318157196045
-6.215988636016846
-18.307762145996094
-14.344905853271484
-8.774243354797363
-10.932598114013672
-17.492820739746094
-16.64076042175293
-10.77352237701416
-15.086784362792969
-18.881067276000977
-12.187861442565918
-18.485393524169922
-15.697223663330078
-4.948586463928223
-15.81026554107666
-12.888306617736816
-16.250446319580078
-14.113381385803223
-16.467620849609375
-11.973784446716309
-15.006694793701172
-19.580821990966797
-19.478357315063477
-10.679718017578125
-14.50644302368164
-13.504571914672852
-16.723438262939453
-17.57327651977539
-15.520246505737305
-13.483882904052734
-15.715147972106934
-5.139787197113037
-18.09032440185547
1.7442588806152344
14.531458854675293
14.75832462310791
18.40496253967285
10.053216934204102
6.464491367340088
13.055870056152344
15.20263671875
0.2848701477050781
6.270572185516357
12.07451343536377
17.314594268798828
7.463510036468506
16.071937561035156
10.56275463104248
14.516681671142578
13.154936790466309
10.936460494995117
19.380605697631836
11.81072998046875
6.657125473022461
18.869508743286133
16.34778594970703
11.11470890045166
2.8078460693359375
12.819860458374023
4.3043951988220215
3.1462574005126953
4.85299825668335
8.864295959472656
8.148638725280762
9.321922302246094
6.902618408203125
3.9940385818481445
14.308548927307129
14.430458068847656
16.715124130249023
6.977001190185547
10.183895111083984
13.185188293457031
7.797468662261963
0.17479896545410156
12.409666061401367
15.359142303466797
3.48343563079834
18.35132598876953
11.89680290222168
14.029143333435059
5.301111221313477
19.84686851501465
2.8666629791259766
18.647014617919922
8.27567195892334
11.403389930725098
5.257110595703125
14.460918426513672
9.389472961425781
16.610721588134766
18.26569366455078
14.264558792114258
1.5704560279846191
10.460653305053711
18.248821258544922
14.676219940185547
12.236160278320313
16.416152954101563
1.517578125
16.00170135498047
0.09306621551513672
16.119508743286133
16.645206451416016
10.450333595275879
7.10503625869751
18.94595718383789
13.181214332580566
-10.30484390258789
-17.11859893798828
-15.940876007080078
-15.278092384338379
-12.536956787109375
-12.416363716125488
-19.900299072265625
-17.302644729614258
-5.706413745880127
-19.856773376464844
-17.203353881835938
-18.323139190673828
-16.76963233947754
-16.605056762695313
-18.375917434692383
-4.7961626052856445
-18.721275329589844
-15.11265754699707
-15.961654663085938
-19.759456634521484
-13.44548225402832
-19.531450271606445
-8.356783866882324
-16.13612937927246
-6.329245567321777
-15.51213264465332
-14.649656295776367
-11.409805297851563
-12.35629940032959
-15.027837753295898
-19.18282127380371
-11.110523223876953
-14.097105026245117
-13.696956634521484
-9.206415176391602
-9.779077529907227
-17.704788208007813
-10.64173698425293
-10.65220832824707
-18.303972244262695
-18.330856323242188
-17.099090576171875
-16.389286041259766
-0.6667237281799316
-8.037012100219727
-13.985065460205078
-14.322677612304688
-9.04438591003418
-15.825226783752441
-13.094515800476074
-13.225197792053223
-11.614602088928223
-18.040925979614258
13.248156547546387
16.599149703979492
1.4385952949523926
10.836498260498047
13.61369514465332
11.077177047729492
9.7448091506958
6.886141300201416
7.021167278289795
11.736166000366211
14.25854206085205
3.9347281455993652
18.875593185424805
10.084518432617188
1.3243083953857422
2.7065682411193848
1.1675772666931152
14.093194961547852
4.6665120124816895
10.011104583740234
4.050633907318115
14.172869682312012
14.456262588500977
17.028413772583008
12.825278282165527
11.308147430419922
6.161811828613281
17.28717041015625
5.87242317199707
11.028188705444336
19.106903076171875
14.786201477050781
5.24776029586792
2.367060661315918
9.763015747070313
14.26649284362793
19.159652709960938
10.949040412902832
17.941850662231445
17.68781280517578
4.599433422088623
2.5247764587402344
12.768671989440918
10.146811485290527
12.662099838256836
15.995006561279297
15.484696388244629
10.255742073059082
2.284327983856201
8.160531044006348
15.068990707397461
17.889766693115234
18.034255981445313
6.379693508148193
2.220304012298584
18.55703353881836
11.588762283325195
15.322481155395508
3.8399243354797363
0.7930083274841309
1.1861891746520996
8.752250671386719
16.204795837402344
17.167787551879883
12.485631942749023
2.986330986022949
10.390216827392578
6.872612476348877
15.245670318603516
8.512491226196289
15.606185913085938
7.643186092376709
15.187244415283203
12.402453422546387
13.62047004699707
0.27506017684936523
8.453049659729004
1.5625486373901367
5.775609493255615
13.668255805969238
15.553028106689453
-16.474597930908203
-17.58799934387207
-14.008159637451172
-16.49747085571289
-11.259920120239258
-15.700360298156738
-17.837326049804688
-15.200952529907227
-16.080081939697266
-19.607769012451172
-18.156885147094727
-12.787127494812012
-10.188638687133789
-5.053365707397461
-1.5810341835021973
-18.28510284423828
-13.346606254577637
-15.181377410888672
-12.202332496643066
-11.310213088989258
-6.050373077392578
-16.719396591186523
-6.233673572540283
-9.748870849609375
-13.66456413269043
-13.569101333618164
-16.9560604095459
-13.588170051574707
-11.453287124633789
-16.057621002197266
-12.143320083618164
-19.194795608520508
-9.82577133178711
-17.12968635559082
-17.91189956665039
-14.550924301147461
-17.937484741210938
-14.885919570922852
-15.647823333740234
-9.814327239990234
-8.497859001159668
-1.4436850547790527
-9.123104095458984
-8.671672821044922
-0.7228050231933594
-13.527704238891602
-19.699932098388672
-12.00554084777832
-17.682785034179688
16.434982299804688
11.623172760009766
1.7607145309448242
12.978169441223145
15.201654434204102
9.956341743469238
8.575199127197266
13.698040008544922
12.383841514587402
3.301621437072754
17.89775848388672
3.069119453430176
5.405156135559082
7.697907447814941
13.521865844726563
10.7393217086792
17.25855255126953
12.985505104064941
4.188697814941406
15.97859001159668
9.208213806152344
10.170451164245605
1.8574657440185547
14.088554382324219
17.75860595703125
17.82485580444336
14.135737419128418
16.754634857177734
17.038005828857422
4.439542770385742
11.983132362365723
12.196542739868164
6.786836624145508
12.954707145690918
16.256759643554688
1.838191032409668
19.032684326171875
4.283085823059082
16.142614364624023
2.2974300384521484
9.842455863952637
19.155115127563477
1.4287967681884766
7.957841873168945
4.818637847900391
7.674539566040039
10.955154418945313
0.5876255035400391
4.675788879394531
12.078680992126465
6.761232376098633
3.3527956008911133
15.319095611572266
14.112671852111816
4.280302047729492
7.269399642944336
16.24474334716797
13.25744915008545
19.46677017211914
1.2139606475830078
18.453113555908203
16.80543327331543
5.638790130615234
14.52230453491211
8.555649757385254
4.199323654174805
9.553323745727539
10.779678344726563
10.159090995788574
1.2258472442626953
14.470296859741211
12.21562385559082
7.260978698730469
9.873527526855469
19.17266273498535
16.325756072998047
15.359814643859863
11.54372787475586
-11.844164848327637
-15.75767707824707
-17.2437686920166
-19.282630920410156
-16.526226043701172
-18.237796783447266
-0.7724170684814453
-15.343570709228516
-19.47850799560547
-15.784674644470215
-16.578479766845703
-16.300565719604492
-0.2685203552246094
-12.575296401977539
-17.612363815307617
-9.42578411102295
-11.153815269470215
-14.116683006286621
-18.745203018188477
-8.618395805358887
-14.595191955566406
-6.491818428039551
-11.974058151245117
-13.932577133178711
-10.680795669555664
-5.181576728820801
-18.837303161621094
-18.935447692871094
-16.732254028320313
-9.66845703125
-14.767888069152832
-17.425342559814453
-12.30686092376709
-19.343830108642578
-19.478404998779297
-12.364479064941406
-10.169302940368652
-11.058666229248047
-8.49381160736084
-16.584423065185547
-13.613210678100586
-17.44425392150879
-13.716092109680176
-15.711431503295898
-16.362064361572266
-19.105941772460938
-14.21260929107666
-19.299816131591797
-13.400351524353027
-16.381887435913086
15.840693473815918
10.103452682495117
16.10544204711914
2.60953426361084
13.56584644317627
8.743719100952148
18.067529678344727
10.906643867492676
12.746681213378906
11.581180572509766
3.8761987686157227
12.801700592041016
19.054519653320313
4.039268493652344
6.992393493652344
10.39803695678711
7.6772050857543945
18.04693031311035
19.261703491210938
14.641424179077148
8.268532752990723
9.034195899963379
18.23744773864746
15.33313274383545
13.763751029968262
6.795627593994141
2.794705390930176
16.636592864990234
4.040172576904297
10.413619041442871
7.576329231262207
15.384271621704102
12.068069458007813
13.398646354675293
6.308813095092773
17.09945297241211
6.12807559967041
1.5700349807739258
6.215139389038086
15.473189353942871
4.160993576049805
18.744338989257813
4.68367862701416
1.4706039428710938
19.55259132385254
8.377601623535156
6.79164981842041
13.77824878692627
2.9653148651123047
14.060577392578125
17.524032592773438
2.752377510070801
19.891456604003906
10.704565048217773
19.261016845703125
3.287581443786621
0.47399139404296875
13.255108833312988
14.251803398132324
14.641785621643066
4.488465309143066
11.758255958557129
14.457067489624023
11.563998222351074
15.843210220336914
15.113176345825195
13.278243064880371
13.139388084411621
16.91646957397461
10.17711067199707
1.9557075500488281
16.244441986083984
-13.936994552612305
-15.572088241577148
-0.6154041290283203
-16.911518096923828
-18.628036499023438
-17.126163482666016
-16.03326416015625
-8.72731876373291
-19.60977554321289
-19.968605041503906
-14.325125694274902
-11.022043228149414
-17.582794189453125
-11.512662887573242
-19.919570922851563
-11.300481796264648
-12.471653938293457
-15.470466613769531
-19.96168327331543
-17.368492126464844
-6.430201053619385
-15.911130905151367
-15.295183181762695
-13.442781448364258
-3.9005141258239746
-16.007099151611328
-9.53559684753418
-11.734869003295898
-17.675823211669922
-17.65938949584961
-16.811662673950195
-10.383790969848633
-15.366653442382813
-8.982330322265625
-15.071414947509766
-9.929183006286621
-17.626815795898438
-17.274398803710938
-8.822203636169434
-18.911334991455078
-18.027061462402344
-12.344451904296875
-10.908242225646973
-13.950885772705078
-15.032999038696289
-14.230703353881836
-15.109567642211914
10.423633575439453
3.803206443786621
7.1174163818359375
8.314781188964844
0.8910255432128906
9.169066429138184
6.0712690353393555
7.999535083770752
14.813345909118652
0.29532909393310547
19.989656448364258
3.8457326889038086
12.643426895141602
17.347776412963867
10.157017707824707
16.505962371826172
18.121322631835938
10.041524887084961
4.859452247619629
13.266473770141602
15.233637809753418
14.562492370605469
5.370643615722656
1.8786935806274414
14.186844825744629
3.206592082977295
0.8710260391235352
13.252660751342773
8.939177513122559
19.104026794433594
18.34850311279297
12.710063934326172
16.56048583984375
14.58989429473877
11.694578170776367
7.257351398468018
1.9697961807250977
19.71434211730957
16.476455688476563
3.451345443725586
14.770854949951172
9.167856216430664
4.457897186279297
7.422373294830322
1.8473024368286133
2.5561704635620117
19.39181137084961
6.450627326965332
2.157431125640869
17.614877700805664
10.771533966064453
3.711587905883789
17.43453025817871
12.032543182373047
3.1247940063476563
4.878668308258057
7.465987682342529
14.075742721557617
12.825551986694336
11.330080032348633
2.3661584854125977
5.320180892944336
1.7689533233642578
13.863059043884277
2.414325714111328
17.035703659057617
8.94143295288086
19.661590576171875
12.513540267944336
10.320971488952637
10.00709056854248
19.300039291381836
17.34963607788086
15.230539321899414
7.936376571655273
19.99365234375
16.251676559448242
9.59477424621582
14.788771629333496
-16.005844116210938
-18.70939064025879
-19.071002960205078
-12.890110969543457
-12.844398498535156
-17.669593811035156
-0.48500823974609375
-14.278009414672852
-16.74080467224121
-11.80811882019043
-13.681309700012207
-15.084393501281738
-11.097673416137695
-15.504642486572266
-17.813983917236328
-9.35401439666748
-19.468433380126953
-15.778707504272461
-12.674205780029297
-14.73663330078125
-19.185184478759766
-15.417121887207031
-15.451078414916992
-19.086118698120117
-15.045448303222656
-5.716174602508545
-16.039718627929688
-14.323722839355469
-5.187624931335449
-16.958316802978516
-18.70199966430664
-17.575077056884766
-15.820131301879883
-15.457661628723145
-19.48597526550293
-10.301872253417969
-16.766273498535156
-17.926733016967773
-18.426769256591797
-12.696710586547852
-8.160874366760254
-10.648515701293945
-0.3634762763977051
-8.764251708984375
-9.91915225982666
-19.81563377380371
-19.41135597229004
-13.613875389099121
5.2515974044799805
18.446605682373047
4.387119293212891
16.97800064086914
7.734245300292969
13.355058670043945
8.856815338134766
0.32047367095947266
15.028512954711914
4.457435607910156
2.299348831176758
9.206147193908691
11.296453475952148
14.229650497436523
17.680063247680664
2.1025285720825195
9.927104949951172
14.623189926147461
9.335225105285645
2.38516902923584
9.006301879882813
14.103357315063477
18.896770477294922
16.40447235107422
18.874752044677734
16.930011749267578
1.6823596954345703
3.384206771850586
11.742060661315918
14.443415641784668
3.597080707550049
12.994624137878418
9.264530181884766
12.349928855895996
0.7208633422851563
10.695796966552734
16.5019588470459
17.764781951904297
19.546119689941406
16.201034545898438
17.29964828491211
6.090028285980225
2.3284616470336914
11.065956115722656
11.15782642364502
7.625458717346191
1.8335342407226563
5.847481727600098
5.629047393798828
15.718757629394531
7.39491081237793
10.369650840759277
7.730078220367432
5.942224502563477
16.32822608947754
16.316862106323242
11.600199699401855
18.11051368713379
15.006204605102539
11.223454475402832
14.506797790527344
3.581571102142334
15.040250778198242
2.066394329071045
19.25288963317871
14.978490829467773
3.820773124694824
18.682926177978516
16.81779670715332
19.865009307861328
16.001327514648438
17.524335861206055
19.542049407958984
19.649459838867188
15.621011734008789
19.27431297302246
8.651966094970703
6.399379253387451
11.313251495361328
14.108789443969727
19.67989730834961
13.074607849121094
3.038022994995117
-17.945125579833984
-14.697724342346191
-18.31020736694336
-0.7231245040893555
-17.424800872802734
-11.901290893554688
-15.486649513244629
-12.747142791748047
-9.895953178405762
-11.825301170349121
-14.983428001403809
-12.582374572753906
-0.1405320167541504
-18.044906616210938
-9.416468620300293
-15.941726684570313
-19.486743927001953
-19.955881118774414
-15.57535171508789
-17.40752410888672
-12.196500778198242
-17.802183151245117
-15.853835105895996
-15.996402740478516
-11.918106079101563
-5.842162132263184
-4.274479866027832
-18.786754608154297
-17.706707000732422
-7.97306489944458
-8.798920631408691
-14.578189849853516
-19.044719696044922
-19.186460494995117
-16.186920166015625
-9.293277740478516
-14.043472290039063
-14.80295467376709
-15.715846061706543
-13.504426956176758
-13.472030639648438
-19.219436645507813
13.685280799865723
13.467808723449707
11.387621879577637
2.48684024810791
18.175474166870117
6.823472499847412
13.938438415527344
14.750213623046875
12.600322723388672
1.4591569900512695
1.8999404907226563
13.029157638549805
9.240869522094727
2.007981300354004
19.867168426513672
17.382911682128906
11.208248138427734
2.686129570007324
3.288508415222168
11.643660545349121
8.254491806030273
9.432958602905273
11.295313835144043
19.19536590576172
8.727038383483887
14.554476737976074
1.1313819885253906
18.923152923583984
8.371796607971191
6.636746406555176
6.326169967651367
8.939898490905762
18.081344604492188
11.346747398376465
2.797311782836914
6.281930923461914
19.11472511291504
12.142085075378418
16.0638370513916
11.97408676147461
6.000011444091797
3.851787567138672
3.8945417404174805
11.341368675231934
14.204354286193848
15.259918212890625
14.800607681274414
13.055580139160156
12.675301551818848
7.64601993560791
9.229687690734863
14.557093620300293
9.138736724853516
17.047191619873047
15.70903491973877
0.0964517593383789
3.513270378112793
14.435035705566406
18.53813934326172
6.67141056060791
3.3179702758789063
9.65311050415039
16.672189712524414
16.22608184814453
13.94777774810791
0.42595386505126953
7.9118146896362305
8.870416641235352
16.56067657470703
17.942344665527344
10.773290634155273
-10.434487342834473
-15.097859382629395
-12.584678649902344
-16.87552261352539
-17.018543243408203
-12.763192176818848
-13.875593185424805
-17.330455780029297
-16.84738540649414
-17.479402542114258
-18.56678009033203
-8.377159118652344
-11.276932716369629
-16.612468719482422
-9.124852180480957
-15.40411376953125
-9.944587707519531
-16.717287063598633
-8.87197494506836
-18.849878311157227
-5.699582099914551
-0.597686767578125
-5.421719551086426
-15.568708419799805
-14.175718307495117
-19.59421157836914
-15.80364990234375
-19.408266067504883
-14.905899047851563
-12.278694152832031
-15.610382080078125
-15.534698486328125
-11.437110900878906
-17.807247161865234
-14.540521621704102
-12.421194076538086
-18.12535858154297
-14.581886291503906
-19.807771682739258
-16.151752471923828
-11.650284767150879
-15.41978645324707
14.491087913513184
1.2904839515686035
2.426593780517578
1.578125
9.35921573638916
1.5156116485595703
6.010250568389893
2.7648277282714844
5.237212181091309
5.625258445739746
15.342347145080566
4.314051628112793
10.164745330810547
5.5369367599487305
15.93303394317627
3.9015960693359375
15.559805870056152
6.7794342041015625
14.203322410583496
19.74685287475586
2.55020809173584
3.5806632041931152
12.392743110656738
5.353587627410889
13.522430419921875
9.079992294311523
10.902033805847168
0.14339113235473633
15.67635726928711
7.2296857833862305
17.53266716003418
11.57215690612793
8.910874366760254
2.4602441787719727
10.106842994689941
17.324111938476563
4.112956523895264
0.05379676818847656
12.275951385498047
8.348515510559082
7.623852729797363
10.812609672546387
1.1596107482910156
14.042527198791504
9.605362892150879
17.173131942749023
15.205190658569336
18.365856170654297
8.727736473083496
9.182369232177734
8.683746337890625
15.543336868286133
13.494359016418457
12.904525756835938
0.4124736785888672
13.8998441696167
6.0486063957214355
5.520812511444092
17.443561553955078
3.8698630332946777
17.251401901245117
13.091306686401367
10.057047843933105
18.124034881591797
14.45481014251709
10.947530746459961
2.69329833984375
1.2573423385620117
8.879517555236816
15.547173500061035
13.825183868408203
13.562978744506836
0.1198720932006836
-15.034332275390625
-14.384586334228516
-17.110193252563477
-14.220050811767578
-9.016393661499023
-17.435909271240234
-13.660909652709961
-18.504470825195313
-0.057845115661621094
-6.061064720153809
-19.632919311523438
-16.952495574951172
-18.954296112060547
-17.550220489501953
-15.702163696289063
-10.50564956665039
-12.108506202697754
-19.717994689941406
-13.21727466583252
-12.321554183959961
-8.725068092346191
-13.9061918258667
-17.585268020629883
-16.33649444580078
-18.54375648498535
-6.45680570602417
-4.390923976898193
-18.820512771606445
-9.879129409790039
-17.447891235351563
-18.040950775146484
-19.70256805419922
-19.10730743408203
-16.183189392089844
-11.666030883789063
-12.08408260345459
-13.23114013671875
-1.2699217796325684
-14.899482727050781
-15.591487884521484
-8.105892181396484
-15.622600555419922
-14.795672416687012
-11.225164413452148
-18.675546646118164
-11.142200469970703
-15.964300155639648
-16.628681182861328
-12.094230651855469
2.940638542175293
9.75544261932373
17.143150329589844
8.504862785339355
7.4971604347229
13.914228439331055
16.718429565429688
14.479870796203613
7.03410005569458
2.4964027404785156
15.233591079711914
18.578929901123047
6.166602611541748
13.455062866210938
12.464118003845215
2.1608986854553223
8.418760299682617
18.739486694335938
4.649716854095459
8.679746627807617
14.268392562866211
16.95511245727539
4.839746475219727
9.099599838256836
0.6962890625
10.330080032348633
14.948323249816895
6.183479309082031
14.402002334594727
16.51018524169922
7.736274719238281
19.815505981445313
6.05403995513916
4.542691230773926
14.521259307861328
12.499960899353027
17.070701599121094
2.566545009613037
11.728189468383789
10.323077201843262
12.247207641601563
16.84261703491211
9.5523042678833
8.970794677734375
6.379505634307861
15.811649322509766
15.487287521362305
10.846298217773438
3.806920051574707
10.445270538330078
7.188856601715088
12.544675827026367
14.314120292663574
19.80759048461914
12.715325355529785
14.877458572387695
19.049150466918945
3.5204110145568848
10.316981315612793
1.415165901184082
14.912975311279297
2.0401248931884766
17.993701934814453
2.783860683441162
5.426076889038086
6.895542621612549
16.719594955444336
15.481608390808105
18.619108200073242
14.615398406982422
1.200706958770752
18.072633743286133
18.92940330505371
18.85577964782715
18.542011260986328
9.49113655090332
4.043774127960205
14.087499618530273
2.298746109008789
11.844625473022461
16.748451232910156
1.3517732620239258
-15.653030395507813
-14.696647644042969
-16.13738250732422
-9.932905197143555
-18.048734664916992
-9.587970733642578
-8.342256546020508
-15.470367431640625
-17.340816497802734
-16.65403938293457
-5.84130334854126
-13.099221229553223
-18.166168212890625
-19.648805618286133
-3.4939279556274414
-14.673810958862305
-12.500008583068848
-12.151237487792969
-14.588224411010742
-15.347740173339844
-12.424934387207031
-16.48833656311035
-10.22883129119873
-13.776296615600586
-0.36427879333496094
-16.627647399902344
-6.044293403625488
-19.763870239257813
-6.300372123718262
-0.6427068710327148
-11.804204940795898
-15.751555442810059
-18.342477798461914
-19.03099822998047
-17.70195960998535
-9.410560607910156
-16.19268226623535
-18.47772789001465
-18.875452041625977
-17.819438934326172
-17.442291259765625
-19.07503890991211
-14.042606353759766
-11.845117568969727
-12.718620300292969
-9.945714950561523
-8.032906532287598
-1.069385051727295
-18.53500747680664
5.4411301612854
9.48375129699707
5.231827735900879
3.038853645324707
14.137779235839844
15.957396507263184
1.4098963737487793
14.45905876159668
11.480155944824219
7.71290922164917
19.11800193786621
8.125175476074219
13.882379531860352
16.304126739501953
4.161972999572754
13.987483024597168
8.71513843536377
19.338619232177734
15.203226089477539
4.457955360412598
19.91840934753418
13.595796585083008
5.130271911621094
13.81219482421875
15.95077896118164
16.907819747924805
7.094879627227783
14.642374038696289
3.934264659881592
7.542982578277588
19.263126373291016
4.596667766571045
11.72260570526123
13.273283004760742
5.399774074554443
16.11539077758789
17.387229919433594
7.727431774139404
2.247711181640625
2.070279121398926
6.092155456542969
11.293342590332031
14.204508781433105
18.252309799194336
7.5207085609436035
1.4579615592956543
11.246688842773438
19.968482971191406
17.623987197875977
9.249824523925781
16.221412658691406
17.941635131835938
12.650516510009766
11.741829872131348
10.009176254272461
11.767709732055664
2.4338760375976563
11.471076011657715
1.8824753761291504
17.44871711730957
18.93045997619629
15.372380256652832
3.8957200050354004
18.852088928222656
10.155967712402344
7.8462653160095215
17.921794891357422
11.253495216369629
19.666173934936523
12.034029960632324
17.936342239379883
16.615798950195313
3.1983208656311035
9.30087661743164
18.800457000732422
13.738973617553711
1.644117832183838
10.262813568115234
7.619690418243408
1.0591697692871094
9.957475662231445
6.319910049438477
18.295255661010742
15.006950378417969
0.6034879684448242
-18.536895751953125
-17.438434600830078
-11.852493286132813
-14.466444969177246
-17.293718338012695
-15.763240814208984
-17.46112060546875
-13.672737121582031
-9.180487632751465
-11.935985565185547
-18.542190551757813
-18.20081329345703
-12.9383544921875
-16.03875732421875
-9.233195304870605
-14.79117202758789
-17.276811599731445
-17.294025421142578
-13.15475845336914
-6.911253929138184
-12.087651252746582
-9.891491889953613
-7.342601299285889
-4.930267810821533
-0.6981940269470215
-16.261119842529297
-18.76800537109375
-17.166425704956055
-8.919809341430664
-19.472305297851563
-11.95671558380127
-0.0024385452270507813
-15.199325561523438
-15.695451736450195
-10.452560424804688
-15.13184928894043
-14.82293701171875
-17.349096298217773
-19.152950286865234
-11.652200698852539
-12.962778091430664
-15.264598846435547
2.661945343017578
16.762680053710938
2.4104862213134766
12.629133224487305
19.299205780029297
9.6967134475708
5.262117385864258
15.765066146850586
17.063751220703125
14.522268295288086
17.107833862304688
17.748018264770508
14.07763671875
4.003157615661621
7.64018440246582
18.553577423095703
17.86842155456543
1.6507787704467773
10.814279556274414
1.190657615661621
10.415085792541504
6.767573356628418
2.475452423095703
8.506099700927734
7.712721824645996
16.682727813720703
14.667003631591797
10.927360534667969
6.330501556396484
19.061466217041016
14.402260780334473
17.165302276611328
10.26648998260498
2.7692337036132813
7.781314849853516
8.215567588806152
9.986237525939941
17.014236450195313
19.381263732910156
1.2506046295166016
14.616443634033203
0.1225738525390625
16.075153350830078
12.331847190856934
19.918106079101563
18.560237884521484
17.574844360351563
10.943817138671875
9.620182037353516
11.208870887756348
14.098978042602539
3.165973663330078
19.26732635498047
18.5892391204834
11.773286819458008
12.472625732421875
2.8528900146484375
12.761180877685547
0.823145866394043
12.431835174560547
2.6687889099121094
10.871548652648926
15.166070938110352
5.648813247680664
16.25313377380371
11.584837913513184
14.418907165527344
0.931645393371582
19.396976470947266
9.224553108215332
15.823171615600586
13.131502151489258
4.1305694580078125
8.933615684509277
14.039739608764648
2.8763723373413086
14.531601905822754
-19.942548751831055
-15.073569297790527
-8.358426094055176
-11.249787330627441
-4.8835906982421875
-12.410870552062988
-12.74563217163086
-17.215290069580078
-14.786108016967773
-19.317209243774414
-17.141048431396484
-10.518656730651855
-15.5419282913208
-13.346694946289063
-11.237937927246094
-12.705467224121094
-19.263734817504883
-16.659225463867188
-0.2566547393798828
-9.597450256347656
-5.07100772857666
-12.396295547485352
-6.351235389709473
-1.207414150238037
-12.771968841552734
-11.9252290725708
-19.3869571685791
-17.447574615478516
-13.236980438232422
-18.399158477783203
-17.803144454956055
-19.21686553955078
-15.554521560668945
-17.98404312133789
-18.50930404663086
-14.893852233886719
-17.737403869628906
-8.652053833007813
-16.874557495117188
-17.259578704833984
-11.874228477478027
-8.902249336242676
-16.082422256469727
-15.639362335205078
7.06615686416626
9.732704162597656
10.593690872192383
17.61916160583496
16.998281478881836
9.864924430847168
9.206367492675781
12.87443733215332
19.760149002075195
6.068173885345459
8.185592651367188
19.22396469116211
15.988110542297363
17.407981872558594
3.952538013458252
14.853378295898438
1.7028522491455078
19.80183982849121
19.17548942565918
17.988962173461914
3.8037662506103516
7.558798789978027
8.938000679016113
17.02796173095703
10.48376750946045
8.883245468139648
16.427473068237305
19.942380905151367
14.023204803466797
14.581342697143555
7.731639385223389
10.078887939453125
2.9400973320007324
11.511788368225098
2.460160732269287
19.986141204833984
11.966604232788086
15.93315601348877
4.143788814544678
14.702625274658203
12.10009765625
19.20244026184082
1.8726673126220703
7.559852600097656
14.29934024810791
12.842903137207031
15.496826171875
17.352590560913086
3.9954257011413574
7.288336753845215
18.35370635986328
1.5447936058044434
14.30822467803955
13.515908241271973
5.118615627288818
11.385223388671875
16.801525115966797
4.193885803222656
10.776681900024414
2.3092098236083984
19.367168426513672
3.4643497467041016
5.564488887786865
8.726390838623047
9.562633514404297
14.979061126708984
11.28748607635498
19.61186981201172
10.653271675109863
12.942888259887695
19.066328048706055
0.8594532012939453
13.710782051086426
17.855117797851563
12.962333679199219
2.0492539405822754
5.573853969573975
14.402571678161621
-19.141544342041016
-16.586803436279297
-10.769299507141113
-6.389810085296631
-12.957725524902344
-13.088093757629395
-19.933046340942383
-12.724579811096191
-19.18701171875
-18.947128295898438
-16.03476905822754
-16.379077911376953
-16.915546417236328
-9.149571418762207
-11.414094924926758
-0.3511190414428711
-18.584457397460938
-4.863026142120361
-16.281570434570313
-13.026994705200195
-16.436019897460938
-19.232799530029297
-5.825496196746826
-16.70601463317871
-18.37521743774414
-0.5909581184387207
-16.059099197387695
-8.789817810058594
-11.401296615600586
-14.58071517944336
-18.956823348999023
-8.679637908935547
-11.258033752441406
-16.735361099243164
-16.946815490722656
-13.845741271972656
-10.33192253112793
-13.806729316711426
-19.384449005126953
-18.371667861938477
-15.14299201965332
-18.37750816345215
-13.847522735595703
-11.320706367492676
-13.162347793579102
-15.86244010925293
-17.051166534423828
-11.121392250061035
-14.985505104064941
4.928709030151367
11.76858901977539
4.743900299072266
8.821732521057129
5.45806884765625
11.66944694519043
2.593656539916992
18.655948638916016
2.5696182250976563
16.52496337890625
14.6355619430542
16.704429626464844
1.5149946212768555
12.744974136352539
1.2394380569458008
10.61843490600586
7.53096866607666
9.921998977661133
2.967418670654297
3.7826595306396484
13.979557037353516
10.321561813354492
7.049980163574219
17.210880279541016
17.771709442138672
3.7427005767822266
11.64226245880127
1.1007280349731445
11.824761390686035
14.297426223754883
1.4690818786621094
18.165990829467773
10.30186653137207
12.196005821228027
13.502016067504883
15.998222351074219
7.114255905151367
7.76463508605957
19.914710998535156
9.192559242248535
14.365243911743164
19.332664489746094
5.025350570678711
16.12798309326172
5.1755828857421875
7.414844512939453
10.619443893432617
10.653948783874512
19.860450744628906
8.707558631896973
13.59754467010498
15.402877807617188
2.1994943618774414
1.7124052047729492
5.080870628356934
7.700246810913086
13.417560577392578
17.032520294189453
19.197731018066406
19.092041015625
15.863980293273926
5.9854841232299805
12.1510009765625
13.725147247314453
13.798667907714844
16.597003936767578
7.258938789367676
1.319845199584961
4.581053733825684
-19.982372283935547
-12.516593933105469
-18.68655014038086
-15.11043643951416
-12.923763275146484
-17.747215270996094
-8.911388397216797
-12.291560173034668
-17.05359649658203
-17.142353057861328
-12.761704444885254
-15.463441848754883
-15.228178024291992
-19.548553466796875
-12.79802131652832
-17.06836700439453
-0.1925945281982422
-6.64545202255249
-19.696426391601563
-14.849029541015625
-11.306977272033691
-15.355314254760742
-18.08983612060547
-16.838258743286133
-10.000967025756836
-6.684261798858643
-18.11398696899414
-16.981876373291016
-18.786441802978516
-15.332901000976563
-0.7033891677856445
-10.017943382263184
-19.540706634521484
-10.082581520080566
-0.46156978607177734
-18.02265739440918
-15.138131141662598
-15.205723762512207
-4.664478302001953
-19.35755157470703
-14.858597755432129
-9.170923233032227
-19.536083221435547
-17.077709197998047
-10.456735610961914
-14.297189712524414
4.6673078536987305
12.120611190795898
13.248260498046875
3.3681650161743164
10.502897262573242
17.954710006713867
3.2865447998046875
0.49636268615722656
10.708242416381836
11.356084823608398
14.852876663208008
16.20374298095703
4.8328399658203125
8.182350158691406
15.851278305053711
5.785593032836914
6.400565147399902
7.000795364379883
11.719322204589844
12.79019546508789
17.593421936035156
12.725156784057617
11.030684471130371
9.68485164642334
17.483016967773438
11.915777206420898
3.111898422241211
7.746872901916504
4.367946624755859
9.053147315979004
15.241680145263672
17.509666442871094
17.462688446044922
16.409870147705078
3.53531551361084
16.707426071166992
15.330991744995117
13.764708518981934
8.384807586669922
2.1194705963134766
9.90062141418457
8.125210762023926
16.138845443725586
0.24314594268798828
11.774147033691406
13.644168853759766
2.7149715423583984
13.820968627929688
19.611400604248047
12.894042015075684
18.061077117919922
1.327733039855957
4.181221961975098
1.3372430801391602
1.6177911758422852
6.925320625305176
14.620377540588379
6.7999982833862305
14.837492942810059
11.396081924438477
14.69191837310791
9.948019027709961
11.206875801086426
9.30508804321289
6.44986629486084
-8.818233489990234
-13.675206184387207
-5.833203315734863
-19.841148376464844
-12.46352767944336
-15.954109191894531
-0.28914642333984375
-17.08962631225586
-14.91555404663086
-19.76946449279785
-18.273191452026367
-16.269821166992188
-17.20981216430664
-15.805042266845703
-9.20926570892334
-15.816057205200195
-18.561214447021484
-9.858051300048828
-17.593948364257813
-6.290706634521484
-12.54254150390625
-11.064910888671875
-10.579723358154297
-16.085580825805664
-17.573949813842773
-12.809240341186523
-17.71552276611328
-10.296113967895508
-18.000980377197266
-15.68374252319336
-17.244792938232422
-18.261615753173828
-15.380599975585938
-11.18669605255127
-12.609277725219727
-13.97443962097168
14.861494064331055
7.115323066711426
13.443126678466797
14.968391418457031
4.042823314666748
2.2508349418640137
3.2470264434814453
6.142751693725586
15.627087593078613
8.478931427001953
5.674410343170166
18.726932525634766
8.865074157714844
7.798563003540039
17.087812423706055
14.662126541137695
19.76068115234375
17.497936248779297
8.932670593261719
2.8412771224975586
11.14057731628418
10.370990753173828
5.241987705230713
10.772397994995117
18.583757400512695
14.946148872375488
18.171215057373047
6.4380202293396
14.501909255981445
18.342639923095703
10.626240730285645
15.787073135375977
4.135556697845459
16.03087615966797
8.474039077758789
15.309219360351563
18.60348129272461
9.057958602905273
12.024394989013672
19.533817291259766
14.301840782165527
7.4802565574646
12.18846321105957
1.791830062866211
13.419286727905273
14.221619606018066
10.353999137878418
9.9791841506958
12.40539264678955
8.772046089172363
5.49022912979126
19.86795425415039
16.359424591064453
18.078834533691406
7.834125518798828
5.867769241333008
18.895450592041016
15.903247833251953
19.640640258789063
12.554926872253418
14.233732223510742
17.259992599487305
3.966921806335449
16.06374740600586
5.903425216674805
10.871492385864258
0.4998970031738281
1.71978759765625
17.55893325805664
13.620168685913086
14.402820587158203
13.24555778503418
15.01385498046875
19.87814712524414
13.349808692932129
0.9578461647033691
7.877165794372559
11.043569564819336
-10.3577241897583
-16.187274932861328
-5.18317985534668
-12.957107543945313
-16.575822830200195
-9.88916301727295
-17.957508087158203
-19.579618453979492
-17.105815887451172
-15.699308395385742
-15.926691055297852
-18.58376693725586
-14.91366195678711
-8.511308670043945
-11.797097206115723
-5.345421314239502
-19.098411560058594
-9.23498249053955
-10.764245986938477
-16.693923950195313
-16.908973693847656
-18.959922790527344
-12.782855987548828
-6.632560729980469
-14.79564094543457
-15.700789451599121
-10.783164024353027
-18.306549072265625
-19.49920654296875
-18.702274322509766
-16.372081756591797
-16.870460510253906
-1.0972113609313965
-13.30019760131836
-0.48682546615600586
-18.341846466064453
-11.057493209838867
-19.827152252197266
-10.611433029174805
-15.566756248474121
-19.413278579711914
-17.743791580200195
-16.13591957092285
-13.609912872314453
-17.178508758544922
-8.330221176147461
-17.0494384765625
-14.158696174621582
-6.332149982452393
-19.415367126464844
18.475204467773438
11.04852294921875
12.596548080444336
10.789813041687012
3.5756006240844727
3.6322021484375
10.181002616882324
6.478517532348633
13.082998275756836
14.489831924438477
9.403789520263672
5.487910270690918
19.783985137939453
13.8911771774292
12.08076000213623
3.0977020263671875
12.026871681213379
10.244399070739746
14.503747940063477
11.419271469116211
10.531763076782227
0.29332828521728516
7.870073318481445
11.985919952392578
14.769546508789063
7.807229995727539
12.370933532714844
4.2811279296875
17.99901580810547
10.805394172668457
2.255356788635254
17.997310638427734
15.646732330322266
7.696198463439941
12.62000846862793
15.713916778564453
10.713796615600586
9.098074913024902
3.4619646072387695
15.386980056762695
8.671331405639648
13.504777908325195
13.695685386657715
9.357192993164063
13.245655059814453
17.8352108001709
9.555253982543945
7.848156929016113
5.501233100891113
9.575767517089844
18.435937881469727
6.846733093261719
3.306133270263672
10.296863555908203
7.436456680297852
14.335236549377441
14.425293922424316
1.8051843643188477
16.199722290039063
18.478805541992188
5.618494033813477
2.9598684310913086
14.111565589904785
6.5886335372924805
2.580423355102539
16.551179885864258
18.04967498779297
16.319671630859375
1.6834440231323242
18.165908813476563
1.2717304229736328
1.4997682571411133
6.60169792175293
-5.905101776123047
-12.929346084594727
-19.089584350585938
-15.645148277282715
-1.5757479667663574
-18.740528106689453
-14.840703010559082
-18.30955696105957
-18.170928955078125
-10.124296188354492
-12.099854469299316
-16.392990112304688
-9.211323738098145
-16.02239990234375
-12.594989776611328
-16.417329788208008
-12.656027793884277
-18.36074447631836
-6.555043697357178
-15.63044261932373
-18.506851196289063
-9.913249969482422
-16.27019500732422
-10.58052921295166
-15.826292037963867
-17.534648895263672
-0.3923225402832031
-12.020917892456055
-11.17909049987793
-16.00003433227539
-13.958242416381836
-16.013931274414063
-13.567414283752441
-18.201086044311523
-17.6944580078125
-14.699583053588867
-19.066370010375977
-9.489578247070313
18.00135612487793
9.55323600769043
10.996442794799805
11.806785583496094
7.192861557006836
5.473971366882324
15.060652732849121
15.609875679016113
4.467418193817139
18.87811851501465
12.0834379196167
4.128866672515869
14.814945220947266
2.5865955352783203
8.001529693603516
0.1542353630065918
6.97574520111084
13.626989364624023
1.7076025009155273
10.331284523010254
14.899442672729492
17.796058654785156
11.320842742919922
13.143411636352539
12.36164665222168
6.2901763916015625
16.587867736816406
7.840497970581055
8.596733093261719
19.229944229125977
3.719853401184082
4.309057712554932
4.244542121887207
12.530600547790527
9.4606351852417
14.675567626953125
12.639951705932617
11.17183780670166
16.09088897705078
5.277612686157227
18.749027252197266
10.484162330627441
17.16478157043457
14.57260799407959
10.36065673828125
8.031013488769531
19.016191482543945
7.042186737060547
13.507779121398926
11.45605182647705
1.2543721199035645
2.9662981033325195
1.7272720336914063
6.604380130767822
12.416801452636719
18.395526885986328
19.74265480041504
16.163110733032227
2.2965855598449707
8.471410751342773
6.51818323135376
5.615565299987793
2.4679160118103027
1.2638726234436035
10.154867172241211
8.198905944824219
3.991779327392578
13.913650512695313
16.982746124267578
-19.36734390258789
-5.612634658813477
-19.177248001098633
-10.143879890441895
-16.994508743286133
-15.378353118896484
-14.259044647216797
-19.0278377532959
-11.488885879516602
-19.1199893951416
-8.990166664123535
-19.40521812438965
-9.715849876403809
-19.85904312133789
-17.994388580322266
-19.007205963134766
-16.259313583374023
-12.714471817016602
-12.602579116821289
-16.388696670532227
-7.303098201751709
-15.477794647216797
-18.961843490600586
-19.049789428710938
-16.604902267456055
-19.377153396606445
-11.008549690246582
-0.5375986099243164
-11.411613464355469
-11.226987838745117
-11.519207000732422
-13.449846267700195
-0.20039033889770508
-14.618786811828613
-14.61473560333252
-16.812774658203125
-6.1227264404296875
-14.829428672790527
-16.361736297607422
-17.830183029174805
-16.48758316040039
-18.52009391784668
16.18263053894043
19.1268367767334
19.8873348236084
18.954477310180664
3.3262553215026855
17.77764892578125
15.88154411315918
12.719602584838867
9.67605209350586
9.569158554077148
17.937767028808594
16.54258155822754
1.5011029243469238
10.971639633178711
5.528836250305176
11.937917709350586
5.811463832855225
18.617965698242188
6.899428844451904
3.884063720703125
14.188727378845215
9.643683433532715
16.072851181030273
11.57370376586914
14.232490539550781
15.304573059082031
14.92950439453125
6.92794942855835
15.990964889526367
11.80217456817627
11.99388313293457
1.6704154014587402
1.1050872802734375
15.047229766845703
7.508462429046631
19.460494995117188
3.0636234283447266
6.723299503326416
12.953804016113281
18.379104614257813
8.056289672851563
6.20114803314209
13.397551536560059
6.906461715698242
10.031585693359375
2.8589863777160645
11.437495231628418
8.714455604553223
15.616472244262695
19.626935958862305
9.27121639251709
8.537162780761719
9.105817794799805
18.197187423706055
5.573538303375244
13.352792739868164
4.373357772827148
17.056861877441406
7.862033843994141
13.196876525878906
14.974821090698242
12.286575317382813
5.093954086303711
12.135555267333984
2.5280375480651855
14.730323791503906
18.029239654541016
7.245273590087891
12.099503517150879
13.750824928283691
18.600488662719727
3.0659947395324707
-17.500141143798828
-16.893386840820313
-10.145774841308594
-6.170365333557129
-13.842273712158203
-19.33664321899414
-17.60774040222168
-11.700584411621094
-16.348356246948242
-12.755224227905273
-16.067970275878906
-15.953874588012695
-11.098478317260742
-15.71127700805664
-10.916704177856445
-19.88164520263672
-15.788484573364258
-7.439276695251465
-14.534112930297852
-16.710369110107422
-12.545881271362305
-14.759662628173828
-18.830955505371094
-9.363607406616211
-15.835519790649414
-19.012104034423828
-9.253530502319336
-15.147825241088867
-9.131427764892578
-18.07682991027832
-19.47692108154297
-19.76724624633789
-12.451631546020508
-11.51933479309082
-17.25247573852539
-0.4742908477783203
-15.331735610961914
-1.0144939422607422
-17.240964889526367
-15.638933181762695
-13.013497352600098
-10.975399017333984
-18.9842472076416
-17.910951614379883
-15.833325386047363
9.171886444091797
15.844212532043457
4.86762809753418
0.46210670471191406
13.810175895690918
16.166034698486328
5.32880973815918
19.63142967224121
19.227577209472656
1.407571792602539
18.961444854736328
12.836705207824707
11.08439826965332
14.122288703918457
4.2460527420043945
16.699874877929688
13.570352554321289
17.727048873901367
8.878472328186035
13.842940330505371
7.721305847167969
10.654473304748535
8.52037525177002
6.793509483337402
19.85157012939453
18.53658676147461
11.195029258728027
7.820683479309082
19.36448097229004
8.772175788879395
12.054141998291016
5.245680809020996
1.9773616790771484
10.900286674499512
14.323861122131348
5.82890510559082
13.879693031311035
1.560959815979004
6.867499351501465
12.43620491027832
0.747650146484375
4.675994873046875
14.337358474731445
9.414329528808594
3.4207019805908203
11.523150444030762
12.835299491882324
16.46988868713379
9.521506309509277
1.0333938598632813
11.234807968139648
11.483498573303223
18.431957244873047
19.34035301208496
15.168245315551758
17.574533462524414
17.881389617919922
19.724319458007813
7.549812316894531
8.878628730773926
0.664520263671875
16.38093376159668
7.566617965698242
18.716590881347656
13.18497085571289
17.132986068725586
2.7589054107666016
14.769135475158691
7.814981460571289
19.56308937072754
2.901913642883301
12.702099800109863
3.6372833251953125
6.7143449783325195
16.511817932128906
9.288360595703125
-17.612504959106445
-13.71644401550293
-5.178713798522949
-18.223358154296875
-16.612234115600586
-9.41910457611084
-19.677501678466797
-14.103255271911621
-12.31572151184082
-15.262710571289063
-18.1663818359375
-16.74897003173828
-15.206304550170898
-14.341306686401367
-9.764276504516602
-15.168100357055664
-14.420197486877441
-9.542703628540039
-15.185919761657715
-11.95355224609375
-19.599130630493164
-18.920364379882813
-15.684732437133789
-6.404142379760742
-18.064559936523438
-17.029617309570313
-10.54532527923584
-8.458563804626465
-19.696985244750977
-9.414921760559082
-10.312028884887695
-12.509908676147461
-16.28186798095703
-0.20377826690673828
-12.62273120880127
-1.1082406044006348
-19.05970001220703
-15.777782440185547
-12.331998825073242
-17.824172973632813
-18.881376266479492
12.27415943145752
13.151714324951172
7.076867580413818
5.327171802520752
0.6607570648193359
14.40764045715332
18.566875457763672
17.285091400146484
1.7806200981140137
2.7962698936462402
11.218057632446289
17.040283203125
16.652328491210938
11.522372245788574
8.590490341186523
8.043092727661133
14.476980209350586
10.917573928833008
9.349052429199219
10.90007209777832
14.294110298156738
17.076557159423828
9.458786010742188
14.713499069213867
4.212200164794922
9.422327041625977
19.0651798248291
13.541377067565918
14.8470458984375
18.9560546875
7.2655415534973145
1.3415274620056152
19.266977310180664
1.7755084037780762
3.1739230155944824
1.4768571853637695
8.743622779846191
8.923627853393555
3.812284469604492
5.899148464202881
11.578983306884766
8.091940879821777
17.361684799194336
19.34235382080078
14.482784271240234
15.893242835998535
11.725189208984375
5.175087928771973
17.897300720214844
15.235170364379883
7.724382400512695
8.139392852783203
9.437658309936523
17.952180862426758
3.0594520568847656
19.448938369750977
3.313098430633545
13.38081169128418
13.828033447265625
13.93131160736084
0.6828069686889648
3.5003271102905273
16.452852249145508
15.98127269744873
11.528909683227539
13.721473693847656
15.927282333374023
6.7499680519104
5.522632122039795
-0.9753046035766602
-17.995563507080078
-8.912985801696777
-13.858522415161133
-16.653703689575195
-18.953962326049805
-0.16308069229125977
-19.054750442504883
-12.775877952575684
-17.826873779296875
-18.704191207885742
-10.910200119018555
-19.722232818603516
-16.99850845336914
-17.734500885009766
-16.406930923461914
-6.7408294677734375
-9.146079063415527
-15.593816757202148
-18.198719024658203
-15.031671524047852
-17.847759246826172
-12.872323036193848
-19.30177116394043
-15.937129020690918
-9.111061096191406
-14.638988494873047
-12.530013084411621
-19.963701248168945
-14.846048355102539
-10.443619728088379
-12.75195598602295
-4.697624206542969
-19.41794204711914
-8.188998222351074
-9.712201118469238
-15.548711776733398
-11.06008529663086
-15.367494583129883
-13.25810432434082
-16.77877426147461
-7.066892147064209
19.51479148864746
2.7475080490112305
3.2586941719055176
3.8504085540771484
18.526037216186523
16.497020721435547
11.262707710266113
5.366095542907715
18.140520095825195
7.795360088348389
17.398941040039063
17.346641540527344
4.690884590148926
1.0719623565673828
3.080349922180176
11.71219539642334
13.319391250610352
19.046218872070313
14.43089771270752
8.558867454528809
1.574751853942871
16.431201934814453
8.722296714782715
18.704879760742188
1.8897333145141602
3.184725284576416
13.870244979858398
13.098289489746094
9.071202278137207
10.527900695800781
10.63597297668457
7.1440019607543945
10.13460922241211
14.656986236572266
8.741058349609375
8.670114517211914
2.349745273590088
7.928925514221191
15.069095611572266
5.627627372741699
10.27819538116455
12.673750877380371
5.233173847198486
14.357283592224121
11.137989044189453
18.655532836914063
10.788524627685547
7.597348690032959
18.181753158569336
1.9744410514831543
14.682924270629883
10.843145370483398
8.276787757873535
15.357004165649414
6.192709922790527
11.040435791015625
13.033076286315918
17.602941513061523
2.8983821868896484
18.012439727783203
12.519208908081055
12.837285995483398
18.61417579650879
6.023872375488281
11.81867790222168
0.993830680847168
9.840056419372559
7.679022789001465
12.429777145385742
13.558679580688477
-18.828472137451172
-16.670406341552734
-14.460317611694336
-17.139198303222656
-9.210186004638672
-16.64177703857422
-17.518882751464844
-18.009096145629883
-10.945613861083984
-13.96663761138916
-9.34535026550293
-18.395069122314453
-15.817907333374023
-13.232170104980469
-12.257984161376953
-6.1414475440979
-19.248153686523438
-16.660602569580078
-19.794200897216797
-9.65128231048584
-0.4444589614868164
-16.663463592529297
-18.218917846679688
-18.33363914489746
-16.89834976196289
-14.767454147338867
-19.733402252197266
-13.476644515991211
-19.771656036376953
-11.32529354095459
-13.570706367492676
-15.970481872558594
-4.812135696411133
-18.580738067626953
-0.9049501419067383
-14.956344604492188
-15.945917129516602
-12.513949394226074
-19.27826499938965
-19.32793617248535
-17.840938568115234
-10.059345245361328
-15.41783332824707
-19.314483642578125
-17.303091049194336
15.481866836547852
7.068783760070801
2.733147621154785
12.559662818908691
2.193997383117676
17.90131950378418
18.58179473876953
12.517762184143066
2.2339563369750977
10.941511154174805
18.0020751953125
11.44223690032959
15.290857315063477
13.770126342773438
13.086230278015137
7.82564115524292
17.98527717590332
15.852388381958008
5.945703506469727
1.6131391525268555
4.994977951049805
9.13125991821289
6.071979522705078
17.389484405517578
8.614677429199219
2.288332939147949
4.892271041870117
2.5000219345092773
8.281990051269531
7.939200401306152
18.37210464477539
12.524331092834473
13.306822776794434
3.488030433654785
18.576553344726563
7.840256690979004
0.5566720962524414
14.124347686767578
3.973522186279297
5.319174766540527
15.334128379821777
12.485613822937012
7.136537075042725
15.927428245544434
15.889921188354492
15.826934814453125
0.9746789932250977
18.064937591552734
19.608362197875977
9.687790870666504
14.078783988952637
12.6827392578125
14.474313735961914
0.21158409118652344
8.498513221740723
1.669255256652832
12.03728199005127
15.295109748840332
16.187471389770508
9.856267929077148
9.413942337036133
6.983400344848633
11.862091064453125
12.88291072845459
18.141809463500977
10.1787748336792
17.315093994140625
7.796422481536865
13.369880676269531
-5.683611869812012
-19.264413833618164
-15.311864852905273
-17.715774536132813
-17.730819702148438
-11.898480415344238
-16.738868713378906
-8.405426025390625
-18.68661117553711
-15.204910278320313
-16.452457427978516
-12.537984848022461
-18.27419662475586
-16.701950073242188
-7.373294353485107
-18.472936630249023
-6.162636756896973
-19.15851593017578
-16.300128936767578
-4.410907745361328
-19.08428192138672
-13.128971099853516
-10.1174898147583
-19.775619506835938
-19.200965881347656
-10.82287311553955
-0.0791006088256836
-19.888246536254883
-15.875947952270508
-15.558610916137695
-11.874791145324707
-14.747705459594727
-0.5504627227783203
-11.79366683959961
-9.192902565002441
-18.455711364746094
-0.0842123031616211
-19.58943748474121
-18.775081634521484
-16.639768600463867
-10.295293807983398
-16.173274993896484
-8.530701637268066
-15.03076171875
-17.161026000976563
-9.389192581176758
7.398843765258789
11.833937644958496
15.955727577209473
1.5733308792114258
4.327852249145508
16.36919593811035
7.872442245483398
2.802700996398926
3.55319881439209
17.976274490356445
13.093358039855957
13.26354694366455
19.797649383544922
18.43204116821289
13.298249244689941
11.456011772155762
4.050982475280762
18.086624145507813
11.428742408752441
17.958898544311523
17.29197120666504
18.285232543945313
6.4544219970703125
11.908378601074219
9.03074836730957
10.758138656616211
10.74041748046875
11.824418067932129
18.628995895385742
11.16540813446045
7.360495567321777
3.9946908950805664
9.491962432861328
16.681930541992188
12.256097793579102
16.619869232177734
9.567253112792969
19.707073211669922
13.915243148803711
19.72206687927246
0.29607105255126953
0.2893190383911133
5.262810707092285
19.43777084350586
19.089139938354492
8.88771915435791
15.617095947265625
0.009305953979492188
10.085007667541504
1.3841447830200195
14.492255210876465
9.235426902770996
2.4337339401245117
4.639904022216797
13.145604133605957
18.768470764160156
9.650197982788086
15.377232551574707
5.258511543273926
0.29506397247314453
10.52407455444336
5.206735610961914
18.348506927490234
2.5464210510253906
12.249112129211426
7.180848121643066
14.406683921813965
10.534260749816895
17.451311111450195
11.81202507019043
16.42628288269043
13.7728853225708
18.50489044189453
8.283059120178223
6.323790550231934
-18.326292037963867
-8.242776870727539
-10.750847816467285
-15.394633293151855
-16.076828002929688
-16.111881256103516
-17.453201293945313
-16.760038375854492
-9.155834197998047
-15.065130233764648
-10.530421257019043
-14.543258666992188
-13.643272399902344
-15.27958869934082
-10.926664352416992
-15.54003620147705
-6.032965183258057
-17.159215927124023
-3.4674596786499023
-15.974404335021973
-15.108139038085938
-17.01322364807129
-12.090066909790039
-14.36868667602539
-11.327936172485352
-7.969516277313232
-13.438436508178711
-18.265518188476563
-19.87891960144043
-19.05859375
-5.335884094238281
-17.358783721923828
-18.271953582763672
-18.94556427001953
-15.77708625793457
-17.06521987915039
-13.145818710327148
-15.538814544677734
-12.003640174865723
-11.35817813873291
-19.83633804321289
-17.418001174926758
-15.152983665466309
-19.02927017211914
-8.806368827819824
-8.464590072631836
-13.941951751708984
-19.251605987548828
-11.480606079101563
-18.16518211364746
-19.231613159179688
-16.05453872680664
9.561363220214844
1.8298416137695313
9.4786376953125
17.21644401550293
19.785215377807617
9.802901268005371
4.215573310852051
1.7805242538452148
9.78759765625
2.4022512435913086
17.30230712890625
10.518104553222656
2.606553077697754
10.074909210205078
8.316924095153809
15.638689041137695
13.04578971862793
2.527529716491699
18.620386123657227
0.007464408874511719
9.275650978088379
8.165491104125977
14.158126831054688
5.710992813110352
1.333653450012207
5.101690292358398
15.663138389587402
13.39334487915039
10.124031066894531
9.100038528442383
8.346206665039063
17.469552993774414
17.16938018798828
17.31490135192871
15.168228149414063
2.522494316101074
5.259902000427246
2.2391252517700195
18.94542694091797
12.3102388381958
11.749176979064941
13.091619491577148
17.206092834472656
13.365947723388672
2.0462865829467773
5.778694152832031
16.004667282104492
8.53690242767334
3.832193374633789
6.922244071960449
11.838013648986816
9.589645385742188
4.894071578979492
0.10319232940673828
2.6480369567871094
19.654592514038086
13.210833549499512
17.2421932220459
5.838326454162598
14.934552192687988
15.647819519042969
19.47307014465332
12.770607948303223
13.734269142150879
9.435259819030762
18.833316802978516
7.218069076538086
-19.639381408691406
-11.345634460449219
-17.392803192138672
-11.761762619018555
-19.876842498779297
-19.388164520263672
-15.191977500915527
-19.495223999023438
-18.183502197265625
-15.693707466125488
-14.085941314697266
-15.972494125366211
-6.06199312210083
-6.773282051086426
-16.37665557861328
-9.612667083740234
-18.90041160583496
-12.866722106933594
-17.88709259033203
-12.362570762634277
-16.178354263305664
-4.564045429229736
-15.029074668884277
-8.359978675842285
-19.528602600097656
-19.994953155517578
-16.650920867919922
-16.899410247802734
-10.488994598388672
-17.599716186523438
-15.429939270019531
-8.244346618652344
-17.182239532470703
-12.636303901672363
-19.25002098083496
-10.682485580444336
-16.074892044067383
-0.3028287887573242
-15.203071594238281
-19.529560089111328
-14.858495712280273
-17.089824676513672
-17.349716186523438
-16.8883056640625
-9.396927833557129
-14.351958274841309
-18.753541946411133
-0.013149261474609375
-8.033677101135254
-0.6963539123535156
-9.4821138381958
19.290847778320313
3.3477706909179688
0.041487693786621094
1.2094364166259766
11.997480392456055
7.800043106079102
9.33679485321045
5.252728462219238
7.5745134353637695
18.70568084716797
19.786903381347656
16.716815948486328
9.069428443908691
14.3557710647583
17.703128814697266
4.395318984985352
13.793601989746094
6.717164993286133
8.137834548950195
16.065044403076172
12.488505363464355
11.807313919067383
6.744670867919922
2.386998176574707
13.587121963500977
2.0664968490600586
10.327682495117188
9.78853988647461
11.199969291687012
11.385719299316406
11.767043113708496
15.91495132446289
10.837604522705078
3.314218521118164
10.753872871398926
18.95016098022461
3.5641565322875977
10.140923500061035
19.758869171142578
5.320254325866699
5.913018226623535
19.93900489807129
6.49429988861084
4.068609237670898
5.020280838012695
15.078801155090332
6.887085914611816
8.535296440124512
9.319474220275879
10.3983736038208
18.397689819335938
12.426687240600586
1.8733510971069336
7.709373474121094
19.229320526123047
17.39899444580078
1.0903568267822266
14.251091003417969
11.652786254882813
18.130929946899414
15.875149726867676
18.936080932617188
14.059087753295898
17.51771354675293
13.964116096496582
13.534341812133789
13.243664741516113
13.26235294342041
13.33560562133789
8.246737480163574
13.856776237487793
4.63723087310791
16.65546226501465
-17.070844650268555
-15.89797592163086
-10.073578834533691
-11.225044250488281
-16.131832122802734
-18.854814529418945
-9.32118034362793
-18.932483673095703
-11.413158416748047
-19.822751998901367
-15.109588623046875
-6.721663951873779
-15.06297779083252
-8.815620422363281
-14.226984024047852
-16.89987564086914
-4.727141380310059
-19.437458038330078
-15.067709922790527
-9.171232223510742
-0.8001594543457031
-16.034832000732422
-19.299179077148438
-17.200681686401367
-10.28507137298584
-19.86094093322754
-16.835357666015625
-16.24631118774414
-16.477853775024414
-16.289871215820313
-14.364371299743652
-17.337846755981445
-12.051579475402832
-17.573511123657227
-18.210405349731445
-18.829269409179688
-19.004127502441406
-0.3292407989501953
-8.340603828430176
-15.324302673339844
-19.14642333984375
-15.85696029663086
-18.368301391601563
-12.65091323852539
9.761775970458984
1.6659307479858398
1.938185691833496
19.816036224365234
12.396674156188965
0.5563592910766602
1.492544174194336
1.0559825897216797
0.9001760482788086
17.27773666381836
1.5334587097167969
2.4653491973876953
14.467205047607422
17.661327362060547
18.966785430908203
9.26025676727295
7.704303741455078
10.756778717041016
9.802146911621094
7.527919769287109
11.17564868927002
15.015480041503906
4.352471351623535
10.389607429504395
15.390461921691895
8.559700965881348
17.681983947753906
13.738493919372559
12.792398452758789
16.681365966796875
6.061724662780762
13.950311660766602
13.707627296447754
11.084785461425781
5.68399715423584
14.961456298828125
3.5452804565429688
7.738522529602051
5.906203269958496
5.713261604309082
3.1735448837280273
19.58419418334961
8.651265144348145
15.579833984375
0.15674209594726563
16.02370834350586
18.036413192749023
9.010042190551758
3.477476119995117
6.439826011657715
19.962703704833984
4.265872955322266
16.419597625732422
17.915904998779297
10.135889053344727
10.59565544128418
14.30539321899414
17.31231689453125
18.326091766357422
11.188103675842285
14.164417266845703
13.88671588897705
14.009746551513672
7.84670352935791
13.017411231994629
10.26210880279541
14.163355827331543
14.51589584350586
5.636386871337891
11.025115013122559
-13.261489868164063
-16.16644859313965
-19.567726135253906
-9.58103084564209
-18.006973266601563
-19.487071990966797
-12.767816543579102
-12.443784713745117
-17.816978454589844
-15.950199127197266
-11.352591514587402
-18.18185043334961
-11.34477710723877
-11.22956371307373
-6.8058180809021
-17.00140380859375
-16.889158248901367
-18.625003814697266
-15.043633460998535
-14.569086074829102
-19.941299438476563
-9.305746078491211
-14.688020706176758
-18.569772720336914
-15.248564720153809
-11.088335037231445
-15.963293075561523
-18.265745162963867
-13.15461540222168
-15.69821548461914
-12.946517944335938
-0.04662132263183594
-19.458925247192383
-16.51201629638672
-0.9558677673339844
-17.77794647216797
-10.9957275390625
-15.862168312072754
-18.29975700378418
-11.650496482849121
-18.019702911376953
-15.697454452514648
-18.04812240600586
-7.27092981338501
-14.21932601928711
-17.733110427856445
-16.858009338378906
-9.192806243896484
-15.17577838897705
-18.676103591918945
11.574854850769043
9.732891082763672
3.120859146118164
4.962118148803711
2.3628530502319336
5.2017059326171875
17.74523162841797
2.5318946838378906
0.053582191467285156
0.11203289031982422
17.063976287841797
7.130213737487793
12.836227416992188
18.242368698120117
9.67348861694336
11.833098411560059
11.38430118560791
10.352602005004883
8.66879940032959
11.101521492004395
7.635436058044434
18.43044662475586
16.02760124206543
2.567401885986328
8.267364501953125
0.8436470031738281
11.250073432922363
8.664473533630371
5.073493003845215
10.894746780395508
14.217616081237793
15.429546356201172
5.5691938400268555
19.0557804107666
15.727059364318848
1.2719974517822266
12.937369346618652
6.981850624084473
16.984912872314453
13.227245330810547
19.786300659179688
11.540298461914063
3.2373762130737305
16.387798309326172
5.618200302124023
14.373178482055664
7.43160343170166
1.8180341720581055
14.43115520477295
14.030399322509766
11.57777214050293
3.313004493713379
1.6311311721801758
18.97008514404297
3.341193199157715
16.109447479248047
14.224976539611816
10.928714752197266
13.241046905517578
10.835067749023438
14.319758415222168
16.401554107666016
6.624817848205566
7.467754364013672
19.320972442626953
5.543992042541504
3.475174903869629
2.01220703125
17.95516014099121
9.951045989990234
17.767610549926758
-16.23342514038086
-11.912979125976563
-18.937767028808594
-15.829742431640625
-11.393467903137207
-17.98320770263672
-17.961017608642578
-19.906787872314453
-11.473069190979004
-12.612176895141602
-14.826074600219727
-16.80699920654297
-11.880911827087402
-13.051851272583008
-17.320873260498047
-10.219381332397461
-14.000083923339844
-7.054209232330322
-0.5207605361938477
-11.287286758422852
-15.88178825378418
-19.23149871826172
-13.186293601989746
-16.652565002441406
-17.208351135253906
-17.81930160522461
-16.192611694335938
-12.889238357543945
-19.44186019897461
-17.262130737304688
-5.625838279724121
-18.521297454833984
-9.413719177246094
-7.692459583282471
-18.25684356689453
-0.4232921600341797
-19.281070709228516
-16.147438049316406
-14.143959999084473
-16.82630157470703
-9.422030448913574
-14.276018142700195
-19.153911590576172
-16.922752380371094
-19.643712997436523
-10.182491302490234
0.605647087097168
14.417229652404785
17.654224395751953
2.303452491760254
7.122516632080078
15.437304496765137
11.417991638183594
12.764262199401855
11.9086275100708
16.229829788208008
2.814533233642578
14.341320991516113
7.395184516906738
18.07937240600586
11.540647506713867
18.157623291015625
6.389568328857422
7.88478946685791
11.664375305175781
3.9946088790893555
13.275630950927734
5.488837242126465
5.785780906677246
7.042304992675781
17.489151000976563
11.366510391235352
19.08218002319336
14.78287124633789
1.3997907638549805
1.2054786682128906
15.305639266967773
0.17833423614501953
17.80156707763672
18.744762420654297
7.124451637268066
14.080322265625
3.9007387161254883
15.057037353515625
0.5039768218994141
8.42734432220459
10.283220291137695
3.205552101135254
8.074742317199707
15.326420783996582
16.43000602722168
14.89078426361084
1.3528928756713867
9.90831470489502
12.193793296813965
3.116994857788086
3.3026657104492188
12.010262489318848
14.530621528625488
8.594267845153809
0.08998394012451172
11.877904891967773
10.804896354675293
10.133028984069824
10.159058570861816
19.7654972076416
7.349980354309082
13.982024192810059
4.9213409423828125
2.918315887451172
18.706161499023438
13.1734619140625
-14.326517105102539
-11.208199501037598
-2.7401442527770996
-13.00583267211914
-18.81177520751953
-16.430429458618164
-16.114734649658203
-9.517753601074219
-19.444793701171875
-16.24957275390625
-17.75332260131836
-17.373397827148438
-16.50453758239746
-15.105701446533203
-17.261903762817383
-15.133749008178711
-12.16591739654541
-19.529834747314453
-10.509082794189453
-6.8305158615112305
-9.63312816619873
-9.413461685180664
-12.795965194702148
-19.438385009765625
-18.06523323059082
-18.786624908447266
-17.485397338867188
-19.15549087524414
-19.27632713317871
-16.764177322387695
-10.82319450378418
-19.165266036987305
-0.4977264404296875
-19.95052719116211
-11.927196502685547
-16.970523834228516
-14.089033126831055
-5.524050712585449
-7.585391521453857
-16.024642944335938
-16.163331985473633
-13.384915351867676
-16.227983474731445
-11.155799865722656
-10.494129180908203
-17.719850540161133
-13.436816215515137
11.460103988647461
6.876012802124023
6.724856376647949
4.950268745422363
12.830516815185547
2.2814502716064453
11.452841758728027
14.214593887329102
14.798392295837402
9.582505226135254
19.080472946166992
18.300613403320313
16.35006332397461
8.906517028808594
14.47524356842041
8.358786582946777
1.6357898712158203
0.8124208450317383
11.839349746704102
12.961369514465332
16.854454040527344
7.182638168334961
15.136570930480957
7.132719993591309
12.99693775177002
15.588428497314453
12.380352973937988
17.583209991455078
2.6135807037353516
1.4783945083618164
6.763450622558594
10.713805198669434
9.732843399047852
9.114935874938965
16.2862548828125
9.65306282043457
13.763350486755371
19.670791625976563
5.942492485046387
9.372943878173828
9.231019973754883
19.052839279174805
18.7183780670166
15.565313339233398
10.077332496643066
18.41055679321289
15.244183540344238
16.48792839050293
17.204132080078125
13.678282737731934
8.839316368103027
8.132165908813477
17.9766788482666
17.827777862548828
13.332573890686035
11.557847023010254
18.90385627746582
17.056758880615234
17.851816177368164
3.643792152404785
5.032539367675781
15.17963981628418
3.615960121154785
7.81315803527832
2.265255928039551
10.05517292022705
8.309661865234375
18.61716651916504
3.904552459716797
4.260613441467285
1.9919986724853516
11.778185844421387
11.042338371276855
-10.877482414245605
-18.16029167175293
-15.7815523147583
-12.88154125213623
-11.620157241821289
-0.7375326156616211
-11.737009048461914
-17.30170440673828
-15.994474411010742
-19.235639572143555
-19.21795654296875
-16.798059463500977
-15.854104042053223
-15.432405471801758
-14.536279678344727
-11.689724922180176
-12.19087028503418
-16.290367126464844
-14.862363815307617
-6.348489761352539
-8.99112319946289
-17.540224075317383
-14.93813705444336
-9.029765129089355
-15.06239128112793
-18.732067108154297
-8.842199325561523
-18.950532913208008
-9.150710105895996
-16.48063850402832
-0.036052703857421875
-19.439550399780273
-0.0824594497680664
-18.081661224365234
-12.474664688110352
-13.289533615112305
-16.658187866210938
-17.99842643737793
-10.068897247314453
-2.1487984657287598
-5.10640287399292
-0.7832241058349609
-15.364187240600586
-14.433146476745605
-17.244447708129883
-15.743408203125
-19.913578033447266
-10.363286018371582
-9.657440185546875
1.8855037689208984
13.406846046447754
1.185521125793457
2.119137763977051
7.496612548828125
14.691666603088379
15.231484413146973
17.598976135253906
18.26750373840332
4.183049201965332
6.458600044250488
7.141162872314453
5.228614807128906
14.701491355895996
7.952054977416992
16.540191650390625
0.7689599990844727
18.11541748046875
18.995437622070313
6.120909690856934
12.492182731628418
10.64210319519043
18.358768463134766
10.91935920715332
10.02779769897461
4.411162376403809
4.479341506958008
9.580558776855469
18.34252166748047
13.917988777160645
14.380867004394531
17.138607025146484
17.48058319091797
14.50054931640625
10.349355697631836
5.216555595397949
18.4157657623291
13.237968444824219
1.8691835403442383
15.499505043029785
18.190780639648438
12.188035011291504
9.875314712524414
4.862697601318359
7.931545257568359
6.773749351501465
17.833580017089844
9.424627304077148
14.266288757324219
8.560821533203125
8.304505348205566
1.840860366821289
12.484023094177246
16.322288513183594
1.4158220291137695
2.4241342544555664
14.14661693572998
15.078351020812988
2.3594141006469727
11.945385932922363
8.847790718078613
3.8656415939331055
6.583061218261719
7.918205261230469
12.215900421142578
6.314539909362793
3.0672597885131836
3.5238561630249023
10.89646053314209
18.695924758911133
-12.41882610321045
-16.407148361206055
-14.120864868164063
-8.149953842163086
-0.36710357666015625
-16.893421173095703
-15.387889862060547
-1.3564047813415527
-19.514698028564453
-15.5155029296875
-15.38238525390625
-18.166439056396484
-17.329299926757813
-14.997371673583984
-17.318004608154297
-10.470794677734375
-18.63836097717285
-13.797473907470703
-12.661619186401367
-11.96992015838623
-9.520660400390625
-11.90890121459961
-18.277488708496094
-15.526461601257324
-15.912894248962402
-6.657244682312012
-10.370344161987305
-10.56419849395752
-19.965805053710938
-13.230463027954102
-19.02867889404297
-18.879358291625977
-8.79808521270752
-16.081802368164063
-17.415882110595703
-16.024208068847656
-19.555938720703125
-11.82424259185791
-14.852179527282715
-11.682121276855469
-18.96917152404785
-10.032464981079102
-16.45123863220215
-17.964818954467773
-14.313982963562012
-15.340375900268555
-16.299518585205078
-5.093990325927734
-9.259415626525879
-19.885330200195313
-18.667707443237305
-17.770263671875
17.041580200195313
0.758732795715332
1.8206701278686523
7.801722526550293
8.475607872009277
7.889312744140625
13.32343578338623
14.485097885131836
12.632102966308594
12.234246253967285
5.519472122192383
15.402080535888672
5.900635719299316
9.489825248718262
16.474023818969727
15.534025192260742
8.066944122314453
18.515363693237305
9.98659610748291
15.3351469039917
2.043545722961426
11.92509651184082
6.441269874572754
18.21847152709961
10.600972175598145
1.490814208984375
17.74254608154297
0.14493083953857422
5.0614423751831055
8.89453125
12.19901180267334
17.36428451538086
6.362774848937988
14.948996543884277
2.6251583099365234
1.8147077560424805
7.646286964416504
17.153182983398438
4.35329532623291
15.545654296875
13.13864517211914
13.727252960205078
19.3353214263916
14.001012802124023
19.851688385009766
19.948680877685547
1.701974868774414
13.530125617980957
10.534900665283203
19.95091438293457
3.1110076904296875
7.517051696777344
8.97325611114502
9.152743339538574
15.668025016784668
17.30880355834961
11.67740249633789
10.590974807739258
14.059701919555664
3.0157556533813477
5.627790451049805
8.289685249328613
19.860008239746094
10.64173412322998
15.627054214477539
7.43708610534668
18.80862808227539
14.907804489135742
19.020776748657227
7.476322174072266
10.753889083862305
10.962486267089844
14.734123229980469
4.903509140014648
1.8410587310791016
11.397500038146973
-13.207113265991211
-13.703607559204102
-11.628695487976074
-18.37714195251465
-18.68765640258789
-14.530370712280273
-19.67618179321289
-14.060230255126953
-14.326950073242188
-19.800498962402344
-16.08778953552246
-11.757333755493164
-18.490276336669922
-14.969837188720703
-15.27653980255127
-9.855327606201172
-10.899831771850586
-16.164478302001953
-8.624645233154297
-6.270813941955566
-9.100608825683594
-19.700889587402344
-19.36847686767578
-17.225788116455078
-13.11728286743164
-16.93350601196289
-14.816863059997559
-8.897315979003906
-0.8292951583862305
-14.6577730178833
-14.462498664855957
-16.181468963623047
-19.186813354492188
-10.306624412536621
-11.578250885009766
-17.20979881286621
-16.04633903503418
-17.702701568603516
-11.917853355407715
-17.238534927368164
-16.69742774963379
-14.086271286010742
-5.1784162521362305
-16.74694061279297
-17.605846405029297
-19.47296714782715
-17.909828186035156
3.5187902450561523
11.269638061523438
17.811203002929688
19.390865325927734
8.302887916564941
19.189706802368164
19.861305236816406
1.094247817993164
11.736011505126953
13.990171432495117
15.242523193359375
14.53353214263916
19.158681869506836
5.093361854553223
3.8943471908569336
14.735053062438965
15.945379257202148
11.601274490356445
16.996074676513672
2.9446535110473633
12.342192649841309
14.567761421203613
18.76938819885254
9.816808700561523
16.984586715698242
16.59355354309082
8.863265991210938
14.942512512207031
9.717084884643555
17.56642723083496
12.840861320495605
16.111621856689453
6.9316558837890625
6.065032958984375
1.4272222518920898
0.5926237106323242
18.96127700805664
1.3053340911865234
9.329087257385254
15.292192459106445
2.6689720153808594
6.504807949066162
6.770171165466309
8.942296981811523
8.416260719299316
18.324420928955078
4.079414367675781
18.802902221679688
10.289848327636719
13.86130142211914
7.4149322509765625
6.858748435974121
11.264690399169922
16.408859252929688
19.198841094970703
16.950481414794922
1.4704523086547852
12.780792236328125
4.255739688873291
12.680431365966797
10.645248413085938
13.238541603088379
0.3927431106567383
10.261066436767578
14.59864330291748
14.309008598327637
17.063833236694336
11.948238372802734
18.594358444213867
8.34832763671875
3.66424560546875
3.4481515884399414
3.694965362548828
13.533893585205078
13.959799766540527
12.9795503616333
1.502960205078125
11.665648460388184
17.038591384887695
-14.034124374389648
-7.950417995452881
-17.774490356445313
-19.667919158935547
-11.666082382202148
-13.729170799255371
-17.73232650756836
-12.688359260559082
-15.243560791015625
-15.682994842529297
-12.620820045471191
-16.612319946289063
-14.969339370727539
-10.806042671203613
-15.126800537109375
-17.60861587524414
-5.763153076171875
-11.890111923217773
-8.52219009399414
-0.3770904541015625
-14.84766960144043
-19.850215911865234
-9.685797691345215
-15.884934425354004
-14.909219741821289
-17.154422760009766
-15.072468757629395
-17.188344955444336
-18.76085662841797
-11.609977722167969
-8.864164352416992
-18.985210418701172
-16.170032501220703
-16.655424118041992
-17.265541076660156
-0.7965540885925293
-19.15350341796875
-18.72646141052246
-19.085224151611328
-9.556537628173828
-18.004337310791016
-17.193387985229492
-16.543704986572266
-16.840656280517578
-18.68479347229004
-11.557717323303223
-5.195348262786865
-15.472372055053711
-17.94723892211914
-14.379412651062012
0.29049110412597656
15.450308799743652
3.405087471008301
12.111427307128906
1.9982805252075195
19.59722900390625
5.91884708404541
7.61754035949707
14.115827560424805
10.769983291625977
12.437687873840332
18.815847396850586
14.334521293640137
1.6281375885009766
18.43709945678711
17.247629165649414
14.6843843460083
14.382184982299805
8.204451560974121
2.623788833618164
15.299854278564453
15.034248352050781
6.756492614746094
4.045305252075195
1.4556655883789063
17.73663902282715
10.526885032653809
11.960301399230957
4.854167938232422
17.8787841796875
2.289553642272949
3.6413917541503906
9.552460670471191
13.64175033569336
7.794712066650391
15.50275993347168
15.997325897216797
9.901829719543457
1.4905261993408203
0.6398477554321289
10.746176719665527
9.8565673828125
18.463184356689453
17.386573791503906
17.096988677978516
12.112589836120605
9.570182800292969
14.04487419128418
18.083667755126953
4.457409858703613
9.354060173034668
5.551308631896973
15.01246166229248
6.4251203536987305
13.68842601776123
12.396794319152832
3.8881168365478516
8.044179916381836
5.0786943435668945
16.413759231567383
1.8792228698730469
9.693746566772461
10.917831420898438
14.506865501403809
-16.497806549072266
-15.324026107788086
-13.888919830322266
-12.542954444885254
-16.45925521850586
-19.522008895874023
-10.71924877166748
-15.861204147338867
-18.144289016723633
-17.951875686645508
-16.983322143554688
-17.882080078125
-16.739574432373047
-15.274688720703125
-12.277548789978027
-9.649175643920898
-11.932438850402832
-8.734415054321289
-6.314711093902588
-15.94692611694336
-10.850698471069336
-13.896987915039063
-17.93651580810547
-17.023826599121094
-15.35264778137207
-18.74939727783203
-14.281641006469727
-18.71897315979004
-16.414518356323242
-19.666473388671875
-0.49938106536865234
-9.278223037719727
-9.590214729309082
-19.626352310180664
-18.064910888671875
-18.819780349731445
-18.97374153137207
-15.513620376586914
-16.123321533203125
-10.856302261352539
-4.488223075866699
-15.012426376342773
-14.224817276000977
-19.657752990722656
-16.690458297729492
18.662498474121094
0.7932977676391602
14.580398559570313
10.282001495361328
18.083227157592773
12.267890930175781
2.315279960632324
8.359941482543945
18.377399444580078
14.350629806518555
7.948858261108398
11.802709579467773
0.3334932327270508
17.423057556152344
16.52264404296875
6.7052812576293945
9.609643936157227
15.170934677124023
5.097865104675293
13.834050178527832
7.698927879333496
3.774555206298828
16.871049880981445
9.74630355834961
18.53662109375
10.922203063964844
3.006601333618164
19.132770538330078
2.359373092651367
13.553691864013672
8.213786125183105
19.33914566040039
4.882420539855957
12.119463920593262
7.135692596435547
7.7289886474609375
13.258503913879395
16.426856994628906
16.07845687866211
10.477519989013672
19.389747619628906
13.458998680114746
3.4199743270874023
10.10467529296875
16.830039978027344
3.5779800415039063
16.43267059326172
2.0417051315307617
5.265074729919434
15.566251754760742
13.865364074707031
3.6598939895629883
3.9985952377319336
4.802635192871094
15.360697746276855
5.631074905395508
19.5034122467041
0.7108535766601563
14.865500450134277
12.965383529663086
13.422213554382324
1.052393913269043
15.604948043823242
0.8050146102905273
12.456419944763184
9.377723693847656
1.1235837936401367
2.917447090148926
2.5043554306030273
11.815814971923828
6.113116264343262
5.348714828491211
11.784940719604492
9.183935165405273
14.525496482849121
7.630734443664551
17.15249252319336
18.545650482177734
18.955917358398438
10.252448081970215
-5.327786922454834
-14.858786582946777
-15.895808219909668
-16.121219635009766
-19.6734619140625
-11.454514503479004
-17.73757553100586
-8.788813591003418
-13.58213996887207
-9.599915504455566
-16.56041145324707
-15.237337112426758
-17.733440399169922
-11.868735313415527
-0.8149604797363281
-15.063410758972168
-19.66307830810547
-17.239429473876953
-7.928423881530762
-17.777084350585938
-13.414176940917969
-16.221519470214844
-18.996910095214844
-15.169853210449219
-9.362040519714355
-18.339889526367188
-16.908870697021484
-18.652172088623047
-14.92914867401123
-18.036495208740234
-16.06593894958496
-9.63062858581543
-10.126670837402344
-10.339167594909668
-14.764524459838867
-18.029277801513672
-13.53945541381836
-18.853294372558594
-12.0137939453125
-3.622194766998291
-14.637596130371094
-12.249914169311523
-19.19158172607422
16.47035026550293
6.477320671081543
14.730636596679688
12.622286796569824
18.40804672241211
16.387624740600586
2.039154529571533
10.090643882751465
15.561110496520996
18.571575164794922
11.930989265441895
19.854015350341797
13.512341499328613
13.633749008178711
4.5258941650390625
15.135416984558105
16.193540573120117
8.390514373779297
17.746700286865234
7.916600704193115
14.141149520874023
1.3890371322631836
9.16920280456543
15.465811729431152
2.936894416809082
2.634945869445801
5.295845985412598
12.151647567749023
10.956369400024414
13.654417991638184
5.209629535675049
17.575050354003906
16.431604385375977
6.393718719482422
10.530031204223633
7.810966491699219
6.313251495361328
16.077682495117188
11.94311809539795
18.394472122192383
7.262570858001709
13.699993133544922
8.066224098205566
5.656977653503418
11.801519393920898
10.26466178894043
11.48921012878418
15.135934829711914
0.7702727317810059
15.195430755615234
2.164091110229492
9.340248107910156
4.6729302406311035
10.74281120300293
12.286312103271484
1.4361839294433594
9.571563720703125
3.8523788452148438
13.314337730407715
13.049646377563477
8.257076263427734
8.009763717651367
0.9998650550842285
7.206857681274414
17.625164031982422
7.824955940246582
14.541160583496094
-13.818084716796875
-9.80733871459961
-16.223453521728516
-18.95676612854004
-11.86201286315918
-19.240596771240234
-18.514074325561523
-0.461423397064209
-12.71512222290039
-14.373954772949219
-13.489328384399414
-19.786529541015625
-14.708961486816406
-16.584827423095703
-11.46013355255127
-9.28651237487793
-19.868995666503906
-6.507390975952148
-16.503280639648438
-11.056307792663574
-17.625442504882813
-9.649563789367676
-12.175701141357422
-16.437576293945313
-19.18834114074707
-1.119391918182373
-17.98343276977539
-17.766740798950195
-17.710979461669922
-12.32571029663086
-15.175102233886719
-10.347808837890625
-15.580018043518066
-7.657732009887695
-16.687557220458984
-11.539078712463379
-18.701221466064453
-14.739068984985352
-19.58515739440918
-12.224726676940918
-14.842225074768066
-15.219842910766602
-15.493169784545898
-16.54670524597168
-16.470985412597656
-18.88214874267578
-5.182260513305664
-14.560335159301758
14.352100372314453
7.016137599945068
2.2097816467285156
9.6510009765625
13.289427757263184
5.695355415344238
12.19546890258789
1.7767419815063477
0.22260379791259766
16.208457946777344
11.63187026977539
15.5620698928833
7.704290390014648
1.5841064453125
1.0402116775512695
18.9337158203125
10.539358139038086
1.0207891464233398
16.44179916381836
13.004339218139648
11.013907432556152
12.729944229125977
11.03620719909668
18.719715118408203
14.965346336364746
17.017860412597656
2.963684558868408
7.150569915771484
5.335628509521484
3.7868471145629883
4.4903388023376465
2.371190071105957
13.495847702026367
19.717605590820313
11.407005310058594
1.589454174041748
11.831682205200195
15.004556655883789
17.273828506469727
18.856983184814453
14.547982215881348
6.456492900848389
12.979304313659668
17.825828552246094
3.191445827484131
11.152523040771484
9.535115242004395
8.364278793334961
16.810924530029297
10.04547119140625
8.989934921264648
9.66705322265625
13.429754257202148
11.705297470092773
5.217258453369141
3.0172228813171387
7.795776844024658
7.700589179992676
7.955901622772217
19.490262985229492
4.77846622467041
19.314992904663086
15.668242454528809
15.57223129272461
9.103611946105957
13.691410064697266
-12.278862953186035
-14.469168663024902
-10.19100570678711
-19.38037109375
-19.147233963012695
-16.69029426574707
-19.007322311401367
-9.873054504394531
-17.471965789794922
-14.25444221496582
-16.972209930419922
-14.168767929077148
-14.783327102661133
-14.186528205871582
-15.207204818725586
-0.09673738479614258
-19.2976131439209
-11.298776626586914
-0.09206199645996094
-16.186893463134766
-18.02210235595703
-19.572521209716797
-6.247062683105469
-16.883459091186523
-14.781461715698242
-19.92526626586914
-8.72594165802002
-16.201793670654297
-18.741024017333984
-10.226770401000977
-16.47354507446289
-15.028024673461914
-15.33236312866211
-16.908950805664063
-10.30025863647461
-13.65034294128418
-12.523202896118164
-12.023200035095215
-17.45661735534668
-0.9041562080383301
-9.769776344299316
-0.5521745681762695
-16.32960319519043
-19.931926727294922
-4.5438642501831055
-15.078341484069824
-18.459211349487305
-16.229013442993164
14.803196907043457
1.716109275817871
9.660957336425781
0.9610991477966309
14.090487480163574
4.2765021324157715
14.50209903717041
19.621631622314453
15.887296676635742
17.956026077270508
1.7390027046203613
15.373374938964844
7.139773845672607
19.466182708740234
6.651801109313965
11.40817642211914
2.3409008979797363
12.522089004516602
15.736298561096191
11.06341552734375
2.381649971008301
15.913469314575195
4.846719264984131
14.739095687866211
12.576041221618652
0.9345378875732422
16.432418823242188
4.954952239990234
5.708314418792725
19.060420989990234
8.832977294921875
11.775933265686035
16.630102157592773
18.86959457397461
17.49846649169922
19.158830642700195
10.24169635772705
18.309995651245117
16.986099243164063
3.7772302627563477
7.239630699157715
11.630008697509766
16.986225128173828
16.584125518798828
19.61661720275879
14.293323516845703
13.685968399047852
4.753209114074707
9.764641761779785
3.4692530632019043
3.9434409141540527
1.3244609832763672
17.898189544677734
11.814085006713867
9.763319969177246
5.29197359085083
3.8363165855407715
14.307035446166992
11.296536445617676
12.024848937988281
18.229610443115234
6.542128086090088
6.705272197723389
9.475719451904297
12.158228874206543
9.349443435668945
16.32122802734375
8.542811393737793
8.176570892333984
10.512496948242188
6.539839744567871
10.159283638000488
8.505388259887695
12.900131225585938
18.089275360107422
-19.398883819580078
-17.440017700195313
-18.494007110595703
-9.527307510375977
-16.706796646118164
-0.12874698638916016
-17.88250732421875
-15.216625213623047
-13.796619415283203
-16.045042037963867
-12.865022659301758
-14.485441207885742
-13.526277542114258
-14.79133415222168
-11.849098205566406
-0.3768477439880371
-13.394010543823242
-16.50808334350586
-6.187771320343018
-15.365581512451172
-12.627437591552734
-14.424726486206055
-10.488483428955078
-17.93841552734375
-0.25874757766723633
-10.7653169631958
-19.589462280273438
-12.428207397460938
-10.420907020568848
-1.43552827835083
-16.48937225341797
-9.088912010192871
-15.555208206176758
-19.386032104492188
-15.662460327148438
-18.108549118041992
-16.651103973388672
-5.069952964782715
-15.304007530212402
-15.93857192993164
-4.62660026550293
-10.603448867797852
-16.932266235351563
-18.062116622924805
13.126463890075684
15.335509300231934
8.809826850891113
5.435142517089844
4.620777130126953
3.6615161895751953
10.639235496520996
13.636089324951172
17.474407196044922
18.21942901611328
12.076841354370117
15.49114990234375
11.152237892150879
18.50600814819336
15.499021530151367
10.55290699005127
19.965778350830078
19.33060073852539
8.139861106872559
1.317875862121582
2.1103410720825195
7.913102149963379
17.802276611328125
1.7277584075927734
19.76677703857422
3.207775115966797
3.9341554641723633
16.88326644897461
13.820683479309082
15.344983100891113
13.001018524169922
15.385346412658691
12.30892276763916
5.762499809265137
18.547826766967773
15.274024963378906
11.448283195495605
14.177031517028809
12.65349292755127
8.0994873046875
7.229092597961426
13.304089546203613
2.8292064666748047
6.668517112731934
4.062557220458984
0.31394195556640625
9.613173484802246
15.471960067749023
8.741751670837402
2.024087905883789
19.034786224365234
7.854889869689941
13.929437637329102
11.926340103149414
11.5535306930542
1.8582048416137695
10.82606315612793
11.37802505493164
16.626569747924805
10.88288688659668
14.927855491638184
13.072269439697266
12.592239379882813
16.61152458190918
12.742165565490723
6.268136024475098
7.1752166748046875
5.578888893127441
10.052395820617676
9.716066360473633
8.578779220581055
7.700510025024414
17.770217895507813
-10.398140907287598
-19.31538963317871
-18.6686954498291
-0.1771860122680664
-12.324676513671875
-15.734701156616211
-15.950546264648438
-16.891172409057617
-15.707958221435547
-12.351242065429688
-15.110562324523926
-17.25871467590332
-19.20521354675293
-9.875770568847656
-18.13955307006836
-16.704479217529297
-14.025333404541016
-18.996299743652344
-11.027862548828125
-11.592862129211426
-11.915456771850586
-15.678146362304688
-16.916484832763672
-14.403390884399414
-18.079126358032227
-15.592622756958008
-15.989079475402832
-7.1034440994262695
-14.779888153076172
-18.744304656982422
-9.498346328735352
-14.905166625976563
-15.076547622680664
-14.46944808959961
-0.5069746971130371
-17.028894424438477
-1.032447338104248
-10.42074966430664
-11.871458053588867
-16.998632431030273
-16.621662139892578
-19.1142578125
-5.252907752990723
-12.953741073608398
-16.852203369140625
-18.198650360107422
-7.277490615844727
-13.177560806274414
9.091009140014648
8.582118034362793
10.33587646484375
16.92110824584961
7.147818565368652
16.412221908569336
7.9048566818237305
5.41889762878418
14.409003257751465
8.921642303466797
17.451675415039063
16.310935974121094
1.1808462142944336
18.23837661743164
14.450799942016602
11.03596019744873
12.011220932006836
1.7762212753295898
11.33864974975586
12.949305534362793
12.984030723571777
4.577358245849609
11.150747299194336
12.267980575561523
7.947344779968262
5.4966840744018555
3.792475700378418
6.435185432434082
8.07702922821045
15.477421760559082
6.090670585632324
2.5781478881835938
16.794296264648438
7.33657169342041
7.291948318481445
19.000045776367188
14.003122329711914
2.959310531616211
16.450925827026367
18.063220977783203
11.75467586517334
9.755468368530273
2.0053939819335938
18.90191650390625
4.472592353820801
15.139195442199707
19.043231964111328
1.2837142944335938
18.83431625366211
16.78167724609375
15.00580883026123
13.105880737304688
13.053751945495605
10.11685848236084
2.0708227157592773
11.224552154541016
14.491196632385254
3.329935073852539
14.886570930480957
7.054190635681152
17.973896026611328
15.447944641113281
15.400065422058105
9.933334350585938
7.920442581176758
6.95078182220459
12.466109275817871
10.957261085510254
13.194744110107422
18.72863006591797
-17.41455078125
-15.317790985107422
-11.228424072265625
-14.510757446289063
-18.146869659423828
-12.568174362182617
-15.67539119720459
-16.394683837890625
-9.216115951538086
-17.394811630249023
-12.49879264831543
-12.600480079650879
-13.251537322998047
-0.06893730163574219
-11.860895156860352
-14.476232528686523
-9.38025188446045
-15.687467575073242
-9.495887756347656
-6.617147445678711
-16.10711669921875
-18.949054718017578
-10.546188354492188
-18.87961196899414
-12.187639236450195
-19.597362518310547
-17.07662582397461
-17.687068939208984
-16.88924789428711
-14.621533393859863
-0.8519048690795898
-9.731478691101074
-11.88785171508789
-15.948633193969727
-14.65321159362793
-19.12460708618164
-17.33759880065918
-5.111062526702881
-15.667459487915039
-17.768795013427734
-16.33690071105957
-19.06963348388672
8.25041389465332
11.545858383178711
19.18048858642578
13.593280792236328
10.345149993896484
11.96756362915039
8.069477081298828
3.6953587532043457
11.136944770812988
7.473081588745117
10.986003875732422
2.4511356353759766
14.216324806213379
9.092873573303223
15.591601371765137
16.08964729309082
13.06088638305664
15.673487663269043
7.589750289916992
9.04217529296875
11.59318733215332
9.437957763671875
6.412361145019531
0.4597959518432617
19.886945724487305
1.3270654678344727
2.7444372177124023
4.983756065368652
7.7961883544921875
18.65703582763672
3.914496421813965
8.488957405090332
5.428401947021484
4.474170684814453
0.49363040924072266
14.78836441040039
13.522010803222656
13.159581184387207
19.579423904418945
16.17784881591797
0.6383905410766602
17.46218490600586
6.973696231842041
17.975093841552734
13.236149787902832
18.653043746948242
14.315921783447266
16.685935974121094
18.416305541992188
18.24338150024414
19.81816864013672
12.940261840820313
2.987729072570801
17.118236541748047
11.576614379882813
10.614696502685547
5.083012580871582
0.23317575454711914
2.5255632400512695
14.503414154052734
10.839859008789063
13.658211708068848
19.633590698242188
11.333870887756348
13.28844165802002
16.71611785888672
2.527134895324707
6.175886631011963
8.616008758544922
11.53731918334961
13.976062774658203
8.389418601989746
11.184767723083496
5.382181644439697
16.96932601928711
-15.485095977783203
-9.35139274597168
-18.44153594970703
-18.262096405029297
-11.33975601196289
-19.856853485107422
-14.327259063720703
-10.927526473999023
-13.906466484069824
-19.03213119506836
-10.744338035583496
-15.869858741760254
-19.052316665649414
-18.510746002197266
-11.054952621459961
-11.145495414733887
-17.426082611083984
-14.72950553894043
-15.235116958618164
-10.042858123779297
-16.148090362548828
-19.707775115966797
-6.36565637588501
-13.000383377075195
-16.969226837158203
-0.9080443382263184
-15.685157775878906
-14.766592025756836
-16.937728881835938
-19.167949676513672
-8.486615180969238
-12.548666000366211
-17.903865814208984
-8.90709114074707
-13.561063766479492
-14.240788459777832
-16.232526779174805
-10.662679672241211
-16.900150299072266
-14.72380256652832
-8.543299674987793
-4.006001949310303
-14.273015975952148
17.383575439453125
14.88458251953125
9.977422714233398
9.001358032226563
13.694473266601563
12.88557243347168
6.087160587310791
5.221685409545898
17.440399169921875
11.229768753051758
0.2652554512023926
16.049640655517578
8.908754348754883
8.527204513549805
19.201763153076172
4.06943941116333
6.249110221862793
15.132863998413086
4.67284631729126
19.47661590576172
17.5634822845459
7.932809829711914
6.727941036224365
18.93887710571289
10.786808013916016
3.7844080924987793
9.840560913085938
18.41391944885254
9.215475082397461
5.2694501876831055
2.400724411010742
5.815754413604736
7.920252323150635
6.7856879234313965
18.58453941345215
13.670055389404297
15.456962585449219
10.795780181884766
15.114445686340332
9.720787048339844
2.0141682624816895
19.382450103759766
18.72104835510254
11.885254859924316
4.263363361358643
6.046962261199951
7.025397300720215
16.20550537109375
16.721036911010742
12.410892486572266
10.25515365600586
3.4558300971984863
11.651442527770996
4.767181873321533
18.58035659790039
8.418652534484863
12.731406211853027
11.935680389404297
12.327630996704102
15.484247207641602
2.425447463989258
2.5344371795654297
12.024820327758789
0.19895601272583008
15.362581253051758
13.363712310791016
17.86626434326172
9.690055847167969
11.103811264038086
6.148962497711182
13.088546752929688
16.708251953125
13.646998405456543
14.240601539611816
14.50877857208252
8.144998550415039
2.2506656646728516
8.602472305297852
17.43387794494629
13.522004127502441
14.188457489013672
-18.804086685180664
-15.547478675842285
-8.509760856628418
-18.408676147460938
-13.500515937805176
-19.49898910522461
-9.5941801071167
-17.847396850585938
-10.970136642456055
-17.158504486083984
-0.4263648986816406
-10.939827919006348
-14.225440979003906
-18.438508987426758
-16.498159408569336
-14.526826858520508
-8.817543983459473
-15.360649108886719
-15.587274551391602
-6.1676812171936035
-18.64876365661621
-10.010891914367676
-15.860063552856445
-12.77524471282959
-17.147560119628906
-14.431896209716797
-15.73603343963623
-17.627300262451172
-9.624258041381836
-18.72309684753418
-17.06315040588379
-11.65739917755127
-16.485668182373047
-18.2691650390625
-16.225414276123047
-16.143659591674805
-3.682379961013794
-11.614494323730469
-4.095492362976074
-18.715694427490234
-12.389677047729492
16.539302825927734
11.951203346252441
14.93790340423584
11.776402473449707
10.808969497680664
12.944334030151367
5.151805877685547
18.183074951171875
0.7595148086547852
5.311755180358887
12.91746711730957
8.007835388183594
16.931440353393555
19.214431762695313
10.462374687194824
1.706099510192871
0.0690755844116211
10.255308151245117
16.979934692382813
10.821535110473633
5.85936164855957
11.543922424316406
1.4734086990356445
3.3385162353515625
13.182425498962402
19.945632934570313
17.016921997070313
8.327263832092285
18.91408348083496
13.828207015991211
9.200319290161133
10.089638710021973
13.842309951782227
2.349132537841797
9.412291526794434
18.556983947753906
3.0524559020996094
7.49005126953125
7.614004135131836
7.276271820068359
13.650175094604492
15.761551856994629
17.6907901763916
18.177589416503906
14.418676376342773
3.710099220275879
0.7865095138549805
13.197503089904785
10.102774620056152
16.8798885345459
7.4679670333862305
18.852489471435547
17.156272888183594
5.617580413818359
12.782071113586426
16.416927337646484
10.7386474609375
1.7435674667358398
4.345902442932129
14.693380355834961
5.733051300048828
11.464011192321777
9.583331108093262
8.041881561279297
9.9041109085083
12.899923324584961
14.69776439666748
11.40562915802002
10.143271446228027
13.573833465576172
9.395684242248535
7.934098243713379
13.104033470153809
13.170136451721191
16.892484664916992
-10.848882675170898
-17.07831573486328
-16.12533187866211
-16.820960998535156
-15.125404357910156
-13.965706825256348
-17.823345184326172
-15.479801177978516
-12.647019386291504
-14.872395515441895
-10.219781875610352
-15.461240768432617
-19.895286560058594
-18.45697021484375
-17.897960662841797
-0.2146167755126953
-17.995445251464844
-11.671977043151855
-14.964946746826172
-15.150732040405273
-18.751712799072266
-8.84143352508545
-19.580581665039063
-17.880725860595703
-16.46709442138672
-6.519057273864746
-0.6564159393310547
-18.668392181396484
-19.807491302490234
-17.847972869873047
-18.699779510498047
-15.207157135009766
-14.425497055053711
-18.98137855529785
-11.923169136047363
-11.603983879089355
-16.988191604614258
-9.701691627502441
-19.637165069580078
-15.41213607788086
-18.489959716796875
-0.16968154907226563
-15.458470344543457
-19.438587188720703
-16.36468505859375
-5.517494201660156
-17.282657623291016
-19.98446273803711
-17.802616119384766
-12.559925079345703
-17.127410888671875
15.846450805664063
13.690546989440918
4.405981063842773
6.398406982421875
11.784412384033203
12.556854248046875
10.823884963989258
15.281543731689453
14.49472427368164
0.05043792724609375
8.756987571716309
2.760869026184082
15.42694091796875
10.245780944824219
17.465007781982422
14.087518692016602
1.5525884628295898
5.876278877258301
10.841226577758789
13.050046920776367
8.001321792602539
19.334074020385742
2.325507164001465
13.54969596862793
7.043422222137451
4.805415153503418
12.637868881225586
7.669373512268066
15.693025588989258
6.777031898498535
2.109103202819824
2.9079666137695313
10.414775848388672
5.361867904663086
9.812681198120117
17.44607162475586
18.43233871459961
19.69589614868164
6.4880852699279785
14.373266220092773
10.029675483703613
6.534207344055176
12.299394607543945
0.7876701354980469
4.272529602050781
12.926305770874023
17.081323623657227
3.318211555480957
11.857633590698242
10.163753509521484
7.599388599395752
16.05873680114746
1.8269014358520508
14.767694473266602
17.462739944458008
7.2151198387146
0.21814823150634766
14.877389907836914
12.357269287109375
8.475258827209473
5.422471046447754
4.277651786804199
9.283775329589844
7.3084869384765625
2.413637161254883
3.609217643737793
17.816368103027344
2.9661922454833984
12.237159729003906
6.831866264343262
5.35952091217041
1.8607006072998047
10.471358299255371
17.762319564819336
12.473808288574219
7.86630916595459
12.012876510620117
8.222380638122559
-16.368398666381836
-13.110488891601563
-9.452081680297852
-12.36412239074707
-16.761768341064453
-15.000356674194336
-19.138343811035156
-14.696341514587402
-19.712421417236328
-0.2987861633300781
-18.086315155029297
-17.618343353271484
-10.535090446472168
-9.70710277557373
-14.690387725830078
-17.304927825927734
-19.025907516479492
-12.295886039733887
-18.63007164001465
-8.418700218200684
-13.52518081665039
-15.035773277282715
-15.807413101196289
-19.602420806884766
-15.064912796020508
-0.009173393249511719
-5.986954212188721
-18.40311050415039
-17.244548797607422
-14.15970230102539
-16.118938446044922
-15.503307342529297
-10.398845672607422
-19.73729133605957
-15.800577163696289
-10.239075660705566
-14.951324462890625
-14.140962600708008
-18.532123565673828
-16.87712860107422
-18.00379753112793
-16.188806533813477
-19.061363220214844
-16.806249618530273
-18.971210479736328
-12.021553039550781
-17.685022354125977
-15.640034675598145
-10.552001953125
-5.032436847686768
10.220447540283203
19.77349090576172
9.192590713500977
14.372583389282227
13.421624183654785
17.19857406616211
18.702878952026367
19.391586303710938
8.412857055664063
2.053424835205078
14.293453216552734
13.441923141479492
2.324033737182617
1.886887550354004
14.622260093688965
2.386744499206543
7.816662788391113
15.278732299804688
3.5240259170532227
11.95333480834961
7.447518348693848
8.038561820983887
8.041313171386719
5.077994346618652
15.558688163757324
18.293420791625977
18.849390029907227
9.200407028198242
9.08678150177002
8.633278846740723
5.42609977722168
7.55987548828125
18.42827796936035
9.021985054016113
13.416869163513184
6.035126686096191
15.856724739074707
15.014094352722168
11.024709701538086
3.799485206604004
11.871124267578125
18.91457176208496
6.403999328613281
2.989321708679199
6.234859466552734
15.143000602722168
18.555583953857422
14.411694526672363
10.363774299621582
3.0152769088745117
6.3991594314575195
19.561599731445313
1.9177627563476563
2.9780778884887695
5.865059852600098
19.99124526977539
17.15538215637207
10.531332969665527
9.0084810256958
1.071493148803711
11.197975158691406
17.27919578552246
10.101755142211914
15.37283992767334
13.140067100524902
3.0262374877929688
13.073570251464844
5.36195182800293
0.9117565155029297
12.531646728515625
4.678341865539551
11.368261337280273
10.721481323242188
11.997055053710938
12.977800369262695
6.485598564147949
14.206376075744629
-17.46001625061035
-9.683879852294922
-8.585977554321289
-17.558025360107422
-14.884994506835938
-11.196422576904297
-19.409698486328125
-17.39976692199707
-14.561018943786621
-14.329898834228516
-15.487401962280273
-10.66446304321289
-17.544767379760742
-17.904747009277344
-10.488019943237305
-3.0656838417053223
-9.684672355651855
-0.07940959930419922
-19.74610710144043
-6.519679069519043
-16.443336486816406
-17.189979553222656
-12.96967887878418
-9.139846801757813
-0.5220155715942383
-18.655975341796875
-12.442967414855957
-16.324424743652344
-14.741825103759766
-14.198787689208984
-0.759974479675293
-14.94548225402832
-11.581195831298828
-19.98553466796875
-15.11367130279541
-19.750118255615234
-12.378134727478027
-11.575185775756836
-15.256141662597656
-14.044901847839355
-16.659332275390625
-17.21867561340332
-15.464132308959961
-15.457196235656738
-13.897557258605957
-5.581300735473633
16.606121063232422
5.256130218505859
2.6113758087158203
12.223220825195313
16.80390739440918
6.131817817687988
7.536600112915039
0.8748559951782227
19.86145782470703
19.26762580871582
16.034770965576172
5.498682975769043
19.872352600097656
15.836965560913086
9.915658950805664
4.603216171264648
2.395371437072754
19.25798797607422
6.278919219970703
18.735563278198242
8.766738891601563
13.457653045654297
17.62925148010254
18.59150505065918
7.7676544189453125
5.957213401794434
16.39645767211914
13.725369453430176
13.113962173461914
13.11095905303955
1.119516372680664
2.832089424133301
14.681381225585938
19.052101135253906
6.80744743347168
14.467822074890137
13.301909446716309
16.21192169189453
8.137611389160156
11.93759822845459
17.12563705444336
11.939919471740723
10.147540092468262
17.148452758789063
9.761999130249023
14.166399002075195
8.187701225280762
6.627791404724121
19.157312393188477
8.977548599243164
14.868330955505371
3.246474266052246
16.678983688354492
18.990358352661133
16.531837463378906
4.927440643310547
8.822249412536621
5.464389801025391
16.2147159576416
10.674759864807129
13.424226760864258
18.689685821533203
8.924906730651855
15.63059139251709
4.198061943054199
1.780379295349121
7.919095039367676
15.035235404968262
2.7889223098754883
16.916019439697266
1.0575647354125977
10.65566349029541
10.464726448059082
12.307337760925293
14.045252799987793
18.735794067382813
14.420614242553711
6.765242576599121
0.5165367126464844
3.520071029663086
2.870884895324707
10.962883949279785
15.240243911743164
10.250711441040039
15.066365242004395
12.535174369812012
10.725287437438965
19.339427947998047
-14.960308074951172
-6.503978729248047
-16.629724502563477
-13.782499313354492
-0.3730201721191406
-17.16226577758789
-12.221944808959961
-15.327024459838867
-15.737483978271484
-15.673494338989258
-15.714426040649414
-12.83473014831543
-12.853012084960938
-17.917030334472656
-10.280664443969727
-17.21751594543457
-11.408119201660156
-17.75008773803711
-17.715145111083984
-10.809179306030273
-9.4502534866333
-15.129610061645508
-9.804691314697266
-19.78862190246582
-18.94902229309082
-19.88814926147461
-11.556608200073242
-18.208370208740234
-19.073204040527344
-14.675522804260254
-19.448347091674805
-9.516874313354492
-16.615217208862305
-18.180171966552734
-17.605195999145508
-14.919939041137695
-17.402339935302734
-1.1934056282043457
-15.677389144897461
-14.962606430053711
-18.2281494140625
-18.518447875976563
-12.744441986083984
-16.737140655517578
-11.465702056884766
-5.824962615966797
14.331954956054688
8.800238609313965
3.0315608978271484
8.1640043258667
9.797672271728516
5.108648300170898
5.079723358154297
16.18647575378418
12.39000415802002
12.834344863891602
12.29983139038086
13.248537063598633
14.752927780151367
17.270606994628906
1.2264623641967773
9.763994216918945
15.911911010742188
17.889118194580078
15.290575981140137
12.78034496307373
10.587146759033203
19.872692108154297
4.503966331481934
10.956171035766602
13.361614227294922
16.98184585571289
6.673748016357422
8.419259071350098
10.190032958984375
18.741371154785156
11.41836166381836
6.319268226623535
2.073441505432129
5.786285400390625
3.6648025512695313
19.454296112060547
18.59033203125
18.264484405517578
7.746583938598633
15.058070182800293
6.574134826660156
15.543879508972168
0.9324445724487305
10.01794147491455
1.182307243347168
7.234485626220703
6.090356826782227
11.08357048034668
6.3338623046875
15.536452293395996
12.079927444458008
14.594338417053223
17.175357818603516
17.81390380859375
15.579800605773926
1.263554573059082
15.997326850891113
5.369174003601074
1.4103546142578125
2.7322654724121094
16.551685333251953
14.22250747680664
7.850766181945801
8.653678894042969
12.879855155944824
14.33968448638916
10.594573974609375
8.233426094055176
-19.450363159179688
-15.468135833740234
-9.963788032531738
-17.784217834472656
-8.551984786987305
-0.18726158142089844
-4.708378314971924
-16.571786880493164
-14.551408767700195
-14.522370338439941
-18.925037384033203
-9.166868209838867
-11.364594459533691
-19.238021850585938
-17.513362884521484
-13.321382522583008
-14.687170028686523
-10.421771049499512
-17.505325317382813
-18.614431381225586
-16.2357234954834
-13.136531829833984
-18.313020706176758
-18.880022048950195
-10.740751266479492
-15.754277229309082
-14.737800598144531
-15.78339958190918
-6.183260440826416
-16.653839111328125
-19.018341064453125
-18.648582458496094
-18.616788864135742
-16.836929321289063
-9.704787254333496
-11.201417922973633
-13.40266227722168
-15.039102554321289
-16.000957489013672
-16.853679656982422
-15.929765701293945
-15.491540908813477
-15.14726448059082
-4.252309799194336
-0.3282203674316406
6.145229339599609
4.989152908325195
3.42379093170166
13.682968139648438
13.293091773986816
6.13026237487793
4.890045166015625
9.098203659057617
17.79656982421875
9.867509841918945
18.422855377197266
9.579294204711914
9.863505363464355
1.5014848709106445
13.972335815429688
13.04747200012207
6.615674018859863
15.209735870361328
13.891708374023438
7.00007438659668
7.243020534515381
12.743803024291992
11.374185562133789
15.605012893676758
14.292006492614746
16.587974548339844
15.997182846069336
6.272345542907715
2.1327199935913086
2.15982723236084
4.316221237182617
0.9764347076416016
3.506153106689453
2.865365982055664
8.563738822937012
16.875293731689453
15.560160636901855
9.259464263916016
18.077489852905273
2.3470773696899414
7.127841949462891
6.836478233337402
2.3631649017333984
11.433541297912598
4.027063369750977
13.551910400390625
6.506003379821777
11.998948097229004
9.563858032226563
15.76833724975586
13.712385177612305
11.462793350219727
10.448906898498535
19.115047454833984
6.583555221557617
1.3507261276245117
13.910538673400879
13.604046821594238
5.133955001831055
10.80694580078125
1.0397415161132813
4.245852470397949
14.245548248291016
8.528928756713867
8.469261169433594
8.871302604675293
11.389466285705566
9.52816390991211
10.641504287719727
-11.521077156066895
-10.64027214050293
-0.18101119995117188
-17.962158203125
-9.010004043579102
-15.807668685913086
-15.062231063842773
-15.840716361999512
-10.818965911865234
-19.83942222595215
-0.6476840972900391
-12.768341064453125
-10.395050048828125
-14.968457221984863
-14.61079216003418
-8.89534854888916
-19.754348754882813
-19.067787170410156
-15.37095832824707
-18.41016387939453
-17.95063591003418
-16.432661056518555
-17.167667388916016
-17.586530685424805
-16.91437530517578
-6.338263511657715
-13.74747085571289
-15.310420989990234
-15.9610595703125
-18.670654296875
-0.28593921661376953
-16.447872161865234
-13.0008544921875
-14.637799263000488
-9.070277214050293
-17.197322845458984
-19.25686264038086
-14.759246826171875
-18.338329315185547
-14.789237022399902
-18.03543472290039
-16.055513381958008
-18.541332244873047
-11.27512264251709
-18.975082397460938
-5.217845439910889
-15.537769317626953
10.914274215698242
17.500999450683594
8.662307739257813
5.675950050354004
2.8878650665283203
15.332480430603027
13.429913520812988
10.597387313842773
14.383646011352539
4.935599327087402
11.408413887023926
13.760918617248535
17.26888656616211
5.423185348510742
8.578786849975586
2.208216667175293
14.245733261108398
4.433135986328125
10.345563888549805
13.402996063232422
2.9823055267333984
19.284343719482422
11.225676536560059
10.663715362548828
7.778402328491211
4.8421173095703125
8.530900955200195
18.745887756347656
7.968280792236328
12.87820816040039
4.359038352966309
13.596158027648926
15.43746280670166
12.210094451904297
6.366121292114258
15.356369018554688
6.317048072814941
8.295615196228027
0.8980121612548828
0.40378665924072266
5.773780822753906
2.0236949920654297
14.426640510559082
2.358682632446289
17.037689208984375
5.153102874755859
13.117562294006348
18.196086883544922
8.372633934020996
8.865955352783203
5.506662368774414
18.20306396484375
14.84571647644043
10.853253364562988
7.587620735168457
7.082585334777832
2.2829484939575195
8.566675186157227
6.434540748596191
14.065208435058594
9.990633964538574
15.500615119934082
18.57906150817871
12.968161582946777
7.502111434936523
2.2210397720336914
11.549835205078125
1.2766408920288086
16.625320434570313
2.041637420654297
18.172990798950195
2.326767921447754
19.70406150817871
13.337017059326172
17.55095863342285
15.40894889831543
15.998468399047852
2.095707893371582
17.303951263427734
-12.817573547363281
-17.93916130065918
-11.54710865020752
-0.2833242416381836
-8.167219161987305
-19.675342559814453
-15.24903678894043
-9.527928352355957
-14.748516082763672
-17.40053939819336
-11.934341430664063
-15.89832878112793
-16.946693420410156
-14.635137557983398
-15.394780158996582
-18.887863159179688
-14.86984634399414
-19.781282424926758
-14.364228248596191
-17.405603408813477
-17.680055618286133
-14.166956901550293
-19.567481994628906
-18.790618896484375
-16.071434020996094
-5.700104713439941
-10.56643009185791
-8.744421005249023
-0.7828407287597656
-14.182245254516602
-16.62488555908203
-10.341567993164063
-16.306562423706055
-14.238597869873047
-18.002668380737305
-18.34487533569336
-18.521625518798828
-18.991653442382813
-17.055789947509766
-9.317584037780762
-5.214092254638672
13.34742546081543
12.646876335144043
19.825904846191406
19.82097625732422
12.115745544433594
10.791467666625977
15.192914009094238
18.838459014892578
0.34697437286376953
8.783105850219727
13.647665023803711
10.085546493530273
15.57105827331543
9.576141357421875
2.240813732147217
6.205855846405029
8.314754486083984
2.826566696166992
19.45044708251953
15.916619300842285
13.214134216308594
10.959288597106934
9.164623260498047
14.842658996582031
11.248553276062012
9.86691951751709
7.7614874839782715
17.82818603515625
5.442856788635254
7.217320919036865
8.584138870239258
12.39218521118164
10.912919044494629
16.237436294555664
3.459761619567871
1.5054874420166016
6.020416259765625
9.850515365600586
1.3424501419067383
15.541316986083984
16.9012508392334
4.8343119621276855
12.04526138305664
7.44730281829834
12.980263710021973
0.9952764511108398
3.9049620628356934
4.443493843078613
8.289741516113281
17.257564544677734
14.615949630737305
1.0875482559204102
3.464466094970703
16.444711685180664
13.345641136169434
19.821826934814453
14.802947998046875
1.3436851501464844
17.936874389648438
15.340038299560547
2.62332820892334
14.868206024169922
13.061530113220215
8.39682388305664
13.869613647460938
12.937248229980469
14.423295021057129
1.4385299682617188
16.86091423034668
15.801133155822754
5.5961151123046875
18.131874084472656
19.34428596496582
18.80354118347168
5.055840015411377
-15.828508377075195
-17.809993743896484
-18.026084899902344
-8.949112892150879
-15.550715446472168
-18.914794921875
-13.03860092163086
-17.616870880126953
-11.4276762008667
-17.70453643798828
-8.610799789428711
-11.447193145751953
-19.952713012695313
-17.974552154541016
-14.569005966186523
-15.594226837158203
-14.486574172973633
-14.323274612426758
-17.021703720092773
-15.502633094787598
-18.830615997314453
-15.869256973266602
-19.19824981689453
-9.37492847442627
-11.910329818725586
-6.656719207763672
-10.274262428283691
-15.116270065307617
-8.887674331665039
-15.250612258911133
-17.984682083129883
-16.043333053588867
-18.132102966308594
-16.656177520751953
-15.131935119628906
-0.45098876953125
-11.755656242370605
-12.39954948425293
-17.971851348876953
-14.731819152832031
-18.64375114440918
-9.615941047668457
-4.737606048583984
6.588263511657715
17.39602279663086
14.826850891113281
15.680346488952637
10.433645248413086
14.893738746643066
5.400337219238281
17.337783813476563
11.220868110656738
14.415823936462402
12.098045349121094
15.83018684387207
19.293413162231445
14.21481704711914
2.338869094848633
3.7409372329711914
3.3468732833862305
2.083547592163086
1.734715461730957
10.770215034484863
8.819031715393066
11.539634704589844
15.860991477966309
3.795069694519043
13.266666412353516
6.781351089477539
1.9543218612670898
6.060809135437012
13.530745506286621
19.984378814697266
9.556238174438477
16.326684951782227
6.87985897064209
19.358306884765625
5.31104850769043
9.068755149841309
7.238395690917969
9.506017684936523
17.035144805908203
4.614500045776367
11.079829216003418
15.724725723266602
11.995431900024414
13.11477279663086
18.055463790893555
2.7513647079467773
2.827352523803711
8.446263313293457
2.904994010925293
9.285256385803223
16.674713134765625
10.96720027923584
17.504972457885742
14.162775039672852
18.372121810913086
1.3132829666137695
15.631372451782227
13.516827583312988
13.974264144897461
9.158544540405273
8.240711212158203
8.769600868225098
17.972469329833984
7.318737030029297
5.389760971069336
3.336599349975586
-11.123520851135254
-0.8016982078552246
-11.768367767333984
-17.9713191986084
-19.56875228881836
-15.366246223449707
-0.2906379699707031
-16.44649314880371
-17.059986114501953
-15.546131134033203
-12.670567512512207
-9.516642570495605
-11.644474983215332
-12.147100448608398
-18.105735778808594
-14.901405334472656
-14.696234703063965
-18.70577621459961
-19.37891960144043
-19.051082611083984
-8.781962394714355
-14.406909942626953
-14.501506805419922
-18.79425048828125
-18.840354919433594
-6.905068397521973
-12.064199447631836
-0.17960739135742188
-14.994348526000977
-16.519214630126953
-10.230890274047852
-15.55543041229248
-17.16765594482422
-0.6584339141845703
-12.35633659362793
-14.409591674804688
-18.01311683654785
-10.771495819091797
-4.80055046081543
-14.130916595458984
-10.33970832824707
-15.357891082763672
10.415765762329102
13.7763032913208
13.446466445922852
16.622766494750977
0.4720916748046875
5.2162065505981445
14.06743049621582
1.4946928024291992
6.774690628051758
8.308595657348633
5.56620979309082
18.28119659423828
4.023504257202148
15.57984447479248
17.21493148803711
13.030238151550293
0.06357479095458984
2.1220712661743164
16.82154083251953
11.222517967224121
12.705639839172363
11.762866020202637
14.045795440673828
14.089994430541992
7.9653520584106445
8.608057022094727
10.579954147338867
2.649409294128418
1.682891845703125
18.03866958618164
10.285696029663086
5.138327598571777
14.207056045532227
12.40442180633545
10.878419876098633
7.769583702087402
15.173445701599121
8.73757553100586
5.367362976074219
11.393527030944824
6.2484636306762695
6.27597713470459
10.527746200561523
19.271137237548828
5.15543270111084
8.608020782470703
2.720968246459961
12.667506217956543
17.076208114624023
16.819673538208008
14.829368591308594
15.512068748474121
1.6642732620239258
12.08275032043457
1.5641374588012695
3.262690544128418
18.192522048950195
16.656925201416016
15.700653076171875
5.844840049743652
10.200641632080078
15.632994651794434
7.61646842956543
18.168228149414063
17.878061294555664
11.4750394821167
14.858441352844238
4.2695112228393555
19.73077392578125
-18.324649810791016
-19.82159423828125
-17.53502655029297
-9.558052062988281
-19.799274444580078
-16.69583511352539
-14.723114967346191
-16.457759857177734
-16.55502700805664
-17.3721923828125
-18.58332061767578
-17.413541793823242
-18.90634536743164
-18.97357177734375
-11.271589279174805
-19.15817642211914
-13.935761451721191
-15.965105056762695
-11.491035461425781
-19.747203826904297
-0.7238016128540039
-14.477558135986328
-9.426179885864258
-13.373771667480469
-12.41069221496582
-10.297099113464355
-9.000611305236816
-19.251293182373047
-18.136661529541016
-6.844043731689453
-15.411578178405762
-14.858097076416016
-15.800304412841797
-12.13076400756836
-17.55483627319336
-18.240093231201172
-16.451004028320313
-15.357105255126953
-14.25699234008789
-0.4842395782470703
-17.00699234008789
-15.447495460510254
-14.085443496704102
-13.989625930786133
-4.3780059814453125
10.321438789367676
14.277286529541016
15.649824142456055
1.0541772842407227
11.842259407043457
9.9580717086792
14.943971633911133
9.788841247558594
15.902421951293945
17.117326736450195
12.613332748413086
5.28858757019043
5.481731414794922
18.413528442382813
18.017677307128906
8.59105396270752
3.555561065673828
8.656499862670898
8.145219802856445
13.70592975616455
18.598175048828125
2.2146873474121094
14.038544654846191
13.14619255065918
0.21354103088378906
16.609416961669922
5.9069929122924805
17.218223571777344
1.680685043334961
7.163642883300781
13.261574745178223
11.723153114318848
3.6778297424316406
3.5415868759155273
2.843759536743164
8.529796600341797
14.365530967712402
2.9062070846557617
6.10169792175293
14.95824909210205
15.941943168640137
14.936704635620117
5.653180122375488
11.042444229125977
16.400779724121094
9.407959938049316
6.577450752258301
5.454061508178711
6.399970054626465
1.4310684204101563
10.58721923828125
18.213207244873047
15.056126594543457
18.745162963867188
1.6649465560913086
2.038304328918457
10.33941650390625
12.046560287475586
10.222946166992188
2.2190027236938477
11.055940628051758
9.036993980407715
7.8015899658203125
8.12215518951416
13.496437072753906
12.269700050354004
-17.290544509887695
-18.03109359741211
-11.616467475891113
-11.601801872253418
-16.44473648071289
-19.261547088623047
-15.522024154663086
-16.502521514892578
-16.41269874572754
-8.9524507522583
-19.303691864013672
-19.704753875732422
-16.184284210205078
-15.216146469116211
-11.598636627197266
-14.76728630065918
-19.812240600585938
-12.71436882019043
-18.93695068359375
-16.502300262451172
-13.558945655822754
-18.49024200439453
-16.871694564819336
-18.77043342590332
-10.766758918762207
-11.225117683410645
-14.046698570251465
-9.039204597473145
-9.627816200256348
-18.63705825805664
-15.886150360107422
-6.514418601989746
-10.276573181152344
-14.181709289550781
-16.09272003173828
-19.657434463500977
-0.601280689239502
-15.139575004577637
-0.0684366226196289
-14.331920623779297
-18.602636337280273
-15.733325004577637
-13.143628120422363
-16.314437866210938
-5.069157600402832
-17.088096618652344
18.217065811157227
2.451268196105957
5.702112197875977
9.145695686340332
9.523211479187012
2.347720146179199
10.793827056884766
11.376688003540039
10.452448844909668
1.0195598602294922
9.947011947631836
19.37833023071289
0.8363790512084961
4.813014984130859
16.475040435791016
7.887311935424805
9.119363784790039
12.101594924926758
16.985124588012695
9.434094429016113
11.179975509643555
1.6448345184326172
18.000980377197266
9.46077823638916
5.3709869384765625
3.190670967102051
17.331981658935547
18.674558639526367
3.5235471725463867
4.545782089233398
13.756073951721191
2.2333593368530273
0.8316497802734375
7.196093559265137
16.302173614501953
18.5028076171875
12.83284854888916
7.019218444824219
5.651586532592773
14.888915061950684
16.178014755249023
8.125306129455566
15.60998821258545
11.712576866149902
9.172298431396484
14.846237182617188
2.3131160736083984
17.807025909423828
15.109439849853516
15.458657264709473
13.87626838684082
7.173643112182617
13.5587739944458
4.493684768676758
11.887243270874023
14.602579116821289
1.12969970703125
15.117093086242676
16.15030860900879
14.065214157104492
16.162412643432617
8.915323257446289
7.477907180786133
3.445000648498535
4.623513221740723
14.339585304260254
16.30512809753418
6.62394905090332
3.8973751068115234
9.871838569641113
16.385292053222656
17.100154876708984
13.364471435546875
2.251941680908203
-12.366268157958984
-17.420948028564453
-15.843796730041504
-13.29655647277832
-16.925403594970703
-18.36602210998535
-11.825677871704102
-9.261613845825195
-10.628477096557617
-4.020766735076904
-0.1965007781982422
-4.846580505371094
-15.317251205444336
-19.34104347229004
-11.88058090209961
-15.27369499206543
-13.611604690551758
-16.41932487487793
-10.535433769226074
-19.87978744506836
-16.071821212768555
-13.545833587646484
-17.300636291503906
-11.931183815002441
-9.660303115844727
-16.974151611328125
-12.544418334960938
-18.727481842041016
-6.636181354522705
-15.400713920593262
-19.612770080566406
-10.694409370422363
-10.506715774536133
-15.357813835144043
-12.38076400756836
-14.713171005249023
-17.77178382873535
-17.00775909423828
-19.100135803222656
-19.321300506591797
-19.02105140686035
-17.952116012573242
-17.440587997436523
-14.634231567382813
-9.378265380859375
-14.298110961914063
0.9935293197631836
17.462350845336914
11.314579010009766
10.213961601257324
14.882230758666992
11.811177253723145
6.280942916870117
1.3404254913330078
12.74164867401123
15.918839454650879
5.398097991943359
2.8145322799682617
8.979804039001465
14.075362205505371
10.727958679199219
0.2316455841064453
2.8486480712890625
5.7881879806518555
11.953635215759277
9.608160972595215
12.926887512207031
13.06917953491211
16.75250244140625
13.614198684692383
1.7575511932373047
16.656274795532227
11.780860900878906
14.307857513427734
5.544320106506348
3.627948760986328
17.564239501953125
9.30567455291748
14.505825996398926
2.288148880004883
9.531658172607422
4.612109184265137
11.159147262573242
8.15768051147461
14.542722702026367
7.867048263549805
15.603629112243652
8.246787071228027
11.689430236816406
12.066901206970215
7.656552314758301
4.372167587280273
3.341362953186035
7.593793869018555
6.5707197189331055
4.580122947692871
8.975133895874023
16.47960662841797
2.042984962463379
7.178338050842285
14.171704292297363
14.435993194580078
13.051025390625
16.07971954345703
15.969176292419434
17.481966018676758
9.314200401306152
5.637387275695801
11.857925415039063
1.915776252746582
-15.724437713623047
-17.65523910522461
-16.142026901245117
-19.810306549072266
-15.442378997802734
-14.25085735321045
-15.692304611206055
-19.848857879638672
-11.616168975830078
-16.15513801574707
-10.767596244812012
-0.06591796875
-17.115509033203125
-9.553789138793945
-4.732513904571533
-14.815656661987305
-17.07131576538086
-17.311519622802734
-12.202980041503906
-15.467662811279297
-9.069841384887695
-14.312872886657715
-8.882439613342285
-0.4011201858520508
-13.26978874206543
-18.83310317993164
-10.791847229003906
-12.749137878417969
-12.37445068359375
-11.924524307250977
-19.985687255859375
-18.534534454345703
-19.570960998535156
-18.3426456451416
-6.65675687789917
-15.075429916381836
-17.668216705322266
-19.545486450195313
-16.49024200439453
-18.44972038269043
-15.324079513549805
-17.872526168823242
-9.987322807312012
-14.400419235229492
-16.922021865844727
-19.110204696655273
-14.894662857055664
6.649594306945801
14.443305969238281
14.980042457580566
5.652225494384766
8.366521835327148
19.28211784362793
19.07493782043457
9.893218994140625
4.374166488647461
2.487051010131836
19.224618911743164
3.9093213081359863
16.684228897094727
9.106325149536133
17.18627166748047
2.9014902114868164
13.156229972839355
5.699919700622559
10.902347564697266
7.3657917976379395
7.596674919128418
14.055578231811523
2.172616481781006
14.31022834777832
10.828222274780273
1.792829990386963
19.958457946777344
13.852888107299805
12.050935745239258
9.543292999267578
4.604368686676025
19.375545501708984
3.2218408584594727
18.42267608642578
18.5214900970459
9.244129180908203
9.563014030456543
5.1427998542785645
16.16398811340332
3.948566436767578
19.862781524658203
6.737100124359131
17.00383758544922
12.574854850769043
10.39169692993164
18.74310874938965
17.572195053100586
11.797001838684082
17.803857803344727
19.4930362701416
10.616212844848633
13.368749618530273
7.342888355255127
10.751296997070313
1.2540769577026367
16.323715209960938
19.439006805419922
1.454103946685791
1.8921680450439453
11.910185813903809
9.941036224365234
14.217395782470703
18.54050064086914
9.755032539367676
19.547727584838867
0.8001556396484375
12.37341022491455
18.059370040893555
0.9625730514526367
11.227388381958008
5.921288967132568
12.922978401184082
14.357332229614258
5.191586494445801
-6.998693466186523
-16.345380783081055
-17.660762786865234
-9.032238006591797
-9.924792289733887
-13.238749504089355
-12.691797256469727
-4.947073936462402
-0.45665979385375977
-8.449071884155273
-11.848801612854004
-15.394407272338867
-15.467899322509766
-11.127429008483887
-17.214553833007813
-15.858535766601563
-13.78365421295166
-9.106949806213379
-4.6643171310424805
-17.734943389892578
-16.892200469970703
-18.716510772705078
-11.238624572753906
-17.22486114501953
-6.538006782531738
-11.007225036621094
-15.620058059692383
-18.363630294799805
-16.387840270996094
-15.287368774414063
-19.840496063232422
-11.835223197937012
-16.543800354003906
-18.820056915283203
-16.373497009277344
-14.560943603515625
-14.820581436157227
-19.25804901123047
-16.83477020263672
-19.742294311523438
-15.29167366027832
9.06104564666748
16.525531768798828
0.8484563827514648
11.875866889953613
14.434503555297852
11.217453956604004
9.099287033081055
16.342317581176758
10.662117004394531
12.246650695800781
13.580755233764648
4.71131706237793
11.179306030273438
0.13350391387939453
8.668121337890625
15.452157974243164
15.75001335144043
1.6618471145629883
11.660382270812988
2.4471378326416016
6.389041423797607
5.567313194274902
8.659936904907227
8.00565242767334
5.367146968841553
11.40614128112793
14.188838005065918
1.7987937927246094
18.234127044677734
8.822076797485352
13.496221542358398
2.142658233642578
7.649095058441162
3.16494083404541
13.394816398620605
8.763287544250488
6.491175651550293
6.389986991882324
15.04544734954834
19.92377281188965
2.670167922973633
10.661076545715332
10.45932674407959
17.85466766357422
1.3396453857421875
13.200104713439941
3.54205322265625
10.932784080505371
16.59678840637207
15.313498497009277
9.470497131347656
14.400236129760742
17.0806827545166
17.60266876220703
17.328659057617188
9.9859619140625
14.215253829956055
4.861187934875488
5.676565170288086
7.885620594024658
8.480204582214355
9.645873069763184
17.72979736328125
14.229362487792969
19.56938934326172
2.931454658508301
12.655319213867188
19.266321182250977
18.350971221923828
8.756555557250977
5.862940311431885
14.86695671081543
16.914365768432617
13.42154312133789
7.735658645629883
3.740673065185547
12.482168197631836
3.099946975708008
-14.812629699707031
-14.998187065124512
-14.497722625732422
-18.107717514038086
-14.051837921142578
-9.74646282196045
-15.118505477905273
-5.467568397521973
-15.432740211486816
-15.302450180053711
-12.59225845336914
-8.825335502624512
-11.715616226196289
-18.009708404541016
-15.797612190246582
-15.668338775634766
-10.762453079223633
-16.369434356689453
-15.012667655944824
-16.09475326538086
-17.47570037841797
-10.898816108703613
-19.16934585571289
-18.79666519165039
-13.68588924407959
-11.461013793945313
-16.70528793334961
-9.507951736450195
-12.789575576782227
-19.586339950561523
-18.92491340637207
-12.218811988830566
-17.24016571044922
-12.825149536132813
-6.213651657104492
-17.029380798339844
-15.861080169677734
-19.014036178588867
-0.221343994140625
-11.97639274597168
-0.7111015319824219
-10.566837310791016
-18.742618560791016
-17.578203201293945
-0.011732101440429688
-14.050671577453613
-16.80996322631836
-16.271339416503906
7.79506778717041
5.451417922973633
16.686309814453125
11.808544158935547
14.131264686584473
11.247845649719238
17.65006446838379
5.063803672790527
2.325249671936035
13.467659950256348
15.095376968383789
19.789287567138672
12.432278633117676
14.312195777893066
14.277656555175781
10.87344741821289
12.391766548156738
9.71484375
1.9765939712524414
1.407271385192871
0.4916067123413086
10.87662410736084
17.95006561279297
2.2921199798583984
10.08967113494873
12.098504066467285
16.75058364868164
10.013489723205566
16.310039520263672
0.25720977783203125
5.840411186218262
14.401124954223633
9.272099494934082
3.402804374694824
1.6085939407348633
7.275753021240234
15.732270240783691
13.323546409606934
8.90397834777832
11.195672035217285
6.780333518981934
18.854764938354492
5.297986030578613
1.7871313095092773
16.493152618408203
2.9359540939331055
6.595292091369629
6.1670331954956055
11.864566802978516
8.496163368225098
14.989320755004883
11.692048072814941
8.095057487487793
16.361093521118164
1.6110258102416992
15.292301177978516
18.292469024658203
12.553662300109863
8.934971809387207
13.559172630310059
2.8223628997802734
12.313862800598145
2.80972957611084
6.257601737976074
13.912714958190918
17.574295043945313
4.1841630935668945
11.328269004821777
9.838041305541992
2.934563636779785
5.598593711853027
7.755389213562012
8.997065544128418
11.356432914733887
17.676528930664063
9.98837947845459
17.58576202392578
17.45635986328125
4.466553688049316
4.512180328369141
12.98421859741211
-0.22009754180908203
-15.774717330932617
-11.246265411376953
-14.788552284240723
-14.439483642578125
-15.34243392944336
-10.380415916442871
-12.138471603393555
-0.23981761932373047
-3.4335827827453613
-16.407379150390625
-18.118968963623047
-18.172210693359375
-12.994430541992188
-9.094535827636719
-14.621932983398438
-11.298766136169434
-13.053267478942871
-11.868816375732422
-17.715267181396484
-18.124164581298828
-18.978900909423828
-17.048748016357422
-18.804367065429688
-8.458794593811035
-9.393723487854004
-18.797271728515625
-13.021480560302734
-10.381141662597656
-17.543594360351563
-5.348973274230957
-18.346302032470703
-15.098365783691406
-5.803318977355957
-2.8931455612182617
-13.843085289001465
-17.782413482666016
-8.323174476623535
-17.63874053955078
-15.159933090209961
-15.424989700317383
-14.90633773803711
-19.9593448638916
-16.63718032836914
-1.6050691604614258
-16.237590789794922
-19.10137367248535
-17.796958923339844
-16.44973373413086
-19.925954818725586
-12.041573524475098
-19.298381805419922
-15.945423126220703
-17.044574737548828
-14.400484085083008
1.6203203201293945
6.238921165466309
11.25304126739502
2.085526466369629
10.851364135742188
11.021305084228516
15.96742057800293
16.528026580810547
15.766744613647461
11.927456855773926
10.340215682983398
12.099761962890625
12.5140962600708
16.61315155029297
15.692142486572266
1.3808040618896484
13.536334991455078
0.7908248901367188
10.13035774230957
17.55101776123047
2.3367156982421875
18.907238006591797
5.632399559020996
17.97646713256836
0.5517244338989258
13.171272277832031
3.014720916748047
14.265386581420898
3.1901440620422363
16.42461395263672
8.460458755493164
15.914392471313477
18.04256248474121
14.728338241577148
13.746296882629395
1.865267276763916
14.440841674804688
7.931495189666748
18.736276626586914
15.201473236083984
19.90729522705078
9.791370391845703
13.889822006225586
7.423539161682129
10.1305570602417
12.283082962036133
9.444730758666992
9.912582397460938
9.205793380737305
18.19416046142578
15.303300857543945
5.923210144042969
8.102775573730469
3.5705575942993164
6.696948051452637
15.5436372756958
5.891324996948242
4.531827926635742
14.849133491516113
10.243209838867188
2.981588840484619
6.030300140380859
6.022488117218018
5.044630527496338
4.7749409675598145
13.573907852172852
17.519670486450195
15.751214981079102
-1.0864953994750977
-18.899370193481445
-3.6054954528808594
-16.823814392089844
-19.17926025390625
-9.180275917053223
-12.946285247802734
-13.948038101196289
-10.732439041137695
-19.314807891845703
-19.724227905273438
-14.931105613708496
-5.005169868469238
-15.751731872558594
-11.95176887512207
-8.897878646850586
-13.083182334899902
-7.826400279998779
-12.24563980102539
-15.927122116088867
-0.9043459892272949
-9.10521411895752
-15.827520370483398
-18.573795318603516
-15.28189468383789
-11.098087310791016
-18.21139144897461
-17.457719802856445
-18.49924087524414
-7.017765045166016
-17.888160705566406
-19.100549697875977
-15.138871192932129
-19.209692001342773
-10.92848014831543
-16.48027992248535
-5.616787910461426
-13.118709564208984
-0.1339869499206543
-14.57805061340332
-19.695587158203125
-19.330249786376953
-10.251640319824219
-15.982619285583496
-16.020015716552734
-15.964279174804688
-18.37148666381836
6.6066107749938965
7.519289016723633
8.401580810546875
5.272714614868164
2.316033363342285
14.586591720581055
13.274269104003906
18.52539825439453
2.039095878601074
13.381500244140625
9.163333892822266
11.800315856933594
14.652458190917969
9.760320663452148
3.954906463623047
11.866101264953613
16.566532135009766
13.632987976074219
10.614729881286621
14.920954704284668
12.685517311096191
2.447077751159668
0.9187698364257813
4.981870651245117
2.188632011413574
19.559490203857422
16.84883689880371
6.699479103088379
9.253756523132324
8.740750312805176
18.303749084472656
14.181264877319336
15.620611190795898
10.807168960571289
7.156864166259766
7.090539932250977
3.0586042404174805
19.57708168029785
2.7523021697998047
4.951423645019531
6.239384651184082
15.917885780334473
14.06037425994873
17.28650665283203
4.294028282165527
11.167536735534668
16.457008361816406
9.967609405517578
17.256446838378906
13.058064460754395
5.332449913024902
15.509376525878906
6.26103401184082
18.248470306396484
11.753661155700684
10.831422805786133
16.83742332458496
8.952818870544434
4.916135787963867
9.64935302734375
8.569403648376465
11.523042678833008
3.038270950317383
16.59416961669922
10.77503776550293
19.461688995361328
11.730733871459961
15.636394500732422
13.035167694091797
16.56676483154297
16.784818649291992
1.8914079666137695
8.198284149169922
11.965529441833496
15.231188774108887
15.890316009521484
-8.352240562438965
-13.595396041870117
-14.700925827026367
-16.48363494873047
-17.90494155883789
-15.859014511108398
-8.566777229309082
-11.150327682495117
-13.972145080566406
-9.006415367126465
-0.012808799743652344
-14.597187995910645
-18.35259437561035
-4.609853744506836
-10.661105155944824
-9.381628036499023
-19.168006896972656
-14.414066314697266
-11.910844802856445
-9.202899932861328
-15.704482078552246
-15.105155944824219
-15.169645309448242
-0.20109939575195313
-18.920711517333984
-17.347362518310547
-15.627937316894531
-5.270503997802734
-12.359235763549805
-0.34084510803222656
-6.509280204772949
-11.485663414001465
-13.457176208496094
-16.722196578979492
-12.859367370605469
-15.783056259155273
-16.93317413330078
-18.151168823242188
-9.52823257446289
-17.568546295166016
-19.848873138427734
-10.852783203125
-16.459430694580078
-17.295040130615234
-19.664688110351563
-18.309593200683594
-15.653181076049805
5.914129257202148
17.252662658691406
9.679475784301758
14.939237594604492
1.764571189880371
10.710548400878906
4.215728282928467
19.55288314819336
0.14379453659057617
6.607651710510254
17.237689971923828
13.746902465820313
16.606502532958984
12.158608436584473
17.20545768737793
8.14154052734375
12.788999557495117
2.833369731903076
15.568216323852539
10.937643051147461
13.94776439666748
19.579591751098633
14.088316917419434
0.9415855407714844
5.64101505279541
17.79768943786621
2.5501174926757813
1.3048639297485352
14.023981094360352
5.256996154785156
7.033243179321289
2.9927759170532227
15.299830436706543
18.516071319580078
5.440108299255371
7.615025997161865
8.407723426818848
15.760298728942871
5.85119104385376
0.46469926834106445
3.5674753189086914
0.5813617706298828
2.097768783569336
6.605823040008545
11.283954620361328
4.571892261505127
1.5346689224243164
13.266082763671875
16.963394165039063
4.250072479248047
8.491743087768555
13.579493522644043
9.10455322265625
10.145164489746094
10.500373840332031
17.710994720458984
13.930726051330566
9.556722640991211
7.8838043212890625
8.199462890625
18.897716522216797
3.20013427734375
13.325559616088867
14.845306396484375
15.391691207885742
14.952339172363281
10.79273796081543
11.610330581665039
14.195037841796875
17.6241512298584
12.310429573059082
19.203079223632813
18.099346160888672
2.5843677520751953
12.215560913085938
10.92133903503418
13.17085075378418
10.779308319091797
8.676671981811523
13.994344711303711
-19.12040901184082
-15.109678268432617
-19.54707908630371
-15.518590927124023
-14.008844375610352
-15.43797779083252
-16.273120880126953
-13.938078880310059
-8.896977424621582
-11.925874710083008
-16.44733238220215
-16.881507873535156
-19.208765029907227
-5.204862594604492
-12.163412094116211
-11.510665893554688
-19.37976837158203
-16.759971618652344
-19.522497177124023
-14.909092903137207
-0.30003786087036133
-12.101399421691895
-15.234031677246094
-11.465598106384277
-16.206958770751953
-16.915205001831055
-14.939971923828125
-9.10705280303955
-18.06423568725586
-18.45800018310547
-6.5154500007629395
-17.231651306152344
-18.974445343017578
-8.910688400268555
-15.91952896118164
-19.454879760742188
-18.862323760986328
-13.858895301818848
-16.821552276611328
-17.986988067626953
-10.239295959472656
-14.722350120544434
-16.169757843017578
-11.851344108581543
-17.638795852661133
-13.374259948730469
-17.651399612426758
-14.953916549682617
-16.486392974853516
-14.209856986999512
-9.11262321472168
8.408025741577148
6.355250358581543
2.9840211868286133
13.798036575317383
5.09075403213501
11.327641487121582
1.3634471893310547
0.669044017791748
1.466620922088623
11.323083877563477
15.062572479248047
5.503627300262451
14.174991607666016
5.323396682739258
17.122289657592773
10.134714126586914
5.810639381408691
5.119409561157227
2.0044760704040527
19.838132858276367
19.819398880004883
3.6446075439453125
10.840751647949219
8.24686336517334
9.105819702148438
0.4044036865234375
15.837327003479004
5.1225481033325195
19.223499298095703
14.828439712524414
9.11416244506836
7.963393211364746
19.186664581298828
3.267857074737549
2.652604103088379
7.817023277282715
11.606515884399414
1.2065892219543457
12.689499855041504
13.547033309936523
9.45795726776123
17.48688507080078
13.111263275146484
7.520932674407959
3.0158886909484863
18.334487915039063
8.604607582092285
16.40330696105957
8.414413452148438
13.76822280883789
11.111076354980469
18.025432586669922
2.3032641410827637
3.2002482414245605
11.09337043762207
13.750677108764648
13.402194023132324
14.929180145263672
17.387344360351563
19.79334259033203
15.194080352783203
3.0171093940734863
9.348773956298828
17.560688018798828
15.575103759765625
1.823803424835205
14.756982803344727
12.169452667236328
15.533185958862305
18.088747024536133
10.213333129882813
16.574705123901367
15.844865798950195
11.708646774291992
4.401486396789551
-18.185401916503906
-14.90236759185791
-17.89954376220703
-18.61166000366211
-13.736396789550781
-18.290145874023438
-15.04513168334961
-8.376404762268066
-8.692458152770996
-17.207950592041016
-18.126258850097656
-19.49652862548828
-12.8330717086792
-14.620059967041016
-4.791121959686279
-12.42544937133789
-19.10895347595215
-16.191255569458008
-15.52927017211914
-16.68585968017578
-11.121818542480469
-18.8964900970459
-9.49600887298584
-16.47162628173828
-16.91378402709961
-14.992737770080566
-5.725090026855469
-19.70623779296875
-15.731918334960938
-15.736804962158203
-19.33930206298828
-11.071460723876953
-12.849726676940918
-11.640626907348633
-17.856218338012695
-0.39242124557495117
-9.95401382446289
-10.554433822631836
-11.35745906829834
-13.988811492919922
-14.903294563293457
-14.828046798706055
-16.759183883666992
-18.495330810546875
-15.168722152709961
-16.979475021362305
-5.466804504394531
-9.833820343017578
6.219604969024658
14.705537796020508
18.331661224365234
9.056726455688477
6.914376258850098
2.430331230163574
6.8561859130859375
11.241220474243164
4.152113437652588
12.10988998413086
2.7540998458862305
16.197715759277344
14.619678497314453
11.162561416625977
2.0438365936279297
18.364456176757813
14.795923233032227
4.885194778442383
0.5939807891845703
4.251711368560791
0.3977489471435547
16.635374069213867
9.388720512390137
12.766753196716309
14.464012145996094
10.27823257446289
19.099327087402344
14.839414596557617
1.7938628196716309
3.494739532470703
5.899057388305664
16.82806396484375
13.260457992553711
12.461198806762695
17.676362991333008
5.631237983703613
8.520624160766602
3.1033358573913574
3.597670078277588
6.683242321014404
11.734621047973633
16.35650634765625
7.417266845703125
2.539966106414795
15.631467819213867
3.382812976837158
8.336705207824707
10.699639320373535
16.767921447753906
12.560173034667969
2.223464012145996
12.311481475830078
14.441383361816406
19.191362380981445
14.947129249572754
16.87533187866211
12.123758316040039
12.804611206054688
17.971677780151367
19.229665756225586
19.409420013427734
8.394683837890625
13.321044921875
13.086400985717773
11.847112655639648
9.574455261230469
2.0183029174804688
14.638435363769531
11.269287109375
16.625303268432617
9.740518569946289
15.960418701171875
16.059999465942383
9.690289497375488
1.2305326461791992
-8.922830581665039
-0.2993044853210449
-11.887104034423828
-18.03739356994629
-8.426158905029297
-7.632533073425293
-12.111921310424805
-13.904654502868652
-16.44366455078125
-18.774839401245117
-14.61444091796875
-9.656386375427246
-19.43932342529297
-3.139425754547119
-16.817134857177734
-17.526771545410156
-9.789871215820313
-17.763465881347656
-11.552085876464844
-10.969675064086914
-17.87287139892578
-19.209447860717773
-19.521753311157227
-18.05881118774414
-11.710886001586914
-15.210800170898438
-14.87047004699707
-14.378569602966309
-14.967483520507813
-17.668493270874023
-6.804991722106934
-17.14087677001953
-8.642182350158691
-13.3546724319458
-11.899734497070313
-19.600444793701172
-14.521771430969238
-16.327817916870117
-15.795969009399414
-15.616497993469238
-11.6810302734375
-14.425532341003418
-19.696495056152344
-13.479990005493164
-5.0577192306518555
5.902980804443359
12.066228866577148
7.897706985473633
5.954033851623535
9.920833587646484
10.412063598632813
8.345560073852539
17.974990844726563
19.58527946472168
16.532413482666016
14.356527328491211
10.674315452575684
6.655636787414551
4.199781894683838
6.85804557800293
14.973745346069336
11.642232894897461
1.483017921447754
10.304869651794434
16.652589797973633
7.8452534675598145
0.9280619621276855
0.7428722381591797
4.518890380859375
8.211355209350586
13.032428741455078
13.248866081237793
14.421693801879883
11.938859939575195
11.613067626953125
17.909915924072266
16.141681671142578
0.9299616813659668
5.5279693603515625
14.084157943725586
15.936628341674805
3.274609088897705
4.696366786956787
19.27379608154297
8.366515159606934
15.370674133300781
11.123945236206055
1.4970440864562988
1.2862634658813477
15.358848571777344
7.725443363189697
17.492549896240234
17.655126571655273
2.217965602874756
9.014790534973145
9.35971450805664
17.49166488647461
18.97627067565918
16.06354522705078
5.694491863250732
13.189689636230469
19.47637939453125
1.563232421875
14.115310668945313
12.550365447998047
9.899978637695313
10.195882797241211
17.875381469726563
16.247270584106445
2.0559592247009277
17.6363525390625
12.891266822814941
16.496362686157227
13.69497299194336
18.124868392944336
13.948125839233398
9.175552368164063
16.352415084838867
10.206087112426758
4.168168067932129
12.324493408203125
18.550800323486328
9.08092975616455
8.14377212524414
12.597663879394531
15.955574035644531
19.231447219848633
5.967653274536133
-17.395217895507813
-12.799003601074219
-18.97458267211914
-19.46417236328125
-19.424259185791016
-16.40887451171875
-9.321945190429688
-14.399229049682617
-12.684629440307617
-13.765043258666992
-4.65133810043335
-16.75185775756836
-14.982954978942871
-11.905305862426758
-19.64411163330078
-19.28289222717285
-9.285135269165039
-15.5619478225708
-17.194538116455078
-0.6938939094543457
-17.23046112060547
-17.168012619018555
-13.440186500549316
-0.2267928123474121
-17.48753547668457
-15.723447799682617
-15.47360897064209
-6.459906101226807
-16.325366973876953
-18.932815551757813
-11.448184967041016
-8.641448020935059
-16.47142791748047
-12.144692420959473
-14.481822967529297
-14.188741683959961
-11.766630172729492
-15.289250373840332
-8.51196575164795
-9.30580997467041
-19.214889526367188
-12.722797393798828
-14.861879348754883
-6.542957782745361
-18.37810707092285
-15.199146270751953
-19.230165481567383
6.8711395263671875
9.351021766662598
2.0656661987304688
9.494152069091797
17.844398498535156
3.1184539794921875
14.334429740905762
6.464676856994629
13.079858779907227
8.490981101989746
11.209330558776855
7.21247673034668
1.1705198287963867
10.561495780944824
4.854824066162109
7.350430488586426
2.880732536315918
18.8914794921875
2.2276172637939453
3.1779603958129883
12.533224105834961
12.402152061462402
10.269935607910156
2.9160070419311523
12.241192817687988
4.673890113830566
14.859460830688477
9.479820251464844
14.071941375732422
13.90597152709961
14.195253372192383
1.424281120300293
9.550159454345703
9.694811820983887
9.530811309814453
9.56505012512207
15.051448822021484
11.181811332702637
18.446380615234375
16.11431121826172
8.254203796386719
8.131525993347168
15.803641319274902
16.09336280822754
6.751884460449219
2.0566978454589844
14.417366027832031
14.290800094604492
7.774291038513184
3.9518747329711914
18.21187400817871
6.093929290771484
13.832179069519043
9.922884941101074
4.3332624435424805
18.360748291015625
10.956860542297363
17.9454288482666
11.910490036010742
0.4451417922973633
5.871612548828125
12.476146697998047
12.718118667602539
3.6292762756347656
13.051267623901367
10.564408302307129
5.878520965576172
5.909719467163086
16.14468765258789
16.875402450561523
1.0309638977050781
-12.60672378540039
-13.678848266601563
-18.195640563964844
-9.904726028442383
-14.102312088012695
-10.567493438720703
-15.309906005859375
-16.593006134033203
-16.027196884155273
-17.80927276611328
-9.054001808166504
-18.08053207397461
-19.754623413085938
-11.206581115722656
-17.6278018951416
-18.990280151367188
-16.927913665771484
-14.646078109741211
-11.654254913330078
-16.999114990234375
-16.20535659790039
-15.65723991394043
-0.29830265045166016
-17.985305786132813
-16.03666877746582
-19.346782684326172
-6.648397922515869
-15.147026062011719
-15.240697860717773
-9.418935775756836
-18.6336612701416
-14.010111808776855
-19.188770294189453
-16.32292938232422
-17.920394897460938
-19.140216827392578
-8.934529304504395
-16.840381622314453
-16.600574493408203
-14.765802383422852
-16.913066864013672
-16.44963264465332
-12.037635803222656
-19.2593994140625
-5.792924880981445
-19.435012817382813
-5.164119720458984
11.43970775604248
6.983953475952148
11.918553352355957
14.987654685974121
2.5321693420410156
11.093659400939941
5.808579444885254
8.86694049835205
8.436206817626953
14.679880142211914
12.579400062561035
8.165300369262695
6.553760528564453
9.243742942810059
10.572488784790039
7.362035751342773
10.014273643493652
5.713898658752441
16.27330780029297
3.840503692626953
0.8327960968017578
6.01198673248291
5.739877700805664
2.3719263076782227
8.507617950439453
17.097797393798828
1.0741138458251953
7.766645431518555
0.37107372283935547
11.804725646972656
13.918086051940918
4.160403251647949
6.406332015991211
2.2430572509765625
8.044605255126953
2.435042381286621
2.488795280456543
9.20997428894043
10.681987762451172
6.2771806716918945
13.921255111694336
11.866908073425293
15.855875968933105
2.440732955932617
16.628599166870117
7.67997932434082
2.4601058959960938
0.08561325073242188
4.768688201904297
12.70775032043457
18.820598602294922
11.981649398803711
1.1747665405273438
13.146086692810059
3.6915769577026367
9.497077941894531
19.764768600463867
8.195910453796387
6.261238098144531
11.138385772705078
17.453887939453125
9.931886672973633
5.784087181091309
18.594223022460938
12.309786796569824
13.453864097595215
11.38040542602539
12.965083122253418
-11.981008529663086
-16.5948486328125
-15.307731628417969
-19.880407333374023
-16.024497985839844
-14.12185287475586
-11.67833137512207
-15.833186149597168
-14.878273963928223
-14.458520889282227
-10.126509666442871
-9.075286865234375
-14.560487747192383
-19.092300415039063
-11.769920349121094
-11.559229850769043
-18.603818893432617
-15.345247268676758
-17.47604751586914
-18.516334533691406
-11.83945083618164
-18.212352752685547
-15.599940299987793
-19.058937072753906
-4.723109722137451
-18.50169563293457
-19.834047317504883
-18.75738525390625
-18.3214111328125
-11.814088821411133
-6.332185745239258
-14.542338371276855
-9.06033992767334
-16.45744514465332
-19.36648178100586
-11.448576927185059
-9.125330924987793
-15.355237007141113
-19.178903579711914
-14.982044219970703
-14.565694808959961
-8.731926918029785
-17.871112823486328
-17.366878509521484
-3.6671767234802246
6.0011186599731445
9.389066696166992
2.9711427688598633
10.798074722290039
15.1439847946167
18.894264221191406
17.6077880859375
9.24238109588623
8.597763061523438
11.601308822631836
7.501622200012207
3.2405405044555664
10.860089302062988
10.463567733764648
14.7509765625
13.071227073669434
3.8509340286254883
12.928770065307617
12.293418884277344
16.023706436157227
17.249940872192383
0.7006359100341797
4.413311004638672
19.41690444946289
1.7587213516235352
7.008852958679199
0.6097021102905273
7.872636795043945
9.521676063537598
8.383736610412598
13.490416526794434
1.1916589736938477
8.719371795654297
6.160670280456543
7.867735862731934
12.446420669555664
14.34721851348877
16.47295570373535
19.943635940551758
16.002696990966797
10.870800018310547
5.644477844238281
10.203876495361328
10.362926483154297
2.744257926940918
7.206239700317383
10.472641944885254
5.470206260681152
0.3620262145996094
5.959750175476074
2.393927574157715
14.489033699035645
6.992527008056641
15.513853073120117
7.303529739379883
18.635108947753906
13.412625312805176
5.064202308654785
8.483781814575195
12.535368919372559
13.883550643920898
3.217280387878418
14.514945983886719
12.823662757873535
16.87894058227539
16.232563018798828
17.729778289794922
18.36990737915039
13.653777122497559
15.433080673217773
12.650588035583496
3.300656318664551
15.930166244506836
16.43230628967285
-14.690114974975586
-19.828474044799805
-15.856169700622559
-13.5699462890625
-15.524017333984375
-14.105453491210938
-12.550786972045898
-11.655096054077148
-11.833192825317383
-16.202136993408203
-19.86058807373047
-12.166698455810547
-5.893828392028809
-17.7437801361084
-14.26118278503418
-18.4306583404541
-16.585758209228516
-18.748523712158203
-16.90115737915039
-11.686849594116211
-12.445539474487305
-14.929954528808594
-18.618228912353516
-15.179174423217773
-3.8953232765197754
-15.089825630187988
-16.22336769104004
-12.550700187683105
-6.496311187744141
-18.5540771484375
-19.246864318847656
-11.028541564941406
-8.949894905090332
-8.118303298950195
-19.924602508544922
-11.794062614440918
-19.775419235229492
-12.350608825683594
-16.387855529785156
-14.64581298828125
-10.82462215423584
-18.666114807128906
-8.794975280761719
-17.45049285888672
-19.380495071411133
-8.833968162536621
-18.195337295532227
6.567940711975098
5.37039852142334
14.580838203430176
12.320204734802246
15.864368438720703
9.343400955200195
16.409881591796875
10.597480773925781
12.06539535522461
2.3038387298583984
3.789828300476074
12.060348510742188
12.79141616821289
8.481828689575195
6.805734634399414
8.49392318725586
9.311959266662598
16.37723731994629
1.7791814804077148
11.95106029510498
17.606008529663086
15.310641288757324
18.580305099487305
14.038677215576172
10.55678939819336
10.377259254455566
6.905977249145508
5.956672668457031
11.583023071289063
12.853723526000977
17.92388916015625
1.7336845397949219
18.48516845703125
18.824825286865234
9.552422523498535
3.8500843048095703
10.38900089263916
10.086871147155762
2.4698495864868164
15.131196975708008
0.6079235076904297
17.854598999023438
1.813328742980957
4.756073951721191
12.699447631835938
7.553886413574219
4.368843078613281
17.518089294433594
12.474645614624023
5.2131853103637695
11.693916320800781
1.2563714981079102
16.355987548828125
14.327775001525879
10.651439666748047
15.33450698852539
1.6448822021484375
15.452574729919434
13.336984634399414
8.259406089782715
8.949019432067871
14.24162769317627
15.41936206817627
11.666254043579102
7.317919731140137
2.5052499771118164
8.774174690246582
13.69171142578125
12.788148880004883
4.063665390014648
10.354349136352539
14.495113372802734
9.328091621398926
6.479880332946777
-15.35245418548584
-18.753456115722656
-17.88896942138672
-12.658652305603027
-17.35430145263672
-12.493797302246094
-12.343297004699707
-19.99203872680664
-15.099003791809082
-13.60775375366211
-10.051400184631348
-16.690717697143555
-11.3742094039917
-19.81848907470703
-18.851402282714844
-12.078227996826172
-17.3445987701416
-14.559162139892578
-19.47812843322754
-18.90753173828125
-4.699045181274414
-0.341400146484375
-18.24215316772461
-17.240219116210938
-16.145200729370117
-18.805824279785156
-10.13476848602295
-5.777118682861328
-18.311294555664063
-18.504913330078125
-16.644916534423828
-14.520263671875
-6.212166786193848
-12.442622184753418
-8.978276252746582
-17.63755226135254
-11.40081787109375
-5.270723342895508
-16.736291885375977
-14.714740753173828
-9.930285453796387
-11.038941383361816
-10.778273582458496
-15.362065315246582
-17.327877044677734
-19.97837257385254
-14.878822326660156
-13.114274024963379
-7.602355003356934
10.086160659790039
16.572128295898438
6.241481304168701
7.249819755554199
17.963306427001953
15.469884872436523
0.24071693420410156
4.731606483459473
6.332562446594238
8.252851486206055
13.577648162841797
11.602914810180664
8.721658706665039
1.1212120056152344
3.848687171936035
19.60293197631836
10.722765922546387
1.2953777313232422
9.022008895874023
1.1796464920043945
13.713150024414063
2.3393402099609375
4.03387451171875
16.351974487304688
18.183837890625
10.075194358825684
4.586361885070801
17.812278747558594
13.283968925476074
2.8004512786865234
9.712403297424316
13.396961212158203
17.577699661254883
12.82115364074707
0.09305381774902344
15.781341552734375
8.511774063110352
17.570632934570313
7.251367568969727
14.113489151000977
15.739954948425293
10.46840763092041
3.415764808654785
13.04592514038086
6.752211093902588
6.409411430358887
15.328472137451172
9.667753219604492
19.329517364501953
9.191977500915527
7.007583141326904
1.8813095092773438
14.223614692687988
11.484621047973633
17.028377532958984
11.276744842529297
4.755221366882324
1.6417474746704102
12.35086441040039
14.188823699951172
15.604206085205078
11.079890251159668
-19.959442138671875
-14.135046005249023
-15.36892032623291
-15.661870956420898
-4.557340621948242
-14.139711380004883
-16.251195907592773
-10.848381996154785
-16.567989349365234
-17.24541664123535
-11.900161743164063
-16.56375503540039
-11.611197471618652
-11.98215389251709
-17.693429946899414
-18.149436950683594
-11.727638244628906
-10.871522903442383
-12.154675483703613
-14.139694213867188
-19.552471160888672
-16.858943939208984
-18.913970947265625
-18.33214569091797
-0.663609504699707
-11.781928062438965
-18.463966369628906
-16.551162719726563
-17.68909454345703
-19.405155181884766
-9.39937973022461
-6.445256233215332
-15.775262832641602
-13.908113479614258
-14.261817932128906
-9.213958740234375
-12.772770881652832
-14.398295402526855
-5.252975940704346
-11.206646919250488
-19.549137115478516
-13.780719757080078
-14.950576782226563
-17.017763137817383
-19.359149932861328
-9.21498966217041
-13.622152328491211
6.578991889953613
5.352574348449707
16.817996978759766
13.265924453735352
17.958702087402344
18.232622146606445
8.284029006958008
15.463769912719727
15.343914985656738
9.156829833984375
10.746363639831543
14.640815734863281
10.04629135131836
0.010027885437011719
11.04826545715332
8.296182632446289
16.279129028320313
15.648868560791016
6.879975318908691
15.90131950378418
18.171459197998047
4.703536033630371
10.640671730041504
6.120209693908691
10.092337608337402
9.512628555297852
14.664003372192383
2.3101282119750977
11.049604415893555
10.180088996887207
1.8762226104736328
13.107937812805176
1.4738798141479492
2.5076828002929688
4.239834785461426
9.40009593963623
4.534996032714844
0.3336029052734375
18.295001983642578
4.960930824279785
13.23161506652832
14.90662956237793
8.475098609924316
13.585501670837402
10.032537460327148
4.891538619995117
11.903108596801758
9.320747375488281
18.532699584960938
14.958610534667969
7.486013412475586
15.993419647216797
18.492706298828125
9.760721206665039
18.45622444152832
17.17902374267578
13.72144603729248
6.00665283203125
19.90273666381836
11.110185623168945
0.5776805877685547
2.8313865661621094
16.520668029785156
13.93635082244873
7.348976135253906
0.4964714050292969
11.709259033203125
12.178253173828125
18.38580894470215
13.249571800231934
2.563138008117676
16.32655143737793
12.985567092895508
15.910954475402832
6.999119758605957
19.18241310119629
12.933893203735352
5.662859916687012
3.449711799621582
7.686331748962402
16.998313903808594
12.433449745178223
2.4401416778564453
-10.431792259216309
-12.986289978027344
-11.867411613464355
-17.89531707763672
-12.343314170837402
-19.879417419433594
-0.4123997688293457
-9.543035507202148
-17.789363861083984
-14.946830749511719
-17.280994415283203
-14.08055591583252
-16.478055953979492
-19.468036651611328
-7.623176574707031
-11.345117568969727
-16.5781192779541
-19.00161361694336
-16.279552459716797
-14.21967887878418
-18.39805793762207
-19.282926559448242
-16.674869537353516
-15.995984077453613
-9.223031997680664
-19.622844696044922
-19.704587936401367
-17.536972045898438
-14.818777084350586
-16.502552032470703
-16.211212158203125
-6.432733535766602
-9.012900352478027
-14.000350952148438
-10.354349136352539
-14.041011810302734
-0.2772359848022461
-5.023550987243652
-5.876429557800293
-11.81063175201416
-18.832971572875977
-19.19680404663086
-14.226470947265625
-11.16539478302002
-10.376773834228516
-11.855006217956543
-18.612403869628906
-13.436872482299805
-19.79918670654297
-11.582767486572266
6.986810684204102
4.883410453796387
6.252250671386719
5.73033332824707
11.61120319366455
11.246909141540527
10.9586820602417
11.08835506439209
19.239980697631836
4.339503288269043
3.0653247833251953
0.08927726745605469
14.699369430541992
3.6415634155273438
7.217456817626953
8.698423385620117
1.9459409713745117
17.53009033203125
8.5736665725708
11.994241714477539
14.055688858032227
5.546633720397949
4.041378021240234
9.397138595581055
16.32489013671875
8.66444206237793
15.30099105834961
11.344956398010254
2.8761253356933594
19.109329223632813
2.3212032318115234
10.304676055908203
11.288074493408203
11.069544792175293
4.4723711013793945
11.425867080688477
2.6841230392456055
19.375267028808594
15.611685752868652
10.118796348571777
13.97900676727295
17.493717193603516
19.650928497314453
17.819866180419922
4.020111083984375
4.468203544616699
6.850358963012695
15.923583030700684
14.786731719970703
13.844223976135254
15.227066040039063
19.75661849975586
12.49488353729248
14.948925971984863
14.87966251373291
9.226911544799805
5.143340110778809
17.433420181274414
1.7540111541748047
5.962655067443848
18.60329818725586
7.852119445800781
18.391813278198242
17.09183692932129
8.653324127197266
12.928770065307617
1.636378288269043
16.70382308959961
9.519667625427246
9.054058074951172
18.477983474731445
14.490598678588867
2.8064651489257813
12.121970176696777
12.336719512939453
17.00182342529297
18.66751480102539
19.611438751220703
0.7892675399780273
-17.759841918945313
-18.16973114013672
-16.105804443359375
-10.138018608093262
-12.63520336151123
-10.109502792358398
-11.336309432983398
-14.816697120666504
-14.973139762878418
-18.4775390625
-8.898089408874512
-17.10219955444336
-15.383613586425781
-16.59041976928711
-14.351451873779297
-9.86343002319336
-11.475296020507813
-17.458885192871094
-12.850713729858398
-12.426218032836914
-12.923824310302734
-15.000368118286133
-19.672592163085938
-18.493404388427734
-17.05109214782715
-18.79891014099121
-12.4132719039917
-14.741698265075684
-6.777170181274414
-11.237310409545898
-16.897003173828125
-8.778407096862793
-0.1259622573852539
-15.144941329956055
-19.91543960571289
-19.2866268157959
-4.110487937927246
-12.84632682800293
-16.058311462402344
-10.442912101745605
-17.761877059936523
-10.409185409545898
-14.939714431762695
-17.06458282470703
-19.744266510009766
-14.315961837768555
-6.146860122680664
-19.146770477294922
-12.306295394897461
0.4561624526977539
6.950546741485596
6.3025007247924805
11.67747974395752
19.165626525878906
9.076744079589844
8.853056907653809
6.218109130859375
7.525369644165039
5.981539726257324
19.856103897094727
14.614997863769531
17.260400772094727
1.501810073852539
12.562926292419434
7.011594772338867
12.47488021850586
0.26049137115478516
10.791666030883789
11.097311973571777
19.44975471496582
15.880141258239746
19.823978424072266
14.173308372497559
10.705913543701172
5.329766273498535
9.097230911254883
6.542016983032227
13.846468925476074
2.954464912414551
3.9891347885131836
8.44244384765625
12.784387588500977
16.218544006347656
2.1154699325561523
2.745907783508301
14.280364990234375
7.282736778259277
19.466140747070313
18.353206634521484
5.494582176208496
1.500284194946289
14.347537994384766
17.493696212768555
17.16770362854004
11.068528175354004
14.421232223510742
13.287332534790039
12.936995506286621
17.72237205505371
12.068145751953125
9.887166023254395
9.758520126342773
19.249114990234375
16.083984375
10.334325790405273
19.13897705078125
8.30039119720459
17.55499267578125
11.223468780517578
15.855010032653809
11.93879222869873
1.8619565963745117
14.70536994934082
16.513212203979492
2.4011898040771484
6.847424507141113
15.678930282592773
15.748428344726563
4.031693458557129
16.341447830200195
13.098549842834473
13.891845703125
10.225164413452148
3.81612491607666
4.782908916473389
11.357330322265625
4.016963005065918
15.21235179901123
6.706279754638672
13.237887382507324
19.105472564697266
11.389960289001465
9.217428207397461
10.495515823364258
1.1453132629394531
-19.190811157226563
-16.84624481201172
-18.832916259765625
-10.542900085449219
-14.860998153686523
-15.621713638305664
-19.29477882385254
-15.203046798706055
-10.312854766845703
-16.88632583618164
-11.134368896484375
-14.706671714782715
-12.593378067016602
-13.16653823852539
-19.125490188598633
-0.34365415573120117
-12.626249313354492
-15.407756805419922
-11.69814682006836
-19.11391830444336
-16.91900062561035
-17.46786880493164
-18.995195388793945
-4.474447250366211
-18.29265594482422
-13.600760459899902
-6.164745807647705
-19.26262855529785
-14.660438537597656
-8.210173606872559
-0.16940927505493164
-12.21799087524414
-19.474613189697266
-5.020369529724121
-17.363496780395508
-19.973344802856445
-18.46099853515625
-19.831951141357422
-17.184476852416992
-14.50726318359375
-10.821174621582031
-16.322620391845703
-16.346975326538086
-10.88337230682373
-14.479324340820313
-15.838339805603027
-16.320755004882813
-9.69766902923584
-18.673290252685547
-15.561761856079102
5.347708702087402
12.808450698852539
6.65125846862793
5.044589042663574
7.3702287673950195
8.023512840270996
17.33266830444336
8.433845520019531
14.121533393859863
9.914596557617188
14.376144409179688
5.141264915466309
11.856890678405762
7.346621513366699
8.172155380249023
8.76902961730957
1.543426513671875
9.858247756958008
18.668743133544922
4.390111923217773
2.470062255859375
15.929205894470215
6.603605270385742
2.3510351181030273
14.03297233581543
19.66696548461914
2.148360252380371
6.959747314453125
3.053617477416992
10.361927032470703
15.713200569152832
13.645467758178711
6.908848762512207
7.734386444091797
16.24271011352539
11.488540649414063
10.889272689819336
10.348275184631348
16.860595703125
12.588566780090332
19.671958923339844
13.51610279083252
12.802494049072266
2.3078737258911133
10.463607788085938
17.155054092407227
15.020700454711914
16.888172149658203
15.229896545410156
2.3231992721557617
16.496400833129883
18.819183349609375
11.437074661254883
19.420352935791016
10.273219108581543
17.567581176757813
13.947863578796387
17.020404815673828
19.33779525756836
17.68358612060547
2.150271415710449
15.204346656799316
3.838992118835449
5.009432792663574
0.07441329956054688
12.525029182434082
19.681812286376953
18.23282241821289
12.049251556396484
3.834343910217285
14.689553260803223
14.354695320129395
14.398176193237305
14.150619506835938
8.848907470703125
0.10589981079101563
-16.68996238708496
-14.43112564086914
-18.538291931152344
-19.36336898803711
-11.126729965209961
-15.932899475097656
-14.582745552062988
-11.173528671264648
-17.738256454467773
-12.169610023498535
-14.913238525390625
-12.218958854675293
-9.984039306640625
-18.894515991210938
-10.740084648132324
-14.514936447143555
-6.057529449462891
-18.998428344726563
-0.6119661331176758
-18.29863739013672
-16.25869369506836
-15.678681373596191
-8.676855087280273
-15.731878280639648
-8.502984046936035
-12.944305419921875
-6.485348701477051
-10.277213096618652
-10.802305221557617
-12.620241165161133
-14.96251392364502
-12.39310073852539
-19.383556365966797
-15.994050979614258
-3.742819309234619
-17.725017547607422
-11.735038757324219
-15.529998779296875
-18.728315353393555
-15.738162994384766
-13.927488327026367
-9.319844245910645
-14.226547241210938
-16.757789611816406
1.9745397567749023
6.189903259277344
1.6651592254638672
8.447826385498047
17.15473175048828
5.848631858825684
9.032967567443848
9.829621315002441
6.178234100341797
19.582456588745117
17.813323974609375
0.39316558837890625
8.682648658752441
3.4429636001586914
12.271739959716797
16.876497268676758
14.954629898071289
15.62106990814209
11.168091773986816
7.783116340637207
19.519428253173828
2.8764238357543945
4.274014472961426
9.83375072479248
5.00831413269043
13.176597595214844
11.956323623657227
15.877836227416992
15.071684837341309
10.277265548706055
4.916476249694824
19.856319427490234
16.837554931640625
11.12804889678955
4.490119934082031
15.800426483154297
17.18315887451172
17.091590881347656
13.154328346252441
8.9913330078125
11.979619979858398
1.9951353073120117
1.7362518310546875
14.04645824432373
14.589271545410156
12.386075973510742
19.599658966064453
12.565409660339355
18.902549743652344
13.769392967224121
10.69980239868164
15.831175804138184
14.45671558380127
7.191057205200195
2.900737762451172
4.940981864929199
5.155071258544922
7.655735015869141
18.96967315673828
11.185868263244629
9.739789009094238
19.89101791381836
14.08228874206543
11.025799751281738
3.308380126953125
11.211895942687988
18.59341812133789
17.98910140991211
14.238449096679688
15.609341621398926
0.8723621368408203
-19.671037673950195
-13.643406867980957
-11.705124855041504
-8.78708267211914
-14.503223419189453
-19.26207733154297
-10.812862396240234
-15.218706130981445
-12.751108169555664
-19.914287567138672
-15.34471321105957
-13.479269027709961
-11.191499710083008
-19.16429328918457
-18.291114807128906
-18.984594345092773
-11.177783012390137
-6.310614109039307
-15.110300064086914
-15.692773818969727
-0.5832610130310059
-14.589580535888672
-10.476988792419434
-18.660423278808594
-17.308834075927734
-6.419745445251465
-12.05406665802002
-15.81496810913086
-17.37096405029297
-16.24191665649414
-14.937077522277832
-19.06493377685547
-17.959590911865234
-17.07357406616211
-10.62428092956543
-14.67878532409668
-0.5193276405334473
-16.424880981445313
-18.909465789794922
-15.030272483825684
-13.006782531738281
-10.495233535766602
-16.891586303710938
-16.952129364013672
11.939823150634766
5.934965133666992
6.540534019470215
8.110421180725098
7.013396263122559
6.201635360717773
9.409793853759766
7.419056415557861
0.7907075881958008
15.998964309692383
10.72761344909668
3.0479001998901367
4.123051643371582
13.71953010559082
1.3580527305603027
17.80742073059082
11.107233047485352
13.879356384277344
13.754864692687988
10.651334762573242
8.650918006896973
1.9515438079833984
9.324457168579102
15.045697212219238
2.837172031402588
11.827287673950195
19.04220962524414
9.15335750579834
1.2695932388305664
1.308149814605713
17.946575164794922
9.073882102966309
4.849118709564209
19.806947708129883
2.033130645751953
8.147483825683594
8.31524658203125
3.4755005836486816
16.481014251708984
10.904619216918945
2.3155975341796875
4.915570259094238
17.01333236694336
11.506378173828125
17.552505493164063
17.378307342529297
2.5729355812072754
11.104480743408203
6.55033540725708
4.971298694610596
13.236016273498535
14.706171035766602
14.476388931274414
13.63102912902832
12.884519577026367
14.509845733642578
13.47860336303711
6.108632564544678
18.830469131469727
5.483348369598389
13.790781021118164
16.136194229125977
15.935187339782715
12.51966667175293
17.032752990722656
9.831381797790527
-14.584672927856445
-15.479104995727539
-7.958755970001221
-15.816871643066406
-10.4444580078125
-15.220027923583984
-19.11452293395996
-15.144786834716797
-19.09402084350586
-15.290325164794922
-10.659707069396973
-18.74837875366211
-11.37667179107666
-11.438371658325195
-4.699370384216309
-18.289230346679688
-13.372037887573242
-0.39624595642089844
-8.792374610900879
-17.79660415649414
-16.966230392456055
-13.15740966796875
-15.320725440979004
-11.779217720031738
-5.080816268920898
-8.832563400268555
-15.783434867858887
-18.851884841918945
-16.034576416015625
-16.508560180664063
-15.399477005004883
-19.458467483520508
-17.82943344116211
-0.37494897842407227
-17.339595794677734
-13.91792106628418
-12.407276153564453
-19.500946044921875
-17.124027252197266
-8.96771240234375
-16.137184143066406
-11.21767520904541
-16.16053009033203
-13.440574645996094
9.585197448730469
1.967900276184082
6.464869499206543
1.0286083221435547
15.808454513549805
13.817569732666016
5.590786933898926
6.922550678253174
8.887929916381836
1.2193717956542969
12.895767211914063
4.507918357849121
0.48569583892822266
15.810134887695313
11.47218132019043
1.6606225967407227
1.0112457275390625
2.931678295135498
18.575061798095703
16.277029037475586
9.024064064025879
4.182880401611328
9.949838638305664
9.871105194091797
13.204965591430664
18.920177459716797
10.855632781982422
6.642303466796875
1.2149229049682617
13.566398620605469
18.463665008544922
9.269448280334473
16.942829132080078
12.70718765258789
9.490545272827148
12.034327507019043
11.784446716308594
8.228734970092773
14.42713737487793
9.9468994140625
14.252294540405273
5.695216655731201
10.403143882751465
15.624300003051758
15.211830139160156
2.390134334564209
5.755392551422119
14.469797134399414
12.716230392456055
9.23423957824707
3.3230504989624023
13.867860794067383
7.9631524085998535
8.216548919677734
18.425647735595703
17.316917419433594
18.922260284423828
19.171722412109375
18.10979461669922
0.890772819519043
15.414244651794434
6.833755016326904
18.94194793701172
17.16657257080078
4.230703830718994
4.323625564575195
14.158769607543945
3.4730348587036133
18.428369522094727
17.916040420532227
3.961482524871826
16.28042221069336
6.904937744140625
3.44600248336792
11.345752716064453
8.909106254577637
-15.242805480957031
-16.10414695739746
-11.888561248779297
-9.087639808654785
-17.155258178710938
-17.11614227294922
-19.814884185791016
-17.547834396362305
-11.850027084350586
-9.390890121459961
-9.27033805847168
-19.89487075805664
-12.642539978027344
-12.228520393371582
-13.612183570861816
-0.7026920318603516
-8.890759468078613
-4.882874965667725
-16.495670318603516
-18.501468658447266
-14.389533996582031
-14.839774131774902
-18.908283233642578
-18.130096435546875
-14.868698120117188
-11.588000297546387
-10.182720184326172
-13.998371124267578
-11.482307434082031
-14.183370590209961
-15.146944046020508
-6.687116622924805
-14.27314567565918
-19.326522827148438
-15.957708358764648
-11.656534194946289
-5.269962310791016
-18.78183364868164
-18.68287467956543
-11.667047500610352
-16.436038970947266
-19.57663345336914
-16.51430892944336
-9.395960807800293
-17.94546127319336
-19.051576614379883
-11.293790817260742
-15.35519027709961
-16.020771026611328
-18.762460708618164
5.673375129699707
9.036418914794922
4.420724868774414
14.43227481842041
15.850554466247559
12.227087020874023
5.882460117340088
1.3231782913208008
8.31139087677002
18.348125457763672
10.539215087890625
19.927804946899414
5.929521560668945
1.3628005981445313
1.2358713150024414
7.765631675720215
7.75967264175415
2.2926111221313477
17.39073944091797
13.021032333374023
12.261075019836426
10.237386703491211
3.784593105316162
10.90833854675293
6.63568115234375
14.970539093017578
15.075946807861328
10.51172161102295
13.73563003540039
14.730010986328125
14.307809829711914
2.3517889976501465
17.553117752075195
8.634632110595703
16.511547088623047
17.220500946044922
17.55288314819336
15.056356430053711
15.518173217773438
5.631797790527344
13.015878677368164
18.316503524780273
7.771473407745361
13.791802406311035
1.2810511589050293
7.827090740203857
15.659228324890137
1.2938146591186523
0.9557614326477051
11.775934219360352
17.066490173339844
10.646556854248047
11.18266487121582
11.020200729370117
7.559330463409424
6.785551071166992
3.9747328758239746
13.084196090698242
2.5603389739990234
15.820127487182617
13.302103042602539
9.523090362548828
15.691102027893066
8.223538398742676
19.552278518676758
14.368467330932617
16.044708251953125
8.057804107666016
1.3435478210449219
17.676008224487305
10.970576286315918
-11.993585586547852
-14.551700592041016
-16.159339904785156
-9.39315414428711
-0.018249034881591797
-16.826141357421875
-18.099624633789063
-18.25309944152832
-6.99080753326416
-19.664098739624023
-9.530632019042969
-15.534187316894531
-0.6439380645751953
-19.365219116210938
-16.426250457763672
-9.475034713745117
-12.03689956665039
-14.33663558959961
-11.583538055419922
-14.104255676269531
-0.3778553009033203
-12.56701946258545
-19.423316955566406
-4.95037841796875
-14.353252410888672
-16.316797256469727
-15.75395393371582
-14.075859069824219
-12.781845092773438
-12.192981719970703
-19.53476333618164
-6.391086101531982
-16.840259552001953
-18.501155853271484
-18.22899627685547
-17.899869918823242
-18.50632667541504
-17.611106872558594
-10.543743133544922
-10.268747329711914
-16.147920608520508
-9.034313201904297
-18.491470336914063
-15.971481323242188
-14.31590461730957
-11.40597152709961
-15.438023567199707
-19.794334411621094
-12.002269744873047
-16.399002075195313
-15.843852043151855
11.284939765930176
5.474084854125977
18.020008087158203
2.5154714584350586
14.375005722045898
19.43255615234375
19.33359718322754
17.34177017211914
17.74626922607422
17.89720916748047
0.7162771224975586
1.2903776168823242
2.2255325317382813
3.9059247970581055
14.11892318725586
9.69948959350586
6.110287666320801
7.660442352294922
12.931824684143066
3.2228193283081055
11.408334732055664
4.534506797790527
13.32633113861084
7.146918296813965
13.289743423461914
16.511056900024414
9.438470840454102
16.25884246826172
12.794149398803711
11.353699684143066
14.155786514282227
9.478279113769531
17.25182342529297
13.816939353942871
10.55614185333252
7.352533340454102
1.8042001724243164
4.006237030029297
9.24886417388916
18.69968032836914
19.24860382080078
18.022159576416016
9.613164901733398
16.875022888183594
9.583511352539063
11.84250259399414
2.307748794555664
4.680558204650879
17.0795955657959
5.197849273681641
3.172572135925293
7.600462913513184
15.44644832611084
15.032899856567383
12.904595375061035
0.02042102813720703
19.090410232543945
3.6448116302490234
10.401223182678223
10.412813186645508
14.546688079833984
7.154497146606445
2.631747245788574
10.0450439453125
15.35297966003418
13.987730026245117
17.06021499633789
7.157173156738281
9.799450874328613
14.984321594238281
18.010406494140625
16.55394744873047
18.896669387817383
15.155242919921875
11.633039474487305
-18.5167179107666
-14.759490966796875
-19.274662017822266
-18.949817657470703
-0.22247076034545898
-14.096719741821289
-10.60447883605957
-0.004412651062011719
-5.267367839813232
-0.9214229583740234
-9.623761177062988
-15.529553413391113
-15.951288223266602
-12.863587379455566
-15.987688064575195
-16.74178695678711
-16.82270050048828
-17.03594970703125
-19.03997802734375
-5.299127101898193
-12.74025821685791
-14.632944107055664
-16.769245147705078
-13.155029296875
-9.809865951538086
-10.325529098510742
-17.852386474609375
-8.548016548156738
-6.745988368988037
-16.998525619506836
-13.554788589477539
-9.300912857055664
-11.88461971282959
-10.730125427246094
-18.952960968017578
-19.777334213256836
-11.397401809692383
-14.766838073730469
-8.389713287353516
-15.514122009277344
-19.30729866027832
-12.86544418334961
-19.877662658691406
-12.046030044555664
-15.890859603881836
3.2271928787231445
7.3780951499938965
1.5750336647033691
11.050305366516113
7.338194847106934
17.13005828857422
17.390174865722656
10.412422180175781
12.504345893859863
16.87887191772461
0.8503913879394531
3.8084158897399902
9.920303344726563
13.778928756713867
2.27144718170166
18.9444580078125
4.873546600341797
13.653779983520508
11.603734016418457
2.74432373046875
16.180707931518555
7.521933555603027
2.0112409591674805
11.405525207519531
11.49130630493164
6.033082008361816
18.578880310058594
16.660242080688477
9.843239784240723
10.683271408081055
7.324105739593506
11.664588928222656
2.925891876220703
14.551554679870605
14.231328964233398
4.630178451538086
2.29927921295166
9.650688171386719
16.620853424072266
7.150364875793457
14.666553497314453
12.52151107788086
13.827251434326172
15.143364906311035
8.550286293029785
19.73649787902832
6.886874675750732
4.126483917236328
2.0119223594665527
16.289270401000977
7.51963996887207
14.298492431640625
14.334552764892578
16.702213287353516
19.91228675842285
2.467026710510254
12.291236877441406
4.457002639770508
18.04587745666504
3.838383674621582
17.48340606689453
11.776546478271484
16.428306579589844
8.990161895751953
0.5132451057434082
14.92050552368164
11.474334716796875
4.578696250915527
14.18762493133545
9.272603988647461
0.6852006912231445
12.877117156982422
19.1672420501709
10.154958724975586
-16.683269500732422
-15.923004150390625
-13.332770347595215
-14.799982070922852
-8.688703536987305
-19.739065170288086
-13.962520599365234
-10.440851211547852
-11.839364051818848
-0.2389230728149414
-11.423074722290039
-5.008888244628906
-17.752750396728516
-17.754310607910156
-18.66681671142578
-18.985715866088867
-15.598984718322754
-19.233158111572266
-18.261394500732422
-11.443329811096191
-4.751984119415283
-16.625011444091797
-13.952634811401367
-14.060383796691895
-11.697519302368164
-9.909695625305176
-19.402494430541992
-16.44924545288086
-16.25803565979004
-9.609379768371582
-14.87254524230957
-14.060528755187988
-18.633220672607422
-18.782512664794922
-6.561474323272705
-9.336698532104492
-17.725650787353516
-18.597118377685547
-12.437715530395508
-15.239131927490234
-16.450042724609375
-14.120026588439941
-15.764652252197266
-9.69307804107666
-19.028074264526367
-16.00243377685547
-17.123138427734375
-12.703134536743164
-14.386837005615234
-8.187689781188965
-15.696195602416992
2.3936614990234375
6.65898323059082
1.7091608047485352
19.467697143554688
12.432744026184082
14.228659629821777
1.5985326766967773
3.546969413757324
4.569613456726074
14.831522941589355
15.076579093933105
13.594032287597656
9.513930320739746
3.129627227783203
0.03238201141357422
1.9189729690551758
19.19021987915039
6.330356597900391
14.403621673583984
8.441730499267578
18.778980255126953
9.533586502075195
11.362144470214844
15.675088882446289
3.815793037414551
4.538776397705078
11.583332061767578
1.2438268661499023
18.58711051940918
19.13479995727539
7.907196044921875
9.50251579284668
11.919936180114746
14.827491760253906
10.806978225708008
14.9628324508667
1.2350292205810547
13.321832656860352
6.009769439697266
16.005456924438477
4.684883117675781
7.385565757751465
17.749256134033203
14.970687866210938
7.296186447143555
2.337630271911621
18.963619232177734
8.640597343444824
13.961971282958984
5.955330848693848
0.47317981719970703
4.434750556945801
17.562576293945313
14.955461502075195
17.075214385986328
12.939443588256836
19.577980041503906
9.547622680664063
13.595049858093262
7.656444549560547
14.213200569152832
4.949904441833496
10.407990455627441
7.464169502258301
10.38569450378418
11.546388626098633
14.882332801818848
7.329501152038574
3.629610061645508
10.354843139648438
12.587194442749023
1.3055143356323242
18.26568031311035
3.3724613189697266
16.70914077758789
10.239927291870117
-12.58674430847168
-15.988598823547363
-16.526613235473633
-12.419286727905273
-9.821782112121582
-16.02120590209961
-11.445712089538574
-15.952829360961914
-18.5640869140625
-18.842426300048828
-16.171743392944336
-16.938899993896484
-16.982131958007813
-13.47803020477295
-11.36197566986084
-14.160289764404297
-14.06560230255127
-9.000439643859863
-13.200068473815918
-14.568445205688477
-13.838912963867188
-14.919045448303223
-9.908990859985352
-12.231976509094238
-9.553400993347168
-18.855609893798828
-0.7833566665649414
-6.418560981750488
-9.084336280822754
-14.876419067382813
-11.051535606384277
-15.422442436218262
-16.828990936279297
-19.167041778564453
-10.65603256225586
-16.662456512451172
-15.345450401306152
-18.803611755371094
-6.051846981048584
-8.242925643920898
-19.50579071044922
-17.033611297607422
4.099509239196777
13.445854187011719
18.764171600341797
6.0462799072265625
18.692638397216797
4.6940460205078125
3.943140983581543
5.330787658691406
10.961928367614746
16.48447036743164
2.8465776443481445
0.029783248901367188
1.688619613647461
18.056575775146484
13.499850273132324
17.56340789794922
7.189221382141113
0.1187734603881836
15.113361358642578
17.18988037109375
19.56930160522461
13.910320281982422
15.588414192199707
6.594524383544922
12.345417976379395
17.521724700927734
5.6098527908325195
0.10029220581054688
19.382247924804688
4.151876449584961
6.886274337768555
2.284088134765625
16.95403289794922
11.937821388244629
10.079171180725098
5.14531135559082
7.250826835632324
10.687981605529785
11.2844877243042
2.2984046936035156
10.686789512634277
8.549271583557129
1.4364128112792969
14.470952033996582
17.338390350341797
13.752035140991211
10.6350736618042
8.325506210327148
16.619285583496094
18.82611846923828
1.5351381301879883
13.095778465270996
10.45851993560791
19.212665557861328
6.767183303833008
9.054980278015137
15.1556978225708
9.576634407043457
15.014871597290039
19.069156646728516
13.960535049438477
16.723350524902344
9.39381217956543
13.423843383789063
3.674448013305664
7.674590110778809
15.624956130981445
16.259836196899414
2.6624526977539063
10.090228080749512
1.268843650817871
8.148983001708984
-11.434618949890137
-5.224089622497559
-18.54697036743164
-17.393583297729492
-12.736125946044922
-10.602742195129395
-18.595184326171875
-14.345121383666992
-18.51599884033203
-18.685684204101563
-12.07123851776123
-15.728578567504883
-19.124019622802734
-14.596882820129395
-19.878795623779297
-0.7263517379760742
-15.629220962524414
-15.227119445800781
-17.037124633789063
-18.541963577270508
-14.971269607543945
-17.337976455688477
-9.95364761352539
-15.18293571472168
-5.602880477905273
-16.65390396118164
-9.681138038635254
-15.620806694030762
-15.537302017211914
-16.679279327392578
-12.319259643554688
-6.2969279289245605
-9.220073699951172
-15.389859199523926
-14.96805191040039
-8.92724895477295
-14.560741424560547
-19.276813507080078
-11.424022674560547
-18.0465030670166
-19.43236541748047
-15.826763153076172
-15.97709846496582
-18.895660400390625
-8.776512145996094
-13.760079383850098
2.3574981689453125
5.336710453033447
15.128593444824219
12.785417556762695
2.325282573699951
17.452587127685547
1.322977066040039
11.105613708496094
18.79055404663086
13.185300827026367
14.84718132019043
17.571229934692383
14.645358085632324
12.062576293945313
1.9667181968688965
16.22541046142578
14.366275787353516
12.254405975341797
12.112991333007813
13.3504638671875
19.863319396972656
9.963910102844238
11.307577133178711
15.716176986694336
7.036633014678955
13.650545120239258
17.049768447875977
17.510334014892578
5.664743423461914
13.301233291625977
10.220270156860352
9.079195022583008
1.5876049995422363
0.10643148422241211
9.609506607055664
6.639459133148193
15.12878704071045
9.66555404663086
17.09865951538086
0.17365360260009766
10.304213523864746
9.222478866577148
15.737884521484375
18.524749755859375
7.013073444366455
11.855581283569336
10.390506744384766
10.182004928588867
19.815200805664063
8.366567611694336
14.946268081665039
14.296770095825195
9.201619148254395
18.254703521728516
16.575763702392578
14.387889862060547
7.172008991241455
15.533235549926758
12.646968841552734
4.010410308837891
6.67672061920166
15.086462020874023
12.684883117675781
1.7680273056030273
16.181827545166016
11.127249717712402
2.873758316040039
7.6559062004089355
14.086246490478516
4.917584419250488
10.655021667480469
7.120609760284424
10.11039924621582
-6.125614643096924
-13.097034454345703
-17.4404296875
-9.338733673095703
-17.78789520263672
-9.95291805267334
-14.681910514831543
-10.784385681152344
-0.5141043663024902
-19.833351135253906
-15.876797676086426
-9.09034538269043
-14.518043518066406
-14.10372543334961
-11.090041160583496
-19.32037925720215
-9.517507553100586
-18.22818946838379
-16.902088165283203
-14.725157737731934
-16.017749786376953
-18.123226165771484
-17.034461975097656
-16.330154418945313
-9.811328887939453
-15.558202743530273
-18.770671844482422
-12.878559112548828
-14.230236053466797
-16.874479293823242
-15.106608390808105
-6.635921955108643
-14.43066692352295
-16.832012176513672
-11.748276710510254
-16.02396583557129
-19.678226470947266
-19.988399505615234
-12.865049362182617
-13.833852767944336
-16.63079833984375
-12.48579216003418
-16.337493896484375
-8.144210815429688
-18.731081008911133
-15.943196296691895
3.012430191040039
13.753828048706055
7.204887390136719
9.413928985595703
12.508330345153809
16.402538299560547
11.234818458557129
17.58292007446289
16.55023765563965
4.916304588317871
11.910395622253418
15.968864440917969
4.051764488220215
0.5440139770507813
18.051551818847656
2.772672653198242
15.009296417236328
12.495312690734863
19.996047973632813
10.745314598083496
17.873546600341797
4.633087158203125
7.57442569732666
10.502503395080566
16.285926818847656
9.801695823669434
14.269571304321289
7.644025802612305
2.0344419479370117
11.058563232421875
14.08110523223877
19.416488647460938
12.175975799560547
19.949495315551758
5.551794052124023
5.932323455810547
8.283215522766113
2.081399917602539
5.658255577087402
5.034978866577148
10.363480567932129
3.8769664764404297
9.730948448181152
14.764552116394043
7.303427696228027
14.15594482421875
14.566868782043457
11.153448104858398
15.065289497375488
7.435919761657715
18.98926544189453
10.272950172424316
19.343528747558594
12.305038452148438
2.1465749740600586
2.1594858169555664
18.43838882446289
2.1498794555664063
13.771361351013184
8.264364242553711
9.12010669708252
7.054225921630859
14.715487480163574
15.790362358093262
2.6019973754882813
12.295602798461914
-16.418655395507813
-16.98806381225586
-6.075967311859131
-12.605781555175781
-11.933929443359375
-18.58297348022461
-17.127727508544922
-19.726682662963867
-8.38014030456543
-14.45483684539795
-0.6289801597595215
-18.468685150146484
-16.824655532836914
-8.900598526000977
-15.859575271606445
-18.417631149291992
-16.133386611938477
-19.47783088684082
-11.534708023071289
-15.258705139160156
-19.380874633789063
-14.09547233581543
-13.743034362792969
-8.754463195800781
-10.196301460266113
-15.244552612304688
-16.424148559570313
-19.633453369140625
-12.917482376098633
-11.10510540008545
-15.7421236038208
-18.49272346496582
-10.241458892822266
-16.714557647705078
-0.33622074127197266
-10.178516387939453
-11.410968780517578
-6.463174819946289
-13.65207576751709
-0.5926332473754883
-16.67068099975586
-15.038335800170898
-11.346508026123047
-16.574363708496094
-14.505573272705078
-16.471054077148438
-19.09899139404297
-18.96100616455078
-13.802993774414063
-8.861859321594238
-15.414697647094727
2.922335624694824
4.740326404571533
8.11463737487793
18.990238189697266
11.679320335388184
8.865200996398926
10.078347206115723
9.616844177246094
12.702665328979492
1.121166706085205
12.049281120300293
5.607259750366211
17.16223907470703
9.463264465332031
19.760770797729492
1.6861753463745117
16.226001739501953
13.36443042755127
8.183796882629395
10.138948440551758
13.705589294433594
1.054887294769287
18.165586471557617
16.591398239135742
6.241351127624512
3.4339218139648438
14.895906448364258
13.207836151123047
7.731726169586182
18.904804229736328
7.01527214050293
11.615747451782227
9.457693099975586
13.530818939208984
5.000693321228027
19.478267669677734
10.777166366577148
11.359063148498535
9.003364562988281
17.691965103149414
11.517242431640625
19.539257049560547
6.641453742980957
0.49129772186279297
2.1623568534851074
9.907313346862793
15.40609073638916
2.5447630882263184
16.832822799682617
13.185100555419922
6.448782444000244
5.952545166015625
14.51989459991455
5.360040664672852
13.00416374206543
14.36465835571289
10.289519309997559
5.018087387084961
14.32989501953125
14.6875
14.98269271850586
2.345019817352295
2.321682929992676
12.469467163085938
5.167288780212402
18.294933319091797
0.2608466148376465
-19.970958709716797
-5.216750144958496
-8.693690299987793
-19.215438842773438
-17.66779899597168
-11.350101470947266
-12.116281509399414
-17.76382827758789
-17.234294891357422
-0.5264406204223633
-19.13320541381836
-14.475818634033203
-11.527018547058105
-18.349138259887695
-12.204834938049316
-5.099363327026367
-15.146461486816406
-13.729413986206055
-17.287429809570313
-10.905592918395996
-16.884729385375977
-12.418886184692383
-16.86629867553711
-16.56987953186035
-19.203588485717773
-8.951889991760254
-13.929180145263672
-9.416648864746094
-11.222529411315918
-18.66790771484375
-14.645902633666992
-9.524457931518555
-14.979597091674805
-1.0601344108581543
-5.895225524902344
-15.440332412719727
-14.284124374389648
-16.021282196044922
-14.737489700317383
-15.092780113220215
-14.328783988952637
-15.614157676696777
-19.081939697265625
-19.545021057128906
-12.207200050354004
-3.5076961517333984
-7.604659080505371
-16.1484317779541
-18.020282745361328
-16.57513427734375
6.199023723602295
9.956428527832031
11.03449535369873
7.11121940612793
11.964862823486328
4.80922269821167
18.5588321685791
11.163668632507324
3.4462947845458984
17.747196197509766
2.817450523376465
15.689205169677734
15.069795608520508
16.857484817504883
7.9540886878967285
4.888618469238281
9.529046058654785
11.404739379882813
16.19167137145996
2.7019295692443848
13.53819751739502
1.055994987487793
7.702681541442871
16.476579666137695
0.07506084442138672
13.285414695739746
6.246322154998779
0.6712026596069336
5.519582748413086
13.711854934692383
6.817605972290039
4.912370681762695
9.273538589477539
10.55036449432373
19.002744674682617
4.104626655578613
13.007699966430664
1.025376319885254
12.180023193359375
13.458484649658203
2.7600560188293457
0.8743648529052734
3.9491100311279297
19.753490447998047
12.396903038024902
2.817749500274658
15.93204116821289
16.568466186523438
5.794094085693359
9.751571655273438
10.304100036621094
19.658992767333984
15.223464965820313
7.458305358886719
11.414210319519043
14.081068992614746
17.086875915527344
19.367733001708984
11.936479568481445
7.658770561218262
14.105362892150879
1.7936434745788574
1.9367165565490723
15.323990821838379
3.075277328491211
17.574037551879883
-13.700767517089844
-13.499725341796875
-11.882694244384766
-10.96987533569336
-14.394729614257813
-17.044174194335938
-19.52800178527832
-15.531669616699219
-17.530956268310547
-15.494640350341797
-5.093845367431641
-18.80611801147461
-13.094917297363281
-15.950736999511719
-19.001359939575195
-10.757349014282227
-12.24206829071045
-9.741217613220215
-16.505340576171875
-11.777246475219727
-19.037389755249023
-19.58012580871582
-15.200825691223145
-13.819742202758789
-9.190842628479004
-15.740644454956055
-0.8536477088928223
-6.669468879699707
-13.276262283325195
-15.187068939208984
-15.040559768676758
-16.870643615722656
-12.770017623901367
-14.083763122558594
-10.59956169128418
-17.377901077270508
-16.490177154541016
-17.839509963989258
-17.301544189453125
-12.377585411071777
-16.94600486755371
-8.797812461853027
-11.407793045043945
-16.085725784301758
-19.005332946777344
-19.917156219482422
-16.178354263305664
5.978341102600098
10.555109024047852
9.124077796936035
5.49542236328125
17.06850242614746
3.004776954650879
16.674549102783203
10.66035270690918
1.958510398864746
3.958451271057129
3.3659534454345703
10.880572319030762
16.328062057495117
14.436073303222656
6.396345138549805
1.4169635772705078
11.586846351623535
14.35638427734375
0.023069381713867188
4.711280822753906
16.4448299407959
16.850309371948242
10.270355224609375
12.613897323608398
19.714397430419922
5.493433952331543
10.145966529846191
9.303881645202637
17.502952575683594
19.009708404541016
18.933856964111328
11.443106651306152
19.02889633178711
18.093944549560547
15.186450958251953
15.73126220703125
14.750944137573242
14.5460786819458
3.329911231994629
12.883498191833496
1.7392196655273438
16.237794876098633
13.627111434936523
2.6944971084594727
15.969877243041992
12.302515983581543
3.6752147674560547
5.723511695861816
12.68919563293457
19.802326202392578
0.19867706298828125
13.650198936462402
10.783180236816406
6.577790260314941
14.133024215698242
13.190256118774414
8.430537223815918
8.128639221191406
9.497084617614746
9.39771842956543
15.599594116210938
18.136295318603516
1.1751785278320313
8.098633766174316
17.35276222229004
10.137401580810547
10.338274955749512
16.019243240356445
7.503293991088867
10.62973690032959
18.525375366210938
18.251298904418945
16.56203842163086
1.3599672317504883
19.672039031982422
-17.632556915283203
-16.05351448059082
-17.674047470092773
-10.301409721374512
-17.475627899169922
-16.348514556884766
-11.685354232788086
-19.96369171142578
-15.514968872070313
-5.650134086608887
-12.26054859161377
-12.772789001464844
-14.317192077636719
-9.293872833251953
-19.555744171142578
-8.812569618225098
-16.635807037353516
-15.549001693725586
-17.41586685180664
-11.727346420288086
-18.786209106445313
-17.204448699951172
-10.535058975219727
-0.6448545455932617
-6.10089111328125
-13.06317138671875
-5.360980987548828
-9.457013130187988
-15.815140724182129
-10.733980178833008
-2.455810070037842
-11.779949188232422
-13.829524993896484
-17.647628784179688
-18.87434196472168
-14.519063949584961
-14.749109268188477
-11.207862854003906
-14.420143127441406
-16.039714813232422
-17.59467315673828
-17.294170379638672
-12.725171089172363
9.177336692810059
6.181396007537842
10.18149185180664
8.046935081481934
11.09778881072998
1.4216041564941406
1.6648378372192383
15.021331787109375
16.56283950805664
16.820873260498047
15.950986862182617
13.901308059692383
0.7853813171386719
0.29437255859375
11.265693664550781
6.792854309082031
17.545995712280273
2.7595205307006836
1.2815437316894531
15.087678909301758
4.753662109375
0.50836181640625
12.154041290283203
7.484962463378906
17.559528350830078
14.844314575195313
18.638397216796875
18.354843139648438
5.44697904586792
18.152612686157227
9.566264152526855
17.459863662719727
12.540107727050781
5.632061004638672
16.057456970214844
1.426152229309082
3.0924530029296875
12.446367263793945
17.13758659362793
7.457418441772461
3.8898792266845703
3.5162534713745117
13.188274383544922
1.0844078063964844
16.962871551513672
15.511474609375
2.857008934020996
16.980533599853516
6.572206020355225
4.860141754150391
8.919809341430664
8.557777404785156
18.990772247314453
14.698101043701172
11.911799430847168
14.810511589050293
9.442859649658203
12.968681335449219
1.839162826538086
2.9059181213378906
8.161863327026367
14.199080467224121
9.276422500610352
4.042816162109375
9.854948043823242
5.079719066619873
10.680179595947266
16.947481155395508
9.893653869628906
-16.477909088134766
-10.479541778564453
-18.050260543823242
-17.32183265686035
-8.012736320495605
-14.555630683898926
-17.221696853637695
-11.484086990356445
-9.404858589172363
-9.182705879211426
-18.557722091674805
-16.37548828125
-13.66688346862793
-16.73668670654297
-18.903244018554688
-17.04226303100586
-17.785972595214844
-19.633222579956055
-16.000389099121094
-16.184463500976563
-11.761377334594727
-19.442516326904297
-6.5962910652160645
-11.148177146911621
-16.42304229736328
-15.363855361938477
-14.154974937438965
-15.774859428405762
-10.916440963745117
-11.380743026733398
-16.30821990966797
-18.115285873413086
-11.851730346679688
-10.578474044799805
-14.519643783569336
-14.878829956054688
-13.90109634399414
-19.943485260009766
-0.28879356384277344
-11.293094635009766
-19.62565040588379
-16.80742073059082
-19.850372314453125
-12.530057907104492
-13.85881233215332
-16.27745819091797
8.519938468933105
6.288507461547852
12.604509353637695
8.75180435180664
16.729541778564453
2.478123664855957
12.34122371673584
17.763545989990234
13.809886932373047
1.2176313400268555
10.091476440429688
7.111878395080566
14.679115295410156
12.233384132385254
17.7108097076416
15.74482536315918
15.428589820861816
11.674568176269531
4.607672691345215
2.734161376953125
11.240848541259766
18.339004516601563
2.2091617584228516
10.402259826660156
10.957876205444336
11.861577033996582
14.171542167663574
5.103742599487305
19.606117248535156
11.060698509216309
9.82893180847168
14.688363075256348
9.299922943115234
9.989835739135742
5.800122261047363
7.075397491455078
1.9235296249389648
7.292798042297363
18.705642700195313
12.876394271850586
13.390284538269043
7.427006721496582
4.321244239807129
15.589463233947754
17.8240966796875
12.712539672851563
1.3408803939819336
19.533660888671875
17.244157791137695
9.48436164855957
13.902902603149414
9.63181209564209
1.6396360397338867
18.43730926513672
16.08348846435547
10.17724609375
18.573585510253906
11.348335266113281
8.94714069366455
0.6931838989257813
14.012523651123047
6.019618988037109
17.3299617767334
13.349539756774902
14.844900131225586
4.7724609375
15.22761344909668
13.385149955749512
1.9850749969482422
5.190153121948242
15.326486587524414
4.02756404876709
1.991067886352539
-18.376190185546875
-1.0308847427368164
-14.087000846862793
-12.908683776855469
-14.621304512023926
-13.982234001159668
-11.509637832641602
-10.942795753479004
-16.961959838867188
-0.5660066604614258
-9.064531326293945
-16.04247283935547
-19.248950958251953
-19.884140014648438
-13.850387573242188
-9.906791687011719
-15.114555358886719
-9.954800605773926
-13.357318878173828
-17.685976028442383
-18.738462448120117
-9.021551132202148
-5.553946495056152
-16.825496673583984
-16.02869415283203
-7.521938800811768
-11.472723960876465
-18.313634872436523
-19.094165802001953
-16.43021011352539
-0.15547657012939453
-7.13552713394165
-10.594785690307617
-14.37564468383789
-15.062085151672363
-16.46160316467285
-15.633556365966797
-18.39102554321289
-12.291511535644531
-18.044803619384766
-19.872352600097656
-5.026036262512207
-18.015209197998047
-19.76028060913086
-11.649293899536133
-15.509469032287598
-17.610095977783203
-13.75770378112793
-19.8083553314209
-18.076927185058594
-15.088053703308105
6.357091903686523
7.434381484985352
3.4988908767700195
18.918624877929688
5.840659141540527
1.310622215270996
13.774140357971191
15.207531929016113
7.761246681213379
9.94267463684082
14.4218168258667
9.504225730895996
4.927643775939941
14.370654106140137
15.627296447753906
8.833297729492188
1.7074308395385742
9.703082084655762
0.9531040191650391
0.23923397064208984
12.872259140014648
12.164487838745117
18.588077545166016
11.69819164276123
14.802266120910645
13.941217422485352
12.435064315795898
17.565799713134766
17.293821334838867
6.983445167541504
14.939002990722656
12.518033027648926
14.352034568786621
15.84124755859375
10.607247352600098
10.723121643066406
3.6586122512817383
9.376173973083496
16.01604461669922
17.724634170532227
5.841093063354492
14.385232925415039
0.33587169647216797
3.1216373443603516
0.7620468139648438
10.986103057861328
16.140766143798828
10.284623146057129
3.0768566131591797
11.221197128295898
12.892921447753906
7.992725372314453
14.181961059570313
2.1036367416381836
13.002646446228027
2.3560686111450195
14.776984214782715
8.949838638305664
18.778003692626953
17.361543655395508
11.562959671020508
11.847466468811035
2.7514028549194336
8.651183128356934
4.460906982421875
7.878448486328125
5.072066307067871
16.414335250854492
6.044521331787109
13.5513916015625
16.60706329345703
5.100428581237793
13.34399700164795
2.7855796813964844
-11.136042594909668
-10.395124435424805
-19.947608947753906
-15.42509651184082
-11.963160514831543
-11.014269828796387
-16.015546798706055
-13.375053405761719
-15.264104843139648
-16.492881774902344
-13.13088321685791
-15.579843521118164
-9.372973442077637
-12.796863555908203
-18.188007354736328
-15.813798904418945
-16.561080932617188
-10.967594146728516
-11.305506706237793
-17.30402183532715
-5.537861347198486
-9.496404647827148
-15.674150466918945
-17.899600982666016
-19.031631469726563
-7.542911529541016
-7.029169082641602
-12.005823135375977
-4.970446586608887
-18.198246002197266
-13.65999984741211
-11.843035697937012
-15.424428939819336
-14.899481773376465
-13.85726547241211
-15.528894424438477
-16.047691345214844
-18.514400482177734
-19.538068771362305
-0.06334400177001953
-13.990560531616211
-17.39875030517578
-17.788801193237305
-16.672143936157227
-15.961250305175781
-15.72795295715332
6.609710693359375
14.343393325805664
2.5038671493530273
7.020002365112305
18.314430236816406
5.594121932983398
17.031265258789063
9.414761543273926
19.27985382080078
9.428865432739258
15.91353702545166
2.3643226623535156
15.290493965148926
5.760363578796387
8.760213851928711
8.673304557800293
17.3520565032959
13.239587783813477
3.636075973510742
9.059693336486816
10.143576622009277
18.07223129272461
5.102470397949219
7.111394882202148
18.250686645507813
12.091090202331543
16.474411010742188
18.808162689208984
15.223447799682617
16.528657913208008
12.240485191345215
14.774197578430176
2.6891040802001953
11.169978141784668
9.907119750976563
16.005949020385742
15.630915641784668
2.0113515853881836
5.31259822845459
11.270817756652832
13.825212478637695
17.796817779541016
11.629576683044434
8.659850120544434
13.99716854095459
15.107317924499512
16.755718231201172
3.7346839904785156
19.80364227294922
13.296541213989258
0.3024578094482422
13.674564361572266
2.5306663513183594
7.444491386413574
9.367521286010742
2.223191261291504
15.816827774047852
14.340449333190918
4.248125076293945
17.771514892578125
12.223541259765625
10.458138465881348
5.091547012329102
11.13965129852295
2.570591926574707
16.529165267944336
7.245200157165527
4.45610237121582
7.144454002380371
6.501387596130371
18.687129974365234
9.30306625366211
17.43023109436035
19.49203109741211
14.932450294494629
12.174491882324219
2.381763458251953
10.866864204406738
19.648672103881836
16.004186630249023
3.8699560165405273
5.265229225158691
4.332553863525391
13.74573802947998
16.36568832397461
3.710956573486328
-17.573623657226563
-10.5641450881958
-0.24096393585205078
-10.229978561401367
-16.025297164916992
-16.159502029418945
-14.273667335510254
-12.082921981811523
-14.992206573486328
-19.6810302734375
-16.48503875732422
-17.635677337646484
-12.334187507629395
-16.288942337036133
-15.805426597595215
-18.366479873657227
-13.824882507324219
-17.503318786621094
-18.153295516967773
-9.505484580993652
-11.657444953918457
-16.14156723022461
-14.441818237304688
-0.13625240325927734
-14.356086730957031
-18.98255729675293
-13.967206954956055
-4.607538223266602
-18.51109504699707
-18.732614517211914
-6.645025730133057
-12.677363395690918
-11.525323867797852
-9.091938972473145
-19.311355590820313
-15.724481582641602
-14.50227165222168
-16.979434967041016
-13.498233795166016
-17.445819854736328
-16.32357406616211
-16.44564437866211
-10.89660930633545
-10.189573287963867
-16.004657745361328
-17.419815063476563
-19.984527587890625
5.646359443664551
3.1075315475463867
3.046328544616699
9.93803882598877
15.414036750793457
11.36923599243164
10.91778564453125
13.369719505310059
19.105133056640625
4.491559982299805
7.800414085388184
15.575939178466797
14.872010231018066
4.578084945678711
3.069915771484375
16.391395568847656
14.842405319213867
13.075820922851563
1.9035520553588867
13.164727210998535
10.22313117980957
17.363727569580078
1.8134098052978516
13.739842414855957
13.320223808288574
5.597454071044922
9.128927230834961
10.036877632141113
15.770328521728516
14.670692443847656
19.653907775878906
18.690540313720703
8.258771896362305
8.870524406433105
4.943418502807617
0.26499462127685547
10.85403823852539
16.314254760742188
18.35088348388672
16.48970603942871
12.230595588684082
10.49544620513916
14.059459686279297
19.464487075805664
13.288795471191406
15.929577827453613
0.8966884613037109
17.436622619628906
5.054682731628418
15.357755661010742
8.928242683410645
3.8487043380737305
14.051412582397461
16.76226806640625
10.663021087646484
2.242034912109375
12.922029495239258
10.209506034851074
7.354066848754883
10.922296524047852
12.091675758361816
1.3593511581420898
8.514091491699219
8.472818374633789
17.430805206298828
9.600578308105469
7.6934099197387695
4.212961196899414
18.992149353027344
15.726652145385742
1.3630456924438477
6.42548942565918
14.424683570861816
10.658238410949707
18.991546630859375
17.145902633666992
6.306710243225098
19.91128158569336
13.671989440917969
1.721663475036621
7.474028587341309
16.76950454711914
13.637950897216797
17.806400299072266
-17.729469299316406
-0.8515286445617676
-11.444245338439941
-13.125267028808594
-15.392210006713867
-16.853439331054688
-11.251380920410156
-12.693885803222656
-16.582176208496094
-6.19999361038208
-16.075721740722656
-17.341083526611328
-13.856863021850586
-11.08797836303711
-18.383220672607422
-13.932695388793945
-14.416135787963867
-1.0137686729431152
-14.255593299865723
-16.764739990234375
-19.818195343017578
-12.513198852539063
-9.544272422790527
-17.807214736938477
-9.677700996398926
-4.065150737762451
-15.562768936157227
-7.272739887237549
-4.454397678375244
-17.969207763671875
-15.289536476135254
-16.635478973388672
-11.54548168182373
-11.861394882202148
-18.041545867919922
-17.25506591796875
-14.447689056396484
-17.26266098022461
-19.706329345703125
-15.426345825195313
-16.1363525390625
-19.118892669677734
-13.757329940795898
-11.708951950073242
-18.999235153198242
-19.404613494873047
-10.185256958007813
-11.3480806350708
-16.96761131286621
11.50080394744873
5.366764068603516
9.025300979614258
14.310193061828613
1.5687665939331055
10.41611385345459
7.4067792892456055
1.3533668518066406
16.748004913330078
12.651395797729492
2.382208824157715
5.780117988586426
16.330116271972656
2.8558006286621094
8.210877418518066
11.424286842346191
14.065251350402832
3.2600345611572266
11.470105171203613
10.952293395996094
7.100284576416016
7.91008186340332
10.65900993347168
9.601449966430664
15.429814338684082
4.023150444030762
9.451888084411621
0.8315877914428711
16.02869415283203
2.276273727416992
2.3509902954101563
12.687631607055664
5.536650657653809
12.513778686523438
16.110919952392578
13.855467796325684
11.378100395202637
15.697281837463379
11.949037551879883
4.356990814208984
5.283858299255371
5.144545555114746
8.090716361999512
17.154678344726563
14.117668151855469
14.480971336364746
16.381175994873047
4.59050178527832
12.854353904724121
19.762981414794922
15.704337120056152
14.179946899414063
14.89820384979248
15.188373565673828
18.60982322692871
19.166263580322266
17.470069885253906
5.024834632873535
8.976194381713867
5.908485412597656
1.2000913619995117
5.264354705810547
13.995057106018066
15.626947402954102
1.1087579727172852
14.27032470703125
17.898014068603516
10.250384330749512
10.192354202270508
18.293350219726563
17.457555770874023
12.371343612670898
-15.888484001159668
-16.29479217529297
-16.236419677734375
-16.347496032714844
-12.696331024169922
-18.845516204833984
-13.548978805541992
-0.7095189094543457
-10.989656448364258
-11.443748474121094
-9.798540115356445
-19.719480514526367
-13.715774536132813
-13.830785751342773
-19.234737396240234
-19.192134857177734
-14.490714073181152
-15.896018981933594
-17.041439056396484
-8.580471992492676
-4.665139198303223
-19.396440505981445
-17.23881721496582
-16.529672622680664
-6.649867057800293
-4.509233474731445
-17.25142478942871
-3.4366989135742188
-10.693549156188965
-17.015453338623047
-19.00897216796875
-16.34137725830078
-0.7171998023986816
-10.822676658630371
-15.066778182983398
-13.632516860961914
-18.652751922607422
-18.568572998046875
-11.750653266906738
-9.74228286743164
-16.973495483398438
-19.399757385253906
-11.011458396911621
-17.558441162109375
-13.384889602661133
-11.833271026611328
-19.703723907470703
-12.250921249389648
-19.36263084411621
-15.901159286499023
-0.6834688186645508
-16.0599365234375
6.266005516052246
7.797595977783203
19.20407485961914
3.551971435546875
11.51732063293457
14.253138542175293
12.963178634643555
2.9475831985473633
11.976778030395508
5.405994415283203
2.5636701583862305
0.9606685638427734
19.042747497558594
7.434694290161133
16.63410186767578
11.615816116333008
10.359400749206543
8.025239944458008
18.628341674804688
14.03991985321045
6.181069374084473
13.806960105895996
19.119050979614258
9.894633293151855
12.977359771728516
15.994187355041504
11.598836898803711
2.2000961303710938
15.08070182800293
18.210102081298828
15.66112232208252
2.3968067169189453
17.7601318359375
14.83462905883789
6.197741508483887
13.273187637329102
14.632328987121582
10.443538665771484
16.19008445739746
11.428699493408203
9.028355598449707
10.928291320800781
17.32109260559082
5.4771270751953125
17.235198974609375
4.782950401306152
0.16420650482177734
11.994678497314453
15.30549144744873
15.229940414428711
11.719633102416992
1.746159553527832
8.931124687194824
13.958497047424316
18.809696197509766
6.6404266357421875
13.583537101745605
14.849225997924805
2.0123071670532227
4.2296881675720215
9.587091445922852
8.70504093170166
9.18682861328125
11.936232566833496
15.77151870727539
16.217222213745117
3.8269824981689453
15.210626602172852
17.75763702392578
4.335566520690918
9.143909454345703
16.454814910888672
15.783391952514648
2.1843786239624023
17.845794677734375
-12.121402740478516
-15.909038543701172
-13.69669246673584
-17.92577362060547
-13.30036449432373
-10.95235824584961
-4.243884563446045
-18.352821350097656
-0.7299208641052246
-18.323074340820313
-9.760193824768066
-10.584962844848633
-16.278919219970703
-11.634437561035156
-14.636611938476563
-14.756160736083984
-13.875391006469727
-0.561767578125
-17.262313842773438
-11.775840759277344
-18.018150329589844
-1.0948753356933594
-12.217918395996094
-16.93680191040039
-11.244836807250977
-14.13735580444336
-0.5105433464050293
-16.977346420288086
-16.827533721923828
-6.567981243133545
-5.141608715057373
-12.326484680175781
-19.201108932495117
-15.128629684448242
-15.816543579101563
-10.722928047180176
-15.867546081542969
-17.326507568359375
-17.988351821899414
-19.511463165283203
-15.52097225189209
-19.333515167236328
-9.566145896911621
-12.223403930664063
-19.836406707763672
-8.717007637023926
-13.511974334716797
-16.302602767944336
-19.57636833190918
-15.633064270019531
6.128192901611328
17.18891143798828
10.759397506713867
2.5880231857299805
10.680410385131836
19.509349822998047
17.92438507080078
14.498052597045898
16.511178970336914
5.903262138366699
3.525742530822754
18.89386558532715
1.2387323379516602
10.935420989990234
12.802323341369629
18.360166549682617
1.5816631317138672
10.81943416595459
15.912226676940918
18.536701202392578
12.048274040222168
7.203342437744141
16.328807830810547
9.21540641784668
15.090283393859863
4.5357666015625
5.339694976806641
17.746097564697266
18.94060516357422
10.387561798095703
3.461798667907715
14.084039688110352
12.41210651397705
3.3614158630371094
7.504156112670898
14.46043872833252
18.483959197998047
6.603835105895996
1.7393407821655273
1.5617895126342773
10.512003898620605
12.343387603759766
3.2188634872436523
9.332773208618164
8.563159942626953
8.672696113586426
1.9538259506225586
8.030519485473633
1.5221319198608398
17.43885040283203
9.326089859008789
16.645854949951172
8.748111724853516
4.186745643615723
9.806693077087402
14.027615547180176
4.598102569580078
17.771095275878906
19.76883316040039
14.787550926208496
14.632545471191406
6.282466888427734
13.421797752380371
13.330714225769043
1.5531129837036133
8.828328132629395
-15.343423843383789
-16.038068771362305
-18.940933227539063
-2.6893372535705566
-14.757011413574219
-11.320779800415039
-19.546308517456055
-18.24001121520996
-19.03215789794922
-11.87980842590332
-18.02353286743164
-12.17696762084961
-13.360532760620117
-0.19588088989257813
-18.231966018676758
-14.12983512878418
-18.613937377929688
-16.630531311035156
-16.617591857910156
-0.8441801071166992
-17.0511474609375
-17.780742645263672
-14.825935363769531
-16.677440643310547
-11.995994567871094
-17.23956298828125
-7.263376712799072
-5.520197868347168
-11.411498069763184
-10.217496871948242
-16.5831298828125
-4.8203654289245605
-12.786844253540039
-16.16836929321289
-1.0706329345703125
-19.700824737548828
-15.001476287841797
-15.385415077209473
-11.285746574401855
-11.789608001708984
-9.005276679992676
-9.55655574798584
-14.112149238586426
6.120904922485352
10.1522798538208
13.026516914367676
8.983956336975098
17.53662109375
17.9314022064209
6.500041961669922
2.0295963287353516
9.71496868133545
12.022361755371094
1.6225805282592773
1.7644309997558594
3.92148494720459
7.3591156005859375
3.8600025177001953
1.5253019332885742
14.046960830688477
18.034095764160156
14.571634292602539
17.726444244384766
12.730029106140137
1.2275896072387695
15.29853630065918
14.188745498657227
1.9191694259643555
8.567974090576172
11.445318222045898
19.84990692138672
3.473215103149414
10.476909637451172
12.812058448791504
11.230681419372559
10.541626930236816
18.4261417388916
3.6233339309692383
9.022382736206055
4.668381690979004
19.01018524169922
16.247318267822266
19.789928436279297
15.312471389770508
6.20175838470459
5.728203773498535
16.812179565429688
18.29084014892578
18.117435455322266
16.63414192199707
12.309584617614746
11.1384859085083
15.607622146606445
19.755762100219727
14.460777282714844
12.794404029846191
8.348012924194336
0.141021728515625
2.7594127655029297
15.34940242767334
6.63265323638916
8.434357643127441
10.882668495178223
14.2735595703125
15.590621948242188
2.810175895690918
8.771132469177246
6.608115196228027
10.49535083770752
1.3067455291748047
9.0072603225708
17.877737045288086
14.729158401489258
11.233567237854004
7.933191299438477
8.000743865966797
14.915468215942383
13.32200813293457
12.816208839416504
4.839444160461426
13.764671325683594
15.838946342468262
-2.2345328330993652
-19.718360900878906
-17.705984115600586
-19.137874603271484
-13.287174224853516
-14.84858226776123
-12.435784339904785
-13.07034683227539
-13.375553131103516
-19.513877868652344
-12.725151062011719
-12.353235244750977
-13.15918254852295
-14.237138748168945
-14.841915130615234
-16.366455078125
-16.19427490234375
-14.48742389678955
-16.146896362304688
-16.926055908203125
-18.79552459716797
-18.142818450927734
-16.6748046875
-17.645580291748047
-15.82315444946289
-9.807367324829102
-6.599423885345459
-5.633190155029297
-11.61583137512207
-15.11961555480957
-5.16923713684082
-16.803573608398438
-16.118114471435547
-0.6293497085571289
-11.74131965637207
-18.868276596069336
-17.669418334960938
-15.246390342712402
-17.903499603271484
-14.17526626586914
-8.71681022644043
-9.08549690246582
-12.625032424926758
-16.546836853027344
-12.53759479522705
-18.918811798095703
-8.610445976257324
-11.610008239746094
-17.883283615112305
-0.23974895477294922
5.266221046447754
1.6968998908996582
2.3571786880493164
9.836288452148438
0.664799690246582
9.721052169799805
9.968183517456055
10.17874526977539
17.300647735595703
12.605362892150879
1.242955207824707
1.7303571701049805
11.183582305908203
14.353861808776855
18.343860626220703
10.356417655944824
15.014863967895508
19.60947608947754
19.117267608642578
3.6145591735839844
11.26496696472168
7.546297073364258
8.165468215942383
8.129528999328613
14.945390701293945
15.719284057617188
1.3245582580566406
5.321244716644287
9.3656005859375
12.169480323791504
16.801185607910156
2.3049564361572266
0.7983512878417969
5.669482231140137
15.722160339355469
17.433773040771484
10.865234375
15.447816848754883
6.950578212738037
14.647205352783203
19.5251522064209
3.896815299987793
13.43111801147461
2.8993425369262695
16.654224395751953
14.522035598754883
13.903923034667969
4.898921489715576
2.4720005989074707
6.699928283691406
11.990568161010742
8.131502151489258
4.889672756195068
11.289228439331055
12.220478057861328
3.991870880126953
6.6665449142456055
7.210722923278809
13.015213966369629
19.572694778442383
8.899240493774414
8.26800537109375
18.30373764038086
13.354859352111816
12.483942985534668
17.77227783203125
-15.506650924682617
-12.560564041137695
-18.943042755126953
-1.3687725067138672
-11.10728645324707
-15.050076484680176
-12.241536140441895
-9.539838790893555
-14.525471687316895
-18.818058013916016
-15.72077751159668
-12.498035430908203
-14.528388977050781
-14.179841995239258
-7.8062520027160645
-12.764018058776855
-12.30884838104248
-17.292255401611328
-14.597774505615234
-16.699094772338867
-16.461627960205078
-15.990876197814941
-17.745296478271484
-4.00636100769043
-19.53716468811035
-10.106461524963379
-19.717830657958984
-12.295814514160156
-7.135468482971191
-6.064191818237305
-0.1049041748046875
-16.56795883178711
-12.659990310668945
-4.803401947021484
-0.9592585563659668
-11.40969181060791
-19.21417236328125
-15.798208236694336
-19.201557159423828
-13.912944793701172
-16.049659729003906
-15.275577545166016
-17.265958786010742
-14.648984909057617
-16.130001068115234
-10.597719192504883
-14.942195892333984
-18.875093460083008
-0.39551210403442383
-9.927093505859375
-12.239934921264648
-0.46861886978149414
5.403626918792725
15.088109016418457
5.3884477615356445
3.341590404510498
14.4193696975708
10.36235237121582
17.862178802490234
18.90717315673828
3.4845404624938965
1.6061677932739258
14.142217636108398
7.133265495300293
5.265905380249023
13.984987258911133
17.33661651611328
12.302602767944336
8.430795669555664
11.571147918701172
15.320873260498047
11.598943710327148
13.773033142089844
7.680314540863037
7.299161434173584
15.656475067138672
11.152393341064453
6.679040908813477
16.557331085205078
10.206907272338867
0.17548179626464844
4.780640602111816
10.23193645477295
16.233821868896484
1.089780330657959
18.135417938232422
0.49306440353393555
5.078866004943848
3.5780935287475586
12.70251750946045
8.670356750488281
10.462332725524902
12.210691452026367
14.211851119995117
17.725875854492188
2.6745619773864746
13.460882186889648
17.674266815185547
0.5220170021057129
1.3830327987670898
19.883827209472656
16.425554275512695
18.74064064025879
2.54718017578125
2.455225944519043
6.972623825073242
9.006280899047852
6.527846813201904
18.762954711914063
11.90772819519043
8.74068832397461
8.79403018951416
11.55282974243164
17.342472076416016
12.388860702514648
8.147991180419922
15.79482364654541
4.817557334899902
2.300625801086426
15.647001266479492
15.915777206420898
4.8916192054748535
13.688531875610352
1.069148063659668
15.330291748046875
-0.6005640029907227
-11.950693130493164
-19.463254928588867
-16.261219024658203
-12.559087753295898
-0.40781736373901367
-17.58972930908203
-8.607304573059082
-15.450262069702148
-14.839426040649414
-12.55274772644043
-16.900184631347656
-10.453743934631348
-16.095294952392578
-12.134065628051758
-16.91347885131836
-12.372110366821289
-16.101133346557617
-18.84004783630371
-14.882790565490723
-14.609850883483887
-18.3531494140625
-16.83185577392578
-6.543896675109863
-12.155630111694336
-18.154380798339844
-5.752213954925537
-19.85586929321289
-5.98331356048584
-15.75174331665039
-14.051667213439941
-17.279653549194336
-12.331993103027344
-16.703516006469727
-10.275726318359375
-10.39492416381836
-19.827613830566406
-15.798664093017578
-17.027523040771484
-19.078731536865234
-16.24588394165039
-10.89376449584961
-19.260990142822266
-12.483715057373047
-0.7520275115966797
-9.44937515258789
-13.707314491271973
-18.4195556640625
7.0344343185424805
16.894012451171875
0.04125022888183594
2.449305534362793
17.30792999267578
11.792132377624512
1.6744728088378906
8.518177032470703
1.3097286224365234
0.3626575469970703
12.547649383544922
15.42874813079834
19.611576080322266
12.394864082336426
3.582179069519043
17.863840103149414
7.433893203735352
13.619016647338867
12.048054695129395
9.258752822875977
14.005205154418945
9.525607109069824
5.9125213623046875
3.991379737854004
14.612592697143555
5.251753807067871
3.0365400314331055
14.206819534301758
13.602726936340332
10.547510147094727
8.55146598815918
16.006834030151367
16.809534072875977
9.885231971740723
16.868375778198242
15.911999702453613
15.045272827148438
11.651872634887695
0.5785436630249023
17.377296447753906
8.148820877075195
1.8074874877929688
2.613618850708008
6.815967559814453
12.970049858093262
14.617496490478516
5.240923881530762
15.466791152954102
2.435296058654785
17.280731201171875
12.784296989440918
17.025405883789063
8.298439979553223
11.00273323059082
16.945878982543945
11.217061996459961
0.9418783187866211
13.220704078674316
5.1980485916137695
5.691323280334473
8.660446166992188
8.710949897766113
19.082399368286133
13.966020584106445
19.602371215820313
18.63465118408203
16.217676162719727
12.690184593200684
1.5367698669433594
16.028213500976563
3.417323112487793
15.128324508666992
9.424860000610352
10.058051109313965
13.965127944946289
8.932982444763184
-15.671281814575195
-19.509586334228516
-12.44732666015625
-18.712812423706055
-12.817096710205078
-10.252143859863281
-0.33623170852661133
-12.324522018432617
-18.96581268310547
-13.647061347961426
-13.012402534484863
-14.84936809539795
-11.052209854125977
-13.083919525146484
-13.612000465393066
-16.92957305908203
-9.094868659973145
-17.31568145751953
-11.212150573730469
-15.555826187133789
-17.963558197021484
-2.1546707153320313
-9.331327438354492
-15.991539001464844
-19.05243492126465
-16.97909164428711
-19.67224884033203
-6.87338924407959
-19.970834732055664
-4.763049125671387
-16.34979248046875
-13.878456115722656
-17.836040496826172
-16.50891876220703
-11.503835678100586
-14.440618515014648
-12.077406883239746
-12.175027847290039
-4.53987979888916
-17.028982162475586
-17.357959747314453
-18.353199005126953
-15.79533863067627
-10.772342681884766
-8.95511245727539
-0.24173545837402344
-15.76541519165039
-1.9138145446777344
5.31710147857666
10.723240852355957
0.9130029678344727
18.536577224731445
16.53949737548828
18.105817794799805
1.6519737243652344
18.391559600830078
4.444181442260742
15.938786506652832
15.412162780761719
3.1717844009399414
14.470383644104004
14.992968559265137
0.18632793426513672
7.023265838623047
15.755096435546875
11.783096313476563
16.544164657592773
1.5550117492675781
9.613534927368164
6.666895866394043
12.001303672790527
19.410804748535156
5.6138410568237305
10.922040939331055
5.15660285949707
9.14029312133789
9.318610191345215
9.067214965820313
16.2662353515625
13.115877151489258
7.5414533615112305
1.8942985534667969
0.0038013458251953125
13.266070365905762
9.727375030517578
16.8009033203125
11.21362590789795
11.090718269348145
18.672412872314453
12.796234130859375
11.700368881225586
13.974756240844727
3.7735958099365234
15.488903999328613
3.4007654190063477
2.4312381744384766
18.345916748046875
17.056209564208984
5.480033874511719
17.937278747558594
18.05375099182129
11.21389389038086
13.60356330871582
1.8297367095947266
5.089417457580566
7.76240348815918
17.039424896240234
13.712015151977539
1.04498291015625
9.635334014892578
9.277581214904785
9.124855995178223
10.967007637023926
14.081718444824219
16.308313369750977
8.42879581451416
19.858924865722656
18.00151824951172
16.40554428100586
6.923402786254883
14.24814224243164
3.154637336730957
11.320883750915527
15.352171897888184
2.4398841857910156
14.47711181640625
3.8508710861206055
5.462094306945801
18.16948127746582
-16.879777908325195
-19.510595321655273
-14.46139144897461
-0.8994240760803223
-19.83176040649414
-13.820477485656738
-17.812685012817383
-15.547002792358398
-14.5674409866333
-18.115257263183594
-17.821369171142578
-16.411983489990234
-16.43030548095703
-16.512624740600586
-15.452390670776367
-13.548799514770508
-16.694007873535156
-13.933032989501953
-10.464021682739258
-1.059812068939209
-11.161199569702148
-17.641559600830078
-5.7339982986450195
-17.57018280029297
-6.871626853942871
-4.261411666870117
-17.98501968383789
-11.42863941192627
-19.04920196533203
-11.362406730651855
-14.035745620727539
-12.495466232299805
-17.035627365112305
-16.76949691772461
-11.503981590270996
-3.628072738647461
-12.215730667114258
-12.628612518310547
-9.979639053344727
-9.54426097869873
10.514030456542969
19.175098419189453
16.0576171875
17.725923538208008
19.36925506591797
11.761468887329102
18.43476104736328
1.8678169250488281
18.091800689697266
16.839839935302734
6.420537948608398
13.849689483642578
5.735828399658203
12.686676025390625
11.050163269042969
7.375182151794434
1.9818706512451172
12.266824722290039
7.202439308166504
15.682624816894531
14.403990745544434
14.203648567199707
18.279685974121094
13.987900733947754
14.29054069519043
0.625126838684082
16.802692413330078
12.829465866088867
15.49795150756836
7.753913879394531
4.8912248611450195
12.266521453857422
3.7124099731445313
10.540075302124023
17.263418197631836
13.512860298156738
19.047428131103516
1.2867460250854492
5.726007461547852
2.3767929077148438
4.567310333251953
14.990389823913574
17.46759796142578
8.350360870361328
13.219533920288086
7.149380683898926
10.084380149841309
5.68862247467041
13.196282386779785
16.981868743896484
18.80592918395996
1.9156780242919922
8.930351257324219
3.019598960876465
12.869951248168945
0.42759132385253906
15.991554260253906
13.473880767822266
18.579845428466797
4.532431602478027
7.494919776916504
17.498565673828125
16.28961753845215
3.463560104370117
12.845185279846191
7.803976058959961
9.84696102142334
15.771663665771484
19.30634307861328
17.905715942382813
6.693149566650391
10.684510231018066
15.672016143798828
16.189220428466797
17.788909912109375
10.923738479614258
9.107975959777832
16.057815551757813
9.365127563476563
10.39015007019043
4.759058952331543
-16.446334838867188
-18.70709228515625
-1.0570249557495117
-18.985136032104492
-0.2443866729736328
-10.214468955993652
-17.255308151245117
-16.974180221557617
-14.148490905761719
-10.657102584838867
-13.4986572265625
-12.321722030639648
-10.924883842468262
-17.537513732910156
-14.006603240966797
-15.69805908203125
-8.637365341186523
-16.076187133789063
-16.712011337280273
-14.389375686645508
-15.688118934631348
-16.298053741455078
-16.22549819946289
-18.625423431396484
-6.099778175354004
-4.5414934158325195
-16.813539505004883
-18.874771118164063
-15.000574111938477
-17.262718200683594
-19.838287353515625
-0.5456476211547852
-14.98949909210205
-12.9017333984375
-15.786972045898438
-18.897594451904297
-19.452756881713867
-15.954034805297852
-14.491819381713867
-15.999670028686523
-14.282737731933594
-12.57118034362793
-11.049149513244629
-19.549203872680664
-9.804206848144531
-12.990096092224121
17.374019622802734
8.195703506469727
1.263319969177246
17.064495086669922
12.808406829833984
18.761747360229492
16.232290267944336
1.4988527297973633
2.816624641418457
10.263962745666504
13.204500198364258
8.908337593078613
7.968436241149902
10.233931541442871
9.450180053710938
4.91162109375
1.400588035583496
0.5676813125610352
19.49834442138672
4.781769752502441
5.4595537185668945
15.44692325592041
12.94172477722168
13.610210418701172
16.02635383605957
16.300296783447266
13.71332836151123
13.934049606323242
1.556818962097168
14.527112007141113
8.967907905578613
13.825376510620117
15.878954887390137
16.860580444335938
15.279478073120117
3.2862319946289063
0.1956930160522461
16.136476516723633
3.1362533569335938
0.8726978302001953
9.87327766418457
12.312599182128906
6.040884017944336
7.984633445739746
6.189884185791016
13.85002613067627
7.5671844482421875
13.03650951385498
17.321651458740234
6.247931480407715
15.74664306640625
2.2934494018554688
11.501666069030762
0.5274295806884766
14.049723625183105
18.705278396606445
10.905501365661621
17.605403900146484
18.678911209106445
4.139700889587402
10.78274917602539
10.911407470703125
18.63760757446289
11.118633270263672
19.544069290161133
14.784635543823242
18.466209411621094
12.689769744873047
19.710458755493164
4.337468147277832
9.62038803100586
15.057023048400879
8.102602005004883
18.017736434936523
7.033174514770508
8.266000747680664
-10.122903823852539
-0.6806163787841797
-14.605798721313477
-19.643104553222656
-10.931859016418457
-16.8550968170166
-18.5611515045166
-19.617462158203125
-12.417811393737793
-12.36916732788086
-18.25255584716797
-17.09697151184082
-16.063358306884766
-16.760589599609375
-15.291475296020508
-15.209686279296875
-9.362686157226563
-19.003433227539063
-7.039796829223633
-5.152102470397949
-14.95404052734375
-16.489154815673828
-13.406153678894043
-10.721617698669434
-12.591337203979492
-16.93375015258789
-14.56264591217041
-17.565183639526367
-16.41706085205078
-17.692031860351563
-16.187429428100586
-12.041948318481445
-14.280111312866211
-19.152130126953125
-17.465892791748047
-9.382548332214355
-11.091890335083008
-8.51888370513916
-19.45260238647461
-17.788339614868164
-14.610311508178711
-18.30126953125
-17.352386474609375
-14.247025489807129
14.562368392944336
13.256099700927734
7.511471748352051
0.07142925262451172
18.341434478759766
16.128639221191406
12.646709442138672
5.0645246505737305
3.4946842193603516
16.206584930419922
18.32464599609375
11.61794662475586
12.577611923217773
9.679039001464844
18.028091430664063
15.019343376159668
11.520227432250977
17.235321044921875
6.582602500915527
3.1636734008789063
1.650019645690918
14.645305633544922
16.84229850769043
10.930919647216797
19.551973342895508
4.363794326782227
13.100247383117676
3.3724260330200195
13.427249908447266
5.005522727966309
13.44105339050293
16.414026260375977
15.103863716125488
18.100723266601563
15.057135581970215
3.623959541320801
19.907363891601563
14.834779739379883
0.8387050628662109
10.763120651245117
2.7881851196289063
7.966175079345703
2.604243278503418
3.003276824951172
8.423157691955566
7.226986885070801
10.088458061218262
5.293519973754883
9.984939575195313
18.416236877441406
15.010232925415039
7.409375190734863
17.87771224975586
14.951333045959473
17.083967208862305
8.69832992553711
14.382085800170898
1.6966476440429688
18.57541275024414
8.907573699951172
18.253662109375
8.391661643981934
18.53966522216797
8.694985389709473
12.595864295959473
19.17627716064453
14.496322631835938
1.0096874237060547
6.187762260437012
10.232542991638184
17.62298583984375
15.075520515441895
11.748300552368164
18.661518096923828
14.996829986572266
16.637598037719727
11.974349021911621
10.800549507141113
19.36893081665039
0.7557201385498047
2.5011072158813477
3.3353986740112305
18.866809844970703
-9.496726989746094
-17.962554931640625
-12.106620788574219
-0.480987548828125
-15.057598114013672
-12.100741386413574
-19.942646026611328
-19.33849334716797
-18.32225799560547
-17.17097282409668
-12.517790794372559
-11.699878692626953
-16.845346450805664
-14.284164428710938
-15.326391220092773
-16.530723571777344
-14.2985200881958
-13.54330825805664
-16.782272338867188
-9.925156593322754
-16.053207397460938
-5.101443290710449
-0.13371753692626953
-16.19795036315918
-6.858198165893555
-0.9155912399291992
-17.684070587158203
-17.397878646850586
-19.109085083007813
-12.604623794555664
-12.26889705657959
-19.250797271728516
-15.447174072265625
-14.713260650634766
-19.877689361572266
-15.251446723937988
-19.846126556396484
-16.22077178955078
-11.826374053955078
-19.483470916748047
-11.381217002868652
-14.422969818115234
-16.24393081665039
-18.41019630432129
-17.154796600341797
-11.08467960357666
-15.237680435180664
-19.75320816040039
-10.206062316894531
-12.722196578979492
-17.157058715820313
-18.737648010253906
-11.776291847229004
17.17669105529785
2.6244211196899414
3.930264472961426
2.144354820251465
3.742581367492676
16.798137664794922
13.309285163879395
8.305095672607422
13.441082954406738
7.843594551086426
8.623309135437012
12.484695434570313
2.3499269485473633
14.332386016845703
18.201311111450195
6.112452507019043
8.770986557006836
13.251776695251465
14.014707565307617
3.8002967834472656
12.608311653137207
15.654279708862305
15.454712867736816
3.385148048400879
13.693719863891602
14.957687377929688
10.608803749084473
6.781926155090332
6.777375221252441
18.045209884643555
9.05627155303955
11.07679271697998
6.8569793701171875
5.611848831176758
16.545936584472656
4.7840681076049805
14.545040130615234
10.892733573913574
4.823786735534668
6.7938079833984375
6.420689582824707
4.74970817565918
16.50602149963379
9.916836738586426
12.841075897216797
1.3721532821655273
15.241908073425293
14.577375411987305
1.9118461608886719
9.073957443237305
10.235505104064941
15.431516647338867
16.28622817993164
17.761642456054688
18.72957420349121
0.9961452484130859
19.577953338623047
18.994792938232422
11.641664505004883
2.1439781188964844
14.597216606140137
16.814586639404297
12.356785774230957
19.87828826904297
12.735004425048828
9.4088134765625
18.008647918701172
1.5352659225463867
10.91297721862793
18.575267791748047
8.150372505187988
-12.45816707611084
-9.567672729492188
-11.08283519744873
-14.651748657226563
-17.032861709594727
-18.662601470947266
-18.351882934570313
-18.31833839416504
-15.707463264465332
-13.464849472045898
-12.377273559570313
-12.231624603271484
-16.737598419189453
-16.1458740234375
-13.540946960449219
-15.49637222290039
-16.45555877685547
-13.88343620300293
-12.118880271911621
-10.608356475830078
-15.770068168640137
-10.913187026977539
-8.556512832641602
-14.15139389038086
-18.746200561523438
-9.643614768981934
-5.432489395141602
-6.421547889709473
-10.693498611450195
-16.411087036132813
-15.26724624633789
-19.21926498413086
-18.586694717407227
-0.6732854843139648
-16.086524963378906
-16.11539077758789
-19.82080078125
-17.931604385375977
-16.83145523071289
-13.689645767211914
-14.884092330932617
-15.093700408935547
-5.099496364593506
-18.44723892211914
-16.149341583251953
-9.403033256530762
-12.78853702545166
-0.3202533721923828
11.832265853881836
9.97495174407959
9.169870376586914
10.141359329223633
5.866909027099609
16.100391387939453
17.87752914428711
9.305407524108887
18.30142593383789
14.799979209899902
5.454767227172852
0.47200775146484375
3.6105175018310547
19.066791534423828
1.9285917282104492
10.595636367797852
12.897356033325195
16.510784149169922
1.528904914855957
3.1437549591064453
17.2145938873291
18.875125885009766
8.141585350036621
4.002739906311035
6.656439781188965
6.188508033752441
9.368215560913086
13.682018280029297
15.145276069641113
7.779545783996582
11.3145751953125
9.315154075622559
14.20370101928711
12.665200233459473
11.51189136505127
9.067922592163086
2.6791858673095703
5.769091606140137
14.836114883422852
18.250591278076172
14.9520263671875
5.5342206954956055
7.260915756225586
14.472143173217773
15.039169311523438
8.833727836608887
16.047510147094727
14.64749813079834
2.8799400329589844
15.053060531616211
4.062994956970215
3.7541942596435547
17.276317596435547
6.267097473144531
17.83824348449707
15.70134449005127
13.185783386230469
15.733979225158691
6.874804496765137
18.69428825378418
0.5643987655639648
15.78877067565918
15.716865539550781
5.214142799377441
3.8828248977661133
10.537654876708984
19.027856826782227
11.87597370147705
12.798600196838379
15.475040435791016
1.7126741409301758
12.025620460510254
10.28392505645752
7.672910690307617
14.296182632446289
11.782804489135742
17.42507553100586
17.290937423706055
10.906614303588867
1.2795886993408203
13.016531944274902
2.7001495361328125
-0.05156707763671875
-17.6190185546875
-13.4996919631958
-16.538190841674805
-10.548487663269043
-14.047435760498047
-15.666339874267578
-13.444555282592773
-10.66740894317627
-15.97960090637207
-15.182594299316406
-18.775470733642578
-14.30582046508789
-12.241582870483398
-13.822477340698242
-11.351037979125977
-8.865462303161621
-18.307140350341797
-18.05852508544922
-14.018282890319824
-16.59303855895996
-15.92982292175293
-9.922009468078613
-17.037988662719727
-5.992414474487305
-6.137113571166992
-19.75878143310547
-10.983160018920898
-19.931926727294922
-18.3519229888916
-12.960227966308594
-16.230487823486328
-16.21088409423828
-15.724554061889648
-17.2447509765625
-19.56401824951172
-18.685102462768555
-8.858650207519531
-16.160633087158203
-19.06879997253418
-16.273963928222656
-12.385951042175293
-15.62279987335205
13.441389083862305
14.527209281921387
15.607011795043945
14.297404289245605
13.503982543945313
17.2833194732666
2.280226230621338
1.6824016571044922
12.394792556762695
3.69398832321167
9.665757179260254
9.957048416137695
9.726078987121582
1.775801181793213
12.888450622558594
1.5431184768676758
12.193342208862305
15.322511672973633
9.564395904541016
6.738215446472168
13.040131568908691
3.830282211303711
15.284093856811523
11.113626480102539
7.060800075531006
4.159417629241943
14.713516235351563
12.665754318237305
14.640722274780273
14.563770294189453
6.366306781768799
6.437121391296387
8.42824935913086
11.524557113647461
19.155588150024414
9.115189552307129
18.552330017089844
1.6099810600280762
9.212858200073242
16.615886688232422
13.533495903015137
2.7716007232666016
19.380413055419922
16.610729217529297
7.828187465667725
10.942985534667969
4.785009384155273
14.429289817810059
18.05381202697754
14.69221305847168
6.7122907638549805
17.89515495300293
12.494583129882813
9.380258560180664
8.00645637512207
12.293540954589844
6.689750671386719
0.8411121368408203
1.1729950904846191
15.286310195922852
18.574520111083984
15.309061050415039
3.8202199935913086
9.83328628540039
16.71591567993164
17.208545684814453
16.39453887939453
13.94949722290039
19.11858367919922
12.143842697143555
17.687814712524414
6.914671897888184
17.78702735900879
15.732097625732422
18.755512237548828
4.14536714553833
17.960519790649414
17.140092849731445
10.261070251464844
8.219207763671875
15.963988304138184
1.742600440979004
19.336170196533203
-12.83151912689209
-19.504362106323242
-19.06559944152832
-10.069807052612305
-0.8772130012512207
-13.816474914550781
-15.413152694702148
-14.117074966430664
-12.435978889465332
-18.983325958251953
-15.462535858154297
-15.151224136352539
-13.453207015991211
-12.43284797668457
-9.872785568237305
-16.87192153930664
-18.262569427490234
-18.513545989990234
-14.08273696899414
-17.65717124938965
-17.373149871826172
-16.535419464111328
-5.47983455657959
-7.205444812774658
-15.72661018371582
-9.945295333862305
-14.266587257385254
-17.465394973754883
-12.617046356201172
-11.036788940429688
-16.392332077026367
-18.859050750732422
-0.46560096740722656
-15.368541717529297
-17.001323699951172
-16.896366119384766
-10.545931816101074
-19.313098907470703
-13.234825134277344
-1.4364185333251953
16.235179901123047
5.904325485229492
4.544377326965332
8.5670747756958
18.182201385498047
0.9202852249145508
0.15069866180419922
2.51436710357666
2.355548858642578
13.314712524414063
4.300320625305176
7.1862287521362305
19.446256637573242
14.339573860168457
8.872405052185059
17.955493927001953
18.35120391845703
7.130308151245117
15.217196464538574
19.062461853027344
9.843920707702637
19.14785385131836
15.336651802062988
10.247220039367676
13.504288673400879
13.694022178649902
10.560603141784668
6.261081695556641
1.7729063034057617
12.217845916748047
18.180822372436523
5.091413497924805
14.401273727416992
1.297048568725586
9.628681182861328
1.8154287338256836
15.611690521240234
13.184468269348145
15.700177192687988
10.904301643371582
11.056097030639648
7.313763618469238
6.995730400085449
16.68194580078125
6.022171974182129
16.517635345458984
12.127043724060059
8.239645957946777
3.439208984375
3.601811408996582
4.201123237609863
4.887922286987305
13.474820137023926
19.398048400878906
12.733452796936035
19.11861801147461
12.904630661010742
6.996826171875
10.93151569366455
11.691959381103516
11.865300178527832
17.068403244018555
7.235238075256348
4.155327796936035
8.660802841186523
15.226828575134277
13.904202461242676
1.4300765991210938
0.9903488159179688
-19.675769805908203
-9.704300880432129
-17.492389678955078
-17.571514129638672
-19.832046508789063
-19.733020782470703
-12.984899520874023
-17.63461685180664
-16.97420310974121
-15.658814430236816
-0.6630210876464844
-15.553779602050781
-17.187753677368164
-12.397063255310059
-12.952159881591797
-13.117947578430176
-19.82447052001953
-15.940319061279297
-14.146773338317871
-15.938960075378418
-15.210192680358887
-17.191265106201172
-10.19754409790039
-19.328205108642578
-18.457073211669922
-18.956226348876953
-4.971930503845215
-6.867251396179199
-11.222589492797852
-0.4766721725463867
-19.579286575317383
-15.120375633239746
-17.18817901611328
-14.725689888000488
-16.206207275390625
-11.632452964782715
-17.43804168701172
-9.811678886413574
-12.693530082702637
13.842588424682617
4.7296142578125
14.913461685180664
2.4174747467041016
15.724020957946777
6.522001266479492
7.88270378112793
6.949094772338867
4.2963714599609375
9.11847972869873
13.777315139770508
18.04155158996582
7.021960258483887
15.61850643157959
1.3645505905151367
11.418842315673828
11.824913024902344
18.660175323486328
9.890669822692871
12.544220924377441
10.024608612060547
8.05001449584961
10.967936515808105
12.922996520996094
3.3356475830078125
2.717106819152832
13.69175910949707
14.572144508361816
6.6119537353515625
5.463990211486816
14.765828132629395
5.561850547790527
8.765036582946777
11.500466346740723
12.748854637145996
14.26494026184082
18.855621337890625
1.693659782409668
3.414862632751465
1.1082143783569336
12.716743469238281
14.501976013183594
16.341896057128906
7.606873512268066
8.061958312988281
0.4116239547729492
8.754352569580078
19.45144271850586
3.8021297454833984
15.216029167175293
4.520289421081543
4.630802154541016
17.127403259277344
0.9235315322875977
12.425463676452637
10.389801979064941
10.608542442321777
18.83292579650879
2.7404441833496094
11.215409278869629
5.050136566162109
9.365497589111328
13.59188175201416
8.637149810791016
15.101798057556152
17.454959869384766
16.480030059814453
1.078145980834961
10.341500282287598
18.42797088623047
5.091042518615723
0.9548530578613281
1.1229972839355469
-16.33501625061035
-15.268266677856445
-12.820516586303711
-12.98978328704834
-14.459840774536133
-18.337722778320313
-1.35966157913208
-11.819847106933594
-15.97714614868164
-16.593647003173828
-10.717924118041992
-10.251696586608887
-14.185457229614258
-1.1350641250610352
-11.953042984008789
-12.48735237121582
-9.766671180725098
-19.953767776489258
-19.117740631103516
-18.859886169433594
-11.840215682983398
-14.321540832519531
-11.550439834594727
-19.3720703125
-19.18138885498047
-9.182661056518555
-15.268930435180664
-11.6229829788208
-17.327409744262695
-0.7093439102172852
-15.927898406982422
-15.568814277648926
-0.9869089126586914
-17.713058471679688
-0.4005699157714844
-7.321873664855957
-17.470413208007813
-17.001117706298828
-6.421348571777344
-18.869277954101563
-9.792844772338867
-4.580501079559326
-13.063213348388672
-16.361896514892578
-10.605018615722656
-14.293067932128906
-13.246485710144043
-19.05974578857422
-13.141416549682617
-19.71184539794922
-15.369705200195313
-16.741466522216797
-16.370805740356445
-17.623165130615234
-7.9566874504089355
-14.958412170410156
17.51994514465332
11.303720474243164
0.8350706100463867
5.772491455078125
3.009611129760742
0.9794769287109375
7.692839622497559
2.2739133834838867
5.253639221191406
13.937174797058105
6.2475385665893555
18.36025619506836
3.8206748962402344
11.271378517150879
16.791757583618164
10.292994499206543
10.612700462341309
12.169676780700684
0.1851367950439453
19.38774299621582
11.866154670715332
9.576849937438965
16.230548858642578
4.805302619934082
14.494878768920898
14.821539878845215
4.6878252029418945
8.759275436401367
6.573914527893066
16.798324584960938
17.79680633544922
14.958515167236328
13.29897689819336
4.41464900970459
6.139440536499023
3.972667694091797
2.715435028076172
8.439653396606445
14.955503463745117
12.511598587036133
10.84769058227539
13.041269302368164
7.197589874267578
12.909619331359863
8.8429594039917
3.0688648223876953
14.762490272521973
2.316887855529785
11.738950729370117
14.502870559692383
12.299095153808594
9.63058853149414
9.698606491088867
0.08985328674316406
2.6899967193603516
14.717334747314453
17.477724075317383
9.804529190063477
9.18838882446289
16.867475509643555
12.101073265075684
14.490452766418457
5.5521697998046875
4.65714168548584
-16.10293960571289
-18.830669403076172
-10.244926452636719
-19.348907470703125
-19.903148651123047
-15.20362663269043
-12.055566787719727
-12.78375244140625
-10.422989845275879
-12.740541458129883
-18.37917137145996
-16.625892639160156
-17.477216720581055
-9.340916633605957
-0.8740406036376953
-10.56021499633789
-14.694377899169922
-11.897194862365723
-16.50552749633789
-15.747342109680176
-14.421043395996094
-11.96727180480957
-19.66794204711914
-12.462060928344727
-18.47357177734375
-16.925487518310547
-19.175800323486328
-17.613122940063477
-16.277950286865234
-7.126477241516113
-17.14568519592285
-16.657047271728516
-8.100178718566895
-17.008930206298828
-15.59147834777832
-12.735102653503418
-10.227300643920898
-14.049325942993164
-13.078299522399902
-17.039121627807617
-14.763216018676758
-15.603839874267578
-18.037311553955078
-16.443321228027344
-17.278762817382813
-18.605735778808594
-5.3353657722473145
-0.731231689453125
-15.189752578735352
13.541513442993164
12.623642921447754
9.083571434020996
3.352886199951172
3.019047737121582
4.716066360473633
16.901798248291016
11.345901489257813
16.10824966430664
7.025962829589844
5.754343032836914
9.537696838378906
17.170249938964844
8.514249801635742
18.336585998535156
8.637872695922852
5.501980781555176
1.3784427642822266
14.329938888549805
0.7112178802490234
17.048599243164063
13.185616493225098
9.348075866699219
2.681415557861328
14.566905975341797
6.111540794372559
19.968753814697266
3.0395021438598633
7.369684219360352
17.672163009643555
9.771064758300781
10.352532386779785
13.401853561401367
6.314866065979004
13.680619239807129
6.769195556640625
10.552947998046875
3.2786970138549805
17.93606948852539
1.8035736083984375
14.648924827575684
1.8182945251464844
16.12579917907715
17.46266746520996
2.73268985748291
18.12953758239746
15.856975555419922
3.9343996047973633
16.89199447631836
12.067717552185059
8.73449993133545
16.218523025512695
0.9969692230224609
18.726974487304688
19.953767776489258
0.6925687789916992
5.873453140258789
18.698272705078125
7.64505672454834
9.135825157165527
10.803396224975586
11.23727035522461
13.080442428588867
4.351332664489746
6.278803825378418
9.09498119354248
19.636943817138672
14.344879150390625
16.137388229370117
11.287355422973633
2.8867063522338867
11.274937629699707
12.028034210205078
7.5227203369140625
2.165904998779297
15.02500057220459
-15.194307327270508
-16.02694320678711
-17.640026092529297
-0.1601390838623047
-17.96034049987793
-14.404501914978027
-12.029558181762695
-18.581247329711914
-18.904924392700195
-19.975032806396484
-15.819583892822266
-17.543170928955078
-9.674875259399414
-13.386191368103027
-11.519441604614258
-9.609329223632813
-14.7047119140625
-10.951519012451172
-16.704084396362305
-19.47091293334961
-11.745307922363281
-12.441417694091797
-12.572676658630371
-18.65225601196289
-14.43067741394043
-15.800979614257813
-18.76358413696289
-12.256013870239258
-19.01983642578125
-15.337129592895508
-17.676137924194336
-13.104907989501953
-0.22394275665283203
-17.19295883178711
-16.270172119140625
-6.893600940704346
-15.685321807861328
-6.428596496582031
-16.226470947265625
-14.976552963256836
-14.812179565429688
-9.506216049194336
-13.458030700683594
-17.84088897705078
-14.104110717773438
-16.933467864990234
-16.754777908325195
-16.509830474853516
17.39812660217285
5.559772491455078
9.944465637207031
15.320326805114746
2.5517454147338867
1.5320940017700195
8.85496997833252
12.842217445373535
13.289137840270996
3.516244888305664
10.161413192749023
9.708462715148926
6.652508735656738
7.025480270385742
10.42238712310791
12.949023246765137
11.155838012695313
12.594432830810547
19.999753952026367
7.265496253967285
16.052553176879883
3.1204652786254883
5.2105207443237305
13.242185592651367
15.827249526977539
6.769957542419434
7.12955379486084
12.082534790039063
7.155575752258301
13.997060775756836
14.957080841064453
7.394495010375977
4.475081443786621
15.797345161437988
17.324880599975586
19.436065673828125
18.444652557373047
10.172892570495605
3.3016538619995117
5.255133628845215
14.458749771118164
7.6309614181518555
4.822965621948242
16.972158432006836
2.325974464416504
3.8507919311523438
8.659247398376465
13.505181312561035
2.2640819549560547
0.5060634613037109
18.353681564331055
16.3144588470459
15.871206283569336
9.988890647888184
14.389778137207031
16.28826141357422
12.964323997497559
9.934219360351563
2.3038368225097656
18.06747055053711
0.17090606689453125
18.238218307495117
8.046395301818848
3.165297508239746
9.137065887451172
3.611454963684082
12.591552734375
10.538708686828613
5.125479698181152
0.001438140869140625
13.27019214630127
18.55241584777832
12.837363243103027
7.769844055175781
15.266193389892578
3.4796934127807617
17.19354248046875
-18.274154663085938
-18.1043701171875
-16.569786071777344
-0.44573307037353516
-8.762314796447754
-13.947280883789063
-17.962154388427734
-15.73287582397461
-10.750958442687988
-12.52161979675293
-16.583789825439453
-9.924664497375488
-17.732906341552734
-19.101823806762695
-15.59907054901123
-12.60234260559082
-15.97826099395752
-14.725997924804688
-11.359203338623047
-19.170530319213867
-16.521507263183594
-18.979537963867188
-6.3397908210754395
-16.060075759887695
-19.352115631103516
-13.166951179504395
-11.645269393920898
-17.590627670288086
-12.393689155578613
-16.36223793029785
-15.353622436523438
-18.043394088745117
-11.512704849243164
-13.769317626953125
-17.929176330566406
-13.739498138427734
-9.141277313232422
-0.5975031852722168
-18.13814926147461
-14.104202270507813
-6.820383071899414
-11.033295631408691
16.790008544921875
17.327308654785156
5.791979789733887
13.299827575683594
10.10279655456543
12.049071311950684
0.7266426086425781
9.256959915161133
9.409720420837402
14.312651634216309
14.291082382202148
11.610719680786133
16.63811683654785
16.489612579345703
2.117055892944336
12.040042877197266
4.834081649780273
14.19933795928955
11.330710411071777
8.774957656860352
14.281147956848145
4.685588836669922
6.16557502746582
11.468831062316895
8.379278182983398
8.103076934814453
15.474145889282227
4.802647590637207
5.729331970214844
7.613500595092773
2.9894638061523438
17.812631607055664
0.9288444519042969
10.564616203308105
1.6834945678710938
8.227169036865234
14.954888343811035
10.46141529083252
11.300800323486328
12.481132507324219
4.683841705322266
6.722601890563965
10.09860610961914
11.495068550109863
16.677291870117188
14.469207763671875
0.9894037246704102
6.751958847045898
17.859050750732422
13.156285285949707
10.448266983032227
2.755809783935547
15.790145874023438
9.652909278869629
16.852840423583984
9.42320442199707
11.572418212890625
19.760597229003906
3.3409299850463867
13.571128845214844
16.93492889404297
4.172996520996094
14.713841438293457
11.841705322265625
19.05169677734375
18.811260223388672
14.14422607421875
3.5921173095703125
7.445009231567383
14.578853607177734
-15.707054138183594
-15.939484596252441
-17.361557006835938
-15.669870376586914
-18.350021362304688
-15.48946475982666
-14.237398147583008
-17.501131057739258
-18.128799438476563
-16.182422637939453
-18.327075958251953
-19.631046295166016
-13.405019760131836
-10.045467376708984
-13.140727996826172
-15.844657897949219
-11.947393417358398
-14.937294960021973
-10.622364044189453
-12.67520809173584
-17.64267921447754
-15.85063648223877
-6.512962818145752
-1.1342058181762695
-13.516990661621094
-8.934698104858398
-5.699669361114502
-16.031997680664063
-15.893098831176758
-19.27147674560547
-18.308223724365234
-10.078584671020508
-15.29555892944336
-16.60187530517578
-0.4351940155029297
-17.3841552734375
-12.313720703125
-12.713388442993164
-4.867525577545166
-17.361371994018555
-10.0540132522583
9.984465599060059
16.272977828979492
1.6291007995605469
2.6373767852783203
14.18567943572998
10.873967170715332
18.362770080566406
4.659423828125
17.653329849243164
3.121718406677246
12.637965202331543
19.49370574951172
15.826691627502441
7.869284629821777
1.1134710311889648
1.136134147644043
9.514165878295898
15.853911399841309
13.210748672485352
16.76000213623047
9.832918167114258
18.226158142089844
6.3626203536987305
9.522265434265137
11.326760292053223
6.51503849029541
10.209946632385254
12.018653869628906
12.549222946166992
4.177030563354492
14.318907737731934
7.8863725662231445
6.18574333190918
2.8614940643310547
4.52146053314209
16.911121368408203
4.314820289611816
3.1626453399658203
3.6115188598632813
7.216645240783691
2.8515872955322266
0.7546119689941406
15.110605239868164
15.499056816101074
15.089986801147461
4.093269348144531
5.579998970031738
9.778749465942383
12.105951309204102
9.54635238647461
8.796117782592773
7.871994972229004
19.410919189453125
13.306500434875488
14.03345012664795
11.547649383544922
0.1799907684326172
14.521709442138672
14.023815155029297
6.388984680175781
9.870182991027832
17.795719146728516
6.018673896789551
15.147323608398438
17.537620544433594
5.77294921875
19.881118774414063
14.501032829284668
0.8504486083984375
19.721364974975586
11.022565841674805
10.28248405456543
-10.755163192749023
-14.02139663696289
-19.02411651611328
-18.857200622558594
-16.08837890625
-17.530216217041016
-16.466123580932617
-18.150272369384766
-16.025161743164063
-18.254745483398438
-15.80600357055664
-13.110015869140625
-12.750519752502441
-11.891366004943848
-17.85982894897461
-14.515438079833984
-12.85152530670166
-12.301509857177734
-13.299060821533203
-19.867168426513672
-13.881712913513184
-0.3975348472595215
-15.460004806518555
-7.061027526855469
-4.518197059631348
-14.904890060424805
-19.661441802978516
-16.038410186767578
-17.84458351135254
-11.347634315490723
-16.867591857910156
-6.992012023925781
-9.386201858520508
-14.991958618164063
-15.282232284545898
-11.048203468322754
-16.892410278320313
-19.89181900024414
-19.442378997802734
-15.048721313476563
-19.239713668823242
-18.397884368896484
-12.980927467346191
-18.799144744873047
-9.785097122192383
-14.914480209350586
-10.384649276733398
-19.035991668701172
13.529362678527832
7.324607849121094
16.128704071044922
8.205105781555176
14.58245849609375
16.17196273803711
0.16465091705322266
15.395678520202637
18.70661735534668
13.069539070129395
14.345893859863281
7.767756462097168
7.4663848876953125
5.65565299987793
16.352340698242188
19.391738891601563
1.861715316772461
10.385213851928711
18.127872467041016
16.618009567260742
12.769601821899414
11.546088218688965
16.187257766723633
8.142723083496094
10.80162239074707
11.565906524658203
5.943086624145508
8.643062591552734
15.62243366241455
10.180770874023438
5.579778671264648
9.862504005432129
1.7353391647338867
3.594546318054199
8.415962219238281
12.371683120727539
4.1286115646362305
19.904998779296875
11.599364280700684
2.8022031784057617
5.048722267150879
18.358264923095703
0.3031015396118164
8.932792663574219
3.848942756652832
18.66278076171875
13.548066139221191
17.067039489746094
15.848840713500977
1.9093399047851563
11.61153793334961
9.784317970275879
17.099624633789063
10.696966171264648
19.878141403198242
12.794721603393555
7.59263801574707
5.885544776916504
5.6815643310546875
14.194180488586426
13.444845199584961
14.301419258117676
0.7614231109619141
1.3699235916137695
19.59267234802246
3.631564140319824
7.073482513427734
16.519512176513672
18.55340576171875
10.283126831054688
-13.853771209716797
-19.3409423828125
-16.160219192504883
-16.94110107421875
-8.807150840759277
-11.113090515136719
-18.64495086669922
-19.135364532470703
-14.327796936035156
-10.297821998596191
-14.196054458618164
-13.317760467529297
-12.81116771697998
-16.724458694458008
-14.796957969665527
-13.326794624328613
-11.313283920288086
-19.188838958740234
-10.985649108886719
-16.17059326171875
-1.1940441131591797
-16.786531448364258
-9.670125007629395
-0.008497238159179688
-12.158037185668945
-6.913915157318115
-19.221782684326172
-4.640566825866699
-9.506062507629395
-15.15226936340332
-5.751153469085693
-16.836299896240234
-15.965219497680664
-11.979305267333984
-0.1157989501953125
-19.767162322998047
-17.61505126953125
-9.168924331665039
-13.166149139404297
-15.016069412231445
-16.383895874023438
-11.642402648925781
-14.160379409790039
-16.791305541992188
-16.942201614379883
-12.013731002807617
14.835280418395996
10.840423583984375
14.224424362182617
7.596798896789551
7.583839416503906
13.505056381225586
13.488759994506836
9.787199020385742
2.281643867492676
13.98769474029541
3.756545066833496
12.902727127075195
1.938218116760254
3.1873397827148438
18.537235260009766
13.440595626831055
16.2020263671875
16.20043182373047
9.423648834228516
11.262459754943848
11.097719192504883
12.397448539733887
8.184894561767578
11.525925636291504
14.549059867858887
17.14929962158203
17.453149795532227
15.115376472473145
16.8869686126709
10.648539543151855
17.350082397460938
6.960594177246094
6.283951759338379
9.325450897216797
15.155390739440918
6.6997833251953125
11.995415687561035
6.569870948791504
1.913344383239746
17.918670654296875
4.6763715744018555
8.430174827575684
9.747570991516113
10.354229927062988
15.567991256713867
1.8032188415527344
14.35895824432373
6.962533950805664
1.2393083572387695
11.716121673583984
5.687125205993652
11.611224174499512
11.035935401916504
17.126689910888672
3.055866241455078
5.053522109985352
18.63336944580078
4.4763593673706055
12.546324729919434
1.0618810653686523
13.085298538208008
11.73044490814209
6.819608688354492
3.9092912673950195
17.70628547668457
8.132131576538086
8.971198081970215
3.164496421813965
12.856332778930664
-11.305610656738281
-5.080217361450195
-16.939804077148438
-17.945667266845703
-17.890541076660156
-14.81747055053711
-13.341980934143066
-14.327160835266113
-16.259262084960938
-19.333423614501953
-16.56024932861328
-8.85031795501709
-0.7576999664306641
-0.9110231399536133
-19.564664840698242
-16.403566360473633
-13.551314353942871
-12.419607162475586
-19.583221435546875
-15.547891616821289
-13.871912002563477
-15.328631401062012
-15.664308547973633
-17.121685028076172
-16.6606388092041
-19.80575942993164
-10.076630592346191
-0.531580924987793
-12.239034652709961
-18.225414276123047
-13.714765548706055
-7.043275833129883
-5.517321586608887
-10.327510833740234
-12.149201393127441
-11.722811698913574
-18.432022094726563
-14.17010498046875
-10.929117202758789
-16.911632537841797
-16.89218521118164
-0.5936660766601563
-18.325258255004883
-19.24985122680664
-16.66536521911621
-8.814179420471191
-11.382574081420898
14.35972785949707
12.431802749633789
15.300674438476563
16.827388763427734
10.710387229919434
16.39801597595215
3.8926124572753906
2.607907295227051
2.2029199600219727
6.064119338989258
10.945038795471191
14.147449493408203
9.18298053741455
2.146346092224121
9.291362762451172
12.878342628479004
7.709519386291504
19.12307357788086
14.125800132751465
19.359088897705078
18.03713035583496
17.098052978515625
13.419454574584961
17.820188522338867
10.344952583312988
15.728395462036133
13.651505470275879
11.39933967590332
16.508712768554688
16.83873176574707
9.384103775024414
4.050189971923828
11.364458084106445
2.84149169921875
19.015457153320313
5.842658042907715
6.199432373046875
6.548818588256836
11.308125495910645
4.857400894165039
9.024588584899902
15.170760154724121
1.2927398681640625
1.2772722244262695
14.238106727600098
8.086057662963867
7.822007179260254
8.360748291015625
17.701251983642578
9.840423583984375
19.226478576660156
6.375921249389648
1.7373380661010742
13.845826148986816
2.5840320587158203
6.981868743896484
0.9644746780395508
5.956148147583008
4.64704704284668
3.175156593322754
13.498775482177734
15.596315383911133
14.200671195983887
7.987330436706543
16.306581497192383
13.379539489746094
15.910796165466309
11.099184036254883
19.825763702392578
10.870777130126953
12.506778717041016
-17.56205177307129
-19.890727996826172
-13.792932510375977
-18.628326416015625
-15.8587646484375
-12.109672546386719
-13.875999450683594
-13.332368850708008
-14.845605850219727
-12.52102279663086
-18.10149383544922
-12.754863739013672
-12.600112915039063
-11.016531944274902
-10.649394035339355
-17.053781509399414
-18.608875274658203
-19.294784545898438
-16.559633255004883
-18.67913818359375
-15.840576171875
-13.770649909973145
-12.719569206237793
-16.31601905822754
-0.919743537902832
-11.886178970336914
-19.960407257080078
-14.541667938232422
-17.48773956298828
-15.414406776428223
-9.977766036987305
-6.891307830810547
-6.074434280395508
-19.024709701538086
-16.96399688720703
-16.245676040649414
-19.946369171142578
-14.434662818908691
-19.47352409362793
-11.48943042755127
-0.37989234924316406
-19.709823608398438
-13.806941986083984
-10.093286514282227
-8.987897872924805
11.27999496459961
9.461520195007324
14.00873851776123
19.262502670288086
15.295177459716797
3.1193971633911133
13.584206581115723
17.839733123779297
1.4076356887817383
3.3755102157592773
13.544189453125
8.610444068908691
0.18107128143310547
8.515063285827637
3.6077423095703125
12.112604141235352
3.1377201080322266
15.631070137023926
9.352592468261719
15.254826545715332
18.944549560546875
8.016362190246582
17.615707397460938
10.960089683532715
18.12434959411621
3.0218324661254883
2.2756967544555664
1.248854637145996
8.224299430847168
14.496609687805176
6.35581111907959
16.14793586730957
19.61333465576172
14.948789596557617
11.177935600280762
7.155885696411133
10.797099113464355
5.927366256713867
17.709035873413086
3.0864295959472656
11.440642356872559
10.268500328063965
14.542898178100586
1.0421161651611328
5.985390663146973
12.664819717407227
4.860054969787598
12.458494186401367
0.19513416290283203
17.187519073486328
11.073583602905273
16.11333465576172
7.532505989074707
8.019193649291992
5.080437660217285
7.182350158691406
2.1830883026123047
5.07640266418457
2.4983625411987305
18.343994140625
16.4368896484375
14.780982971191406
12.553506851196289
6.479147911071777
14.594053268432617
16.56575584411621
16.237834930419922
2.2150192260742188
12.408382415771484
3.1680898666381836
12.51502799987793
3.2802886962890625
9.968849182128906
8.322183609008789
5.716917991638184
-12.585264205932617
-12.092386245727539
-17.934206008911133
-14.795209884643555
-17.3675594329834
-12.211326599121094
-14.43977165222168
-15.949139595031738
-10.78907299041748
-16.560081481933594
-17.466228485107422
-16.032100677490234
-11.653681755065918
-16.469345092773438
-12.955129623413086
-9.713285446166992
-15.106707572937012
-16.152332305908203
-15.304941177368164
-11.473123550415039
-14.446342468261719
-17.627336502075195
-18.74038314819336
-16.484909057617188
-9.699503898620605
-14.282817840576172
-0.015451431274414063
-19.978164672851563
-16.07179832458496
-6.837334632873535
-5.338764190673828
-16.18114471435547
-13.111042022705078
-13.849365234375
-18.214115142822266
-11.260299682617188
-14.03232479095459
-11.249815940856934
-9.545787811279297
13.999601364135742
16.949413299560547
12.31454086303711
15.652369499206543
16.751182556152344
2.8536624908447266
2.3836965560913086
13.604294776916504
16.588577270507813
5.789283752441406
14.271523475646973
12.502571105957031
13.699172973632813
9.172332763671875
14.470067977905273
1.0312070846557617
15.796550750732422
2.5685930252075195
18.148345947265625
15.111608505249023
14.759135246276855
11.554169654846191
17.02398681640625
9.635499954223633
10.757808685302734
12.353821754455566
6.471670150756836
11.002778053283691
17.757373809814453
14.057781219482422
15.331506729125977
4.221261024475098
5.447552680969238
7.912341117858887
6.966843605041504
0.3013639450073242
6.41854190826416
9.342082977294922
16.366100311279297
17.077682495117188
8.090259552001953
6.1582441329956055
2.907282829284668
7.819088935852051
2.747990608215332
11.479438781738281
9.06456184387207
10.477582931518555
1.4433956146240234
6.618173599243164
17.606250762939453
15.418782234191895
13.87222671508789
14.373805046081543
4.092076301574707
13.005518913269043
8.768017768859863
17.280879974365234
6.830486297607422
19.402719497680664
13.680085182189941
19.965957641601563
4.1772003173828125
0.14849281311035156
2.27877140045166
3.4730453491210938
6.425158500671387
17.909225463867188
16.110248565673828
12.219670295715332
2.032191276550293
11.908085823059082
9.551107406616211
12.089461326599121
5.271280288696289
14.973187446594238
11.274273872375488
0.8895988464355469
-10.147232055664063
-18.04109764099121
-14.591344833374023
-17.9693660736084
-15.102018356323242
-14.223714828491211
-17.87457847595215
-13.211833953857422
-0.0003032684326171875
-15.1422119140625
-18.934104919433594
-13.445663452148438
-14.353010177612305
-16.872905731201172
-12.447837829589844
-18.44019889831543
-14.006093978881836
-19.64301872253418
-16.225767135620117
-12.792028427124023
-12.146482467651367
-8.956404685974121
-15.578826904296875
-16.23480796813965
-17.16237449645996
-11.739386558532715
-11.952674865722656
-9.143498420715332
-17.739765167236328
-16.005512237548828
-16.128646850585938
-6.949868679046631
-4.996591567993164
-19.53847885131836
-8.5516939163208
-9.816141128540039
-16.85467529296875
-13.914548873901367
-19.241714477539063
-18.733203887939453
-11.370016098022461
-5.172562599182129
-18.67920684814453
-16.726970672607422
-14.339996337890625
-16.828603744506836
9.341080665588379
7.215614318847656
19.462196350097656
8.182111740112305
14.37763500213623
2.2993431091308594
10.315567970275879
7.60545539855957
3.485836982727051
16.942787170410156
12.913825035095215
10.327442169189453
14.35506820678711
11.582252502441406
10.971858978271484
7.313717842102051
9.877056121826172
14.733028411865234
9.56235122680664
3.857405662536621
0.5978498458862305
14.333651542663574
10.133426666259766
11.678106307983398
5.685459136962891
16.699344635009766
13.593116760253906
16.149518966674805
12.117088317871094
12.307172775268555
5.784689903259277
11.238245964050293
10.020967483520508
2.911806106567383
3.463266372680664
1.1456413269042969
15.83037281036377
0.9576129913330078
1.6328811645507813
4.563118934631348
10.069177627563477
7.4474687576293945
13.047558784484863
6.069292068481445
9.391717910766602
13.424760818481445
7.752688407897949
17.58827018737793
18.578914642333984
5.739651679992676
16.45073699951172
1.3665695190429688
16.960718154907227
1.8521013259887695
0.9524517059326172
13.965812683105469
4.618025779724121
15.290437698364258
5.786908149719238
17.304359436035156
14.240668296813965
14.404817581176758
1.0464391708374023
11.488290786743164
18.52633285522461
7.862734794616699
8.763023376464844
11.343515396118164
16.601970672607422
3.522327423095703
-11.3467435836792
-16.19785499572754
-11.776203155517578
-17.471670150756836
-19.535572052001953
-17.285463333129883
-13.635393142700195
-10.939454078674316
-0.11660575866699219
-18.08817481994629
-17.579687118530273
-11.245882987976074
-14.472539901733398
-14.542191505432129
-13.871081352233887
-13.126639366149902
-17.917091369628906
-18.269710540771484
-12.931163787841797
-17.574052810668945
-7.634007930755615
-16.6101016998291
-12.110505104064941
-15.287599563598633
-16.95792007446289
-4.71954345703125
-19.430091857910156
-11.900213241577148
-17.095491409301758
-14.540510177612305
-6.837645053863525
-0.60784912109375
-3.778508186340332
-6.586374282836914
-19.502140045166016
-18.027324676513672
-14.59800910949707
-17.604097366333008
-14.378369331359863
-17.20177459716797
-14.539651870727539
-15.349093437194824
-12.661897659301758
-18.7163028717041
-9.40355396270752
-15.489651679992676
-15.030518531799316
-12.608161926269531
-19.426769256591797
-10.072279930114746
-16.914772033691406
-19.790958404541016
14.45895004272461
1.0906381607055664
14.830458641052246
14.991721153259277
0.5200471878051758
3.4917354583740234
11.845882415771484
14.799358367919922
13.353771209716797
19.029762268066406
13.002197265625
10.226517677307129
9.111074447631836
10.30717945098877
14.135968208312988
3.219712257385254
15.376237869262695
12.16633129119873
15.89302921295166
9.372807502746582
17.714813232421875
17.37238883972168
15.398462295532227
5.861663818359375
17.021656036376953
5.284797668457031
11.292874336242676
13.078917503356934
5.702156066894531
3.950289726257324
12.682065963745117
1.3905038833618164
8.591901779174805
6.757595062255859
10.369932174682617
17.311105728149414
7.76368522644043
1.3599319458007813
4.657087326049805
8.756024360656738
7.95419979095459
11.991275787353516
8.67518424987793
14.372267723083496
14.93509578704834
1.6218595504760742
3.8007211685180664
17.43515968322754
11.289023399353027
9.462639808654785
2.697782516479492
3.7574691772460938
1.5873050689697266
0.3094329833984375
12.073212623596191
13.619453430175781
12.169340133666992
12.555819511413574
5.936746597290039
10.435708999633789
7.632479667663574
5.292104721069336
-17.81084442138672
-16.89546012878418
-16.18351173400879
-9.904234886169434
-16.757225036621094
-16.798595428466797
-11.53348159790039
-16.724950790405273
-16.712831497192383
-18.980379104614258
-8.93961238861084
-0.05963897705078125
-0.07673168182373047
-11.360664367675781
-12.36349105834961
-17.966245651245117
-19.25057601928711
-12.962099075317383
-15.807559967041016
-16.497350692749023
-18.220653533935547
-16.73790740966797
-13.613578796386719
-12.010866165161133
-13.618708610534668
-14.190136909484863
-18.348621368408203
-17.490386962890625
-14.169986724853516
-14.30246353149414
-16.528600692749023
-0.6810226440429688
-6.109790802001953
-16.568132400512695
-5.6297478675842285
-15.14200210571289
-18.75704574584961
-18.829753875732422
-14.469879150390625
-18.760221481323242
-16.715375900268555
-14.214853286743164
-9.163299560546875
-19.25541877746582
-15.184864044189453
-15.385828018188477
-11.842178344726563
-19.91244125366211
-14.611157417297363
-11.40951156616211
-18.023284912109375
-10.11426067352295
8.565826416015625
8.36068058013916
1.5814199447631836
10.782190322875977
17.981487274169922
18.496707916259766
4.006148338317871
13.144491195678711
4.136612892150879
13.93267822265625
17.00029754638672
4.052396774291992
12.874953269958496
12.47253131866455
15.757315635681152
8.014892578125
1.4753494262695313
17.56077003479004
10.742332458496094
9.315084457397461
6.074416160583496
8.176046371459961
1.4201164245605469
14.70778751373291
7.826695442199707
13.63576889038086
11.768187522888184
5.818270683288574
17.753765106201172
4.159139633178711
4.392430305480957
3.9254074096679688
16.548847198486328
19.222888946533203
16.147903442382813
19.342540740966797
11.710700988769531
11.184361457824707
4.083581924438477
19.941184997558594
13.772865295410156
5.93373966217041
8.740251541137695
1.7995948791503906
8.862936019897461
10.580265045166016
1.9756860733032227
11.686208724975586
10.05980110168457
12.306341171264648
15.119075775146484
13.606145858764648
9.77445125579834
10.057496070861816
12.812074661254883
1.527700424194336
5.942570686340332
15.264480590820313
9.365610122680664
13.907028198242188
7.285036087036133
19.089433670043945
16.426624298095703
10.286677360534668
-14.906771659851074
-16.13105583190918
-19.576011657714844
-16.54623794555664
-14.642364501953125
-10.08613395690918
-12.65294361114502
-19.44134521484375
-11.051084518432617
-14.314382553100586
-14.820783615112305
-0.7973365783691406
-15.415946006774902
-19.116426467895508
-15.806678771972656
-14.857656478881836
-16.48000717163086
-12.946907997131348
-15.11786937713623
-16.416696548461914
-9.42944049835205
-12.669327735900879
-17.6038818359375
-0.39643096923828125
-11.263984680175781
-14.69083309173584
-14.130819320678711
-16.277694702148438
-15.215021133422852
-16.72039222717285
-7.274272918701172
-19.84156608581543
-18.55725860595703
-6.17971134185791
-18.00789451599121
-12.359415054321289
-10.069467544555664
-12.232314109802246
-13.518411636352539
-18.680702209472656
-18.84652328491211
-18.91708755493164
-18.932403564453125
-12.127965927124023
-15.946432113647461
-12.513976097106934
-19.993518829345703
-11.80587100982666
17.27666473388672
0.27156543731689453
2.3852128982543945
3.2334632873535156
16.107006072998047
16.547225952148438
10.21198558807373
6.3620100021362305
13.387194633483887
18.249183654785156
11.888103485107422
1.7133674621582031
9.852214813232422
6.621194839477539
8.658613204956055
8.858065605163574
13.785797119140625
8.667572975158691
4.504608154296875
1.138533592224121
11.343339920043945
16.48983383178711
13.715563774108887
11.145689964294434
13.09769058227539
10.082235336303711
13.858457565307617
18.904212951660156
17.336252212524414
5.405062675476074
5.4182891845703125
12.656673431396484
14.689151763916016
18.73632049560547
17.4345703125
16.734676361083984
10.220056533813477
13.867919921875
3.4371118545532227
2.2683048248291016
4.847417831420898
8.105395317077637
1.9113006591796875
15.258369445800781
14.1492338180542
13.92762565612793
14.826520919799805
12.166936874389648
14.314990043640137
4.995182037353516
1.2328920364379883
13.971813201904297
9.838268280029297
6.205527305603027
16.429807662963867
10.928892135620117
1.2921361923217773
5.173439979553223
12.3544921875
4.840750694274902
1.5935087203979492
11.241045951843262
6.081744194030762
18.356477737426758
12.631558418273926
2.3283348083496094
7.400739669799805
7.657676696777344
9.222702026367188
-18.157678604125977
-18.318538665771484
-19.596162796020508
-14.776195526123047
-16.62615203857422
-10.943053245544434
-14.362640380859375
-16.509809494018555
-13.947006225585938
-15.775156021118164
-17.705965042114258
-13.600537300109863
-16.82425308227539
-9.206986427307129
-13.403284072875977
-19.339719772338867
-12.375436782836914
-15.081794738769531
-15.989009857177734
-19.126327514648438
-12.631989479064941
-14.319936752319336
-11.662631034851074
-12.769584655761719
-9.817997932434082
-14.009218215942383
-19.740943908691406
-17.161582946777344
-6.984744071960449
-5.492175579071045
-4.947589874267578
-9.365060806274414
-16.147266387939453
-0.3696622848510742
-16.800203323364258
-15.73884391784668
-13.607948303222656
-16.763349533081055
-11.138616561889648
-11.721174240112305
-12.386375427246094
-11.230525016784668
-18.421594619750977
-17.09723663330078
-10.038775444030762
-12.240299224853516
-18.79659080505371
-17.565494537353516
-19.249160766601563
8.07999038696289
9.266999244689941
14.142393112182617
2.138273239135742
16.287433624267578
11.960128784179688
9.083540916442871
4.102568626403809
7.949390411376953
9.588591575622559
12.569703102111816
7.245162010192871
19.197370529174805
11.671731948852539
8.969907760620117
15.97942066192627
10.679839134216309
17.663471221923828
16.44414710998535
1.0629291534423828
17.070775985717773
1.5896310806274414
7.104578971862793
13.758723258972168
13.356217384338379
0.6513462066650391
4.052923202514648
14.541203498840332
11.975868225097656
18.874624252319336
6.850324630737305
14.25302791595459
6.73023796081543
13.604613304138184
3.549056053161621
18.058284759521484
9.108388900756836
18.605674743652344
5.364446640014648
4.4890642166137695
6.552489280700684
16.418540954589844
12.77937126159668
15.694538116455078
0.23889446258544922
9.029351234436035
16.846343994140625
16.459352493286133
10.239032745361328
19.45671844482422
12.760608673095703
14.616981506347656
4.351837158203125
5.207927703857422
4.5832977294921875
12.15928840637207
15.734661102294922
14.496872901916504
13.248648643493652
11.204445838928223
19.08039093017578
10.266387939453125
1.4446258544921875
12.768869400024414
2.2509260177612305
17.912511825561523
5.577925682067871
8.71722412109375
1.4179420471191406
19.446308135986328
18.15768814086914
-16.171192169189453
-9.911589622497559
-17.84008026123047
-19.950103759765625
-19.163963317871094
-14.582670211791992
-13.221576690673828
-19.727462768554688
-13.183523178100586
-10.839215278625488
-16.95979118347168
-12.701788902282715
-13.105657577514648
-17.207273483276367
-10.984358787536621
-13.002985000610352
-16.492534637451172
-15.384079933166504
-13.328758239746094
-8.78549861907959
-11.179059028625488
-17.020797729492188
-14.484155654907227
-6.631094932556152
-5.326826095581055
-19.559925079345703
-17.902490615844727
-18.569047927856445
-11.180402755737305
-11.99985408782959
-0.3965921401977539
-17.976205825805664
-14.221399307250977
-14.86456298828125
-15.298583984375
-11.116280555725098
-17.459503173828125
-12.694456100463867
-15.228775024414063
-19.398714065551758
-16.91710662841797
-15.515798568725586
9.804645538330078
3.8459177017211914
0.7695550918579102
8.840828895568848
8.496577262878418
18.4594783782959
14.56357479095459
10.958145141601563
18.759796142578125
18.861282348632813
2.0524816513061523
14.826737403869629
4.306370735168457
14.281717300415039
16.637165069580078
9.630226135253906
4.666943550109863
13.47908878326416
7.26846981048584
14.030492782592773
19.26204490661621
16.042009353637695
14.055438995361328
5.661870002746582
7.235099792480469
19.3150577545166
9.969951629638672
7.007601737976074
1.7092599868774414
2.579435348510742
7.374112129211426
12.412941932678223
6.555050849914551
15.270588874816895
4.52486515045166
15.752371788024902
11.105944633483887
14.060978889465332
11.070359230041504
16.113109588623047
2.5211477279663086
14.189979553222656
5.735293388366699
11.808049201965332
9.437006950378418
16.45476531982422
17.827953338623047
1.9868173599243164
12.768224716186523
1.2774124145507813
3.3684988021850586
4.611401557922363
19.1551513671875
10.707915306091309
8.514509201049805
8.111122131347656
11.740736961364746
13.13924789428711
13.265926361083984
6.350841522216797
6.843311309814453
0.8272762298583984
10.071030616760254
10.309027671813965
12.981477737426758
6.263664245605469
18.357351303100586
11.612043380737305
-15.900214195251465
-19.578556060791016
-5.375926971435547
-17.611791610717773
-15.601896286010742
-15.135486602783203
-8.641250610351563
-11.236028671264648
-19.73961639404297
-13.014408111572266
-0.8174686431884766
-10.712223052978516
-12.638736724853516
-13.049949645996094
-16.840824127197266
-19.65274429321289
-12.524341583251953
-18.92618179321289
-9.41154670715332
-17.322505950927734
-18.079181671142578
-14.278055191040039
-11.42116928100586
-18.333545684814453
-0.25456905364990234
-14.257549285888672
-13.50415325164795
-6.4477105140686035
-9.75320816040039
-17.75478172302246
-15.609642028808594
-9.531641006469727
-11.671147346496582
-14.63243293762207
-17.48345184326172
-16.248416900634766
-16.82188606262207
-0.012510299682617188
-10.743364334106445
-15.027030944824219
-15.23558235168457
-16.732410430908203
-13.259125709533691
-17.254858016967773
-12.501458168029785
-15.2738618850708
0.8024415969848633
16.617820739746094
11.733128547668457
12.615639686584473
17.689727783203125
15.239555358886719
9.453121185302734
14.311100006103516
7.870987892150879
4.527619361877441
12.49472713470459
12.727190017700195
13.565430641174316
0.7099790573120117
14.843526840209961
19.422473907470703
15.5752592086792
2.920490264892578
15.550446510314941
14.692972183227539
18.21453857421875
9.755176544189453
7.15192985534668
1.987030029296875
2.707798957824707
13.479629516601563
11.336175918579102
17.069377899169922
8.688644409179688
10.544066429138184
6.522374153137207
10.000295639038086
5.190676689147949
1.956258773803711
5.13311767578125
8.421808242797852
19.436874389648438
16.616413116455078
7.1178131103515625
15.393138885498047
7.572858810424805
15.913359642028809
10.06272029876709
1.2732219696044922
10.0404634475708
17.692161560058594
13.056509017944336
4.589635848999023
8.277636528015137
2.0253429412841797
2.9104833602905273
10.35335922241211
5.713717460632324
8.520540237426758
4.959479331970215
12.596199989318848
6.5450944900512695
12.841670989990234
10.140680313110352
12.401847839355469
-15.767894744873047
-16.715124130249023
-13.922981262207031
-2.0767316818237305
-11.97719955444336
-18.908145904541016
-12.613418579101563
-13.875380516052246
-16.235925674438477
-12.540952682495117
-14.109600067138672
-11.343061447143555
-19.866291046142578
-19.486406326293945
-18.045747756958008
-15.773365020751953
-17.882953643798828
-15.6627197265625
-9.260479927062988
-5.163583278656006
-19.772201538085938
-14.06928825378418
-15.082359313964844
-19.352745056152344
-9.15329647064209
-6.46005916595459
-17.912689208984375
-12.008747100830078
-10.387699127197266
-19.653217315673828
-11.754047393798828
-17.07952880859375
-9.051971435546875
-16.8056697845459
-0.0521240234375
-14.51407241821289
-0.14540386199951172
-15.121580123901367
-7.592141628265381
-18.26352882385254
-13.51480484008789
-15.817645072937012
-18.370223999023438
-14.354291915893555
-12.575428009033203
-16.135866165161133
-11.221359252929688
-16.442951202392578
13.173093795776367
17.369184494018555
17.29529571533203
18.36512565612793
14.798907279968262
17.116207122802734
9.492255210876465
19.512203216552734
9.242961883544922
8.238079071044922
13.032241821289063
3.086512565612793
10.643489837646484
5.0182085037231445
0.5410871505737305
10.891152381896973
17.911325454711914
19.139904022216797
12.313286781311035
2.5434999465942383
12.902237892150879
10.916754722595215
10.407630920410156
1.8966426849365234
7.57261848449707
15.408490180969238
11.794278144836426
18.899063110351563
10.389669418334961
2.3103132247924805
11.788113594055176
16.023277282714844
9.758285522460938
10.131065368652344
14.714336395263672
4.97401237487793
6.4476470947265625
14.799534797668457
10.889132499694824
8.469110488891602
16.52739143371582
14.867127418518066
13.850505828857422
6.887896537780762
7.588657379150391
4.443724632263184
17.183347702026367
14.431310653686523
0.9710092544555664
2.58542537689209
0.5891647338867188
2.5369138717651367
6.557341575622559
17.485370635986328
8.880061149597168
5.468082427978516
11.375692367553711
2.259291648864746
15.036443710327148
17.64716911315918
15.674722671508789
7.909966468811035
4.638540267944336
14.753196716308594
2.6687097549438477
6.182609558105469
15.468158721923828
15.856612205505371
12.67812442779541
1.8815202713012695
12.87548828125
14.159175872802734
13.873587608337402
-0.09810733795166016
-15.349394798278809
-0.20992183685302734
-16.318622589111328
-17.664794921875
-12.155912399291992
-16.806745529174805
-19.507572174072266
-14.546070098876953
-16.736583709716797
-0.7744035720825195
-11.01375675201416
-16.91910743713379
-9.849543571472168
-15.04128360748291
-12.581636428833008
-13.527209281921387
-17.705936431884766
-13.549112319946289
-14.858661651611328
-18.88062286376953
-15.514036178588867
-18.7174015045166
-12.033716201782227
-8.581563949584961
-6.202129364013672
-13.945653915405273
-16.92641830444336
-17.487873077392578
-18.374439239501953
-14.109186172485352
-7.940855026245117
-6.031316757202148
-6.1028642654418945
-10.756452560424805
-9.153246879577637
-15.387454986572266
-15.540014266967773
-17.276058197021484
-14.452850341796875
-19.223663330078125
-19.792621612548828
-14.2051420211792
-15.977863311767578
-11.490503311157227
-11.460456848144531
-13.38066291809082
-1.492393970489502
-18.95197868347168
-12.879262924194336
-15.08263874053955
-18.8160400390625
-19.681909561157227
-12.958243370056152
13.013368606567383
12.966784477233887
19.925315856933594
3.310884475708008
16.729812622070313
18.33588981628418
13.434596061706543
5.963212966918945
15.302125930786133
15.703426361083984
18.50606918334961
17.704479217529297
4.808436870574951
10.73625373840332
18.004196166992188
13.837833404541016
3.890995502471924
10.606917381286621
14.76124095916748
14.421009063720703
10.03809928894043
9.232125282287598
6.431022644042969
2.0440258979797363
2.3661441802978516
15.881139755249023
8.132227897644043
17.91120147705078
7.907530784606934
8.644993782043457
11.830400466918945
6.346663475036621
19.769813537597656
12.3316650390625
0.8368463516235352
16.35833168029785
8.159584045410156
9.872184753417969
12.051996231079102
3.137722969055176
11.691070556640625
14.567533493041992
7.924075603485107
5.436946868896484
16.5101261138916
2.7694215774536133
14.952750205993652
19.153728485107422
9.691154479980469
13.16679573059082
1.5666980743408203
5.119966983795166
11.395088195800781
6.018918037414551
10.174287796020508
2.496535301208496
11.852424621582031
15.172993659973145
6.384155750274658
15.491811752319336
9.854558944702148
4.859145641326904
13.094803810119629
17.014265060424805
19.696796417236328
-1.0124030113220215
-13.8165922164917
-0.4414176940917969
-14.352262496948242
-14.457923889160156
-16.418886184692383
-17.900217056274414
-16.651927947998047
-18.659706115722656
-8.447493553161621
-18.654151916503906
-15.72830581665039
-12.784866333007813
-12.625364303588867
-9.207600593566895
-12.60945987701416
-13.908317565917969
-15.226629257202148
-15.662477493286133
-12.45918083190918
-10.896316528320313
-18.034896850585938
-9.906725883483887
-15.18230152130127
-16.984176635742188
-5.63129186630249
-12.0404052734375
-19.570133209228516
-15.488297462463379
-18.026206970214844
-13.381072998046875
-5.9062395095825195
-13.562647819519043
-15.69461727142334
-6.154943466186523
-18.666711807250977
-16.459503173828125
-17.83196258544922
-19.82270050048828
-16.927453994750977
-13.408448219299316
-11.209253311157227
-12.976654052734375
-15.431304931640625
-11.223691940307617
-15.581412315368652
-17.98944091796875
-19.95226287841797
-12.483163833618164
-16.105186462402344
-18.60029411315918
-11.158987998962402
-15.581239700317383
-12.390829086303711
-17.68115234375
-10.625065803527832
7.236018180847168
12.63327407836914
9.458795547485352
16.663116455078125
11.574743270874023
14.434782028198242
7.124041557312012
16.784658432006836
16.977853775024414
13.948284149169922
16.916933059692383
5.0001115798950195
15.88186264038086
19.58352279663086
14.113733291625977
11.851093292236328
8.666808128356934
16.044567108154297
6.887025833129883
12.257851600646973
14.613983154296875
1.3657684326171875
10.079561233520508
4.662200927734375
2.499281883239746
9.608114242553711
3.018183708190918
2.341219902038574
13.086548805236816
14.414318084716797
18.413482666015625
7.965114593505859
4.613117218017578
10.778961181640625
15.29369068145752
10.859835624694824
8.08821964263916
15.827003479003906
2.4804935455322266
11.137635231018066
17.297725677490234
13.978065490722656
8.53721809387207
8.165660858154297
17.928863525390625
14.734596252441406
13.26064682006836
7.20860481262207
17.163280487060547
18.338626861572266
2.5186777114868164
1.539200782775879
16.357051849365234
15.188055992126465
7.95189094543457
0.5504770278930664
5.189248085021973
2.1786680221557617
11.175485610961914
1.3655223846435547
9.778014183044434
0.8407478332519531
9.792884826660156
15.103109359741211
3.6778650283813477
13.531774520874023
5.994213104248047
4.394072532653809
12.077513694763184
9.777318000793457
-18.60254669189453
-13.576740264892578
-15.186630249023438
-11.846945762634277
-12.338078498840332
-16.6616268157959
-11.710444450378418
-16.648059844970703
-17.05518341064453
-10.470585823059082
-16.38332176208496
-18.225635528564453
-15.732778549194336
-19.24709701538086
-0.5702667236328125
-14.3604097366333
-12.162607192993164
-10.558099746704102
-19.120830535888672
-15.933708190917969
-5.471503257751465
-15.776969909667969
-16.71247100830078
-13.053910255432129
-11.49453353881836
-10.851568222045898
-9.125435829162598
-13.846446990966797
-12.707669258117676
-14.293689727783203
-13.032347679138184
-18.260025024414063
-16.701168060302734
-0.19430160522460938
-15.012343406677246
-18.133819580078125
-6.660458087921143
-15.248501777648926
-19.291322708129883
-10.759178161621094
-13.004472732543945
-11.908355712890625
-12.033757209777832
-16.005704879760742
-15.562423706054688
-19.729385375976563
-17.037742614746094
-16.618806838989258
-9.327083587646484
15.189228057861328
12.159611701965332
8.57851791381836
12.675185203552246
7.175662040710449
13.924281120300293
7.632566452026367
12.436705589294434
9.399019241333008
3.268630027770996
15.166372299194336
7.513092994689941
18.858497619628906
13.109864234924316
9.64100170135498
10.00698471069336
18.6105899810791
19.582338333129883
10.296635627746582
17.204147338867188
16.766563415527344
17.102075576782227
12.076553344726563
10.867733001708984
15.962737083435059
14.413768768310547
12.380738258361816
8.931098937988281
19.751327514648438
12.027029037475586
6.0519561767578125
13.055024147033691
2.0441770553588867
7.22995662689209
14.3556547164917
17.017051696777344
3.0833396911621094
4.468101501464844
13.81834888458252
1.956822395324707
17.270999908447266
8.876008033752441
15.368586540222168
11.604484558105469
14.536785125732422
16.297258377075195
4.666886329650879
0.4677419662475586
9.83984088897705
6.479831695556641
3.1415796279907227
1.7414684295654297
4.782835960388184
2.1860828399658203
17.234844207763672
3.5413427352905273
7.654302597045898
14.544208526611328
2.809512138366699
13.905041694641113
2.9930105209350586
6.027933120727539
10.220876693725586
3.8107662200927734
9.304899215698242
11.288533210754395
15.290129661560059
17.183053970336914
-16.27887535095215
-10.478063583374023
-11.507705688476563
-16.791107177734375
-14.500373840332031
-16.18085289001465
-11.534679412841797
-9.26904582977295
-16.18573570251465
-13.018793106079102
-9.156560897827148
-14.81258773803711
-18.34430694580078
-9.746476173400879
-0.5540733337402344
-19.342201232910156
-12.551810264587402
-16.18379783630371
-5.425134658813477
-11.397514343261719
-14.269561767578125
-19.13504981994629
-17.506284713745117
-1.192220687866211
-19.91483497619629
-17.120750427246094
-12.019282341003418
-19.401145935058594
-10.48220443725586
-16.684345245361328
-3.483752727508545
-14.675594329833984
-12.282435417175293
-15.275825500488281
-16.678688049316406
-14.746332168579102
-5.108949661254883
-12.16878890991211
-16.978811264038086
-11.630768775939941
-18.582256317138672
-18.215045928955078
-6.678109169006348
-18.3170223236084
-19.62226104736328
-13.326091766357422
-0.5027904510498047
-13.55841064453125
-13.294437408447266
-18.234859466552734
-16.134033203125
-15.370527267456055
-15.639318466186523
12.263091087341309
11.574663162231445
14.308945655822754
10.826455116271973
8.354971885681152
13.062535285949707
8.443577766418457
5.692288398742676
3.7691173553466797
18.2099552154541
7.390510559082031
12.358439445495605
17.831130981445313
18.935379028320313
13.843371391296387
11.038976669311523
18.018102645874023
10.56895923614502
14.971013069152832
15.655458450317383
16.29826545715332
18.43911361694336
2.120929718017578
10.029379844665527
13.49018383026123
5.854477882385254
4.247077941894531
2.062472343444824
14.97219181060791
9.659032821655273
15.83179759979248
7.245567321777344
10.267217636108398
3.6552734375
13.199202537536621
12.847250938415527
1.8998985290527344
16.13092041015625
14.2108793258667
18.567556381225586
12.219311714172363
9.533567428588867
2.038163185119629
6.307833671569824
3.005927085876465
2.052968978881836
17.05510711669922
10.252974510192871
14.371695518493652
19.0987548828125
10.978110313415527
2.5013647079467773
16.764219284057617
7.356489181518555
15.539546012878418
0.6247177124023438
3.63834285736084
14.035792350769043
2.6185989379882813
9.810529708862305
18.2449951171875
6.12347412109375
16.63584327697754
15.132185935974121
12.01280403137207
4.964118003845215
8.41890811920166
9.228067398071289
-0.027505874633789063
-9.387262344360352
-11.204940795898438
-13.749971389770508
-19.501110076904297
-15.84050464630127
-0.48230695724487305
-16.375591278076172
-12.025274276733398
-13.323527336120605
-11.528233528137207
-15.404796600341797
-18.10685920715332
-19.928024291992188
-19.022001266479492
-9.21838092803955
-18.349021911621094
-12.046262741088867
-13.74180793762207
-8.468201637268066
-18.748247146606445
-18.121315002441406
-19.067951202392578
-15.973549842834473
-14.085542678833008
-16.63150405883789
-18.767017364501953
-15.722116470336914
-17.085914611816406
-13.73708724975586
-15.201408386230469
-6.415638446807861
-10.37134838104248
-14.524066925048828
-11.88028621673584
-14.666097640991211
-14.275882720947266
-15.457589149475098
-19.692840576171875
-16.183429718017578
-0.8643612861633301
-5.9361677169799805
-11.029415130615234
-10.116960525512695
-17.558780670166016
-12.478128433227539
-17.95606803894043
-12.069318771362305
-18.98432159423828
-16.040042877197266
-16.466278076171875
1.2764968872070313
15.724520683288574
14.949810981750488
15.736917495727539
15.49091911315918
6.839261054992676
14.52652645111084
9.725224494934082
15.07802677154541
13.21753215789795
1.2763385772705078
11.200190544128418
2.073770523071289
8.775277137756348
11.097885131835938
18.766841888427734
17.507976531982422
10.461932182312012
10.626999855041504
14.295267105102539
5.3795881271362305
8.865906715393066
2.599226951599121
9.382608413696289
12.814628601074219
1.2944040298461914
4.737659454345703
12.45297908782959
8.871406555175781
16.485088348388672
17.509897232055664
12.519786834716797
11.998257637023926
5.280888557434082
2.202549934387207
17.812763214111328
12.984814643859863
16.82781219482422
6.1806640625
3.020975112915039
1.225825309753418
14.010146141052246
3.621614456176758
17.373058319091797
12.923334121704102
9.081894874572754
13.861516952514648
5.540485382080078
17.831714630126953
17.111289978027344
15.25700855255127
2.622039794921875
14.376094818115234
14.014616012573242
3.8125438690185547
6.954450607299805
11.6436128616333
9.664904594421387
16.190269470214844
14.796910285949707
12.90284538269043
7.78179931640625
0.13074302673339844
9.278121948242188
15.705268859863281
18.839141845703125
-12.108731269836426
-16.126270294189453
-17.555328369140625
-14.431674003601074
-14.93105697631836
-10.91522216796875
-16.793193817138672
-17.420734405517578
-10.926528930664063
-13.589508056640625
-12.198165893554688
-18.72515296936035
-12.421894073486328
-19.233070373535156
-14.572909355163574
-18.772294998168945
-13.965814590454102
-9.386087417602539
-11.623139381408691
-17.614206314086914
-15.675954818725586
-19.041893005371094
-19.54605484008789
-15.626335144042969
-15.418270111083984
-18.114730834960938
-15.318525314331055
-6.889953136444092
-16.456880569458008
-14.535154342651367
-9.33738899230957
-13.964130401611328
-17.71131134033203
-19.775848388671875
-18.439062118530273
-18.86383056640625
-15.953205108642578
-0.5945816040039063
-6.46138858795166
-14.598182678222656
-11.951461791992188
-12.900839805603027
-18.052017211914063
-16.025833129882813
-19.377790451049805
-19.647972106933594
-12.342287063598633
-15.225818634033203
-19.75130844116211
-9.55872917175293
-5.61643123626709
9.231504440307617
1.4198908805847168
7.741943836212158
7.359827041625977
16.530094146728516
1.3537168502807617
9.154617309570313
18.144752502441406
0.8648958206176758
13.779032707214355
0.9836692810058594
16.958477020263672
6.596798896789551
16.409883499145508
10.571056365966797
15.807353973388672
9.040874481201172
19.1257381439209
14.613903045654297
19.25523567199707
1.484908103942871
5.645598888397217
18.648691177368164
2.044611930847168
3.72733211517334
11.800012588500977
16.49056625366211
14.504728317260742
2.3948140144348145
8.13766860961914
16.01656723022461
16.627012252807617
11.753644943237305
4.3213677406311035
7.466174125671387
8.574334144592285
15.910507202148438
13.635564804077148
13.64816665649414
14.586297988891602
10.062861442565918
7.782347202301025
3.79763126373291
0.06924819946289063
3.0367989540100098
13.102014541625977
13.666664123535156
18.855819702148438
18.744037628173828
12.008003234863281
14.251574516296387
13.567066192626953
13.418270111083984
16.54167366027832
6.711748123168945
12.45944595336914
14.605117797851563
6.610816478729248
12.037943840026855
12.050432205200195
3.327141761779785
11.226848602294922
7.215810775756836
2.005669593811035
15.62476634979248
11.124059677124023
5.261074066162109
9.143564224243164
11.692668914794922
19.405710220336914
17.101099014282227
11.846172332763672
-19.039363861083984
-15.438868522644043
-10.499900817871094
-8.571660995483398
-14.201112747192383
-15.526382446289063
-12.399085998535156
-17.21855354309082
-8.47446346282959
-11.993645668029785
-15.966136932373047
-1.9007625579833984
-12.533533096313477
-18.274372100830078
-15.941581726074219
-14.390462875366211
-9.974663734436035
-5.813858985900879
-11.831121444702148
-10.181574821472168
-15.261037826538086
-9.904821395874023
-14.39747142791748
-16.41498374938965
-16.446475982666016
-17.633852005004883
-13.805597305297852
-6.1451215744018555
-15.89922046661377
-15.551650047302246
-11.488260269165039
-11.213127136230469
-14.413534164428711
-17.757442474365234
-12.693471908569336
-17.98041534423828
9.245628356933594
4.38145637512207
10.928418159484863
14.812113761901855
5.235788822174072
4.8912248611450195
0.38855934143066406
12.517742156982422
13.465330123901367
0.43387842178344727
7.749624729156494
16.03887939453125
16.322175979614258
17.491775512695313
14.179254531860352
10.861442565917969
15.590185165405273
6.599932670593262
8.745777130126953
16.815876007080078
1.9226651191711426
10.665771484375
16.08877182006836
8.397565841674805
16.005916595458984
10.205207824707031
2.3606390953063965
1.3275055885314941
2.1378984451293945
2.05123233795166
7.9814372062683105
14.091025352478027
16.461997985839844
2.3849306106567383
6.807660102844238
4.4088335037231445
1.7935447692871094
13.086212158203125
1.2965097427368164
9.672075271606445
12.659500122070313
14.492938041687012
12.575864791870117
10.227764129638672
10.61152458190918
6.703769683837891
13.312370300292969
0.32797718048095703
2.6285500526428223
11.705272674560547
15.952621459960938
12.036199569702148
11.181060791015625
14.658210754394531
14.630797386169434
9.707008361816406
8.385269165039063
16.474695205688477
4.452027320861816
13.615569114685059
4.753308296203613
11.995256423950195
13.866792678833008
6.482737064361572
8.478972434997559
12.784608840942383
8.65677261352539
11.794511795043945
14.31596565246582
-14.839506149291992
-0.03566598892211914
-18.536226272583008
-16.464252471923828
-14.25143051147461
-13.976663589477539
-19.401609420776367
-17.300853729248047
-14.51116943359375
-8.087972640991211
-5.0453386306762695
-16.34658432006836
-9.287018775939941
-17.791034698486328
-10.776379585266113
-19.369203567504883
-16.22512435913086
-14.473575592041016
-11.580184936523438
-12.429367065429688
-18.733001708984375
-9.479314804077148
-16.995664596557617
-17.051958084106445
-7.952343940734863
-5.370664596557617
-14.159425735473633
-16.626075744628906
-15.466466903686523
-15.776215553283691
-9.935419082641602
-11.244280815124512
-0.47979068756103516
-18.23816680908203
-18.829561233520508
-12.850851058959961
-5.519219875335693
-17.486352920532227
-15.99156665802002
-16.570369720458984
-15.06662368774414
-12.617380142211914
-12.9888916015625
-13.523208618164063
-11.057548522949219
-15.005319595336914
-16.661359786987305
-11.765253067016602
11.555450439453125
1.0552573204040527
12.447755813598633
8.768600463867188
10.067420959472656
3.573516368865967
13.339191436767578
8.26218032836914
15.522562026977539
2.520012855529785
12.405326843261719
2.7742691040039063
10.960081100463867
8.589668273925781
11.820701599121094
14.327018737792969
9.220739364624023
14.530143737792969
13.27523136138916
2.8042664527893066
16.0899715423584
5.870562553405762
19.285127639770508
9.957845687866211
18.400344848632813
0.9957242012023926
16.822063446044922
12.693015098571777
15.252668380737305
10.233392715454102
17.390567779541016
9.647459030151367
14.732666969299316
3.0890660285949707
7.870185375213623
7.451087474822998
16.568050384521484
17.288875579833984
2.1773266792297363
14.395482063293457
7.5190229415893555
13.69588851928711
1.8542423248291016
4.304084777832031
18.797361373901367
14.826130867004395
4.816824913024902
10.094655990600586
17.306264877319336
10.966662406921387
16.284027099609375
10.70267105102539
14.66988754272461
5.5293049812316895
0.8721799850463867
15.338441848754883
17.76603889465332
12.601741790771484
16.95840835571289
7.585018634796143
6.390588283538818
15.812569618225098
9.003242492675781
10.034260749816895
2.0428647994995117
0.6876730918884277
18.56867218017578
14.370667457580566
12.871509552001953
6.092508316040039
15.647472381591797
14.181844711303711
7.802588939666748
-19.634490966796875
-0.07942581176757813
-16.704940795898438
-11.528790473937988
-12.18112564086914
-11.810064315795898
-0.2577204704284668
-12.034221649169922
-18.817243576049805
-15.76804256439209
-17.1171875
-17.28527069091797
-15.332974433898926
-10.897173881530762
-12.770000457763672
-18.093313217163086
-9.763516426086426
-17.10736656188965
-14.532825469970703
-19.375694274902344
-12.672595024108887
-13.81833267211914
-14.64950942993164
-10.478919982910156
-19.48607635498047
-0.467132568359375
-18.01286506652832
-15.555791854858398
-17.911760330200195
-16.743497848510742
-12.836579322814941
-19.29345703125
-18.615022659301758
-8.517428398132324
-19.20375633239746
-16.852800369262695
-19.994842529296875
-6.184550762176514
-16.44139289855957
-15.48914909362793
-7.347187042236328
-15.504724502563477
-16.801925659179688
-14.21447467803955
-15.210236549377441
-14.400650024414063
-15.023906707763672
-16.683107376098633
-17.897308349609375
-5.944254398345947
-15.475078582763672
-9.552035331726074
-13.22105598449707
9.86019515991211
17.37523651123047
5.983850002288818
14.183116912841797
10.493056297302246
10.263301849365234
11.939144134521484
1.6605076789855957
6.465815544128418
1.194005012512207
7.7043890953063965
12.831182479858398
6.791440963745117
3.58870792388916
19.472251892089844
10.755239486694336
1.694730281829834
3.4330062866210938
16.556991577148438
5.751866340637207
7.326673984527588
4.575272560119629
2.232670783996582
10.350950241088867
17.4646053314209
1.718956470489502
13.369268417358398
1.5180730819702148
9.856392860412598
12.945828437805176
0.7866406440734863
10.333921432495117
14.520397186279297
15.195867538452148
0.15372276306152344
15.654123306274414
14.043096542358398
6.48777961730957
16.915081024169922
14.430034637451172
12.495121002197266
11.183040618896484
12.859466552734375
15.078673362731934
7.974545955657959
3.4570698738098145
13.726556777954102
19.497909545898438
9.126911163330078
16.567058563232422
18.00031852722168
7.234654426574707
1.291426658630371
18.081838607788086
13.5473051071167
16.024797439575195
13.300196647644043
5.066445827484131
11.143142700195313
18.39006233215332
12.899625778198242
15.159584045410156
4.089284420013428
-16.756532669067383
-16.647478103637695
-17.891193389892578
-18.421859741210938
-0.9598727226257324
-17.577072143554688
-10.736627578735352
-11.85078239440918
-15.93402099609375
-6.572470188140869
-0.21703529357910156
-18.113914489746094
-15.404176712036133
-19.929916381835938
-19.214744567871094
-17.845977783203125
-9.555154800415039
-13.807611465454102
-19.609773635864258
-13.14753246307373
-17.9542236328125
-15.213379859924316
-19.365779876708984
-19.234724044799805
-1.5810375213623047
-10.904756546020508
-12.685701370239258
-12.258249282836914
-16.235553741455078
-14.675704956054688
-17.65439224243164
-9.976901054382324
-16.897634506225586
-15.400505065917969
-17.806324005126953
-19.519704818725586
-14.29646110534668
-9.40941047668457
-19.673120498657227
-10.240030288696289
-13.08970832824707
-13.366771697998047
-16.270751953125
-5.920519828796387
-16.42979621887207
-0.5757660865783691
-12.94703483581543
18.759092330932617
5.516654968261719
9.472921371459961
11.965415954589844
10.286972999572754
16.07203483581543
13.867327690124512
16.472009658813477
14.072718620300293
13.789631843566895
15.535232543945313
13.099016189575195
2.576815128326416
7.8443169593811035
10.853561401367188
14.600908279418945
15.49417495727539
8.252306938171387
2.870295524597168
8.248870849609375
1.726332664489746
10.469938278198242
13.547137260437012
10.662300109863281
3.2606377601623535
17.788021087646484
12.87069320678711
3.285127639770508
5.676089286804199
4.936062335968018
16.539043426513672
18.070650100708008
2.7020349502563477
15.976028442382813
16.17813491821289
8.559629440307617
18.354961395263672
18.08224105834961
5.577010154724121
1.4714269638061523
7.968193054199219
19.13274383544922
14.88736343383789
16.453168869018555
10.44111442565918
19.670406341552734
14.59644889831543
17.246633529663086
10.554259300231934
7.604552745819092
9.384227752685547
8.860147476196289
17.817785263061523
5.29054069519043
11.152656555175781
7.328281402587891
1.9951958656311035
13.951532363891602
6.303184986114502
0.8892855644226074
19.897132873535156
13.307184219360352
-19.33623695373535
-0.6640563011169434
-9.720481872558594
-14.57359790802002
-16.10895538330078
-19.647647857666016
-10.980545997619629
-17.16858673095703
-6.134217262268066
-16.65119171142578
-16.364906311035156
-19.09042739868164
-18.897842407226563
-16.120990753173828
-19.049816131591797
-5.567119121551514
-17.411569595336914
-14.0646333694458
-17.734615325927734
-19.090242385864258
-12.575916290283203
-16.41110610961914
-8.603303909301758
-19.392749786376953
-15.321599960327148
-12.126550674438477
-19.495025634765625
-0.038826942443847656
-13.81356143951416
-0.16031217575073242
-17.41927719116211
-16.733909606933594
-14.74889087677002
-9.365731239318848
-16.74908447265625
-17.456987380981445
-10.09048843383789
-11.477593421936035
-11.173373222351074
-19.232908248901367
-17.048595428466797
-19.39809799194336
-11.179272651672363
-16.51163101196289
-15.037864685058594
-17.573225021362305
-11.339470863342285
-13.303606033325195
-14.058408737182617
-14.918680191040039
-14.948211669921875
-17.72243309020996
-9.636240005493164
0.4833517074584961
19.760303497314453
12.121665954589844
9.484889030456543
12.564859390258789
14.02415657043457
15.503430366516113
14.722809791564941
4.325289249420166
12.536394119262695
13.58030891418457
3.115579128265381
7.824598789215088
15.859928131103516
6.739316463470459
6.445601940155029
5.109548091888428
16.032840728759766
6.417821407318115
14.864276885986328
17.605348587036133
7.647792816162109
18.302135467529297
13.084171295166016
15.233329772949219
10.257238388061523
14.464522361755371
14.792936325073242
5.967883110046387
5.474463939666748
1.8818378448486328
12.675537109375
7.230342388153076
15.809471130371094
16.351533889770508
14.25436019897461
2.238996982574463
9.483553886413574
2.3882393836975098
7.816263198852539
18.230548858642578
9.799844741821289
10.153462409973145
14.67376708984375
4.098903179168701
2.4502415657043457
17.8026180267334
13.418868064880371
3.818073272705078
11.65146255493164
15.128494262695313
13.147027969360352
12.667440414428711
11.995849609375
16.544952392578125
10.055112838745117
17.40528678894043
2.3232789039611816
17.475656509399414
1.5301566123962402
15.502445220947266
17.71647071838379
19.562246322631836
11.191322326660156
5.914034366607666
9.138473510742188
8.028244972229004
-18.871200561523438
-16.652090072631836
-11.955724716186523
-0.7882962226867676
-18.566537857055664
-14.781356811523438
-12.025728225708008
-11.615165710449219
-15.592756271362305
-0.8802022933959961
-18.5660400390625
-8.690876007080078
-19.792522430419922
-5.382574081420898
-15.059885025024414
-13.869834899902344
-17.0003604888916
-13.81456184387207
-17.161518096923828
-14.276894569396973
-9.889188766479492
-12.573219299316406
-7.019438743591309
-19.127002716064453
-11.129571914672852
-0.27587080001831055
-11.12972354888916
-15.954683303833008
-18.653772354125977
-12.59852409362793
-15.886810302734375
-14.789981842041016
-18.122150421142578
-16.64014434814453
-18.858806610107422
-11.718029022216797
-12.113726615905762
-5.065354347229004
-9.197083473205566
-15.588541030883789
-14.063498497009277
-16.487890243530273
-12.914403915405273
-14.08383560180664
-16.457622528076172
-16.107690811157227
-10.077366828918457
-10.898334503173828
16.21071434020996
16.84683609008789
7.9862446784973145
0.9071264266967773
16.95638656616211
18.22229766845703
14.34154224395752
10.54031753540039
3.313997745513916
12.773369789123535
10.191978454589844
14.924427032470703
12.072287559509277
8.155458450317383
13.356182098388672
12.208398818969727
15.210309982299805
12.52481460571289
19.443408966064453
6.509265899658203
10.353841781616211
10.395465850830078
8.274700164794922
1.468674659729004
1.6652426719665527
4.696630001068115
9.857185363769531
14.575922966003418
8.608675003051758
14.638915061950684
4.773524761199951
6.953604698181152
1.1944551467895508
17.97400665283203
14.321246147155762
5.18540620803833
2.5091910362243652
2.060415744781494
8.38585090637207
1.811683177947998
5.316192626953125
2.7332210540771484
11.717129707336426
18.200027465820313
8.119048118591309
19.9722900390625
18.198007583618164
12.287189483642578
4.625369071960449
8.999509811401367
15.910614013671875
10.225720405578613
8.690916061401367
17.142208099365234
16.083553314208984
5.137562274932861
1.5849113464355469
13.733264923095703
12.07915210723877
13.562634468078613
0.9016027450561523
5.718739032745361
7.2854461669921875
12.410575866699219
6.5524067878723145
14.323760986328125
2.79542875289917
-0.5306200981140137
-16.620248794555664
-12.132710456848145
-0.922025203704834
-17.73236656188965
-15.071100234985352
-19.395954132080078
-15.207906723022461
-16.007036209106445
-17.775840759277344
-19.020986557006836
-11.038921356201172
-5.525389671325684
-16.050561904907227
-19.391929626464844
-12.917996406555176
-19.147441864013672
-6.819822311401367
-13.107109069824219
-17.800567626953125
-11.029409408569336
-14.689927101135254
-14.580321311950684
-15.96171760559082
-8.990645408630371
-0.1029367446899414
-10.809296607971191
-19.027677536010742
-16.403091430664063
-17.099931716918945
-16.49129867553711
-19.11136245727539
-12.373419761657715
-9.242111206054688
-14.630415916442871
-18.82102394104004
-12.435564994812012
-19.02704620361328
-14.241643905639648
-12.058830261230469
-17.04016876220703
-13.825159072875977
-19.65935516357422
-9.41372299194336
-14.872703552246094
-17.27589988708496
-17.776039123535156
9.284123420715332
6.270628452301025
4.666073322296143
19.182819366455078
1.8327345848083496
13.495624542236328
13.975113868713379
8.272378921508789
15.65449333190918
17.944377899169922
1.991398811340332
10.083520889282227
16.864871978759766
18.439651489257813
8.893112182617188
8.339444160461426
10.050640106201172
8.61976432800293
15.356389999389648
13.181467056274414
7.719431400299072
17.28014373779297
15.991371154785156
14.1692476272583
12.709434509277344
4.691920757293701
11.746498107910156
11.929815292358398
16.64661407470703
7.56066370010376
4.621254920959473
0.7399063110351563
16.139171600341797
8.599533081054688
10.583356857299805
16.866302490234375
0.3481006622314453
15.4324951171875
4.210285186767578
12.610280990600586
14.907865524291992
11.658245086669922
1.7389335632324219
12.059150695800781
11.837345123291016
1.9829597473144531
12.941656112670898
6.829177379608154
2.205512046813965
9.043657302856445
19.69234275817871
19.42386245727539
2.3260879516601563
0.6280989646911621
6.9293646812438965
14.175890922546387
18.308223724365234
2.049349784851074
5.8052849769592285
11.595027923583984
17.709848403930664
1.2101588249206543
16.280750274658203
19.28897476196289
11.817207336425781
13.556463241577148
5.169004440307617
15.237197875976563
3.796276569366455
10.781282424926758
-18.54463005065918
-14.469548225402832
-16.33204460144043
-0.38656044006347656
-17.774959564208984
-15.304824829101563
-19.620445251464844
-12.17413330078125
-15.27529525756836
-15.82357406616211
-14.673855781555176
-12.400985717773438
-15.224453926086426
-4.595942974090576
-14.504512786865234
-10.536287307739258
-16.95266342163086
-12.675437927246094
-14.107330322265625
-5.563091278076172
-17.06336212158203
-19.67926788330078
-6.982991695404053
-15.761168479919434
-0.5270247459411621
-18.643199920654297
-12.52796745300293
-7.6511125564575195
-16.108287811279297
-19.350414276123047
-11.40027141571045
-14.356084823608398
-16.538982391357422
-14.589428901672363
-10.210549354553223
-9.45174789428711
-17.899459838867188
-9.421244621276855
-12.446451187133789
-17.370038986206055
-16.895904541015625
-19.427547454833984
-8.771409034729004
-12.546976089477539
-11.914932250976563
-11.474950790405273
-16.41423225402832
-14.709607124328613
-9.118829727172852
-11.513813972473145
15.802005767822266
6.505112648010254
6.639937877655029
2.5928382873535156
14.071954727172852
14.681846618652344
8.836795806884766
15.028146743774414
12.444717407226563
3.0890274047851563
5.748742580413818
10.963668823242188
0.612335205078125
15.835362434387207
1.709672451019287
9.526652336120605
15.269100189208984
6.957304000854492
17.22739028930664
13.48733901977539
13.525825500488281
2.2947235107421875
19.62232208251953
7.388389587402344
4.154751300811768
13.712591171264648
16.49167823791504
10.399115562438965
14.603041648864746
18.755064010620117
7.083095550537109
10.73745059967041
11.241371154785156
8.272162437438965
2.760118007659912
19.539302825927734
4.751558780670166
0.2913055419921875
1.7698884010314941
2.8433847427368164
13.625940322875977
12.976940155029297
14.524147033691406
18.064260482788086
8.400638580322266
2.360903739929199
16.339630126953125
14.93008041381836
15.659492492675781
2.311697006225586
9.33045768737793
3.7914161682128906
10.074432373046875
17.859970092773438
10.12152099609375
6.058917045593262
11.073606491088867
17.668922424316406
8.785861015319824
5.399986267089844
15.01174545288086
-14.384334564208984
-9.274435997009277
-0.01374053955078125
-13.455138206481934
-18.290512084960938
-0.7465152740478516
-15.672810554504395
-15.407965660095215
-17.739225387573242
-12.615686416625977
-11.604994773864746
-17.701732635498047
-17.999343872070313
-5.474025249481201
-16.21920394897461
-13.098128318786621
-18.157066345214844
-14.719599723815918
-6.530669689178467
-0.5343708992004395
-9.989957809448242
-17.498897552490234
-18.71601104736328
-8.702652931213379
-12.318011283874512
-13.948655128479004
-13.540838241577148
-16.598316192626953
-9.266881942749023
-11.002178192138672
-19.84360694885254
-16.161344528198242
-10.085044860839844
-12.513986587524414
-10.667000770568848
-14.904282569885254
-13.32404899597168
-19.286251068115234
-12.546285629272461
-16.46003532409668
-16.926231384277344
-12.094135284423828
-16.24177360534668
-16.394350051879883
-11.508683204650879
-14.327503204345703
-18.802520751953125
-3.3428449630737305
-14.686590194702148
4.83747673034668
2.144416332244873
10.082880973815918
2.1175155639648438
12.053686141967773
17.651288986206055
4.691762924194336
12.930418014526367
14.07207202911377
11.138948440551758
1.116635799407959
10.88382625579834
2.235407829284668
18.042877197265625
10.254159927368164
15.707551002502441
19.78390121459961
17.13517189025879
5.988462448120117
12.187999725341797
13.195831298828125
6.828739166259766
2.39540433883667
12.322369575500488
9.877503395080566
17.64571189880371
14.37054443359375
7.33135986328125
13.502267837524414
16.878061294555664
17.926008224487305
14.039664268493652
13.603779792785645
16.056486129760742
7.950191020965576
2.782294750213623
8.049736022949219
0.6705527305603027
14.511468887329102
10.463790893554688
9.212993621826172
7.798957347869873
5.0783820152282715
4.711892127990723
9.893135070800781
7.144471645355225
10.179441452026367
0.12826871871948242
2.8114237785339355
17.22191619873047
2.0344204902648926
4.376834392547607
9.91853141784668
3.0018486976623535
0.41739463806152344
12.766520500183105
16.52996063232422
14.37054443359375
15.088275909423828
6.877985954284668
11.912894248962402
9.940374374389648
13.99671745300293
2.41139554977417
0.4692692756652832
12.857763290405273
18.792585372924805
-14.162679672241211
-9.052973747253418
-16.27760887145996
-3.0614283084869385
-11.794021606445313
-16.194002151489258
-15.14192008972168
-11.078903198242188
-13.042333602905273
-17.19535255432129
-18.335063934326172
-19.156818389892578
-11.419172286987305
-18.694149017333984
-15.729345321655273
-17.477872848510742
-16.633115768432617
-5.705604553222656
-14.255668640136719
-12.321388244628906
-17.980819702148438
-6.48313045501709
-19.70929718017578
-17.331737518310547
-19.240652084350586
-9.34823989868164
-15.54608154296875
-19.98162841796875
-0.5323209762573242
-14.032577514648438
-14.201667785644531
-0.5258340835571289
-10.612083435058594
-17.766685485839844
-16.68680763244629
-9.580392837524414
-11.544992446899414
-17.045421600341797
-14.45920181274414
-9.059618949890137
-12.63273811340332
-12.361297607421875
-16.65258026123047
-15.966787338256836
-19.898788452148438
-19.0961971282959
12.712434768676758
6.755043983459473
9.66938591003418
1.9538450241088867
18.54309844970703
0.9332304000854492
0.7830867767333984
12.57724666595459
7.692080020904541
4.109864234924316
17.247272491455078
1.4741439819335938
5.5542168617248535
2.938791275024414
4.492791652679443
14.64530086517334
0.29501867294311523
8.530187606811523
14.578086853027344
7.245290756225586
16.753658294677734
16.937679290771484
18.524158477783203
13.905223846435547
12.775911331176758
8.120782852172852
17.057079315185547
7.984574794769287
12.396581649780273
7.687168598175049
2.1012282371520996
2.858288288116455
10.123876571655273
17.565326690673828
17.032630920410156
8.863704681396484
10.92770767211914
13.056766510009766
14.10356330871582
14.349658966064453
14.845113754272461
2.866713523864746
11.577327728271484
13.883255004882813
7.080081462860107
0.6585116386413574
13.132899284362793
16.509544372558594
1.4235296249389648
0.8201150894165039
11.254308700561523
15.600075721740723
18.42542266845703
19.303855895996094
11.861146926879883
14.966641426086426
16.226512908935547
3.5714049339294434
14.243514060974121
19.848590850830078
14.87802791595459
11.221303939819336
10.055347442626953
16.568532943725586
10.58147144317627
10.395551681518555
15.725729942321777
10.258401870727539
7.3347063064575195
19.516616821289063
10.181622505187988
14.643953323364258
5.878147125244141
0.6018915176391602
3.8162903785705566
19.054529190063477
16.84371566772461
-14.186567306518555
-10.800979614257813
-14.245172500610352
-18.20053482055664
-13.425750732421875
-10.550504684448242
-10.188447952270508
-18.04822540283203
-15.525948524475098
-16.776309967041016
-17.91164779663086
-12.114522933959961
-18.316408157348633
-16.627660751342773
-14.329529762268066
-7.291692733764648
-5.889449119567871
-16.520620346069336
-16.18583869934082
-0.6686663627624512
-18.543962478637695
-13.608329772949219
-10.65966796875
-12.022607803344727
-5.336444854736328
-9.790468215942383
-14.772093772888184
-19.85835838317871
-14.896661758422852
-14.312673568725586
-11.295080184936523
-0.5520238876342773
-12.070043563842773
-1.015739917755127
-18.281692504882813
-13.689438819885254
-15.920339584350586
-19.214820861816406
-16.3955135345459
-16.92334747314453
-17.603832244873047
-13.068826675415039
-12.075334548950195
-11.664474487304688
-9.292115211486816
-16.510658264160156
-18.787982940673828
-16.479623794555664
-15.030458450317383
-9.353169441223145
-15.594857215881348
-16.495380401611328
4.3488922119140625
15.821253776550293
1.5518527030944824
7.457424163818359
1.5549468994140625
16.327861785888672
14.244527816772461
0.5938568115234375
17.839763641357422
19.89070701599121
14.788537979125977
7.312556266784668
13.6843843460083
17.682003021240234
2.5954904556274414
18.460433959960938
15.487241744995117
10.07728099822998
13.429195404052734
5.094102382659912
14.604426383972168
10.506004333496094
5.818142414093018
6.542135715484619
10.803548812866211
17.56707763671875
13.56342601776123
9.18026351928711
7.295922756195068
4.920400142669678
2.564952850341797
12.556629180908203
16.104412078857422
5.137401103973389
11.877394676208496
7.641078948974609
15.36659049987793
13.446403503417969
8.496435165405273
15.59673023223877
13.847631454467773
18.210460662841797
4.774796485900879
2.6102828979492188
10.955379486083984
1.5178861618041992
2.2784667015075684
2.2365970611572266
8.604333877563477
12.29371452331543
12.523214340209961
2.182494640350342
14.241026878356934
12.19698715209961
14.702276229858398
10.732927322387695
8.054304122924805
11.95649242401123
14.474714279174805
9.95577621459961
13.68773078918457
15.672361373901367
10.047139167785645
5.206103801727295
13.563955307006836
11.368091583251953
1.7490911483764648
9.400153160095215
9.801017761230469
-14.512989044189453
-12.093017578125
-16.87663459777832
-16.606578826904297
-15.575780868530273
-8.037671089172363
-0.6075539588928223
-12.819389343261719
-15.252096176147461
-14.615130424499512
-18.9932804107666
-17.205482482910156
-5.179584503173828
-5.6743388175964355
-11.232877731323242
-15.852926254272461
-13.283821105957031
-18.054637908935547
-0.03743696212768555
-19.04166030883789
-13.478216171264648
-10.419504165649414
-10.163166046142578
-15.080617904663086
-11.179948806762695
-13.048527717590332
-16.9075870513916
-12.981646537780762
-1.2537732124328613
-15.778722763061523
-12.780813217163086
-19.281999588012695
-8.775376319885254
-11.702597618103027
-15.990900993347168
-19.37044906616211
-12.394166946411133
-12.86685848236084
-19.82486343383789
-15.573780059814453
-17.78676986694336
-12.259201049804688
-15.835195541381836
-15.961002349853516
-16.02486801147461
-10.717411041259766
-15.592706680297852
-8.137353897094727
-18.913877487182617
-12.466574668884277
-13.154333114624023
-18.116588592529297
-19.570192337036133
-17.608413696289063
-15.108231544494629
4.2698445320129395
1.2190446853637695
2.241580009460449
18.125158309936523
16.157024383544922
12.496622085571289
8.97354793548584
16.995899200439453
13.620773315429688
14.47590446472168
0.13309860229492188
17.473173141479492
7.651158332824707
2.4016919136047363
9.667978286743164
7.898115158081055
5.468074798583984
16.281831741333008
12.381426811218262
7.3984551429748535
16.601253509521484
10.262262344360352
16.986181259155273
6.153177738189697
5.4398908615112305
13.96722412109375
5.046422958374023
8.503154754638672
9.866195678710938
2.986665725708008
19.050874710083008
14.948713302612305
10.565862655639648
2.130547523498535
19.83403778076172
13.799667358398438
11.706119537353516
15.835733413696289
12.921133041381836
15.503273010253906
12.70926284790039
10.667062759399414
2.404454231262207
8.459702491760254
10.849905014038086
13.360945701599121
16.055980682373047
1.2128701210021973
2.318845748901367
13.409095764160156
4.7914838790893555
7.911360263824463
19.164487838745117
11.232468605041504
17.183746337890625
8.70835018157959
11.317747116088867
12.883909225463867
9.666777610778809
5.759670734405518
16.172775268554688
6.164267539978027
18.985172271728516
14.201177597045898
1.7390413284301758
18.77960968017578
2.786795139312744
12.781633377075195
12.133139610290527
-14.482189178466797
-9.595669746398926
-18.270544052124023
-16.57973861694336
-13.234905242919922
-18.295902252197266
-17.31015968322754
-10.919252395629883
-15.122182846069336
-11.55701732635498
-11.62315559387207
-19.533477783203125
-15.005123138427734
-14.77371883392334
-5.689458847045898
-5.848789691925049
-17.176517486572266
-19.582435607910156
-18.681856155395508
-14.371506690979004
-13.01889419555664
-11.644593238830566
-14.584095001220703
-8.407333374023438
-0.3908061981201172
-15.961519241333008
-10.243019104003906
-0.35323143005371094
-12.45606803894043
-5.8327460289001465
-8.856895446777344
-19.48980140686035
-15.519292831420898
-15.655949592590332
-16.995136260986328
-3.3462462425231934
-16.97235107421875
-11.639450073242188
-17.898378372192383
-9.773185729980469
-13.765260696411133
-19.57162857055664
-17.977306365966797
-14.488579750061035
-10.934869766235352
6.366191864013672
10.242338180541992
2.7182698249816895
1.6337709426879883
3.4405932426452637
17.5522403717041
11.818122863769531
9.709085464477539
12.717565536499023
17.609432220458984
6.180138111114502
6.896292209625244
15.436788558959961
3.9356842041015625
17.168506622314453
0.6772451400756836
7.634544849395752
12.74476432800293
6.473888397216797
1.211069107055664
7.014135837554932
14.750797271728516
14.881914138793945
8.135893821716309
16.104705810546875
11.925516128540039
19.813003540039063
5.1765828132629395
15.65468978881836
1.9747724533081055
9.349700927734375
9.83635425567627
2.060429573059082
15.053079605102539
4.26013708114624
12.035749435424805
3.3278260231018066
14.438633918762207
2.311777114868164
2.0569610595703125
12.284035682678223
14.056169509887695
12.212869644165039
15.997016906738281
8.919757843017578
12.12352466583252
19.912246704101563
12.531038284301758
0.9590873718261719
18.505041122436523
16.02629280090332
4.5918684005737305
12.609600067138672
17.844511032104492
10.507089614868164
8.614141464233398
17.56642723083496
6.94603157043457
4.8996734619140625
10.891084671020508
9.150400161743164
17.3565673828125
8.684802055358887
4.799360752105713
15.032999038696289
13.090946197509766
0.5237903594970703
13.081738471984863
16.86301040649414
-14.675851821899414
-12.762680053710938
-16.807458877563477
-15.557416915893555
-19.304550170898438
-16.878448486328125
-11.775529861450195
-17.933589935302734
-10.924459457397461
-11.118995666503906
-17.73563575744629
-6.598917484283447
-16.30846405029297
-16.894994735717773
-16.092620849609375
-19.602497100830078
-11.570878028869629
-11.189120292663574
-12.9302978515625
-15.145515441894531
-9.406681060791016
-15.150627136230469
-14.926082611083984
-15.385876655578613
-15.259346008300781
-18.788753509521484
-11.971470832824707
-15.985031127929688
-19.78329086303711
-17.374061584472656
-0.03498411178588867
-19.746129989624023
-12.719291687011719
-5.9503560066223145
-10.100135803222656
-18.184795379638672
-13.189943313598633
-18.565689086914063
-16.80694580078125
-0.6876559257507324
-14.862772941589355
-16.779508590698242
-19.96953582763672
-19.921894073486328
-16.642253875732422
-8.125541687011719
-18.309593200683594
-16.211048126220703
-14.809396743774414
-14.963631629943848
-12.281143188476563
-8.976005554199219
-17.75098991394043
2.135814666748047
2.0396480560302734
19.356037139892578
9.255407333374023
17.133262634277344
12.757545471191406
19.455896377563477
13.189891815185547
16.176219940185547
13.54531478881836
9.913129806518555
15.627123832702637
6.463491916656494
5.043323516845703
7.582131862640381
18.588899612426758
7.43261194229126
13.65056037902832
13.678079605102539
3.3457441329956055
15.517664909362793
1.7687697410583496
10.823251724243164
12.797840118408203
0.4866809844970703
14.430702209472656
6.2951226234436035
18.609169006347656
0.1791553497314453
9.044740676879883
1.7566227912902832
12.923038482666016
0.6695156097412109
4.442902088165283
19.769481658935547
8.863506317138672
14.314459800720215
16.389272689819336
9.285431861877441
7.883994102478027
15.285545349121094
2.2811689376831055
4.7560906410217285
16.642580032348633
13.314544677734375
14.98029613494873
10.237977981567383
19.293170928955078
2.4906649589538574
9.354981422424316
12.474969863891602
14.008358001708984
7.440205097198486
11.175630569458008
9.305831909179688
11.31338882446289
13.590705871582031
10.850544929504395
12.008092880249023
6.441988945007324
17.423542022705078
8.442039489746094
4.5792999267578125
18.339719772338867
11.540679931640625
-14.632522583007813
-16.68106460571289
-0.5115642547607422
-8.279937744140625
-16.330162048339844
-19.393226623535156
-11.171180725097656
-11.07130241394043
-16.865150451660156
-19.509109497070313
-16.51015853881836
-0.2540149688720703
-13.812643051147461
-6.082989692687988
-8.152280807495117
-18.614971160888672
-10.551076889038086
-18.56744956970215
-18.570764541625977
-13.255691528320313
-13.025785446166992
-14.729472160339355
-18.203702926635742
-14.717012405395508
-11.949021339416504
-16.84078598022461
-15.866178512573242
-17.018234252929688
-8.904767990112305
-19.70806121826172
-17.77743148803711
-18.313194274902344
-10.875627517700195
-0.9163546562194824
-12.467300415039063
-19.311050415039063
-14.252714157104492
-15.259316444396973
-14.91353702545166
-15.4913969039917
-15.676153182983398
-18.945613861083984
-14.834068298339844
-9.168233871459961
-15.750258445739746
-12.837152481079102
-16.757152557373047
-15.169462203979492
-6.05787992477417
-13.10194206237793
-11.386951446533203
4.358170032501221
5.006956577301025
1.3294677734375
16.67001724243164
1.9172611236572266
1.790928840637207
0.6618075370788574
17.72995376586914
14.491674423217773
12.21103572845459
14.283029556274414
12.58427619934082
9.833036422729492
16.222312927246094
2.802624225616455
2.8383312225341797
8.850052833557129
4.406639099121094
16.64102554321289
9.464611053466797
18.479320526123047
0.48323631286621094
10.139625549316406
11.397619247436523
2.182490348815918
13.68522834777832
5.462269306182861
13.735010147094727
3.465064525604248
15.171065330505371
16.354997634887695
2.0781421661376953
18.35491180419922
14.175483703613281
6.66426420211792
11.476566314697266
5.453004837036133
18.952857971191406
8.906455993652344
7.89711332321167
7.743942737579346
6.641770839691162
5.282166004180908
2.929305076599121
9.559722900390625
18.402996063232422
12.643035888671875
13.658811569213867
15.176335334777832
18.44206428527832
16.611854553222656
7.518002033233643
1.4611988067626953
12.126956939697266
11.843134880065918
9.635942459106445
1.9346156120300293
15.13339900970459
18.662220001220703
19.858753204345703
14.227216720581055
6.359787940979004
17.082103729248047
12.125410079956055
11.3095121383667
16.989107131958008
7.483480930328369
11.050500869750977
8.830595016479492
15.971651077270508
-14.126626014709473
-19.195709228515625
-15.287012100219727
-17.7770938873291
-10.905627250671387
-14.9896240234375
-14.099132537841797
-8.827216148376465
-12.01219367980957
-15.687859535217285
-1.1380219459533691
-16.53763771057129
-6.772801876068115
-9.79572582244873
-13.712420463562012
-17.161705017089844
-19.535091400146484
-12.837738037109375
-16.154327392578125
-12.36313247680664
-19.25151252746582
-13.943492889404297
-11.336517333984375
-19.40081024169922
-9.34798812866211
-5.417810916900635
-18.34833335876465
-16.72492790222168
-15.748594284057617
-16.913856506347656
-16.579402923583984
-0.3150520324707031
-5.8013482093811035
-12.827146530151367
-17.286954879760742
-9.050737380981445
-15.76739501953125
-16.39413833618164
-11.796045303344727
-19.73996353149414
-15.346619606018066
-13.88630485534668
-12.150564193725586
-12.624547958374023
-18.896215438842773
-17.543563842773438
-5.933837890625
-18.158418655395508
17.638044357299805
2.209956645965576
14.864242553710938
14.612713813781738
18.268856048583984
1.4040980339050293
17.413358688354492
3.87762451171875
5.073174476623535
1.0657553672790527
17.946029663085938
10.27903938293457
16.287158966064453
15.86700439453125
11.071484565734863
15.117142677307129
8.734790802001953
18.928852081298828
12.032371520996094
1.8395757675170898
1.0933327674865723
10.763145446777344
5.161642074584961
14.132201194763184
16.770679473876953
14.652315139770508
7.777852535247803
1.3911333084106445
14.927502632141113
12.537343978881836
13.522417068481445
7.809756278991699
10.54665756225586
7.640787124633789
11.818890571594238
11.507285118103027
9.340306282043457
1.9307584762573242
19.439350128173828
19.50472640991211
10.476006507873535
12.430007934570313
11.374061584472656
16.75979232788086
1.843559741973877
17.97406005859375
6.736969947814941
12.420669555664063
8.992104530334473
1.8668689727783203
8.887081146240234
16.93339729309082
14.94150161743164
13.47944450378418
13.24290943145752
9.35474967956543
18.906949996948242
7.925958633422852
4.232587814331055
4.344855308532715
14.564285278320313
7.564885139465332
15.134662628173828
7.8000407218933105
19.576539993286133
9.811264038085938
13.480979919433594
11.820995330810547
5.774806976318359
9.716809272766113
3.9274511337280273
3.9718270301818848
16.63136863708496
17.734167098999023
16.276111602783203
-10.83114242553711
-15.711315155029297
-19.927623748779297
-12.946596145629883
-13.923826217651367
-18.362668991088867
-18.556476593017578
-11.517587661743164
-9.311203002929688
-9.109384536743164
-10.039344787597656
-14.507319450378418
-18.0356388092041
-5.338667392730713
-13.221696853637695
-12.381464004516602
-15.289220809936523
-18.365150451660156
-16.804771423339844
-12.755159378051758
-18.330669403076172
-18.193313598632813
-15.801299095153809
-16.548095703125
-10.487003326416016
-18.03179931640625
-11.722068786621094
-19.864219665527344
-14.698284149169922
-16.96605682373047
-15.055647850036621
-17.951072692871094
-17.56410789489746
-12.799556732177734
-15.819127082824707
-16.179176330566406
-0.5978407859802246
-18.18559455871582
-11.08737564086914
-13.336423873901367
-5.643422603607178
-18.57733154296875
-16.616968154907227
-14.844217300415039
-8.028421401977539
-9.711249351501465
-13.646181106567383
-12.719993591308594
-0.09383821487426758
-5.474438667297363
-17.08588409423828
-14.389296531677246
-15.427457809448242
2.967629909515381
19.522113800048828
9.630487442016602
2.3744349479675293
15.300915718078613
2.502768039703369
15.585115432739258
9.207128524780273
5.8234734535217285
10.841487884521484
18.890382766723633
14.609920501708984
15.179351806640625
14.457254409790039
6.19982385635376
12.742446899414063
0.5220627784729004
13.601390838623047
16.668447494506836
15.484889030456543
1.459702968597412
7.2261199951171875
5.457644462585449
1.9501771926879883
8.254606246948242
1.950810432434082
7.589062213897705
7.619528770446777
12.385549545288086
19.229660034179688
15.606112480163574
0.40254640579223633
17.478647232055664
9.51593017578125
11.702103614807129
9.571040153503418
3.7229342460632324
2.6788711547851563
8.939212799072266
5.09511137008667
13.399619102478027
4.28273868560791
16.92900848388672
1.1788663864135742
10.98751163482666
18.52748680114746
7.035249710083008
14.412762641906738
16.315776824951172
16.36567497253418
19.523212432861328
18.030914306640625
10.432689666748047
16.062042236328125
18.980581283569336
18.524730682373047
10.111457824707031
11.889206886291504
3.0573253631591797
16.395387649536133
8.220701217651367
0.6310195922851563
11.107253074645996
11.30355453491211
5.60676908493042
3.5767359733581543
7.439820766448975
12.07388973236084
-17.84729766845703
-16.16424560546875
-12.398695945739746
-10.223474502563477
-15.691072463989258
-11.672525405883789
-16.300567626953125
-5.283796310424805
-10.546363830566406
-13.448118209838867
-19.941299438476563
-18.420459747314453
-14.373991966247559
-15.134121894836426
-16.690134048461914
-12.851226806640625
-15.900918960571289
-6.405773162841797
-14.824146270751953
-13.96635627746582
-16.905353546142578
-14.195537567138672
-11.372638702392578
-12.4081449508667
-15.274225234985352
-9.437919616699219
-18.65614128112793
-16.23354148864746
-15.050408363342285
-18.455480575561523
-12.350883483886719
-9.381196975708008
-6.713252067565918
-16.908254623413086
-15.682171821594238
-17.693910598754883
-17.403121948242188
-19.367345809936523
-17.263553619384766
-15.363439559936523
-18.266782760620117
-19.469749450683594
-0.15995264053344727
-9.491950988769531
-19.264999389648438
-13.54792594909668
16.48310661315918
1.1352381706237793
13.873135566711426
1.9142251014709473
13.896944046020508
12.869919776916504
2.5800094604492188
15.273685455322266
7.730250358581543
16.868261337280273
5.801748275756836
3.1576662063598633
10.41883659362793
17.480010986328125
12.77017879486084
2.1626110076904297
16.339683532714844
9.893704414367676
8.51070785522461
10.266593933105469
4.857372760772705
8.947114944458008
17.074220657348633
10.245359420776367
9.286385536193848
2.2348484992980957
14.903253555297852
18.8414306640625
15.778658866882324
15.335132598876953
14.399372100830078
14.244281768798828
3.2253665924072266
5.516946792602539
2.747950553894043
8.907136917114258
17.382617950439453
5.359310150146484
14.826517105102539
17.684734344482422
0.9192471504211426
10.92831802368164
6.5906782150268555
16.648422241210938
14.725833892822266
7.247976303100586
12.563376426696777
15.595495223999023
7.743746757507324
7.031692981719971
12.42944049835205
8.841423034667969
12.800679206848145
10.259629249572754
11.925891876220703
18.48215103149414
1.7192978858947754
9.965742111206055
11.772242546081543
14.561820983886719
5.8609843254089355
12.480116844177246
16.994075775146484
4.311919212341309
3.5234508514404297
8.976114273071289
15.079218864440918
-7.05355978012085
-9.360983848571777
-19.744375228881836
-15.796369552612305
-13.665603637695313
-16.276870727539063
-17.878890991210938
-14.516130447387695
-12.297883033752441
-12.063286781311035
-15.797279357910156
-19.033950805664063
-13.605295181274414
-4.446518421173096
-12.020442962646484
-9.552772521972656
-14.807147979736328
-19.06587791442871
-11.58929443359375
-16.794105529785156
-12.018798828125
-16.014591217041016
-19.848365783691406
-13.599964141845703
-11.965407371520996
-17.3168888092041
-14.533323287963867
-18.834819793701172
-16.96609878540039
-16.115032196044922
-16.36063003540039
-10.899547576904297
-13.910701751708984
-0.3994121551513672
-11.961400032043457
-11.936585426330566
-15.177617073059082
-6.685512542724609
-13.474486351013184
-16.495840072631836
-14.714151382446289
-14.319639205932617
-18.077133178710938
-9.436939239501953
-17.56092071533203
-14.868142127990723
-17.673599243164063
-18.843006134033203
9.063543319702148
9.846002578735352
8.70212173461914
3.622434139251709
12.38825798034668
16.075462341308594
17.726198196411133
18.39439582824707
19.104167938232422
9.575044631958008
8.894134521484375
4.38826847076416
5.014076232910156
14.203910827636719
2.307435989379883
14.164114952087402
11.718801498413086
14.047969818115234
8.900333404541016
0.5815529823303223
1.4120898246765137
7.113646984100342
16.757108688354492
7.874262809753418
6.368896007537842
15.455862998962402
8.004730224609375
5.3356781005859375
1.5797324180603027
3.752838134765625
18.140621185302734
18.89850616455078
13.061673164367676
11.180868148803711
2.1225180625915527
17.876819610595703
16.83120346069336
12.58363151550293
6.20002555847168
10.197883605957031
14.392044067382813
8.937324523925781
8.012432098388672
0.23662662506103516
16.550621032714844
0.2026982307434082
7.932581901550293
13.467170715332031
15.006711959838867
16.137561798095703
11.431744575500488
16.98200035095215
6.076744556427002
14.050003051757813
10.462973594665527
10.172940254211426
12.551393508911133
14.333667755126953
16.762767791748047
2.1578497886657715
10.845053672790527
16.931472778320313
3.9646735191345215
17.325284957885742
12.037843704223633
14.162338256835938
5.698243618011475
19.931970596313477
11.982022285461426
19.380474090576172
4.8149824142456055
11.65948486328125
1.5655875205993652
1.116520881652832
-16.051790237426758
-12.530035018920898
-9.694768905639648
-11.613569259643555
-18.684680938720703
-17.806560516357422
-18.196128845214844
-9.518256187438965
-16.673465728759766
-14.20260238647461
-17.260168075561523
-17.15357780456543
-15.1116361618042
-16.627317428588867
-9.23138427734375
-3.9727368354797363
-14.675809860229492
-15.77125072479248
-7.031461715698242
-16.854482650756836
-15.603438377380371
-13.451334953308105
-18.614151000976563
-13.202256202697754
-12.140599250793457
-19.403888702392578
-17.728185653686523
-0.21281909942626953
-16.01258087158203
-17.51052474975586
-16.811317443847656
-18.325658798217773
-13.5757417678833
-14.679154396057129
-14.939606666564941
-12.916969299316406
-11.202730178833008
-4.90858793258667
-19.47174644470215
-15.927715301513672
-6.618008136749268
-10.728139877319336
8.116209983825684
19.85836410522461
18.329944610595703
1.2613325119018555
7.757042407989502
19.037290573120117
10.702844619750977
14.66273021697998
9.80420207977295
0.9158697128295898
4.2772746086120605
17.44700050354004
18.828733444213867
17.537399291992188
13.426777839660645
15.274981498718262
15.64208984375
15.58796501159668
16.874610900878906
1.897458553314209
0.50457763671875
19.89134407043457
10.6874361038208
9.982406616210938
17.742477416992188
3.4134883880615234
4.025017738342285
14.064098358154297
8.519954681396484
10.271064758300781
11.856019973754883
11.868303298950195
3.2132186889648438
17.254419326782227
19.99783706665039
7.996277809143066
5.372512340545654
13.518903732299805
2.991333484649658
0.09696006774902344
10.827314376831055
14.49096965789795
7.4872355461120605
16.621898651123047
11.300148010253906
14.358052253723145
13.459598541259766
1.4673471450805664
17.79146957397461
15.901798248291016
10.965877532958984
10.781111717224121
19.83477783203125
3.598740577697754
9.159767150878906
12.307586669921875
17.514123916625977
5.891330242156982
8.28515911102295
12.204727172851563
7.3985676765441895
14.25495719909668
6.134347438812256
1.1388201713562012
17.603378295898438
8.381160736083984
5.301292419433594
12.832900047302246
5.088298797607422
-15.375497817993164
-18.863239288330078
-18.581682205200195
-12.77946662902832
-9.11950397491455
-19.21762466430664
-16.32335662841797
-5.830593109130859
-9.293381690979004
-19.0156192779541
-15.732443809509277
-16.408720016479492
-15.82337760925293
-14.612264633178711
-15.386077880859375
-15.641654968261719
-14.577335357666016
-18.268674850463867
-8.46910572052002
-12.29686164855957
-19.17450523376465
-10.731539726257324
-12.744489669799805
-12.270439147949219
-19.738407135009766
-19.20477294921875
-17.803146362304688
-17.503843307495117
-16.37688636779785
-17.079105377197266
-15.345968246459961
-19.348979949951172
-12.040334701538086
-11.721793174743652
-15.531933784484863
-0.7193470001220703
-18.16292953491211
-13.758232116699219
-18.92644691467285
-12.136641502380371
-19.022754669189453
-5.779105186462402
-10.536266326904297
-16.8560791015625
-15.674715042114258
-18.785648345947266
-5.929823875427246
-19.950782775878906
-10.631683349609375
10.32625675201416
7.7069196701049805
17.201045989990234
4.561399459838867
11.541297912597656
18.18821907043457
13.783746719360352
10.764892578125
11.660075187683105
16.707782745361328
17.16803550720215
2.3189730644226074
0.17304086685180664
0.5489583015441895
11.719655990600586
10.669342041015625
13.097932815551758
13.902505874633789
17.570308685302734
9.578903198242188
6.865836143493652
4.068480491638184
17.41617202758789
0.8887701034545898
17.58639144897461
9.763272285461426
8.744379043579102
16.403968811035156
19.407188415527344
9.401439666748047
8.187298774719238
7.698809623718262
2.443009853363037
14.738887786865234
8.507869720458984
7.643784523010254
12.243160247802734
2.0022244453430176
14.905574798583984
3.5734777450561523
2.907562732696533
10.213980674743652
19.50099754333496
8.917240142822266
12.713584899902344
5.694114685058594
10.292171478271484
19.19601821899414
17.799724578857422
11.772294998168945
15.961240768432617
19.8454532623291
14.996782302856445
14.670721054077148
1.8907527923583984
13.814386367797852
17.643587112426758
16.053922653198242
6.986852645874023
13.793521881103516
17.670188903808594
19.690824508666992
4.829378128051758
13.20770263671875
5.494747161865234
16.740951538085938
13.971641540527344
11.088376998901367
3.6238479614257813
12.064430236816406
4.299545764923096
-3.7023303508758545
-16.712997436523438
-19.466571807861328
-18.333660125732422
-14.249069213867188
-16.71369171142578
-18.819047927856445
-16.32833480834961
-15.792661666870117
-19.169723510742188
-17.118947982788086
-15.207405090332031
-13.593841552734375
-6.2790446281433105
-19.757247924804688
-18.459888458251953
-18.694305419921875
-8.971599578857422
-15.26068115234375
-12.786224365234375
-12.720441818237305
-0.4065437316894531
-18.081512451171875
-13.021326065063477
-9.145334243774414
-15.810358047485352
-15.939321517944336
-10.550960540771484
-12.308953285217285
-17.262554168701172
-14.02835464477539
-12.660162925720215
-10.008641242980957
-9.17070484161377
-11.040063858032227
-11.546154975891113
-10.376707077026367
-15.134830474853516
-5.823415756225586
-19.18755340576172
-17.14653778076172
-13.15190315246582
-8.523578643798828
-6.385201930999756
-11.522064208984375
10.235286712646484
13.419808387756348
10.477119445800781
16.518068313598633
1.067765712738037
16.40533447265625
10.905308723449707
18.292461395263672
14.938838958740234
14.898605346679688
12.888101577758789
18.55156898498535
6.611474990844727
14.305099487304688
12.125879287719727
12.747604370117188
8.356757164001465
15.990686416625977
10.593709945678711
19.274295806884766
5.872705459594727
6.432847499847412
8.165067672729492
1.022994041442871
5.056140422821045
18.40259552001953
6.684133529663086
8.730849266052246
8.613073348999023
14.600268363952637
15.504610061645508
3.5834035873413086
3.857572555541992
13.788957595825195
6.357119083404541
9.81882381439209
9.197954177856445
5.680840969085693
1.2811875343322754
16.36832046508789
1.1478123664855957
4.518637657165527
13.471976280212402
15.231837272644043
12.475809097290039
4.721335411071777
16.755542755126953
12.299365997314453
13.09000015258789
11.530168533325195
11.42808723449707
8.942337989807129
2.0837745666503906
17.21238899230957
16.77819061279297
5.039363384246826
19.54747200012207
12.261714935302734
16.162487030029297
8.437566757202148
10.251729965209961
13.177845001220703
0.3796248435974121
10.476357460021973
8.92473030090332
3.508981704711914
1.3605585098266602
5.819313049316406
10.737177848815918
14.161687850952148
3.6987051963806152
11.236587524414063
12.922332763671875
1.4281082153320313
-16.81209373474121
-18.10054588317871
-16.05335235595703
-12.742916107177734
-18.459518432617188
-15.405797004699707
-19.912519454956055
-18.5533447265625
-11.879008293151855
-14.822834014892578
-11.469099044799805
-10.433990478515625
-11.862894058227539
-16.95777130126953
-14.002252578735352
-13.445806503295898
-11.220521926879883
-9.334373474121094
-15.840021133422852
-19.600868225097656
-10.064879417419434
-12.30715560913086
-18.431884765625
-8.701169967651367
-18.445323944091797
-9.20995807647705
-18.783870697021484
-14.65616512298584
-17.09670639038086
-18.59749412536621
-5.452360153198242
-15.06356430053711
-15.92108154296875
-13.029993057250977
-14.548829078674316
-16.346435546875
-16.16169548034668
-14.647539138793945
-0.2522706985473633
-19.27350616455078
-12.563854217529297
-6.8959455490112305
-6.330149173736572
15.579197883605957
8.139835357666016
8.989944458007813
10.25411605834961
7.8312506675720215
2.419137954711914
15.31624984741211
9.95012378692627
8.599981307983398
10.820897102355957
7.342179775238037
8.881802558898926
9.564430236816406
11.8507080078125
14.120952606201172
10.194598197937012
15.58660888671875
4.987697124481201
4.494377136230469
12.099361419677734
17.266489028930664
4.619484901428223
18.83660888671875
13.236714363098145
15.55473804473877
16.55274200439453
13.362504959106445
11.635271072387695
10.810554504394531
16.976974487304688
3.094244956970215
11.416166305541992
8.899518966674805
12.357931137084961
1.8040523529052734
8.255483627319336
0.9968976974487305
0.8263249397277832
11.776838302612305
6.279244422912598
18.65178108215332
4.10086727142334
9.840372085571289
4.1618218421936035
12.813725471496582
8.000160217285156
16.94027328491211
11.124561309814453
17.837520599365234
3.605072021484375
1.7603216171264648
11.531622886657715
15.237971305847168
6.062547206878662
17.994043350219727
14.254663467407227
0.7422599792480469
12.873432159423828
7.539957046508789
18.740034103393555
5.7712721824646
1.382422924041748
12.060794830322266
5.045998573303223
-6.2460856437683105
-18.796222686767578
-16.036949157714844
-16.532615661621094
-0.672358512878418
-15.015486717224121
-15.377973556518555
-8.327227592468262
-9.49467658996582
-18.634418487548828
-13.348997116088867
-12.952157974243164
-16.257137298583984
-15.257734298706055
-18.278554916381836
-17.470983505249023
-11.507975578308105
-17.874923706054688
-12.591011047363281
-10.018532752990723
-15.38245677947998
-11.862234115600586
-19.437978744506836
-13.829146385192871
-17.23179054260254
-12.345832824707031
-16.486764907836914
-11.444419860839844
-17.076152801513672
-13.69672966003418
-11.031221389770508
-17.281530380249023
-15.608107566833496
-15.849332809448242
-18.486602783203125
-18.287405014038086
-5.372706413269043
-19.15930938720703
-11.040460586547852
-19.082565307617188
-13.251456260681152
-0.16435718536376953
-19.668994903564453
-8.239103317260742
-0.3069310188293457
-13.944511413574219
-13.465692520141602
-17.41181182861328
-0.7695517539978027
-12.8567476272583
-5.811008453369141
-5.856828689575195
-15.383249282836914
-0.28424835205078125
13.92750358581543
17.18857765197754
15.116320610046387
11.66981315612793
7.8047194480896
4.3531365394592285
10.878692626953125
13.618745803833008
3.1262521743774414
12.870087623596191
9.61378002166748
7.27813196182251
8.302721977233887
2.9337844848632813
13.715982437133789
10.997278213500977
5.1243720054626465
3.986448287963867
12.846238136291504
11.8252534866333
16.61433982849121
15.649755477905273
0.6907258033752441
10.387882232666016
13.787128448486328
9.708633422851563
10.88785171508789
11.585336685180664
0.22307682037353516
5.9712677001953125
11.929191589355469
3.0385336875915527
1.335141658782959
14.515581130981445
14.73678970336914
2.117243766784668
8.16102123260498
10.630916595458984
15.975549697875977
9.808036804199219
1.6210041046142578
13.193927764892578
7.042327404022217
8.39161205291748
15.975382804870605
9.305068969726563
0.3549942970275879
3.040419101715088
0.6144499778747559
8.203197479248047
4.469156742095947
9.273263931274414
5.088253974914551
7.284513473510742
15.464215278625488
1.400465965270996
14.061125755310059
14.134923934936523
-17.0512638092041
-18.368343353271484
-16.626575469970703
-15.980461120605469
-17.10370445251465
-18.770458221435547
-19.081567764282227
-9.70545768737793
-19.47751235961914
-14.388629913330078
-12.303956985473633
-19.269174575805664
-13.83284854888916
-10.363224029541016
-12.915392875671387
-15.713781356811523
-13.908763885498047
-14.069456100463867
-15.981330871582031
-16.809345245361328
-10.892417907714844
-12.095283508300781
-16.010656356811523
-14.574533462524414
-14.529088973999023
-12.719524383544922
-9.874916076660156
-8.632064819335938
-5.259684085845947
-9.978535652160645
-5.740123748779297
-1.075240135192871
-16.144075393676758
-11.462209701538086
-17.69147491455078
-13.171334266662598
-16.98945426940918
-0.3825201988220215
-19.447725296020508
-11.36728572845459
-19.10219955444336
-12.153642654418945
-14.465243339538574
-6.350449085235596
-16.155391693115234
-18.825870513916016
-11.782896041870117
1.7380852699279785
13.733057022094727
10.730798721313477
12.253351211547852
11.471138954162598
4.930331707000732
4.5047221183776855
15.15937328338623
1.0675816535949707
11.820953369140625
14.416714668273926
2.022660732269287
14.861684799194336
17.728897094726563
10.964040756225586
19.398334503173828
7.01876163482666
12.749382019042969
9.985572814941406
16.83714485168457
13.669585227966309
18.157358169555664
1.0387825965881348
7.36489200592041
9.722454071044922
19.58514404296875
8.563645362854004
14.438644409179688
18.092634201049805
17.72806167602539
17.5675048828125
9.450923919677734
10.294267654418945
5.006017684936523
15.835529327392578
6.711994647979736
11.321495056152344
11.292778968811035
16.493135452270508
6.642119884490967
14.451387405395508
7.868373394012451
5.934133529663086
16.185787200927734
7.333494663238525
14.125957489013672
4.683309555053711
16.789339065551758
13.206611633300781
0.5148406028747559
10.228063583374023
9.305288314819336
12.187490463256836
4.688950061798096
5.9889140129089355
16.53083610534668
4.493101596832275
0.24095869064331055
14.375650405883789
2.155330181121826
2.5039515495300293
9.713041305541992
0.9928784370422363
3.120518684387207
12.555031776428223
4.751700401306152
1.4420266151428223
13.642613410949707
-16.046865463256836
-10.743138313293457
-17.58519744873047
-17.131202697753906
-18.284067153930664
-19.891511917114258
-16.235427856445313
-17.275564193725586
-13.608793258666992
-18.738338470458984
-17.148944854736328
-18.363012313842773
-18.834293365478516
-11.290594100952148
-11.204299926757813
-14.732816696166992
-5.811822414398193
-11.827038764953613
-15.79239273071289
-17.94645881652832
-12.084552764892578
-12.44253921508789
-15.97872543334961
-14.3323974609375
-19.830333709716797
-13.11391544342041
-12.671659469604492
-1.088141918182373
-12.122779846191406
-9.952610969543457
-15.36890983581543
-18.855653762817383
-18.20897102355957
-9.09673023223877
-14.263257026672363
-10.024081230163574
-5.744284152984619
-17.346446990966797
-13.035043716430664
-17.76355743408203
-0.40132665634155273
-15.319360733032227
-16.217615127563477
-15.050695419311523
-6.7378644943237305
-19.6734619140625
-16.909175872802734
17.26604652404785
14.34645938873291
8.410039901733398
2.7875843048095703
14.896034240722656
10.729267120361328
8.653716087341309
3.2259483337402344
16.48541831970215
1.6506967544555664
10.841058731079102
13.198274612426758
15.802338600158691
8.2589111328125
16.947818756103516
14.067193984985352
13.312207221984863
0.0590057373046875
4.259441375732422
2.8354649543762207
10.584394454956055
16.37797737121582
14.08853530883789
14.335319519042969
18.882007598876953
10.597604751586914
8.25179672241211
17.309206008911133
7.260679721832275
12.290170669555664
2.0483932495117188
11.88670539855957
7.275418758392334
11.029825210571289
3.535555362701416
11.745086669921875
15.775623321533203
16.381534576416016
8.014244079589844
3.969639301300049
9.272157669067383
14.394352912902832
15.090617179870605
7.554792404174805
9.102092742919922
13.830114364624023
19.413915634155273
5.763419151306152
19.133981704711914
16.482925415039063
5.558069229125977
2.5831780433654785
19.95230484008789
17.42213249206543
17.391517639160156
8.031891822814941
12.546142578125
6.150001525878906
13.632387161254883
13.590309143066406
4.408427715301514
5.623109340667725
10.884674072265625
12.93710708618164
0.8875045776367188
10.881794929504395
5.712945938110352
1.2150254249572754
19.375713348388672
15.593454360961914
-11.146907806396484
-18.021787643432617
-16.538087844848633
-14.293302536010742
-0.17502880096435547
-16.948196411132813
-17.31345558166504
-18.784526824951172
-11.337148666381836
-17.740848541259766
-13.752946853637695
-16.782155990600586
-13.207194328308105
-11.252426147460938
-16.708208084106445
-19.302536010742188
-14.168802261352539
-9.327190399169922
-14.645681381225586
-17.120149612426758
-7.350095748901367
-14.744155883789063
-18.358434677124023
-6.201704025268555
-11.979665756225586
-12.008060455322266
-19.109394073486328
-12.500200271606445
-19.977243423461914
-15.85711669921875
-19.81066131591797
-9.357341766357422
-9.29110336303711
-15.630075454711914
-13.861783981323242
-19.76290512084961
-15.698360443115234
-0.47146129608154297
-12.907402038574219
-6.8205790519714355
-9.274055480957031
14.932886123657227
7.016963958740234
1.698923110961914
11.934736251831055
4.660643100738525
12.92041015625
13.014042854309082
0.31443214416503906
6.109594345092773
3.0228705406188965
17.633811950683594
6.606464385986328
4.823614597320557
16.450414657592773
12.848695755004883
14.292593002319336
4.459028244018555
16.47297477722168
7.1376752853393555
14.602094650268555
8.662883758544922
3.2641162872314453
11.244857788085938
7.975474834442139
6.736020565032959
16.880664825439453
18.960342407226563
9.615933418273926
9.924365997314453
8.935985565185547
10.546220779418945
2.018906593322754
12.312765121459961
12.925813674926758
14.475959777832031
9.689554214477539
16.28877830505371
1.8999748229980469
1.5346527099609375
15.538070678710938
14.24685001373291
4.1863508224487305
11.987203598022461
10.345193862915039
4.463818550109863
6.974542617797852
4.602431297302246
14.201614379882813
17.361804962158203
11.045367240905762
2.766171932220459
17.354475021362305
17.87259292602539
19.348234176635742
13.840564727783203
10.6466064453125
17.449569702148438
1.3926596641540527
13.908470153808594
1.0028042793273926
10.747944831848145
7.769147872924805
19.013324737548828
-18.077030181884766
-12.75888729095459
-16.829051971435547
-13.875085830688477
-16.499401092529297
-14.220419883728027
-13.066444396972656
-19.870378494262695
-9.932772636413574
-18.777976989746094
-4.96733283996582
-12.352296829223633
-19.66254425048828
-11.927867889404297
-18.988004684448242
-11.395501136779785
-0.61724853515625
-17.366050720214844
-11.158663749694824
-10.139726638793945
-14.470003128051758
-5.968918800354004
-14.487221717834473
-10.830070495605469
-0.18700790405273438
-17.21291160583496
-0.13385820388793945
-16.72654914855957
-14.971187591552734
-15.872636795043945
-9.191120147705078
-12.360867500305176
-15.371332168579102
-19.60401153564453
-16.754837036132813
-12.975767135620117
-16.19064712524414
-15.720293045043945
-18.979228973388672
-15.92016315460205
-17.693519592285156
-0.8539752960205078
-13.118885040283203
-16.6628475189209
-19.17439079284668
-7.28194522857666
-18.566925048828125
6.128037452697754
15.170938491821289
9.368265151977539
11.561944007873535
1.667323112487793
15.205102920532227
0.045744895935058594
7.65461540222168
4.549609661102295
13.584210395812988
14.05355167388916
10.230709075927734
17.514972686767578
17.907337188720703
3.2864465713500977
2.009629249572754
11.734085083007813
9.593417167663574
10.22458553314209
8.6931734085083
6.258096218109131
1.4585156440734863
7.976969242095947
16.242034912109375
13.71746826171875
9.117670059204102
16.114011764526367
3.9671730995178223
2.9887642860412598
16.578672409057617
12.026012420654297
17.132421493530273
5.330624580383301
7.899989128112793
9.727710723876953
14.199149131774902
11.722091674804688
0.2367992401123047
13.559999465942383
14.233482360839844
16.704631805419922
10.796761512756348
12.89216423034668
15.891510009765625
15.815022468566895
1.6658506393432617
10.718267440795898
5.917697906494141
9.465625762939453
16.06200408935547
4.859313011169434
12.767406463623047
2.3525218963623047
10.838613510131836
19.001066207885742
2.2441768646240234
19.27952003479004
13.411859512329102
11.341911315917969
4.670846462249756
7.842554092407227
14.035257339477539
7.365102767944336
17.88811492919922
10.21163558959961
9.491371154785156
3.2775826454162598
-19.302440643310547
-15.37324333190918
-14.320377349853516
-15.01312255859375
-18.825321197509766
-18.642013549804688
-19.644001007080078
-11.343610763549805
-18.079124450683594
-11.810232162475586
-16.538049697875977
-9.587739944458008
-17.62050437927246
-13.890243530273438
-13.784887313842773
-19.55179786682129
-16.776351928710938
-7.756946563720703
-19.228879928588867
-5.8091254234313965
-15.355865478515625
-10.245519638061523
-9.633974075317383
-8.858434677124023
-19.276226043701172
-17.44200897216797
-15.013530731201172
-13.32419204711914
-16.802772521972656
-12.717964172363281
-14.261675834655762
-16.642269134521484
-0.928551197052002
-10.46704387664795
-14.557160377502441
-19.4786376953125
-7.178723335266113
-19.622180938720703
10.002739906311035
9.423727989196777
12.389358520507813
1.057271957397461
6.252230644226074
8.645027160644531
0.6457772254943848
7.9449238777160645
7.431403160095215
14.14122486114502
12.260476112365723
5.702696323394775
11.994544982910156
12.670763969421387
0.7795720100402832
11.319145202636719
11.098864555358887
9.482179641723633
11.077085494995117
17.83312225341797
2.2366061210632324
17.670494079589844
4.149883270263672
12.981851577758789
3.1378726959228516
12.210647583007813
10.026169776916504
15.631845474243164
13.618853569030762
13.600465774536133
3.5574827194213867
8.608823776245117
13.824079513549805
5.2319207191467285
10.885414123535156
11.290648460388184
17.202238082885742
2.908966541290283
6.752248287200928
8.588245391845703
16.908178329467773
15.774832725524902
16.844371795654297
4.74699592590332
16.573040008544922
7.658803939819336
11.7749605178833
7.953623294830322
17.690534591674805
15.053531646728516
15.003475189208984
15.542150497436523
13.440512657165527
4.288539409637451
1.748673439025879
3.0654139518737793
16.050933837890625
8.404446601867676
0.21401596069335938
8.903026580810547
11.955984115600586
9.480819702148438
8.556888580322266
0.5567159652709961
-12.310205459594727
-9.496135711669922
-11.342453956604004
-14.45281982421875
-15.622142791748047
-12.063871383666992
-9.384958267211914
-16.60799217224121
-18.429336547851563
-11.32781982421875
-19.91845703125
-19.0090389251709
-17.767845153808594
-14.867975234985352
-14.176994323730469
-19.474056243896484
-18.036357879638672
-9.551362037658691
-16.578025817871094
-16.1588134765625
-13.34495735168457
-11.146449089050293
-16.99203872680664
-5.923666954040527
-18.121395111083984
-16.818187713623047
-10.510436058044434
-16.440031051635742
-16.746912002563477
-17.680072784423828
-5.784851551055908
-18.303979873657227
-15.04351806640625
-11.207124710083008
-9.398805618286133
-13.918291091918945
-19.510902404785156
-13.565305709838867
-0.8598828315734863
-13.267889022827148
-9.1607666015625
-16.956180572509766
-7.189751148223877
-17.355751037597656
14.2501859664917
13.980051040649414
7.98793888092041
5.623741626739502
15.041507720947266
0.11028909683227539
5.162936687469482
11.010007858276367
11.88426399230957
11.859586715698242
14.410331726074219
13.524139404296875
2.8328680992126465
18.99471092224121
0.6041584014892578
1.9345598220825195
1.5210795402526855
17.84540367126465
2.027195930480957
13.251049041748047
6.645746231079102
9.000324249267578
19.12149429321289
7.557980060577393
11.178933143615723
17.732826232910156
6.063179969787598
2.8376245498657227
16.65538787841797
3.700455665588379
12.146650314331055
13.694145202636719
9.126239776611328
11.200956344604492
19.474740982055664
5.659518241882324
10.037981033325195
14.938740730285645
15.367209434509277
8.994083404541016
16.677019119262695
0.26077747344970703
16.116270065307617
0.6917033195495605
10.55129337310791
4.552712917327881
1.2360138893127441
10.561750411987305
4.88352632522583
6.547697067260742
16.954551696777344
7.908003807067871
7.865309715270996
3.7892613410949707
3.796815872192383
15.297994613647461
10.60198974609375
19.267229080200195
13.413383483886719
8.938875198364258
8.913043022155762
2.476080894470215
17.27957534790039
5.333730220794678
10.540374755859375
-19.673812866210938
-8.53734302520752
-15.97365665435791
-15.418773651123047
-14.023367881774902
-19.964614868164063
-19.30844497680664
-10.319530487060547
-19.97698974609375
-12.516090393066406
-14.774815559387207
-19.05017852783203
-19.23079490661621
-19.945465087890625
-9.712005615234375
-16.87450408935547
-5.783853530883789
-16.206361770629883
-16.346511840820313
-13.25048828125
-18.127330780029297
-14.511978149414063
-11.253228187561035
-17.859172821044922
-9.754945755004883
-13.585404396057129
-10.474609375
-14.158772468566895
-18.257568359375
-14.68601131439209
-16.555591583251953
-13.695466995239258
-0.6292324066162109
-16.280132293701172
-13.882452011108398
-16.38526725769043
-6.508548736572266
-18.07897186279297
1.6141796112060547
14.405397415161133
15.519709587097168
1.0154762268066406
19.667530059814453
9.576263427734375
17.240215301513672
10.717411041259766
10.524559020996094
3.9042043685913086
10.127250671386719
11.275007247924805
19.815208435058594
7.320955753326416
7.7225422859191895
17.716737747192383
11.638328552246094
18.84459114074707
8.887109756469727
14.720376968383789
15.185638427734375
15.934565544128418
2.727874755859375
1.7056145668029785
0.7404909133911133
1.6927533149719238
2.7372374534606934
9.276575088500977
16.29573631286621
18.85665512084961
13.011120796203613
19.356082916259766
17.398452758789063
16.322702407836914
12.95254898071289
4.086067199707031
6.55774450302124
5.299561977386475
15.68742561340332
15.878671646118164
9.028385162353516
7.302010536193848
11.771045684814453
17.9293155670166
16.234609603881836
19.909215927124023
12.945684432983398
9.606696128845215
14.904136657714844
19.055810928344727
14.266483306884766
12.109871864318848
11.73855209350586
3.8863425254821777
4.821160793304443
5.023408889770508
0.378725528717041
19.878477096557617
13.459017753601074
19.27861785888672
14.355113983154297
7.945779800415039
9.539477348327637
14.1358642578125
16.7253475189209
5.1223673820495605
1.2781195640563965
5.024984836578369
2.9992995262145996
13.836079597473145
0.27660417556762695
14.644887924194336
16.547088623046875
13.772979736328125
12.525259017944336
11.692896842956543
14.824095726013184
-19.01258659362793
-6.027556419372559
-8.722990989685059
-10.354684829711914
-15.075689315795898
-11.822993278503418
-17.345489501953125
-15.279433250427246
-18.610553741455078
-18.576190948486328
-13.20728874206543
-16.28905487060547
-12.869060516357422
-19.114398956298828
-18.052518844604492
-15.172416687011719
-14.106334686279297
-17.480106353759766
-10.5840482711792
-11.650690078735352
-15.959659576416016
-18.515661239624023
-16.6068172454834
-19.774641036987305
-5.620265483856201
-18.752338409423828
-15.655375480651855
-16.833433151245117
-14.44119644165039
-17.340965270996094
-0.8272294998168945
-9.569272994995117
-14.942193984985352
-17.379108428955078
-10.240653038024902
-15.456230163574219
-16.17324447631836
-15.514043807983398
-13.036140441894531
-6.525660514831543
10.477630615234375
16.44757080078125
17.044092178344727
17.159448623657227
12.043259620666504
14.202692031860352
6.818343162536621
9.480231285095215
6.707729339599609
15.259705543518066
11.828170776367188
12.345653533935547
8.144662857055664
12.509637832641602
1.050316333770752
9.834257125854492
13.596162796020508
18.43999481201172
8.913457870483398
9.256790161132813
5.112917423248291
3.816263198852539
17.886653900146484
3.5432615280151367
2.522489547729492
2.471937656402588
11.367143630981445
0.29697275161743164
9.573512077331543
18.83612060546875
13.35616397857666
16.67991065979004
19.06854820251465
4.090827941894531
6.555484771728516
12.269379615783691
16.557579040527344
8.321704864501953
7.10022497177124
1.0417723655700684
9.799117088317871
3.68196439743042
18.30315589904785
11.791252136230469
14.53779411315918
8.767441749572754
17.31692123413086
0.8839640617370605
13.238541603088379
0.6679291725158691
15.365116119384766
11.229955673217773
5.496461868286133
0.16420888900756836
15.314441680908203
19.03376007080078
5.391140460968018
13.753992080688477
17.337617874145508
14.508819580078125
5.545536518096924
3.104328155517578
15.946633338928223
11.107767105102539
7.733464241027832
13.853155136108398
2.5671682357788086
17.99725341796875
14.41860294342041
11.093620300292969
10.095855712890625
-0.6052794456481934
-18.395727157592773
-9.127636909484863
-18.84015464782715
-11.335058212280273
-16.156648635864258
-10.259597778320313
-11.096139907836914
-18.707799911499023
-13.007932662963867
-12.739923477172852
-19.09483528137207
-16.67345428466797
-19.265737533569336
-18.696701049804688
-19.65184211730957
-15.963472366333008
-19.237890243530273
-15.770029067993164
-5.051085948944092
-15.80721664428711
-19.44452667236328
-15.109673500061035
-16.200794219970703
-13.281237602233887
-11.61217212677002
-18.430540084838867
-12.232473373413086
-10.819832801818848
-13.82198429107666
-14.75794792175293
-8.688150405883789
-10.198500633239746
-14.898490905761719
-16.87818717956543
-13.533173561096191
-16.644886016845703
-15.668144226074219
-6.940765380859375
-17.90694808959961
-12.171814918518066
6.906486511230469
14.73071002960205
7.876806259155273
2.7354679107666016
7.761167049407959
6.154222011566162
8.497897148132324
9.705595970153809
18.188304901123047
12.172561645507813
9.256997108459473
15.991081237792969
17.20084571838379
19.963642120361328
13.79743766784668
3.090087890625
14.508575439453125
16.22629165649414
15.234291076660156
12.341569900512695
2.447019100189209
5.093250274658203
0.5774445533752441
8.266378402709961
11.788825988769531
13.308818817138672
6.998172283172607
9.344640731811523
16.666461944580078
2.434570789337158
8.139739990234375
12.255404472351074
6.600251197814941
4.993255138397217
0.6399388313293457
16.34272575378418
11.77182388305664
11.340372085571289
3.431312084197998
3.652277946472168
1.4314470291137695
6.578490734100342
18.361568450927734
14.646988868713379
18.956233978271484
9.092796325683594
17.821313858032227
5.494650840759277
17.21073341369629
9.01561164855957
10.198530197143555
4.331968307495117
11.262073516845703
5.89927864074707
16.805774688720703
9.708917617797852
14.36569595336914
14.863306045532227
13.197845458984375
16.517009735107422
5.434713363647461
14.445642471313477
10.049331665039063
19.025569915771484
2.722104549407959
12.896920204162598
3.926285743713379
-19.619712829589844
-12.377067565917969
-9.73262882232666
-19.10422134399414
-18.054576873779297
-10.789615631103516
-11.102396011352539
-19.99932289123535
-17.368602752685547
-16.225772857666016
-19.53438949584961
-18.021764755249023
-10.943756103515625
-19.848419189453125
-14.643407821655273
-15.130757331848145
-18.89421272277832
-12.52389907836914
-14.95431137084961
-16.805835723876953
-15.883041381835938
-8.241767883300781
-15.135238647460938
-17.071392059326172
-5.953434944152832
-19.157424926757813
-12.022937774658203
-16.855525970458984
-16.915943145751953
-16.473501205444336
-13.644940376281738
-19.416950225830078
-15.106586456298828
-13.365808486938477
-9.855724334716797
-19.03476905822754
-12.737252235412598
-11.138137817382813
-14.183135032653809
-0.13168907165527344
-15.522648811340332
-14.656421661376953
-0.1613020896911621
-0.8033132553100586
-9.36673355102539
-7.308506965637207
3.0123353004455566
16.588319778442383
11.569177627563477
8.354663848876953
0.38323545455932617
15.54965591430664
19.747146606445313
18.26558494567871
8.922188758850098
11.740228652954102
16.499900817871094
14.802021026611328
13.331282615661621
18.27723503112793
6.076242446899414
17.75569725036621
17.896699905395508
14.043344497680664
14.277103424072266
19.288711547851563
15.62959098815918
11.100069046020508
3.1286888122558594
8.269899368286133
13.84324836730957
2.4624996185302734
12.066364288330078
9.115297317504883
14.365571975708008
16.627349853515625
17.796344757080078
8.010972023010254
10.656091690063477
15.096363067626953
11.323796272277832
12.309173583984375
18.230274200439453
2.3544678688049316
3.117434501647949
0.19504356384277344
11.226009368896484
8.820236206054688
11.698184967041016
13.24298095703125
12.91469955444336
14.064186096191406
8.003390312194824
2.5620999336242676
0.8028578758239746
12.69687271118164
15.00133228302002
17.005599975585938
5.523032188415527
6.433600425720215
4.90558385848999
1.0669279098510742
16.518085479736328
14.52515697479248
5.9921064376831055
19.812334060668945
9.768411636352539
19.298555374145508
16.646141052246094
4.282353401184082
10.408222198486328
4.1105570793151855
0.11042404174804688
18.068559646606445
11.489046096801758
3.504063606262207
6.854528427124023
1.9016528129577637
10.723867416381836
8.078332901000977
13.33556079864502
2.8286142349243164
-16.489959716796875
-14.997493743896484
-18.492115020751953
-19.026653289794922
-19.834339141845703
-9.887771606445313
-8.136609077453613
-12.160026550292969
-17.7059268951416
-10.131488800048828
-16.412574768066406
-12.238271713256836
-14.8229398727417
-17.843793869018555
-9.948782920837402
-18.55795669555664
-14.907837867736816
-19.944469451904297
-16.826549530029297
-13.93703842163086
-6.200474739074707
-11.693939208984375
-16.936981201171875
-15.089326858520508
-18.857196807861328
-9.487709999084473
-19.36037826538086
-14.774162292480469
-9.628292083740234
-14.462747573852539
-17.422338485717773
-10.50040054321289
-13.55019760131836
-14.626029968261719
-10.466940879821777
-12.264837265014648
-0.8246321678161621
-15.327613830566406
-17.884220123291016
-5.445030212402344
-12.765202522277832
-5.678396701812744
-13.127602577209473
3.135021686553955
12.076175689697266
16.087846755981445
7.598008632659912
16.65467071533203
13.68211555480957
4.812192440032959
19.0362548828125
9.901519775390625
2.1812849044799805
4.359428405761719
19.41210174560547
13.574647903442383
1.7503108978271484
16.48233413696289
13.997536659240723
9.006918907165527
10.920321464538574
12.237382888793945
19.51573944091797
5.543451309204102
8.238330841064453
16.96244239807129
2.9414520263671875
9.895116806030273
13.543128967285156
12.1366605758667
14.10077953338623
7.841734886169434
13.969698905944824
10.554612159729004
11.240669250488281
8.84173583984375
15.816328048706055
14.406310081481934
17.884601593017578
6.639690399169922
9.804800987243652
5.659873008728027
18.45920181274414
19.391876220703125
17.499523162841797
5.009429931640625
13.515329360961914
6.017559051513672
2.1669392585754395
10.211389541625977
4.8501787185668945
8.592192649841309
1.838304042816162
10.433517456054688
0.3847360610961914
8.469889640808105
1.413808822631836
14.401562690734863
11.401449203491211
10.947565078735352
14.258587837219238
16.85873794555664
12.904773712158203
8.000423431396484
5.508082389831543
6.311732292175293
2.8980207443237305
17.08445167541504
0.4999880790710449
16.740575790405273
19.89927101135254
17.346431732177734
16.023012161254883
3.6286849975585938
0.8023824691772461
2.551417350769043
13.724878311157227
7.214360237121582
10.764897346496582
-14.748618125915527
-7.070746421813965
-12.647851943969727
-16.269241333007813
-19.914108276367188
-9.137661933898926
-11.871706008911133
-10.837406158447266
-5.752346992492676
-19.80669593811035
-17.547040939331055
-11.776571273803711
-15.331192970275879
-18.313676834106445
-15.78873062133789
-14.852182388305664
-8.829638481140137
-15.891020774841309
-19.17936134338379
-16.44547462463379
-16.627559661865234
-18.51192855834961
-16.173057556152344
-17.409454345703125
-19.689191818237305
-15.524927139282227
-11.085107803344727
-16.022686004638672
-12.157424926757813
-10.412368774414063
-14.125852584838867
-12.560049057006836
-8.549253463745117
-17.794065475463867
-10.630879402160645
-13.072738647460938
-19.166101455688477
-17.133956909179688
-19.555465698242188
-0.2428874969482422
-14.215726852416992
-9.627803802490234
-16.441547393798828
-14.232283592224121
-18.0716552734375
-4.713172912597656
-9.8441743850708
-14.322089195251465
0.3345623016357422
5.521269798278809
6.926438331604004
3.61715030670166
8.570383071899414
3.666531562805176
4.826144218444824
11.080485343933105
17.807716369628906
18.21393585205078
17.30428695678711
11.406049728393555
18.15422821044922
8.447845458984375
13.097616195678711
10.704107284545898
14.905599594116211
0.6949481964111328
13.320535659790039
3.4225711822509766
9.884868621826172
3.536017417907715
5.7074384689331055
15.008296966552734
4.53339958190918
9.895425796508789
9.421822547912598
18.333831787109375
5.283927917480469
12.63127326965332
6.759326934814453
13.48574447631836
4.558938980102539
10.9935884475708
11.15562915802002
9.999696731567383
15.863884925842285
3.0523681640625
12.598793983459473
14.662515640258789
7.788398742675781
4.225711822509766
15.608299255371094
18.780017852783203
4.314822196960449
17.618633270263672
1.2786989212036133
9.045340538024902
15.283843040466309
8.326952934265137
14.387188911437988
18.532878875732422
17.38546371459961
15.783459663391113
9.458508491516113
11.928850173950195
14.480067253112793
9.888845443725586
8.233869552612305
11.86606216430664
9.873323440551758
19.382335662841797
16.357852935791016
6.774176597595215
1.7751178741455078
6.1725263595581055
1.9845571517944336
19.621017456054688
0.07893562316894531
17.207927703857422
1.427734375
7.618590354919434
16.734086990356445
7.3116912841796875
13.48994255065918
0.8474225997924805
13.688863754272461
-15.61806869506836
-16.585126876831055
-19.477462768554688
-17.62388038635254
-9.16364860534668
-9.72232723236084
-12.767066955566406
-4.986956596374512
-15.055252075195313
-16.93354034423828
-6.386549472808838
-8.82661247253418
-17.57699966430664
-17.45751953125
-14.820643424987793
-17.319406509399414
-14.37105655670166
-18.412395477294922
-11.786401748657227
-13.562203407287598
-12.04794979095459
-11.748174667358398
-9.379631042480469
-16.333763122558594
-17.182327270507813
-15.595537185668945
-18.117446899414063
-9.810582160949707
-11.11063003540039
-12.275206565856934
-0.8555202484130859
-19.839366912841797
-10.998908996582031
-12.897567749023438
-12.164834976196289
-17.194425582885742
-19.794506072998047
-16.0939884185791
-13.266218185424805
-14.7957763671875
-7.030336380004883
-15.019601821899414
6.322761535644531
2.984269618988037
15.694574356079102
18.62628173828125
12.77720832824707
13.738543510437012
5.066404342651367
11.763118743896484
16.225875854492188
15.84121322631836
10.387432098388672
13.251526832580566
18.616310119628906
15.522773742675781
11.834107398986816
5.6699299812316895
19.6513671875
9.762773513793945
12.960010528564453
12.313329696655273
14.9046049118042
18.95772933959961
10.040407180786133
14.124945640563965
0.0761117935180664
5.16582727432251
18.928632736206055
2.940580368041992
3.594939708709717
3.7568254470825195
14.90142822265625
1.4936532974243164
18.279783248901367
6.510562419891357
8.700048446655273
14.427434921264648
18.508426666259766
9.3765230178833
17.82776641845703
12.680835723876953
19.289813995361328
18.999147415161133
13.837841033935547
11.185476303100586
8.459720611572266
15.455848693847656
9.09246826171875
2.5018439292907715
16.78904151916504
16.704376220703125
7.786273002624512
19.672927856445313
14.120262145996094
6.414200782775879
6.592225074768066
0.5479884147644043
2.1085567474365234
19.30459213256836
0.5204157829284668
11.532224655151367
16.33536148071289
3.5356836318969727
4.429336071014404
10.721563339233398
4.4850358963012695
8.787979125976563
2.226313591003418
17.168014526367188
7.632968425750732
0.021819591522216797
12.640573501586914
16.32322120666504
9.972305297851563
14.232250213623047
10.773679733276367
5.212406158447266
10.992759704589844
6.6219096183776855
-15.796099662780762
-16.548309326171875
-15.867166519165039
-17.668365478515625
-13.873695373535156
-19.43202781677246
-19.40167236328125
-14.244678497314453
-11.420269012451172
-11.365731239318848
-15.005430221557617
-4.93255615234375
-17.052989959716797
-14.683513641357422
-9.046440124511719
-0.9073147773742676
-9.830097198486328
-19.40996551513672
-13.87148666381836
-10.426226615905762
-14.996702194213867
-19.476516723632813
-19.151140213012695
-16.254749298095703
-14.011153221130371
-16.21033477783203
-19.55997085571289
-15.798053741455078
-12.584503173828125
-0.20392751693725586
-13.338083267211914
-18.930259704589844
-17.50701141357422
-13.965471267700195
-19.654870986938477
-17.558000564575195
-17.042373657226563
-10.84248161315918
-13.286882400512695
-19.189212799072266
-16.625457763671875
-14.949915885925293
-17.939294815063477
-17.951974868774414
-16.729127883911133
-6.545283317565918
-13.829252243041992
16.513500213623047
1.299595832824707
6.674427509307861
19.68859100341797
10.95521354675293
8.163818359375
13.584634780883789
8.679478645324707
15.43278980255127
4.15262508392334
15.966279029846191
17.141605377197266
11.22488021850586
19.873634338378906
12.565670013427734
17.4117431640625
17.493484497070313
16.214202880859375
0.696868896484375
15.316267013549805
5.441710472106934
8.891693115234375
8.637009620666504
11.195228576660156
2.3177623748779297
0.9206175804138184
10.684436798095703
4.3924560546875
18.158447265625
9.339000701904297
6.265934944152832
17.980701446533203
17.86489486694336
14.647339820861816
16.320602416992188
11.089780807495117
5.446788787841797
18.312562942504883
14.032923698425293
3.51104736328125
11.836082458496094
19.222766876220703
10.351999282836914
2.5529942512512207
2.7558722496032715
16.101032257080078
10.120813369750977
15.854741096496582
5.441527366638184
12.640838623046875
8.862699508666992
2.1128273010253906
1.55804443359375
14.21533203125
0.8183331489562988
11.672500610351563
14.030625343322754
14.292119979858398
15.428064346313477
19.199003219604492
1.3808746337890625
3.2062668800354004
6.422762393951416
14.098705291748047
7.152229309082031
3.958923816680908
5.095127105712891
1.667940616607666
13.048088073730469
15.369415283203125
11.501775741577148
-10.015740394592285
-13.856908798217773
-14.96754264831543
-10.867050170898438
-16.53984260559082
-13.612768173217773
-17.140039443969727
-19.266626358032227
-5.755053520202637
-16.434480667114258
-16.88471221923828
-1.2839317321777344
[truncated: 2,974,138 more chars]
