# Supplementary material for: Impact of anionic lipids on the energy landscape of conformational transition in anion exchanger 1 (AE1)
Source: Nat Commun. 2025 Nov 26;16:11664. doi: 10.1038/s41467-025-66786-6 (PMC12748791; doi:10.1038/s41467-025-66786-6)
Supplement: Supplementary file 6 — Source Data [file 41467_2025_66786_MOESM6_ESM.zip › SourceData/Fig_4e_SMwST_holo_noPIP2_traj.txt]

0 1.9197307916666664 -12.4369625 
1 1.3490015725806446 -12.544230964734465 
2 0.778272353494623 -12.507618248454786 
3 0.2075431344086014 -12.40014039105038 
4 -0.3631860846774204 -12.385260041399746 
5 -0.9509153037634425 -12.331892452582803 
6 -1.504644522849464 -12.28346004652671 
7 -2.075373741935486 -12.131428900343252 
8 -2.646102961021507 -11.97076745195945 
9 -3.2168321801075286 -11.812417779192465 
10 -3.69397389919355 -11.50833491672012 
11 -4.264703118279572 -11.324638126476868 
12 -4.835432337365593 -11.11968065604586 
13 -5.4061615564516154 -10.882546701176437 
14 -6.018890775537637 -10.77473078315236 
15 -6.547619994623658 -10.535588448395778 
16 -7.1183492137096795 -10.218736159927692 
17 -7.639078432795702 -10.165774575487498 
18 -8.149807651881722 -10.117812991047305 
19 -8.830536870967745 -9.886827914891358 
20 -9.461266090053767 -9.776957702686717 
21 -9.971995309139787 -9.693839626768442 
22 -10.54272452822581 -9.46974847015166 
23 -11.113453747311832 -9.129632197729922 
24 -11.854182966397852 -8.688642240820038 
25 -12.384912185483875 -8.528745161045202 
26 -12.825641404569897 -8.27423456006653 
27 -13.396370623655919 -8.13430563704584 
28 -13.96709984274194 -7.963448558411309 
29 -14.547829061827958 -7.865506697602546 
30 -15.108558280913979 -7.749029038218542 
31 -15.679287500000001 -7.6762225000000015 
