# Supplementary material for: Impact of anionic lipids on the energy landscape of conformational transition in anion exchanger 1 (AE1)
Source: Nat Commun. 2025 Nov 26;16:11664. doi: 10.1038/s41467-025-66786-6 (PMC12748791; doi:10.1038/s41467-025-66786-6)
Supplement: Supplementary file 6 — Source Data [file 41467_2025_66786_MOESM6_ESM.zip › SourceData/Fig_5a_heatmap_apo.txt]

0 5.47642522344616 6.006691475965274
0 5.436645867949033 6.637143091161753
0 5.040057543049912 6.2836201586444425
0 6.9148076935551845 4.84380648228328
0 5.397000659593962 6.063478137816406
0 5.299422183026012 6.391838114821902
0 5.341591874947448 6.256158985849496
0 4.532200712383099 8.448637384747844
0 4.642095191374547 8.311371866835032
0 4.563143804073038 7.945499924147508
0 4.735948284776526 8.186342396892881
0 4.4358173594684684 8.481665458788477
0 4.439992104032422 8.31380402147221
0 4.535959066366261 7.966495328204831
0 4.69132130241182 8.495881780861719
0 4.878076531938283 7.955302369648579
0 4.543538302097503 8.294509784535482
0 4.539744624048439 8.152276121372298
0 4.212452184523195 8.566755376746375
0 4.4547862555293625 7.989019307673056
0 4.351513820278339 8.39184560444519
0 4.202622778157184 9.028892775496098
0 4.100256859876047 8.75008208184144
0 4.117946701230408 9.233388850030103
0 4.408679707629778 8.453798166645536
0 4.356293867524697 8.090785370096139
0 4.52921615972767 8.343014106751886
0 4.191060456639805 8.097121928271083
0 4.456988040975022 8.109746487539129
0 4.595607643105058 7.582066762091231
0 4.43389162714785 7.938659632307473
0 4.919256756282505 8.264358509546987
0 4.421888762875417 8.153061554081845
0 4.184473102912762 8.94731615172273
0 4.37818304429472 8.5846694506896
0 4.666891498322726 8.51419099967781
0 4.4928454562542175 8.53729313426921
0 4.912995802984749 8.110240157196273
0 6.838871950808358 5.280741282934919
0 7.098372156638883 4.951829887031043
0 6.790959486829546 5.053376622598252
0 6.721964527458729 5.0963513535745975
0 5.9181891854423485 5.441697905473049
0 5.943087403141795 5.62353313810833
0 6.909609630093603 5.032137005112072
0 6.414089193323446 5.06309142107248
0 6.496190996658169 4.8664060756577046
0 6.883581452597327 4.925841119749783
0 6.696592157889797 4.906645503077404
0 6.260723066517166 5.309557241050143
0 7.111964298787371 5.527139619586437
0 6.878831866890727 5.297288810082158
0 7.044286608843266 5.452584670605847
0 6.836404540436165 5.3597045976861555
0 6.565136902914265 5.245087520431498
0 7.759318463498741 4.902174721572475
0 7.729022260604199 4.705314821968395
0 7.2606356767401765 4.770868589775356
0 7.296506084620156 4.628485232787695
0 7.711332866430087 4.727971618726336
0 7.5243574583285975 4.746251547123795
0 7.343861811607663 4.266772784672861
0 7.659588905753939 4.138640177029764
0 7.014668933347538 4.3367002913680555
0 7.458272776752837 4.791111631806748
0 7.39803558856492 5.353537659944601
0 6.73092662264064 5.37851700358579
0 7.012537864446264 5.297912193102974
0 7.361393338849722 6.4968199432537785
0 8.47263234158257 5.2772102175821525
0 8.103289263014714 5.616622921473887
0 7.403513437568897 6.136816759372608
0 6.827977321670374 6.420631902147024
0 6.953950271480085 5.774622876110166
0 7.290688403997432 4.916669976657553
0 6.808026658178843 5.151483075132039
0 7.197167026248991 5.556172719326088
0 6.328870340859276 6.077981981561717
0 5.464960000146307 6.315963807182354
0 5.690275863573914 6.2430104220391485
0 6.290069433482182 5.726798277769303
0 7.539839023126831 4.754279046675824
0 6.574148264345785 5.132412175092282
0 6.209425189601398 6.045759340445012
0 5.966991568619142 5.587178097579855
0 6.427337010625361 4.913399184012978
0 6.8452694288813865 5.55892085935857
0 6.627348929563204 5.779612117079199
0 6.141708904143415 5.502374556932333
0 6.560116797786258 5.770955403701772
0 7.020440873282998 4.702892488598753
0 6.2113941330556495 5.3682087014498965
0 6.08629699633085 6.038691607504129
0 5.9265282335577485 6.2976327718316965
0 5.297893814464961 6.380183213879988
0 5.850683937026487 6.380786313536793
0 5.153868700772783 6.306184530267662
0 5.479675307623697 6.211350635247227
0 6.454701739700918 5.409528652070339
0 6.639480705989751 5.550658072943021
0 5.985653641708285 6.36372449696228
0 5.6074871937180255 5.95921924971191
0 6.369231693967244 6.003386751274116
0 6.3107964198634585 5.612978313642607
0 6.457029629407314 5.668069823380504
0 6.554158033712301 5.864316191620136
0 6.720838666574843 4.8606937568891
0 6.553771585170476 6.001030325830588
0 6.68811288508789 5.405445158328212
0 6.789832762686866 5.942201287532868
0 7.305804449511441 4.5764538868601985
0 6.626191645739495 5.433719625965086
0 5.761966988106069 6.197584988928039
0 6.404520995336906 5.536739023967233
0 7.76523924866321 4.623667602981211
0 7.580328530708843 4.544717546942983
0 6.155975998610753 6.117947379083909
0 6.99895722174312 5.905297708110637
0 6.682445785226856 5.303354493153492
0 6.449778282227905 5.123910922524243
0 7.081835119875824 4.382309881302534
0 7.406858153524984 5.209947851772968
0 7.300005750754799 5.161336321016225
0 6.876439397444241 5.0170324806013635
0 6.795755517412317 5.309805639210716
0 6.663320707207958 5.937405162235328
0 6.923480002959106 5.080637459231751
0 6.497489014719624 5.696878789446783
0 7.179006472723601 5.179131974086963
0 8.225879041674265 5.171327023601452
0 6.937856396722926 5.25507432610448
0 6.973948088551382 5.538060303467686
0 6.551744458140748 5.622502692273037
0 7.57587818119632 4.737889541825487
0 7.074102482071512 5.313095167777098
0 6.747043253123372 5.254215566589645
0 6.677033961135704 5.0970862196340105
0 6.910185213703254 5.733903383360687
0 6.970918249086685 4.4820774449664205
0 6.801939891569197 5.045498258487038
0 6.727892143923625 5.695811955194137
0 6.917922491042606 5.045447911178279
0 6.543845364594397 4.794138760688587
0 7.6469583943925805 4.605837319142932
0 7.635279329536381 4.317744969613184
0 6.809276521671767 5.523653729498341
0 6.9724189606817975 4.9784964848890505
0 7.057701771234512 4.920144760043224
0 7.632217180205446 4.86224240584183
0 7.140613971741489 4.547327031036461
0 7.085433536889261 4.814448449484203
0 7.789000549509029 5.083617530080155
0 6.27003738826286 5.204844186383347
0 6.218512122359703 5.537922876578299
0 6.569926327214344 4.985048950218079
0 6.695570070870613 5.36797321586438
0 5.81045549624889 5.220479075804191
0 6.186373957218692 5.279014702294688
0 6.301686826043079 6.039685300568887
0 6.315605150104979 5.0265560552179736
0 6.639311164768258 4.969815499668917
0 6.667522184977689 4.305450778853804
0 6.0867246798503185 4.710707911374568
0 6.271494099394387 4.683905825993217
0 6.353593316382983 5.101585659130498
0 6.846496304864788 4.845157528888559
0 6.645979779969753 5.2497410811750544
0 6.958036666073551 5.146350473568367
0 6.405906922699654 5.140879891857199
0 6.77237940900653 4.661668278370673
0 6.717527770213494 4.8862392012699605
0 6.502603951682353 5.802371230302655
0 6.010444185269655 5.745551997968191
0 7.023741934969034 4.729982772001501
0 6.680323264162988 5.231835117318964
0 6.682414595614364 5.504909509583459
0 6.313572495294743 5.465086838852963
0 6.592014009220113 4.967300808090205
0 6.579765064175556 4.808376840750628
0 6.741897455157044 5.288390108254628
0 6.1133742571563 5.393165514203062
0 6.835774279947286 5.404988589266702
0 6.6202634387118975 5.883842375978381
0 6.851300578231765 5.659974590462506
0 7.4765752799870935 4.95704096263876
0 7.095277631438489 5.451475316189368
0 6.952586756009192 5.300562972677977
0 6.6262501763215305 5.278613376616911
0 6.863391228910716 5.168469856786089
0 7.6001172913093065 4.889421060140418
0 7.483116776131552 4.408410289667726
0 7.1191203722736836 4.87680181379174
0 7.179562756987533 4.444159792426178
0 7.590416334383415 5.053143487778047
0 7.635905582715147 3.9227785145251413
0 7.025397317290854 4.239421925368766
0 7.132346588062898 4.417865677107662
0 7.325881603836732 4.618788840831049
0 6.806562934912214 5.082584927232343
0 7.632413659963582 5.0389295134186805
0 7.905621801211541 4.773554609603807
0 7.081666997445214 5.147220465818356
0 7.1402870200003825 5.268756370246181
0 7.379299307876112 5.055994677812468
0 7.046661693734297 4.779115577767817
0 7.5804992086785346 4.377365270538083
0 8.574346493106434 3.6535946527778176
0 7.904003880233667 4.769047413833316
0 7.087828564224728 4.986544369999151
0 7.11708795963717 5.189485489039339
0 6.98053576042005 5.419950349569313
0 7.277875683353553 5.277387710871978
0 7.166842576378395 5.153736722212517
0 7.560464899174526 4.9182204970496475
0 6.8259285608910245 5.319059291213406
0 7.496609831195262 5.066350776639311
0 7.103595740309401 5.47383355049797
0 7.279766133765039 5.286907139487039
0 7.155875947226993 5.419534228193846
0 7.154342122856875 5.137714160650645
0 6.438860632411131 5.417893826266955
0 7.584579062765032 4.990577992540861
0 7.076162228355097 5.542364679765455
0 6.9144196546202386 5.6612664600189335
0 6.748047130616369 5.2734129088172015
0 6.291594991731118 5.2422480289883
0 6.829419780944642 5.060207539586887
0 7.074681882017531 4.403264903876686
0 7.668881288714668 4.716852160067772
0 7.900580760625367 4.6061389500338565
0 7.282111180089428 4.65109628619295
0 6.757649747226389 5.038475618386556
0 6.825210549303889 4.531157228640701
0 7.8664238215850055 4.874384160020054
0 6.7573528052737855 5.6045862223674625
0 8.019961159510897 4.9032795105310685
0 7.529413424191991 5.111567135504284
0 7.322692950174048 4.5327732640968215
0 7.023012391045139 5.206039704686849
0 6.272171937126166 6.036374890936019
0 7.4397880967073755 4.878387330516349
0 6.671604479894388 5.499408383076326
0 7.413641499252024 5.153554621836278
0 7.464188746631305 4.090220317786565
0 6.701551843200883 5.420941770710388
0 6.993649537218985 4.893389135179131
0 8.0843698578532 4.063083779602754
0 7.607229978556627 4.68226922555768
0 7.595931559367111 4.822152773182212
0 7.6199767449983575 4.662850624903317
0 7.96785385545921 4.345043578243252
0 7.666171927986767 4.709334081932714
0 7.179904129847116 4.471079559407685
0 7.283528341624345 4.575910822503004
0 7.594463199349933 4.806079820497315
0 7.809549479736816 4.823307848516112
0 7.746522007428344 4.198979295185435
0 8.652579001560694 4.7796912983992135
0 8.17598527251011 4.273129638628056
0 8.51930018875619 5.074059908386869
0 8.775165625165569 4.894722793731734
0 7.760014780020309 4.375790886218353
0 7.448726311470655 4.821664294017358
0 8.030305110639288 4.786408362326185
0 8.100771409692488 4.6963437696768855
0 7.808593814075424 4.867990391191903
0 6.880983115030033 5.557753188648843
0 6.508970194554437 5.495235143032533
0 6.239475704224089 5.757209495192575
0 6.737684941614522 5.133508008105934
0 6.585903069282551 5.170694988113146
0 7.227012982668133 5.339639929866989
0 7.229862246967894 5.335115863046672
0 6.532993587556081 5.290743121009763
0 7.392113160125219 5.26331980304266
0 7.072111208605504 5.299366015440325
0 7.311740169001855 5.016375275630768
0 7.055638597545872 5.502625381517795
0 7.415737204826969 5.075258465927024
0 7.046538567932095 5.262617699624873
0 7.346558402322676 5.0622541553711455
0 7.1296098981887965 5.0586365997769205
0 7.032696347776934 5.21838135287242
0 7.010976404982842 5.429711427071646
0 7.164296275101471 5.184666455204443
0 7.13829682987969 5.227517173001211
0 6.884441667916609 5.178353421532331
0 7.401288724674677 5.249155855272498
0 6.836288094663148 5.251387145540359
0 7.162153266615935 5.224648784852448
0 7.349181587603163 4.5683152963446485
0 8.059308097200175 4.581423537689677
0 8.474615692624491 4.135718466565538
0 8.104071735678177 3.0795425507179894
0 8.192923975052352 2.8847613459974637
0 8.027911900544234 2.8569656010138145
0 8.683564346046438 3.113810333741946
0 8.77400381939764 3.6049392729980076
0 7.889370883988256 4.452556062397033
0 8.95769196108623 2.9951407952124933
0 7.814750558437242 3.079338222792804
0 8.331908678061772 3.184053692437876
0 8.057499351893146 2.8066149134841742
0 7.6946791721420364 3.2746036953346866
1 5.027308057814125 6.290784816000479
1 5.172969812528921 5.908663678677566
1 5.019002914050797 5.936229220284878
1 5.878522765875752 6.007953400790273
1 4.925803296118668 6.2261402322706445
1 5.4471538667671595 5.499397730608994
1 4.983259880152818 6.127673297384188
1 5.71890834432302 6.066006700368273
1 4.862743513748214 5.99027748163142
1 4.982412633246242 6.181028232883321
1 5.376374821134758 6.369040030011742
1 5.0151859106546715 6.562883192114196
1 5.595100619511066 5.963539677058824
1 6.01634595772838 5.227538635715302
1 5.151507926611047 5.133042074039432
1 4.83230560451379 5.986906172510122
1 5.051922622884779 5.30081720229658
1 5.148693739870192 5.7717582645633465
1 5.886766846773026 4.710353425603688
1 5.884814714993695 5.428181570961178
1 5.523398442596192 5.344246119094814
1 6.188843404691689 4.89505821216379
1 5.433014175103931 6.119852431170797
1 5.995011079360529 5.940395230845036
1 5.354821719251281 5.30747171780855
1 5.44578539211758 5.78314782041325
1 5.461606347702455 5.3776878001362665
1 5.919243933747633 5.682029718004306
1 6.436871978875452 5.789944036712616
1 6.116215326961351 5.901466837403411
1 6.036392267209133 5.281135639112065
1 6.214780944072598 5.803914603124368
1 5.517313312230192 6.222553836738902
1 6.074865211019824 5.484112335802996
1 6.551792791055978 5.855079906647466
1 6.785217047720519 5.333702724264416
1 6.488271848561355 5.519085360087165
1 6.028641231409608 5.773553396890491
1 6.0787760058576445 5.954923516577599
1 6.3009481938697425 5.929815092525084
1 6.234804263703316 5.835588831212467
1 5.9623710696610575 6.054010312794272
1 5.5406802688243735 6.3438494327632275
1 5.8997998792865 5.758141148349248
1 5.787641078069967 6.218297906615406
1 5.9219388332708345 6.148678446659595
1 5.795019479518656 5.445358453981901
1 6.289779233593309 5.991655337867261
1 5.930772947391209 5.9166832349124325
1 6.218778801829965 5.631086763765545
1 5.968644481289421 5.8298948968761914
1 5.668054595113167 6.214387498135786
1 5.768151079925148 6.32719845858394
1 5.7420818033102705 6.322534918410968
1 6.5864746727802475 4.975669359960868
1 6.3558470916752166 5.899493330499566
1 6.356707310824299 5.962495394791487
1 6.38693755284496 5.663438821126843
1 5.743531131844941 6.355746310870907
1 6.009466682075432 5.636985422827231
1 6.36311349935071 5.769407993169374
1 6.021549040308196 6.069568570519888
1 6.423814037043473 5.733004857767293
1 6.489706456111198 5.929239085323584
1 6.828676195240509 5.928159662570695
1 6.317628476962338 5.875221566138689
1 6.4264316262177985 5.862313147438656
1 5.813748267161698 6.211454086073343
1 6.743741450481778 5.554307582134225
1 6.6170303860860455 6.200499747669868
1 6.0548815466305195 5.8305893819069095
1 6.2554084776063 6.255821884558555
1 6.445418412135586 5.77942716521222
1 6.260902412435723 5.936039917429942
1 6.131849751041766 6.0878412182177
1 6.435950932948299 5.367372261727164
1 7.572107886645268 5.084708760555241
1 7.294006943528481 5.247763114753675
1 7.738338918010649 4.850326163156786
1 6.397022644759915 5.459470491133655
1 6.633993811747735 5.185777245662343
1 6.95807646077987 5.212983894627376
1 6.8853005080381555 5.071271234930175
1 7.020581970938746 5.305215415406101
1 7.66711522554261 4.629434003638183
1 7.29713703196912 4.471201365738242
1 7.053210718197511 4.8178513470609445
1 7.184818100370813 5.368682087805074
1 7.353652790989596 4.678756943707899
1 7.636893806719113 4.679189642325493
1 6.792653853158243 4.897739089784026
1 6.954810975917648 4.629721242741805
1 7.256385791930907 4.507774296071119
1 7.908941846590759 4.4043092618764845
1 7.664919130496417 4.838164144510724
1 7.907662680999609 4.45414203477256
1 7.572298714913002 4.731576186542282
1 8.223109242968091 4.332062101997926
1 8.212008189102509 4.3174906620956754
1 8.7237868915121 3.54288203798141
1 8.525195367449609 4.158508787048696
1 9.003218955473374 4.231607935924615
1 9.157063182329294 3.5420834426431513
1 9.263172184220924 4.428451692493065
1 8.750027114626501 4.986870838221439
1 9.537628167299161 4.825452120245583
1 9.791088423816765 5.176711589527255
1 9.250345086808885 5.307334735882144
1 10.097786672019097 5.244982741117458
1 9.930650946792154 5.099828348558206
1 9.543696396067366 5.433958689934748
1 9.822737418917859 5.305506466052892
1 9.69034374767791 5.0145190810692
1 9.693832380445803 5.188313624830842
1 6.205581121911354 6.015837799098257
1 6.1946261081616845 5.853440433273291
1 6.426870169594508 6.064565100304876
1 6.393611753020058 5.93411483890049
1 6.271890944058583 6.169119538792512
1 6.639505485041434 5.637454235490974
1 6.0510545649912135 5.8416307263094795
1 6.251626849225744 5.6824264286089425
1 5.9551534401289645 6.015503234009366
1 6.948406830181153 5.795827363600521
1 6.780636371641934 5.191585186204196
1 6.365626702799987 5.671243274164902
1 6.411229856467636 5.461824396111948
1 6.446007657180212 5.579428705298023
1 6.44420719401503 5.357357161938306
1 6.284594001341052 6.265970969838431
1 6.092381661624659 6.390884291656131
1 6.516314928289885 5.563901518831883
1 6.3465113136597875 5.584879106946807
1 6.619336125105723 5.177986852563289
1 5.848260747294053 5.6979853088900425
1 6.631088392238158 5.732707901866951
1 6.673147113668157 5.685368090740137
1 6.550891351874379 5.577115150402853
1 7.398894108419723 4.47386871694364
1 7.532838789454441 4.43420251975309
1 7.282565733963971 4.584165567451852
1 6.825590014374322 5.277894989520403
1 6.1058448805913965 5.7521337073293894
1 5.765149271709677 5.767679599793661
1 6.455309927512042 5.790052499108653
1 7.27101693476777 4.883898295494702
1 7.3057701394710435 5.02610263488509
1 7.174256381135961 5.331065783829364
1 7.17885230517241 5.2123322107907155
1 6.52868055265778 6.202102834366613
1 6.011700412126528 6.011250852745641
1 6.338311138408787 6.130892855002828
1 6.145980894665341 5.388782224906522
1 6.642550237923861 5.640656123667243
1 5.956033927321253 6.448566050086659
1 6.904521508502197 5.522454715808222
1 6.077410192741364 6.061110889788567
1 6.921211402086833 5.516310260201235
1 6.209678940801623 5.951067949555568
1 6.378254294785928 5.349558846545333
1 6.222407376070314 5.178192726960384
1 6.195963288351561 5.662582337329315
1 6.785091494826288 5.689109354986109
1 5.888390563730967 5.784853699838398
1 6.204353345250285 4.878514731663903
1 6.0143184634900155 5.266839356840144
1 6.3745119833714465 5.6516758155119495
1 6.727220578784798 5.490901544031515
1 6.788838944098837 5.570710960067168
1 5.794843026525245 5.355740336079214
1 6.748922580636118 5.554058596616804
1 6.339833039621193 5.948927783782954
1 6.144886844411633 6.4073313896428
1 5.631721842686032 5.91619656248445
1 5.211806984433971 5.639185905717899
1 5.164119258844151 6.205221979555764
1 5.887647931004502 5.984000893772511
1 6.14822320424175 5.8640273951726485
1 5.883933910095542 5.736824653630464
1 6.419242919765797 5.672262451774982
1 6.740337029262363 6.0650502238029285
1 5.729824575050969 5.952700177187291
1 6.505379861482539 5.256710706415062
1 5.833407718655715 5.908361396685051
1 6.0849228274633305 5.921748419248951
1 6.271238451803688 5.836450237826885
1 5.949093078798793 6.260558436595554
1 6.364421812769558 5.696064526174912
1 6.71703532447781 5.351071173222335
1 5.89030097911989 5.795921247471401
1 5.207253056681326 5.413134436475409
1 5.828765793776511 5.194312072245633
1 5.59551576324912 5.284832779225399
1 5.85460462541916 5.571978934510365
1 5.705721511015261 6.024560490447726
1 5.410166285279326 5.577927741109078
1 5.6353730666751245 5.963633153540622
1 5.516976204845399 5.715195340609755
1 5.027948306259882 6.155347360114736
1 5.278955192549816 5.755880112589445
1 5.32436890969163 5.75036527335478
1 5.051703896052754 5.7595849099486935
1 5.97041703910036 5.997371884432509
1 5.425582768401582 5.889497527533457
1 5.62394342633484 5.957973265740513
1 5.126877357240676 6.255463055771144
1 5.2500730341721 6.3644130363024
1 5.476153222159618 6.040044533791329
1 4.842594617176869 7.066566309387809
1 5.1780983268990015 6.24843102446101
1 5.29589116068137 5.456192723952901
1 5.268678175214843 6.335634283744651
1 5.539375253356079 6.363954628629789
1 7.108222350031846 5.219489829612464
1 6.526771554994412 5.921164871037819
1 6.837404051991406 5.1816841158879265
1 7.618270581867915 4.8581653437344645
1 6.575961911431778 5.786593319865496
1 6.1532486128256005 5.855502466604734
1 6.791822478392483 5.164663770621916
1 6.227846172248233 4.972624839534117
1 5.976842209189222 5.162850671862709
1 6.2838834487705535 5.860000742122197
1 5.768569912437382 6.396233934138325
1 6.4768460634714184 5.404111881219866
1 6.232893373277057 5.878902209344118
1 5.508985622074483 6.0549376084776725
1 6.287695154113327 6.285025363960576
1 6.369867168625271 5.8662030271623475
1 6.165984215050255 5.741525920410993
1 5.891355657147787 6.019738522149511
1 6.71086163855337 5.4364777501343395
1 6.456028303201307 5.842484791364668
1 6.429973007826649 5.774742430489103
1 6.6714701985501526 5.557084695857242
1 6.105600080448258 5.42367992941047
1 6.0587575276002275 5.8497409945183145
1 6.647379935581503 5.778795676623692
1 7.893008751577559 4.694913674659914
1 7.1176463898172795 4.902440606405805
1 6.813426853603111 4.765723032374671
1 6.560837646624295 4.593901848467276
1 6.671428546357568 4.853773007352174
1 6.408254132110241 5.038107665136694
1 7.164054813511198 4.551355785134905
1 6.604989339615887 5.860079620935856
1 6.545543141764594 5.81449678086437
1 6.653619140515597 4.939349109144167
1 7.494138403103225 5.534704012326931
1 6.119023310811513 5.383203590605196
1 6.90129123767743 5.654919707695803
1 7.313601136789701 5.22454404668974
1 6.614210543274188 5.160414719580956
1 6.05343459135196 6.145754402386417
1 6.796741751685204 5.50165717393629
1 6.846872911640881 5.479462895199928
1 6.125267917225845 5.714148731012964
1 6.157842676806908 5.8041431665770515
1 6.602913627572398 5.441808881491562
1 6.499962020607691 5.988884169903826
1 7.106172216815745 5.540974576330952
1 6.598755990091668 5.523024269216393
1 7.010270681603253 4.953375181898006
1 6.4209968740713315 5.842943090802787
1 6.434469661412721 5.794201719288093
1 6.1163640720686665 6.544417328572924
1 4.74863557014901 7.197620143634199
1 4.5618252604919585 7.85403413152553
1 4.602754205453531 8.008912349941738
1 4.570400415572536 7.895846459206946
1 4.060238139850542 7.993420356657299
1 4.345739415901274 8.259380396825756
1 4.92021743856309 7.243181149343635
1 4.588145968961833 7.235511652440895
1 5.171619895826996 6.805626437344648
1 4.785655677580874 7.148110370603508
1 4.12787603205238 7.295149799533379
1 4.498806571771618 6.478389359576956
1 4.427962745610841 6.925838827178904
1 4.863079126049941 6.929254704116243
1 4.639039181133435 7.251591948746725
1 5.176422655321135 6.829736564924961
1 4.982490062230422 6.407291108816537
1 5.414386986077622 6.422960565226666
1 5.553328228280411 6.354884027961016
1 5.059846616277414 6.2201706414140805
1 4.728348712832404 7.046885916583529
1 4.5771788788107255 7.566019364146893
1 4.49168744518197 7.274736179774628
1 4.608619683708342 7.191051375331379
1 5.01438073038226 7.146104047025684
1 4.90341275003812 7.282304287669775
1 4.757909983111742 7.250506807158584
1 4.205887352703229 7.761731211433416
1 4.298775527341552 7.466202172831545
1 4.709571289950927 6.406755825273379
1 4.101944682461028 7.370018361653596
1 4.436472857524732 7.582784947438041
1 4.588462996037763 7.583497759404516
1 4.959898008111387 7.224074923438851
1 4.309273889508096 7.418850852523581
1 5.069383127288106 7.0484754742902105
1 4.236827471261591 7.690120006250505
1 4.095947835788251 7.606749217497951
2 7.192946899698576 5.048095627706209
2 6.9897041945688185 4.9220544978126535
2 6.960343030719679 4.922617181867083
2 6.7784267849688895 4.980705358435938
2 7.047900614495395 4.804554880015281
2 7.178883376825734 4.50945919751237
2 6.742858030286368 5.078418175664807
2 6.859082571059673 5.104484623767155
2 6.878800142501335 5.077476674642888
2 7.0489202253388505 5.28405653684968
2 6.6566221619438295 4.85346448743251
2 7.346199610359819 5.068014747864445
2 7.809271051849322 4.64518677207006
2 7.764904830936354 3.8833734603549006
2 7.281996812474102 4.9632153545966755
2 7.637925036771713 4.708616534030582
2 7.769080500761447 5.018857948352555
2 7.555878496976865 5.486665938555748
2 6.962120964382955 5.206002033203109
2 6.409315391622646 5.534000631376175
2 7.254922127851388 5.342832100914974
2 6.780510423222943 5.494222162107027
2 7.051075886328131 5.316274940248839
2 7.158721453459172 5.270286697332795
2 7.1625402873243225 4.764661628466113
2 7.12326791886776 5.22681435946535
2 6.88485432461098 4.6598175749925925
2 7.252366380492267 4.673623360998514
2 7.096546656727482 5.003963137812856
2 7.364655051698433 5.442731458926331
2 7.734380743431481 4.697784875998109
2 7.599113474119435 4.766424057333106
2 7.20845302344525 4.951453208949698
2 6.649978109997412 4.991011559813538
2 6.667450686844104 5.219071426689315
2 7.088656748275278 4.754226142659814
2 7.646922954511452 4.775330758708849
2 7.971877934570828 4.613762688488184
2 7.822176461372716 5.050550403952185
2 7.605458565857775 4.801818134767115
2 7.137490480945695 5.375069996300455
2 6.772128055261473 4.971253555645329
2 6.721987824263731 4.9498911644077195
2 7.756921120013694 4.852143062626806
2 7.31502805299218 4.923219495474669
2 7.159470116740673 4.898005095055479
2 7.162723292597485 4.201757041804875
2 8.13806339479081 4.852274738305496
2 8.041842138920146 4.861737257210727
2 8.557930059661496 5.349867528384644
2 9.527489043967105 4.468465215153586
2 7.97434437681767 5.453434721695062
2 8.261967923670207 4.843158378319227
2 7.556127964166118 4.643905645915858
2 7.534360158929003 5.371841627386548
2 7.686035935705793 5.086630358620569
2 8.442722790966817 5.418845029747189
2 7.793488091824505 5.100058829183019
2 7.534495579075598 5.374856244958043
2 8.05630708454388 5.231445459677476
2 7.196783835855705 5.383616147214792
2 8.175828106889552 5.211431615147873
2 8.322721105852956 4.975422286880042
2 7.999868750863737 5.198385170894974
2 7.439928991704287 5.084066560225966
2 7.95580758321628 5.4816651871820214
2 7.700448226097488 5.444132228605823
2 7.293906566866076 5.227327097080208
2 7.903798088606764 5.111623433695766
2 8.154592445020954 5.60219711688167
2 8.588690496251042 5.635497181871177
2 8.047665465995571 5.240856941577839
2 5.460550955413088 6.01151300928152
2 6.5156738500185885 5.860076414917603
2 7.304467678486923 5.477869183709293
2 7.2563259552247645 5.547725506961871
2 6.799297993897195 5.17868035620243
2 6.673997933120855 5.389854198267231
2 6.174675585259526 5.108717838013517
2 6.914252754203974 4.7830553150502455
2 6.46596464563086 4.578579092682448
2 7.431203279998419 5.3246012389167525
2 7.603927100844487 4.233026390437716
2 7.50787468606726 4.500239145004552
2 6.784215874462216 5.2027494589633445
2 7.782810814516061 3.9653236619891494
2 7.151345701343972 5.013917664439018
2 7.375953345610545 4.8065243293692035
2 7.446821318245726 4.226635177099187
2 8.34714085972311 4.697195386054075
2 8.00768755757853 4.482963120945913
2 7.42215571433495 5.238716754857286
2 7.129953707577833 4.936751756979204
2 6.739134098880282 4.894958881804163
2 7.7469502592301085 4.186073133981819
2 7.194363079451984 4.423426354098699
2 7.392807477289982 4.528585635508218
2 6.77695169755541 4.608616004860205
2 7.588852855741256 4.126967118864575
2 7.138173492415957 5.0297499849400475
2 7.703043089501911 5.272255957371155
2 7.109675227458004 4.523039412999408
2 7.014128134973656 4.497876376692466
2 7.3187091216907225 4.635527072016494
2 7.93542688989784 4.862264886646735
2 7.614818291243023 5.204916393045014
2 7.126445597433539 5.2303531473519
2 7.708276942126101 4.924634371635793
2 6.857833673577658 5.366566335057839
2 7.570737833077022 5.288767482584284
2 7.076269979859108 5.0001946365096765
2 6.750312022755782 4.8399934694873465
2 6.564703121691247 5.199901346720649
2 6.805255944024807 5.344638726409715
2 6.602257999578138 5.669157342720432
2 7.274500607837635 5.643566594116609
2 6.622214809684394 4.823755648585656
2 7.028867889717927 4.962265691349464
2 7.013277516837961 5.701212944070516
2 6.754522540754755 5.711931283499281
2 5.888064909424666 5.514881035240983
2 6.088648620538565 5.731022743157436
2 5.670220502305144 5.75656206487537
2 6.447121250849161 6.293878070930266
2 6.514185458355971 6.228566641496972
2 6.472843486373559 5.459148823098428
2 6.695804398494561 5.495367619304733
2 6.380827081692067 6.5391649513692895
2 5.8039060006250835 6.019714593172782
2 7.371432218527669 4.833699260790031
2 6.634450619193909 5.6420610906779505
2 6.44211591428091 5.7936446370116546
2 7.50810516160393 5.959218654794331
2 7.167940994305233 6.183206196140354
2 7.263092746781861 6.29633547764905
2 7.679854869933824 6.162155295748638
2 7.442184147085727 5.578044057705397
2 6.741794301427681 6.128741452673521
2 6.7498908112225635 6.031824383882979
2 6.366448186553503 5.717445885772295
2 6.743330797797263 6.732966535162361
2 6.913185191360962 5.544312876191054
2 6.252514779463923 6.030831957906544
2 6.39589481606383 5.909343347063549
2 6.760178331223331 5.700688962185884
2 6.816575343372529 5.475327557194026
2 7.152402881675804 6.329505406816536
2 7.812953562889612 5.200210338065078
2 7.422455330069842 5.848630503644127
2 7.491855313004695 5.629436757951491
2 7.319192349171872 5.290793449814923
2 7.677246110079213 5.24982603065559
2 7.108235951842431 5.399689402685527
2 7.042475591539559 5.6452722814560365
2 7.616587652525881 5.213845792941669
2 7.540993412576913 4.7502837807852485
2 7.74743560517053 5.4670753149238065
2 7.526516001950228 5.585603988575286
2 7.721707044824934 5.1016197886519254
2 7.098361153841063 5.260856150050804
2 7.178646736141679 5.527973724151822
2 8.139628391862756 4.929322269183688
2 7.824123378805132 4.929671506323813
2 7.1748693576688884 5.386957486479817
2 7.606129943811823 5.729236212897973
2 7.671282316717377 5.252668976286673
2 7.586293706858447 4.83320634919859
2 7.669852057306096 5.432792169381085
2 7.3378742889982025 5.460802552152122
2 7.199204536028344 5.447309785172049
2 6.10518660494148 6.482728926061528
2 6.061892059555661 7.027708592995904
2 5.903208572408749 6.285710677742221
2 6.169003605924847 6.405964583248811
2 5.7829623833473995 6.976209842307768
2 6.402156276968954 6.343292455048084
2 4.908274348705923 6.992084099492929
2 6.192655473013718 7.045612267946307
2 4.9067693815852484 6.611698538944614
2 4.711196467531435 6.242410770714616
2 4.918488146136479 6.371325577752372
2 4.673737007042977 7.2820082784106015
2 5.148766825093351 6.621118345073774
2 4.7206783975775615 7.6240523557116475
2 5.737952581343088 7.0915709089257595
2 5.274451942219341 6.5209480259764545
2 5.5933484202198045 6.430689143211856
2 6.184865916140863 6.1562396345625565
2 5.299337889891008 6.5148888520282
2 5.27718982166155 6.976050506251135
2 7.116725078803416 5.612976203963772
2 7.822083129097955 5.440352419464045
2 8.108416963486524 5.06796932936498
2 7.655550575141865 4.7759743246526565
2 8.073782089406393 5.0729485710990225
2 7.8949787136321605 4.481535786881869
2 7.579576517690001 5.321976215825328
2 8.29865418712631 4.044575052046615
2 7.976626193574105 4.8096707375171075
2 7.281593906190675 4.759273532696166
2 7.740148163381736 5.196185108401067
2 7.692534334605527 5.10314856728913
2 7.882396387778778 5.14853539886887
2 8.552619893909695 4.572315144446409
2 8.180019824108866 4.919147784106451
2 7.239819405383902 4.840941323070303
2 7.2791801117649015 4.835515256287666
2 7.82854050976395 4.719324126514662
2 7.920479342379748 5.056381887167076
2 7.7009466945315905 5.094592558885197
2 7.173545937837529 4.815618379407989
2 7.620326004060526 4.889713563940275
2 7.891731736439954 4.52086614084069
2 7.671360182525676 5.201845296332438
2 7.9355790516158065 4.541325014358471
2 8.359538214199302 4.6973036059289885
2 8.266610508356907 3.9003894558266987
2 8.348947268380657 4.995907575897189
2 7.9961450184129985 4.635690992922056
2 8.016820145086308 5.03769763867348
2 7.743466312892846 5.270641650655465
2 8.18308833493875 4.853099777992595
2 8.343174981966543 4.71241983790629
2 7.6017784650533695 4.730840602767844
2 6.9099096721380935 5.22259948916539
2 7.280183450954652 4.8701264612298525
2 8.003590699849942 4.788555629197913
2 8.263170882158958 5.112672296973225
2 7.355568443235828 5.0862303848251464
2 7.3058682234529 5.1643615239014435
2 6.434381012892527 5.009298709022298
2 6.72541940261746 5.255281423405979
2 6.362938849755795 5.44256587878722
2 6.547502156440015 4.877176652221094
2 6.9441341369235685 5.11401328310617
2 7.0461373737442905 5.348811437808682
2 6.7484097821560125 5.033288818986963
2 7.102431205776486 5.29912023738555
2 8.673071139246547 3.207273507847928
2 8.011277825887854 3.903924353416573
2 7.325314091283586 5.008880238605903
2 6.621858405867848 5.308122556380994
2 8.052536302691527 4.753137031487729
2 7.138745105977716 4.738498234638498
2 7.826819559538745 4.308752118459299
2 7.367278788792343 4.76630244237271
2 7.431063460525719 4.821665067410558
2 7.665231853796894 4.961632954322367
2 7.712489553461161 4.824672171074455
2 6.880088464744204 5.712613932811896
2 7.257918928618992 4.997580723482919
2 7.08333389088449 4.993297077797758
2 6.76410201321463 5.142734673955653
2 6.720033464043943 4.850304127273803
2 7.127011269815548 5.183346314902271
2 6.766180542273228 5.805158626045336
2 6.633209258028792 5.221047452485343
2 6.633913007070289 5.33165539739438
2 7.004155375550402 4.887185436055556
2 6.95711473519418 4.9570845968364825
2 7.443835441403827 5.3887231552821575
2 7.0240714224123675 5.654801412235093
2 7.524430371650624 5.129389703973762
2 7.185654883774771 5.070340422382596
2 7.112918756881666 4.766475226246808
2 7.190187049109128 4.996343540954369
2 6.514351179544183 6.04270046402107
2 6.487179658478389 5.627113669184044
2 6.706296842347246 5.592531968686732
2 6.56024464106608 5.451310042072578
2 6.7696057940296415 5.922173645573562
2 6.126506641369656 5.7871076632915806
2 6.364722370515093 6.142294900890917
2 6.317959985897883 5.128575756084821
2 6.561197484638088 4.873520120606744
2 6.868316304798828 4.928321629196048
2 6.333899929478285 5.0262790242665485
2 7.074589469191271 4.863162217495513
2 6.6899575980501975 5.222914090778747
2 5.827303398673841 5.597670272327148
2 6.213363441867531 6.347474445539401
2 6.5894821742097305 5.944233143302516
2 6.401593824112124 5.921441780509659
2 7.677429648884176 4.284174953926024
2 6.692103397707264 5.440220805944817
2 6.221428415776555 5.15486439426404
2 6.658510407340074 5.661780823213119
2 6.351307868248134 5.441045991082938
2 6.889816373421119 5.148842123813945
2 7.144439012345032 5.040494137747808
2 6.318776079562236 4.840219222472923
2 6.759227494697579 4.815521994931787
2 6.461284948993359 5.020464485752234
2 6.978298938128069 4.6850115397287535
2 6.633365699281321 4.97699964568532
2 6.423919241092302 4.629581305925181
2 7.004242364749969 4.8947776393068345
2 6.980351464110468 5.032039677890506
2 6.849264790525035 5.44005080844468
2 6.234115581865652 5.999269445870397
2 7.1044980513008875 4.947509287221712
2 6.295560552382433 5.927169826287476
2 6.3446271589634256 6.3824652147305185
2 6.797046337090122 5.335051469921868
3 4.8588328538009815 6.934735612249774
3 4.289590155217808 7.472665316924273
3 4.985242757452576 7.071950223689195
3 4.9806319424012795 6.995390072056675
3 4.617557166538095 7.407371346962307
3 4.27888751375201 7.77874067410715
3 4.172631511910369 7.23485655350708
3 4.442268207192106 7.195246871658032
3 4.416998327400182 7.125512206883955
3 4.754864846136445 7.720237152273212
3 4.5838119606442955 6.852947754428332
3 4.457774775126265 7.42611796422525
3 4.908638300775077 7.2510742160437065
3 5.086144878316087 6.628819977582533
3 4.64881003900195 8.163848691109358
3 4.566242297933177 8.085447855348532
3 4.8706354921910116 7.435166604098965
3 4.568468617473806 7.676677213998731
3 4.548055913362236 7.582453614202142
3 4.206068390484148 8.731631684420101
3 4.04330961534485 8.550315400309707
3 4.2380546000351 7.951068417683583
3 5.112880316001916 7.901070988663848
3 4.675398100364538 7.898047921560618
3 4.54430966142914 7.894408836959057
3 4.606772798365033 7.599747335689843
3 4.236927617077167 7.7111505484653495
3 3.9737306622112127 8.14992120978784
3 4.351112499999571 8.065067223806466
3 4.341885072026622 7.847265480234294
3 4.652999707439909 8.415539209993925
3 4.702742442573132 7.104255058739915
3 4.944537976083403 7.639626834416272
3 4.944500324115677 7.5034952879063095
3 4.1560754081816205 8.631695977780293
3 4.978166719636557 8.373371941995368
3 4.139655779372277 8.882316614235286
3 4.834287752361327 8.624743737827595
3 6.8035508514308844 4.694562483249369
3 7.142337671803324 4.2731493168606
3 6.86493563936513 3.7034490172789325
3 6.789991406693869 4.003140246652148
3 6.811733864347793 3.8370652716646836
3 6.694216576206921 4.452889200848845
3 6.749063931598944 4.277304762226714
3 6.534644711611785 4.385204612178141
3 6.858894911891241 4.368356133155817
3 6.441512726694966 4.415350689148594
3 7.926859836981987 4.215672034314046
3 6.79330396715136 4.259148562700958
3 7.1336290522206856 3.9643015331039875
3 7.858234635998907 4.129755466204168
3 7.523276251975533 4.132529362507741
3 6.536400112623508 4.181083749201561
3 7.652836971167803 3.931458116984714
3 6.834650784930607 5.115275366732208
3 7.76252664027165 3.6101725939615834
3 7.7711677897757125 4.059245495361708
3 6.8599399973572925 4.609202081923539
3 6.916507325895254 5.0089326998896775
3 6.951206171111688 3.936999938766624
3 7.338719027969065 4.087070235135901
3 7.9292460510714 3.1065665831354923
3 6.412125058888003 4.3865235268437335
3 7.234965841639924 3.771263619933075
3 7.472460541471053 4.541505300921237
3 7.5574405962788385 3.849069512194263
3 6.456856164936727 4.440219361135718
3 7.384511988669242 4.204390695880993
3 7.490352037805867 3.815873036811654
3 7.111833419928813 4.1800644333689005
3 6.987268422344199 4.707094316905717
3 6.692966100523661 4.835902492342819
3 7.34878323720581 4.309915761415763
3 7.597895906625604 4.466100428472082
3 6.802012121373889 4.719989655161245
3 7.852382810706782 5.160200109561675
3 7.832066324252587 6.092058045771693
3 7.72892985016063 5.745202173336023
3 6.683107250273173 6.830107573275897
3 8.580608076518866 6.180955735911295
3 8.46349416111614 5.555672494682052
3 7.671398540474363 5.767684476313692
3 7.780695342331977 5.247332245661443
3 8.22420025733398 5.342325100186343
3 8.111383182093817 5.889545745128683
3 8.357116552561056 5.330289218833623
3 8.862287023266699 4.4682960242528456
3 7.411550077956988 5.4992564601905425
3 7.868801889065941 6.176836116070937
3 9.328338259020704 6.217151213288989
3 8.40565451750626 5.716720150701634
3 8.27239876785696 6.301753377755743
3 7.900604313854088 6.27820360309438
3 8.274852865019048 5.372949186039251
3 8.977815699749284 5.343841857222407
3 8.237585901545797 4.9832889950097705
3 8.163514800273775 5.33211615486088
3 8.974898314284415 5.337655301564157
3 8.273702141165838 5.285219865462762
3 8.478456975355689 4.875942275563649
3 7.816967170928194 4.703276380513556
3 9.16336920222933 5.377696268270425
3 8.11460625968104 5.552665543682559
3 8.611119522857587 5.2577271717890754
3 8.290411872118797 5.306367917556065
3 8.942190736907293 5.414980525217524
3 8.738723342084821 5.922758875003303
3 8.82872898393418 5.03966380764996
3 9.647706654749781 5.7824618471362115
3 7.352553901445531 5.493111846493033
3 7.203086791399688 5.435019950860362
3 7.041693819847176 5.585425558750734
3 6.984046523374866 5.164593284397111
3 5.4507339206989815 5.678082216154963
3 5.467624354024639 5.39169180078645
3 5.304301676296706 5.110733309381315
3 5.352253344287881 5.090553442330647
3 5.307852498669822 5.252005629465916
3 5.381585584994407 5.3378088692508685
3 5.363373170763992 5.3322560590307155
3 5.494269664911526 5.109190382038472
3 5.23710294947507 5.659801817855838
3 5.253707655781627 5.561447724001202
3 5.684902604477515 5.62852143582776
3 5.872439971462889 5.209338025736212
3 5.10176220953867 5.170005669446842
3 4.9486482738288595 5.540502668743499
3 5.964346689681691 4.769982148811261
3 5.357680487503938 5.231296637119437
3 5.036430754999476 5.665985027463661
3 5.581590014688013 4.6525266897680035
3 5.03574555699648 5.533387470366804
3 5.683777827754245 5.1287401566791235
3 5.875533329317732 4.8751774437452475
3 5.6573251950910395 5.093693999493341
3 5.7221426133156665 5.169473166731085
3 5.66453837525548 5.051803805525026
3 5.103620666724888 5.358599767469407
3 4.899673356842376 6.6797799703742955
3 5.825904328033224 5.166512656133753
3 5.301580809040565 5.949995321623155
3 5.284733135377079 5.673393893791598
3 5.061341285943023 5.9609516869665224
3 5.310040160610622 6.418635197698722
3 5.279551940130816 6.1369958346538285
3 5.174609059924749 6.065020747931733
3 5.190810599408277 6.143822970691121
3 5.444366817636508 6.435412164179557
3 5.029786674810277 6.387094968401554
3 5.0446864431615035 5.900021499636611
3 5.135721334498 5.9980305311176005
3 6.716624179471347 5.212839702706681
3 6.759533725646763 5.66500499476814
3 7.0679461383144515 4.849571070620327
3 6.881687007979339 5.953663933109819
3 8.054837325661868 4.826373234192748
3 7.005320810623237 5.322176482486056
3 7.474947904172695 5.408260550084055
3 7.369573516851165 5.9046374209389345
3 7.59962071992266 5.607601078781573
3 6.907643261063886 5.177021176372034
3 7.406740304496045 4.778823116813799
3 7.373577033447739 5.592480879397012
3 7.525748676809149 4.887926350746472
3 6.788888270928881 5.028357050450606
3 6.9151825688376345 5.698189697641777
3 6.750208849738044 5.281112604386102
3 6.684005956941275 5.19139599246934
3 6.7907006909015815 5.103452069042211
3 7.625132141222933 4.79124679927378
3 7.588167051584122 6.097138160672321
3 6.738619915075072 5.4230887416169065
3 6.88863764713629 5.092341012135998
3 7.394942880949745 4.880778285675286
3 6.377147372048003 4.832400450104542
3 7.032221179169558 5.217547353600574
3 7.851467933367222 5.064456366211927
3 6.990329209022218 5.524353856478868
3 7.112024745236613 5.603368611888363
3 7.093101146197289 5.3593127909029405
3 6.668660587893024 5.535267469337123
3 7.198197403870963 5.380942752542091
3 6.9395262826801565 5.614874034624847
3 6.655143307404768 5.736713471840802
3 7.0241764259037085 5.471341675028849
3 6.6626958423958 5.4506182522697
3 6.25421768807171 6.052017481117486
3 6.481056740553953 6.065331882383233
3 7.0536455570720005 5.359820074178457
3 7.1872986082928 5.015028924977797
3 7.3193325709398795 5.032455928798709
3 7.644874086975833 5.384356995432216
3 7.195518333841053 5.166221690438122
3 7.0187964472284525 5.342356619846834
3 7.083929854090664 5.136797788130421
3 7.444772325466166 5.344392985600184
3 7.3065610059562625 4.925925303961755
3 8.382122962851714 5.2709907709269626
3 7.312789207839338 5.36640315713411
3 7.531887827702251 5.364551564433039
3 7.419856325590039 5.186004369936461
3 7.062865729027415 5.234244353728092
3 7.4508794360247395 5.4194755029947705
3 6.692941699842498 4.820856256236491
3 8.416953372140775 5.009679315298541
3 7.927151657846052 4.94681276346608
3 7.222974029279514 5.152271808353727
3 7.606932642169515 4.912983510715439
3 6.959521838883662 4.828847138751988
3 7.157280942903531 5.263634683776632
3 7.405682102638873 4.948724287318397
3 7.05431213669246 5.452824373623144
3 6.7930182565780095 5.71169840317315
3 6.107460153311921 6.110827393880133
3 6.637322486577191 5.360458344576823
3 6.712100721282697 5.05065060792656
3 7.0950328417794974 5.205803642474568
3 7.57650920350103 5.05038325585223
3 7.909999912903145 5.081970473213182
3 7.44112849080551 4.826145589502539
3 7.955176892473125 4.743108588613634
3 7.212339861409326 5.236536361101649
3 7.450124904021658 5.147835858361541
3 6.952389981316116 5.386815555481167
3 7.200990682453344 5.341976828399538
3 7.500684224971258 5.505095516507619
3 8.16385691954291 4.925721990350331
3 7.214623116837801 5.565403434383348
3 9.757054369159494 4.615858291392119
3 9.181989012015048 5.201207556885001
3 9.093965723185663 4.946312540742011
3 9.672756257172438 4.755209955517813
3 9.178760682790065 4.717438748438185
3 9.471469601864289 4.749616446352642
3 9.067781742063628 5.114870314299524
3 8.789843328220321 5.010848094827423
3 9.405968018731281 5.267497035556839
3 9.016684709576015 4.930273881524245
3 9.38518643010259 4.874687343558741
3 9.325244682470924 5.01332625172862
3 9.579884539056243 5.305733677174787
3 9.82456264410396 5.312517610913581
3 9.40762657592615 5.380037092081044
3 9.402810589108269 5.042174735574385
3 9.606077398107336 5.401205380827963
3 9.948101718468305 5.069335303484513
3 9.805393504530675 5.4929721580594935
3 8.934058403670813 5.0243182446133625
3 8.336725078773423 5.152802773022514
3 7.355157686737773 4.90248988347621
3 7.042698196807505 4.825243802396306
3 7.719124355861876 4.73599610685363
3 7.881714168578294 4.6604221532948955
3 7.483384372015084 4.898597406499939
3 7.813673925378675 4.911905136412447
3 7.062621818315813 4.777819942869563
3 7.611550191688769 4.748433410309451
3 7.320889141830856 4.998043541737891
3 7.402294436707555 5.145224311801009
3 7.952334247057678 5.04309342652665
3 7.769050072021249 4.840970548334278
3 8.312035506442358 4.709516231340278
3 8.504243508309106 5.374459184661327
3 7.656225843224772 3.709808827750383
3 7.343409867361339 4.797493718771057
3 8.76058739855399 4.8601147960374815
3 6.1598076763748155 4.45469309625602
3 7.495748491511354 3.896261729863165
3 7.436479825020313 4.168308490915689
3 7.656074559089776 3.958088577849318
3 7.732590693962186 4.2126551540908626
3 6.904327796445651 4.166784271106142
3 6.609271436731367 5.041145893981228
3 6.991537250399911 4.207168535334857
3 7.373921807836672 3.9935450682953837
3 7.340304898705522 4.048669841054143
3 7.747203486597575 4.08676060737842
3 7.49696768001763 3.669394643853596
3 7.056280392840525 4.057020464649939
3 7.202610810131726 4.339249403277132
3 7.50814919554533 4.076134539953247
3 6.79525023459395 4.1232988813924125
3 7.529240383056754 3.9845201779611443
3 7.145586153864437 3.873249471425759
3 7.183785571258698 3.8947010806099454
3 6.534020973559904 4.703745258176253
3 6.837015699758036 4.877183756901087
3 7.550224314945878 2.9854097896468605
3 7.270950773932092 3.0361509078658013
3 7.236026997658113 3.99643607470116
3 6.916727407987376 3.6681917441949135
3 7.063004463972677 4.40383121718295
3 7.063903125635798 4.13323475780166
3 7.279029632788074 4.530780392148406
3 7.039306765417896 4.094623745689063
3 7.370417813549197 4.4866887872210475
3 6.256586030170349 4.61607487460781
3 7.0114002182121675 4.917489514496618
3 8.045701214519882 4.776791485922679
3 7.1856724379822206 3.9531338646533074
3 7.402659929770745 4.588645946891856
3 7.417850014511933 4.008562935675765
3 6.882468035154793 4.210956578849211
3 6.788068678490247 4.5896821941446655
4 6.2933789706699015 5.022392196005493
4 6.1767098746602835 5.150019289553322
4 5.4778045355591285 5.2673737758564965
4 6.324078680317052 5.086263378686388
4 7.073894588835988 3.8367991977184235
4 6.54501281811186 5.375257701780711
4 6.588702832174548 4.728035460874841
4 7.407813793888226 4.474701423444046
4 6.272069384453538 4.533224524659318
4 7.447840659711048 3.805506744506917
4 6.4482825788968325 4.538641766477137
4 6.967261472751032 4.767785659099928
4 7.042068839563771 4.515445984459053
4 6.885865290436358 4.2902204415574445
4 7.229121596241801 4.120272801350144
4 7.257742783504578 4.385335888499598
4 7.155542016684742 5.184437776354235
4 7.456609751796412 3.975259161911917
4 6.912296314722537 4.3371238248055
4 6.7439197761669245 4.839441672092908
4 6.428046398683928 4.915305035040391
4 6.5842610695859864 4.498769009176289
4 6.5069357742236305 4.812609120141051
4 6.692266692290643 4.645259616114738
4 6.075272611407233 4.917667200753211
4 6.525520991044742 4.424628677267945
4 6.780610434299107 4.505557128101599
4 6.57189846712489 4.786618542935096
4 6.4054001387245885 4.958266521919608
4 7.189079426759861 4.623990783490887
4 7.114068159704982 4.339794929723216
4 7.198130340119894 5.093383250034081
4 6.90538670389311 5.017760164039637
4 7.01317838139868 4.638958383572848
4 7.341008303746851 4.476009934533305
4 6.520763657998371 4.495979973369167
4 7.331588319292621 4.712191751205602
4 6.12259151529461 4.482497705295556
4 5.7590079607749 5.161282480979938
4 6.102497484825022 5.15324652519518
4 6.677483950431376 4.955085981117536
4 6.9223515307299355 4.725429825950607
4 7.21418247878883 5.06197873815689
4 6.817536826122592 4.848146576960485
4 6.826424743756772 4.512785353536284
4 6.6668002994738345 4.7043653311667395
4 7.033628154563695 4.674779696421488
4 7.046596286305663 4.415764692496614
4 6.3237689777347015 4.743065930210819
4 6.715615773943255 4.578518867090446
4 7.0783717526004635 4.7950519710517465
4 5.759626641582725 5.173935058374495
4 6.006299370651938 4.9375044500893726
4 6.095458501568996 5.218578386313442
4 5.991282341013343 5.001957479781936
4 5.569367077291265 5.222317598780233
4 6.127111939487552 4.678544865795921
4 5.012444823050227 6.167888684417167
4 5.754866054180762 5.543311387219568
4 5.630091103374564 5.614536146699354
4 6.195108400399421 4.352007870980412
4 5.879571130687171 5.118670025498029
4 5.8990055905428225 5.5783744780830515
4 5.609095869910227 5.44545532016851
4 6.270909760903308 4.872531074687243
4 6.326896794254916 5.645101956791155
4 6.14883756537974 5.333083731182755
4 6.134869650528124 4.780591394770445
4 6.394136055024756 5.199137336229991
4 6.786718196064558 5.662093681287648
4 6.8493660446672955 4.880357544291326
4 6.999758024158192 4.873765357027771
4 6.907249575603955 5.055204349966111
4 6.866934022428968 5.061192488130127
4 6.25295767598729 4.920093351827162
4 6.541709121242574 5.112236562676752
4 8.920211439655853 4.26843020852781
4 8.231259133368102 4.082368604582585
4 8.283734023302522 5.214809892791611
4 8.661106597392573 4.045867295530662
4 8.617744455698059 4.370698976953294
4 8.943351152420068 4.421623335696252
4 8.374874954605113 4.12927196933593
4 8.35701832622053 4.634502628113941
4 8.45141027330066 4.094752181608392
4 8.601296797332674 4.51830634476904
4 8.34128138732599 4.071198495590525
4 8.49973798983968 4.708202267015674
4 8.56059001743 4.3494686394468385
4 8.230854813069497 4.126659705148856
4 7.989250650935498 4.254008002565327
4 8.198109705772886 4.231852419202044
4 8.302714675119907 3.8895784872084
4 8.484863837520164 4.872946050396275
4 8.812078160151346 4.426181025701945
4 8.588912380433177 4.896393726636885
4 7.98950461078047 5.438190812267702
4 8.69105547160222 4.782997335287581
4 9.248060093919198 5.026111871597536
4 7.554283016747447 4.550410005144725
4 8.541517754861179 4.733391580501536
4 8.357270408164263 4.363704028838829
4 7.88840472395225 4.202282083306343
4 8.705934247086136 4.3221641138236935
4 8.144699926449979 4.665765535812928
4 8.588891920401789 4.037061921384619
4 8.344120271444023 4.496029217922607
4 8.841477014428461 4.274863863105596
4 8.196496912761054 3.7011693725478056
4 7.279687818959684 4.982132513042732
4 8.56100253062539 4.6560210146016825
4 8.697663266897495 4.837755280903973
4 8.497969945577694 4.249035278109484
4 8.477143243498576 4.205955573044642
4 8.174612837168553 4.905884671007796
4 7.007248316250907 5.092779353867164
4 6.484539921299572 5.480388438786907
4 6.760936323285039 5.244876079625555
4 6.855139613023453 4.821483872835671
4 6.718155298082719 5.210572349393227
4 6.263411845990858 5.83749530908288
4 6.491505356392345 5.864685547592451
4 6.785586231841596 5.408547916323912
4 6.5835513708843045 5.588695787079819
4 6.234539154448492 6.439268701566872
4 5.824925900514562 6.205526730762124
4 6.809704556490118 5.286921594513214
4 6.309937381803898 5.657391373986247
4 6.537077969721177 5.949870889119279
4 7.085764500529902 5.310394221416963
4 6.744370699183278 5.919445706818928
4 6.610698064885028 5.5239945892242375
4 6.457429112716518 6.248529434574357
4 7.062032569710658 5.865453331787099
4 6.897723713992051 5.5207641615192005
4 6.833068149231188 5.283433424143892
4 7.634717023566616 5.53853998850429
4 7.296627832525913 5.88495231976935
4 7.569264488809486 5.452290346882495
4 7.33018437786744 5.486961072135327
4 6.8112023166941285 4.961123584310793
4 7.201882554230156 5.747141317312502
4 7.178607956860308 5.370703847260659
4 6.625375946415986 5.9372821717191915
4 7.042422817258218 5.689689052541371
4 7.2404837542724385 5.215748736869675
4 6.909785771683926 5.272034649481509
4 7.814073904106294 5.6818996373046815
4 7.268107866891227 5.203320597406709
4 7.299083476726371 5.019757485075316
4 6.145913620591173 5.744116178155645
4 6.6168798462517495 5.3362391914045375
4 7.317904867336518 5.138046793888489
4 9.135241088226596 5.9341891594365626
4 9.849426105438424 4.499709580037846
4 8.910911649840981 4.073966877178967
4 8.657902851046941 3.995246683873082
4 8.456160416738904 4.30114520586914
4 8.495073398737222 3.5897852256998073
4 9.119602488041677 3.528481274333614
4 8.432732408853987 4.267512756519342
4 8.108554653082262 3.8150442184692483
4 8.523956369290225 4.689692009519933
4 8.983047559410355 4.55632279594835
4 9.115734122410009 4.935435820851034
4 8.76777438930695 3.8519444891539267
4 8.935825279673837 3.9520955218826628
4 8.202333920554029 4.366246770486864
4 9.24435948911163 3.5929944845920074
4 8.777358166462944 3.9357491096860935
4 8.306150017988225 3.703461019376243
4 9.449530076714217 4.248008776612657
4 8.44802305813592 3.484155561612091
4 8.683057281169283 4.077472099230051
4 8.606730077049585 3.6906789227992447
4 8.741985517845007 4.009429447041123
4 8.694981402724112 4.024331344760607
4 9.088014008253941 3.8691372900953223
4 8.458740953739579 4.024249068894603
4 9.437263719219288 4.115314770188746
4 8.53287983712115 3.5849544088578607
4 9.680394575554814 4.285907188328148
4 8.792648228743452 3.7856422794010776
4 9.942774425453607 3.8568450655334794
4 10.243715195485118 4.073844079320967
4 9.387108028301176 4.436574572764726
4 8.296768642357012 3.7879298328755957
4 8.251417350816054 4.168829243111417
4 8.92327701646591 3.4591183623339363
4 8.828716795871212 3.7095959937729384
4 9.32734547332623 4.37922214734945
4 8.67645003147914 4.258986329318811
4 9.026027848801021 4.173212454125388
4 8.69686598580767 3.8561401497120995
4 9.02121177245724 4.227347996290466
4 8.92340623467746 4.31239714181094
4 8.98199171435132 4.45630263090527
4 8.72204793574994 4.222000196046486
4 9.33987032291757 3.8984628829461916
4 8.908364997662758 3.8910347000456023
4 9.088203218787292 3.9212667349710784
4 8.785954118669084 4.0777960919012175
4 8.909634469338222 4.066991464814336
4 8.620616889725405 4.068836085205853
4 8.578139854331043 3.953870374574863
4 8.52371520113959 4.077240442943573
4 9.420380834865176 4.02275286352241
4 9.311768057858547 3.6623474171390704
4 9.507896118152843 4.269643352176923
4 8.916302437850437 4.10083773825018
4 8.72128562698934 4.558477764995693
4 8.731600069555336 4.061124450676768
4 8.516035910296907 4.600704679971908
4 8.722159133132786 3.5797112898701116
4 8.910343531743507 4.060915830634569
4 8.642979784108235 4.079238751869668
4 9.014119032273054 4.621412444356284
4 8.347667817025313 4.569098881394924
4 8.623400926140539 4.058977413723471
4 8.53508654122878 3.3724805196199608
4 8.536975032597008 3.6351474128826933
4 8.054601329786117 4.577499085938179
4 8.550864878077435 4.1796932603209465
4 7.909396850323766 4.57675884141464
4 8.283469964532085 4.103933009787025
4 8.413294299306504 4.146563613921819
4 8.940090213390212 4.071491382921093
4 8.296468520412192 4.109920835488033
4 7.9071234659174365 4.457385239871529
4 7.81920170184567 4.631773402241802
4 8.195023314344937 4.4177747376502055
4 7.755947665918186 4.1893925623425705
4 7.687844053398356 4.273761857859722
4 6.801449327686673 4.768918316417279
4 7.4255714811131766 4.9092949424730445
4 7.7145599201233335 4.053570292246993
4 7.6920529544386005 4.538523540096798
4 7.810712108180537 4.1996507561795795
4 8.172025171621469 4.7524569468604945
4 8.042909196270244 4.726959828711459
4 7.8573519320989895 4.610551309197958
4 7.613394930122268 4.366666392860832
4 8.053393983217232 4.569309746457404
4 7.500134538470543 4.370802219523753
4 7.108861440735599 4.884370910467448
4 7.8289147884879275 4.829445590228696
4 7.341489495973221 4.884994305577957
4 8.107040862392935 4.252558950336121
4 7.500990167486225 4.756014610261003
4 7.391755865139784 5.079948361569417
4 7.15513998249357 5.008737423137899
4 7.878553803442981 4.55075278783144
4 6.821299886589188 4.544221185275641
4 8.078263261000563 4.773447952508086
4 8.189348475715098 4.060463663025721
4 7.455632308580486 4.502407983626664
4 8.215643808700541 4.563036997144161
4 8.201321223172696 5.0130735514041165
4 7.695113048476587 3.765910969028461
4 7.412392564548428 4.519721529330714
4 8.055528608547666 4.7385534207817575
4 7.154673310621741 4.820458961779816
4 7.3047515300549 4.651173356206759
4 7.323651027051942 4.7647096584122535
4 7.465262757990459 4.535874472478707
4 7.366227368472679 3.9443633296162885
4 6.734074027589123 4.708728420199026
4 4.4182399188123815 6.480274264776533
4 4.995980239862423 6.051368176898979
4 4.724666658134641 5.706975718607923
4 5.778113968380234 5.086213184929461
4 5.599169297228264 4.849505358355554
4 6.561758471633448 4.638622569955797
4 7.231172346445721 4.066431151401418
4 6.291558767289603 4.2006698289375235
4 7.313963795893662 3.5095478982973196
4 7.144146786915698 4.101791882115502
4 6.94219081425031 3.7819426365221007
4 7.206781806557217 4.49230785252224
4 7.154044415637542 4.059882390580638
4 6.763067113302842 3.9003214624849574
4 7.933147200093161 4.084372569659586
4 6.748106558374599 3.6590061269190883
4 7.160500867851919 3.839968271814216
4 6.955183066336007 3.8784784343819574
4 6.791420847062465 3.8688751055790873
4 8.34566829158153 3.146088532875468
4 7.1684571285842305 3.3967061799535907
4 7.362848028025512 3.82883199629987
4 6.236534453681958 4.2089636606324685
4 6.447696676773011 3.976501450931334
4 6.812098083675467 4.053876666168382
4 6.366556205682499 3.451759764458934
4 6.6332822121116175 3.845775778151401
4 6.5649318811330595 3.858384281531186
4 6.759589555198541 4.043709168252566
4 7.314996388415837 4.188268173000319
4 8.20140272803289 3.8106953362700136
4 7.891969519417806 3.5602040760049642
4 8.006440399300837 4.461251060842169
4 8.324042554818462 3.8862428954004775
4 7.576572203593636 3.533660462841933
4 8.376868412927504 3.311905436359649
4 7.259453186109251 3.597456789856999
4 6.832706319188998 3.229767936276651
5 4.116541238426539 7.444010779852516
5 5.196202777305452 6.787672348588061
5 4.995828128454443 6.055219972623682
5 4.343293377123209 7.09876022186253
5 5.1326356189164315 6.300059523133206
5 4.964207248962198 6.839804033328744
5 4.530167673601223 7.179027053743954
5 4.653503735611125 6.9618684877433985
5 5.520578581330616 6.797204862269933
5 4.71765651207761 7.314164496044335
5 4.995503349496453 6.946194508944909
5 5.351086242767976 6.555102431528314
5 5.22916423219899 6.373460714002847
5 5.355093977340163 6.534794177650936
5 5.149050283566509 6.689062689760161
5 5.698853429534331 5.176624381717419
5 5.339824922513575 6.068535233512697
5 5.1326399601075865 6.092165717129168
5 5.211463996361633 5.696494013688086
5 5.267590210123975 5.972807997050288
5 5.534762723473815 5.8277990676592175
5 5.5553405196607635 5.39142201931736
5 5.213967301534221 6.205286011601961
5 5.1327131519097415 6.171044528792783
5 5.129123325967687 5.687143916043064
5 5.282456915680894 5.786294291810306
5 4.999820272695336 5.848924245051518
5 5.208240040134722 6.005219391368078
5 5.114702847333246 5.83458881008411
5 5.523766306117959 6.186818175115901
5 5.213247974641789 6.218602733104219
5 5.916343118843226 5.921540378256951
5 4.960648309835397 7.6252552814341055
5 4.689854563157529 7.366073414927364
5 4.6535557863684 7.365728392039274
5 4.596773654476006 6.917515757327445
5 5.286388899324039 5.95279517977267
5 4.305119246273265 7.98027149081493
5 4.563508085221237 7.081519514792645
5 4.242851326273832 7.026256735256731
5 4.101565308057403 7.034544076972489
5 4.233908359176408 7.01915032898543
5 4.814754436294077 7.3435204672131436
5 3.967140737746892 7.486576842986253
5 4.258090732326346 7.289905394356979
5 4.683324364651554 6.547924628255845
5 5.181361354997644 6.508493956180109
5 4.606858791460364 7.428394612276542
5 4.960146851391365 6.723321461312454
5 4.902325636845127 7.20249377418905
5 4.28852337921348 7.522277295567483
5 4.364561520274853 8.131821462030626
5 4.7994467476715466 7.200486336481688
5 4.221382561594059 7.597102371582119
5 4.713209821328116 7.229479635502127
5 4.585776524340733 6.767696878128315
5 5.075495726303442 6.600130535386893
5 4.289991987425642 7.829691694540397
5 4.527603972904787 6.960658116580542
5 4.839788535835158 6.877710676038501
5 4.550707671643348 7.144512154446894
5 4.34873982924628 7.25747942572609
5 5.045256964803792 7.123914141255659
5 4.460971054800587 7.537412059941365
5 4.892214565416302 7.637883791187113
5 4.69015813627214 6.90844524368046
5 5.101455453445508 7.017183786197612
5 4.883498672940337 7.429170642876857
5 5.303254326921398 7.033391071418161
5 5.225691404573893 6.490175129350573
5 5.576348775503338 6.736661947693826
5 5.334481853302356 7.26392011375414
5 5.121086298565204 7.283355569409341
5 5.003287331319485 6.935949462093794
5 4.601744812182851 6.741024447466129
5 4.30421367513993 6.937469609002855
5 4.603332603342392 6.364076866952052
5 4.43111019730512 8.624766683298823
5 4.370942837358789 8.092661198725775
5 4.621771391288745 8.218087364588508
5 4.695612488223533 8.096083611963492
5 4.389655750125796 8.609453870395841
5 4.786933424507454 7.716019354354743
5 4.179763477531957 8.289531710990946
5 4.8162678858828825 8.357580993351064
5 4.242598658156482 8.008714451995097
5 4.147095868613198 7.989090504788139
5 4.050878792900765 8.200512507844772
5 4.838463472553912 8.180160898288252
5 4.565051507818279 8.378877391848164
5 4.127865887685921 8.660987277722887
5 4.830448322988406 8.274513537258093
5 4.019743536337511 8.342495288498514
5 4.651363427000851 8.147814313326599
5 4.558948016677513 8.05830677076049
5 3.967818581521377 8.416486508557615
5 4.6602395951162086 7.734345702011803
5 4.250603700680274 8.107368472215782
5 4.3312187846719175 8.199536261483571
5 4.3901977759695665 8.724989973283009
5 4.456857689775212 8.409634128961489
5 4.044523267705631 8.515334202222999
5 4.026815089539398 8.495884135900415
5 4.241316412801044 8.397473699634183
5 4.915139906290225 7.913470934161242
5 4.853291914874642 8.424056471048194
5 4.636447794080494 8.829466414146227
5 4.287976756033971 8.341752746354407
5 4.481071293762857 8.324137432562562
5 4.472540909923703 8.736165861282068
5 4.190625777256745 8.64507763849022
5 4.320124235266935 8.636517255953875
5 4.147401496071754 8.205790629608197
5 4.350503418659617 7.932412739248455
5 3.7850963326379956 8.475737709475032
5 4.53755736878385 8.048510804534514
5 4.785106451518661 6.3212294630558
5 4.857341060037115 5.803009710750473
5 4.839619534143133 5.7655784981015605
5 4.636276498881638 6.07329883782644
5 5.231892388031995 5.870464831862179
5 4.9302838380736524 6.396157873867451
5 5.035032957471561 6.361726374892797
5 4.70869852724205 6.3898693155343596
5 5.099151196418631 6.2800763535789965
5 5.2469007478440455 6.142962634348478
5 5.107058401723232 5.913474210782331
5 4.778429600984744 5.80653505029096
5 4.515623504966056 6.392140700761474
5 4.952898594496371 5.509250872289684
5 4.506872688582967 6.039263599686033
5 4.9317876637924005 5.939917270641816
5 4.858918349147776 5.723461209749349
5 4.669094846363857 5.846014401863744
5 5.370377537284623 5.2669175711911285
5 5.879829742928995 4.915004780493249
5 5.089281321436175 5.206338831794282
5 5.524283450490164 5.4311126053253
5 5.410398685085817 5.740259435872073
5 5.23509022345688 5.448368850198425
5 4.97879756750915 5.854966026629006
5 4.892474833885915 6.070112566335306
5 5.136323163004371 6.318535775747085
5 4.402864361201152 6.878699625179064
5 5.014436853571604 6.453502640007636
5 4.8596136574838065 6.8160401686111625
5 5.1943505172333495 6.660451534788326
5 4.8793270720113835 6.207033007696396
5 4.693444194484672 6.61254467279524
5 5.6164870240227565 5.809940653159098
5 5.078385767441581 6.21635669448671
5 4.818283586661902 6.767216805465542
5 4.438649981147135 7.125597788272476
5 4.933596101056505 7.02749936923264
5 7.45808892745966 4.8999960096293025
5 7.034379691204593 5.038462712994285
5 7.698508577396023 5.001899169890625
5 7.559131339265083 4.994606348546141
5 7.120416925357463 5.526758696671656
5 7.193012048628622 4.578518997911071
5 7.463595765699755 4.9537126169958805
5 7.0408268127507485 5.696078659979444
5 6.768296035880468 5.451081531063932
5 7.353734967345643 5.365668707503233
5 7.144517374239496 5.048932223452352
5 7.438798176306676 5.5888747937337975
5 6.997723297798429 5.151097850095604
5 7.265872760708966 5.108339493212459
5 7.02714094175406 5.022255648802169
5 6.8523472452508205 5.092462499936994
5 6.605074527178377 5.188863394901679
5 7.1426921494134685 5.1218807722428075
5 6.846180465492564 5.4493265539563005
5 7.793815873651426 5.413670143304474
5 7.368815938723883 5.264417842509625
5 6.7088820273734875 4.968815090089642
5 6.9074059436299535 5.29544085286684
5 6.602888362867055 5.696015606056478
5 7.0483103893666526 5.786556347379931
5 7.095174003758916 5.734428854259704
5 7.239200381301467 5.6542773907103925
5 7.2452405653546466 5.273999276116911
5 7.934587746315611 5.035219986834021
5 7.5069466875028334 5.336581080793314
5 8.052184507970429 4.893524715338446
5 7.46757008488975 5.1659017771325715
5 6.989469536542193 5.620068331477126
5 7.317989719907089 6.057901040554709
5 7.642137350996422 5.2434303595623115
5 7.356059716017681 5.042361260684649
5 7.626265924380928 4.974166647624009
5 6.922203775664635 5.284454387015939
5 6.59048433160956 6.3089931487203605
5 8.753143164148886 2.6092228503705117
5 8.672507178677611 2.761833082339409
5 8.37490207927223 2.765382987210042
5 8.586489400845197 2.8996577259222365
5 8.157104410324896 2.7343807505584454
5 7.760366583576833 2.8637975962651505
5 8.180883757683343 2.72467644392802
5 8.435212682868881 2.7998619262524236
5 7.707024055691203 2.9650775490055534
5 8.165404747524354 2.8362528744246434
5 8.001750860473889 2.8598279954356123
5 8.050876051855859 2.9397562623247406
5 7.594576831238798 2.872320194201822
5 7.410575170115053 2.97759173527015
5 8.418040017652032 2.852548600316525
5 7.806296212272578 2.6634494135456133
5 7.394320520240703 3.020253735541444
5 8.157002798578475 2.773029520727683
5 7.382834193997612 2.9670605613481906
5 7.720138042440906 2.7480608119893812
5 7.776958134701582 2.905161808527091
5 7.630684902462155 2.7338754384362582
5 7.9772340102073525 2.6716000879426467
5 8.834013924429337 2.67631196487655
5 8.494987332077448 2.8695553802660507
5 7.583618929169884 2.6232324592477814
5 7.649701047901655 2.7225001448486137
5 7.701315053485742 2.8631447658626628
5 7.645219299673605 2.726895187639333
5 7.715419764074818 2.741276555372447
5 8.202467245263694 2.805212347128866
5 8.455462199527778 2.7153185371935855
5 8.11981311992935 2.719966312372965
5 8.072049058852665 2.6810072627078867
5 8.422319991524589 2.7570210851559547
5 8.597134933257168 2.874962282708679
5 8.186575482333016 2.7421775895286635
5 8.477167097495444 2.7106170003839116
5 5.590632532762945 5.694017968171887
5 5.078884684645765 6.455279435286272
5 4.812731260591074 6.166126170173092
5 4.796476378303891 6.733460837204752
5 4.893697678936624 6.098130590916843
5 4.482466667657462 7.14127437378218
5 4.319235878848836 6.72179812565889
5 4.526820691589925 5.854094314810812
5 4.654501483226084 6.474110474517919
5 5.01955907774659 6.153327566144412
5 5.094380935919039 5.972517679052901
5 5.311124435431086 5.933847415332962
5 5.572448210612311 6.262202444003921
5 5.300154830539154 5.770875052274078
5 5.048228663916621 6.2974508089511945
5 5.131833767767854 6.212995178617331
5 5.379611844914901 6.021414545439205
5 5.0020946943230165 6.4557933594337635
5 5.043992656720775 6.3183608951534564
5 4.5325936318080755 6.794505638476071
5 4.982250773853131 6.487125154840524
5 4.974802430100053 6.542380669702777
5 4.8044388634389525 5.976069140162587
5 5.012968031696628 5.934523910923715
5 4.8008742771643895 6.705764768226682
5 5.326543933111763 6.533186454896612
5 4.950949816304242 6.286549285423553
5 4.847124119359066 6.592860493107427
5 4.9963470132971635 6.467237792966918
5 5.42314424719949 6.332774876354109
5 5.441362542462896 6.491489831910284
5 4.77584598734216 6.592092106746751
5 4.828119839206734 6.4412119996229755
5 4.962241137869624 6.425300032206172
5 5.313413884585164 5.886526748352012
5 5.179691404824583 6.188374946314151
5 4.961961450137567 6.433232901460916
5 5.303232120903939 6.1870702772594965
5 7.162914273906906 2.756735751906696
5 7.225759350063225 2.8576931863081607
5 7.078034409211278 2.843175075980156
5 6.694222954863904 2.964103844994933
5 6.514738412434826 2.8718512956462163
5 7.204413995731311 2.9101581205570493
5 6.8733462751597925 2.826712257159352
5 6.761753870314134 2.9047273449843867
5 7.167825238904303 2.8161817817271846
5 6.938896503154305 2.7142339884720257
5 6.771096375734989 2.784735486841749
5 7.248586302174636 2.7901291494272265
5 7.142931413587886 3.160685717188499
5 7.110015587636967 2.7707242015213285
5 7.060237823282171 2.7466588470765525
5 6.5657119848047145 3.314338649622669
5 7.312219301651382 3.051798424842433
5 7.1582824610969675 2.7792592292408345
5 6.961840071112264 2.985183531592632
5 7.107052079013839 3.084300881400068
5 7.269828577966544 2.7420973895297536
5 6.968915019916145 2.7608743449713202
5 7.533270587958801 2.750581647724969
5 6.980951784518178 2.947209648102602
5 6.959980820568039 2.9749291686663057
5 6.534600155880095 2.881911063208208
5 6.291503285659251 3.0200492811671404
5 7.204575673966468 2.91748899037091
5 7.8108023397680535 2.6412572566140438
5 7.158190077101 2.932957271021302
5 8.073626285902135 2.789822777677596
5 7.565869282535242 2.9588698716327846
5 8.514735079089288 2.887548900850846
5 8.154408228991095 2.783838071696673
5 7.5862518179556595 2.9059985998888864
5 8.167770453001324 2.6069578248462655
5 7.944932041426193 2.748960516043696
5 6.8619885698349945 3.1318339823721955
6 8.605007946170995 2.868235075966378
6 8.521306192792508 3.3209333033553943
6 7.924351838094075 3.105263105411309
6 8.382705319836733 3.5434918829230395
6 7.9225913138627275 3.5016399757109697
6 8.211105672085049 2.840377258407156
6 7.534569726529992 3.720177477294701
6 8.08454972206604 3.2303582068683334
6 8.44577404309584 3.3377350157710386
6 8.458934389776765 2.8058754005862667
6 8.633360248897295 3.3704274840386965
6 8.40257534782049 3.4243933133800226
6 8.629525171617743 2.845970640360724
6 8.374123185877439 2.7893218356245613
6 8.234645191238378 2.7383080707524625
6 8.689528957292449 2.5574576855717006
6 7.702036055205026 2.8316473589610194
6 8.085092173060627 2.733301742299476
6 8.591334028640954 2.685550714611633
6 8.089674746726889 2.6780859996634465
6 8.497605896661424 2.839622897502137
6 8.320333491980689 2.757218101914475
6 8.060242815538544 2.910534118517754
6 8.20127252719033 2.754907975472626
6 8.109139737212985 2.7966011991960524
6 8.518254679808106 2.8702181157613014
6 8.589964212943633 2.8257310597221807
6 8.483791117140491 2.8978854336711652
6 7.881076836470746 2.834009514683534
6 8.330148969735921 2.643078998436395
6 8.423312117460988 2.779761767000711
6 8.901040414379636 2.6170017152903573
6 8.672523830016415 2.5787279390293443
6 8.928016826066035 2.6294494731737403
6 8.0229848424941 3.0914116933534816
6 8.635203316569097 2.796284224775998
6 8.800315299804986 2.767245010863349
6 8.239108395476784 2.930620388573008
6 6.815484993038679 2.7152954294480494
6 7.065223047502988 2.7753195032297033
6 7.0947193780768325 3.0348126771084223
6 6.841694050214006 2.802151474639589
6 7.085546886921669 2.9462537706485405
6 6.712132669730876 2.797174909942342
6 6.633798172245114 2.7585156488898672
6 7.017279122302563 2.8199054019439265
6 6.661984236027191 2.7483593887784425
6 7.454595975653427 2.7238328240318137
6 6.674662981742441 2.87253651794603
6 7.042479351180454 2.8872829413527903
6 7.00604698549828 2.7340345328232876
6 6.680674549869841 2.783482936730375
6 7.072972872739522 2.8600578845173885
6 7.268284164084228 2.909240472937287
6 7.108102410868406 2.6979389444044037
6 7.218846736397769 2.844723631520523
6 7.289035898804428 2.788339915919444
6 6.823925180873447 2.7175609676607966
6 6.599362271397185 3.0663846210113355
6 7.2261493141253075 2.8410211420262867
6 6.802049741283213 2.6723975548650736
6 6.6678460901625565 3.0613249059646592
6 6.949749581853745 3.013339866062756
6 7.656970721138429 2.865962058562203
6 6.574548923815029 2.7589395902199705
6 6.61999202470009 2.951984921634664
6 7.054492210066092 2.684247995910929
6 6.914559677606921 2.787992946660234
6 6.705882383802035 2.9907571289197796
6 6.826381488097968 2.689236800766183
6 7.600493640527491 2.8463273907276054
6 7.504238788798692 3.109436786819379
6 7.730374543235702 2.858247074276969
6 7.305760622833313 2.7642620837921954
6 7.833530844386964 2.8630245427789918
6 6.83451561382014 2.7534482555878252
6 9.08843387108401 5.984350463670842
6 9.366653505679036 6.202125339786967
6 9.648596732779822 5.538991464342996
6 8.878695206830491 6.1491460787968855
6 10.077625870865603 6.193483864013951
6 8.85135090079062 5.405557747898746
6 9.101873553795679 6.069018264989095
6 8.810507989675253 4.925417536087605
6 9.246415379846367 5.3484161489894255
6 9.366639560530022 6.002284764927976
6 9.25163014719247 6.3811643806326295
6 8.574857667527768 6.1428911556214265
6 8.828664915668623 5.985618076928758
6 9.64052079715243 6.71489110602083
6 9.020703725171762 6.2194272685874745
6 10.07679107346664 6.299463551616073
6 8.900159633183506 6.285189527215371
6 10.032001046344579 5.916333050528441
6 9.685992632386352 6.127968931318388
6 10.042911454063441 6.528779429509076
6 9.541433831024033 5.606111879346703
6 9.759594629926864 6.349182452450883
6 10.21732257876111 6.521310427320852
6 9.392439315630915 6.303439688904299
6 9.81005146512459 5.837030651120082
6 9.989379336499423 6.546890643316854
6 9.709398684221537 6.3227152251339005
6 9.515261884344575 5.878326332012099
6 9.57018005807831 6.073198491642969
6 9.694632101561451 6.28876953883307
6 8.978103491936336 5.585858767494604
6 9.505692824291051 5.7575056285074755
6 9.50364542924912 5.92567287920946
6 9.640835279563058 5.973952513503993
6 9.157823434595562 5.960886956089362
6 9.52906182027345 6.549983234368079
6 9.09649559319967 5.513309431484697
6 9.722326697619291 6.1717601613985975
6 4.682260948677337 6.849195628219537
6 4.5546684650332265 7.558923848786012
6 3.633629738903481 7.853784986495573
6 4.9462050733784295 7.361501526447244
6 4.299189535819442 7.739077382808427
6 4.939592928555698 7.205837535983305
6 4.7641918492697135 7.714060443730666
6 4.807774624133679 7.558186949841192
6 4.8622527134313405 7.340549318531363
6 3.668302899723188 8.952586709225333
6 4.673493226823392 8.445107323559077
6 5.046759530335962 8.058315175540026
6 4.541226285471616 7.241195837757115
6 4.545429147209728 7.738713629175943
6 5.165064595159629 7.619999220575487
6 4.534374758100303 8.126928956313838
6 4.512872623649664 7.837334980069823
6 4.320537821755839 7.638602032019127
6 4.280471313311824 7.919807074420503
6 4.610601318913485 7.867211365500206
6 4.303426031920703 7.816299647655411
6 4.999919399422772 8.115410561075912
6 4.622643201858083 7.411600621525347
6 4.539801334193254 7.429459664434566
6 4.461423562425449 6.968179844483723
6 4.431842304647021 7.754635791155215
6 4.27690156736189 7.185412698151783
6 4.235459478214208 8.115711783826944
6 4.5487561032365695 7.404571637323463
6 4.888174286199451 7.748129400593505
6 4.371603509402871 7.849139978262715
6 4.866280530173643 6.987303798395373
6 4.542573277987346 7.1018012267712685
6 4.837046829557423 7.247416508120203
6 5.262122327789587 7.289518016720303
6 4.7169195880073405 7.2670125793120075
6 4.885174547236775 7.755023829319744
6 4.755845169742552 7.868955674590975
6 5.012966975561392 7.802357582869497
6 4.337822252213162 8.203115789369301
6 4.141706477453284 8.106375150425176
6 4.81155901302777 7.739773439763231
6 4.728891037232035 7.651229944248796
6 4.735066319833415 7.403597411991301
6 4.850809456078244 7.2094712829290435
6 5.032660580244298 6.923628627582868
6 4.233886387810892 7.593634593482003
6 4.7017356768234935 7.359407760709386
6 4.960485836236315 6.6001945203901835
6 4.611062898868535 7.169868423978753
6 4.781498024675688 6.74083817840053
6 4.935457819336237 6.777337374431803
6 4.7765915828945085 6.596120456696041
6 4.800474574644992 6.7166009024978015
6 5.317526073809585 6.50245527872325
6 5.096687976916938 6.193518586947059
6 4.751647723870335 7.280142204532526
6 5.168605350263113 6.958845585915839
6 4.9302963907721145 7.036890253500642
6 5.325681581452622 6.72978305404508
6 4.661209906034538 6.96108659467288
6 4.78085010693372 6.664233569736201
6 4.555826044824801 6.601935116087207
6 5.109721247053018 6.868559703001629
6 4.9667920367652405 6.8642498003227095
6 4.755670181124061 7.210774516470693
6 5.045232555014024 6.469098357561986
6 5.1374776887119165 6.424464870017283
6 4.905740774767835 7.064227292622115
6 5.409463845625168 6.2176964525604035
6 5.067007915339781 7.271488187709998
6 4.673783813494454 6.966180724463089
6 5.0466205564060935 6.471008897496983
6 4.651023451379066 7.347223352033837
6 4.632731732690573 6.829301321657844
6 4.664627126297817 7.357951934167482
6 7.891035699481338 2.8408255764182364
6 8.279960421293287 2.810790925691579
6 7.8028657923340905 2.595290347022767
6 8.346274351616835 2.6240961665009594
6 8.05662939357974 2.720260552853959
6 7.708721162457313 2.6978381373966056
6 8.02765234140352 2.8009630353679738
6 8.533978125764202 2.6729801401836344
6 8.372214614552423 2.711947269190872
6 8.053537617870937 2.8077119782429065
6 8.168072924349383 2.85928783765824
6 8.528641057728684 2.8731154268238717
6 8.66073713649224 2.692552797323328
6 7.9761842134142835 2.7437796253419022
6 7.885071108448197 2.911745844408534
6 8.49950505431626 2.6420550878925573
6 8.095771915947259 2.706190235263875
6 7.952696247372144 3.000335388234118
6 8.086832320206202 2.7259997303643067
6 8.457249903613238 2.6404096386268523
6 7.714803908452362 2.8614997416850505
6 7.953436615882101 2.7005309421939607
6 8.300262870296645 2.7541553697954724
6 7.188597607961859 2.5210596432752754
6 8.166760115283225 2.729934775585119
6 7.624514719519357 2.707121983182522
6 7.913477713384164 2.8360529148256393
6 8.064898251414535 2.740541869272195
6 8.345244889829242 2.5735327628767704
6 8.17808528767954 2.897772490576387
6 8.110782504683717 2.805538852779564
6 8.037055896307898 2.9767745834229093
6 8.866337782923562 2.677050351618494
6 8.38393365626035 2.761423493259355
6 8.44847932824525 2.687739477561196
6 9.049989831534866 2.7191740928911874
6 8.767066497649333 2.5604998958628444
6 9.502542258267308 2.807230190304898
6 9.03051496460247 2.776077108234889
6 8.25436929031501 2.630756417657539
6 7.800394629279312 2.771319030996202
6 8.417991228482189 2.657941696987336
6 8.276766980310487 2.7153853307844167
6 7.221444321226739 2.905513412153913
6 7.988487596459781 2.6917130788138817
6 7.74990194444508 2.6902436923979867
6 8.781966435735836 2.647377177744538
6 7.72087068791037 2.928757037696072
6 8.246679689857647 2.8799419423142303
6 8.510094660331962 3.02167617834291
6 8.509759664032504 2.939245170917617
6 8.11934826230991 2.990792590751099
6 8.194361005993818 2.8231768865080693
6 8.067457538640678 2.644761272122922
6 8.111885608327428 2.947673840377687
6 8.030097556202689 2.8179408660439296
6 8.595382181958321 2.6488747299459834
6 7.953009603567357 2.7095488448774248
6 8.240301213431309 2.6956010490688023
6 8.567603592073334 2.7183448843002878
6 8.41539272083425 2.70815560361324
6 8.197865473104128 2.7596565401930273
6 8.35184524915088 2.7509365682062503
6 9.0094718076286 2.8360980708972217
6 8.187573228149146 2.7791095714737093
6 8.30152325328677 2.6673905282496873
6 8.103651708553997 2.825311942827244
6 7.851046409498391 2.8133251795501764
6 7.664624422636868 2.754300750342124
6 7.896589027239914 2.9346821455743344
6 8.252099930862338 2.7595056877680606
6 8.356321009648289 2.763533195223209
6 7.822256053694669 2.9564179377091397
6 7.8463082754438 2.6674720760186568
6 9.041505253147449 2.6751550103612236
6 8.147588482015792 2.7595496734774962
6 8.686900422847517 2.6820042023740136
6 4.880586851980621 6.654832598360479
6 5.213035982566126 5.6173364455900865
6 5.332761718688646 6.189390114871877
6 4.781457877862144 6.570505409886991
6 5.818154770905808 5.972939467687853
6 5.200844352050428 6.1590553486938715
6 5.137249273547905 6.02534602444357
6 5.967914069085915 6.123327398986379
6 4.878893094602998 6.622659338188396
6 5.7739838649581054 5.852282331709629
6 4.658494210061922 6.877324941972761
6 5.034738282382875 6.395957389281699
6 4.952274982096086 5.78045691658967
6 5.0508183713236114 6.307857626312306
6 4.705770145377703 6.71115988587244
6 5.361282419813279 5.7992851245968735
6 5.183238239161606 5.848413133935788
6 5.339266902723408 6.12739696236817
6 5.249949160557377 6.098752580138856
6 5.401821601604772 5.814950707079837
6 5.177759953753445 6.132392696295038
6 5.509518126326951 5.483618475303982
6 5.246853693917239 5.814747000869974
6 4.944049638235451 6.366785943212404
6 4.6457205847918885 6.5114347668774
6 5.226321109398527 5.638886890774556
6 5.4639283527287885 5.804176932902155
6 4.735760848066196 6.431229420582366
6 4.916494815469499 6.385615409937049
6 5.474541777966854 5.563448169395759
6 4.898578259450128 6.838005050759874
6 5.253532469709376 5.786661878089591
6 4.989084706770932 6.769070355485339
6 5.0851489686215645 6.435152354914302
6 5.272152283431564 5.7326947480885115
6 4.698851213763011 6.574293991735966
6 4.885893049580354 6.767519545683729
6 5.349089585570401 5.659124792425777
7 7.272787030202563 3.0749651322888436
7 7.70039271928125 2.687348789058455
7 7.8677478985597 2.719336613198732
7 7.876988988963573 2.690765048659335
7 7.793310926076029 2.873408240921095
7 8.785327836142809 2.877431653273175
7 8.885389905204937 2.6505160670233714
7 7.996549634320526 2.8036026019155798
7 7.933638441004556 2.76865619867302
7 8.173063839473418 2.8149466415996227
7 8.033262051533203 2.651961314542996
7 8.12210508682778 2.6810432567364852
7 8.313222197003638 2.8256939701665833
7 8.740236598057974 2.7509422967242507
7 8.229542400037698 2.849090708160449
7 7.843482566821358 2.672642719277773
7 7.3342519130948975 2.8414591299838543
7 8.32032448538927 2.8212111163376354
7 7.839343636282901 2.79392997532723
7 7.604917791218415 2.7268879397677814
7 7.818959885985907 2.6924923620061856
7 7.977388797287485 2.7863116139386186
7 8.30272604190142 2.754680414807869
7 8.215215077537799 2.5866094048041792
7 8.300547829453667 2.6991255402669427
7 8.204808765371585 2.6488947431147043
7 8.808458462344971 2.5826514810164687
7 8.37697067687012 2.8646615347596005
7 7.577290789800076 2.7664450235948377
7 8.378843486778242 2.7584575770021877
7 8.703944030106976 2.6934116464116338
7 7.893684881379834 2.6149474085562314
7 7.851704242719921 2.5958798861562924
7 8.78926932383128 2.7731445212677515
7 8.782522374738797 2.7369911030187524
7 8.597187726866895 2.7157476178454503
7 7.724147727536548 2.7200129972099893
7 7.715828732957892 2.774437983827627
7 5.386997636167163 5.996758481965227
7 6.039214745956887 5.485280568521639
7 5.91285399622996 5.577249224587252
7 6.077077426105238 5.488044001506261
7 5.642578339211602 5.691913989614366
7 5.73290515245209 5.812954938660552
7 5.958705379225 5.514297937679851
7 5.858652007780892 5.72084203292693
7 5.718145138315901 5.4248194815892425
7 5.512342591078007 5.482922365552395
7 5.983647149740036 5.788298996355579
7 5.595543737080306 5.5354084781043875
7 5.694192693754155 5.452739359266563
7 5.823992449940804 5.4371519657061596
7 6.312701849905063 5.219148020030815
7 5.437835250562651 5.892029923761292
7 5.961923039939614 5.161988017723559
7 5.9703268398184175 5.467139948337655
7 5.760731985892361 5.427500522486613
7 5.325342969182436 5.958476022173618
7 6.1415613957064155 5.371666153533712
7 6.020942770240726 5.186778556781423
7 6.7343481750457785 5.561486199237531
7 5.662874861907003 5.679767124002661
7 6.557296676944823 5.666210464490548
7 6.3603830206015965 5.428586807898992
7 7.445592016753164 4.840350640214391
7 7.230554606770423 5.083673365494545
7 6.176687403505488 5.8108128395425345
7 6.638302201488764 5.055489207711536
7 7.706450949304814 5.040207806285856
7 7.854216342357507 4.943888071601986
7 7.164665650543982 5.584400661813882
7 6.151535092071231 5.807631939116012
7 7.384372533212476 4.451649327320036
7 6.910549708522531 5.485502183749382
7 7.075545298167109 4.894054595896683
7 7.157511587900511 5.060007140174513
7 6.539570782195242 4.361197592282237
7 7.070189851403869 3.848580903613795
7 6.570775552294709 4.036862479769035
7 7.085663734269858 3.2087977158054204
7 7.150744651898004 3.3275268374395752
7 7.232926257340449 3.261424449459305
7 7.281997641130381 2.7956575788687914
7 6.902884808461828 4.402092359983861
7 6.369217944596197 4.349191741615851
7 7.3415827814202155 4.054980845216432
7 6.403816130510958 4.701818028182032
7 7.938174263745384 4.21745135530135
7 6.844747946613661 4.370773002628217
7 6.658305300746156 3.847658070853509
7 6.623013562678886 4.184806891230913
7 6.477744313737433 4.354317794736454
7 7.115640151814362 4.122811594618802
7 7.009963443527937 4.2426217660997745
7 6.995824615254908 4.637282881111377
7 6.921040808909145 4.416350889229183
7 6.657420778594777 4.1388153490606205
7 6.252300407053956 4.435183772040973
7 7.089464471489245 4.436817297835573
7 6.999428193206597 3.8408145822493105
7 6.311350197275667 3.748165870576981
7 6.581445963857643 3.4067516120991646
7 7.6680831322598735 4.426608144092103
7 6.818562780589743 3.761173986649224
7 7.418885781640896 4.104068010552338
7 6.624542820852821 4.4681189492987174
7 7.270186469622543 4.33223505869584
7 7.0052039378889726 4.458130515933401
7 7.266035599713226 4.396358631016719
7 7.051428245069815 4.166278669106139
7 7.42832881033169 4.596393323827477
7 7.239962016921722 4.27190827914687
7 6.476995749944252 4.420534938627322
7 6.768126388403207 3.85057311087249
7 8.065160157030949 2.741361111536644
7 8.35052951931423 2.8394408741909936
7 7.534513087299619 2.897091197617322
7 7.0541095758906 3.290549084279989
7 7.488239743902512 2.933131126275484
7 7.156280893024315 3.3604075168402283
7 7.321848870825897 3.9454755626242672
7 7.531225731777643 3.186662426597094
7 6.901158195251534 4.016491298921326
7 7.196283474338936 3.6497435926483033
7 7.262004658947537 2.9398759377824186
7 6.983360742697263 2.9899696425961904
7 7.610448485353881 2.9457702738348663
7 6.758768459378934 3.157815511179658
7 6.945026956150883 4.488073606130224
7 5.936461768991586 4.520708968461478
7 6.073149080459412 4.443486284069488
7 6.071801683189157 3.9245832886128955
7 6.512581952217296 4.006268382090183
7 6.350957562727894 4.700747405117503
7 6.662448354449551 3.5036588497791272
7 6.3127460590699 4.122772087385701
7 6.031767090014027 4.795329456130289
7 6.36264098463765 4.016502750976644
7 6.663356400381147 3.578962611563236
7 6.541050932917289 3.598810063650477
7 6.361981628905849 3.451754639639732
7 6.281647210295326 4.173020519449677
7 6.888734077119683 3.6391306939181574
7 6.42345852744891 3.9546271311208083
7 6.596477197361755 4.146776614206487
7 7.494584068465899 3.9578020644722316
7 6.511211878786677 3.928229922621121
7 6.689883148459943 4.317575629250742
7 7.167516157128106 4.423594117917842
7 6.93624895871877 4.030468667836954
7 6.608195108853242 4.5827517578990795
7 6.760661210125101 4.517380745349502
7 4.88922268816809 6.034659667423788
7 4.781523278033621 6.369257434789839
7 4.196122918639857 6.369326030882787
7 4.877279773026058 6.099401671585947
7 5.133046939265866 5.1052672605614084
7 4.628277029993897 6.382644389913028
7 4.773459125926349 6.158105280062003
7 5.3687593237359605 5.218877760896359
7 4.82610753367061 5.829747467568225
7 4.814036787813425 6.237776487033907
7 5.308513164627087 5.908938164515014
7 4.534416887103991 6.852589976560401
7 5.476490238933346 6.042152330575226
7 4.758033609262975 6.125205995109343
7 5.157444819172363 5.59756473277296
7 5.200263213810914 6.430542464625437
7 5.097001758434702 6.011344915618777
7 5.633636631823477 5.563120757654421
7 4.936095804183059 6.208816828382519
7 4.623379397133218 6.371613913313503
7 4.4924193022799965 6.377273345210679
7 4.994382119067498 5.222630369819151
7 4.681544678008724 5.386592895514049
7 4.9757136541515 5.7048993497229095
7 5.460994849859835 4.882888059730813
7 4.9464951721799375 5.318809933708704
7 5.167199589141779 5.302016168067641
7 4.6399664570708845 6.0066604260600975
7 4.4582731350909235 5.98204146917229
7 4.564515071477683 5.8918649854300496
7 5.189914713264154 5.846958680080835
7 4.311864396854352 5.9618393997338925
7 4.778363090163524 5.81580269932343
7 4.583948175395591 6.1404753496938715
7 5.235479245174351 5.671606742773664
7 4.602995076741199 5.983330131954164
7 4.5772954571009095 5.948709553063741
7 4.644638581049373 6.08609354840897
7 8.535809194198164 2.6376644617758807
7 9.021266451463994 2.702080632712596
7 8.546069006158346 2.6783075526379423
7 8.636022766340398 2.7060365661869725
7 8.587500428379991 2.909441851616958
7 8.447998799802503 2.7805286523681767
7 8.263401557624206 3.075068988122789
7 8.481205207791609 2.7870053824885743
7 9.131359993811602 2.7664072301466716
7 8.474447784829207 2.72315365878993
7 8.522161372282689 2.692355305567872
7 8.211794122749142 2.8120777063036044
7 8.593661239007671 2.75777796182093
7 8.72198641312242 3.1354426574158794
7 9.080583823932601 2.895732574015378
7 8.662215900440415 2.740077204866122
7 8.694573080649201 2.6573663532337823
7 8.55973967717291 2.6320178480408623
7 9.264122776099562 3.0272027384871376
7 7.7617934776902375 3.133100680434528
7 8.3470413084774 2.778641617227748
7 8.097260021354122 2.960630951571797
7 8.314960468525754 2.9307624844147697
7 7.674826086394485 3.420290205465615
7 8.654078960904487 3.032990759832021
7 7.96475379588037 2.6930075629108323
7 7.984775885051263 2.832959169833241
7 8.129417012082381 2.695975352153638
7 7.97378087164247 2.8229872598689436
7 7.652500857177282 2.779424773976512
7 8.254036273833096 3.260964158740396
7 9.03199252589845 2.5995239598358957
7 8.774820745645378 2.7913863078918384
7 7.914795691642559 3.0536679660005692
7 8.171580508946585 3.256549414867833
7 8.35509900962713 2.7055324951700093
7 8.349028067574258 2.8152413767379487
7 7.8483648294182045 2.7033016676287183
7 7.374169430869377 2.759380472589471
7 7.511345838677419 3.45154007275763
7 7.3504541614078684 2.874022760479516
7 7.165341761642133 3.587590062263441
7 6.8871355372036325 3.5418307026589684
7 6.549818289598799 3.799743398217249
7 6.132728738434601 4.65128148932975
7 7.5195518200360585 3.450465265198016
7 8.228840460639729 2.847224635968281
7 8.624099698110143 2.8219395939375174
7 8.483851966007583 2.710130969206301
7 8.420601374378066 2.9638492936299055
7 8.162783155515756 2.9604688392261664
7 8.770202832446468 2.834654257303463
7 8.431738071201258 2.8750406663384136
7 8.724564147513304 2.8357170301339893
7 8.963214802267624 2.7401411919039496
7 9.317257790837642 2.6586438330619995
7 9.274450441283305 2.6434110821418657
7 8.444551469186424 2.7697925106455616
7 8.47934038649831 2.655735405488464
7 8.513401562020471 2.7251626299604603
7 8.195381925505107 3.1280234016674195
7 7.800347507969272 2.817947709394708
7 8.418701683291413 2.979230133957668
7 8.168217634036932 2.9949035992174395
7 8.5551558384851 2.8400750797582894
7 7.674064826622835 2.6784773698108504
7 8.267014974472982 3.1201522549163814
7 8.608323001770932 3.4697361103211017
7 8.241754985237101 3.89780709239512
7 8.01918168648457 3.645810688884145
7 8.447544273477721 4.6234114829186925
7 8.028745917260634 4.129853221193331
7 7.645460009699826 4.527702021603827
7 7.420879142258027 4.747361244057206
7 7.5286403467591505 4.913119002401528
7 7.201776713420831 4.456350483235314
7 5.841401647373304 4.981191106721656
7 5.5614570922532485 4.831213669191843
7 5.083324188830807 6.4468454980943
7 5.160974129935356 6.291186208796164
7 4.194377526140783 6.931460599655563
7 5.227370470986469 5.863820303486307
7 5.234854831152793 5.887732396276272
7 4.912077007980133 5.879544901707104
7 5.449684496105409 6.214211848766319
7 4.787328671498965 6.568467571755239
7 5.180828440123633 5.470443565747912
7 5.122676632062111 5.28440599691597
7 4.6541636113261475 6.352035022979319
7 4.66729835793743 6.419077244958165
7 4.471053221477596 6.809392309326657
7 4.7999292875751784 6.842785554997401
7 4.6997800671195 6.6518122965264235
7 4.7509014615357215 6.533338535024999
7 4.8551309928282835 6.325511537812263
7 5.142957857550883 6.003730546393315
7 4.4042261744997315 6.680532034249866
7 4.543720231236495 7.003079222803692
7 4.472977995137289 6.712369519135074
7 5.04499894172912 6.195271580760746
7 5.283096077364899 6.000500304165811
7 5.334128104880074 6.3489086131415675
7 4.486790231092343 6.343843251314985
7 4.409599309025573 6.84201853533905
7 4.139528886504736 6.946686432232749
7 4.413409507271438 6.942575683546101
7 4.428848359095275 6.976539489178279
7 4.17109354833207 6.729757287387064
7 4.496102693440624 7.10107076397749
7 4.263528772907021 7.440074745997391
7 4.812789469321644 7.101147572088829
7 4.577385762672316 7.142347237601543
7 4.210728613986723 6.792690564852001
7 4.237404170960528 7.113644285079411
8 6.385957364250398 4.233633239017617
8 6.636465770461162 5.026915432948385
8 6.255978967673107 4.925728234669854
8 6.989171319582194 3.8303530991606083
8 6.90116231059017 3.6018428231974564
8 6.150488604721714 4.442500646504997
8 6.581540226117139 3.85380590467396
8 6.040238406223944 4.633783930257159
8 6.5114122153001155 4.251134022879488
8 6.9926588226037545 4.251992581949111
8 7.70482557701536 4.226950932551799
8 6.540326342562283 4.342574523682071
8 6.901614742196687 3.5963218095032423
8 6.953982060161456 3.5500023130453817
8 7.565080802752483 3.2746000838963374
8 7.244459917894388 3.6129307143069513
8 7.278482875891336 3.5513832174422744
8 7.329201751179782 3.671508916355408
8 7.390046451541743 4.20828678943546
8 7.869209594932516 3.7282439689787803
8 7.857987993363339 4.2203706058389026
8 7.045680797733105 4.406615348277661
8 8.317700565056592 3.7710444097658664
8 8.203364269965475 3.938941078934071
8 7.564883840232312 4.587613233507248
8 7.498630456472019 4.966023244493078
8 7.761148932341063 3.723958016735814
8 6.945051293668482 4.943940273976008
8 7.846832036103558 4.0022504595649835
8 7.039304530100762 4.91667146183541
8 7.527066074409635 3.986133359705338
8 6.822569698239204 4.294247102306765
8 7.55122462870151 4.061890321538345
8 7.505509139781931 4.2805364079805885
8 6.951553737367048 4.552905403731484
8 7.849972833212921 4.015816134960661
8 6.654169644077021 4.565874400460187
8 6.575688966130175 4.460013298304078
8 7.467919356868929 5.122465214653407
8 7.228083443601285 4.768646714047392
8 7.123426810146858 5.0006973127686125
8 6.971311185620722 5.559830810232211
8 6.331628673348933 5.772677175300561
8 6.922247356240774 5.197327789299654
8 6.901526175574217 5.772087150477939
8 6.941781800812307 5.5745397479183065
8 6.832928908064801 5.762788149208113
8 6.49741073727095 5.949578421097703
8 6.495186094397995 6.020650129265804
8 7.170383389302089 5.473491462599983
8 6.636343830549092 5.752569487117826
8 6.746843675273609 5.457952574234231
8 6.27909808129975 6.25875569967562
8 6.566817814523286 6.095430262891197
8 6.920360123112524 4.925919767903111
8 6.709773532229905 5.781950909820553
8 6.438776091705061 6.000867534111996
8 7.0064966764133985 5.811862467687024
8 6.745073111798624 5.437991746145851
8 6.753327122477746 5.785748410356058
8 6.876971003993678 5.78280948858109
8 6.000679976283912 5.943040578862107
8 6.62636371689498 5.213213886375473
8 6.434692671732491 5.9542743074285855
8 6.591248322016494 5.501065674839949
8 6.529360169330663 5.6536320469769175
8 6.474778178180206 5.117794000468699
8 7.471753906469838 5.047867571416805
8 6.174320977244981 5.858192837016676
8 7.140661805317521 5.93999577680385
8 6.783364041481973 5.648578939722153
8 6.61413423284689 5.652555748196102
8 6.570943689393818 6.139633680914124
8 6.0859933401424335 5.55492391139761
8 5.981945538291424 5.56444992434062
8 5.807796398118045 5.4260102117943845
8 6.416732433087157 5.041730863863762
8 9.075304735118422 2.732183716472468
8 8.048572508772832 2.7056965764486516
8 7.332205718360477 2.716171114242362
8 7.6703842061220735 2.8526169857776926
8 7.981432491784688 2.6926845106573065
8 7.941674804757235 3.098732175539785
8 8.496849714010576 2.7454443757101794
8 8.182973135137923 2.634135274478548
8 8.054483198379394 2.8139150170249367
8 8.112193643883113 2.689948835911815
8 7.87182731528705 3.0521650624601864
8 7.680151173329221 2.952432249427666
8 7.698680399797432 2.760039838965733
8 8.4418967237661 2.9023253340567257
8 8.134587631432376 3.0108243834211184
8 8.247726488013894 2.91151527917014
8 7.975260529230506 2.863974995084712
8 7.994536425836447 2.7452994286948047
8 8.135948233071284 2.8262803985079588
8 8.566255856344588 2.8874207146425217
8 8.544664405656812 2.7345921172378147
8 8.106157283688145 2.7410268131155124
8 8.332522717938298 2.817091404320571
8 8.489337206797126 2.699929145622923
8 8.438864820984532 2.6018430052110717
8 8.980460415032793 2.7297589325793417
8 7.684129418767423 3.0263808157845227
8 7.568875645692262 2.728147594850072
8 7.543019388915963 2.8719719496535916
8 8.003475610636158 2.6050634560498684
8 8.640847286878511 2.7680890499906172
8 7.207138861353324 3.170444902238669
8 8.084584955322919 2.7180352399685708
8 8.41823185119756 2.7923116382646924
8 7.744437983949395 2.7040064499585306
8 8.105395187390354 2.6194882412834897
8 8.021078636246585 2.706476166490419
8 8.49936883548451 2.7192452403250247
8 7.9680797526383875 2.8222828994585507
8 8.103838367610315 2.831166689099316
8 6.671486790374997 3.887389197005312
8 7.612183635960627 2.9608357145630633
8 6.757649408301723 3.313235282032577
8 6.9750360209230164 3.597348022803913
8 7.02837810090537 4.046055470405995
8 7.141153542104361 3.3321563397034772
8 6.275512915176581 3.6593213512159726
8 6.461872434536572 3.977162679444181
8 5.368648581082235 4.924884837727772
8 6.013432912456108 4.271752895994887
8 6.546978190162027 3.66859767603293
8 5.470682514667664 4.969880342123688
8 5.583100991777899 4.33029109111927
8 5.496189355170102 4.702148165011158
8 5.862396410213214 4.169194524613063
8 6.124976809386379 4.183813834939811
8 5.658268139717339 4.856818025537064
8 5.732571388061267 4.404103735023311
8 6.23546237905982 4.2959395607578985
8 5.579790672594465 4.266637893394671
8 7.153081036501132 3.2115863727057916
8 7.3810342647081955 2.772692147672415
8 7.908721270936118 2.729926923713433
8 7.595407878518992 2.762371774653525
8 7.4879934671938315 2.759515391694717
8 8.072879847735237 2.8484742235944993
8 7.816292336172987 2.773212866678516
8 8.292063278648062 2.985545442307555
8 7.95347883860849 2.701600345696707
8 8.011302605463682 2.7268592365368898
8 7.87587876697728 3.0319362834956882
8 8.242237399914425 2.7405906680588332
8 8.084461543527366 2.6865323903118434
8 8.117963957776492 2.6819831142760764
8 7.420518668586709 2.9695648502796193
8 7.78343893920388 2.814282676543903
8 7.29834576195887 4.622534398862827
8 7.648818857127822 3.7048664717541375
8 7.695198413962863 4.731605602135609
8 7.754398966754448 3.516604317716927
8 7.932161657244036 2.8213215130716827
8 6.70042412130386 3.8307079181938852
8 7.474230150065678 3.8266873495324973
8 7.561665981544438 3.0830849079309632
8 6.975786381087697 2.803289920717526
8 7.5751441752135005 2.792731561444547
8 8.159270680622054 2.931142085988675
8 6.853420895043018 3.1274862759743502
8 8.1300540613889 2.895905800760112
8 8.618047422442134 2.8490733574929803
8 8.39904745929416 2.9187334733685693
8 7.439114191016452 2.7950783208696772
8 8.327621017915268 2.694643634430886
8 7.574614818507173 2.7168031252455713
8 7.777277238674088 2.65153828248506
8 7.99422287893702 2.727066388635048
8 7.5881138787037266 2.6216842755215337
8 8.216770820699676 2.7957795361746594
8 7.947587388403672 2.578323226347484
8 8.488232589848314 2.7118308354533958
8 8.678272067701695 2.7183728761707786
8 8.017331528845876 2.9617952482919474
8 7.383308564132195 2.694110121921268
8 8.115360415777884 2.84536465293334
8 7.618556629358298 2.5884936624649413
8 7.844982345854367 2.687924795049897
8 8.127922917900143 2.840380123169294
8 8.125225267533812 2.564931616076396
8 7.6107018675325735 2.6690786787574674
8 7.5655874960944285 2.7616913858250647
8 8.198542579596213 2.8857683716299567
8 8.2441908010262 2.7010606846143856
8 8.126022805009796 2.6017080397510384
8 7.21312800026901 2.6935306782554034
8 7.645597668512118 2.66641506157897
8 7.818164265192329 2.7003109856241294
8 7.676933082296431 2.7511644193727074
8 7.898943649240606 2.614918036419889
8 8.223709555087346 2.6240981394301834
8 8.536316330654374 2.7185457581744807
8 7.72742108749903 2.7450769286995578
8 8.789813776025104 2.638664412764217
8 8.213318838884453 2.613291540983688
8 7.75466357634567 2.9916326487972627
8 8.601306136957213 2.84062272377467
8 9.03315503133601 2.820366594976467
8 8.106290521483722 2.640298383842602
8 8.005831098561487 2.99552937074051
8 7.55552317614932 2.689000691644063
8 7.944043636879963 3.235574238460396
8 8.548961321258659 2.8612858279056588
8 7.994405432770117 2.7277717426385895
8 8.727048979959505 2.796686392230034
8 8.424701568579206 2.9009649108283853
8 7.836155221900247 2.687497412379219
8 8.32152614293653 2.74362415599511
8 7.653476138481625 2.638075055804658
8 8.045821231958831 2.8161635975339396
8 8.753668494112544 2.6895184264927794
8 7.648812001684016 2.92339223177734
8 7.867232892471738 2.8426562801577537
8 8.149782677198246 2.9504785696328373
8 8.391461454763688 2.7234806018084434
8 7.7904002649244335 2.8328594849863213
8 8.039862674878531 2.728636140462415
8 8.415921441586898 2.7630392235267385
8 8.193093846006946 2.8038365244223806
8 7.56042591386029 2.851084759973739
8 7.99018283824428 2.7404982893228818
8 7.373429458493709 2.903266957925939
8 7.981027498489852 2.685869440373804
8 8.698300047310996 2.7551796214145865
8 4.840666954407382 6.346285044221453
8 4.867088264754446 6.774653340100516
8 5.1262341573370085 6.252747240359339
8 4.279047237114119 6.622177963510481
8 4.39888293310482 6.6956906978636095
8 4.304843681094654 6.981004646919742
8 3.9299277500043597 7.57380770982624
8 4.302543192445878 6.572575922634097
8 4.778394966853645 6.3684351600757285
8 4.442652294221244 7.014670958689621
8 5.0285173166727235 7.070553351364367
8 4.415679297652931 6.769397577862391
8 4.427666288101312 6.831633571578767
8 4.2165535438093675 7.8888387108466285
8 4.3955032424852325 7.985384279839555
8 4.710523232942936 6.883582477903065
8 4.728708705529219 7.54618893308714
8 4.527264607012481 7.261039632562035
8 4.745711633557392 7.158598914022801
8 4.200253527701437 6.874810003298164
8 3.793488402020173 7.282218036009471
8 4.647600834678279 6.940897210651182
8 4.250921881016062 6.769316952561026
8 4.040662102669782 7.724026734138803
8 4.3393533617783016 6.401587493409612
8 4.104149693374881 6.484367737848052
8 4.566112325807268 7.49537884421257
8 4.453581794373264 7.225407727655675
8 4.5666098546200224 7.030648110086934
8 5.075849066505917 6.5693153544422405
8 4.291987500327969 7.211260320253276
8 5.096104020772773 7.476698360632312
8 4.9827208307757385 7.42810395700501
8 4.885843815694681 7.044748910378479
8 4.782516402435193 6.3666503760356985
8 4.703389697526408 6.805089857096707
8 4.2845366974915855 7.1834532662930375
8 4.603276257937286 7.035907141185266
8 8.663206406401446 2.8502927669866582
8 9.023614255986615 2.896416928042521
8 7.6737841113431875 2.8083588854717805
8 8.158668427952431 3.220321098244462
8 8.867618085014403 2.779665401697295
8 8.275144053786649 2.8087107293476006
8 8.047769227239652 2.879356456321634
8 8.477156803504657 2.702471546388615
8 8.451479506460814 2.6368696437490318
8 8.28491152815812 2.659034495090318
8 8.938457398295862 2.710473230506928
8 8.46638571730655 2.7497386473491017
8 8.073346260566684 2.822105534166944
8 8.26418182083679 2.73086622968558
8 8.44535979218201 2.7520326091657705
8 9.02582359148855 2.761371157720517
8 7.5625993158533 3.0219089117930586
8 8.595152555453438 2.740069710147923
8 8.33074137894925 2.8880192906815623
8 8.906771643322497 2.7135215900491807
8 8.513226885787875 2.782430133343315
8 8.542362778872361 2.684437598759272
8 8.518683893951852 2.75596534304193
8 7.618551672050868 2.620180501591207
8 8.006500934969248 2.774668493694598
8 7.800832462329941 2.747998347825432
8 7.130427590448989 2.8636181811946853
8 8.146505897124715 2.7051327851252887
8 7.901908080299105 2.7855588742097996
8 8.380298176580327 2.693874760004082
8 8.535108169162596 2.6924311981279816
8 8.567288697202041 2.6892866594652114
8 8.097936083316414 2.7661989933187847
8 8.184794166240643 3.022849541157735
8 8.103256031117581 2.6575341541306967
8 8.312905413100903 2.7339313181819374
8 7.92667948322636 2.7616854939470428
8 8.42718533474646 2.701252440076729
9 7.062752097231256 3.742912913952855
9 8.290843740584839 3.6540806822581304
9 8.083579085452135 3.752573079523618
9 7.577748420828132 4.509402383167833
9 8.512687929872781 3.9704498069658287
9 7.912135970528822 4.211247256916263
9 8.1561970023135 4.354480213940288
9 8.994748220949702 3.691765940319247
9 8.521328124018284 3.1562544384516174
9 9.177638624251895 4.267217732624399
9 9.283431189970733 4.222659820212381
9 8.756541058767338 3.78822723361433
9 9.377603842712166 4.108718576852007
9 9.148923043305366 3.7544397677179027
9 9.054324610526814 3.337398425488045
9 8.897723341889366 3.505749407126384
9 9.059598946246505 4.945924525586077
9 9.420695046105488 3.90037856179858
9 9.115111106073384 4.268240621118145
9 8.62290976812767 4.617265665986328
9 9.130228567575966 3.917123092921305
9 8.264311105007847 3.919306184065327
9 8.73002991973974 4.266070072033695
9 9.375965734319115 4.217879294092438
9 8.535745511430543 3.520060626672767
9 8.388348910799417 3.3351519153006213
9 8.494167693151326 3.6426433358203356
9 8.87803390376044 4.256604765532511
9 8.426792556382516 4.732309639273101
9 8.652355041403409 3.4826375440209243
9 8.059029911478325 3.717802693699692
9 8.656788440254003 4.376374078278097
9 8.70251055318166 4.393281130940736
9 7.39063682688054 3.836559378906208
9 7.85008565807943 3.723867960079209
9 7.758504504107155 3.7182654332999205
9 8.375458774380617 2.896038161921418
9 8.339576868649626 3.734802721451501
9 7.793642703923405 2.807233803519603
9 7.854033934005768 2.7774922091411103
9 8.131331095902684 2.9313137261538302
9 8.294893691288816 2.7079747091087967
9 8.053227499201839 2.766577846724953
9 8.084656229359314 3.6236227298190946
9 8.56478347435417 3.5165931453492174
9 8.27280338713302 2.809115646136919
9 7.1203356771819175 3.8551963194611463
9 8.741765987594151 3.4213696059734877
9 8.696956773912673 2.912328745810112
9 8.676900121686916 4.043980111460607
9 8.44051465647944 3.991078019010049
9 6.770603418995201 3.655198845456415
9 8.49000125601124 2.8633372233545624
9 6.951082772045536 4.824081834145268
9 8.730279375319508 2.797928480186811
9 7.504051877439517 3.7121845496845722
9 7.440296407649324 2.7792166332281205
9 8.269975458449537 3.0073817429924774
9 7.617712202827953 2.9689350919086985
9 8.265162944877318 3.6535991317698318
9 8.170494858550516 4.010791294217025
9 7.042582345775827 5.154106245832331
9 6.630433737464753 5.273921731243705
9 8.278065815757111 2.746482857703479
9 8.10060289473726 2.5999789154611026
9 7.628274122538987 3.0457768276711796
9 7.3624160369418945 2.762990829070583
9 7.238701057725512 2.819198792490064
9 7.438319828958866 2.740501318996305
9 8.130836790837197 2.6460199480774493
9 8.078945072763048 2.8173443300778227
9 8.58574003037845 3.1338043656910792
9 8.555479671988355 2.949019828337071
9 8.572360486021433 3.0925475526637194
9 8.792217112209354 3.1952173100391317
9 9.01509026956735 3.400816455625952
9 7.743251604948016 2.6550108057063633
9 7.825187447033035 2.6336283332450927
9 8.775684978172798 2.7956588294928024
9 7.991387831627311 2.63534743812047
9 7.875941302422585 2.697003603390357
9 8.581331931462643 2.674367952135477
9 8.181684213738702 2.8696963750168223
9 7.866722097434143 2.6833094002081497
9 8.33973642009271 3.9857806479017728
9 8.299738251766213 3.108007408666063
9 8.230750166106764 3.2665453140997336
9 8.016440766016812 4.291543736288458
9 7.91128656326575 3.1638524702341675
9 8.458954051527583 3.7677880538206265
9 8.7764752340076 3.5603463717184956
9 8.49273251864426 2.9407353278990853
9 8.75648430663498 2.6456973386445015
9 7.60365893847938 2.9345988962276572
9 7.6093771417425735 3.0645123640370815
9 8.215281285791795 2.761016323347649
9 8.427415929232733 2.7279018841745493
9 8.259618220661972 2.660275798011653
9 8.081103568485062 2.6426427317693064
9 7.6238829023854 2.8019322386587877
9 8.640204538873352 2.693665945996772
9 8.455899918407747 2.8925720358646356
9 8.350723018257005 2.719286197449716
9 7.388151104945042 2.68922292558998
9 7.666867491147491 2.885589220271693
9 8.65131832138189 2.8388976282257756
9 8.724068102678162 2.858438476410773
9 8.611691252035742 2.716829263300976
9 8.896737341530432 2.740521877225939
9 8.130067992372153 2.769215539880923
9 8.169454807616619 2.941984974422895
9 7.472498688078096 2.940357493651503
9 8.177714577597827 2.6864134662646286
9 8.459183534726707 2.791436146931205
9 8.958629371140773 2.6964578653843714
9 8.817009510159824 2.711055455238209
9 8.791754961753629 2.7119308280717216
9 9.138478961045058 2.7114089032087643
9 8.599585815964943 2.7477436359964855
9 7.566592820224906 2.768974100883052
9 7.939077013607761 2.710933177409098
9 8.10659749275253 2.646908501818133
9 7.450528423176332 2.90868279788403
9 7.480153390578309 2.7667113346194934
9 9.2931972490272 2.6181578805410615
9 8.088811305236499 2.636687129895595
9 7.920370931557837 2.6648045189816436
9 8.078436924112156 2.763813688024983
9 9.380365747484765 2.800421222558206
9 8.558430471996331 2.80838310909725
9 8.283540314332177 2.8759914845513084
9 7.835030737631627 2.888227992653244
9 7.990799540136612 2.654323392811478
9 8.16299062834589 2.781505919075492
9 8.781650798372137 2.6748768488538124
9 7.7339990754194226 2.834564603622149
9 7.780366629693159 2.5912782799563154
9 8.192624334536081 2.644474863391493
9 7.944363885041917 2.9496621073789004
9 8.18778957660611 2.946786673904719
9 9.108335141622803 2.7889935643171158
9 8.536102886537073 2.668473962307701
9 9.138198529047102 2.639696517764091
9 9.252392372179672 2.6829510204304072
9 8.891654644440855 2.75382538369974
9 8.805101106297338 2.7509839147248276
9 9.164881175572425 2.8050829682282794
9 9.612955867203071 2.6416899203711863
9 8.884050550530697 2.6789120435349307
9 8.17121053761464 2.6797063905309333
9 7.832247400096263 2.6888193042485504
9 8.018584068005676 2.676135125327759
9 8.427026615780385 3.1576201501001875
9 8.72871632153074 2.9489285838997037
9 8.157097285022838 3.0295665761692074
9 7.787755277641986 3.0721435862769018
9 7.912865226920315 3.4351365786956793
9 7.978722866144125 3.6987170906753697
9 8.245537689782415 3.0219500897370186
9 8.198490611228673 2.945705607347676
9 8.297043766839186 3.011667279503061
9 8.64160430540831 3.1636576803490493
9 7.849049793192339 2.790945718378184
9 8.324014907484905 3.8485479647444527
9 7.0454199894317835 3.4445880667616966
9 8.2626109461532 4.243139712117678
9 8.56465662173554 3.1631855610793296
9 7.875826196825538 3.3557815715003225
9 7.75337937693087 3.8143329829666337
9 7.926563455021329 2.764997289370468
9 7.7501299051984605 3.451335593828349
9 7.506929316455668 3.247875418379362
9 8.202624025107037 2.651984177384152
9 7.954345748601246 3.1062991915279987
9 8.399873589251094 3.0597823494399243
9 8.453359870447715 3.033946058417025
9 8.1519093573774 2.788554259143423
9 7.2755126798318654 3.18360385080994
9 7.55181214272309 2.7160210268069673
9 7.637454622126204 3.281219926392435
9 6.697343523817804 2.7569879545953193
9 7.534678151014562 2.706441973005857
9 8.446049638633976 2.800630041673123
9 7.8136544703953446 2.7533735468451392
9 8.181425813560018 2.745968024565029
9 8.52640383607182 2.700602331964622
9 7.989160124962737 2.816877469924911
9 8.092340832048524 2.7672758130538844
9 8.258968084903387 2.812969450230878
9 8.7458099706763 2.673419589984209
9 8.604815091147064 4.015911431746954
9 8.385659598747322 3.669377763996396
9 8.016821899221569 4.350434026291378
9 8.50540074139048 4.438274892517319
9 8.190607463619376 4.053278802579563
9 8.2828020910255 3.79845139454369
9 8.604151216117861 3.994558927518331
9 8.199093736752838 3.816569434224005
9 7.987690390156182 3.9424381489363443
9 8.240061999206292 4.061489956238521
9 7.9968208965522924 4.235621969041557
9 8.383184852318378 4.299256020742993
9 8.80918728177997 4.4054360988815935
9 8.742918681594128 4.242467490873636
9 8.362738183048043 4.550052502186526
9 8.418183012154152 4.142441469299531
9 7.2742199204008395 3.7810706312649467
9 8.159548290226617 4.018960690596819
9 8.53740891648519 4.047290098048854
9 8.49213230298877 5.10691453905742
9 8.259066962412877 4.680512853594391
9 8.283286350841077 4.435453365772389
9 8.652540139385044 4.336367878634369
9 8.39188189515226 3.94579885739375
9 7.983156916435857 3.9104938917306904
9 8.670879984163209 4.4998070160539765
9 8.331886493223292 4.05350139921111
9 8.169072388764118 4.513426842388764
9 7.975387295157777 4.375482845973872
9 8.364198599448539 4.02697602905511
9 8.202781443724533 4.476526306978748
9 8.700721150404707 4.307505953618635
9 8.080521761583107 3.9831844630085134
9 8.876920896536314 4.499900903315784
9 7.918101501594111 4.515821141256714
9 8.727249716145302 4.648737548596333
9 8.482582751402724 4.517092255781929
9 8.245944214634868 4.775673026938477
9 8.323193954016697 2.5234384280735873
9 8.539715912237964 2.7362918783455945
9 7.494214589320542 2.8223309308043554
9 8.692667860915124 2.765823886304233
9 8.246220546231028 2.693173414669199
9 8.730035271916197 2.905961138061631
9 8.048676987511152 2.7062901149994167
9 7.930842046008043 2.6625943022577787
9 8.38660828431951 2.8819781972063616
9 8.311873941663048 2.8429811729681704
9 8.12086777690559 2.7952168870452057
9 8.825697102589373 2.832100270836592
9 8.392732051175493 2.9110195602524622
9 8.210737038067526 2.648790588302869
9 8.442460089322614 2.672524739236893
9 7.930172049213859 2.7238173634093843
9 8.471714314458932 2.6937922552467852
9 8.286104324047145 2.6050312965271183
9 8.324805616645861 2.775584763581304
9 8.179071246879552 2.7575001592455384
9 8.329470387719324 2.7596204638836346
9 8.146717462961137 2.6674964238316714
9 8.080966568259129 2.7513518296904147
9 8.45119031997995 2.6198318741258384
9 8.448275335558534 2.5756537243764543
9 7.859110635389294 2.860149222127102
9 8.5848634304857 2.714115433799451
9 8.400522827032066 2.648932573043957
9 8.322887453513475 2.813493619157368
9 8.254908905597178 2.692395900377097
9 8.072320046712052 2.7099999002897244
9 8.362187110605383 2.597637305289917
9 8.51480823640658 2.9386832857584517
9 8.889710757174946 2.8009107572646856
9 8.510877352462217 2.6641148438818303
9 8.716152260629345 2.7562598624150754
9 7.1686104776318915 3.202515834860095
9 8.58540257981181 2.8916783648743754
9 7.565164633414638 2.9883115256700035
9 8.23276717143075 2.7924253808253265
9 7.979665261861556 2.6807851007152044
9 7.673098635387506 2.800986634370852
9 7.458022675172531 2.796128927790788
9 8.003028159665359 2.7307393229216896
9 7.820261177235239 2.72594551862333
9 8.942780177362161 2.8276232277158604
9 7.767822203151599 2.65061662223888
9 7.3072114455769945 3.152195998223713
9 8.71058391370529 2.586082027802678
9 7.551329674408664 2.6434919081646826
9 9.139498028138302 2.758791568776921
9 7.865014332609579 2.681653863867626
9 7.747345512291361 2.809545708737906
9 7.952634330565116 2.7208614489899516
9 8.659685263751237 2.8374779434182855
9 7.805894165310251 2.6663284524324617
9 8.43178299742456 2.7879003279747576
9 8.00760151995584 2.665278314571384
9 8.503617352325541 2.739034415235886
9 9.038607352769036 2.7206677123969674
9 7.9517946965456385 2.7080338007392983
9 8.030331596226892 2.673517312135301
9 8.687134198730464 2.584116551587368
9 8.223749068100874 2.678756603233013
9 8.085558892642368 2.5546121171950373
9 7.984698740343452 2.8792358692274735
9 8.547072283977254 2.8431885420627867
9 8.421198687145115 2.791116098016556
9 8.268471900563014 2.8117628007759286
9 8.447877354779841 2.8564292499305726
9 8.697844297768814 2.8408843361508267
9 9.166533527792483 2.6973205235669786
9 8.280415816079616 2.6383093449537265
9 9.031384083112513 2.7940018545886103
9 8.227732329448564 2.736835471863093
9 8.15749987504886 2.7340806564516345
10 8.721817270294068 2.787992875806404
10 8.189097459153189 2.6684270772804295
10 8.612750936004915 2.5916853185329276
10 8.563578613302862 2.82108378864645
10 8.183987303224212 2.8088261520682702
10 8.06859284846718 2.7168551690986016
10 8.212860531416291 2.6909423555987675
10 7.725965670146609 2.8552260867347634
10 8.037196424300095 2.8426094055746893
10 8.41332469026146 2.789704267401119
10 7.34723649189791 3.0980267343838728
10 7.961809875608921 2.8211901782555175
10 7.41321669624672 2.997745582293038
10 7.078842861896687 3.1348866573249774
10 7.839260224171191 2.834952045463214
10 7.870685353259446 2.9118928370670245
10 8.220899745922582 2.8620984271546694
10 8.212767879453066 3.223932910742755
10 7.408331652888737 2.657573996356071
10 8.062413087878772 2.8609257701200574
10 8.208287329652688 2.6546359634156587
10 8.019374752017107 2.731317934836427
10 7.94293300124125 2.847919880238926
10 8.31119861616508 2.8710532800282103
10 8.54132589567444 2.7150307178961937
10 7.918587285240683 2.7189936524130687
10 8.15084600303276 2.6946016034780444
10 8.491570411011395 2.7681736410201014
10 8.017980728438063 2.617211449988165
10 7.619044647857703 2.963442253406149
10 8.22702930266006 2.850282053992218
10 8.00129985801341 2.8586101540416835
10 7.258460652477039 3.1485611262774675
10 7.623534817221673 2.833382208052974
10 7.972762991784065 2.936243106037487
10 7.179794745642052 2.918137813999029
10 7.465417536267073 2.7354786421149604
10 7.742648006011838 2.6913338925983123
10 7.834474858258512 2.6550579366810942
10 7.8706289125618865 2.7494407697877183
10 7.315979056389333 2.789118339778588
10 7.166547379733375 2.8040871910401073
10 7.071365558880399 2.8092072548314326
10 7.8193647095035965 2.6357033458285413
10 8.287208810883898 2.72412838812256
10 6.975385404911557 2.736223996805582
10 7.866349460441897 2.6800734835939024
10 6.992637554522829 2.6699365994188247
10 7.8466900344786366 2.8917808427607095
10 7.806792180357688 2.9269583267455093
10 7.517345106758863 2.7456373162676604
10 7.108200010839914 2.585988831330702
10 6.95883973258491 3.1483821106176397
10 7.42021043131095 2.904616950589742
10 7.5652412407156095 2.804479832709233
10 7.310889870422014 2.89139792303365
10 7.161863532933713 2.814444349645248
10 7.853647138345997 2.658442669000927
10 7.727088675959303 2.6656057513511695
10 8.079042526069454 2.9199994509790663
10 7.515778688680482 2.804388210629659
10 7.945905113978852 2.934870470498336
10 8.31875503806929 2.84803809448784
10 8.096174217089644 2.6815185397281707
10 8.17569373766621 2.781040389579537
10 8.24303368112851 3.033224613521099
10 8.184105307776301 2.7407347554871646
10 8.430942477301247 2.659976156109579
10 8.162496195257889 2.7703457466519605
10 7.676215890288444 2.7246700023879344
10 7.814883186497148 2.686279823485513
10 8.240208861402687 2.748013825297946
10 7.46817473504138 2.84487208547536
10 7.829510291661608 2.8198708719600343
10 7.80444545534771 2.696807406329968
10 7.780885616459751 2.8086377634018964
10 7.654149304077588 2.8160643801313614
10 7.879392535802858 2.709003781039315
10 7.864334831987908 2.8349920644589908
10 7.768093698857452 2.880542387233811
10 7.557543084469641 2.785629093666424
10 6.854616576940026 2.8509305816807444
10 7.050994212433062 2.7620655428909466
10 7.410744184718884 3.2032463941356837
10 7.018885490783263 2.678560676473469
10 7.321916147858901 2.595185564458092
10 7.5206230011200645 2.68688548623179
10 7.343048279336245 2.842939464180237
10 7.83371599340535 2.756106347992052
10 7.023210495939205 2.767272670328184
10 7.320734319971288 2.8738650714164735
10 7.425345109660896 2.650127088689047
10 7.6330127690711125 2.7037019428682636
10 8.018832210067027 2.8534964313199827
10 7.486445105240942 2.8709575638638656
10 7.533014357078753 2.7816182681930353
10 7.66959860303207 2.707552570385724
10 7.5313515129863156 2.6977797236844983
10 7.609241153917844 2.62363928560309
10 7.232605975304313 2.8423148126240094
10 6.757540958198471 2.7949141468739405
10 6.9286998996054985 2.7668757379876374
10 7.35032099108408 2.690816267890485
10 7.02811662660188 2.9401596951663946
10 7.403197794139678 2.7212398752597524
10 7.5982578795127855 2.9369355083135886
10 7.498099014320641 2.8365046463052512
10 7.544136581510709 2.762582726887891
10 6.8834347550882775 2.958584727155832
10 7.199335309058698 2.769945748193578
10 7.9120088784880656 2.7281422736214367
10 7.8630198111048335 2.8087930492116393
10 7.753671601093865 2.7431626620295373
10 6.854466240102449 2.9132488640739265
10 8.038210224843171 2.746821108875671
10 7.661440559288293 2.6257098170341413
10 8.643463542362452 2.9158324815255376
10 8.866237904626454 2.800529391258659
10 8.065190672474639 2.810018419551786
10 8.13555021548733 2.7334792115273556
10 8.763897713652483 2.6390925699521937
10 9.009189496638868 2.7795938634938495
10 8.508575198407202 2.669342384861401
10 8.330076969536552 2.6931856666382763
10 8.21821386835375 2.7895996389618096
10 8.166521005635811 2.793741641855768
10 8.342401179984776 2.8892482949537475
10 8.417368678723044 2.645894212918852
10 8.689267630757344 2.8833705033619754
10 8.820525725370622 2.7067413279395915
10 8.094505989934763 2.7404356908692913
10 8.239538326875275 2.6794733934393284
10 8.925573948064958 2.611903973032925
10 7.749402687236571 2.843573685876161
10 8.31037685978464 2.827654785484523
10 8.30260309314083 2.792451050006374
10 8.324632919114547 3.2207179823311844
10 9.11050268966796 2.740320817164672
10 8.635241741567533 2.6069080991452
10 8.804112826535096 2.9218601672440285
10 8.52898201539786 2.6805132637378564
10 9.333292048320722 2.6059765492663716
10 8.98438364741442 2.584594683011458
10 8.793124913026379 2.71339987025961
10 8.355648413738626 2.873870090842672
10 8.978371938056858 2.580689009306094
10 8.505844927183887 2.866557994598236
10 8.752007887525146 2.8092112125298474
10 8.191331057863726 2.8299967556367163
10 8.542642065430938 2.760174530295594
10 8.679290013970373 2.6496240783373666
10 8.9803452666226 2.775495134225042
10 7.545214928659222 2.774610613431024
10 6.973874053976659 2.7523877908730188
10 7.71095962870552 2.7984218759388586
10 7.5899975425291855 2.763058804996457
10 7.583796387903971 2.61716241555451
10 7.686514766122363 2.9152610143687414
10 8.018179444251222 2.6911521358153787
10 7.646402079176593 2.724059532849408
10 7.805262328715101 2.808462301856911
10 8.08804630506239 2.6422071241752407
10 7.740433679016229 2.7937396142645317
10 8.067224602827995 2.7729910048901605
10 7.593471762781846 2.615546103578932
10 7.355238642410162 2.7663714723997934
10 7.483787630734349 2.9619598696057308
10 7.4941859912824045 2.8973726009012317
10 7.430452854652555 2.6337340936882
10 8.369635184578042 2.8078727837688424
10 7.961736407748892 2.6979442714221995
10 7.6160881347683205 2.785375009535634
10 7.595113793366676 2.7632235358575126
10 8.609096078451335 2.737452570350209
10 7.223738566512959 2.6261337549160477
10 7.34758433269609 3.017841692508658
10 7.574756404294061 2.768639863735793
10 7.185587083424633 2.8671224623590827
10 6.907838288620556 2.73286366509107
10 6.5018836129107225 3.015372825408247
10 7.442777054654628 2.624060635981196
10 7.234095587904096 2.6255814346005124
10 7.09747537943604 2.641608978411388
10 7.767363558174706 2.6182067385576495
10 7.310567533992455 2.693696957971879
10 7.311763797133426 2.6245705969107345
10 7.617330082878653 2.8355084091756053
10 6.764355733420649 2.8194643188026833
10 7.535709228024982 2.587591128246625
10 7.085588817675605 2.632415262757864
10 8.111586452784648 3.172518654506675
10 7.187015585797007 2.8348594891237004
10 7.482215065457904 2.689839381897745
10 7.423600002176013 2.795518859867681
10 7.768689926580437 2.8346576151106677
10 7.8532183958841175 2.6027987375232877
10 7.986386664371248 2.9510699131516867
10 7.6866213288184175 2.6234211275939483
10 7.564103762815975 2.800159546291192
10 7.590230252244979 2.6102957216374896
10 7.048466370258898 2.7504303069442533
10 7.7087393351636235 2.802724297494822
10 7.7892324647707785 2.73898632418698
10 7.497809144045115 2.618054439797785
10 7.545624299741329 2.7402268828896323
10 7.8690107026938545 2.665546158485058
10 7.942241373983521 2.6878323491440392
10 7.89329670060378 2.6473044421168725
10 7.670307080480063 2.6900856862112086
10 8.131986519261682 2.713939826669351
10 8.071378785686653 2.6478786994582317
10 7.28508877181085 2.6840421737182196
10 7.990352054842375 2.782336247375219
10 8.162807403535133 2.735878572591794
10 7.444450187962495 2.670107097410554
10 6.700779070557855 2.791766775909832
10 6.174712145382017 2.841835086712467
10 7.156462658969281 2.6533804827315017
10 7.048192102775195 2.779857110425215
10 6.704724548818016 2.6303468439339777
10 6.571815386530552 2.775829784779844
10 7.212497485093998 2.806843875374523
10 7.326686787358782 2.6867447521520833
10 6.701152489653146 2.846924164528182
10 7.529898526308649 2.626581267700218
10 7.114721391129476 2.8025300031529112
10 7.377032839766823 2.681308638091819
10 7.452657571738537 2.9364600797649842
10 6.446057770453549 2.7400336036192794
10 7.935833917611902 2.679898712593808
10 8.033190647822721 2.647190259996436
10 7.898234123523918 2.7266011242028774
10 7.605195278592201 2.712814404131201
10 7.8160181492360605 2.881502537387088
10 7.623870815389177 2.909899942113408
10 7.6643018287998785 2.7022618847299325
10 7.470806242194302 2.858013312620152
10 7.582535934121807 2.9274889773348423
10 8.203300576336044 2.6338381663741215
10 8.111609673163212 2.6905236622095416
10 7.602044590870451 2.77648058942171
10 7.29715923182919 2.6847898846077234
10 8.02548087813349 2.685853489923533
10 7.676404966491377 2.686420648732692
10 7.800073988851166 2.9175674438767345
10 7.616805039245539 2.6454292969455104
10 7.4994289420958875 2.8209528254106013
10 7.5938285947687 2.7363057611222796
10 7.51769010610029 3.0515801288699804
10 7.8275457731252285 2.81322360455618
10 7.020655148099094 2.969793927776826
10 7.443046517788751 2.759146825825227
10 7.476119150477578 2.7865590493826833
10 6.4850894491592825 2.925944343149843
10 8.019412879261527 2.622774194522983
10 7.545852676513167 2.912397639007649
10 6.941046988582405 2.7456237249083566
10 7.694551652531506 2.8526840840137133
10 7.948525985139268 2.727542574855619
10 6.959352438057417 3.2310263328700897
10 7.524285753277725 2.7493152929891784
10 7.4764064212077175 2.837766092175959
10 8.199339109436162 2.798028243548042
10 8.264036993909839 2.7355401211270203
10 7.65612006831446 2.6010923410746596
10 7.248747419666901 2.6952315148326775
10 7.570399158902453 2.838543630513308
10 7.87495075713417 3.051605839199246
10 7.503447173656937 2.7666874643951314
10 7.175259804510589 2.681544386750133
10 8.442891081100859 2.67446442886333
10 7.453313104397319 2.8268564266452296
10 7.994351720291407 2.794418493777116
10 8.02329123993681 2.575407525687154
10 7.888507430466811 2.5501813398871667
10 6.701589825055997 2.6951675908978716
10 8.623496591753995 2.6504544590228076
10 7.578180054845921 2.540160071826722
10 7.618503388521929 2.9074907152119143
10 8.036783595582127 2.756499325505867
10 7.797483070934045 2.930768483950717
10 7.66687165724366 2.844221568295929
10 7.596014988893425 2.7497194819278037
10 8.337050153139849 2.6211559445626222
10 8.026788217435037 3.045395544500656
10 7.246076068317036 2.764358855502083
10 7.7606233294066564 3.0294763857669014
10 7.397771746547868 2.695525983716704
10 8.165465728741712 2.793397886347425
10 7.641579940991457 2.7539923282568384
10 8.01650780960673 2.8790272939919177
10 7.939988531424063 2.6756472930230317
10 7.318028688297583 2.5565879725617124
10 7.98476808015901 2.7366575896261964
10 8.021818070566916 3.0289787500096295
10 7.893233683481549 2.9043538135664275
10 7.190279067804321 2.6020907638378348
10 7.610238705899341 2.9786683029894823
10 8.812005711865298 2.8463231109474996
10 7.2092193719190165 2.751538212604368
10 8.84388529958453 2.886101386959161
10 7.699059431088966 2.9473255866622257
10 8.163720236970804 2.6656108799592797
10 7.773322064941382 2.7229991472251833
10 8.111375565404458 2.6084238194160108
11 7.354285302864268 2.6239641648166367
11 7.497532542150009 2.859093739831432
11 7.858809727763382 2.759795323591512
11 7.258166804883401 3.237992413349227
11 6.908687966940764 3.082743865517193
11 7.759367526860784 2.996270915068555
11 7.6319177730304215 2.689231214873663
11 6.972109558394429 3.1990481656126417
11 7.457448080805994 2.9486978815248848
11 7.296001797821119 2.8758518441067062
11 6.943245983391247 2.833452629439951
11 7.002431643231571 2.915233551711127
11 7.3138647191313195 2.93783562594403
11 6.824555185738707 2.8618537656651397
11 7.364308106946522 3.0038747640244234
11 7.012538622458252 2.875375574681155
11 7.832182073611172 2.697941671094915
11 8.52717327230531 2.776374634045253
11 7.808811760072319 2.8657557704346996
11 7.146216249730426 3.153926937341133
11 7.120965665030679 2.906093695304198
11 7.603466193836815 2.8446259111140066
11 7.337725469060844 2.621512813659294
11 8.367178912496442 2.7904065250430086
11 8.041832727201188 2.7309439923213406
11 8.01355476245792 2.8576685055150173
11 7.676402214759895 3.080575679411228
11 8.068490067555555 2.5822644000322974
11 8.034853935429771 2.8773802026601767
11 7.3557198205312835 3.0676003282105637
11 8.548869954634743 2.7740442300142134
11 8.460780307693387 2.6444055528353774
11 7.708942329994894 2.603258217198077
11 7.640731144591079 2.7756378270736946
11 8.113936453645708 2.820948159374418
11 7.917476683423727 2.763062144953935
11 7.165558526107188 3.3668095758467618
11 8.029230421833358 2.7151426525718865
11 7.907702205904188 2.7707900488123505
11 8.376116374863772 2.6905759573794246
11 9.014124299034275 2.649473345571206
11 7.506956379543601 2.7805463227698817
11 7.956328610427867 2.767982106494079
11 8.262799641964376 2.8822552879844907
11 7.8297992409512 2.85802825510688
11 7.82780783766054 2.7436938919858274
11 8.344862027323584 3.1528933100371033
11 8.743807800277809 2.7259226795190292
11 8.943584971129189 2.7019316587456137
11 7.763434363556671 2.8144243337850887
11 8.229849961506686 2.695031736764933
11 8.719453495141808 2.6748923569451897
11 8.290454530050344 2.799688598729943
11 8.767809652465074 2.9202798460628854
11 8.543101388244189 2.796147511836993
11 7.6827005381778894 2.8481071715523307
11 8.430930878562451 2.6721529417772585
11 8.152613505604657 2.7218295348015746
11 8.643216465909696 2.6156846833965175
11 7.825710869749713 2.91774461462279
11 7.525446199398794 2.819039543681248
11 8.283959658706653 2.7845594905928053
11 8.989715957469402 2.7291059920528014
11 8.828332208542001 2.7232960085326186
11 8.40258393552525 2.6586654509552465
11 8.315442500640657 2.6298113151406555
11 8.199801535374258 2.7579433414218038
11 8.347142219534959 2.7403799084927507
11 7.521976583251305 2.8729610776248697
11 7.882062968133399 2.638580805997936
11 7.923607493965097 2.6915665422907233
11 8.24030232487336 2.8130396727125215
11 8.447295487508907 2.6664489494291477
11 7.700340279736424 3.129470868153535
11 8.702546683360307 2.6719627205218166
11 8.369074101493704 2.8963333532447875
11 7.976798542054019 3.193590267890665
11 7.625408640918554 2.679728674903259
11 7.142989286650777 2.809569316502286
11 7.088423700975335 2.9717728750500996
11 8.050724350027679 2.610880498837173
11 7.428607789001796 2.9239302045810365
11 7.8859348068750155 2.6773539287674684
11 7.3841807902734855 2.905728229391159
11 7.470560385837447 2.829935117216184
11 7.796466589643827 2.875585203797751
11 7.468431614201156 2.7600877323263733
11 7.602752438269014 2.891318269641983
11 7.971225934913932 2.642010109926957
11 7.569480971189068 2.731992987180867
11 7.236416700040319 3.1131376187995645
11 8.145539834688185 2.6441329588895006
11 7.959175238162632 2.8509447080904264
11 7.812149683356242 2.861900682703745
11 7.950973547263766 2.7806633861839307
11 8.077305095381421 2.694778901310188
11 8.200017414811022 2.820289276024952
11 8.064568310090106 2.7010287422914994
11 8.190367918494717 3.0834433438783697
11 7.581437453385 3.4160845341632675
11 8.242329843070987 2.9160014386653303
11 8.195622316394177 3.0136653867808394
11 7.808560207841453 3.0967691466333687
11 7.594232471567333 2.747878434317606
11 7.642611330076954 3.0302038058434997
11 8.07901942838026 2.8717286920154983
11 8.331718901928909 2.830829088000319
11 7.650925511711569 2.716661760643014
11 8.315621257676732 3.2032962823818907
11 8.589147672008478 2.7146230658483024
11 8.42706796202674 2.8885767394477773
11 8.3240206582792 3.0728334869895053
11 7.6972843044635235 2.7536151688539867
11 8.145842580028294 2.733541667366856
11 6.8184381540658405 3.954522000085635
11 7.3237659517636065 3.941299493813991
11 8.372987973039862 3.225872757152706
11 7.891644069887744 3.409617059904566
11 6.269431706275746 3.7729436310362847
11 7.186269692782522 3.606814843114439
11 7.686537324587808 4.15575539075462
11 7.838200557552212 3.7318588171911506
11 7.2419738019116915 3.3866718199956987
11 6.618206023010139 4.42990826538205
11 7.292656994625972 5.016352781053891
11 8.54988416677902 5.300871825868927
11 7.225094334288643 4.478947574564237
11 7.16112497081043 4.965153932081823
11 7.81593954500526 4.101921640924418
11 7.663137039239144 4.184125313563071
11 6.956029637989261 4.26774523444053
11 7.782363736959398 4.042379461283544
11 7.773981077623514 4.335257742472389
11 8.140704759227097 3.965088223062933
11 7.571943242312112 3.673285650812464
11 7.216341383938384 4.578438320828808
11 7.8916161023951945 4.241103036241201
11 7.082092746770343 4.059180856285962
11 6.770058806970631 4.293921996813322
11 7.186879780084586 3.8137401118124314
11 6.89862636623869 4.469499584342972
11 7.698975251797948 3.9837497111718307
11 7.489397996982702 4.784855609137956
11 7.239362666102008 4.415210629051978
11 6.930148647890594 4.254381429581377
11 7.75238924185728 3.7108728611133546
11 7.406801901617897 4.500733074916927
11 7.900980255162965 4.028389703642657
11 8.16466612118304 4.742099090808999
11 6.912376458979117 4.518461210134532
11 6.82545367791425 4.117223368487827
11 6.288697419711469 4.45735963387069
11 8.289992717584225 2.755718419054953
11 7.832368462316617 2.632910654598386
11 7.785282883622678 2.8597465443031314
11 8.216354848684079 2.621580800218026
11 8.429440671008528 2.7880705014443716
11 8.439093534592011 2.5787587158510297
11 8.186391695485492 2.808582392686868
11 8.54963199979034 2.913737983048038
11 8.040972506023717 2.7971130705822134
11 8.066056817323588 2.7634972076690865
11 8.333876267228687 2.6069459381878137
11 8.037772662255835 2.880506785960707
11 8.344089596254443 2.7100107864558636
11 7.364624950397182 2.8905603799883566
11 8.505889889720239 2.5773326249933683
11 8.324461038068423 2.9707948987348116
11 7.722723221142687 2.869121684746462
11 8.423083813294221 2.887106676170738
11 8.311368818578249 2.695770338758983
11 7.596251761968787 2.9986588559641496
11 8.13908287455467 2.7479768289313515
11 8.235044487181513 2.699710767058846
11 8.355608772227873 3.1686298855749766
11 7.9767945000470055 2.7188072100895413
11 8.637001488462346 2.720684934860296
11 8.011793989536136 2.7090432351978695
11 8.6460773607614 2.8190458099891895
11 7.879047985837409 2.7029004711898525
11 8.010357928293313 2.672887316217863
11 7.683702260535563 2.546384104311531
11 8.507181163900079 2.856312989536712
11 7.381236306248317 2.9960159897402088
11 8.554256463309818 2.7582682627884374
11 7.6117497100563325 2.798433058053624
11 8.303644291210261 2.855987497177294
11 8.322326128895407 2.85631295004792
11 8.094401642931766 2.7917126581945926
11 7.672357827070166 2.7167390444954087
11 7.258615100460321 2.7660024005967423
11 7.611060019992295 2.7231547702337195
11 7.174381572716918 2.806975309293364
11 6.788733407727968 2.633952498854924
11 7.8595548828175845 2.637188226159281
11 7.261047114018507 2.650158629858107
11 6.774794520242403 2.840954938881066
11 7.642568476885582 2.65361180055979
11 7.720037395098316 2.593910527892887
11 7.194212535393219 2.8536850037253934
11 7.170773968771413 2.7573310563967484
11 7.304803905600856 2.769840744602207
11 7.74808626862356 2.7698789947775886
11 7.7749482783563995 2.7264172838195564
11 7.503732558449045 2.6845864723056883
11 7.64393548945969 2.8422593210480525
11 7.27709106573551 2.8946621983396215
11 7.141927250080179 2.7783445655047885
11 8.034055496385651 2.744967834962225
11 7.709507147989942 2.572559781257911
11 7.783687560626395 2.786752781596488
11 7.620312178485064 2.68338090431288
11 7.74866175484981 2.663131293652889
11 8.029157032786097 2.7124065754184574
11 7.602777915899066 2.9137425306942277
11 7.895424691553381 2.5365263610873314
11 7.8188127314304 2.8295987604474546
11 7.4811776336513365 2.8237500300395606
11 8.137328780589735 2.590635404309592
11 7.701366418930356 2.7061636189373113
11 7.88212714832837 2.6345534253667062
11 7.4145558953417225 2.87770541073967
11 7.930644819464445 2.613193619245733
11 7.474294666749884 2.655526599492817
11 7.062764049401807 2.788488399115265
11 7.582384852750283 2.8711688586184945
11 7.812873661183999 2.671452514978765
11 7.321808721207015 2.9398658363698456
11 8.310798083669962 2.6315890640472404
11 7.529572783748047 2.7344451232271814
11 8.107973607316534 2.748976720534785
11 7.824354861086131 2.8579961874750137
11 7.139401940773468 2.8139306717865393
11 7.658904884493642 2.7702050788258314
11 7.624829586307257 2.933285329034015
11 7.754015394268206 2.8910634580346577
11 8.071910970849618 2.8082299052460695
11 7.185245777412432 2.7131188217359266
11 7.4012029496360405 2.740164979184756
11 7.12840897353248 2.862841270745152
11 7.710497590774558 2.7331872189323945
11 7.501411071007647 2.6580068754141943
11 6.987089854180425 2.9924973316387415
11 7.379369104764209 2.9427816160323026
11 7.769307729702902 2.6835825920721645
11 8.565149351663807 2.632784078652095
11 6.993767733699468 2.7632581154516296
11 7.0697844415671485 2.8635402897229643
11 7.18588642324793 2.792421032213876
11 7.8603166463199825 2.844574560028108
11 7.551720611021385 2.7248513696341465
11 7.3787794516649665 2.64970728420197
11 7.390754100790529 2.581565158263859
11 6.780334574026707 2.7927551356159017
11 6.849757145135049 2.769551617040826
11 7.988129794845808 2.720086508966372
11 6.904599794535835 2.9465742982661514
11 7.656195480048427 2.727027610922643
11 8.261121025343382 2.6254041143356117
11 7.675978872282895 2.7333204733004703
11 7.489647340414983 2.579119608847009
11 7.803168401651219 2.91121394634335
11 7.049583450486664 2.8583865814921268
11 7.340983520036865 2.6764706395378455
11 6.9838227226589575 2.7670045291961762
11 7.186470634850291 2.6618653159579337
11 7.209832399573596 2.9195529548878363
11 7.752971218402777 2.713757357726331
11 7.368394286016627 2.8047535938282286
11 7.890144638793254 2.8554748828114924
11 7.587649468479976 2.67792854647544
11 7.551865267949795 2.8732321393989775
11 7.981914931411741 2.6819357970385505
11 7.30928440384563 2.7430944281107905
11 6.836989442601874 2.6429868891283297
11 7.492726222150614 2.775430007733448
11 7.438867756495077 2.722839558588962
11 7.785611955366598 2.6895371129555166
11 7.248485886428356 2.7073752001909757
11 7.234797599076419 2.709320870967363
11 7.625226054298338 2.6852234177342247
11 8.010377540404313 2.819581283338569
11 7.536699306944357 2.736773141124241
11 7.444382629610674 2.7221852597021723
11 7.772489276090655 2.6254820796259266
11 7.688435746443984 2.748628816846766
11 7.766470610295571 2.7096065771522593
11 7.579495321381459 2.7152110488153363
11 8.073762652251707 2.7175229119244153
11 7.747022224881491 2.660127499788891
11 7.658409557156493 2.9151774610326893
11 7.193211702517445 2.6997665746403596
11 7.971411078353627 2.7699858340432764
11 8.117638797780701 2.6858560583782616
11 7.261301016046354 2.98002831710325
11 7.6154112790683115 2.687229113332871
11 7.32328107500044 2.872719248735961
11 8.094173126428112 2.660822684355859
11 7.267861492230693 3.186634267955244
11 7.474769824181587 2.903580445268891
11 7.731573321116993 2.6189108725245083
11 7.456998856340146 2.674200642003431
11 6.838987270582599 2.854079164522318
11 7.890479151249521 2.652479721108616
12 7.572675053251986 2.675646045095084
12 8.050596117170969 2.632176387909509
12 7.990137454137135 2.8806609349022088
12 7.598682164203901 2.7197650798315176
12 8.524995449517 2.725406045970187
12 8.075032695529453 2.627912885601768
12 7.253219913546064 2.9729158511747977
12 7.296856888039436 2.826710230945167
12 7.253740257668168 2.752926192222189
12 7.957355049936735 2.76936057084058
12 7.394241285076522 2.9263938181900384
12 7.761242741608816 2.698972202389898
12 7.918603646033661 2.8243020609368994
12 7.321305115029173 2.8995808748265497
12 7.928333628975675 2.7386084188811215
12 8.105474692226666 2.6488551906070694
12 8.236130475695765 2.578787486417844
12 8.12285240352289 2.7227197484808605
12 7.779725892956685 2.679648431978473
12 8.290490005195018 2.65718418633755
12 7.317348595352491 3.080108776733308
12 7.545360801283726 2.9614707163558713
12 7.885862447175081 2.743462068832726
12 7.757009054251286 2.582133483461716
12 7.7310744106013365 2.889625283815596
12 8.12750932594705 2.7043099105641306
12 7.828949833296067 2.6903132112065
12 8.472726133736849 2.792591605304951
12 8.233647599840474 2.7321389319412512
12 8.6729274002391 2.8206836485493723
12 8.793725618086558 2.68448604886154
12 9.407348375835383 2.872422977584799
12 8.72419866654224 2.606543603457971
12 8.434452168542386 2.880534272329455
12 8.215896590638659 2.828980978109846
12 8.692037493248531 2.8914699163386453
12 8.736283776849895 2.7374252608512384
12 8.468411588772199 2.734188826086487
12 7.7986064623562035 2.7697062094555407
12 7.166839182058894 2.7625123913817955
12 7.277997506873325 2.983797219136695
12 6.723440643288637 2.9067903691278323
12 7.569880615775463 2.7600191639381446
12 7.4460831848286775 2.607208159203411
12 7.153575497746757 2.7650517796913725
12 7.069705689418536 2.7206284574691986
12 6.851512861631623 2.725948638200674
12 8.171173207014915 2.584068920899891
12 7.209135880013977 2.852405764873482
12 8.173386829888054 2.699582966604034
12 6.810804000523586 2.682862790922264
12 7.406273885366093 2.8856109153023977
12 7.375783783507715 2.862989100562685
12 7.195539103824514 2.6659515085094507
12 7.399907803999078 2.617123612051565
12 7.874380582174275 2.7987051918337986
12 8.225203083109633 2.632159086246262
12 7.572838486646253 2.768324196580481
12 7.089763842863522 2.6111020542658987
12 7.419739404315664 2.740968096939122
12 7.199719232707925 2.8812102610417427
12 7.326488115946523 2.9295049767752364
12 7.835940027577084 2.6797931807310484
12 7.8169417119409506 2.745737678307973
12 6.799268420306073 2.7673434280559004
12 8.43047713570163 2.8555692408302495
12 7.808751342605294 2.627875880194048
12 7.4466656362134485 3.0382592944807874
12 7.495693272458324 2.762366173209498
12 7.178403984420035 2.8054626740682544
12 7.8630715402939275 2.7309228285050047
12 7.921587767837191 2.848432304757138
12 7.512442984131916 2.8279877550303194
12 8.535991214277963 2.6076522525034975
12 7.738406175466707 2.731575947002574
12 7.605864931147356 2.7782915343690315
12 8.146637547238521 2.585899953608051
12 8.218722618440424 2.747036839885519
12 8.075347609160662 2.845798999504243
12 7.603441707174625 2.8002691003671147
12 7.475342603707938 2.5961827975489404
12 6.776334926425394 2.8788007140975034
12 7.617189478111519 2.972357236978331
12 7.694066359481552 2.8380522635995833
12 7.731934369824327 2.8746078396833576
12 7.7994229059264395 2.7022738122659895
12 7.368027863231943 2.8804438923115976
12 7.41591528468936 2.9097128886189987
12 7.8045304336121895 2.6824525130856745
12 8.331106216267836 2.723514190818169
12 7.714788773219336 2.7557868276395245
12 8.1695635213116 2.7242202712927392
12 8.106822043627423 2.859818267051175
12 8.1145933616885 2.75687681841221
12 7.65981021981027 2.713854083083782
12 7.778830962453299 2.5739363846979884
12 8.059837054016434 2.8535000335708034
12 7.637471872890194 2.627040304022767
12 8.06534069044272 2.6686601724000494
12 7.973413509775984 2.631319030035424
12 8.176421831061756 2.8908309889523314
12 8.283833146759054 2.847402120408854
12 7.981826181093443 2.6553302829988956
12 7.741503620408516 2.6515121543370634
12 8.349870234668314 2.7600156505421922
12 8.18213345526909 2.9428291037150522
12 8.242994428983396 2.8722651462435023
12 8.517094072374597 2.5489905239885924
12 8.083044137532232 2.658904013439472
12 7.793232520213711 2.7989467248496305
12 8.06834200703169 2.6818234436180752
12 7.8860442702406 2.7718833221808135
12 7.7223334306926965 2.73520460375227
12 7.0258556372778465 2.8724357024824108
12 7.634079902748728 3.0364903635453855
12 8.52518959549645 2.64711423926809
12 7.818135633911317 2.8209526101454596
12 7.88750939937508 2.7640317157821337
12 8.402539253807184 2.6659524358948525
12 8.281652413951617 2.685513624528827
12 8.457088557050211 2.813897040716277
12 8.293292371611443 2.7303779888431268
12 9.028857208260074 2.7672763996112195
12 7.771676680166277 3.0056289624574974
12 9.061351474643075 2.5919380674174297
12 8.317547501552177 2.770073111346586
12 7.943831265009415 2.648997384324842
12 8.294293862164716 2.5882063790275494
12 8.359080214573625 2.6988231167593506
12 8.117710793633947 2.8935886782323488
12 7.315482268831756 2.6760606768839827
12 8.068282809150558 2.9148756269477474
12 8.050773365682556 2.8219475496800914
12 7.783781502897361 3.011895896641229
12 8.270247083989812 3.047219911212612
12 9.135559123677535 2.764671975079569
12 7.756268154676809 2.8095472948220173
12 8.29495057201554 2.6916632435020347
12 7.353442572126337 3.229120154113279
12 7.907642108075929 2.7562528864276694
12 7.747639909616002 3.069767800387616
12 7.572698171713063 2.9320804438999155
12 7.997772014491424 2.916512127616218
12 8.07419369114519 3.0806494938621602
12 8.38506806597014 2.68279284418558
12 9.332838482468247 2.682243019896374
12 9.191907615415829 2.7497356223143914
12 8.535052757704705 2.897675577963884
12 8.461375253668274 2.6791904814915197
12 7.7861742808074395 2.871521993595304
12 8.061608752198827 2.7178956831698478
12 7.9517681911431595 2.757308782098281
12 8.017968133967244 2.7712945233471276
12 8.292925284130266 2.657551032044343
12 8.313044269798224 2.8922972461963217
12 8.791433096963475 2.7734911662610595
12 8.818160140223396 2.6887354603821083
12 8.78897274907079 2.613640317441658
12 7.893255040057872 2.9069795729369643
12 8.51782798973914 2.8043727837972274
12 8.96896748877135 2.7115132648118156
12 8.72335374448611 2.720299041256652
12 8.580417130888412 2.6922659652412784
12 8.517604932679413 2.752038038840916
12 8.729132159584328 2.633794599161132
12 8.382688347597535 2.743095564790098
12 9.115033181764467 2.6163199615474166
12 8.022089906963144 2.765773586619226
12 7.7231026043132935 2.7606497950623896
12 8.037557318088336 2.7533638800900637
12 8.45789753704468 2.6697751072315907
12 7.778063218633335 2.697202846160834
12 8.519797577560873 2.8971080875806785
12 7.793290032931152 2.5909765226834454
12 8.881167407495727 2.7225656264688602
12 8.462412698994486 2.6764618813616448
12 8.251601184231486 2.8200359736356764
12 8.49894025516323 2.637292291713041
12 8.47329948498001 2.6611369860913654
12 8.722625578949396 2.6106077542376296
12 7.895844391046158 2.6675438102405318
12 8.148638460855297 2.657083654219496
12 8.405105601087518 2.9068127652993554
12 8.53925241564072 2.7268427879801873
12 7.917340684726128 2.633955743863028
12 7.621515706849623 2.8807929033994166
12 8.119247674364061 2.62348426903097
12 8.118693177538807 2.6030596320252557
12 8.549773348182624 2.634665060508168
12 8.477366262193835 2.571565577742758
12 8.14163185454078 2.8162964255342557
12 7.253164996984737 2.700093590175952
12 7.074980501240693 2.7946753813199554
12 6.872179830334959 2.988831908671657
12 8.090248070392345 2.6973277107155584
12 7.1599301093033265 2.686331063942611
12 7.66222574158724 2.7505688978061573
12 7.350605489560462 2.75641091900175
12 8.178408682486221 2.605709238138827
12 7.761259664996587 2.6949328401375032
12 7.213592358017836 2.5330935050887216
12 7.3901298069448025 3.0407774565155608
12 7.18078236984547 2.82750403666031
12 7.5050299649885055 3.0224083036837293
12 7.785290798932593 2.6902418245983166
12 7.522597125230701 2.759110573016827
12 7.191070074105537 3.0310314778141594
12 7.790564159805358 2.796548581840402
12 8.36656380181785 2.78722381580115
12 7.525188752174072 2.8590418079237794
12 7.798474476171994 2.740712313282864
12 7.567265191104531 2.673804695230461
12 7.815981716626003 2.674385123472632
12 8.606763494227469 2.8511467520025366
12 7.533013035271746 2.698527304995036
12 7.8761366497301335 2.7740806955353077
12 8.190752184194567 2.8530042146875947
12 7.464760958500993 2.6362085209561124
12 8.237632668274772 2.639519642181447
12 7.239879275436061 2.5996527188181093
12 7.964852393300552 2.8277902102103845
12 8.329421427347354 2.726662668152818
12 8.116006958970983 2.6873894794616837
12 7.887476873557524 2.7172067189509406
12 7.480322653954657 2.6458252274966045
12 7.596628293162527 2.62851575893911
12 7.890950475543008 2.8180602417856297
12 7.241911055976726 2.9147038387063517
12 7.770095280941472 2.706077476895335
12 7.424432429660753 2.7454947861873933
12 8.086526647085385 2.8647248355323676
12 8.024042706408753 2.8024940223220303
12 7.910865022172323 2.747560237509688
12 7.564262518514343 3.022161600341974
12 8.524916319681196 2.6742281493603817
12 7.970543871741915 2.950205950672619
12 7.348154561631964 2.7103832921498734
12 7.738827124988342 2.7394398625069787
12 7.93805344357512 2.670796543851897
12 7.563404397928778 2.8968415245985377
12 8.046556865182989 2.6795716939396947
12 7.654845514133135 2.7631975467474534
12 7.9933351589255235 2.7531394586276248
12 8.240201682864118 2.9164929344994484
12 7.310617829682972 3.1051168272828096
12 8.488437769392254 2.8373223901733984
12 8.011761548783156 2.8173305428383535
12 8.370866854730119 2.728078464391116
12 7.294137814528812 2.750744100787221
12 7.607464559531285 2.9197597450528607
12 8.421449752837505 2.6009449921049534
12 7.930401729330264 2.7523049717769172
12 8.808012363884071 2.8278307385073886
12 7.945310900994872 2.9629275256935834
12 8.27573788376118 2.9324825674708275
12 8.532678859936562 2.8273392210403405
12 8.498233454971318 2.7040604772885426
12 7.556893701142332 2.7686181499326676
12 7.727631046865897 2.7987329314726113
12 8.106871843770186 2.724990802088139
12 7.62133747484222 2.811409868862132
12 8.319003282828195 2.664799849641788
12 7.916313131239576 2.739466987696959
12 7.423326523334742 2.8795850926457613
12 8.128557136695648 2.7310604636862172
12 8.241549948634507 2.854881032696487
12 6.8340752184349 3.6652354526613964
12 7.657813795167463 3.16883630533193
12 6.6220203079818685 3.4850542276511565
12 6.368303573252681 3.531405887012508
12 7.0497575128086725 3.1918510946082805
12 7.180199673209288 3.512120736654536
12 6.975775667732091 2.9182580855430946
12 7.718495698750376 3.0159324412624717
12 7.439881592043296 2.8013043024428748
12 6.682693489296818 2.870004545418296
12 7.352942969952677 2.8463489919117944
12 7.72935401692114 3.1207044004961677
12 7.3520112446115915 3.2071223515901
12 8.761187142026726 2.8109674668387967
12 7.888952045259096 3.0542942916937075
12 7.862232121903753 2.7423614813542745
12 7.809228326660894 2.7418100265618177
12 7.714219589668734 2.7820702053582775
12 7.768068696829134 2.892394264676606
12 7.5930446571480505 2.756282085784391
12 7.7453558167567795 2.8779607493957813
12 7.593196756421089 2.8149089253018875
12 7.949246706181423 3.007254646629272
12 7.712669060510173 2.7030070991556
12 7.621308458055218 2.818567378639931
12 7.2019069844383266 2.9769876251691345
12 6.366818972804464 2.6923506468923053
12 6.731988043326753 2.916130947651398
12 7.064523663944519 2.907504276132125
12 7.0715397687210935 3.254919859565458
12 6.951473401301988 2.7426685143031326
12 8.44102015987961 2.7423214703517296
12 7.907672185342632 2.5751280513069603
12 7.12470483728991 2.8890712610208262
12 7.083480101295468 2.6825685566628468
12 7.54747861477709 2.754672532410599
12 7.249419603298717 2.961236729992979
12 7.006094449854984 2.93535385511604
13 7.460397585737959 2.803475919335501
13 7.385952332454043 2.763363759370139
13 7.842951906207646 2.5898918192537637
13 7.693852026005177 2.9760587217283088
13 7.0446741256632865 3.2958454248738236
13 7.5641427040459455 2.7469653965776004
13 7.508089431329814 3.0866688935145263
13 7.147604063327691 2.7499562221129437
13 7.865229069307909 2.7091149354340276
13 7.537041400451469 2.724201212746497
13 7.705562749271383 2.7051938643203934
13 7.685208708140723 2.7126470064134818
13 7.458773903324024 2.811482564481333
13 7.583600796711599 2.8604349102002775
13 7.388973713935927 2.6986456222535797
13 7.4416123678148605 2.7834332051581208
13 7.720417720493479 2.8744912703433516
13 7.450943248079882 2.8573994717842
13 7.080632250091824 2.727811598241647
13 7.836081582922313 2.8160951956933813
13 6.993877573644846 2.8045540314483355
13 8.290849102683167 2.6702680108822903
13 7.670147630562427 2.7378090667806374
13 6.180037603786713 3.33299449870993
13 7.3333273281249145 2.658242404826586
13 7.451301624918359 2.8220461654606988
13 6.866561425112411 2.8205760965055897
13 6.512487306516178 2.9249428951220104
13 7.101150649680292 2.67335365356483
13 7.473233459967335 2.758401754223336
13 7.240842677443035 2.7549759342467235
13 7.053104520774361 2.841252987753548
13 7.094231763020816 3.3607832762613516
13 7.983014265939634 2.740269293342212
13 6.9996392184984835 3.1053017194257633
13 7.7174355570580815 2.616670013797305
13 7.282726180824165 3.218583128707212
13 7.727469522043686 2.9754511842411504
13 7.544127969152616 3.6878026718547425
13 7.993472053446209 2.773505785388717
13 7.236236949712556 2.8812683418159026
13 7.54927942576416 2.9391190989555613
13 7.82293693916088 2.704160026911483
13 7.291716169466801 3.788031277692056
13 7.4734700575629525 2.853027159726519
13 7.0911812240277206 2.711590650964214
13 6.702073345384473 3.552049267275405
13 6.986305559526863 3.331179010733535
13 6.329802760540921 3.309895953957622
13 7.1250288877064625 3.033142151838967
13 7.646758923706181 2.7651510252897626
13 7.426336682540676 3.1347101225049383
13 7.4678173009650575 2.871986696221352
13 7.489417588686558 2.683597289927701
13 6.68581346920792 2.9884391189107453
13 6.801554555926254 2.7379944052552005
13 6.832037286147146 3.3598603326816043
13 6.645940780890768 2.8846105241983255
13 7.608680793196374 2.800067623978589
13 6.8476212020118705 2.985712069373065
13 7.236378405745976 4.400460352646947
13 7.025976307210291 3.301126671866766
13 7.413159565924123 2.725756652817082
13 7.786264029309357 3.116135913865925
13 7.993907621329146 2.956426828708127
13 6.5704733864989615 3.502703207889488
13 7.5600836142723695 2.621278651152477
13 8.074095052875217 2.6657565520331086
13 8.670649291038934 3.105390000786059
13 7.304405222998555 4.278426465379239
13 7.238107286794673 2.7302149092275374
13 8.201737034851192 2.7970005698201827
13 7.3784753762590265 2.8410067447029803
13 7.498390786381567 2.6925704926929597
13 6.602348085985687 2.919105644285743
13 7.565820123568616 2.7403701213532354
13 7.1742966447799486 2.853469400717442
13 7.424687591639289 2.833691553099856
13 7.5883419685139115 2.8287151869358502
13 6.931184740713264 2.636313702079144
13 7.18910846419513 2.785116903463261
13 7.490520994890196 2.8089602325608665
13 7.444990047910254 2.9093829307692918
13 7.522353208076281 2.6783063019535263
13 7.817404191880899 2.5222789334758056
13 7.347206996883309 2.6793740671265147
13 7.215949179731049 2.5872427234315296
13 8.34966753457013 2.8023037478444315
13 8.02123829199905 2.732789408171454
13 7.99707830161289 2.744599433298333
13 8.285977854220464 2.6459963521095937
13 7.125677782899017 2.9285875779656565
13 7.641768593677951 2.650693929027097
13 8.251163235165397 2.6265962769531184
13 8.129508597731771 2.9076084788038967
13 8.26913004029721 2.7518211457876274
13 7.737463123200288 2.8816556308699313
13 8.119708140280387 2.6524468569862765
13 7.826605481566311 2.777039918556883
13 7.374672120889573 2.6996082267194557
13 7.459616972347515 2.7177685259795665
13 7.454801517451831 2.69090482314673
13 7.575222236518582 3.0313483460128507
13 7.733590834703968 2.814746877814569
13 7.780286064702619 2.6930942379020393
13 8.13007480779722 2.698508932751782
13 7.469629629586766 2.783874892955643
13 8.675434039852702 2.6795848637052093
13 7.6690694618043205 2.643583756944093
13 8.227378968187468 2.8508278849495388
13 7.559559815305969 2.781471800145115
13 7.454354651424866 2.8073278638950376
13 7.036808320670885 2.838144686394767
13 7.994610957337744 2.9857931798873487
13 7.72681361462966 2.6654574405994436
13 7.48067943227195 2.768380883844356
13 6.911759333384959 2.7331545993522917
13 7.128898728017184 2.7368315588654313
13 7.170605034661924 2.530584845937218
13 6.982548855202879 2.8003868065273
13 6.9028573131125555 2.8181785525589493
13 7.464633479112175 2.85619662414583
13 6.8583458081379725 2.596367777082986
13 6.556731513871332 2.738937845751055
13 7.297501821109094 3.0432443102829656
13 7.4383250247840405 2.630534524690623
13 7.084447069946321 2.7732891870766436
13 7.643110565647362 2.795968951112713
13 7.002182230004215 2.9063217192604256
13 7.3730132164987685 2.844949234035362
13 6.815267748731936 2.819287458218707
13 7.468664798563164 2.8167710127501393
13 7.19525342858918 2.6265647518425306
13 6.688596466711857 2.7392505766263486
13 7.595450748128417 2.685459499850551
13 6.75915723005401 2.6709017571130182
13 7.26837575551793 2.8445384561546727
13 6.806100351130898 2.7287246592643406
13 7.107962243697338 3.007062724071689
13 7.042128525963845 2.835279555947556
13 7.355958684239337 2.5921997724129313
13 6.989682247450818 2.716184492053905
13 8.33332307746549 2.7498286036546347
13 7.615704973047555 2.6696158630939517
13 7.72315028577399 2.6297532490764217
13 7.568940026297227 2.677167960731526
13 8.023409280757752 2.7321145150719692
13 7.74934055564631 2.8669000483983798
13 7.974572779409385 2.692664976498611
13 7.456928919067964 2.923538384103248
13 8.07126936371432 2.7016690131648415
13 8.82195635801364 2.718961230729537
13 8.086263469346322 2.6831333289505204
13 7.60232539033713 2.930046215006886
13 7.226843797326053 2.859524196568418
13 7.744377395746672 2.703501464253366
13 8.049926558163262 2.88892543233711
13 7.929760375178375 2.855609253201682
13 8.00846162874404 2.873367600072712
13 6.9233693489296355 3.0558431975501783
13 7.833163177167534 2.7113515703549145
13 7.581985186789121 2.8130652744161924
13 7.152691380729097 2.7791846257265767
13 7.167299046732089 2.8529861687368263
13 8.107710530744628 2.964090168962245
13 8.256719906929844 2.7558124315227635
13 8.528134300073356 2.670144311940506
13 8.06976927599677 2.6859502828940336
13 7.815904242460574 2.812806800985133
13 8.065634587068056 2.911309783363625
13 7.7493169457484 2.692383838546364
13 7.461296081056425 2.928187679924892
13 7.775146419193122 2.9886296207788083
13 7.675864926898289 2.9254380194497647
13 7.517164030393608 3.006178312147892
13 7.691475557418743 3.0310655117130176
13 7.578600060130695 2.680755676079553
13 7.983714581780095 2.8082171520628956
13 8.065868122604085 2.72282979932271
13 7.911572076951144 2.9776590038035224
13 7.949012658915117 3.5355826159850454
13 7.767045450901646 3.9615635305270365
13 8.632932421743613 3.6077834726289493
13 8.5511318873882 3.6102757254081395
13 9.1355797529845 3.567700819148096
13 8.825240234767463 3.405940268346755
13 8.642826071671685 3.6875794443568397
13 8.59966994125282 4.639689911970177
13 9.173197294405188 3.5532124051143934
13 8.370606462702995 4.495984364339916
13 8.192900545500251 3.4821234660459734
13 7.125937528716168 2.6862026115509474
13 7.819245855405154 2.622165844402423
13 6.967421052070242 2.845473101026477
13 7.153519150727197 2.7284719260855432
13 7.535977464832763 2.9524362484427873
13 7.935865534672816 2.6245079872507153
13 6.889082143296183 2.6764211833952487
13 7.403158641414375 2.755102748429564
13 7.281592654608601 2.888804058895346
13 6.931097151891154 2.758365872058308
13 6.974126533136626 2.8368135437227497
13 6.40816350827199 2.932425561597396
13 7.776541090545567 2.6581763834618513
13 7.339830989540803 2.719267662200323
13 7.202016275647671 2.727921436205131
13 7.337534277862838 2.8441520778493468
13 7.578186967742283 2.831848801762124
13 6.998355892923459 3.027773011504531
13 7.3747758239143835 2.885305608401268
13 8.020104448504368 2.6144170836679823
13 7.582214801771347 2.5621524324054725
13 7.776328308121551 3.0148003088979287
13 7.268653175666823 2.644247652864136
13 7.979743206644629 2.655373295041778
13 8.365461354826174 2.770731775864332
13 7.626943999506567 2.843808353664916
13 8.51244964054631 2.859251146237493
13 7.191683218944348 2.748037583223644
13 7.704287281154961 2.783451775468205
13 7.164360224551015 2.848352975940285
13 6.992173147322555 2.942966059449857
13 7.318592378392923 3.0905866895050833
13 7.137414547018505 2.8361678505913495
13 6.916692786385945 2.8522888819090935
13 7.260455782379397 2.639267415832261
13 7.672600603486485 2.682736470981505
13 7.557786254113826 2.799102602328844
13 7.8392618086469845 2.7261079933601358
13 8.224081173646256 2.705863568978732
13 7.574367500605808 2.621639293989872
13 7.49894412659887 2.7443846635936433
13 7.201939306573156 2.8173182634058582
13 7.578823038712379 2.854216675472694
13 7.166685120261275 2.7241620806942595
13 7.572053395925485 2.608447331909267
13 7.494513222348506 2.823550850806995
13 8.04826067675415 2.777714615177587
13 8.618356273417987 2.7026649307831665
13 9.005256125440159 2.597842844121869
13 8.502127637774294 2.7030851896545527
13 8.49110751937308 2.663125241897681
13 7.393639436487375 2.679949370596703
13 7.139224222238912 2.7518115269611094
13 7.58199907178487 2.842036558916531
13 8.014213667813298 3.0180289441582215
13 8.110837991417814 2.937728379774686
13 8.173052336118337 2.8020748307386434
13 8.33650162141227 2.792958228855923
13 7.65407104317568 2.6802354530179024
13 7.53396431231598 2.8549541933691236
13 7.952491512391265 2.7270163212822536
13 7.865569752937842 3.1762288819157307
13 7.94779193085763 2.7738105638401422
13 6.717857171919917 3.2046728008890453
13 7.633818029735768 2.9462800997169665
13 6.748514454897108 3.077827795026366
13 6.392081089634505 3.0021210555305373
13 7.345603655413231 2.787761650030542
13 8.044628492823295 3.0243712004924403
13 7.145244935084678 2.763456808092546
13 7.248690179365801 2.8219904819114916
13 7.105140178475716 2.77143545035841
13 7.45006984695876 2.708760399392691
13 7.1540629030201215 2.7900209485680394
13 7.20678834453686 3.173550110169368
13 6.716480036538027 3.0378887687328553
13 6.511298553724069 3.85945828763302
13 7.553025010748405 3.4975986848048675
13 7.21225668877843 2.9738124980545635
13 7.000850040543554 3.0090019045659724
13 7.532100446853164 2.8571663392023843
13 7.849455927267947 2.6938900417840683
13 7.557647454799231 2.7540593522998957
13 7.196610629800552 2.781186321849626
13 7.521031409716716 2.67919863264744
13 7.285275453313142 3.047559013506013
13 7.3226406532967685 2.8044551090168466
13 6.986598356519924 2.7725665415266527
13 7.570663479512594 2.7502523497843527
13 7.485402195895417 2.772240700396063
13 6.971573402784573 2.8388309378611676
13 7.039483886804149 2.7216806474310844
13 7.292091856884758 2.8703482214357185
13 7.165827451549472 2.795951570056022
13 7.643678700694374 2.70126044949325
13 7.444392704821243 2.8318326404014593
13 7.182501436982852 2.9570577456740614
13 7.182003847070717 2.7930826012124963
13 7.571510542862459 2.811763126981192
13 7.4820758283483215 2.7086092485069355
13 7.568248609595443 2.693672426612146
13 7.583941208844588 3.024656699182174
13 7.532392162928924 2.9209695773580484
13 7.701197073400386 3.048454277896853
13 7.534785581103313 2.887697399209835
13 7.618649092749429 2.6083238165026774
13 7.670957416169934 2.7540320407848675
13 7.39836535042525 2.6368038198765715
13 6.9802712101388105 2.621425695717518
13 7.027041707291625 2.846157008662209
13 7.193675326266824 2.8537240468663256
13 7.133602917306742 2.845892152072258
13 8.033316755082653 2.9171245615260553
13 8.036513955781363 2.6657215483003966
14 6.895393181847329 2.8387460519929992
14 6.48031463159313 2.9450780784156048
14 6.747885287670279 2.812285291682587
14 6.715068885827233 2.7457398599653873
14 7.126387123563162 2.856955023805572
14 7.188660398276357 2.6001596232846396
14 7.072154740233119 2.682170588868969
14 7.22314746355961 2.9881196054069803
14 6.769607794385632 2.6678945657038406
14 7.490734590919887 2.7512499605124954
14 6.751400290128874 2.9366711803769414
14 6.8230071068752975 2.867957165950414
14 7.492087024955742 2.653646789963996
14 7.301908684656815 2.7975670178130385
14 7.768678412126462 2.7780587901236977
14 6.986945154447972 2.645081985954398
14 7.736207325219416 2.8221389159162427
14 7.849407557435941 2.7691581786933903
14 7.533031458732164 2.93488638712882
14 7.337921891598837 2.8975559462704457
14 7.287896112525379 2.6443728345654463
14 6.465754200065031 2.641756308264827
14 7.57484597077458 2.7097578816856394
14 7.254513683125338 2.665073801475515
14 7.210430422803006 2.794121243083299
14 7.562788565262423 2.743327926725246
14 6.635316346851529 2.8497546753533802
14 7.250890590637906 3.0531333127866476
14 7.9005977164715295 2.674783099780804
14 6.531235021369862 2.8540156740828664
14 7.498327507322705 2.934863187099766
14 7.326649066883969 2.787334653713401
14 7.69949502712062 2.6537867221974487
14 7.451914367480926 2.8046136965104824
14 7.046225534998441 2.622553700962267
14 7.008430156548459 2.782951575646098
14 7.853259795837521 2.8551855975067797
14 7.5325983221072965 2.7089761053458425
14 7.836635321639019 2.7049157608272774
14 6.974820018773785 3.1638160754123197
14 7.435690782793151 2.7768384557590666
14 7.255884171016312 2.7896011131411504
14 7.7632905582619465 2.654134057828435
14 8.610022190511058 2.708816469296521
14 7.322247951978292 2.7907484655535812
14 6.331924607273455 3.0069091897979807
14 7.360922561147885 2.7877831475416284
14 7.661558781698258 2.8334629278828007
14 7.491593587616101 2.8094436457145173
14 7.152837433256941 2.6825352202885964
14 7.444324550909489 2.6203933470709133
14 7.636033203163342 2.784823262468298
14 7.738323548894536 2.635502420452769
14 7.242560144993468 2.9215045172048772
14 7.46621662450205 2.7274769763048297
14 7.313633623078123 2.8130419410621768
14 7.9220687993486605 2.744938826245187
14 7.023658342278412 2.9780498133466047
14 7.263399700935618 2.7996811445755534
14 7.5645676249749165 2.8029331427970923
14 7.44202678073496 2.7728429321999295
14 7.127439158633885 2.715155165462067
14 7.0145224541240525 3.0745445703398384
14 7.429586588934488 2.663335252681207
14 7.256596430510005 2.7692822670888075
14 8.553147362282113 2.6470358055659315
14 7.861690106996756 2.7464145135830376
14 7.788481577919578 2.5960459014995934
14 7.180325589787167 2.79730232061825
14 8.19718929536636 2.7106082033651564
14 7.251881689345874 2.7634211999401885
14 7.650798826774606 2.905994906077147
14 8.00318000639583 2.782526132296738
14 8.360297313096305 2.7043943409259303
14 8.098718516138073 2.605063818313183
14 7.593982012220146 2.8442955661916622
14 7.343903585456455 2.799361152339972
14 7.3389291869855375 2.7973653963961143
14 7.166820317482822 2.8273922526685937
14 7.552358120509234 2.9207151678453793
14 7.688673150353433 2.7140383060490785
14 7.202415570394664 2.8439696064222035
14 7.425477204830674 2.884830122328435
14 6.752409438648283 2.8524969860286515
14 7.567273899361571 2.691787290771437
14 6.782832313038948 2.8347321054566654
14 7.84569437788805 2.6371544159699827
14 7.734429524425488 2.9070887495164692
14 7.575563638799306 2.6387758693725147
14 7.109302733564654 2.669939594686507
14 6.941200447872855 2.705303948962
14 6.855611330558906 2.9293498951501173
14 7.627575419983371 2.6125420634424064
14 8.319994466701187 2.6495050994824525
14 7.166594390011534 2.6234892636180365
14 7.814238806152839 2.4977296412108707
14 8.14137781426467 2.7455770899850163
14 7.3149158533496275 2.8194594661282757
14 7.6132842475422455 2.6454632049565077
14 6.859556573292332 2.9329662736258912
14 7.497391944034336 2.818061324544805
14 7.556491021492041 2.6179754990840105
14 6.72557088430962 3.255762271238625
14 7.008212089597691 2.9320865254468265
14 7.212650070196941 2.722695636442343
14 7.289698238100466 2.7475102345523745
14 7.19078875999725 2.7777981265596075
14 7.630720117958878 2.9186078218737146
14 7.560296834492533 3.0785056044898105
14 8.031575768748445 2.6942649458894974
14 8.040483455716403 2.752830017233435
14 8.095465876454593 2.83128551251757
14 7.442157920852385 2.760516537893774
14 7.34864171404812 2.726161753039572
14 7.765100981917071 2.683173228652793
14 8.60514676679963 2.7473813013235846
14 7.8715996553953795 2.6283389482441617
14 8.57993028285105 2.762218702975706
14 8.174292148586073 2.885155597964682
14 8.77846514852386 2.6181195979698155
14 8.616298326248671 2.579893936309249
14 8.175416309591435 2.6417892302288952
14 8.361158333329376 2.7031655696245123
14 8.040172972695853 2.83094058017816
14 7.798859268101853 2.9287154303311196
14 8.51217401125343 2.620678838003924
14 7.672536523681697 2.867587532493926
14 7.931732261020692 2.6979475515585203
14 8.318635529507162 2.908278584458588
14 7.6764588886275185 2.8849169305958684
14 7.113283949058822 2.9286385889538784
14 6.975729922582804 3.0036616614275435
14 7.42533453327723 2.5862628265531313
14 8.002472947881317 2.6637552456502505
14 8.446283775674015 2.731560841243848
14 6.692150137272442 2.971951658470438
14 7.692108842969509 2.855508627455447
14 7.204317063412478 2.6503981657031246
14 8.066313585758564 2.7797425790316055
14 7.8483366391397515 2.840313083771323
14 7.043329421448856 2.7208871410534665
14 7.698986037369515 2.841008899629335
14 8.119031971994456 2.7226562542913326
14 7.456000620495525 2.8048998743187186
14 8.520516841439896 2.8036874791387234
14 7.7806763065330165 2.6874708023280767
14 8.0522839522367 2.741287419923724
14 7.6248121308610814 2.617260532763884
14 8.213113592711913 2.660955079797454
14 8.355319932678855 2.7675828796661865
14 8.15151613981359 2.7112191661980507
14 8.647522645401514 2.730733842381937
14 8.377316171792454 2.727398511325693
14 8.305104088557536 2.823849731253459
14 8.227194770416116 2.7009415719098264
14 8.372736225895068 2.734033451093752
14 7.848823194168262 2.8623757151116678
14 8.046550258272205 2.69584437715273
14 8.418022387535872 2.6321717874933777
14 7.244050232537189 2.82700983381872
14 7.294527047463093 2.7733069256037735
14 8.876567647248624 2.751391485084041
14 9.092702488135702 2.6115081920093974
14 8.619319800663948 2.690246136872672
14 8.19022274799256 2.832505254587856
14 8.425947499380461 2.69403951043829
14 8.013954606592268 2.7670809435047468
14 8.922297371122701 2.7233193393211663
14 8.585123703803907 2.658614212008079
14 7.9792450067333895 2.9773797539486853
14 8.583334802676427 2.7748663345420814
14 7.675228752477866 2.7675569418331754
14 8.155568667121903 2.802784491166095
14 8.488101840288184 2.708996028741888
14 7.907189993498162 2.640533481886606
14 8.471337268006767 2.715973620853142
14 7.431511763514756 2.7461031843564907
14 7.730559686505363 2.610741767515331
14 8.580025979069218 2.708498097939657
14 8.22653317005508 2.6683545571135983
14 8.323418861789227 2.792977526472033
14 8.069700391044192 2.678640787595864
14 8.316289718310658 2.7195835752784046
14 7.696757342170631 2.869891634272445
14 8.111861362434356 2.8027984060931224
14 8.740946273288488 2.8150764832619695
14 8.72592679905777 2.712987236736154
14 8.537946209304836 2.6874849321306042
14 7.94255958546472 2.7833094093496857
14 8.208116433459299 2.594041980858684
14 7.105684523793102 2.7111876310141665
14 7.236928987989426 2.6962214703365794
14 7.694877938998899 2.8128232961130286
14 7.701440287946875 2.8561047910808672
14 8.066771220492571 2.912839077878606
14 6.9868761392712955 2.7952518340783774
14 7.191665006904625 2.837533264176388
14 7.1475060583101 2.7298727932264404
14 7.093604869234956 2.8104010426051653
14 6.668360587887657 2.628184085675555
14 7.450637921882207 2.6990910776662553
14 7.396417453911633 2.6966299650939205
14 6.483834717004068 2.866755395010176
14 6.649109865456693 2.7213124758985083
14 6.775574895678973 2.9001695634989844
14 7.685677958928643 2.8328471837076417
14 7.636288547053995 2.651324214092433
14 7.31132746874596 2.7437725648171325
14 7.538907635517061 2.7371700421206504
14 7.425713498134818 2.7679270265514377
14 6.711769222403877 2.838460526670266
14 7.581699534887943 2.6771164581080877
14 6.807639584223209 2.6362991109077054
14 7.098786305383041 2.855270522324363
14 7.5221850052737524 2.7499595122787914
14 7.2996700127913146 2.6582636439814884
14 7.268399474437428 2.781241175677138
14 7.1850498169481805 2.6292993142688132
14 7.068155625039604 2.7050695875010446
14 7.294445572023854 2.873331448175391
14 7.262550768840556 2.8475045862316293
14 7.061799688118201 2.652188627911315
14 7.567838071803187 2.7791233585084774
14 7.3620278695428185 2.636616024098028
14 7.482084899265386 2.7894527485621285
14 7.993763583803444 2.8664373083560335
14 7.544416310899571 2.784289521136955
14 7.083023795348971 2.9510050228432307
14 7.631850733654159 2.727009820669515
14 7.90164062731923 2.5752431682203514
14 7.38686503612752 2.687736360361532
14 7.2111632458264765 2.7963067496593794
14 7.686004402830843 2.731606081837711
14 7.573398533006441 2.95521389746704
14 7.302995713826606 2.88543778970835
14 7.38478161391689 2.766667104901273
14 7.423306199665354 2.724463058547818
14 7.455807413390791 2.7295764900082315
14 7.9866606993662215 2.9458602820516675
14 8.099760007729506 2.819636495528509
14 7.673340560783662 2.9468063392610206
14 8.089234066235461 2.7797383684488386
14 7.684385927745488 2.713656221414279
14 7.958701081736723 2.8097804828873927
14 7.627081777290375 2.8191544637100256
14 7.497202518103555 2.821226436196645
14 7.512506291832888 2.750773834309332
14 7.791073838480992 2.7667759411915576
14 7.362575475706739 2.965501394931715
14 7.288811523177478 2.746856936499596
14 6.832288314777517 3.1953500624608115
14 6.922306602278401 2.8450567672542197
14 7.103152690982635 2.927932224667791
14 7.701489635568555 2.7570677230028156
14 7.136960463656832 2.9625724644484728
14 8.86837545571138 2.7557542043044756
14 8.437422678101164 2.879140976848883
14 8.264150282638179 2.738256149985126
14 9.056856177754312 2.732566370435615
14 8.2947523730621 2.551903350245942
14 8.565407026107025 2.772082977299761
14 8.19826055889908 2.7744881084020325
14 8.56920829856457 3.0298924700942735
14 7.992879422305671 2.908345981815355
14 8.226416397686938 2.7025401545411625
14 8.402391081164213 2.715104114763632
14 7.129584764225212 2.608623948056931
14 7.637051459607169 2.6245132100539768
14 7.457491164088518 2.655237055897351
14 7.383400590533738 2.6532736540341406
14 7.409213813367176 2.640890941431015
14 7.975541764343506 2.5426550810635318
14 6.905870375536171 2.8857782915555696
14 7.382130172498437 2.7371949458215306
14 7.73038374006498 2.978456157672628
14 8.161628430263839 2.87735486315542
14 7.72408789612579 2.6121379110372036
14 8.290434685339596 2.700452313398383
14 7.256033302038556 2.8478786244228513
14 8.249889794805531 2.8150576357926598
14 8.259721929214873 2.748118011812124
14 7.876207895627179 2.813033805491558
14 7.763768865379956 2.8531220589316875
14 7.876320257213939 2.548141487986505
14 7.856159993002269 2.5762946923751446
14 8.262948032329984 2.85951574324828
14 7.187651257909132 2.7236181403019573
14 7.676256267783658 2.704414341165794
14 8.354664327469258 2.704098265375257
14 7.954637943364061 2.8011859049490906
14 7.577778713050752 2.721861300422492
14 7.68494524601596 2.9323273416976434
14 8.212362638927326 2.697938951387538
14 8.072330519724515 2.72984394225155
14 8.395009753763519 2.8018954164024543
14 7.7163675302891415 2.74907083509548
14 7.569758851402792 3.02717563973032
14 7.562227857762578 2.8502701346792376
14 7.595958636240112 2.797953799343139
14 7.212399500353367 2.684540297483465
14 8.226258439534806 2.9082377662244263
14 7.57051272566381 2.82992180610067
14 7.147750839104119 2.836878036911578
14 7.469907441491661 2.7205859624884
15 9.017533538185196 2.5873024569302627
15 8.299717674232623 2.822026736216068
15 8.849179048842071 2.626386250046837
15 8.084421503116742 2.759965783751008
15 7.576411168415935 2.55079468768149
15 7.567583985722312 2.719431939886122
15 8.082475326108264 2.65101394422896
15 8.005163441316087 2.685455821804456
15 7.548894399030911 2.683738994893861
15 7.86510355530757 2.6924588379729104
15 8.208578471234249 2.7221921685896966
15 7.763518693645252 2.8335151820870355
15 8.05185044644978 2.5856026048992686
15 8.205489875553495 2.758398038515135
15 8.022311086346125 2.703967305840813
15 7.015092344474933 3.214730136636367
15 7.3598422412190265 2.6530607655167784
15 8.91402101160722 2.682107141757816
15 7.222807738000552 2.9246764416887787
15 8.472368625501044 2.655725463031847
15 8.11520752771448 2.891358450430205
15 7.576182684624423 2.975836107744748
15 7.4967552650554286 2.7696117068756188
15 8.250346013258827 2.7464837871385726
15 8.376638870520017 2.6741001979935954
15 8.047217311366111 2.6641877039049042
15 8.382714724187753 2.501514883696905
15 8.065236807411777 2.6193478945487745
15 7.2494850167400005 2.5893682822157515
15 8.2541088575885 2.699569720507703
15 8.094491093363091 2.7579056676734846
15 8.305807248182001 2.74733995423194
15 8.239143718431926 2.5481361511895475
15 7.714528659424209 3.024704410534895
15 7.824955523728894 2.9838732293868357
15 7.904206716368332 2.6976304131453572
15 7.240880568450317 2.7460451721735417
15 8.21639905296295 2.828965109456439
15 8.19524778080879 2.653412628343875
15 7.23920675873486 2.8969730243475325
15 7.355655212220041 2.8614739886139495
15 8.399765839618304 2.703098493114844
15 8.542477348058375 2.6350888005499202
15 7.983316870392086 2.7620001553684346
15 7.8172299297900505 2.654510119114377
15 7.768550239465071 2.6702383406837344
15 8.15926472582697 2.6431144637800683
15 7.745440183675036 2.618766306110118
15 8.347934942370827 2.770530688321759
15 8.035465470557178 2.6134980184052083
15 7.516903618952872 2.7217828471494516
15 7.473185106883073 2.785662449248409
15 8.201227603184195 2.6942156093820455
15 7.791779008431988 2.8156874765744675
15 8.557836271652514 2.7159195706259114
15 7.893163047547485 2.8326829927343993
15 8.12603453461128 2.718859130359034
15 7.701655182768219 3.0985471303835994
15 8.472878015379358 3.047242777152415
15 8.03391637936435 2.624041056351742
15 8.483423543088415 2.688936061806435
15 8.574772329105254 2.5906668358929523
15 8.11790729574263 2.838704124058068
15 7.512623727226629 2.8317273660785114
15 8.327771542092806 2.592111004614744
15 8.192810782533316 2.817087310435137
15 8.060433291565825 2.664518028428833
15 8.17082990528319 2.5790537645897875
15 8.499528743526099 2.9136006239875907
15 7.787690592170991 2.7113319883167772
15 7.673984838268772 2.9000224688056773
15 8.257775519941951 2.70842608572643
15 8.476482726820523 2.898230855728791
15 8.224726333065293 2.7068667823428347
15 8.712108049548213 2.88830349878181
15 7.814550958789268 2.6370818974514
15 7.791146495498218 2.907530018673696
15 7.158785439830029 2.8508899529610345
15 7.9009637354749644 2.7065769969031397
15 7.528224158937193 2.7317309122545166
15 8.333089071266363 2.8402421876291384
15 8.149793506223473 2.7825330721650063
15 8.108155862270078 2.743586730303376
15 7.975662425237749 2.847703807002177
15 7.527211098297923 2.769344843187907
15 8.343706860193382 2.793465592041936
15 8.066805148617181 2.890096438734441
15 7.39696760923413 2.850946932036608
15 7.82168090882706 2.6993722260261688
15 8.243495337164907 2.666612657895239
15 9.009350305916023 2.8589564309421025
15 7.964139823725113 2.881805565288789
15 7.928074480817717 2.764494321355191
15 7.352839481296984 2.679804721133893
15 7.753589692176917 3.4121257573060917
15 8.234912352836933 3.008602749408508
15 8.074451946662455 2.646439724249194
15 8.00415843168906 2.7017576824244847
15 7.294762129148779 3.0359729527513593
15 7.742101007626489 2.7717168858639685
15 8.023449546424471 2.722845405994882
15 8.641375735214146 2.7894676120787376
15 7.759375447718502 2.8697678779802276
15 8.109790618148125 2.9523657430842025
15 8.077953671659563 2.9781357408602465
15 7.463512174850035 2.734187399089349
15 7.965601518693307 2.756828895160467
15 8.350734382326092 2.758262514398031
15 8.206944975957102 2.859055773565425
15 8.062858468267509 2.898505330237975
15 7.966092532268977 2.697194869881209
15 7.916724601761605 2.7553390784931584
15 7.425861175951734 2.6414505590581236
15 7.158357791868979 2.7165667040506865
15 7.643115848835537 2.7781423736318227
15 7.64090961168644 2.6940029438336084
15 7.646464772327833 2.7509629467734675
15 6.450636416449118 2.8291829367254553
15 6.934349538257814 2.7586266917661897
15 6.517398025499647 2.822986661713012
15 7.2106277209339 2.6650554175050285
15 6.746377418508502 2.6931606436546622
15 6.886162042088237 2.602130993056881
15 6.551250970743621 2.7212914201365015
15 6.517206996304374 2.6004240278148982
15 6.4482538922009285 2.9158408432713463
15 7.164245832080743 2.7106743609993624
15 7.131774103632982 3.1027795921964696
15 7.197622163022277 2.7995198052243215
15 6.625053789894479 2.915670864649991
15 7.264449752049691 2.6091006177131804
15 7.1873631463373675 2.741317849404784
15 7.35694637604552 2.8143014673489373
15 6.294175318181206 2.7618637717016847
15 6.565712854277973 2.659918545530404
15 7.377333921213997 2.735009517675777
15 6.675828434447039 2.7632166355051777
15 7.329238867900126 2.6921149528868775
15 6.281327865469036 2.6728334395886484
15 6.243040139396617 2.7665269084614397
15 7.597494654295205 2.7879886117070765
15 6.946214989362002 2.6342723789257
15 6.831654071556313 2.855647471386595
15 7.050413671885746 2.7861455663320096
15 7.498674338181767 2.5897917265107027
15 8.07536448320511 2.8579890513697412
15 7.699694325319809 2.756287652990184
15 7.904304654159561 2.700125703266397
15 7.353933157994578 2.7346930117553843
15 7.817829446262986 2.8655430991279016
15 6.868446182042086 3.0553091880663077
15 6.91301588800585 3.027056419030519
15 8.02242524183678 2.7301855550165377
15 8.101597598505533 2.743952696630063
15 7.602303275733965 2.7359565713446004
15 6.758457372184083 2.7652471749449363
15 6.865695496832243 2.837201004959593
15 7.188313883451565 2.8029952893685155
15 7.510568058495476 2.5935906972321976
15 7.834540358519714 2.721461564700508
15 7.65438347385044 2.6008948391392175
15 7.903832874827148 2.8647229787924595
15 7.122160216367278 2.675138854927311
15 7.15940217394032 2.8294071399019023
15 7.572313642033511 2.7139230870084945
15 7.707830169743624 2.759242969343728
15 7.650606129970072 2.5310117765683287
15 8.079058640145364 2.8039422789133863
15 7.606418457438072 2.655731991290706
15 7.748997985552476 2.7818457332328914
15 8.265220242221387 2.937596854244632
15 7.32449992493331 2.820724693195572
15 8.046029543597843 2.777496425006619
15 8.000977523543638 2.960696532897326
15 8.261634292012594 2.870199569459328
15 7.9891985010097715 2.715587018724339
15 7.59927419118453 3.0296288287885216
15 7.753670265658169 2.8530184267648036
15 7.3519770503756545 3.0464335592070633
15 7.62198179659258 2.962773450354988
15 7.246138392810909 2.809971571759619
15 8.053122790313113 2.7312041570325762
15 7.78351251489913 2.712961982612887
15 8.334418026621874 2.6898417733107083
15 7.746569837386476 2.8116570784346235
15 8.016056331978772 2.810040495966094
15 7.748855812453885 2.704706814988206
15 7.185408948314392 2.867170631823102
15 7.7567457794112515 2.6022224305665183
15 8.480150054093611 2.5759372273590078
15 8.130492599845525 2.9382194290482615
15 7.4681287104247644 2.761498453829039
15 7.473050211058156 2.8082670027174577
15 7.400817487395015 2.791216133556812
15 7.37603039189119 2.851225334141472
15 7.5628752514275845 2.9758318635504875
15 7.854109550350469 2.731675423174469
15 7.470274812331574 2.6443900953720774
15 7.248841549532239 3.0008301197917384
15 8.339540507703232 2.726426232295711
15 7.711207072728773 2.736903049627152
15 8.2534504455986 2.836545060381519
15 7.516376429465121 2.7049269636625075
15 7.3847232964982865 2.6636083796489176
15 8.287801234819328 2.9720995875635903
15 8.040822028429908 2.973122984811254
15 7.4170256253982965 2.975635597211135
15 7.873740553608177 2.856951150137656
15 7.499249043230095 3.375505332773258
15 8.192641954749126 2.8992374224954935
15 8.045098330786686 2.706791019885708
15 7.786392307379154 2.749393107439398
15 7.922881548898664 2.6595495444838417
15 8.210737290322312 2.77006382555464
15 8.261506512259052 2.7857025785203864
15 7.579620636413425 2.862570766776705
15 7.550551921290863 2.9124723174582123
15 7.5004818019745265 2.7051756493833876
15 8.350429656293073 2.7602839650273814
15 7.984332852359054 2.6587302155908943
15 7.674533040421847 2.6749364574600696
15 7.699945356325119 2.582473622061072
15 8.126929254539663 2.6756932484266995
15 7.828956820052741 2.664664915530577
15 7.535940475169891 2.704988789444428
15 7.84813277938755 2.74322751371349
15 7.591056980304436 2.8606425335825305
15 7.760675905652449 2.9678376888169846
15 8.123831225415945 2.7965143149270686
15 7.506301618022797 2.749936735561828
15 6.455718794522641 2.9612191637276153
15 6.600281711846619 2.725800860723512
15 6.83861076708926 2.6479778195452948
15 7.20105079973054 3.0979271987831174
15 7.196348583063229 2.6577865267811456
15 6.480464245562 2.9164272044586275
15 6.955927841360494 2.9023868548776774
15 7.417523506413563 2.916990368168578
15 7.108162715079845 2.64082568712856
15 7.451200090673518 2.5979785061265086
15 7.142706408586979 2.8862811948727907
15 7.364479262392978 2.7013919085758307
15 6.912369742079467 2.7179416131998715
15 7.204218733104226 2.7932953412798085
15 8.070498584586025 3.1037597201805167
15 7.8026158792752645 2.775887018658052
15 7.098539311478058 3.09982028026419
15 7.826332083806172 2.6526851300060272
15 7.430749052967512 3.053189851828995
15 7.226303844082679 2.7404773040847012
15 8.032610076728245 2.6240563179908967
15 7.227188650626869 2.7517682280752904
15 6.994710887708581 2.8138596676788494
15 7.037872487073129 3.040271403240332
15 7.075902761175056 2.7876996397119562
15 7.892107236219516 2.9484068336697686
15 6.919560601820567 2.7798125492121697
15 7.107736060124677 2.7060835753331407
15 7.23513530390491 2.6673953954722354
15 7.597151250299747 2.9466679719568676
15 6.939695310230151 2.812090685765703
15 7.645065795807511 2.655542668511852
15 7.475834974466079 2.695512655815081
15 7.68171070626943 2.709782287012029
15 7.836104465458742 2.916785114227772
15 7.6254623941621205 2.99153723964469
15 7.288240481660999 2.7539580587844243
15 7.700117011560569 2.6771485015150986
15 7.3188120098852885 2.7015230383143805
15 6.853689283912763 2.8000103546722572
15 7.590477609569399 2.7387504434071905
15 6.981903987442421 2.599421952338299
15 6.958166151863985 2.967346417711478
15 7.611898994411981 2.7173170881220585
15 7.433285553248849 2.71741276139157
15 6.681165996156363 2.981415820228968
15 7.602440892107068 2.505886889507771
15 7.127269561405161 2.7683941192697024
15 7.368521648084837 2.9089635806195164
15 6.922354862976941 2.8528062526405793
15 7.441809013228339 2.7801578572197716
15 7.871925241756614 2.777252770560173
15 6.91462551279786 2.875451926670039
15 7.364317162101247 2.7954215749574227
15 7.492421494115025 2.7954046805896424
15 7.705784177011859 2.571853762618793
15 6.837381709645567 2.796243997319002
15 7.457958704283949 2.916514538811964
15 7.506687777779727 2.7732762636115185
15 7.715282836022411 2.6476277787781886
15 6.675264682773653 2.7714623179259927
15 7.160721609258802 2.9334454547390263
15 7.512362283919912 3.0230386443161654
15 6.732046515912206 2.6957612288250723
15 7.7561168282006685 2.848126362667581
15 7.329076711605365 2.6507337201059427
15 7.933884409696829 2.7228921675491784
15 7.6719282933266975 2.8976488154709443
15 7.765164039590611 2.6412475343631288
15 7.716085932311612 2.763192416941366
15 7.752695605182797 2.7108820260247097
15 7.813125281336063 2.7965962354617604
15 7.274823138611431 2.945169977273445
15 7.652840530433657 2.72438096228929
15 7.127464111008423 2.763509287635594
16 8.330085297758963 2.734708966546534
16 7.936266255422798 2.6496024985221753
16 7.640508421605263 2.7824860035139305
16 7.525008597506149 2.8807090488219114
16 7.716082366301459 2.6435172541643284
16 7.283486514557721 2.788354145318634
16 7.648903618083814 2.665523484165276
16 7.464746642800105 2.8732943767183303
16 7.974064502843906 2.94479344382339
16 8.514643105341085 2.7595965638642435
16 7.266263173728352 2.877834880219089
16 8.333800049341162 2.909139256107159
16 8.125593705883556 2.7652371062411762
16 7.9293634221475715 2.938993451706563
16 7.465688670863594 2.834956103429843
16 7.935502995990431 2.813071056442197
16 7.69622685862749 2.7358114056025564
16 8.101824374660524 2.910576562518348
16 7.587113987286717 2.7531011295705956
16 8.447275676131783 2.6500518792191707
16 8.047784003592506 2.698146518407001
16 7.641470478066321 2.8376766601304664
16 7.992241448582079 2.701751975603655
16 7.700097232480632 2.6943856830864252
16 8.11546643077433 2.776463318738738
16 8.059069524310043 2.587803489253207
16 8.544187923193858 2.7749282572237313
16 8.316109558862957 2.9343982637633035
16 8.739546174420456 2.6611274345353193
16 8.174266013891868 2.798242413549032
16 7.858744609468505 2.7282089768530553
16 8.430344679471558 2.8987989715061073
16 8.725277290770077 2.7398546126509657
16 7.923895425432378 2.8796037568451176
16 8.37075960685436 2.7913926847732276
16 7.796365920987187 3.013855764063874
16 7.78650574600698 2.761952625499232
16 8.042582003837165 2.6592180758946795
16 8.087628883240734 2.788496648927031
16 7.73987594814695 2.7616718921775893
16 7.847657704434982 2.955456067799035
16 8.237086717535066 2.6766685023102323
16 7.186938437244365 2.805156974988428
16 8.03032588546053 2.744647290755556
16 8.318361119757219 2.6313917630394505
16 8.3185245790209 2.734819713642287
16 7.223337550755785 2.7251673194524817
16 8.552005363934834 2.7238639735922203
16 8.379441888397764 2.853085242012015
16 8.190272955841817 2.669955267074638
16 7.562357931269232 3.000792854648187
16 7.963092516789951 2.860883151668088
16 7.426081136585446 2.7387069400967694
16 8.707930126533505 2.7933143361108246
16 8.267820252547304 2.9134699275407465
16 7.959478439802009 2.811406816052658
16 7.828758921446521 2.7759018802463147
16 8.058211455155062 2.688944716570534
16 7.97518729579306 2.8865539467349013
16 8.248192603121565 2.7240926417091984
16 7.865069702612328 2.7970266151161263
16 7.94832734318656 2.7153949814587146
16 7.439087244574021 2.633030732561721
16 7.634163229082117 2.7474858862974387
16 8.088367110264954 2.7498512473633663
16 7.540773149176621 2.71890544050309
16 7.510783014025406 2.624718874404319
16 7.284457529433026 2.728811264851197
16 7.010341964164753 2.9093116582600835
16 7.842249632360769 2.9541502853448867
16 6.954648873680078 2.680539809380125
16 7.6808917642374865 2.6481423837685014
16 7.105885386093019 2.7518333834916837
16 7.192304198300101 2.7634017947752234
16 6.913667952721688 3.004331607286022
16 7.2631028715978 2.7513859657111865
16 7.63414628086355 2.767946160700733
16 7.015139503239374 2.8718952170268075
16 7.054379067979859 2.706027852565847
16 7.661682287469034 2.6682943834084196
16 6.846209785277948 2.7457269426749757
16 6.991692729659307 2.753774704073392
16 7.674220333578298 2.665709605336303
16 7.982045116873891 2.784457403745874
16 7.777707295236242 2.664372859604575
16 7.73796080167019 2.5855372254303317
16 8.122900332146264 2.894387705267044
16 7.854634188115973 2.840831223535619
16 7.088592317253808 2.6710235401819293
16 7.312191405397387 2.5632575017614854
16 7.240741864732212 2.5443262767929227
16 7.536636961033565 2.6181056797202658
16 7.461372733717748 2.742389360645474
16 7.724134317774502 2.821812067012353
16 7.558313807751147 2.8363072060304417
16 7.980971542905909 2.748144785285246
16 7.901028783189397 2.813546314593664
16 7.088837527404114 2.9954975049295873
16 7.1849774355135185 2.695326077129806
16 7.04821105368194 2.7556480314291667
16 7.365924843806302 2.6135902319223923
16 7.714738813827699 2.7293098322563107
16 7.152290041242471 2.7702559365786126
16 7.794350467278445 3.0858342786204735
16 7.42398504720163 2.6406039443274736
16 7.757952735372325 2.9322118360143303
16 7.8663755955059385 2.788790081762568
16 8.735581195714767 2.648736870201177
16 8.117593151807853 2.9506954547756825
16 8.11811754604428 2.7831180582106536
16 8.575555368305505 2.8061581782045355
16 8.668354909742897 2.862051256217297
16 8.200506514250973 2.6739717322595795
16 7.391731544442893 2.7515435051154213
16 7.161221151451484 2.6460660438171253
16 7.9314291114231406 2.8669746175034265
16 8.616168409605093 2.6817273037311753
16 7.8243674755822 2.8556036155510265
16 8.336497962642051 2.785126959902574
16 8.420056697744938 2.774025193241491
16 8.514971278906911 2.7232464886098366
16 8.472142093139341 2.7003176093870094
16 8.266423187296503 2.779191870217942
16 7.7614633176984915 2.868484124918843
16 7.722771338591155 3.2613718715328885
16 8.179349286520692 2.99606689228037
16 8.395776597312242 2.76858224565548
16 8.072135248642304 2.8831381153677604
16 7.805629933087564 2.864157030300676
16 7.630125635161702 2.858108483034147
16 8.028604514510372 2.8737367661802593
16 8.211410630456026 2.802849343246478
16 7.62760890383204 2.7822533920611265
16 7.764373081206231 2.698358901864085
16 7.67281225598411 2.7257700842887904
16 8.589782168107769 2.8230705025884055
16 7.964279281345576 2.6949323776728984
16 7.424196812489316 2.785971838577934
16 7.314876715827564 2.7212376783954837
16 7.976515454126675 2.7028618981061765
16 6.9729603772894535 2.6282096097411953
16 7.4939935358267125 2.8827180964945005
16 7.391421794790505 3.0354383508084353
16 8.186410516181578 3.17806147062131
16 7.64760829604259 2.6718154868908117
16 7.360930598994791 2.6752325678186324
16 8.369824744993746 3.0620259895233333
16 8.263556687420873 2.897379757004983
16 8.86193536086825 2.772150837694123
16 8.380758579231248 2.723770407664431
16 8.155451951848589 2.689389756623497
16 7.677167681905465 2.7299901358567524
16 7.194232682683916 2.895157068337561
16 6.56875041877448 3.0391722610586758
16 8.284902942777155 2.7249985439978603
16 7.794891423127219 2.718154637845966
16 7.850351814497758 2.9638876666226097
16 7.887025142248482 2.8649348394444947
16 8.383523764274427 2.770926462714874
16 7.877130381634338 2.7638728259890755
16 7.912127743498475 2.677744474578613
16 7.57759156052306 2.723171547008949
16 7.330311742168645 2.7320352762178994
16 7.461812605750766 2.783475584366169
16 7.946519465317965 2.766592262228924
16 7.920576145370387 2.773767964540451
16 7.462050041772511 2.773952138530743
16 8.030463090044847 2.6391472926524564
16 7.757782482580216 2.6714509218773594
16 7.848854086313828 2.764238174262711
16 8.050263863010722 2.899798681264389
16 7.395979493419821 2.8694130333446948
16 7.262071531877387 2.923006461292052
16 8.276576234087788 2.6946460577258304
16 7.551371961633433 2.6461700119421767
16 7.6925446418635754 2.7989030839475753
16 6.949853181605505 3.081902207547204
16 7.12531269999515 2.734340644186009
16 7.106915283632562 2.6639469972234915
16 7.414115460239997 2.805482384577082
16 6.706466352331977 3.2789913329172165
16 7.2848329236545 2.918334694303695
16 7.409526886670726 2.5862009208076664
16 7.385187018032763 2.721787425293327
16 6.654137186900038 2.740291618790725
16 7.212177684653251 2.7048001114068954
16 6.896878777772654 2.7307024193161924
16 7.400259470470432 2.6228532819919024
16 8.267728983493798 2.674847090713226
16 7.1981105641609915 2.8049120880534835
16 6.942154067851407 2.747818707772046
16 6.932672325337879 2.8233214387026577
16 8.001966293411595 2.7819279027143855
16 8.379321906521728 2.745133054879735
16 7.733635808036563 3.0104477142254455
16 8.168810439648633 2.736968400676416
16 8.255260436975218 2.7705369699980826
16 8.599889177633623 2.5968419616663434
16 8.037734960138858 2.9393159969177107
16 7.486792672138749 3.233175722442794
16 7.937866884432628 2.9210273009668146
16 8.408993665132307 2.7346102820268032
16 7.862857914485052 2.95045805644632
16 8.14368598074714 2.7639709225464637
16 7.940320745514184 2.8194030889638584
16 7.841973280484301 2.8090255872582715
16 7.308926115911697 2.9167711554068263
16 7.107311315681239 2.6711108377817583
16 7.336743872425302 2.718053851276858
16 7.878226275808037 2.820586047664707
16 7.6558168396200434 2.7889426899707233
16 6.870043224310103 3.31998754771511
16 6.966697578946292 2.6856181362322955
16 6.246083339278387 2.8251506071332586
16 7.007041620354988 2.7809582812890836
16 7.482498938045981 4.367060381981024
16 7.079554527819444 3.969288126215997
16 7.142488781939309 2.8638843594152905
16 6.891708231539444 3.253986651172847
16 7.0875891049542705 2.8716043489704637
16 7.5117712885332715 2.8032805115865904
16 6.3622687362506944 3.0492836826402416
16 6.966707540678835 2.9643305236608173
16 7.7596832355975165 2.683877011052525
16 7.881348275553076 2.899619960936197
16 7.282068029575248 2.6584869549407535
16 8.457270715751095 3.3459027889223347
16 7.712232833982878 2.8792114180798976
16 8.497215820816649 2.7884616311570447
16 7.506845137195255 2.7775308590207444
16 7.659824964516625 2.891189574304437
16 6.928309380602295 2.7497771134782307
16 6.916266173696546 3.0303783703225617
16 7.5096094568697715 2.756617624707495
16 7.130253034215075 2.6894115436713517
16 7.459984317710199 2.721619612761699
16 7.414345295461749 2.8952602306508846
16 8.437036222669805 2.7397367676243936
16 7.395058755659095 2.6804993745007244
16 7.479294646643848 2.5532964524373596
16 8.355015912761042 2.673446281331124
16 7.497390106061831 2.6845034730665267
16 7.087807884718147 2.7246984335180895
16 7.7048607286236255 2.6641838930100876
16 7.450043390779157 2.63720206173289
16 6.833329357549921 2.6729817945977077
16 6.869452706931504 2.8395871607384815
16 6.912819402228664 2.9539143320980235
16 6.113422552099925 3.323391497318269
16 7.5192065113971465 2.759265515966187
16 7.753417210687171 2.7173885366654242
16 7.857365979993268 2.7587032772781277
16 7.51228374854724 2.696348823058376
16 7.279207701887454 2.729002950781858
16 7.2655310351044164 2.6005738406731513
16 6.999727277184048 2.8727971009126403
16 7.159147606717286 2.7692988680262265
16 7.715110729593038 2.6515711310390007
16 8.0397210908745 2.7798573556711146
16 7.7651494067319335 2.734725481388669
16 6.8145910801259575 3.0459539984179687
16 6.662276835725083 2.6470990028138526
16 7.0297697243778625 2.683408023756682
16 7.980454297248478 2.7508048506739615
16 7.83030084760974 2.722955207616413
16 7.203670107028106 2.75227013214827
16 7.143431036099631 2.680627829981606
16 7.399058315357588 2.6866257843482844
16 6.3746879285156695 2.7370602518531593
16 6.639216481413327 3.2363568371676976
16 6.879658759199126 2.8595269422372844
16 7.069829898979555 3.0365453490825494
16 7.080011011407344 2.8436394384306936
16 6.5124707888860796 3.0645316527008055
16 7.091504466099118 2.6572923185755375
16 7.368863577301862 2.630403504567922
16 7.93328164566369 2.9047168368763017
16 7.438862613310134 2.909856457670436
16 6.843112362139017 2.773110420338718
16 7.55496946723321 2.8073785313182174
16 7.9615851220153155 2.64413766890827
16 8.199326160032093 2.9980754224135966
16 8.062566671486719 2.6889983904073422
16 7.565092298834161 2.8421184255545526
16 7.676468874219193 2.7797429471519144
16 7.550062762801381 2.8913461044677926
16 7.924283007192926 2.7709793819491892
16 7.3574780812033636 2.8010081251848407
16 7.768598409555393 3.2638923111480973
16 7.820514742459506 2.9833655021547516
16 7.411228302553377 3.029046883781457
16 6.676327165641016 2.767054325455921
16 6.492721773888204 2.752047826738982
16 7.040325825289885 2.667112723165174
16 7.223951387959531 2.7405374711224875
16 7.326184314444342 3.1456113252032485
16 7.061430419977702 3.002506206486442
16 7.0264835620976775 2.764566187218111
16 7.976427249283478 2.958012527383228
16 7.967025986001388 2.6701754377565425
16 8.147046406870947 2.7392204740247568
16 7.094048693947288 2.8951033139485007
16 7.690058500410454 2.9368463084841783
16 7.740904272656171 2.6166863674112686
16 7.768025005402254 3.0925076343872453
16 7.310978688161015 2.7752426172113727
16 7.9986567103236075 2.707428879649665
17 6.78167854172856 2.7565174878362972
17 6.8756209179146905 2.7882069460063788
17 7.833373644868093 2.720883641383825
17 6.914425453839539 2.513297921266738
17 6.8874020254633495 2.750729559141497
17 7.25513893389123 2.6238454235013347
17 7.297849922243994 2.714644080578826
17 6.5194867388974185 3.0502433383569154
17 7.181101278900859 2.8469694996728405
17 6.805354422951224 2.7916794463724437
17 6.793816531827105 2.7286411012874807
17 7.2259631430618105 2.8357788998626696
17 6.702459477024499 2.653846015286505
17 6.733259238808067 2.888475013835455
17 6.989705779719249 2.9016749337938887
17 6.607465612624002 2.763784435695716
17 7.138079401831257 2.860845848441786
17 7.414210654943286 2.8423342875893916
17 6.72027455103178 2.6554761846289896
17 7.06709031606814 2.7390360330763217
17 7.139120945586991 2.754344470587898
17 6.893208390419025 2.7832201216806713
17 6.763302989407822 2.7009379671394544
17 6.874612711938855 2.5696587651738305
17 6.693372632140554 2.7536309510405936
17 7.035029482892544 2.7458928286076696
17 7.039566977841203 2.6845547821283997
17 6.599349870264294 2.6517532896508524
17 6.766787314004984 2.8747413644050632
17 7.543324807651099 2.6823442058230387
17 7.14990897442434 2.764817466215578
17 7.355824785421645 2.7406771149923355
17 6.741956295332059 2.770867522121648
17 7.146599480955426 2.6724474515457493
17 6.745641132663003 2.5579156962452534
17 7.844453365844918 2.750887622345876
17 7.327218388807465 2.803261362712093
17 7.063598431286234 2.777327424553825
17 6.493667136019452 2.961856026732689
17 7.733871490263408 2.7329015918116557
17 7.892540028411769 2.6633104969152104
17 7.185840517358031 2.908626983055515
17 6.666108706487941 2.9230034331695722
17 6.656273425528889 2.653965917377583
17 7.458237789508388 2.7561220331042406
17 7.493657675345007 2.70547523338587
17 7.901666499542713 2.9069330713333295
17 7.153021323112456 2.6185520469932118
17 7.171611875903655 2.695508882502772
17 7.584005404189848 2.7831542508306755
17 7.345234802290813 2.8556580308949178
17 7.206238004730961 2.7975200998026977
17 7.026945564931068 2.719314230026125
17 7.380412354433916 2.6328807758015964
17 7.740257993276257 2.700392694600244
17 7.609944113012242 2.695805613883906
17 7.434504383983424 2.825650436806469
17 7.213318681309844 2.7896222561816533
17 8.425693076597263 2.615760107850978
17 7.888364393758481 2.714038801015898
17 7.518084792951061 2.8061485739288656
17 7.1023795402309515 2.6568633615900503
17 7.623396825650767 2.8075742545732565
17 7.418358602029872 2.7854792101326935
17 8.305392421213266 2.757770244367503
17 7.671849896803186 2.727309930493082
17 7.357134165997812 2.7648659715411092
17 7.723303520957018 2.8540394205965254
17 7.041529563064721 2.8297529834058253
17 7.937288071805469 2.823530464338052
17 7.529396233283108 2.653699903882405
17 8.202151494984594 2.612167802962577
17 8.287847974246475 2.6826685121359297
17 6.228703501046133 2.8084163238963367
17 7.273799957396745 2.992343244199817
17 8.286066335095306 2.811226506772078
17 7.501416665451994 2.6768584962469126
17 7.071126249371497 3.0607674082158636
17 8.120737117906085 2.7464729657747684
17 7.731286114400647 2.8142260592442847
17 7.894104575682427 2.9010380541511833
17 7.7400132748120365 2.6513686964589356
17 7.86945405851041 2.5439213140641996
17 7.487111019884543 2.740192996207806
17 8.004673770346365 2.7233443376752025
17 7.684773869372823 2.5300545092567286
17 7.7156674370324065 2.8196750014761536
17 7.596297808281791 2.848389638552545
17 7.75234151445075 2.7717969707309202
17 7.663447428115244 2.5866742822576927
17 8.203738334465674 2.7680316241789615
17 8.358099225260009 2.7790522913020337
17 7.892082199996965 2.646493425456508
17 8.008059005913191 3.004329987161734
17 7.757528802686712 2.8204542575463853
17 7.902374770480474 2.620600325315176
17 7.955712884992416 2.6724454469476093
17 7.780278282858608 2.7048297341153633
17 7.346396167706153 2.776058052235646
17 7.709337173969182 2.6823149659309466
17 7.917332245455528 2.6664051363969676
17 7.311139794694286 2.854975279446162
17 7.259456535297158 2.67545790434465
17 7.6870443288371355 2.6064295993200015
17 7.276146134804546 2.688782276513892
17 8.01305066947103 2.7304047996690874
17 7.912866568236822 2.698431384123534
17 7.8368163857221464 2.683495771914778
17 7.592859949443448 2.582436604190371
17 8.014622180564121 2.7534455564385345
17 7.441866246285045 3.1073812599234856
17 7.43275088347088 2.6589288040862216
17 7.940660327562307 2.688164429018305
17 7.793012040662374 2.700852984024811
17 8.389741433370546 3.0243278405542844
17 8.43265020255695 2.830766150939934
17 8.68768565360981 3.0111945314192456
17 7.9605119957493775 2.8349797626343256
17 7.924610589349964 2.742077634818884
17 8.55046860642014 2.7339747381738784
17 8.366078315305398 2.6364782954699444
17 7.775428692471528 2.947065536961432
17 8.321645441809977 2.731301389969754
17 7.885632654463998 2.7644227098671976
17 8.29375786948802 2.6215518686713786
17 8.151403268131162 2.921105358796505
17 7.786085180047724 2.8802455256121795
17 7.80692630335002 2.719760366659572
17 8.629101984618323 2.7153041742994892
17 7.957223026187021 2.859736142115618
17 8.416830072286862 2.624746796932342
17 7.711204969156594 2.7266191775414526
17 7.340970563633358 2.9993754677604123
17 9.08832426796378 2.582621993241833
17 7.9553936066772755 2.9345560638163932
17 7.990682728348785 2.7989075512393504
17 8.443696624199932 2.6444485054017464
17 7.730742885474545 2.6858955053461764
17 7.629138594042465 2.806965809969516
17 7.4607957638978135 2.7770670235434567
17 7.934456495836702 2.7576449602556052
17 7.724262216488983 2.7993607209252978
17 7.710003917294763 2.873101564884033
17 8.365966131429937 2.707814659944225
17 7.263458055236433 2.750098287782985
17 7.522355732577555 2.7696776151311693
17 7.816140354543847 2.621920382435481
17 7.631777496219097 2.688544978667539
17 7.424460917292816 2.825720291096344
17 7.352179217731337 2.888983897240022
17 7.822138637806799 2.8699557021046758
17 7.802477299107571 2.7411704037986677
17 7.766668480819274 2.797490365151127
17 7.510796270524978 2.7251830778090262
17 7.278537029536988 2.57310679429087
17 7.195345523971873 2.597707240930196
17 7.1240784656879175 2.933021266999053
17 6.818404566233002 2.8628269639033497
17 7.5537100999432605 2.8270504456489634
17 6.787485553378087 2.8214347125730628
17 7.292698699488913 2.851053506569194
17 7.413573310779503 2.8609983279189217
17 7.305396275485972 2.6418244288538637
17 7.941386427302051 2.6604851639990907
17 7.782159355173237 2.520957321558497
17 6.971575796649205 2.694541381471121
17 6.91356926475476 3.0364891274164556
17 7.165062522492861 2.777997459871695
17 6.913443819315165 2.7685277222999862
17 7.294671226673085 2.639395231070698
17 7.60406674106497 2.6816918081613426
17 7.280287846666384 2.8011888306673223
17 7.372265359975199 2.8535906642826103
17 7.805539121496958 2.694519337042291
17 8.03914310122154 2.9028525596114285
17 8.65966193854771 2.7314948393000327
17 8.107271048784703 2.84161495137229
17 8.342545346134708 2.7504501954015876
17 8.089639221789318 2.65081438841345
17 7.9090098549853405 2.6991961588208446
17 7.933327316906458 2.8111262709248197
17 8.65953531680205 2.76996750262357
17 8.570439967137089 2.7155456127431608
17 8.370946660118392 2.802910855718363
17 8.087134785658519 2.6313980683207934
17 8.28780540627625 2.6966408675297675
17 8.54780169137326 2.8166855593746716
17 8.341077527607627 2.724621148411564
17 8.558548315050963 2.6461817796775766
17 8.81870633723416 2.742039322154328
17 7.756661219050597 2.918421577492692
17 7.8438423151398755 2.7702779913602904
17 8.137831049762017 2.670425582196796
17 7.753854424642714 2.834140342839054
17 7.719081545630994 2.687912362986489
17 8.299269689083486 2.7691322613437235
17 7.413022933221932 2.927192340638373
17 7.441989600229968 2.8964169844463115
17 7.780253972325994 2.695028951605108
17 8.326386727642257 2.714096117055911
17 7.538109789351845 2.9336932533421596
17 6.9909498737892495 2.842955756444603
17 8.434130611549955 2.716213426110382
17 7.658210161107421 2.7821152592231146
17 7.968363618714968 2.808848687156082
17 7.38385015340638 2.9063550152560453
17 8.209038770099673 2.7564017858495506
17 8.43696159601202 2.8156217782434947
17 7.600352742221048 2.813630817921337
17 8.15340690847622 2.8992443728896284
17 7.7912050164961 2.952078856790711
17 8.384921509269128 2.943455804200108
17 8.024182281885077 2.810108726013633
17 8.003842537113115 2.8209844282847802
17 7.771436085228314 2.5964999546649064
17 7.3016693804739035 2.7630607122251765
17 8.108651542555812 2.662615076809263
17 7.31944480002113 2.7643868514833807
17 8.133528889397956 2.7496308525815456
17 7.9689570437258155 3.1839414116784397
17 7.644043726027415 2.7692702909018347
17 7.947814040790084 2.9188790663100503
17 8.42079831768163 2.6825111112130338
17 7.757541831588485 2.7702565336102682
17 7.852975078730853 2.839763149974301
17 8.054778889547297 2.795658914191373
17 8.932954185484641 2.8226321319942294
17 7.691989189743509 2.6915756464109872
17 7.5342318650711455 2.7601368950588143
17 7.363350055321545 2.6737543824365027
17 7.006900898525078 2.5987917422304387
17 7.5170734408363975 2.81377372012827
17 6.902721400667815 3.003617084968556
17 7.435232319305694 2.8833923777661856
17 7.179953267264777 2.9380781590621146
17 7.974240482870525 2.6427997382461847
17 7.713946918940682 2.6993564590565926
17 7.331485988818511 2.7255344439863776
17 7.351657376247561 2.7366517839070448
17 7.233888767967908 2.803936289762996
17 7.94639229861803 2.733307360094907
17 7.827872353870829 2.745878241145998
17 7.701220514856071 2.6897417497858336
17 7.586527609429575 2.6870554129191864
17 8.18523526852566 2.791334135782519
17 7.307963948747897 2.8412952775181783
17 7.107255241529276 2.857665668086107
17 6.725252608004605 3.030678030903689
17 7.312839087056246 2.638311527404714
17 6.802440185829785 2.844125647322807
17 7.22690842439983 2.7957797089444534
17 7.679510452416411 2.664472282355011
17 7.299292497864764 3.3079740180468624
17 7.6592747373908665 2.741859361218581
17 8.072874673928201 3.044387832993567
17 7.950237650456409 2.752120091513759
17 7.141259733787351 2.7819432569760822
17 6.955739670086156 2.9649611979814554
17 7.879085612334458 2.821028642432257
17 8.06780592412701 2.6730585341509427
17 8.313049892848618 2.937722495364849
17 8.329531941531592 2.80951525824414
17 8.74850332560461 2.7635455645527083
17 8.267794397534681 2.9350320993565204
17 8.00116447292216 2.5861491061797324
17 8.360383696210405 2.8266522473626883
17 8.915121017195773 2.539948703188493
17 8.309610738477955 2.820017348464888
17 8.438997176673725 2.731274569954831
17 8.122544132600027 3.017913476834041
17 8.646658858927466 2.6759930695748055
17 8.215555237150145 2.768763798376427
17 7.895005812623338 2.6871000198940513
17 8.477799315065287 2.728553105675254
17 8.211159825769947 2.7990716564615
17 9.108580908456146 2.798373467048398
17 9.184297561591043 2.7206917179824184
17 8.20127254063285 2.8356887653025495
17 8.049313389233104 2.7817483069691455
17 8.915462139656377 2.6762558160634806
17 8.550923211334002 2.7840658391883264
17 9.037819943158196 3.029901147567628
17 8.513872300041594 2.8262090583223136
17 8.171310112049964 3.0627273402847783
17 7.525972514628756 2.707098215364065
17 8.298048123426142 2.6932147567387568
17 8.02482777477906 2.792586300465757
17 7.938360128862911 2.7158234739327516
17 8.389053762996713 2.8098340590056705
17 7.682247361989538 2.6753663006156723
17 7.458993552775171 2.7171744950692203
17 7.67958062004497 2.8000839588818898
17 8.153628553270204 2.8106525802778197
17 8.297636469434593 3.0331216143900948
17 8.179015267471481 3.2406882352269197
17 8.599094770387829 2.8381473506661603
17 7.880381570161017 2.859527645111745
17 8.037114587651498 2.7975655938365485
17 8.402910202799008 2.9590088803623464
17 8.284290957268128 2.699338830229613
17 7.936397682399374 2.907871199498716
17 8.202899756203047 2.7849607728755137
17 7.6266799169702155 2.7319660175062515
17 7.796406468272527 2.8871443374522445
17 7.21327543623674 2.6120410607018734
18 7.830773152638553 2.688870893723171
18 8.715999908261884 2.8772400552405877
18 8.152933653913278 2.7792991521647354
18 8.243023431354258 2.847147126853384
18 7.739370513211116 2.6268778418243497
18 7.674966658774972 2.704142501818081
18 8.3329192195202 2.7749468953859893
18 8.03444115392657 2.777784560775832
18 8.547450961695308 2.741606281498905
18 7.60440046503611 2.8618959747872696
18 7.606115064762031 2.89897829386647
18 7.3275490653469815 2.8313628769668213
18 7.782960553195271 2.9414245961598717
18 7.679678999219704 2.8623155753274805
18 7.679381851428681 2.7909073915100513
18 7.76899596058433 2.867058892069493
18 7.5685427940981524 2.754935216303488
18 8.105157338177118 2.9171018865659457
18 7.480035019005234 2.904378847373727
18 6.46879020144045 2.810591039416958
18 7.961287316193004 2.8337985388692783
18 8.402168071475577 2.7446981726107476
18 8.23744518098274 2.604085867072258
18 8.534491730236061 2.8037539356883454
18 7.748501304939075 2.862754995500462
18 8.186517807777252 2.9072582875066164
18 8.703561910530276 2.6335443756210566
18 8.273344169336784 2.893518805370158
18 8.237854969296409 3.021354595964749
18 8.588057308437769 2.787605449393882
18 8.537104384340331 2.7239681952781836
18 8.00174517020177 3.0531857992637224
18 8.750611893314328 2.6981948804580402
18 8.188723976503367 2.8999669338341385
18 8.306079908457042 3.095717519211496
18 9.127805800391762 2.663759311214941
18 8.598209024989682 3.2131260113004636
18 8.208838799567122 2.6519784699533093
18 7.327278432267227 3.206329750447833
18 7.39241948198901 2.760052770885406
18 7.559528135811933 2.7802445196657826
18 7.243097313426626 2.74945158418768
18 7.3222332983870215 2.8591570226019227
18 6.968154856527015 2.7625757064382377
18 7.241619136500938 2.9689495004052167
18 7.073479992827367 3.16906681681815
18 7.041802429261002 2.7140907672120833
18 7.695271199252761 2.8041915038078318
18 7.123658861967626 2.794463379860003
18 7.416667730887529 2.7248361976840187
18 6.8084794080107525 3.085617514194248
18 7.593761278619177 2.7231399972775305
18 7.565678687452861 2.691651841012577
18 7.606354812932299 2.7521233934985547
18 7.7251963842696485 2.6770034522768644
18 8.497729478103862 2.5395879027517796
18 8.172816134248452 2.7374677464347266
18 8.14457270998175 2.8910356642836788
18 8.259093451913966 2.696817486001132
18 7.232252277646627 3.1726690780943647
18 8.57261979285717 2.6441202205913292
18 6.922326044101155 3.420346334231255
18 7.961386173671292 3.6385301222527557
18 7.198086135072359 2.6579627884175467
18 7.503899237543539 2.8292551333714004
18 7.831382841277164 2.8148254984680374
18 8.450566957237376 2.7645825085793105
18 8.131087484326633 2.8364594757685015
18 8.00597563720096 2.69930787512824
18 7.719471723477018 2.7586444904142597
18 8.066804787868271 2.686359922418222
18 8.446529557331141 2.7130732611768336
18 7.3409826164630845 3.4051523644356143
18 7.3352462409730474 2.8657143893683967
18 7.773017274735784 2.6675719669988447
18 7.58921722328548 2.8395773609487196
18 8.3406191692686 2.9934857905793666
18 7.6856946945393965 2.698696245211229
18 7.7099696882834134 2.6258375216427576
18 8.25642286993742 2.6362257465756973
18 8.20606612240539 2.834690899324769
18 7.41435985924801 2.6636325902212006
18 7.675122875864969 2.762636989367912
18 7.4741219868114515 2.665399504746465
18 8.09677994279687 2.7267670761548506
18 7.400357919077019 2.6928627001072307
18 7.264928612175478 2.851186502351462
18 8.0558450989124 2.700595839093732
18 8.127916326709082 2.798280822161388
18 8.497894707470525 2.8159290125880587
18 7.647138640858786 2.8701841263842875
18 8.136069083322537 2.687365903951947
18 8.22221066564469 2.78154328057275
18 7.919279130922135 3.01176212922683
18 7.907095946458496 2.765182343792392
18 7.67489805888447 3.132499780660093
18 7.520724015148966 2.7770461375471385
18 7.014489233191755 2.7516595886943573
18 7.404899926343244 2.769322627238716
18 8.166237168520324 2.946253140976848
18 7.827222993429107 2.7411755424106206
18 7.529439732200499 2.868546524994091
18 7.336112668832904 2.739985184687234
18 8.288297264062601 2.8232777696039917
18 7.252343098673617 2.773276938340538
18 7.698945961261891 2.752791851555555
18 7.324613885372029 2.78523277255065
18 8.097506954971843 2.911996615614307
18 8.173258939866004 2.8689266729197302
18 7.844584307403131 3.0666865787118525
18 7.816499112947491 3.0409256933269955
18 8.289270937296987 2.734073332960774
18 8.203296029493785 3.1260571975362534
18 7.720730231260045 2.8195885231936932
18 8.12891413955759 2.894918671402928
18 7.289357988333957 2.6187682522840943
18 6.8859309201043715 2.7320181967249586
18 6.462600227955473 2.6868436882574147
18 7.022818484647844 2.783138424972651
18 6.8193525352144615 2.697401288886992
18 6.7514338877000855 2.722854792893206
18 6.715897589826067 2.668338006750084
18 6.712254880560291 2.748773127373421
18 7.165416507829656 2.700152829713098
18 7.400540354062348 2.8311275199058845
18 7.2919708446904625 2.7877139437719127
18 6.906019495382236 2.7158124657436713
18 7.10327359247319 2.869119775324141
18 6.630483378397814 3.088013607444327
18 6.561329884856953 3.015296689720125
18 6.921717461912568 2.9701551195983145
18 7.091757338337237 2.615005571794191
18 6.627881342567617 2.7477722254783377
18 7.1820683923966335 2.738167241226093
18 7.909780817133099 2.7775079810302166
18 8.053153142972926 2.6650914878106136
18 7.671948251338485 2.6973567426356735
18 8.665470501676166 2.7790293196745246
18 8.664040858146404 2.8196996698563854
18 8.090170410530558 2.8310878013714844
18 7.7231608008654025 2.691278429808739
18 7.626994740298183 2.6682680679827073
18 7.496968209701396 2.6886206488825573
18 8.257149876054998 2.74425907631197
18 7.508357049854298 2.861285408507391
18 8.504882058552637 2.8408827909821324
18 8.167676331174366 2.61054217201182
18 8.078487368498267 2.8367940206043767
18 8.544417684740017 2.7600770236960037
18 8.314772801385441 2.7420535599819233
18 8.584770670536422 2.654800080961491
18 8.253701125626591 2.8466483761037327
18 8.37034242546326 2.803125118735326
18 8.058512011796997 2.693664060574937
18 8.513914792663973 2.549120975567
18 7.688811162168348 2.8578032739128485
18 7.591860875319184 2.67388739303778
18 7.70384078905295 2.662666522084399
18 8.287707968218573 2.6034012046061337
18 7.671580231565743 2.7324738563251527
18 7.656212863525773 2.574524069578635
18 7.311662700630833 3.0922018470876416
18 7.736458777997766 2.9383427704347755
18 8.209480377370289 2.887377539768164
18 7.975023221496832 2.964868599446947
18 7.83728100532766 2.680986525577456
18 9.032964842636108 2.9281164518074725
18 7.968237721598906 2.6575970251384944
18 7.92292708109467 2.735918542884541
18 8.183722467011613 2.7815926158500517
18 8.653516336918186 2.7107607644947613
18 7.964989251145149 2.7907711912261925
18 8.411896389838608 2.6995142437757993
18 8.08181209537214 2.8206821925735754
18 7.834328751229295 2.849977996273221
18 7.391128397459854 2.681548682585749
18 8.091921573043365 2.8352662531893023
18 8.75977898321146 3.042874803795762
18 8.32691336024873 2.8574233925308485
18 7.885114897544574 2.746961066886344
18 8.662325680921139 3.0652925764557652
18 8.115405886168277 2.8345923281323264
18 8.206824434330173 2.847952031475566
18 8.338682206840968 2.7405805758546844
18 8.086570549016336 2.8330959524713855
18 8.299423013117156 2.956546631730165
18 8.600853675703997 2.619603327614167
18 8.16168427584915 2.7735931196372765
18 8.559037629581681 2.631704689658359
18 8.392651798503994 2.88899017205661
18 8.008815431516657 2.8429826332363106
18 6.7335184956678535 2.7803477283220204
18 6.798151138909854 2.9750071608046804
18 6.425517554644376 2.77963844451417
18 7.192048111983478 2.7016819756406263
18 7.269304264988446 2.8506326904813672
18 7.166972279605464 2.7688676169906685
18 7.087950823455227 2.851966493894999
18 7.1755388732756575 2.836647833969396
18 6.581329603873388 2.882478428505189
18 6.99178269289395 2.6945783465736
18 7.257642376685126 2.618487975348185
18 6.895890810635742 2.6299431905695645
18 7.835246856582669 2.794531001484592
18 6.976175852941183 2.6389384873502904
18 7.032137155950404 2.6879635338182783
18 6.3142153653687805 2.6659673493016998
18 6.698038465146088 2.74964264822538
18 6.30388553313056 2.8736261690566214
18 7.134123028076694 2.7920593518318237
18 6.361588633018426 2.86900142190469
18 7.222847343495724 2.9836433363046972
18 6.098963629200389 2.6042651874693314
18 7.092116531072241 2.63595611075018
18 6.831401941112148 2.5714681978241365
18 6.48028367161099 2.6207654077867804
18 7.1067803194650505 2.8046720710686897
18 6.558865398145912 2.8592848228352477
18 7.1065421391740315 2.8256049699814767
18 6.9660135512059345 2.6143099952774036
18 7.999493534636053 2.8862294539715427
18 7.691191011379435 2.6021493509811244
18 7.519235201303744 2.9648474570882706
18 7.541678233567223 2.683786848999755
18 7.561529774784898 2.663741525768141
18 7.204421181364678 2.658173731157853
18 6.874820283139429 2.799493890114815
18 7.21503100706122 2.900933474848952
18 7.75891729536262 2.6354862839901254
18 8.606668344502868 2.683842153686736
18 8.966311374981673 2.8200183085977
18 7.501083989782872 3.26811938865482
18 8.506040070898637 2.7150959251734537
18 8.267591893963118 2.683772188828924
18 8.623014269077784 2.8249696289099235
18 8.088341772636639 2.701123924169167
18 8.773411945531203 2.8907887776493837
18 8.794909437982568 2.553225476607602
18 8.668447069327675 2.567968361278664
18 8.444924658366707 2.7584076701853295
18 8.648321175919257 2.6875657093787786
18 8.351874905194785 2.9566859172528743
18 8.034749373149127 2.9290987760224
18 7.630165004084091 2.7921643880831435
18 8.810197096869542 2.5896879836703732
18 8.407028914428874 2.948727480999199
18 8.759205955391137 2.7417966203276625
18 8.804962123307352 2.626657184296627
18 8.58748566027813 2.8498820472271773
18 8.181897803271852 2.8379200437900125
18 8.415388295544702 2.7792703383073674
18 8.497845025105695 2.685232204374602
18 8.570965069593244 2.8244958465374594
18 8.003230020266496 2.889237195667379
18 8.407629480654377 2.946160418442918
18 8.42002186284864 2.658278697285236
18 8.633427313499649 2.81432914751984
18 8.744253122250354 2.7420023191380287
18 8.467285802367378 3.0771660284595588
18 8.714031749538956 2.7588471863022694
18 8.169830326378618 2.810939804859467
18 8.819056806530172 2.7683596645830915
18 8.131057645727724 2.6281771734159536
18 8.107821488638079 2.6865649101558073
18 7.3744960581107915 2.726674674888329
18 7.380436806155015 2.658418116307063
18 7.732310778457844 2.6833723398368847
18 6.979252410936234 2.9843833563052438
18 7.279184583351373 2.713162698187569
18 7.156630868906617 2.732864324663627
18 6.447384179266152 2.9202435706643417
18 6.680956010657358 2.73506208393237
18 7.417886717634156 2.7527717095207453
18 7.136237335767131 2.706307688065537
18 6.566607787304214 2.6574175166758787
18 7.6199567158441015 2.8778408696843356
18 6.695335694271499 2.849384013613866
18 6.579066626238073 2.7011992051435723
18 7.04615329822472 2.711232498561401
18 6.968868322412612 2.823987528533202
18 6.898709726071061 3.0983391705844046
18 7.409440279866298 2.7022787673683992
18 6.5976043150851735 2.999781407989852
18 7.3330942244982955 2.7361594048237885
18 6.824529641898566 2.6695029081427193
18 6.4922358297580995 2.797750952517113
18 6.966430576693544 2.760976254763046
18 7.2464843163064385 2.920265693316347
18 6.423744494311935 2.7693049882647958
18 7.280498026140925 2.694019143524611
18 6.974368274219111 2.7365969718351515
18 7.143390514831801 2.7257701732288826
18 7.309788421752457 2.6582756285072775
18 7.353916194221053 2.6634470128174135
18 6.627171938217912 2.6729456081639476
18 6.7632043254292045 2.6737754974672634
18 7.6998540575019385 2.71298697743054
18 6.403979634171974 2.9314357279978953
18 7.199090117418997 2.834113205754187
18 7.632633754481937 2.9093556554841586
18 6.7945082918993425 2.941170967644639
18 7.201585991222418 2.9737958159792925
18 7.3582871251319055 2.8978338264731676
18 7.125548803983257 2.6785061704850466
18 7.728977405732144 2.885904742731062
18 7.45473743195555 2.678271143870731
19 8.115530284526624 2.7961776995863703
19 7.222582025934019 2.873419793967597
19 7.663673040099423 2.6799023115133145
19 8.340637723440603 4.072665615921226
19 7.618109762921431 2.7033555793285333
19 7.469099366063795 3.187687232762362
19 7.777323283778338 3.1166744256906203
19 7.8018388347580245 2.9152815343719825
19 7.317747750308756 3.044350368395204
19 8.11053001408897 2.692937742570881
19 7.996887445557472 3.119737191866607
19 8.7190804071112 3.0083995121858735
19 7.897206317157249 2.714692195058619
19 7.961529116914637 3.798268017021793
19 7.303825802114462 2.923007060533521
19 7.063721035834389 3.1310024317015905
19 8.686120958880338 2.802489044477141
19 7.99765494937202 2.760963081985461
19 7.742594713965173 2.6967371873341803
19 8.139447336401421 2.795643770415827
19 8.971947716714961 2.7236008024624883
19 8.24011803697391 2.706569436526094
19 8.666769225980156 2.7514106184150378
19 8.64796473475823 2.826517755932363
19 8.011091587093105 2.803568363899944
19 8.102159731155272 3.6316641842026223
19 8.690779832047841 2.8000650864136665
19 8.165076995077666 3.0728118622467537
19 8.075127876394447 2.9652120128883683
19 8.823581423133941 2.63740015000298
19 8.115194531613287 2.88952120476448
19 8.545757998705831 2.7002005909169355
19 8.17296111611374 2.962282445206187
19 8.881453308134535 2.883506501693256
19 8.661240455574953 2.57634402772962
19 8.409032577311546 2.705447170766793
19 8.166480578270086 3.1050252898822435
19 8.266803013010772 2.546621578580912
19 8.097387226641825 2.72080442106255
19 8.414496211559523 2.7744079861882476
19 9.02625152209988 2.786160530786796
19 9.008485524845621 2.904172541122661
19 9.078185749639069 2.7618752858629163
19 8.004941410010714 2.9384411784685667
19 8.306668342920384 2.7318568529780993
19 7.97094757747774 3.2056001376177967
19 8.573071867284868 2.9867231126880154
19 8.158927075109725 2.7080417508245263
19 8.432722539983258 2.522954323721666
19 8.4301843359503 2.7417081711220233
19 9.096822108603082 2.73915134478311
19 8.662536928041058 2.898298064163135
19 9.308714110711962 2.9371617842751494
19 8.995896919297167 2.9348457906068313
19 8.705423585264342 2.8512484713618633
19 9.138111752189282 2.885218460383714
19 8.170680873561073 2.736452936131853
19 8.847006135252855 2.973702308598227
19 8.766769480031325 2.830094077935533
19 8.514352252139378 2.8517825027008126
19 9.12734422853867 2.779133626000691
19 8.003779727926235 2.689724274072814
19 8.456004735782724 2.6765227546632344
19 8.719416858297308 2.881220472273072
19 8.419433324804325 2.6751296426469113
19 8.85047328089114 2.709389035827616
19 9.29854978585038 2.708210556332028
19 9.146490434881407 2.7774705099261223
19 8.51869577676798 2.745308513863033
19 8.302580369313576 2.750835714007098
19 8.69934620324416 2.713868165373949
19 8.517141268973447 2.903096824085893
19 8.600640249584448 2.8623110746133493
19 8.703198414746916 2.7179882647837252
19 8.527374290931393 2.699107220742726
19 8.667630000043154 2.691369991113163
19 7.997363411512267 2.6353588799425403
19 8.047146373445601 2.698603552497272
19 8.048755930439679 2.9928768094080627
19 8.156777880079572 2.688164297785026
19 7.756124362801563 2.748577036037624
19 7.434774103796706 2.8125062825046436
19 7.416223604128827 2.697124660062436
19 7.468531417050817 2.8900022120471593
19 7.477738419725806 2.801114161485744
19 7.273691861743375 3.1459054401851136
19 7.942893090562393 2.706630184436703
19 7.720526566892716 2.818196259853349
19 8.068451915830934 2.67926032162766
19 8.134872489775885 2.541006059727369
19 7.787364677353952 3.137189591103371
19 8.06750929735132 2.7423714902532432
19 8.131781644047944 2.870257067749649
19 7.648610114963767 2.8742613637588796
19 7.506185221755726 2.8167130730326337
19 7.976683486803449 2.8201652114008957
19 7.291126102712556 2.9354479795678254
19 7.97891051871571 2.807276350098271
19 7.56207770635362 2.7763942482421884
19 7.721996732238486 2.8053950165381316
19 8.15320289841761 2.7858379059846405
19 7.996885692249102 3.0084358958129016
19 7.803906093915466 2.7801056177227492
19 8.03595459349907 2.7622542554165257
19 8.096697523649334 2.646355828348955
19 8.019902621633184 2.6106815219089126
19 8.140028824252573 2.5726905402958518
19 8.254159313670232 2.6051284880191483
19 8.689926895367375 2.689593868967602
19 8.264859198602641 2.768294236087601
19 7.880465154123496 2.9021107994567434
19 7.9474373653791215 2.6602499525934906
19 8.203094143417914 2.7452307995034553
19 8.065074325667636 2.7241615151278635
19 7.892969259730773 2.8205981378964564
19 7.856122729751932 2.9061669255851124
19 7.731973328686818 2.8068931943969595
19 7.877251824852232 2.7544486467827634
19 8.1661308918487 2.719784512066502
19 8.434505992956854 2.819989850172306
19 8.113449454576918 2.6982960907055364
19 8.160974841004633 2.6655170864507265
19 8.740205088314632 2.961665124183369
19 8.202653449662094 2.784835448129924
19 8.09000919232995 2.785452620519778
19 8.43900528552073 2.849297034005908
19 8.258202078371733 2.7017661074978734
19 8.09314311381313 2.7141212876974823
19 8.457911902895795 2.7708426329264597
19 8.800392022721473 2.82869754540314
19 8.462264818089057 2.756261515716469
19 7.650029941496854 2.6799736558092
19 7.539146415485215 2.8867486231411505
19 8.252761028266306 2.6301572834907367
19 8.663477291698651 2.635701384158072
19 8.70753211541531 2.840304291360254
19 8.383946942937161 2.6854690890705872
19 8.105945948412469 2.677148938693782
19 8.23052674253395 2.8181837940405807
19 8.212653594807858 2.676662203304738
19 8.40368868020958 2.738466724750196
19 8.179876580444553 2.7029267815398574
19 7.8089871853806105 2.7762491407098993
19 8.189927066445495 2.6941853518010794
19 8.295857843315702 2.6211708631843633
19 8.33267805411259 2.8825059345608968
19 8.55208703171079 2.607709582809942
19 7.880401981901313 2.679031532280897
19 7.648307944842476 2.8706040303631903
19 7.680380703328306 2.8266592585813455
19 8.421969965697896 2.765042198772924
19 8.36204704318404 2.7478443434719955
19 8.66633556426968 2.537802003725935
19 7.346155659795003 2.9312676343634667
19 7.994025072142496 2.7556526354088895
19 7.760043875586102 2.6502829253961098
19 8.44104396941282 2.634854194636247
19 7.906485036836539 2.852064081658982
19 7.742316510185373 2.6881492344214455
19 7.816358932361235 2.8883507664822794
19 7.483598256439155 2.7267494935013055
19 8.053852030875534 2.679139347276291
19 8.45847292015357 2.738116585491725
19 7.85476707193576 2.815837774292373
19 8.21857416425297 2.644450390164309
19 7.888954552156946 2.6683566202532383
19 7.930206695985188 2.7787891311696296
19 8.118223827131596 2.7194204295055946
19 7.86132813140542 2.7684164156084092
19 7.814868832261289 2.634545932066976
19 8.037426763928684 2.70073229675872
19 7.807733476265135 2.9338786783503097
19 8.663586159867446 2.447826649509715
19 7.911276290123698 2.6471218039181137
19 7.488188243628129 2.756669264756382
19 8.07928549081968 2.5949598855348075
19 9.154824046416744 2.657099257138398
19 8.301535845965986 2.6360653889790266
19 7.468075442578702 2.8091525615432222
19 8.132431953658461 2.69625276478045
19 7.521375082491613 2.90325315162646
19 7.545201747330157 2.710071441376128
19 8.397032947739502 2.684930596581658
19 8.52329088418248 2.6089645561052794
19 8.220966742752287 2.8586381568943047
19 7.753555539784471 2.7267959777953945
19 8.486882596617694 2.7760431594345008
19 7.9922744065726485 2.637519933470462
19 8.079342777206294 2.6880725781422132
19 6.957706242437014 2.8979321065117207
19 7.631909801865285 3.148456739208308
19 8.559694989738455 2.8064925940156784
19 8.131536113725284 2.761275834226919
19 8.231905165772996 2.7595266606602733
19 7.7456778604427425 2.7814641651962164
19 8.116355443821847 3.014196478839111
19 7.282787916903121 2.9623897822732825
19 7.749666801715429 2.8850532445612913
19 7.866496467478235 2.8600022644754977
19 7.824700359401548 2.8660605568839035
19 8.118099701753211 2.922640160069475
19 8.219252502013143 2.8169909500042665
19 8.475185857507915 2.815481958629914
19 8.091345013476646 2.7649529979314127
19 8.574164434108518 2.8308083729033813
19 8.740904289236811 2.808042942361842
19 8.757904442204206 2.910569029493859
19 7.653634257666464 2.8644798475927296
19 8.459278096559924 2.7862288521815297
19 7.98046160656457 2.814430313143225
19 7.974655585330624 2.826383664864813
19 8.203123147532349 2.879336585735219
19 8.349827392489525 2.856592986595888
19 7.770571469004594 2.628911957497042
19 7.576245584098001 2.9314402488956355
19 8.35761257876241 2.7730714760191155
19 7.490752789633651 2.863282017884333
19 8.102249808294816 2.729800883534673
19 8.366584037439393 2.7905192211410004
19 8.090307483609068 2.823755251987886
19 8.590390752189288 2.6714032953466953
19 8.423490615957212 2.900032186988289
19 7.611395803734845 2.7729938104103757
19 8.547740109312588 2.830978829418699
19 8.614340525174068 2.7606499858632683
19 8.011373726819029 2.831191525497611
19 9.214867505122712 2.609206094007505
19 8.663590253555505 2.7875185902568904
19 8.669784843861507 2.8026246178247987
19 8.202550720748036 2.6723605095953142
19 7.741452610663737 2.706015638138225
19 8.158204211190903 3.096054537828506
19 7.876830873498721 2.724235631888851
19 8.218716126612529 2.727750481940935
19 7.872037067913736 2.8500025943381107
19 8.009571794112706 3.8508983133212396
19 8.479811214882252 3.303749346391914
19 8.12430077949262 2.8989239826622892
19 7.969969228520996 2.6048722846024637
19 8.393149426567351 2.6920631239209354
19 8.375840563405198 2.9324810994009765
19 8.377174341993511 2.783116544255335
19 7.877535760932405 2.8534032702583385
19 7.7858613524550115 2.9373384691599465
19 7.8931880192512285 2.8264598606884146
19 7.0546138664238915 2.6918582532498765
19 7.545941899645472 2.824995045826767
19 7.727826520050552 2.8214589905828453
19 6.9031743022087 2.665281547212687
19 7.244509473352051 2.617476431735796
19 8.228704318479286 2.8342510730421133
19 7.951469537702061 2.767371088121201
19 7.323668786264655 2.7475747457214625
19 7.425076856416725 2.862553277424155
19 7.309991635658363 2.8797472676055267
19 7.653291125870627 2.7060926485240397
19 7.552564579570942 2.7429748803504808
19 7.777316124702888 2.595006912296979
19 8.173152584479528 2.863868074402365
19 7.78902192199627 2.7396528568423326
19 7.096269420114104 2.7890836950390416
19 7.369754547556995 2.9853484125480594
19 8.309511315804919 2.8391229771553017
19 9.339792203973323 3.7309841241003925
19 8.648767365702044 3.2540163668886635
19 8.54598788247688 2.55083598132338
19 7.687328762175188 2.691937765963382
19 8.797156775553228 2.832406487888848
19 8.6828531064257 2.707097783561894
19 8.149210630226317 2.597645216556931
19 8.79090887321979 2.810966794174668
19 8.061987875501616 2.733616500298791
19 8.206433725775923 2.661976422723132
19 8.242233620033522 2.6965266041774902
19 8.699262496096356 2.7874079810721804
19 8.489222297165487 2.708078263046213
19 9.056770407972193 3.2428767501016083
19 8.858738199921168 3.11893041271043
19 8.696871515292091 2.6488863488713092
19 8.47011274819521 2.651652900849494
19 8.157809570901081 2.718231524847014
19 8.106688073325275 2.816861573478016
19 7.687345280434154 2.862613386123948
19 8.503854927237374 2.812874542769794
19 8.432135863301347 2.8434373225685827
19 8.413525300248965 3.1631220205460555
19 7.996572520083932 2.7809627183077814
19 8.423774220850236 2.690399444541241
19 8.252589705870415 2.7414221179936447
19 8.285851034405544 3.1182560909703416
19 7.384778593075282 2.7816477788582246
19 7.959078757761676 2.686085943681843
19 7.892487117136023 2.8639976162648586
19 7.771948907145947 2.9998121727751377
19 8.154796963331739 2.7210656778943294
19 8.58934087659873 2.810441205498056
19 8.349669389589653 2.728181237609403
19 8.70697310371993 2.815236198796604
19 8.481841047527237 2.7628338616777817
19 8.368669614398199 2.6104308656065958
19 8.552708978830635 2.8412997576679295
19 8.6719152090785 2.9545141088145854
19 8.703916454687432 2.699261373183853
19 8.267096316418526 2.6656303452389167
19 8.245347165642857 2.881208494130702
20 7.832187144645526 2.8289327533551702
20 8.121703960534035 2.9317869134866372
20 7.853006155203547 2.672737718704609
20 7.9354268350562975 2.8035362016845444
20 7.722665945228475 2.7066274204428398
20 8.3259913998009 2.704485372815181
20 8.12498492172651 2.671488844059377
20 8.0190997255545 2.83825880737567
20 7.85647581546416 2.880922202211756
20 7.625657239244758 2.6852479825418203
20 8.468832631816392 2.679983776670601
20 7.7417160543471235 2.9437500107894095
20 7.535662789775368 2.921116009677917
20 8.316135908020666 2.764211333222477
20 8.333483362147813 2.747291497355484
20 7.95210313361246 3.1137045314623992
20 8.15944849727246 2.7061762769183915
20 8.084887670901065 2.722672305141457
20 7.9201622010600365 2.876293197151027
20 7.815123852119774 2.7559961359450056
20 8.050617488204287 2.61021429672553
20 8.308850150895632 2.599568871845122
20 7.4505312686998195 2.8747700170480734
20 7.9070051726609485 2.918212787205612
20 7.58382182615265 2.6624993108098116
20 8.408605177004775 2.682567612645377
20 7.898805548013603 2.8142723448001163
20 8.46548257825511 2.6555355468960027
20 7.118487559445024 2.9707554440073656
20 7.963997895975911 2.9278411294439572
20 8.158576430958515 2.6358277357746913
20 7.907722334442885 3.01197755470131
20 8.50780281002032 3.012223194638612
20 7.946797264832783 2.704598578881866
20 8.066766832289304 2.750522086332126
20 7.952844084232234 2.8389207081402934
20 8.564663842990951 2.7560579860161005
20 7.598439293720593 2.8716271677783416
20 8.153025204308245 2.7639787670117983
20 8.463386332914736 2.6848386690513255
20 8.425967015429688 2.776783169620414
20 8.085999500477524 2.708692426285384
20 8.059974528422874 2.9400712669097215
20 8.13513529318018 2.719636537092834
20 8.711380984068587 2.6253810009078618
20 7.521404961424316 3.0623639336993635
20 6.728155071611196 3.3128200713139857
20 7.936611106221611 2.767893597431388
20 8.045798834013524 2.688496013862512
20 7.90209343067915 2.846618979703486
20 8.274635868878411 2.8561613302832525
20 8.476078661674991 2.7551801918129106
20 7.84521075118569 2.6250990721504204
20 7.805391113426864 2.9250618154942165
20 7.399031782529937 2.812414868689782
20 7.912080346904996 2.8991007619762006
20 8.260734867396284 2.599394898797171
20 8.000488117975893 2.7648525840100846
20 7.834359263898468 2.613468715062233
20 8.442285071104559 2.734159350076488
20 8.718494635425737 2.682206780577174
20 7.832087484759946 2.9054725914821153
20 8.697549337971548 2.690973464426785
20 8.229693466154096 2.6214705711355486
20 8.268958010137812 2.7836794012954496
20 7.949627285390361 2.6850181592572735
20 7.9188001605357305 2.7042660660751556
20 7.237040899668401 2.860394137344566
20 8.834824492104405 2.770355549304278
20 8.213609415645358 3.229891871484878
20 7.946607284495797 2.654192800552727
20 7.9443373697759965 2.857025810737632
20 8.106154001609635 2.7134657125768986
20 7.462203478399887 2.8121582279979638
20 7.412483866463725 2.8933623925801344
20 7.71749295123898 2.6693344330139013
20 7.595087489351318 2.806357320758441
20 7.897689816108489 2.655686026600852
20 7.991098852512774 2.706965823991219
20 8.38437747298329 2.696025084466555
20 8.124849846441196 2.603523010709582
20 7.562089166384486 2.717224870875534
20 8.297627785929784 2.6826522366358225
20 8.755894104913414 2.7083074603132378
20 8.395456418991033 2.9087751203112995
20 8.121969562831838 2.7404607858323597
20 8.225668936236985 2.792604682895205
20 8.45018589149956 2.797067176717438
20 7.7840062111247414 2.8641692400822083
20 7.7985282269292275 2.6071449738206467
20 7.818536673302178 2.660364292946996
20 8.478295720150106 2.818526759567225
20 8.572012061459894 2.692827558837316
20 8.015107812728049 2.9686829908450636
20 7.85132026304468 2.73808672869418
20 8.160170270527146 2.8272893859820796
20 8.202152994814217 2.8590619036535747
20 7.977993014600858 2.7633052206530273
20 8.34917837181057 2.62263096186404
20 7.358846430015267 2.78997019742029
20 8.45361240259291 2.7360290672538317
20 8.112086660701518 2.929336973512476
20 8.217369645572331 2.922928788301648
20 7.68656577408923 2.9076245069330455
20 8.716408796798794 2.6910327996120547
20 8.09223135024138 2.956959791888657
20 7.78590368972191 2.769245725676325
20 8.875630458864494 2.731267462264223
20 9.125769139755459 3.0342794738162318
20 7.790643942298024 2.7067769909987422
20 8.213769556973714 2.8697281982721603
20 8.408802762572659 3.0171264731104435
20 8.046426327115455 2.733861884318776
20 7.767401327474617 2.684205390498403
20 8.201421994614055 2.7485671209761464
20 7.363768798328631 2.7486998006453764
20 8.170124054166822 2.7966103863464
20 7.583851230612029 2.7644116172046824
20 7.772354187435628 2.68332249699637
20 8.041758072788426 2.7094269544424097
20 7.620057536796633 2.977718523435921
20 8.442966593945515 2.769316187160338
20 8.572878769859017 2.737095655831998
20 7.921318439344474 2.6637871933828055
20 7.993199150767319 2.683066704529588
20 7.874390250813878 2.8497136214451926
20 7.54508804679935 3.04246658344531
20 7.82568747749505 2.8069857048133673
20 7.914581402372952 2.821868958713526
20 7.841870539511077 2.7452382411282605
20 7.921592615351804 2.8846203140225097
20 7.510526675324914 2.727221656566904
20 7.733142028045476 2.7376540736233625
20 8.063342528711429 2.858079393175461
20 8.13974744533331 2.8418704703959046
20 7.747915207790678 3.00083396594945
20 8.126805962798246 2.808171341945192
20 7.828202651594996 2.6865329565418348
20 8.043707317913166 2.925630732367799
20 7.643102297850376 2.6219828104802314
20 7.2684908920517355 2.748320986614043
20 7.856412716454021 3.0274723399647057
20 7.547334462350872 2.744839444549008
20 7.921205581110988 2.655302947607598
20 7.407077986966619 2.7372414177383297
20 7.6721868615824205 2.6275883582669293
20 7.85176720978802 2.6980109013682974
20 7.907386750470483 2.636639596562775
20 7.556597255743737 2.7784472117007546
20 7.73184913592653 2.767905473795925
20 8.198293786665872 3.0402044152143124
20 8.223499314660984 2.742743958235649
20 7.9021205477942384 2.83140477291096
20 8.450322048015313 2.673368686208234
20 8.375402949649647 2.736365815391942
20 8.876672513197978 2.564460478147365
20 8.054749032275533 2.734019189896256
20 8.915704433058636 2.6505224039375634
20 7.565248365824802 2.7745139373661476
20 8.491165759918877 2.811148215676192
20 8.403647771773809 2.778936078904091
20 7.5533878953121505 2.8117392877700826
20 8.653566302208626 2.66269099780186
20 8.849088572505593 2.8021320673349006
20 8.146030542406837 2.8029841049722197
20 8.552017554334506 2.727294353783719
20 8.577490548197577 2.685722709033466
20 8.090682599005977 2.7242917570130216
20 7.938155045970946 3.044958373986086
20 8.257895784357315 2.659525550407739
20 8.670740421747096 2.867126691449284
20 8.332405222205201 2.840934120258188
20 9.123863174604818 2.7952617726789453
20 7.862473986234083 2.896968047776544
20 8.130095944622168 2.712451810582817
20 7.79691595287429 2.6771257035252316
20 7.3350408259995445 3.0140674723013006
20 8.353890647414566 2.71402418578312
20 8.218636739127307 2.6368756604446526
20 8.268027294190064 2.8737262027118886
20 8.330239418779218 2.834567071691069
20 7.523337712104298 3.048647501367018
20 7.777132176266885 2.8498388701473036
20 8.378165242133136 2.636638254851482
20 8.42974974157705 2.9688841628700207
20 8.062082258394607 2.613301059545741
20 8.472879107719551 2.6986815244079514
20 8.889016118101233 2.7780822757124564
20 8.566295052886986 2.9306624189895722
20 8.086355025437655 2.8511071333560984
20 8.67406145307852 2.7418499110107533
20 8.891385908027184 2.590821456385905
20 8.167362494467682 3.311600669133339
20 7.899150619372454 3.161532984058533
20 7.838871406497348 3.334774513213152
20 7.986437851215021 3.2077950650487983
20 7.533233419390964 3.2198226457982755
20 7.2329181699092215 4.326808502203918
20 7.550028187131713 3.6000318705198113
20 7.49845151033331 3.1639416340202007
20 8.982411469448046 2.798008472343906
20 7.845187028922421 3.2383192507866423
20 7.282567521801889 3.228836757939893
20 8.158526824085254 2.8706229918399844
20 7.345930906403256 3.79684376209274
20 7.481174113615147 2.8437937935851476
20 7.462308449468512 3.0649650716062165
20 7.637373510806533 3.2743286453472327
20 7.781869312798931 2.9605070892728693
20 7.193424053352074 3.2595445408359778
20 7.84647144247893 2.911139664244459
20 7.296058719267388 3.112865483200198
20 7.159677062555901 3.377660251752329
20 7.422595594685345 2.9043587024185267
20 7.0654230492760774 3.965161852162333
20 7.8081232759606625 3.4711456199099704
20 7.352396704570282 3.5636499301040283
20 7.605125435907214 3.8943910337266674
20 7.81143362882427 3.1142808891396627
20 7.903832427490305 3.161860756952187
20 7.328680553985035 3.4090653053718074
20 7.555785853532482 2.9035581728908237
20 7.81286492405586 2.743354450277269
20 8.091565697218718 2.828155716001391
20 7.733171711479359 3.2464582841513363
20 7.581583946034755 3.5386914843392177
20 7.9154095083868725 3.042508238280331
20 7.396813299807941 3.6760605826098485
20 7.532432080663698 3.634898555516595
20 7.409290060248418 2.8781047553803583
20 7.722487283155432 2.724046860180521
20 8.547054260680405 2.955135742041424
20 7.734494443647102 2.5562621844837095
20 7.854332303256078 2.7451964278143404
20 7.967340628955694 2.739326594773185
20 7.22986535451451 2.723452024626188
20 8.33882340583454 2.6188190772693765
20 8.404659914948871 2.7006883735809883
20 7.117269960189504 2.778853457764591
20 7.4307431276809215 2.7457551478970763
20 8.220029856319819 2.5561580509549016
20 7.375847228390802 2.773775203252872
20 6.522067115515983 2.699168358308964
20 7.429000161900267 2.7607175478938832
20 7.5927604603994885 2.8083632819410007
20 7.798531356667617 2.7044295746825355
20 7.993254887380464 2.683976669606944
20 8.645644342321283 2.6560831574337085
20 8.291414574666547 3.1649183052735346
20 7.5670027341384785 2.7213152935786282
20 7.512489283308245 2.559109586955633
20 8.253414537895342 2.8275800719331037
20 8.147544147293212 2.6243236721879883
20 8.070760608357176 2.669127737224911
20 8.742489347557688 2.6700886362272027
20 7.904873756898684 2.683704863215398
20 8.404203119983999 2.6981325116807477
20 8.310581866504839 2.603733299615816
20 8.19320536566248 2.770875707634512
20 8.02323495831788 2.7586356171239443
20 8.86984292193675 2.6849315415402573
20 8.29065739034286 2.869067881028065
20 8.107074797439292 2.739961853400624
20 8.032709380206276 2.7828503236661692
20 8.417121879840481 2.9084876349611495
20 7.332720667541771 3.1197585712061424
20 7.1898387101113626 2.6098208575022706
20 8.049525181632294 2.8231979726461556
20 8.195250942983755 2.7174628877617493
20 8.220832031704752 2.6812525116386396
20 8.649009642695534 2.601209253973456
20 8.374910477975693 2.8235115922010174
20 8.740180365857837 2.6741963755936133
20 8.127764259371538 2.6897144889340985
20 8.654964267913195 2.746415012560968
20 8.76794626545926 2.7596119708496563
20 8.493217432566546 2.8037523525505748
20 8.50389769764133 2.6661779654282256
20 7.645171155368025 2.7274233621584085
20 7.920231042284929 2.830366589008138
20 7.91452369008293 2.8758851187360466
20 8.678660754020349 2.5869880579199402
20 8.141507222417745 2.62469993460916
20 8.262878622346609 2.5609205762700755
20 8.001221947589885 2.9411165406051727
20 8.311185563886482 2.7713853845617633
20 7.554542829460573 2.9959994619674797
20 7.838646856785281 3.035063324111054
20 8.170489315597726 2.760414398807771
20 8.255901106401803 2.8048345395973673
20 8.407962946845092 2.7030751933771757
20 7.8172501634550144 2.975242366949506
20 8.127640927655872 2.5872640940867897
20 8.354976127142814 2.7569722071107448
20 8.43695091269084 2.7699074845998832
20 7.751125871425107 2.6366937323809854
20 8.248519047504754 2.778590671104789
20 8.335517354417227 2.85656356857423
20 7.925034141479969 2.855669704529137
20 8.223752920462285 2.851730355019318
20 8.40430204529507 2.7605981136699445
20 8.573790015664862 2.782427100744604
20 8.423343836743777 2.667618730828721
20 8.475825073536107 2.6568746571050146
20 8.268611078328359 2.6666314871164225
21 7.222938638573518 2.809768874758681
21 8.002797558096445 2.722355071444371
21 7.313957736681847 2.8703291340592463
21 7.894084934468363 2.7045062567388247
21 7.8026594510824605 2.8358178431998047
21 8.252960361302252 2.646299739625732
21 7.802726744634106 2.9749329515091967
21 8.018062026195858 2.725531146319401
21 7.483050409298044 2.9192726436521763
21 8.340724741958168 2.6501802808519144
21 7.753341135366111 2.6372061931577084
21 8.390340602049621 2.6997953963178185
21 7.832265791863474 2.8645795557172895
21 7.921942261895785 2.821122304242311
21 7.387467909345033 2.8260145470140903
21 8.06438079476434 2.7534731253344518
21 8.032613684752157 2.735242179675902
21 7.876435165509764 3.1292875751265647
21 7.788295646843052 2.7618717866012514
21 7.343807479103883 2.6604346433574344
21 7.332618759175889 2.5271744127247455
21 8.167944212435831 2.690888084473771
21 7.338725971534801 2.9738975751362537
21 6.74904567396029 2.833535426625133
21 7.63573246489855 3.0098709944543507
21 7.528725628085719 2.63996699203804
21 7.32695768946852 2.8636116366275117
21 7.359848143781261 2.860273868827257
21 6.92023611078134 2.803225500586054
21 7.543883241390235 2.715471349064575
21 7.964335752874896 2.925180199077996
21 8.093569510501846 2.8167970157032967
21 8.075275815011468 2.794976661982725
21 7.477631713929341 2.7115665439247514
21 8.15957716268335 2.8181722757630747
21 7.917114203380309 2.7938245884490134
21 8.139747699773796 2.835901180677284
21 7.906681772838687 2.7997736761503433
21 7.799240651578424 2.689072241704429
21 8.1855846425158 2.7604850579511617
21 7.8253022672980865 2.6718173043234525
21 8.516481579282162 2.7373503490411517
21 8.076502862389493 2.6656529597057066
21 7.758114021424399 3.1043047620356816
21 8.10188022731239 2.739312605705906
21 8.353650730585086 2.543714827653477
21 8.035268112471046 2.7379265546286136
21 8.650114983642297 2.829487094450404
21 8.285597433594146 3.001009876122726
21 8.08680943534546 3.0375135912339757
21 8.061171939775177 2.6821981720472095
21 8.220778112382527 2.6946819609351143
21 7.5540216999749 2.8931228411875387
21 8.562634622852105 2.6211209556283555
21 6.892613086563595 2.890413130390684
21 7.810841561583726 3.0130362928017
21 8.028933658207805 3.0194926521316687
21 8.099830741023332 2.6400928349059973
21 8.21671632350009 2.841958851731716
21 8.198790446031131 2.6643441270712107
21 7.530257423875866 2.809271000465247
21 7.705828474580662 2.5971954032243043
21 7.705344828306294 2.6958884828407057
21 8.216992100625262 2.6269875678745573
21 7.494573255469414 2.75471522196216
21 7.338945745908468 2.814436298403012
21 8.313371002531856 2.8169816574171604
21 8.179282420606937 2.694341796798213
21 8.424195833560653 2.6371738976093373
21 8.013409674228885 2.774361865003817
21 7.409236013111904 2.813158409389385
21 8.093082208783377 2.79160249551722
21 7.07369096195972 2.585747198272491
21 7.903640846753877 2.6985226277997745
21 8.031519098929214 2.7729996829784733
21 8.484429155620266 2.6720019741454264
21 7.035168304458249 2.919531040354882
21 8.052058943502319 2.943007785829537
21 7.881227997950286 2.733748734848291
21 7.9551209632154585 2.847640846378798
21 7.700444218768669 2.7354419702371215
21 7.198528973288053 2.921622224267115
21 8.302554741265235 2.5989967731946138
21 7.607756412159403 2.7198915895584537
21 7.673254671775215 2.7310530943607167
21 7.942295172329965 2.685752699259618
21 7.897449078102271 2.812846359793745
21 7.489940002783964 2.645856821458584
21 8.013755274238486 2.828769916337833
21 7.464845371852338 2.729284735566955
21 7.363811966996213 2.6492492970521058
21 7.140211639852612 2.7266188167169707
21 7.15942020588535 3.0917817341912026
21 8.266792820351204 2.667780549379452
21 7.1658710043831535 3.069266849647683
21 7.749566347873174 2.6409600265633646
21 7.775051147525342 2.811048598778261
21 7.407228654215152 3.0103270064609773
21 7.774392733646417 2.6218057378223754
21 7.158008676894748 3.0090529889257582
21 7.243546248269835 2.7920856059066588
21 8.095057409003115 2.702043952069199
21 7.9008335593467285 2.760253582722061
21 7.411274170942992 2.96909777375202
21 7.8951759745388586 2.741793642193243
21 7.384669881164889 2.8615607235154985
21 7.072936128551612 2.73595973695581
21 6.942109809797613 2.972591791342905
21 7.273002338341053 2.83467197578572
21 7.236951348485072 3.123231848444544
21 7.250049370886509 2.9725977361463545
21 7.269898148760481 2.9916761260108586
21 6.873930058874887 2.8762149581273024
21 7.771124640789966 2.831642697296813
21 8.658970027315577 2.7527777540939833
21 7.700968149540551 2.768414299523475
21 8.17463995068658 2.723083189449445
21 8.354661579565255 2.701924306676373
21 8.872300495642188 2.7528170012939395
21 8.342153906744981 2.7447083518108415
21 8.989838574003825 2.9065261857697817
21 8.9644782113372 2.851817202408507
21 8.70983847655293 2.8300375586842645
21 8.656044600440612 2.6485381120542484
21 8.068286444271132 2.8671373884439424
21 8.312988274529284 2.796692819284434
21 8.085309354719023 2.6315856082136193
21 8.603997546309488 2.7886148042528
21 8.146427022474482 2.9002062861476747
21 8.77786374230261 2.801570798421292
21 8.123600113687026 2.7690855267518892
21 8.554067446405305 2.6693679011099074
21 8.71577682589375 2.6985177533046003
21 8.580260171056691 2.634931041149356
21 8.9173320021269 2.6445334122407296
21 8.503262756169608 2.7363249042222293
21 8.264488638012844 2.742612371273961
21 7.6628816799055315 2.779391003226813
21 8.514473480472887 2.695857823363732
21 7.888803988879858 2.682980406105721
21 8.791951548283222 2.6867740652093994
21 8.122916904397435 2.783546808342706
21 8.450118133765722 2.6949514072994436
21 7.690606153710559 2.648489131186511
21 8.104198009333247 2.852544728743495
21 8.716290994438044 2.5872201900412906
21 8.524683584781178 2.6078223709463306
21 8.021031313160526 2.8080432491665714
21 8.197386030007616 2.8198640641832315
21 8.696005171679436 2.7460347000290852
21 7.7998639739009725 2.8123264811587494
21 8.59682058817929 2.6970532818661153
21 8.445045278321517 2.6728540654496844
21 8.431311246265151 2.7376259519575914
21 8.347597776127033 3.0167613771266333
21 7.81824522005744 2.708706491057821
21 7.662237896928481 2.8433715545829346
21 8.29962773553928 2.625647714285101
21 8.040107157264151 2.812676784551102
21 8.182292055269462 2.890753918776072
21 7.820216993199085 2.8468568303304065
21 7.596946226454508 2.7930186730621736
21 8.109676735649364 2.7017043307065793
21 8.27953338370468 2.7282564360100454
21 8.636875794667144 2.7630147638165097
21 8.818629696402075 2.6605172950940497
21 8.684934511901785 2.7343152834907563
21 8.299730913901607 2.6974630133682567
21 7.524761635952779 2.9921658559057516
21 7.50511483087734 2.7111254830223253
21 8.392601412997209 2.947619209548948
21 8.403644879196435 2.732680965342317
21 8.086025890740974 2.7460028452011778
21 8.035904412092703 2.714417392182951
21 8.03581546200896 2.7602839968611987
21 7.556839821400205 3.0409664809830605
21 7.5858666903176175 2.628710652464652
21 8.763772218435967 2.705039636356395
21 7.790328665961677 2.737311505101693
21 7.487184354356884 2.922931842151994
21 7.568297725964665 2.649386539528184
21 7.5765492673072625 2.7121811777365092
21 7.481052731115317 2.9098635448693195
21 8.189135519506067 2.7874572532344004
21 7.811788260680987 2.649475324716928
21 8.704196263718583 2.7840003026856643
21 7.980498600458516 3.0149097619175267
21 7.985548944657519 2.6863271318927104
21 7.95719748059954 2.7340933710281172
21 8.303303624753367 2.905573147486048
21 9.035124081209407 2.792763403189862
21 8.676835734985676 2.899031264661799
21 7.9040199328724965 2.874246230360482
21 8.037717588000168 3.0017175045799425
21 8.046998781123222 2.8879428451635873
21 8.022013124846437 2.8313107191527798
21 7.923202470031476 3.143547349755802
21 8.607555341577928 2.8772204620346216
21 8.668511238882823 2.8904864677717415
21 8.604088022336324 2.7921251584479694
21 7.618987123949198 3.2591991098016364
21 8.436658629136572 2.615441342788229
21 7.750097607198183 2.966563787358633
21 7.758688592385748 2.906807906743401
21 8.329717921216 2.6442226277371366
21 9.486587749285258 2.58257824920474
21 8.562374456966285 2.9131896154600385
21 8.735625548961625 2.9065070114937277
21 7.498103437674953 3.0885991760031235
21 8.255781986868323 2.754598521306894
21 8.2971115124111 2.6665479473869538
21 8.489165193938474 2.763629733291825
21 8.264838600787993 2.8590348563737584
21 7.126852523649863 3.7199748346079056
21 7.921237405357913 3.200351208146458
21 8.358044314631822 2.78902806355558
21 8.656373193558936 2.7522382595525814
21 8.311007662935474 2.753395900190639
21 8.187045166686637 2.786678522555935
21 8.126538023085805 2.945304973157441
21 8.618526346514422 2.623572035975433
21 7.316264790506867 3.644287043944956
21 8.07340708232672 2.66196002272133
21 7.732689907856388 2.744065500335594
21 8.365995026211948 2.6573980348840673
21 8.1859373650629 2.7213794372295093
21 8.159441224159872 2.865287517874781
21 8.503857591139107 2.60420775218828
21 7.122152213070731 2.8146958951621315
21 7.743304638120173 2.967893446795578
21 8.401299521698212 2.61250864461377
21 7.081548759858198 2.788301344965372
21 7.6800063480414735 2.6734266318155093
21 7.648929726896206 2.863619014870303
21 8.588380566472088 2.7382475827830435
21 8.09466259923898 2.8118893494109303
21 7.99782441551866 2.8176210705533298
21 7.9449762923114395 2.8460663009520215
21 7.789076774863399 2.8581644382340077
21 8.055336158155034 2.713870967900413
21 8.459822948686007 2.780284430312383
21 8.768527758677509 2.719230140564749
21 8.212960542182863 2.8537571610005243
21 8.487509834980552 2.6440239825179597
21 7.928262135894341 2.6671650148383166
21 8.554937908748574 2.766172897238048
21 9.228951906454789 2.766194286605652
21 8.538416993049566 2.754725330446759
21 8.333902878369999 3.0737117782211327
21 8.651181910372523 2.6878129492535954
21 8.469650407757202 2.6794435131368193
21 8.063626485433039 2.7285751893264134
21 8.30149322905183 2.695267247820547
21 8.438881839876744 2.6895965454374364
21 8.427374791531456 2.720838972166292
21 8.129856563054506 2.6985997461533904
21 8.153063907876628 2.7400792754276946
21 8.680075083241432 2.933409237452158
21 8.037695112474562 3.0598324619220545
21 8.40993040907401 2.6607813755406746
21 8.362962379983959 2.6063600669378846
21 8.275621261396756 2.7922917021275113
21 8.084304977519714 2.731126850525957
21 8.315540126327146 2.776072935944502
21 8.468757639058122 2.809614372278564
21 7.596142211963272 3.0772371999507393
21 7.964406647620668 2.669560100713642
21 8.217290881829543 2.7383153241821923
21 8.054286613045585 2.7963750346288596
21 8.409723691593413 2.5749683010929374
21 8.489141016528661 2.691295144575169
21 8.770998273611822 2.706881854225881
21 8.35003166455186 2.730345722778724
21 8.352264023290813 2.725671064680758
21 8.545603744892928 2.7327936238262724
21 9.151403470658883 2.8256485462506467
21 7.6249897767427015 2.721977090148596
21 8.48443422362169 3.062740874427254
21 8.99648330267578 2.8206981469664054
21 8.338707350345281 2.8234252226370335
21 8.238420529110032 2.766558350088659
21 8.784010673375452 2.695073848411376
21 8.426716320245585 2.7196078359074622
21 8.408507418382387 2.5504877082230917
21 8.484401942182583 2.7677044159200803
21 8.16220983993024 2.9309733685962316
21 7.948418380190947 2.991016297051295
21 8.719708350881819 2.8446159795160217
21 8.346618948546153 2.6715513303305936
21 8.322308700690025 2.8249884173962574
21 8.559349089144462 3.5019602293605865
21 8.246208183523576 2.841712119337113
21 7.733334280991008 2.6753475527879442
21 8.810298021508396 2.7721340301477344
21 8.097266751494235 2.656991410561343
21 8.395387994509413 2.7734402688962203
21 8.464817833079188 2.638066890569699
21 8.013205623370085 2.728579763901367
21 7.964995645637505 2.6562426871966287
21 7.686247751413686 2.7564712051235705
21 7.995900265846122 3.1840477341777254
21 7.990138179550516 2.860696175727549
21 7.952767367663223 2.8416542976452637
21 8.710261073584745 2.7957830165708226
21 8.214437255282899 2.878528309252852
22 8.426010904028843 2.631409091478532
22 8.470018649535872 2.590022063687887
22 8.865659780771171 2.689071456421213
22 8.266314674363667 2.790774701950469
22 8.209632940080796 2.7481876426673915
22 8.377817199503118 2.7682505497832843
22 8.241429201766167 2.640294230841068
22 7.818123560685446 2.7288021492097743
22 8.024831212178974 2.8206136904160704
22 8.435820197309296 2.7053105096079735
22 7.8258455261449384 2.7339653700250133
22 8.020749000351508 2.816746991335465
22 7.936313393566818 2.7951279364477597
22 8.473330481337408 2.8189512424991654
22 8.518190393703625 2.771638643218891
22 7.904810561501918 2.7811754357399527
22 8.357921635767644 2.7646228681405556
22 8.19168521721234 2.7306581225838995
22 8.624393631740576 2.8306677314677477
22 7.5368062173226 2.904285117011941
22 8.319023134552634 2.8830115705636654
22 7.793644990130619 2.607232621661646
22 7.803937232150485 2.7774610591598368
22 7.940923227050033 2.8180186097920785
22 8.541948914200066 2.707417510158304
22 8.115087582998834 2.981434318812656
22 8.651128155409232 2.6091234294825925
22 8.407135671178374 2.646560442804191
22 7.951608645068591 2.7644623030916464
22 8.41575806922499 2.7677476451459535
22 8.800776337894428 2.6271011710544836
22 8.3715490657091 2.998219514020828
22 8.067454730773434 2.7235525176872692
22 8.239019608753493 2.672952618082354
22 7.369354947977608 2.7400380734630563
22 8.030090265419213 2.735953447351786
22 8.124714857317512 2.5729075248315514
22 8.37531754743923 2.591856226527662
22 7.714741215321358 2.6927261862294625
22 7.57411969411374 2.678624418922154
22 7.47830673240328 2.803114144995677
22 7.743292033334983 3.0275971496360703
22 7.483698985973502 2.6111714282910623
22 8.37760456702618 2.6678807117310526
22 7.443436641753026 2.7045437155995358
22 7.191216035025921 2.7851432336291073
22 7.874120864443036 2.8196866290881664
22 7.88716422870088 2.9173933659176514
22 8.276198234897816 2.56513015106422
22 7.180777471090204 2.961133687298151
22 7.6758981264936175 2.8859874954291236
22 7.775685155988178 2.703585422894855
22 7.853387427658725 2.829278591210546
22 7.554186949473503 2.849454907993188
22 8.867837438093375 2.778283146064538
22 7.907984405211682 2.8067416372091043
22 7.742218356851732 2.8074271021704345
22 7.712411301551036 2.7806413714605114
22 8.088057679571996 2.8647274645330203
22 7.6516930236945875 2.6582584804890943
22 7.755438587324718 2.8007082525238887
22 7.941367857745263 2.697052484778727
22 7.586260851193955 2.831929433601238
22 8.291237917703379 2.763284211638116
22 7.587159997511547 2.898771570812216
22 7.706663831880957 2.719149281987717
22 7.825471759185643 2.9130659799969005
22 8.046474499161018 2.793297028816069
22 8.367766743631822 2.8456216036318733
22 8.059089178543712 2.795892595050076
22 7.910894125358044 2.7636269241098517
22 7.347732001199798 3.0352905335692837
22 8.098405444928627 2.905721753353166
22 8.119868021606713 3.0055980307887467
22 9.114465808999476 2.8438123231052193
22 8.595089523487989 2.8109395260299403
22 7.974639763492987 2.677592221080005
22 7.757429238260924 2.788707174865074
22 7.757061191797067 2.9245739586980384
22 7.8105958498321755 2.7328428963052027
22 7.548648520403902 2.718166511555792
22 8.418627518248243 2.715232665407524
22 7.9665992340229 2.8592552610189594
22 8.119712365854843 2.69078461872443
22 8.36146661706617 2.6504774537513507
22 8.146537765236689 2.8291785272881755
22 8.196266927227585 2.8087318088167708
22 8.002234004843952 3.2478633662593968
22 8.10644305967952 2.7739789677723348
22 8.79423212479837 2.73602859244343
22 7.743019826843589 2.790487658157053
22 8.643021275471797 2.6357807041745644
22 8.52909267344652 2.698686560068456
22 8.12097056968553 2.7667827128028093
22 8.124674686069284 2.844456118931809
22 7.822610292589442 2.645143673316499
22 8.640660208142908 2.724172093792522
22 8.269455687075384 2.733752470534201
22 8.737886819861735 2.658432524669264
22 8.471384528595305 2.781299341653967
22 7.927503171790443 2.7144877278641237
22 8.402543577161783 2.6777090883844634
22 8.295031902913443 2.7563691462783972
22 8.355435992166466 2.6149269178192993
22 8.446941257739658 2.8707380029994205
22 8.2217030412819 2.708260913759175
22 8.745668700961295 2.8232360861659878
22 8.239913153791354 2.792242445969532
22 8.180446558615301 2.8404048797555195
22 8.238707873398935 2.879089436112743
22 7.868137921721479 2.665011730199778
22 8.105521396808802 2.699156114303126
22 7.194416410427923 2.7254161321102615
22 8.168162343879157 2.814469196566747
22 8.107493748811478 2.852432333683558
22 8.57109795746701 2.670701406999137
22 8.446761115023088 2.7080661704722284
22 8.005643320120386 2.707355290845484
22 8.272305420415158 3.3494602063776258
22 8.816567023532402 2.9461352334121464
22 8.097339047016007 2.725780547424902
22 8.637297677662648 2.944613733756407
22 8.900246310152736 2.6351927806329147
22 8.704516137058489 2.8280461259962695
22 9.153362701289298 2.7922001860741394
22 8.506262942207421 2.825106973245857
22 8.846860079688856 2.8880055489860608
22 8.603879136871576 2.625524355304401
22 8.234652950300509 2.6883875052635458
22 8.764545601862391 2.859701226221969
22 9.6517063948795 2.7793214382341414
22 8.201142175426854 2.8749141283073123
22 8.695726139585263 2.8240866009899666
22 7.956973573824376 2.6595050046320847
22 8.69717651294434 2.6981597595031688
22 8.322569530063177 2.8691518852835878
22 8.622522790345865 3.037701575622422
22 8.50411202178653 2.9644074262132305
22 8.17679743798704 3.0522991381392357
22 8.202318814159995 2.751806915420331
22 8.382235229893666 2.76954221216272
22 8.889942612507104 2.780834735591656
22 8.143882674267186 2.725240442114935
22 8.138555248737454 2.915657405024652
22 8.429616684597935 2.9295886466342624
22 8.209019868512982 2.8436106740733713
22 8.539650010294833 2.7311014488726557
22 8.575250012399515 2.7815506097936598
22 8.142956772114806 3.0229887914764904
22 7.878428096694784 2.741040339993586
22 8.13289628239522 2.918956639400038
22 8.024446762243214 2.7888480491872607
22 7.66015230439634 2.778856328213479
22 7.488717147841758 3.2264570706860454
22 8.35606670391595 2.7605684305494305
22 8.429687089091882 2.6910223408929554
22 7.7473519292781985 2.658677240597323
22 7.878195035140837 2.7114172722709644
22 7.579934425912377 2.7298411890731797
22 7.170602802630271 2.9494239436238474
22 8.150619018308907 2.6040716845219136
22 7.725940601864193 2.7224022930895817
22 7.8835344256401125 2.679090871678083
22 7.6353141423523 2.5461167767581494
22 8.024769699264715 2.691833106072223
22 7.68477046221726 2.6913744359088954
22 7.432687980133919 2.7994229056960953
22 7.397796696292789 2.6780256191677747
22 7.471333701906167 2.756914650489837
22 7.267169923451436 2.748475223408343
22 6.903543026222802 2.7310566075480076
22 7.782621168719085 2.5813628973397416
22 7.490746306768504 2.731311541949859
22 8.064653695182757 2.789069622695289
22 7.534580676050977 2.605933651679711
22 8.276796692662806 2.9687850268279314
22 7.596878853464001 2.9856538700710584
22 7.918642035566169 2.9222172896712326
22 7.50272329271292 2.8865554685385493
22 7.540516822301819 2.681715086686633
22 7.600337276212937 2.7156526094913462
22 7.596951119270709 2.9233496119942712
22 8.125560528953987 2.8456012183795254
22 8.31574146518043 2.709622873812587
22 8.35457077321983 2.872527913894945
22 9.014889245637825 2.711391870568328
22 7.971456630601738 2.6822454189229106
22 8.228998378436577 2.7922621139470354
22 7.374229276178971 2.848757326226318
22 7.916257542648666 2.793860286921537
22 7.3523240887271655 2.8821175807487562
22 8.073102245645643 2.5723133097222592
22 7.548247467179772 2.8149401444795155
22 8.182614441586237 2.6937702090925364
22 7.942130109999253 2.725344946623981
22 7.491876008916367 2.904724119381984
22 6.522675263414535 2.641871138172913
22 7.220776991990837 2.688181515693362
22 7.744990543616889 2.7687863744204835
22 7.265133880168435 3.107518482568025
22 8.602158419605978 2.960402947275863
22 7.5477623466070245 2.8830709926652682
22 7.832015090394977 2.6035414970576367
22 7.3652027778379985 2.839145995923911
22 7.36034351187642 2.7233055468853444
22 8.123754408177485 2.8035154893321663
22 7.825735617208738 2.9043465066018146
22 7.721840095700141 3.1110542789778046
22 6.844207752014179 3.114021896694117
22 7.817692921370621 2.8129728369411473
22 7.78777128219024 2.929590499453181
22 8.150221811122066 2.6105872216466803
22 8.190471880532492 2.634944974074592
22 7.266347093716655 2.9396768350195392
22 8.481538504806855 2.8770491227556234
22 8.041917374865093 2.7831646224010065
22 7.908904480913206 2.8129636035775927
22 7.759417026403526 2.774941909264234
22 8.112083830849969 2.6379056987354415
22 8.096733567363437 2.697905049564144
22 7.785972136828354 2.7518003536187328
22 7.901546396404551 2.792652752551638
22 7.610742066744889 2.6825050601219593
22 7.751649657517023 2.6867923121041843
22 7.5047047853569495 2.950763756828083
22 8.318256489179275 2.6312054608230087
22 7.868336855975442 2.7991640749326554
22 8.179527817960597 2.704693174650476
22 8.034475010151187 2.846724567033803
22 8.324958317036737 2.728147979790187
22 7.644584065761367 2.63968927212965
22 7.786784420493299 2.6859361680823968
22 7.766651111677454 2.597897670163906
22 7.806333513643446 2.8182067910777144
22 7.999483407316207 2.7908929806569165
22 7.778338637604199 2.7611466447570483
22 7.363552938438629 2.720246007456052
22 8.25506686023999 2.828629033920109
22 7.889141064791414 2.6900417755018515
22 7.014041363099682 2.963218119304325
22 8.085185214471448 2.7539846631018854
22 8.517593799595595 2.7410403652797215
22 8.232483053682985 2.89744597633236
22 7.893498808541639 2.754849588895193
22 7.946234111958892 2.887898349228654
22 8.101169240072998 2.7761284843030345
22 7.961659544190965 2.7954411140387245
22 7.922715208350449 2.606323968244227
22 8.350609246685215 2.9940188912338246
22 7.475857161246761 2.9132614742798055
22 7.912463112722301 2.714797320617195
22 7.835349793786406 2.7557388441496307
22 7.793907452417463 2.795938886509821
22 7.302714982920681 2.5994854994663
22 7.98294726192184 2.985151860200407
22 8.058075373683812 2.738025199119347
22 7.678457339748096 2.84874567092651
22 8.050284736675755 2.74013388254642
22 7.764878616257537 2.890569467137671
22 8.269260337380164 2.8667073065319655
22 8.060604222490019 2.7940946291352
22 8.160576031489379 2.6857196761966264
22 7.428815057250845 2.717263168970371
22 8.179319217100973 2.7026602911306146
22 8.184533024517638 2.947267040655182
22 8.00701972975599 2.854699622785632
22 8.128845055764513 2.9216326316921397
22 8.039570978293355 2.8122516375861024
22 7.601138750860878 2.7739720601089366
22 8.358628595036178 2.85855046630475
22 7.945676176867076 2.6945010699944265
22 7.68376173965618 2.8630159960374826
22 8.25460647317416 2.551366023961342
22 7.48271397348933 2.8187443751519337
22 7.9571309114237145 2.6960288998001243
22 7.721929989134346 2.6760819810009884
22 8.081823101257747 2.7907699355339224
22 8.153614975090973 2.710641553309455
22 8.358199201695474 2.5813804632537742
22 7.751093002370018 2.767925064469063
22 8.578918753306597 2.933083386680259
22 7.975623277475429 2.56840269612919
22 8.42038372361075 2.6838865723558945
22 8.32365208809438 2.5947081356970894
22 8.599739633510426 2.7768924908194723
22 8.516442644697209 2.5743301268542926
22 8.150811634158197 2.7723709874392184
22 8.182397862753152 2.730972522230144
22 8.120756975989893 2.7095810665625426
22 9.051786628799858 2.8909125334005275
22 9.2212607906136 2.6893343014154527
22 9.352255778592788 2.6656200457177386
22 8.61073865791258 2.809560692539789
22 8.596672006456059 2.6468108246334463
22 8.712422269967316 2.7288040063056713
22 8.995474532321083 2.674137651081644
22 8.48283926449257 2.908097715842968
22 9.104028888404724 2.6829557489897966
22 8.428479791125847 2.7834635829665655
22 8.527925933793343 2.821247253597133
22 7.965869638539404 2.7132129235758984
22 8.840054371672524 2.741978066613337
22 8.374735935705193 2.817726877153585
22 8.319107001462964 2.7266933130534836
23 7.907504341429315 2.9164576194310885
23 8.093583558237574 2.791781886716517
23 7.65314222689882 2.7871361634168283
23 7.104043235127995 3.157005036642089
23 7.083095273483819 3.028648098561071
23 7.792245114619134 3.021422574264175
23 8.390197761305883 2.759247974213525
23 8.328793212847195 2.9022394169334422
23 7.938158930289398 2.7274246113869056
23 7.26742027727283 2.9625546354146985
23 7.695052702775631 2.777519383711231
23 8.278747402390328 2.883307024376974
23 7.583618696497221 2.9821704562512137
23 7.831677777811423 2.874665465623181
23 8.130820108329157 2.767216821590826
23 7.4943838973943295 3.0422054996555445
23 8.177247309699 3.224249024125128
23 8.018582060257854 2.607516788610872
23 8.451850927681651 2.7220541225765125
23 7.307528144843839 3.291741331127243
23 7.766895135354195 2.731476350030292
23 8.20815097440865 2.830671485077216
23 8.062788097131733 2.7924866612740136
23 8.182772659865474 2.595116397494701
23 7.957777744304894 2.7957565356852854
23 7.922988270705406 2.808514324593416
23 8.168728259789214 2.7675183476228327
23 7.4995535765766705 2.80279805505887
23 7.0465689927323965 2.941193480620066
23 8.21906802947831 2.814237869790979
23 8.072642189386647 2.668896745695381
23 8.161721795865654 2.6339625960539874
23 8.602459403854487 2.6755212936183206
23 7.917440815138713 2.6742752233346354
23 7.944710899279427 2.91871275691496
23 7.955776504019624 2.8408684190742814
23 8.091589808339833 2.7449031845123377
23 8.175735989250713 2.6743845618739845
23 8.94338795868063 9.897218262507925
23 9.304980843886193 10.740804358437822
23 9.623096507833214 10.598685971217527
23 9.773956901496348 10.299814433625345
23 8.727178930523305 10.22543249517888
23 10.232503662880603 10.801034064923938
23 8.99097534818974 10.301544501493265
23 9.004749033760193 9.665341478739833
23 8.034568231352909 9.682872222147854
23 8.83051012506633 9.953817359419688
23 8.570907440020981 9.31187676834299
23 9.143925894140652 9.58911469034185
23 8.857193481549752 9.62520602566403
23 7.855997530530263 9.648550317561433
23 8.385416154584075 9.559557187379415
23 9.459500987693128 11.328897380357246
23 10.771834961765602 12.062737021290316
23 9.96059352451076 11.530809815313232
23 8.799807960407113 10.691563494837242
23 8.664054041409605 10.168348631080555
23 8.075793023374446 9.790175338973812
23 9.869579977098368 10.555400967624026
23 9.600159885299178 10.377364080143698
23 9.797021791176325 10.505340330008726
23 9.566116973466498 10.027797740374652
23 8.570905803649605 9.778959194073428
23 9.368439889952176 10.134622587786005
23 9.676355707867916 10.001999657889211
23 8.727456089477636 10.369723004047797
23 8.225519427826557 9.857030078809801
23 8.763722567157387 9.945489910633786
23 9.564907064183254 10.526390374437986
23 9.35541607030974 10.471072047445796
23 8.895990811363376 10.089891078770115
23 9.796734155695468 10.354683827373766
23 10.380038818846765 10.82699800397932
23 10.374551628549668 10.503343231728927
23 9.672711443422433 9.89424594196032
23 8.088298910544825 2.731597976210264
23 7.915527490649173 2.7831910572612557
23 8.152437576315045 2.7639561420023484
23 8.113946687199999 2.844828599149935
23 8.212113983420817 3.0667163459411375
23 7.855073336568026 2.9198178704698208
23 7.583626943027245 3.2943306973520303
23 8.460176894844162 2.701366404293956
23 8.549284948032307 2.6607236267512637
23 8.251404490875538 3.0301901154463167
23 8.538210753287682 2.842033176145573
23 8.667292107451011 2.648600148379278
23 8.354920935685694 2.797948927212837
23 8.182197483357692 3.17922146223423
23 7.885232411357114 2.7146334879494707
23 7.85966730975652 2.796626742038201
23 8.136424934159868 2.8209240261421438
23 7.952609461317359 2.6624751502964386
23 7.8453968433990005 2.6783825635195404
23 8.197603919324616 2.5622820197377925
23 8.164684058736313 2.719229461018071
23 7.8151068889046105 2.92028093716861
23 7.980966815968311 2.9668492769348207
23 8.130483101845112 2.657867128004276
23 8.112851431150089 2.7626435447877693
23 8.148978183212213 2.756583847521801
23 7.973794679862566 2.776209217853666
23 8.036834900415657 2.6850344010098266
23 8.304931296595537 2.5800854986739066
23 8.07403153847501 2.647096828278372
23 8.495248056101019 2.745534715465588
23 8.056849414280759 2.999356967926461
23 7.494643687274027 2.707450095162348
23 7.985499395096269 2.7218563273355336
23 7.3484819091937 3.241383226460366
23 8.653656981253546 2.9127520761761883
23 7.396952039654545 2.76891346158958
23 8.58873100243742 2.777870652950944
23 8.189407036950405 2.752544343654992
23 8.566950689701782 2.7335568756105597
23 8.334752117394663 2.678520930396669
23 8.416259900333475 2.672491512550349
23 8.132042109945866 2.636250478932206
23 8.146920804071023 2.8256564879166106
23 7.666746049546935 2.7829173977778963
23 7.776138235408601 2.7817848448482985
23 8.306747719459775 2.724543037280625
23 7.55037739801545 2.735889229232578
23 7.349158210979885 2.763035090104188
23 8.452708930109551 2.6257170257928615
23 7.762348500886402 2.866946386623829
23 8.47470831445943 2.6157350808169357
23 8.145102319695097 2.847486037554275
23 8.095349169596927 2.7681966598821486
23 8.441453329825583 2.68955197134588
23 8.075662319498896 2.86713967494855
23 8.248376692669922 2.848564843095226
23 8.748587596414497 2.7200182391803343
23 8.708549216068167 2.7514118229616726
23 8.95459045084417 2.864259835610235
23 8.77698887482414 2.6632222136151618
23 8.485189240017851 2.850319796234051
23 7.223705588083677 3.1963590502442285
23 7.864366188844916 2.850205522802195
23 8.7605992413905 2.7817140118320447
23 8.268403892100258 3.083613953025744
23 8.62758075600104 2.6915574858687012
23 7.760205214785504 2.99916114563899
23 8.751851680311589 2.7563625430195513
23 8.611954645358287 2.888239878017842
23 8.913453848357467 2.59759722547858
23 8.60087574965679 2.7048370641175423
23 8.678110849125225 2.634973505455854
23 8.618025368193026 2.8167500108633567
23 8.53117348649497 2.4999964014704825
23 8.06901231483248 2.7384440476497898
23 8.081499127012984 2.670109641088542
23 8.085062151127955 2.8053821033854223
23 8.2692133814527 2.68673940704705
23 8.927664093043967 2.7318970443596338
23 8.51571763873687 2.749451943907622
23 7.224177338111418 2.828719554048458
23 7.54640634729406 2.8157378394779142
23 7.973021586166869 2.839665953143993
23 8.164333181418552 2.6852498892211214
23 7.999258803178821 2.7907206130053415
23 7.3721271218275986 2.8571160680385854
23 7.8825316040106195 2.6464567610299077
23 7.54314296938313 2.7065105839162937
23 7.459453378431891 3.09340710558395
23 8.216250683611902 2.7145275622676084
23 8.047056370780776 2.6449841504820673
23 7.812633478487946 2.8224922734992015
23 7.3864070297535775 2.848593055359383
23 8.077225657765739 2.6558561117652015
23 7.099510847332573 3.14061312589172
23 7.622317345920412 2.7339129394226793
23 7.696763737314932 2.7266281032002366
23 7.782753578496543 2.645174008594193
23 7.953188253469811 2.66248621918243
23 6.899423030098202 2.866957015623667
23 7.97413748588888 2.6189028973550745
23 7.472683722919051 2.831478115289956
23 7.371220743419158 2.9177710691705063
23 7.350092526707345 2.70896662230408
23 7.9835014541420115 2.8733485519211404
23 7.781188430285861 3.0192073467126685
23 7.829812065020382 2.8031471366909337
23 7.560469337993098 2.6509784699280967
23 7.92171938495197 2.7899300338301463
23 8.114876207970031 2.7340930574538755
23 7.982491844353725 2.712988183020901
23 7.652236876422779 2.627462049540057
23 7.382533658514804 2.7912987330978836
23 7.472230330512437 3.1980577378800787
23 7.726167903756604 2.85043420015058
23 8.075240630897047 2.653406167881437
23 7.951935625749881 3.417517522438894
23 7.743674172705299 2.6413766957422022
23 7.708799212427802 2.6510829994007805
23 7.336873129830565 4.398716893763385
23 7.236990490030156 2.7766156652820806
23 8.351902726200723 2.5883083664535405
23 7.766876052849261 2.901016608864281
23 7.819910379658918 2.6326286421962735
23 7.865134975055248 2.7572734283783453
23 8.10452871002565 2.605858430624889
23 8.406731459153043 2.731494004801729
23 7.0539766679060305 2.8100283564230564
23 7.544937730577011 2.7907724721788427
23 7.827586360983968 2.8029668335581723
23 8.249964967012287 2.934772123224941
23 7.513393858410644 2.9032092856776686
23 7.791254343557827 2.6602695381973214
23 7.474997167750751 2.9129713607384704
23 7.388176885115926 2.7027543153367977
23 7.618225150847343 2.702282655701236
23 7.768828567909932 2.8191728295222154
23 7.808914551032446 2.7350952608068746
23 7.388188411952016 2.702761526348094
23 7.746474488322145 2.761773305696213
23 8.163211525379156 2.5336352533912785
23 7.7462344684622595 2.7222890544606293
23 7.9484501372011565 2.6540698338178874
23 7.987437200330631 2.95611168441158
23 6.614846680335933 3.4280153247902545
23 7.750741646704011 3.036271112504562
23 6.079230212832706 4.5155651568170505
23 7.051416588611521 3.109771997028686
23 6.472609961997394 3.130998483850876
23 7.75551833044607 2.6609374282206835
23 7.707143463750487 3.114921608370538
23 7.947659825200554 2.810653615020328
23 7.681196188571357 2.633724539066359
23 7.368804604767372 2.7659696731526853
23 7.917743050671565 3.2722314932021748
23 8.19986597362362 2.7609883710190584
23 7.872178558740984 2.8047351087636643
23 7.887483836165878 2.6771821270449143
23 8.029335386678286 2.827386461942016
23 7.4950425749014995 3.0075381500430756
23 7.297332368178299 2.9190526986670573
23 8.323019813732135 2.6765116513079823
23 7.902970992861067 2.673550710761508
23 7.417264130679978 2.8050829581337133
23 8.18202387759278 2.733086013668605
23 7.422860561242885 3.3260478626736996
23 7.040298928218195 2.73871822064465
23 8.038045850424261 2.833784036598411
23 8.201653455646369 2.8744298950419607
23 7.582624243361445 2.874825045876741
23 7.9320315263434304 2.873479166350054
23 8.200359235964605 2.7487935134679904
23 7.82983895713366 2.7169799690627
23 8.392078012259025 2.6564412161435897
23 8.397044324723 2.6620484438852166
23 8.454592597391681 2.7406366179120982
23 8.581573242595221 2.6391647174840904
23 8.261066323570416 3.169945912110286
23 8.551635587764897 2.8005333363787313
23 7.649761040023914 3.000771827583826
23 7.311798291267048 2.943981259580871
23 8.05980625100369 3.0979770972511806
23 7.632815487675443 2.8142715530155713
23 8.00198051741992 3.021361624435997
23 7.732358041305852 3.103323476514314
23 7.999743517697646 3.016610071322991
23 8.114904479583672 2.850417651948835
23 7.666932291022529 3.0198675907473724
23 8.24481267991087 2.7499389085505657
23 8.314458182259273 2.8123898898256603
23 8.680740829917877 2.654058973223832
23 8.075029930579024 2.813958477301995
23 8.556575443363592 2.625304984976712
23 8.533091557318917 2.5966560525783238
23 8.639590818904022 2.6244913208665754
23 8.30630495327745 2.9028600015543273
23 8.857003530232864 2.70508439245913
23 8.392708894651594 2.7029272705491274
23 8.361212903422631 3.093977429272252
23 8.711183971465202 2.9616443181510412
23 8.021683537007613 2.751374383504709
23 8.506878686281386 2.7214475622824006
23 7.959696131050076 2.757266930334557
23 8.634010701948839 2.638511607089114
23 8.227811254788813 2.6431592990368196
23 8.135661915454422 2.939391884167092
23 8.834456938299727 2.957703697166389
23 8.391482911846738 2.614212795639387
23 8.49491898351269 2.682447358812652
23 8.660589389923736 2.731488968783014
23 8.399842502187255 2.641235906892398
23 8.307407718976537 2.746012351778534
23 8.312287040161808 2.757869773937688
23 8.513118002033318 2.841153874550287
23 8.346208178337159 2.8160310596555376
23 7.949819114776773 2.7652074516670755
23 8.187798871895614 2.7465598516808805
23 7.951511655207051 2.9218789013121738
23 8.645959417876275 2.7335442884764
23 8.283062200194445 2.854321626657997
23 8.78187522240328 2.757174032721591
23 7.945492821093306 3.0476175540409134
23 8.547238873668372 2.8256605639258496
23 8.56480868570809 2.7758142844600124
23 8.428328679550077 3.318075972927266
23 8.384747654015902 2.613498379044727
23 8.315538555429255 2.6043037603128156
24 7.091764953389203 3.0681761619283177
24 6.915387295912011 2.9910095500493825
24 6.5699036500451005 2.8386734534111047
24 6.66136454774848 2.7942129265027402
24 6.896319213069299 3.062519479185974
24 6.702141221558343 2.803666342960185
24 6.864847548234426 2.7916280766879664
24 6.2415173266913975 2.8319175953330404
24 6.509382411289046 2.6952755471549095
24 6.182811224273591 3.0926956170054725
24 6.53681402762967 2.8370513952888845
24 6.344854963666399 2.8067785295869494
24 6.588995796217839 2.7836980536727216
24 6.584415274522873 3.158879258414365
24 6.990056563624659 2.6357982882910855
24 6.757330750243356 2.8936039444779484
24 7.146071473575538 2.7569489501325624
24 6.418690872215972 2.909050047596493
24 6.236714450572897 2.795968179057409
24 6.841444059899519 2.694424580111852
24 6.098731927748356 2.9725016558852237
24 7.204237960477715 2.738023765733345
24 6.94844298252573 2.873544770816379
24 6.656085902467441 2.8741586501327565
24 6.667527497625701 2.7715570793098463
24 6.316766136278545 2.9300036897218926
24 6.094860540671273 2.938972537469718
24 6.678306188490064 2.916465253542569
24 6.434447743707598 2.888658249306303
24 6.859122415031206 2.9042973319924985
24 6.642959211558607 3.1320010676018817
24 6.895762000219483 2.7406228167494104
24 7.096095301743289 2.607440036161051
24 6.995420538347516 2.6454956037133175
24 7.221674334129555 2.7835436716714397
24 7.605592827264625 2.7922877842773652
24 7.1541688523851565 2.7370752542478565
24 6.780440421083617 2.7899080298762247
24 4.785821534826654 5.799008261511095
24 5.335171430770683 5.528743949151202
24 5.0967847751164115 5.304201441316458
24 5.012010805776991 5.4262779727806025
24 5.369207643785282 5.11071662253019
24 4.639004346918893 5.746776346306428
24 5.124863019515423 5.257066104130963
24 5.377022367900117 5.676889908610339
24 5.173610092647468 5.716303325168359
24 5.0332169131772275 6.4266979418059735
24 5.253203622995956 5.530723489186131
24 5.335503822751471 5.968370137103693
24 5.4404717269900065 5.80780573025509
24 5.287944545828873 5.40067088587998
24 4.829926962513268 5.888495915912731
24 5.731126282835904 5.721373416678665
24 4.624669870562781 5.516748576635494
24 5.149711649451835 5.833941023451244
24 5.54078803546645 5.252508836440517
24 5.312190362196886 5.44778018971603
24 5.621290486080366 5.37678819957841
24 5.114123122696492 5.430206317636552
24 5.495105707330426 5.38077917825274
24 5.095503681151987 4.927746908106634
24 5.22478791695285 5.027584469145067
24 5.17528747745516 5.231777535734481
24 5.422834699760495 5.188246896073124
24 5.563028268298799 5.484456388276813
24 5.475316763778753 6.018003540105015
24 5.537345888429413 5.388977346774338
24 5.522287768230959 6.5213572051655975
24 5.67050294126693 6.23593452544209
24 5.44125778397974 6.129425332595567
24 5.3886190726552 5.965670059915965
24 5.325330016838509 5.661235973710871
24 5.134928279424204 5.752184240040564
24 5.135659275747061 5.343630499876354
24 4.870919013507843 5.118467553918046
24 8.008313101441281 2.8107593707577796
24 8.435214112201924 2.6804326628066364
24 8.080906493937178 2.700507982803895
24 8.010343702686283 2.727474758214027
24 8.358734329109641 2.8500203575311756
24 8.041882735474577 2.871010235785779
24 8.325484723094622 2.9505832213541394
24 7.651438700965996 2.7859660083808673
24 7.579597546302806 2.8583101723831548
24 7.675252477022554 2.824272799104667
24 7.680062400225185 2.753920450714026
24 7.9680604475916965 2.8620500253610985
24 7.809828770017321 2.907242417116776
24 8.209477187928075 2.729219711518915
24 7.650118454181596 2.8630034941507367
24 7.972126226152018 2.7940216357764522
24 8.363374975536782 2.8257387752220002
24 7.443519298181489 3.1238038914440343
24 8.103726049945836 2.732987842804309
24 8.414091909111697 2.8620728575557184
24 8.549346710964587 3.395990129651006
24 8.033002795682552 2.8376828958832494
24 7.705126412878127 2.6899843022301715
24 8.655918053903516 2.7647658770063246
24 8.683521935690807 2.8026655251330594
24 7.57890742594944 2.788115096344122
24 7.504414312686116 2.9718215854618895
24 7.5397505358167685 3.152957195733537
24 7.986337350487978 2.6711885577936645
24 7.563865848203083 2.77432640839886
24 8.194782050026967 2.777830985760243
24 8.17441206092418 2.7799693009995474
24 7.947931043227405 3.3903912966319445
24 8.390826697435948 3.029958454834558
24 9.175540558790166 2.6844213514605895
24 8.934891788185702 2.8193947817246974
24 7.982956295033408 2.8272061355614118
24 8.51246230282129 2.6992008695827843
24 7.903097687990609 2.664119519713601
24 7.769810069415713 2.8518992762804616
24 8.445069865287957 2.7413102807005716
24 6.977919308541635 3.028764407900749
24 8.095638084273256 2.8398858946118892
24 7.713110892441975 2.8227857901525297
24 7.612209918503113 2.697352911750981
24 7.421420135142554 2.9705912893686355
24 8.283242052764761 2.6328865533219625
24 7.935540075901401 2.8158237280127953
24 7.7336779090130285 2.6990977876331876
24 8.0598581402649 3.0442397300149326
24 8.1088799930909 2.588820814635206
24 8.197585090444191 2.6649718206430517
24 7.9718565666658945 2.7234991874218384
24 7.089904071634649 2.779831748338821
24 7.344242013792347 2.855357849458166
24 7.866868421546254 2.779760064372827
24 8.123157820280504 2.6424850162634366
24 7.355002245368589 2.8141274842789294
24 7.376419070747419 2.6638698829817478
24 7.273609062840351 3.0147829968203586
24 7.807404882910154 2.815053618809419
24 7.55491525536466 2.6234633291554683
24 7.0794924057815285 2.8654134935969293
24 7.190005019492637 2.932728898676771
24 7.61071666211953 2.709712301063965
24 7.485082110078571 2.9623596371569354
24 7.766057805841274 2.745408738279221
24 7.958609310037683 2.875140303628224
24 7.3948770510703365 2.9141525255566574
24 8.07106119803481 2.6558950892426956
24 8.090045977843303 2.6861489441529063
24 8.084244580278362 2.816105562651887
24 8.005557953708653 2.55861001655386
24 8.204449239056082 2.7171672281115957
24 7.804855525881794 2.8637232381651896
24 7.319302449551836 2.9110310817661365
24 7.726248289882705 2.9150358993382235
24 7.4593578424474085 2.6233542906141842
24 8.017765267283764 2.7096737510359583
24 7.612703748779574 2.842643313602421
24 7.556600619890969 2.884291458293153
24 7.022328187007825 3.2120508184295726
24 7.374400443808086 2.7026067003354055
24 7.244340664616233 2.915959409396526
24 7.656541334843309 2.604604305623668
24 7.620073553866089 2.6583064074837894
24 7.99557597797017 2.818503136114306
24 7.96319131393602 2.701845434605432
24 7.785313734038202 2.5970345677064337
24 7.793959306118965 2.7602156459042204
24 7.689731063268722 2.728509747453734
24 7.743566920834176 2.7765570635491734
24 6.992477317804869 2.801738800066193
24 7.268746242733665 2.8391038772051913
24 7.725790356170085 2.7427381931892456
24 7.655464421794094 2.7091618433343356
24 7.5453443088767 2.868508783054546
24 7.667754058210888 2.6610485400035087
24 8.522475062819153 2.5875231490819353
24 7.509380444290392 2.7358162652316063
24 7.463407306891707 2.871814416564867
24 8.152272303010871 2.777835655003802
24 8.220862671839829 2.777391204889829
24 7.900770791161025 2.734884071682287
24 7.162721941985003 3.0633997227297574
24 8.054257477881539 2.6398587157115347
24 7.762906553065104 2.9839411685352126
24 7.807173905954127 2.981444082720927
24 8.048003998679247 2.7649927646602745
24 7.402217956347958 2.593802307489694
24 8.140943521003981 2.734697936408457
24 8.566546833414623 2.8750873877012464
24 7.814006504349978 2.6460411491108053
24 7.679110231442078 2.7437512740121077
24 7.452190378845959 2.760736456681672
24 6.974416176893102 2.89574602652477
24 7.721398565476223 3.0332923663182014
24 6.7607306350249 2.9085882737046673
24 7.7310694673079485 2.815263944411633
24 7.856962461354936 2.953028528231722
24 7.767788129841713 2.8879200941540444
24 7.980980752607436 2.750649452134746
24 7.554678473527142 2.975737230545965
24 7.756306128025052 2.815586357541563
24 7.201600560435134 2.927091245286244
24 7.829772532325539 2.8725634833967377
24 7.987534740323108 2.812894327994851
24 8.026495068011522 2.8234236328886215
24 7.8616298891523515 2.879781485000385
24 8.535895686540208 2.6569091095161568
24 7.302119543577485 3.123307347563055
24 7.959280597136453 2.803810689480018
24 7.773957187257537 2.6644094459080545
24 7.57688686012194 2.813213099855226
24 7.742354356797653 2.723141462535879
24 7.178294087241377 2.8739860021383894
24 7.821504979642573 2.9795741567130367
24 7.652026958642895 2.8643938456088502
24 7.667903300535943 2.7523023370316304
24 7.87564077551956 2.9298688607829635
24 7.924964824037277 2.9105184175006094
24 7.632621803058796 3.0511364177698304
24 8.096670158728198 2.802256894895083
24 7.740158579686958 2.7015541931606686
24 7.212893171152895 3.0635975404088134
24 8.239673168101168 3.143080912331322
24 7.0729779092797935 2.9787168808010414
24 8.036155661621576 2.6108035619544796
24 6.924352739277682 3.061313643608902
24 8.07692123950342 2.671188538079562
24 7.837872864563287 2.976444614783551
24 7.895408219547152 2.749765713679148
24 8.76724764728891 3.0878258775350984
24 7.8498691184558185 2.931881092067877
24 8.677020156337795 2.6480489188592924
24 8.074892561854812 3.2844846258278215
24 7.798448035678365 2.842707272728079
24 7.4673931242335705 3.0354380235466807
24 8.360246897824453 2.8050127224527475
24 8.153056762058814 2.7003352641520433
24 8.316471161863008 2.918281277917684
24 8.329682104383048 2.644790078065169
24 7.552833227575438 2.862843061776549
24 7.69429173100724 3.054995573043085
24 8.106462348498313 2.9963273013023626
24 7.358023857955452 2.864623945304825
24 7.335868845616771 2.947455885893504
24 8.077361687396177 2.702413271840543
24 8.987551760219283 2.6250987402753694
24 8.708318979914626 2.6119134263621206
24 7.829564253272246 2.7452167957179183
24 7.80232196007698 2.8830183891564323
24 7.175924490400433 2.655393046264143
24 7.644368593040766 3.4324715352701105
24 8.243685620915663 2.8055651246300135
24 7.401941749655566 2.791757313173261
24 7.203649003098665 2.936120503308702
24 7.96773978802623 2.9015479314924164
24 7.554586247986596 2.9501498572281135
24 7.725188227050032 2.887836748762572
24 7.2773453453559505 2.6004182457352636
24 7.912641332172288 2.8193892695700074
24 8.024263297208842 2.777402238808277
24 8.173389434859077 2.712340774620594
24 7.684908758311495 2.767420095456243
24 7.023621719112238 2.805356577982379
24 7.943195478871037 2.93690221456685
24 6.85483665036877 2.682038213565726
24 7.034474772728385 2.7448971892452074
24 7.502558663169525 2.755726926812497
24 7.752841023556432 2.779154219979059
24 7.33729985483761 2.6641779915385335
24 7.952123823202031 2.6773121435690075
24 6.8583335175408395 2.951475118511975
24 7.127678042110004 2.986645444371172
24 7.465876968003041 2.74180288005273
24 7.20824214981261 2.8098821964260274
24 7.670818074848511 3.03450302845316
24 7.459623536141181 2.884198176096239
24 7.596593069475129 3.014164411929951
24 7.204515284801132 2.9384400419541636
24 6.9193058988023575 2.7584389073450537
24 7.190572800995708 2.7711972308511728
24 7.369920864611442 2.775895262395377
24 7.570740217930487 2.7627040042542474
24 7.82535300419071 2.7419256938651215
24 7.6724588659585145 2.7527921709365835
24 7.325390848410675 2.7268382008566596
24 7.682565900929742 2.934360528788075
24 7.5431596648354935 2.833875315969227
24 7.433247922738645 2.673920845099173
24 7.080556476705185 2.920340851240642
24 7.593143925685235 2.891148390076767
24 7.178285541386143 2.572773957344556
24 7.530799186089887 2.999517381555261
24 7.1816092205503 3.0058976926708993
24 7.8799229177446035 2.748806833876697
24 7.798073120610466 2.5620286545973125
24 6.94823791756383 2.8748961516306393
24 8.173123669664236 2.7759831821315797
24 7.780573155642815 2.7072233901473473
24 7.658418667738009 2.955905233676723
24 8.075950855476757 2.974929753281809
24 8.651339983090887 2.7010172580483354
24 8.256300241061886 2.8763507781018363
24 8.37162599363833 2.7530527706616845
24 7.68019299266424 2.7104454917255687
24 8.205099474921305 2.9495528069570027
25 6.752937028587432 2.751168661030498
25 7.167025292856435 2.802591904661736
25 7.684426127529213 2.7557303145960645
25 6.694065798648977 2.800350777698739
25 7.53400127362219 2.8005531330119666
25 7.197715308612316 2.7425807526710395
25 6.843363529820191 2.695618912733054
25 6.303886975590008 2.7256205403303535
25 7.0271433019313845 2.795779114398984
25 7.300780592726554 2.6610679512781337
25 6.91997840127794 2.699469346133656
25 7.330471218795421 2.812391963393602
25 7.179505638415118 2.9217112324088035
25 7.264219096900736 2.7819680182433895
25 7.479655149665035 2.7682643516980954
25 7.1496545925956445 3.029310093317316
25 7.533089763046172 2.889459436281745
25 7.557135260169629 2.7232709383501787
25 6.670957377482199 2.8468800703929396
25 7.106932017675479 2.732786434101482
25 7.284933877306535 2.959856916248927
25 6.7709693994620475 2.8645544282705284
25 6.971314513271088 2.849601800739282
25 7.182016118300624 3.022509563207718
25 7.370743127017653 2.8525337310224046
25 7.221096593666726 2.939065455422382
25 7.418963937632712 2.9710025083190628
25 6.691607879392884 2.8018371223651997
25 7.3981656667031945 2.6178646420683633
25 7.220292999967589 2.9159409193295778
25 6.8996044990625895 2.702048831787347
25 7.260153209798758 2.789193254860793
25 7.560936721666175 2.8119809210795808
25 7.851976157095007 2.677524433654312
25 6.931553518610953 2.8284845472138143
25 6.977748555979559 2.923836834199732
25 7.024512848138376 2.693038001436808
25 6.922806390543736 2.6826938470532484
25 7.554672245043501 2.7856693970044653
25 8.319913300433393 2.7876757243694064
25 7.965432012053531 2.677116127212481
25 8.046450970162946 2.8789169697630728
25 8.515483953041366 2.7541737707925975
25 8.207284955397403 2.889497257616815
25 8.19562624571982 2.767360717589651
25 7.7733416207005215 2.9933375024390396
25 7.226270020450548 2.620141029588222
25 7.733002394963192 2.8389334816476897
25 7.828204955108095 2.7604379238278454
25 7.284962734433299 2.8724686968351874
25 7.548074754800658 2.686477915182191
25 8.414313521150909 2.7550545673411175
25 7.843332608396208 2.6259168786862888
25 8.284284977056423 2.7511571059109934
25 7.780750290362072 2.7903961082684763
25 7.744361643844776 2.9371289553462683
25 8.388026973769032 2.758389728290068
25 8.316379040483978 2.5495497792714716
25 7.321654556037445 2.9083971716230406
25 7.157927769393149 2.9377343729136975
25 7.560326889600443 2.8755878960576196
25 7.617105438198942 2.772239902547636
25 7.489919886017404 2.81116082373474
25 7.666764059049254 2.8126468687868087
25 7.418060493098063 2.956694716030451
25 7.863409629484059 2.854030573593388
25 6.8000170484299804 3.0870675530100256
25 7.881722569234101 2.717091111865233
25 7.324348719782934 2.9906508313094804
25 7.701269722192799 2.6659038745252532
25 7.901676407040319 2.86365044759339
25 7.948114961391836 2.8489107960349815
25 7.84276870742453 2.5836965458555037
25 7.579604032745005 2.989027293182177
25 7.965712591062854 2.8007273767911247
25 7.085453731033586 3.0259404685823084
25 8.08010553712413 2.901408931878196
25 8.12760817241012 2.73630552432729
25 7.654730570111747 2.7051447866041176
25 7.855972903134404 2.663815555021054
25 8.122032860308751 2.7632929004904105
25 7.775358347812898 2.806723427126589
25 7.652052005884652 2.7265040330200283
25 8.182745991081575 2.6444062757171327
25 8.535265461742837 2.730953098694428
25 7.573833373345583 2.923324540204486
25 7.354063238190615 2.9594133632117576
25 7.255846141518011 2.720621250219061
25 7.866784355530478 2.711064893449921
25 7.829536655526503 2.885366673208936
25 7.61204729706824 2.8068976059634614
25 7.7230777722364765 2.6065171274987753
25 7.662286450193145 2.8484205225646915
25 7.805810902655131 2.7241715254499805
25 7.717882683090772 2.8456606206545585
25 8.181246160436315 2.690843402206417
25 8.147759095090052 2.9311085045244396
25 7.700852575722273 2.927250818829406
25 7.7515165557465195 2.686732372635214
25 7.587089429836521 2.742713206315678
25 7.441396078535904 2.8003485176492244
25 7.283104902867013 2.6834879802143234
25 7.579667778342497 2.6334628378762144
25 7.592544233006697 2.718678329521214
25 7.479482221825323 2.6256623106300303
25 7.986968713120641 2.81090459785992
25 7.868455260500063 2.7024609725459516
25 7.94870495159479 2.8836607826262037
25 8.072546030768711 2.6565150212860558
25 8.715689539978534 2.644637300287631
25 8.376057418513742 2.8507768100601494
25 7.743837226397271 2.6245745154602163
25 7.730394707059767 2.740521583768832
25 7.832496400027208 2.6345865460196056
25 7.387376045226752 2.80497235767818
25 8.357299585362071 2.753425814923744
25 8.201091871014626 2.7246352631572193
25 8.111717433147403 3.0369108514911938
25 8.160327553527061 2.785990875373978
25 7.315123228415793 2.996573319217871
25 8.43461184922363 2.719648475518568
25 7.692676724132276 2.934169068803058
25 7.298428444001887 2.922610189740575
25 7.74453942949004 2.6334516499379097
25 8.636167640247594 2.80927082905773
25 8.55576529940345 2.9805326895274904
25 8.515249023200452 2.628145401208945
25 6.901715539626112 3.079872415192201
25 7.761194768843064 2.7438219479527177
25 7.72512044090569 2.8211361176470495
25 8.20401698832855 2.7470244345916304
25 7.871384187865918 2.764037128631012
25 7.453412113323129 2.7279491987512583
25 7.497148198045761 2.855916879643067
25 7.4573462846069 3.0605551352010902
25 7.306337719776097 2.7551357401720775
25 7.725296232772619 2.8798274382174123
25 7.127957653480631 2.5840432579058183
25 7.41440928964478 2.848195133834961
25 7.1569789715737056 2.9329958023899225
25 7.703859348943878 2.8669599167437885
25 6.95097655564358 2.740831847217313
25 7.732356272609383 3.199251588009592
25 7.8472155659763745 2.7362314262477003
25 7.943815302154937 3.041424488083626
25 8.107124924441957 2.9092465393217553
25 7.483013255125175 2.8479259653086144
25 7.232586931065369 2.740934360439756
25 7.218491507558651 2.748444607905593
25 7.124348061547461 2.7376177207496455
25 8.117413322690549 2.5791125203139296
25 8.000714328730403 2.735176579803327
25 7.116951143520985 2.6093417084103825
25 6.961390270496288 2.6662245605857042
25 6.951847921234767 2.737065891105418
25 6.334076617982142 2.788087751807286
25 6.583652205855998 2.7428166766531477
25 6.533662131655707 2.8442989831319645
25 7.092660303435526 2.717356287552434
25 6.735072633499906 2.761348392865795
25 6.997154581446248 2.762663793847999
25 7.248020804397681 2.773249701802613
25 7.667354495071508 2.835107141025586
25 7.499564456199817 3.075441456093792
25 7.379647192163037 2.837104237187758
25 6.515297353569318 2.7542507815223973
25 6.776471456691587 2.9093766301392177
25 7.052511826630171 2.738688095500528
25 6.983536433406786 2.71156049154046
25 6.977101486854235 2.85354249737169
25 6.922739306408075 2.723938509719004
25 6.905750842811197 2.722247094836909
25 6.753935993911876 2.866766210204848
25 7.396673079631775 2.6597631941936326
25 6.70507887128667 2.6500896704335526
25 7.807400947350259 2.984570156438642
25 7.373500647183276 2.582267041264557
25 6.519658378742517 2.751152129212703
25 6.734632334379003 2.789225566878387
25 6.4828193725999546 2.7345254579044607
25 6.498607592024682 2.8144212800542117
25 7.049653067952047 3.0409044792158926
25 7.700448952767904 2.626018969100316
25 6.641267194319346 2.7417260254214764
25 7.398240312233934 2.6663079288013853
25 7.282278884840064 2.666565233622681
25 6.660941694311192 2.7905637435597472
25 7.061303548161953 3.0004360670766985
25 6.836805966386378 2.7047065938981816
25 7.03120280292996 2.74721582649584
25 6.6817594083457585 2.6594247434012757
25 7.265877800451748 2.702248603125981
25 7.7658850482862265 2.5387419249751404
25 7.050161441474884 2.829840718937733
25 7.340375177537093 2.7299403702464593
25 7.708911593944452 2.644710750829113
25 7.507296333895 2.807813557643237
25 6.601044193125819 2.5723879291731433
25 6.73954635754127 2.819405644420171
25 7.287058600126914 2.563415549108833
25 6.997146085796092 2.8851407290001965
25 6.614695265887823 2.659924472715249
25 6.844324503639842 2.719247716351926
25 6.884644507530745 2.622644142646093
25 6.952002172854265 2.629252370053522
25 6.661776574196006 2.8173339054036997
25 6.635333381588866 2.7829844276283464
25 6.615982562924473 2.55970555783708
25 6.922139671782996 2.70848035356112
25 6.613920334090544 2.967425398026988
25 6.652969643532043 2.6497282999047895
25 6.205718815527326 2.733625002493262
25 7.610522532097919 2.594023122196598
25 6.19988285857231 3.1565620509563797
25 6.614575028551759 2.7546722603813985
25 7.293715456692799 2.7271794396541487
25 6.418029593629427 2.71623907721042
25 7.37210395419778 2.7388426770072964
25 6.484468084340306 2.7719199172036992
25 7.193968318410926 2.697275009717257
25 7.218826024323988 2.7125031544392093
25 7.457227311676453 2.6839210185582805
25 6.840826158354394 2.728236076342698
25 7.583605428146699 2.7694804879738872
25 7.242145847484554 2.6880189302331154
25 6.743252138200668 2.569115555655467
25 7.7252392936072205 2.5777955613944337
25 7.193726662614729 2.8053320392925647
25 6.984101264704714 2.747141746507082
25 6.698728595173241 2.750286643960844
25 7.682478702075534 2.7617862347698945
25 7.425996447624352 2.763745523697686
25 7.381223550822718 2.734558400030497
25 6.965482519075976 2.5947731799197897
25 7.31476246659375 2.74274214641403
25 6.893238244228563 2.7577852300778507
25 7.188841253590647 2.637569407967949
25 7.342275890668112 2.8860034267356705
25 7.029717619625506 2.7421775920652665
25 6.866966864931823 2.806191128240601
25 6.861103926922039 2.881459889057277
25 7.441142326702066 2.6898438803374214
25 7.690184074433808 2.7837425920293692
25 7.241044462073927 2.7633402092685646
25 7.539339983915968 2.6226623755771543
25 7.965269291937765 2.7497746836976256
25 6.513761939952451 2.9996537119537625
25 6.99839580504291 2.8187916296078015
25 7.105698679388734 2.7330132104143283
25 7.049962093013545 2.943739661392296
25 6.650491661349214 2.5114277248645167
25 7.195096538929228 2.9995340946480735
25 6.9098824409685555 2.614716692962701
25 6.571770872285935 2.639857241289801
25 6.639918968323611 2.7804203882005516
25 7.501672046904282 3.0351962926619316
25 6.590013991047571 2.8699491753034523
25 7.365188605804563 2.7643401968761583
25 7.373773962598974 2.8415894704713587
25 7.635989345419511 2.868567350241612
25 6.822999699475683 2.67596593581646
25 7.202913235293334 2.882827014940957
25 8.055363236198245 2.9256048978338205
25 7.170136929509241 2.6223461302135096
25 7.022457310735855 2.979146126173664
25 7.895014836652656 2.8834204165328257
25 7.613738911230595 2.657096141602743
25 6.971801450651797 2.8485342766953523
25 7.214575400380967 2.6466036056297946
25 7.303912034200537 2.872953058293384
25 7.350563490714495 2.6908099153843565
25 7.473043672997712 2.8756460299241664
25 6.5786868135643095 3.0942989418808526
25 7.142961098289908 2.667685388857629
25 7.261391618779009 2.773782429258218
25 7.545517090343121 2.7138440503817662
25 6.689275378779256 2.8632883129241504
25 7.439178858226906 2.6639642817689984
25 7.548582740521278 2.6521384913535964
25 7.046688366938249 2.8137268228896497
25 6.901039718043577 2.7981544124367477
25 7.428783391703402 2.9274754635716835
25 7.742512020716354 2.754916045582113
25 6.998804705331783 2.6040516587745497
25 7.089248707938206 2.7771100346789495
25 7.294499071301484 2.729936778794991
25 6.730800013917741 2.908445985566596
25 7.306483874508636 2.713014924030661
25 7.361725807945781 2.7339677342603403
25 7.112672060011269 2.7983435724623056
25 8.258651763304899 2.6676880318209073
25 7.134305776185888 2.7169651666089307
25 6.92705947899849 2.7306155067093565
25 6.661800530647424 2.680998554316802
25 6.807197983330154 2.7672590611293257
25 6.5706558017410694 2.7644172834182306
25 7.650457386568844 2.9311104882387555
25 7.006862895687476 2.873515981853685
25 7.111259570486643 2.6818241532448663
25 7.466728129204157 2.6580789515188137
25 7.51034428922324 2.8600613634851753
25 7.089464559873471 2.7732207094904546
25 7.5596820100170765 2.9335952048676486
25 7.288608443770378 2.5030133860568786
26 6.5676883995908835 2.61739603321376
26 6.778740880375046 2.697508428883191
26 6.856819662204791 2.8590562307399563
26 7.23490343239593 2.6040399438313457
26 7.382322621787558 2.7905901027159516
26 6.45074946101832 2.807710860839052
26 6.951062894344272 3.0106055285904416
26 7.252387078562879 3.660257375076566
26 6.750690240237447 2.8037465353554585
26 6.661422991027063 2.8778634800508
26 6.911288031844561 2.8001372290059825
26 6.58166486109599 2.581579383343944
26 6.879150433399468 3.391611609337229
26 6.851062914684653 2.921250186432325
26 6.98358406456048 2.5747876143681667
26 6.884325930157604 3.2249300047040332
26 6.94784046048598 2.8542287912578437
26 7.12720256735708 2.7005459015390847
26 6.771942117338925 2.7672339981784035
26 6.365047832665405 2.8362879223831237
26 6.448674679101398 3.0382967835041756
26 6.796765087069553 2.772095425254231
26 7.070194147777277 2.8971505766601715
26 6.460856299898492 4.295104647937438
26 6.999069566766475 2.642340560917139
26 6.705926299027416 2.864571670759876
26 6.806690823919811 2.658011313687131
26 6.581786541947031 2.8868779475850976
26 6.376976119840396 2.6207140547306076
26 6.618658975902639 2.663149218776284
26 6.432141144623667 2.6935513319818347
26 6.485043132924758 2.887327114097471
26 7.22225090682157 2.554146054050785
26 6.827937951065855 3.0032076522653246
26 7.036214275361505 3.03280601914096
26 7.167727381104391 2.7345888008131474
26 7.269283857388706 3.0200281519962724
26 6.874518492674476 2.6756407056790112
26 6.653594845513891 2.8164688976484005
26 6.172390673909865 2.668619924822427
26 6.821881128450413 3.0090276428484737
26 6.274512813118613 2.7130071006332854
26 7.154939719061677 2.742064422806548
26 6.697323830747136 2.7330544602666267
26 6.706200484561691 2.7922811648744115
26 6.977847978386025 2.842961583623681
26 6.39157885401869 2.7359514237256324
26 6.037697758921736 2.8945383249945986
26 6.675420491896282 2.8992587769863403
26 6.792216493885659 2.914105167497512
26 6.729807427364958 2.692751157760323
26 6.42613820823968 3.138816258019926
26 7.187458467288818 2.7408866287631195
26 7.059063747858425 2.7139458770931353
26 7.534449028958392 2.9896783545975656
26 6.781036955468096 2.790299277721981
26 5.593476287817017 2.856244291097757
26 6.126029646741633 2.752798461480871
26 6.996536659386045 2.7875785539566267
26 6.583128352669071 2.7828913379472326
26 7.129020011501356 2.888755308588908
26 5.971496832129104 2.8909960893483393
26 6.564746081382902 2.931314053307768
26 6.891444991944015 3.00796854529052
26 6.477677226892272 2.592426714421318
26 6.990616728162289 2.9874962836391012
26 6.432744646158865 2.692680540174442
26 6.373910669029466 2.8602537286273035
26 6.904393843956042 2.8568447130923658
26 7.030959373543165 2.878625320731448
26 7.157231235704891 2.648841367057563
26 6.642451001827101 3.2344555955237873
26 6.6908681616612995 2.8288224882282904
26 6.449951326677403 2.885701619327027
26 6.456148840307748 2.671111621165262
26 6.9383637609039965 2.798531473644943
26 7.428761540090868 2.7636201833381504
26 7.1905946458228645 3.184780727667616
26 7.717220087985861 2.8603811527090275
26 7.295626870174706 2.96123641477228
26 7.99191433193112 2.620352160937124
26 6.932977746852153 2.7159709491614175
26 7.130105900097705 2.666775022274148
26 7.032320283872418 2.6740701715739834
26 7.142978103013509 2.6291727642535383
26 7.559886093882437 2.881814965232417
26 7.334833928158674 2.71039594970077
26 7.1561498424268715 2.8577797841000194
26 7.83501883563721 2.912805445733954
26 7.199534156411545 2.722887508792692
26 7.4621606692040015 2.921075341041681
26 7.41713217354003 2.818098464433495
26 7.3894944866932875 3.0574726004338872
26 7.411597678005401 3.007182175679763
26 7.410035401552485 2.842519213252021
26 7.354850187656416 2.7335125498092627
26 7.724838221089339 2.626023109868371
26 7.656346863351885 2.755545570064319
26 7.347690475460096 3.088907484561781
26 7.289859059645432 2.7435396556117335
26 7.784435175581611 2.692118137799438
26 7.481492654654736 2.789645870890951
26 7.533477682315436 2.873610374642312
26 7.148047521845006 2.8334409228893866
26 7.158897807151985 2.961446331027979
26 7.764769668796657 2.8135744631107302
26 7.9569473727447075 2.7908255194728206
26 7.6855800671290915 2.6734495582712015
26 7.441634655550513 2.767380772996074
26 7.851112070496277 2.743148534880466
26 7.961504114978141 2.814493814727683
26 8.322654220058052 2.789971916350021
26 7.705670870948617 2.5975598727206037
26 7.694014520513253 2.643724605779056
26 8.039535254910257 3.034412960502041
26 7.750200666158219 2.7944837601818766
26 7.190675386187752 2.68020488708996
26 7.2163434068008 3.2428066310486283
26 7.183913447851396 3.0422664560427197
26 7.73876514244251 2.85435528292047
26 6.931580926655321 2.8042148104076174
26 7.466935931698605 2.831211885418056
26 7.0104710452955485 2.964178143311009
26 7.400501156958023 2.9913348188627804
26 7.365236863834441 2.892259913822929
26 6.354862383416115 3.384123292031312
26 6.665866874007364 2.972212810780949
26 7.623036435336687 2.7157795535712945
26 7.3405942152511 2.9853064405173737
26 7.766738892940556 2.9338108389997406
26 7.190004035296515 2.994802330788691
26 6.374455656264367 3.8506396965473075
26 6.527237304291544 4.004566599930543
26 6.49704621588607 3.8716267731244103
26 6.248599368555135 3.773716031388868
26 6.7683621644667875 4.026831024106766
26 7.000041097922406 3.255026428692561
26 7.081726770793645 2.9707389249991754
26 7.346665388942778 2.859265966886996
26 6.903271208872964 3.3146576634948244
26 7.510520735136216 2.716573013297881
26 7.535044408598434 2.8466818927765924
26 7.226065168923344 2.792987381164658
26 6.97480513863975 2.7619629205305967
26 6.829705746321174 2.8187520896163463
26 7.255589863739647 2.66227650226989
26 7.443814422313628 2.833249171326904
26 7.741247111869304 2.7761547402676667
26 7.000823758163807 2.8132070391725588
26 6.801222279970415 2.8951072877761845
26 7.511659248981952 3.0556894769237335
26 7.892898085268016 2.81553288774729
26 6.339852874394335 2.7693831833298486
26 6.725326346732554 2.754172230523066
26 6.837691012277937 2.824229642259953
26 6.207540686631438 2.7728032982038058
26 7.146694934911186 3.082017843830262
26 7.385397591840336 2.73706935233248
26 6.817794324310535 2.8437495019691728
26 6.853531641402987 2.7968539622073174
26 6.768139593794804 2.889319583681511
26 6.5414274957325125 2.6275179786523157
26 6.671561711877611 2.639526351890431
26 6.061671792142316 2.7985116892495494
26 6.377204463418836 2.7955289887781047
26 6.127542381311022 2.827025965201962
26 6.4336678312119435 2.756742943969625
26 6.290120560435285 2.7192884328595626
26 6.506976783542894 3.0987776615430724
26 6.073721368303867 2.724208313929335
26 6.945373842547086 2.881956848551283
26 6.564797398104135 2.6965661234105416
26 6.9056721209303005 2.87676678744254
26 6.684784456408517 2.839096699621598
26 6.955179563367184 2.590086439992768
26 6.463734874345878 2.8197210013916414
26 6.560631719645297 2.967996966863865
26 6.560102083741386 2.75084310539751
26 6.2417885447469486 2.7933071200043043
26 7.006425797128483 2.7635255340446396
26 7.000675141554691 3.0032480978508573
26 6.415184793927708 2.687380270108952
26 6.483710693651274 2.9403001778211912
26 6.881050343689163 2.879047182362513
26 6.634490552190159 2.6509303528329204
26 6.462559954177208 2.7199790196035263
26 6.284205903126536 2.7085280988062097
26 6.387186431383956 3.1622403015196916
26 6.420972658257474 2.848596156429336
26 6.055245296733021 2.8924491358402293
26 7.597847871169541 2.8631320413430315
26 7.492310091229055 3.0082587906060336
26 8.178315914435766 2.76352098278481
26 7.561532724300336 2.8061099728747414
26 7.446366482867058 2.7702006477920547
26 7.8944959658249285 2.7929496566998115
26 6.536322414064414 3.1020104937295843
26 7.310277170190738 2.8307967117684427
26 6.919305104198011 2.7538489771573254
26 8.100654656743934 2.8216365936211782
26 6.881467687565495 2.792904955281434
26 7.677793016019039 2.757338854816988
26 8.127763046931362 2.9645933323006797
26 7.682840765516238 2.833312893179252
26 8.496575333692045 2.719668381572748
26 8.170624594196028 2.854735500363337
26 7.988931772079931 2.6694787859190696
26 7.204929704250456 2.787813070259084
26 7.396011023236812 2.6931002124842913
26 8.011775826346245 2.6690911862969404
26 7.072421753415129 2.956919558122285
26 7.4517999252892615 2.7074214717194307
26 8.035769895303424 2.942407906323231
26 7.177341534320822 2.7963747242180728
26 6.944422516490524 2.9668508562663494
26 7.984686756704366 2.6606983951096157
26 7.029991514824023 2.9490857623564315
26 7.572648851119819 2.5828444562643313
26 7.390214326068175 2.730060666798253
26 7.250528377972857 2.7709603547532358
26 8.52625110003186 2.7771503715175823
26 7.77007856442764 2.885203634323847
26 6.879834388245628 3.1046165888783768
26 7.584870457480383 2.7065092196805765
26 7.255470827697297 3.0397059531135286
26 7.713649511240592 2.6237303329952435
26 7.214595935582113 2.917354723087688
26 7.276770881370597 2.5531441700407935
26 6.626793394030266 2.7262083078477026
26 6.673613834672292 2.6867675933309885
26 6.594335303082185 2.7719917414404067
26 5.878879846121526 2.875328691045019
26 6.6199213811792355 2.8085773190793284
26 6.766601195301788 2.6352429671558637
26 6.55313524415324 2.8612459241647596
26 6.300919604986725 2.5854281231260914
26 6.476722237999317 2.8085237783338974
26 5.345654115282021 3.086177218599545
26 6.532064984972675 2.7972539202527216
26 6.075184204030924 2.746055352303996
26 5.84554419084493 2.843487610484868
26 6.239565948349469 3.2061115949491445
26 6.33428566730034 2.783917113468129
26 6.257718167900027 3.0440646149540127
26 6.686021083543969 2.9136322554424097
26 6.283686335833676 2.7560695489288976
26 6.088941588783016 2.814731022573923
26 6.227789867145736 2.8715719328526337
26 6.160470706460102 2.7070943559670035
26 6.127400002824742 2.8444788192995767
26 6.544097364092782 2.774813787604664
26 6.346914940847241 2.6290594436976797
26 7.096529833883208 2.7998173704108282
26 6.177041117633477 2.8250620474696597
26 6.023821376712355 2.8175132409249115
26 6.6110507546033865 2.8484402069802703
26 6.735185689497234 3.0287679285553892
26 6.408679401252351 2.6859210381596763
26 6.389122683306989 2.600769269706041
26 7.074463821452235 2.7042843380412074
26 6.415821266279115 3.096598592898173
26 6.699387919008882 2.829658918613039
26 7.018987899174739 2.7450275931667143
26 6.741711251330131 2.6821671343683
26 6.971348674109857 2.951949349869323
26 6.38886396286653 3.0724537814939414
26 8.43429902016246 6.297241072922017
26 7.675645246756475 5.9113723692489195
26 7.283304791790847 5.8468406270349105
26 7.281062072924078 5.557682676980868
26 7.405917581410974 6.291481465313638
26 7.356352100255994 5.963872318066645
26 7.725304822553817 6.354425799473383
26 7.8676586952577345 6.478839903648903
26 7.627152340193537 5.610307521732565
26 7.744744643533874 6.386972918110383
26 8.19703430223911 5.528847154771012
26 7.841440264505705 5.9755663853424
26 7.092492879359792 5.411830498008846
26 6.96525050832387 5.426054554996561
26 7.494054293341422 5.51872382363141
26 8.125620589025859 5.798343104717023
26 7.678256551167947 6.119644670957516
26 7.395164874529805 6.03111834290916
26 9.01737901367916 5.054138116763823
26 7.825624396517635 5.161500718156582
26 7.561719029661255 5.064584321615722
26 7.854395002555096 4.994998812680687
26 8.22241432298233 5.0845602282555395
26 8.017615850966536 5.296149608677841
26 8.625901523975786 4.781490148809318
26 7.80782997207159 5.016325114675324
26 6.853120875983345 5.496040527364834
26 7.538163928192108 5.142060313942115
26 8.130552111808269 4.938976592610156
26 7.734697671748266 5.134931819494295
26 7.610363941003076 5.537991561868369
26 7.953541080827511 5.3514881864026895
26 7.569043596923053 5.001051361610959
26 8.37501975672449 5.234879347057151
26 8.249024198284333 5.538575120083471
26 7.640245441248817 5.320289661904634
26 7.851620553224446 5.505575801521583
26 8.155405941170992 5.611406251458069
27 7.1933745980904416 2.768879665662952
27 7.105546491034093 2.8512204202365217
27 6.970478584777591 3.04101865059039
27 6.924508661069219 2.9537648399414485
27 7.497098728845842 2.7233720780758524
27 7.199346160748916 3.0918291031680947
27 6.9688178222332935 2.8092971646403218
27 7.414324696069405 2.7544063382288435
27 7.6050434020591124 2.6494216500898364
27 7.3517249856346805 2.991881571276681
27 7.277157278691552 2.87257647313301
27 7.473667967622745 2.9344089416643095
27 7.039602453823911 3.221108154875913
27 7.1149222451507494 2.8562765310855998
27 7.206203115377959 2.7923290947789448
27 7.307394390205322 2.6903155910484284
27 7.247717212842467 2.7738669486370955
27 7.416198993863175 2.8897470509959913
27 7.0143648869072655 2.8183677147096002
27 7.097005663699303 3.1467031285240097
27 7.202910607151552 3.150214248156927
27 7.3764597233317755 2.85870966271377
27 6.985835714771709 2.9158794303957984
27 7.436951844653282 3.1463726556398237
27 7.574137339964281 2.8500802625818156
27 7.621749158226828 2.8088396150168276
27 8.009724523365742 2.7794892527661985
27 7.952832176630906 2.7426285722826242
27 8.078181120496886 2.6631012305671375
27 7.683136084132646 2.6071598295212937
27 7.380504437060278 2.7454879327769066
27 7.8490758289056215 2.691074682339288
27 8.030736072635369 2.7045480343655313
27 7.701377360815569 2.87126890578375
27 7.562191324837864 2.8694919771656067
27 7.1720638717186525 2.866472320779813
27 7.0523914473785325 3.258733389785422
27 8.47894613964801 2.9228236004320176
27 7.971832664955574 3.6710724582116514
27 8.003869730514543 3.0854553815840253
27 7.471096292658719 3.318790549926001
27 8.114428899293939 2.8864404631037046
27 8.337311003689067 4.010557395916538
27 7.645722556871157 3.854065554168197
27 7.983189201040239 3.572981208120607
27 8.715841037281827 4.303851740741912
27 8.314478367532683 3.3580173554075508
27 8.411406415986043 3.724563006460517
27 7.988183585284381 3.075489032023532
27 7.472011987829456 4.63563234432655
27 8.07412323685691 4.121730390647222
27 8.99362310579676 4.17821769925844
27 7.762863562842183 4.412537501663478
27 8.417552365247243 4.677565154696794
27 8.39105483993403 3.924554992118746
27 7.568834138811736 3.7815363332556604
27 7.798695914890874 4.132151535331537
27 7.64079853249083 4.3134249029335
27 7.543792352827519 2.889684105059404
27 7.843728179080391 2.872993690860444
27 7.494959799979646 2.649652093008398
27 7.606784826770601 2.779564657281597
27 7.518302008884696 2.7270470691722837
27 8.198503797608469 2.8375786698182144
27 8.490378574143328 3.5179327935156666
27 8.195662350690736 4.465782221919987
27 7.335254337212668 5.591539972373005
27 6.944927791844988 5.712636328220359
27 7.191435962267032 2.86406345434654
27 6.913845951983671 2.692031763940351
27 7.693826692958079 3.0309942277586073
27 8.016661694795529 3.2638072040593853
27 7.794522171682557 2.8155564412102962
27 7.184104043368854 2.9376317973112585
27 8.417481584302033 2.8060511341865078
27 7.934605120486699 3.028971666634866
27 6.877087189609567 2.7619163544027923
27 6.950983791023838 2.940279267651049
27 7.672662202384737 2.935578740678478
27 7.652985773966359 2.756339914818618
27 7.232142073627032 3.0083876151968445
27 7.518214988284123 3.2406769663078765
27 7.509388954140763 2.7517385950138262
27 7.27684166116807 2.8994379157734973
27 7.7533325171362275 2.7164755998825982
27 7.90772725789017 2.7914032266495186
27 8.316744013413878 2.769270894870631
27 7.910968456143989 2.8824344426746427
27 7.157897925691751 2.671350628128711
27 7.565639487996579 2.8422628288252927
27 7.619694031151313 3.1307244464730966
27 7.418641029399234 2.665352377688686
27 8.580547823659192 2.7843495037119514
27 7.469195583800877 2.675866491264424
27 7.94747973537439 2.9326233160297
27 7.92738801250976 2.856146002411137
27 8.096981654975108 3.1647466025610735
27 7.083513310225472 2.997645619570778
27 7.6756979855572585 2.8092911155262548
27 8.053572419144698 2.962168063677977
27 7.428442901829576 2.7841402567696525
27 7.599864346786632 2.792498041289326
27 7.847908927279818 2.5796056694753995
27 7.981592264723961 2.9109359946775384
27 8.228196259421933 3.0567067508240964
27 7.649809876374879 3.1818642668772736
27 7.433950164539876 2.8277607991657128
27 7.407159207561754 2.7733550160351585
27 7.813489131432651 2.720091893730692
27 7.05022683514137 2.9947555468577614
27 7.6444913925832 2.6129894308634736
27 7.2376031145447 2.8634933843826724
27 7.587095192007773 2.8068838357088546
27 7.467361212808707 2.858448202208868
27 8.233821737346096 8.926538466396616
27 8.334098378565026 9.094117461155323
27 7.744498230323055 9.144402113545233
27 7.399965664285603 8.47960530689959
27 7.829297317080171 8.69153053362098
27 8.976963343406794 9.090415136283744
27 9.535195328115122 9.296405963932209
27 8.0683749384553 9.16739313478086
27 8.033122587758259 8.484847934330237
27 8.392418456344357 8.873019297085195
27 8.220961801631889 8.578619563787328
27 8.266619586252078 9.045734936905623
27 8.43606128676693 9.049077559882377
27 9.18071454344924 9.467322017893878
27 8.461579356242254 8.608895830305542
27 8.622788713039265 9.436495533488857
27 8.50906490140706 9.521382775259857
27 8.510801136091473 9.240786460305486
27 8.740412555729229 9.229699835834593
27 8.591933267490013 8.726995258278613
27 8.07914413415029 8.813290692443605
27 8.382428044314736 8.965833676975123
27 8.145100070815687 9.271611668268871
27 8.182911473917446 8.978519440362534
27 8.333329232266017 9.152098946501965
27 8.051203400548449 8.928597639949254
27 7.951483784470541 9.18990717322204
27 7.728892333013457 9.062239564512122
27 8.402287822220103 9.009827188281434
27 8.725179045461333 8.90552186615129
27 8.10343608251611 9.033718518705058
27 8.568007301849997 9.02948116150655
27 7.911625378872424 9.060244853028244
27 8.416081037735045 9.260079425592355
27 8.321453296395884 8.750910372950775
27 8.18390256469901 9.9383396658403
27 7.418476262929182 7.71570802710897
27 7.234277510903919 7.605519897643666
27 7.110706297949701 2.7642737337282104
27 6.447373061034816 2.850809640068651
27 6.596416589949272 2.7706054676622656
27 6.475977816267583 2.652744972930544
27 6.835540413664168 3.015631041495252
27 7.050621427967053 2.8744958457449155
27 6.890093304879082 2.6584654006724864
27 6.977940893519734 2.728525883221879
27 6.637835878542651 2.8060259947656543
27 6.574561947553378 2.571859601256544
27 6.6923650509647885 2.9394502829966256
27 7.168291041443595 2.736337395090008
27 6.986464303003209 2.8893382776304692
27 6.711962051049971 2.7322685931748043
27 6.870815167803627 2.8226535677737354
27 6.463012057156977 2.852100004056976
27 6.697009505700598 2.843942754507671
27 7.019226789701785 3.0778839862581875
27 6.901007752517657 2.6811797643159547
27 7.573637981379465 2.7493750977343114
27 7.027020911756652 2.717084961107007
27 6.588120303849479 2.7399582879958326
27 6.688537342916145 2.9126651730855
27 6.54826355869496 2.6385277965733533
27 6.885031723967222 2.7283640466948187
27 7.572081111067144 2.6854967773281495
27 6.891242971671367 2.949996162188892
27 7.027161884895267 2.9863135375032592
27 7.138150312104269 2.7224222506529885
27 7.062318951377603 2.54941773597122
27 6.9663346326181985 2.7740813758655025
27 7.305702698062564 2.6266104791651927
27 7.248642499940108 2.8735898802560587
27 7.114178327693172 2.691214673727207
27 6.536636215088636 2.741116437304867
27 6.48259571018249 2.780801582443172
27 6.69125962400131 3.0257197979739634
27 6.852485997123864 2.855982836857655
27 7.3415387869175515 2.725523806569097
27 7.185082195066343 2.8691407691998276
27 7.455497779860313 2.5850200498709555
27 6.94027702013824 2.877005438402371
27 7.527438947755285 2.9365071546967547
27 7.306279314814528 2.7916544717926475
27 6.609400418315367 2.804965945674231
27 6.9837946083397835 2.756902778349747
27 7.218032318511542 2.904922305336932
27 7.227064866881435 2.984354907818828
27 7.4210316819465065 3.1311125024624795
27 7.260372985764332 2.8971160391560544
27 7.312299236870235 2.8895697842667554
27 8.103528345655363 2.8125943514138374
27 7.209337226989454 2.8415593121613414
27 7.4502222378906495 2.6694599900979497
27 6.7257791912525375 2.937940079832658
27 7.423211359874154 2.861971585193993
27 7.502523232502719 2.7723744055071053
27 6.574830764744533 2.935713787601688
27 7.163165625677917 2.843393830777237
27 6.998375791327373 2.834494860016415
27 7.674453466481936 2.879588914722744
27 7.446827213117073 2.7016220375256164
27 7.34225192559177 2.7832177396163016
27 7.184425471467167 2.6667872178586025
27 7.267925781563607 2.9242657389267492
27 7.209368850931452 2.9958014527273624
27 7.172371449762033 2.8250653184087504
27 7.867040817243979 2.882336645533873
27 7.906732486449311 2.768799561178337
27 7.549176294313461 2.7401287554976705
27 8.068132230099653 2.7387542649355967
27 8.175991123416207 2.859774788729631
27 8.030592135999298 2.753483220716774
27 7.395701702708551 2.9577749387126917
27 7.391268586335064 2.7633726785983534
27 7.029559543358859 2.692497359268733
27 7.861629221479754 2.807731119340015
27 8.274398184079528 2.7869571787380623
27 7.706933253514949 2.805413107649903
27 8.247123569279909 2.72149627573549
27 7.169223153219914 2.815084217127629
27 7.073226354876166 2.802654745729626
27 7.097313038306108 2.9786445933905585
27 7.3925999695610685 2.9078645780623993
27 7.237769536298445 2.6875125907075375
27 7.403194925485686 2.745113961292839
27 7.549954449735127 2.7959503725181736
27 7.934654982291943 2.9991638654801744
27 6.983550770013576 2.7770152544654576
27 7.294498052002209 2.78870792128288
27 7.576100551530035 2.667502217959993
27 7.621406494853997 2.9712465012928884
27 7.715448250813487 2.718565445176233
27 7.160633207623096 3.365138695940663
27 8.058471634432856 2.9312550923111664
27 7.068409666602261 2.8660919663996687
27 7.781649579288065 2.6834920600031076
27 7.1328141523979305 2.7280704648994463
27 7.377225249576012 2.793105672947143
27 7.560143612299179 2.8240718036317753
27 7.568124145887012 2.9930283972833105
27 7.2957144374280345 2.9258213502448727
27 7.292411817966896 2.907307483674151
27 7.974719674269707 2.7957993977338216
27 6.982008519990268 2.912306663077594
27 6.975557699210746 2.828250634921863
27 6.6632286641024265 2.8553992696675117
27 7.730797138211631 2.7686821677568623
27 7.769018543766334 2.6202094576261152
27 7.422916981962178 2.6748991075942765
27 7.546753563423088 3.0304922211145824
27 7.030036563404065 2.8450964560636725
27 7.453351423582401 2.7505871047501222
27 7.969696523353091 2.8923713705179095
27 7.675478643454718 2.624246708839962
27 7.841807684795277 2.831405470280517
27 7.077295456780758 2.8533414576462905
27 7.2269751527489285 2.6741146035184835
27 7.385264092198514 2.616269659265856
27 7.325430859519733 2.7781974094143527
27 7.176533621683144 2.775456751182473
27 7.99815365126175 2.9449238901850725
27 7.434731892992499 2.687716474790511
27 7.707856424533678 2.7941729526482866
27 7.422759315283346 2.7765605461294203
27 7.460787968199799 3.0255007121520503
27 6.884257749280136 2.772823921793676
27 7.198447845668804 2.674318703577284
27 7.67529446267273 2.8666826762275686
27 7.043260660647486 2.87622998748492
27 7.573181264366725 2.589139934489261
27 7.188471694239356 2.834498270058869
27 7.43869685208258 2.8236113744009406
27 6.981974820580176 2.7362697112524383
27 7.905073850463218 2.5672502535590733
27 8.38672314672441 2.7269594784994897
27 7.3007227489624515 2.7809917503475403
27 8.011792900760666 2.711118640912184
27 7.387891755838515 2.7971780267461357
27 7.6108319201050945 2.701308673807437
27 7.366841280683321 2.720709969844765
27 7.085722040907837 2.633051199523579
27 7.001955258827903 3.1511555991058264
27 7.202555810333508 2.8436803540281983
27 6.671923914987872 2.7863868504907074
27 7.540022348558426 2.8169353455817534
27 7.4636484203027775 2.61681607777431
27 7.516629666918882 2.676920817105939
27 6.321141553593068 2.8461326034805356
27 6.532621663064206 2.780682718146099
27 6.842142336124944 2.7427081835062763
27 7.124136272454598 3.1309977934189352
28 10.48476601701109 10.726366075099834
28 9.67000000359387 9.95346914459643
28 10.348943826118344 10.200473811748946
28 10.537172099315908 11.286216603406228
28 10.901052583308424 10.642636745715176
28 11.229931249781396 11.417051572337186
28 11.396334303522874 11.347872949980593
28 11.17762714324104 11.771556119843519
28 10.962310899648385 11.534914211526575
28 10.453136943786888 10.74959904338579
28 10.866376173012616 11.04807201543499
28 10.455716819770158 10.82227343572071
28 10.876308587612092 10.901014710941348
28 9.48854326506579 10.379639955463725
28 9.144129582187034 10.061676191059512
28 8.897365512477425 10.338727021494828
28 10.049161988864848 11.344469069144285
28 9.728131986580872 10.689984243209462
28 9.90897687257325 11.318975115466321
28 10.152087042959094 11.074464102032412
28 10.79942421902158 11.352856660449671
28 10.676255847939714 11.360800691925228
28 10.087992694284837 10.508838484979938
28 9.958667569255118 10.66909757189784
28 10.783968122389204 11.212094410544614
28 10.270063091514373 11.067009051900325
28 10.20177533421862 10.625214784219773
28 9.415965895091762 10.011494978272951
28 9.877633221235104 10.602740566206666
28 9.692153299650352 11.08743381075423
28 9.579192536664214 10.487392284317954
28 9.123402778881799 10.404299107229837
28 10.1683991387344 10.874842882190126
28 9.52800638902352 9.5473457905384
28 9.314478525276442 9.853814223048449
28 9.685061548216945 9.82007361362162
28 9.440702722951446 9.206680947447063
28 9.437458913654634 10.140831111921523
28 9.42324245014327 10.341371817814313
28 8.82565508134454 9.738413300170567
28 8.689907370557721 9.009685135468686
28 9.077438809471534 9.337196593783634
28 8.340099025694268 9.533125793821306
28 8.220570788569312 9.801159331907
28 8.287752708962035 9.646226610593805
28 8.233444712325097 9.548351656985853
28 8.790322631560931 9.553347446424642
28 8.184380567485164 9.569822804890894
28 8.428415501071175 9.98854270801491
28 8.235756073116601 10.372191026656855
28 8.381495826366601 9.874815835766983
28 7.525048821537635 9.405121513162406
28 8.178869460052073 9.185912505811974
28 7.835679638059472 9.600153428475261
28 8.138621927100516 8.93063895571432
28 8.379886638691838 9.94044234497317
28 8.543636526547223 10.141438959251397
28 8.900835465083055 9.493032494521628
28 8.501057332834456 9.656391566207644
28 8.380409009997994 9.285106065468723
28 8.521855791625923 9.446232586299033
28 8.486463050014226 9.40819225955979
28 7.931169548720833 9.727342215705981
28 7.873109355765688 9.1966863941449
28 7.928287649241883 9.547170662310677
28 8.354373069475933 9.708979028350157
28 8.274364707778448 9.569733767696313
28 8.317766560884543 9.354663905275894
28 7.909025659958753 9.058753072217067
28 7.771177179076507 9.448448138618401
28 7.8546995183158135 10.154991781169723
28 7.797224702955163 9.194566651464383
28 8.024774357631658 10.00262125639063
28 8.221452381469527 9.672949817097516
28 8.63125371345482 10.48959216645146
28 8.300064314585015 9.83521090399704
28 9.37303115290544 9.907313742869713
28 9.289303634143785 9.532675351060407
28 9.843830650489945 10.231215102306818
28 10.249082090515488 10.82170649164824
28 9.535443927914457 10.002334341041186
28 9.584458918321332 10.579695141847905
28 9.133523809963958 10.088790069458973
28 10.185242355905157 10.730751813838811
28 10.620479766596853 11.241455264341502
28 10.7860853410788 10.95261496145289
28 11.029042267828633 11.301433501997634
28 9.777409996472036 10.253649183701064
28 10.275021109059205 10.69302250948609
28 10.267146317556282 11.495545490702732
28 11.266174421138505 11.874437408770508
28 11.444956366681655 11.972948889130667
28 11.605097932391178 12.258484271784495
28 11.288240646218831 11.848835865412337
28 11.920392806678038 11.516731067241487
28 12.032951443137003 11.926671356457952
28 10.956942589399784 11.312916490402142
28 10.528901764789602 10.811505843706984
28 9.846270814866347 10.343660943704377
28 10.009673318903653 10.66645933127424
28 10.473051871580227 10.929149659908838
28 9.687930031078055 10.662253499823134
28 10.480847060747493 11.30887407691691
28 10.697729191538855 11.192510567424753
28 10.16999567146994 10.960066510342893
28 10.066688007331283 10.64423463053376
28 10.442624874423892 10.602141668974783
28 10.354837328825207 11.015634353578767
28 10.645290545875032 10.92594217817205
28 10.55184953955908 11.094745615802545
28 10.179173010690105 11.429808579739237
28 10.155898950898214 10.796469799457684
28 10.372457112609911 10.552443225869556
28 10.19367805744564 9.733490633439379
28 10.103748184724791 10.010805654880247
28 10.60134427320004 11.07473029621028
28 10.416555040993957 10.499275526410102
28 10.344369872099124 10.097887513946603
28 9.628835432641118 9.9168297414052
28 9.543669812544193 9.907721477452295
28 10.155706632213073 10.206369334436792
28 9.836113552750698 10.448515739881199
28 11.129786397805978 11.541030584151073
28 10.494744186407873 10.82484610847487
28 11.325528411537686 11.376968696486971
28 11.521273637609356 11.382190720354663
28 11.239292602323689 10.97854800808327
28 11.280792389754726 11.60996223381916
28 10.273170628814844 10.244926879734505
28 10.252026607732153 10.649936891632363
28 10.379236452283111 10.719960766718248
28 10.100640204684064 10.47433604269859
28 10.388698818488066 11.042312223104233
28 10.393098454206338 11.021483892088394
28 10.41097461146489 11.486404042920029
28 10.75195819452189 11.208465332281191
28 10.406529428066092 10.804133031953782
28 11.110243376744652 11.484425307573895
28 10.795412385497261 11.318126349979915
28 11.233987535667593 11.284526248746008
28 10.760668974391596 10.763999291756917
28 11.149181820815286 10.931804528429273
28 11.18809255005903 10.939760877272944
28 10.829898881048347 10.800337443438735
28 10.699153238439676 11.218511106637498
28 9.93344424043347 10.494943204592756
28 10.20563070470605 11.149207029290563
28 9.828798840444094 11.044650966491675
28 10.078113885389474 11.26261051826637
28 9.107151869694878 10.263679679891915
28 10.35713874839553 11.980776072435306
28 11.682654623198497 11.48689073214335
28 8.701923005741154 9.038246860591165
28 8.697589852677995 9.720273960322178
28 8.853398895424323 9.043904982834007
28 8.306645742840647 9.176386426458409
28 9.800153290002518 9.25931913100224
28 9.058821445056319 9.366780793236606
28 8.332448901173516 9.236444027726202
28 8.971739991618781 9.101535386710063
28 8.240897439457742 7.913460835870452
28 7.958540376860939 8.577260683787497
28 9.115703602715366 9.161250685617741
28 9.399565512673922 9.374295073213712
28 9.50346149772533 9.880610421796543
28 9.253528512232055 9.159177440261724
28 8.702213208105306 9.1828253489693
28 9.421224267040856 9.561515574038978
28 7.799422257043543 7.8125695146904235
28 8.733010769000826 8.446339252686425
28 8.242064537077862 7.817344099221521
28 8.559187255988304 8.417517718978432
28 8.527361431282204 9.056492812102556
28 8.752310006545814 9.076469843466548
28 9.77641882816142 8.726458162671145
28 9.606293961808253 8.591784476041905
28 8.967147897977812 9.47986299868553
28 8.85942443035485 8.29642282444496
28 9.578572252109316 8.891171923811955
28 9.160461237804272 9.69660868059598
28 9.31665065839305 8.955144909196958
28 8.827310369434 8.56792532874253
28 9.836111297964077 9.454550209948154
28 8.985124291346139 9.032698437270797
28 8.850307793359086 9.240299935685822
28 9.610750783473211 9.534250191818787
28 8.677338301234371 8.650023948406881
28 9.210809534774103 9.505092952130637
28 8.99063413841338 8.783409347259752
28 9.975112277961607 8.516088142502214
28 11.119117013913158 10.98895145558127
28 11.112891867634037 10.986999348402042
28 10.769427508807878 10.583843215421371
28 10.810345508908593 11.088699416452915
28 10.534417905860035 10.46817101167128
28 10.16218755208442 10.060950192998757
28 9.296081576929502 9.576531971564245
28 8.887426476812127 9.764871761579895
28 9.784921884096164 9.859882192152305
28 8.957039555394042 9.657079651233557
28 10.107903994004205 9.80888763664359
28 8.993178008879676 9.234058575248522
28 8.135553045822148 8.67779027822536
28 9.128588084226308 9.70773098873116
28 8.963425844355342 9.360631630261604
28 9.200743688325131 9.653537606090081
28 9.376381942237078 9.183535308333083
28 8.958841110567924 9.477253652911488
28 8.708227576962909 9.856728957039483
28 9.425769408619942 9.952617233454932
28 10.402047861864077 11.088096520370852
28 9.862623033205022 11.500494374527058
28 10.446006303471206 10.729418322407216
28 10.754257349733248 11.154389804265845
28 10.22808296928482 11.343361796818327
28 9.689106931679268 9.947015768260783
28 9.552719439134009 10.680036615528003
28 10.073128534556783 10.783216925773086
28 10.176352893376075 10.078378949651643
28 10.092115918833278 10.041982859697244
28 9.552982776152884 10.084575075466187
28 8.49017480771577 9.685269882908699
28 9.585158538765821 9.959639541751221
28 10.190401921633416 9.915945126371758
28 10.012139872283699 9.872288411936557
28 9.308116390277759 10.001044916509885
28 9.860409136163868 9.882186566448922
28 10.038265663598711 10.495744524449004
28 8.284749522855629 9.274470294625095
28 8.642804669002741 9.816108100056368
28 8.736701219831474 9.880954134592761
28 8.606511003101962 9.761702505872632
28 8.33756474523955 9.656130557081019
28 8.377972065740183 9.744646057756736
28 8.43403234004674 9.897087713388286
28 8.28258183731448 9.69934067928238
28 8.36640036098093 9.770744644461688
28 8.675972531536395 9.460689198813656
28 8.85273044966423 9.51302446816941
28 8.10103560264087 9.449408142478884
28 9.042960336426754 9.961093831950363
28 9.063122731321508 9.467370957954023
28 7.924997645219683 9.78217260937338
28 8.29405541073065 9.080336432343104
28 8.148541180244555 8.93521701145481
28 8.45439846198068 9.2449539670095
28 8.685434376781851 10.077325370807701
28 7.714054900618554 9.528544268670197
28 7.737539449541871 10.19140831321708
28 7.688677010959253 9.468443381512467
28 8.2020963817206 9.87183678886877
28 8.567811352670965 9.83466741785759
28 8.602438189585651 9.571337043334072
28 8.741273080933649 9.76718380199879
28 6.797696186306493 9.573983911347105
28 8.202971225819919 9.66333811776272
28 8.139185732411498 9.470949427079193
28 7.94949830047943 9.071511132911068
28 7.630755259653684 9.641378712573406
28 8.364249367074873 9.499178266643964
28 8.18672205117771 9.850132833285153
28 8.472728952627506 9.633939991790541
28 8.601820077832986 9.555620126259777
28 8.250930314033024 9.403539701492223
28 7.52989070808346 9.64053021318862
28 7.840599974548267 9.680620957874448
28 6.648639275972565 5.989838098757357
28 6.613232838602078 6.503891191859138
28 5.658167159561809 6.133619997907336
28 5.825620831717275 5.76678928775705
28 6.353753922298497 5.5265063219993555
28 6.735303094806125 6.485792596719845
28 7.784534930736382 4.921213558700019
28 7.689185537947373 5.771713538609008
28 7.903711923522119 4.84577024977303
28 7.974927080119778 5.014836314516776
28 7.486368962295124 4.993751269888046
28 8.079279547105834 5.407594783724434
28 8.779585327743483 5.211043968983599
28 7.620813836751828 5.1919446735670745
28 7.453083246090937 7.438416660141151
28 6.754177851209834 6.574375305481216
28 7.301478821457894 5.8650774980853715
28 8.526178785480965 5.3940085267534545
28 8.196805517413464 5.214954995362639
28 8.860865267443383 5.545833392191501
28 8.075454664476702 4.821704399354626
28 8.21849392432033 5.022162241511942
28 7.7559280530462935 5.75272519636766
28 8.038000878786361 5.910217601673403
28 8.666572274302752 5.602442199337853
28 8.86875247929218 5.472778860290448
28 7.515063995679229 5.436218246201684
28 8.74832721057473 5.611362781702759
28 8.158946144150287 5.488740303048062
28 7.298288958694441 5.061776677281063
28 8.200355977306788 5.476105769375498
28 7.953142330467514 5.255245414643425
28 7.236085019205133 4.916806342734475
28 7.089099923160569 4.812300111411376
28 8.528020854769888 3.848991762147518
28 8.562774961178775 4.580617200001379
28 7.6390988260569825 4.786237249351618
28 8.007403474506496 5.672945082249376
29 9.681523549511347 9.35160470582696
29 9.39020164225581 8.7912970370922
29 8.720630318282627 8.611953680232427
29 8.874034594495209 9.324735830573543
29 10.224074959567954 9.633154200943714
29 9.595465751408021 9.1563026327882
29 8.980342140157914 9.992157091317733
29 8.553316108613181 9.1715944141544
29 9.269949610292237 9.460981163047771
29 9.088040652765772 9.684871581262476
29 9.260640425891062 9.063456346400532
29 9.133894757636316 8.584720559889144
29 8.982651460155523 9.034118233517496
29 9.876766055963387 9.326851504111666
29 8.634806344435676 9.042524331327407
29 9.567010157971293 9.256628925926835
29 9.236361289526204 9.847349961097633
29 10.33954485744851 9.676310775600497
29 9.233081937431452 9.912543555291181
29 10.04460287582002 9.538344244910816
29 9.717345566990504 9.679777060666474
29 10.431094400178335 10.060236111608846
29 10.755494524998246 10.490386535171151
29 8.827362380768035 9.589109318634241
29 9.239615583356745 10.322604029965
29 10.575414202030464 9.927595055334894
29 10.63380219375923 10.920372043339594
29 10.459082534012532 11.097964254524653
29 10.319562137277813 11.071267215682452
29 10.344463657207967 10.823494485834036
29 10.423664641954842 10.649057975992193
29 9.810947093369416 10.16724112901698
29 9.247883609164822 9.87141532195875
29 10.35611987999706 10.009552228899164
29 10.532283193719525 9.804161354402872
29 10.804081259820297 10.191163173967047
29 10.400658722543549 10.185070482769262
29 10.338399639796336 9.787692729121488
29 10.174909278129414 10.356204854131697
29 10.8049795478982 9.535596022732788
29 9.827070188847559 10.655997021085236
29 9.894331986117749 9.988472058283433
29 10.356357412946004 10.945689729427283
29 10.93229341084843 10.563002580066403
29 9.782488865540229 10.137122667013518
29 10.45253357568226 10.547705333880286
29 10.832019689776565 11.072632587661616
29 10.344851150416744 10.254501802791033
29 9.935512724064479 10.155023966654724
29 10.7899907887499 11.862634119377455
29 10.675133530686159 10.233727467829944
29 10.344247744664107 10.631063762132971
29 10.546571699648402 10.498917913687796
29 10.826530757668744 10.261118379103719
29 10.190471460286387 9.793221120481086
29 10.657635740621338 10.281607867736863
29 10.3636881746724 9.855135078775284
29 10.387210250234718 10.56216091576425
29 10.241491965290964 9.726419090379997
29 10.754509828176971 10.435862800205516
29 10.987728188446418 10.829508542973992
29 11.25050705162119 10.302618718143233
29 10.399811941852207 10.361525712881475
29 10.161995637151218 9.80445208164978
29 11.105369495991065 11.030873471462508
29 10.663038788573587 10.046931620024123
29 10.56934203358856 10.026800709880714
29 9.279849078996248 9.654030264810016
29 10.946851702807953 10.854731450093178
29 10.617012439957247 11.245403569162676
29 11.801204032541746 11.705008579033679
29 10.53967426607306 11.065419225851638
29 10.47191776290493 11.038725154353289
29 11.013902636384259 10.60729488853701
29 10.850171120221436 10.533905199439621
29 10.728757355298804 10.30501818824843
29 8.804521204476288 9.578685053413583
29 9.09538416566235 9.383353545825997
29 9.691781268893433 9.30574347247789
29 9.963732506158461 9.398057537300149
29 8.876760613804398 9.06424017944097
29 9.32177060734957 9.302386546681996
29 8.893169643636373 9.69615305234835
29 9.388782187936506 9.511621802195277
29 9.526877907852226 9.627755557485676
29 8.441492573799573 9.140029291886233
29 8.854245038047395 9.840940007752996
29 9.450326689664987 9.58115630401765
29 9.058103276583784 9.761049448598314
29 8.537240736320328 9.810812804050672
29 9.072644320451701 9.69142637173165
29 8.985289431112985 9.592793642461109
29 8.635760001434214 9.600497392429087
29 8.956516934720055 9.96109038230047
29 9.023087270937047 9.468542043687336
29 9.392274866776978 10.16596348232461
29 8.389695825885752 9.400142594894808
29 9.067298914192968 9.268126271825725
29 8.97004571259577 9.860041756442804
29 9.022287234592746 9.103963963877536
29 9.360620988666403 9.313215363551732
29 9.132542383583198 9.399117045115103
29 9.890673348542483 9.432622439950277
29 9.76533225319372 9.822937094873561
29 8.794431637957082 9.179610013356857
29 8.160684164197791 8.894080468140459
29 8.611068838960607 9.71728520942669
29 9.476177552482225 9.822331997795759
29 8.822351403980228 9.442084797862833
29 8.039410833753372 8.964991993581975
29 8.256503766971703 9.759030540414205
29 7.935052142165304 9.333603793800469
29 8.46121401468026 9.707597912829895
29 9.05955391101621 10.210020658153397
29 8.356394723585616 8.54913956687405
29 8.581968484674073 9.243660832735753
29 7.815021723014721 8.962440620265966
29 8.934599610205808 9.129914746180244
29 7.826630943674263 9.496602943330986
29 8.141058474499122 9.344881603835955
29 7.843980080457348 9.791811932101277
29 7.596189502310581 9.774303306606
29 7.99618913737709 9.081638657206785
29 7.943163690544803 8.912685375855565
29 8.823576038307456 9.24605926601072
29 8.281688026544042 10.124196715441121
29 10.059379003554598 9.570637259274294
29 9.722487716514372 9.229480220730906
29 9.02562244812286 9.597442687728192
29 9.087626050897244 9.87064784299929
29 10.813104816403705 9.689814934240369
29 10.82194690858735 10.062077877222643
29 9.180839948476807 9.733496881061404
29 9.11864120537781 9.004883428786254
29 10.076468773518375 10.101626176253786
29 10.389215968761476 10.123077489479702
29 9.390344639120524 9.196113829585496
29 10.049157695463336 10.109664887104898
29 9.052918665520291 9.4571035976628
29 9.573180461574427 9.250556947963505
29 9.154428933802274 9.094417872918171
29 7.886277246490053 9.020764772894145
29 9.720985619153412 9.665078044832478
29 8.672426202736315 10.00867285706409
29 9.820406979562954 10.050580685806535
29 9.266034783185438 9.34310192244028
29 9.138658825526779 9.668462707551742
29 9.457452818344649 9.059207771720176
29 9.957139977585113 9.599303646440934
29 10.064469266719353 9.760424298351948
29 10.0531565873148 9.728229504384379
29 10.25857207182474 9.685773770243047
29 9.718754118818554 9.40477230442027
29 8.908554900063269 9.386354795469058
29 9.160853324204613 9.526227986220288
29 9.98602616330401 10.056360744611505
29 9.432090717489302 9.60932218961324
29 9.467329492227263 9.882258924543724
29 9.211195720933627 9.335195462526695
29 9.583535034361036 9.705732767732085
29 9.013629528558264 9.734776861899046
29 9.045993221782254 9.33891673797716
29 9.645643851792837 9.330562260254366
29 8.851995429653735 9.194372093849971
29 9.051778241639491 9.292283524539812
29 9.304229099878544 9.40640807322866
29 9.54393402002278 9.453592753293705
29 9.432020493018994 9.281817864543871
29 9.676301359709749 9.846782929049883
29 9.566217550641374 9.959347035627511
29 9.668357814139627 9.354539190754341
29 9.179988609516231 9.457580059076818
29 10.226963868845877 9.491573402557618
29 9.6185642608718 9.956387416989559
29 9.856489833649098 10.248696112213716
29 10.176484699646307 9.823614887261915
29 9.457063217864981 9.526042140926323
29 10.562250601965776 9.790229006669836
29 9.53998347057318 10.175195539383497
29 8.038019266016674 9.194931732171987
29 10.772173170690671 10.330892041379242
29 10.3881254611138 9.775584843879344
29 10.006223839358821 10.209198815730641
29 10.18198173580813 9.671681930236137
29 10.332305206512515 10.03700667407437
29 10.317685092693035 10.145145774643186
29 9.416730938817452 9.001626022089097
29 9.385006076240764 9.464112122297568
29 9.479756864292437 9.449412146693229
29 10.655737484251445 10.167864362872553
29 9.38625068274057 10.165699959592393
29 10.11001190783789 10.405870700491072
29 9.979478172228719 9.936587075661555
29 9.790791613998643 9.452042450992407
29 10.452245469101326 10.25512978274352
29 10.366650397268769 9.837193749439392
29 9.964058913987289 10.018973697927935
29 10.474893932154021 10.118452391153998
29 10.301674137690052 10.682018635637364
29 11.81703032819574 11.140280491727758
29 10.426419308388365 10.81523453552432
29 9.655352110539813 10.642789221155025
29 10.064531725531024 9.80225477580058
29 9.989124814079869 9.856984350395155
29 10.476725537738245 10.179396003507657
29 11.774802092720801 11.49366246682559
29 10.577571812577322 9.882398212019945
29 10.039185254546862 10.131762418334308
29 10.866094678339188 11.316286499556755
29 11.663503758134933 10.867690795317234
29 10.901222014784537 10.825521341604706
29 10.721628636667203 10.243826954198555
29 10.159552571100178 9.624809439180938
29 11.097084187377188 10.08785820533053
29 10.917849808181952 10.25135404053248
29 10.343899727664395 9.682426681396734
29 9.152327305239893 9.710227555674416
29 10.084019122622149 10.167047604935695
29 10.37543689265059 10.059785994773852
29 11.029519429601974 10.304980115952802
29 11.641981582121064 10.410908661201125
29 10.77930462176499 9.756767119066216
29 10.391432767323453 9.901425854117875
29 10.20852686168316 9.219903941168266
29 11.074359724214437 10.107941799330048
29 10.445643983630319 9.506308898201002
29 10.185795238794473 9.753929289692838
29 10.32952943840088 9.942470632559806
29 11.748977574495322 11.341408082638287
29 11.459376592836287 11.235668227443036
29 10.965560008599503 11.1785711787051
29 10.97101262244378 11.14162126811968
29 11.306637538105589 10.554087663673064
29 10.685547561281963 9.974929282576733
29 11.144714801057 10.628820781677415
29 11.751573806283327 11.147239504259725
29 10.402327893673544 11.388723504197573
29 10.987947031085211 11.393248724828437
29 11.282357037885138 11.07507349228956
29 10.582128483967526 11.228103051512388
29 10.989816796627153 11.708071058918023
29 9.499253369859964 10.567999544668812
29 9.942866256224207 10.732047554228018
29 10.585846574908787 10.503209294293006
29 10.773577159800643 11.36279478718808
29 10.569584226756085 11.32668250892639
29 10.411234336231445 11.029439726372699
29 10.807657028079616 11.145322265914178
29 11.634146090577655 11.185484784727564
29 10.907131167005195 10.870181893948264
29 10.825796313294761 10.60292806241216
29 11.172412103845938 11.022297789384826
29 11.369439339352997 11.541542966490786
29 9.026969694993719 10.225847684000303
29 9.237625687815349 10.071013859158247
29 9.185134066238406 11.137087417148907
29 9.508066952393415 11.721789825474149
29 9.952105669921723 11.161217062456789
29 9.290747766892181 11.83511694380217
29 10.650937223387288 11.773040214469187
29 10.13126124196479 11.146489628174498
29 10.069551404280892 11.230400226326882
29 9.091942338987359 11.097522490860031
29 10.75215581943405 12.02565707347704
29 9.939548813045578 10.880909671117461
29 8.415913256162277 10.323911386356706
29 9.378501337309313 9.234593122071532
29 8.519688059943451 9.10171822380485
29 8.28127190270539 8.669234205961446
29 8.753770822907208 9.066333338874042
29 9.212028329189062 9.23721614346291
29 8.554780046376385 9.305535307160206
29 8.860617151715426 8.905086322703696
29 8.619711362311877 8.839479128489028
29 9.154088622567293 9.1037267627298
29 9.089643675570194 8.997912507394895
29 8.551495408125385 8.694062414222921
29 8.684721529317478 8.895326195863973
29 8.492579158973669 8.820274650855419
29 8.998209519247979 9.092582480043076
29 10.509475946305631 9.990800092591089
29 9.950944353092321 10.100252247793948
29 9.611300504694151 9.658719571382875
29 9.636557840234818 10.332473492368171
29 8.956025217469293 9.35214706908486
29 8.745055689320465 8.82088265172933
29 9.890016329194744 10.1276879942336
29 9.927007421712648 9.818643144133324
29 10.276838355234592 10.188817919674769
29 9.640362453607331 9.735063948202423
29 10.07924792514957 10.017792283565516
29 9.998733080890597 10.11562023105896
29 10.590136267933746 10.303811178863512
29 9.181965276294138 9.687008776776194
29 9.541620369528795 9.740977070290889
29 9.32236281422346 9.1911297065715
29 9.575831724468793 9.57392551593536
29 9.578900670015488 9.70680042255609
29 9.679622927328174 9.6488556753484
29 8.93695695138416 8.775993317044108
29 10.630858721324202 10.43261570543109
29 10.845340025702424 10.42814840153621
29 10.085673318651425 10.451802259476631
29 10.233699718572844 9.994595808521247
30 10.537829381044066 10.264571723195022
30 10.57668553635215 9.779115938922049
30 10.535839182690028 10.694301502949015
30 10.214911970702211 10.20379715448823
30 9.894798011862532 9.83037227955184
30 9.885566803455903 9.565229120701082
30 10.726863640714136 10.190553999132213
30 10.700945733652398 10.272613869855562
30 10.948300760991364 10.591294167388803
30 10.769585485086107 10.35153120661299
30 10.329333233254895 9.970756972763063
30 10.40897893020479 10.015058896776583
30 9.736329603434248 10.296707636711478
30 10.551879046012184 10.429108085493997
30 9.828531147155193 9.907925611986672
30 10.58114548597402 10.209609143371337
30 9.32314058154981 10.158899315065721
30 8.514787990494755 9.278151918660505
30 9.949111468931578 9.884098062923899
30 9.746963345027543 9.15810723114506
30 9.922890255693735 10.050460109639795
30 10.739839657193906 10.741998228425263
30 10.038000739784861 9.565158181125835
30 10.649199871471522 10.474252247725042
30 9.901031099946861 10.030375293662273
30 10.459927080254413 10.155688896104914
30 11.418081101074588 10.387017467939746
30 10.792038473022865 10.289970367315224
30 10.40341388006238 10.07665018865669
30 10.7915402510364 10.04739281692283
30 10.845516147368544 10.036866690026644
30 10.15349483200573 10.27388018004247
30 10.251094581453176 10.05504289579925
30 10.328175681103273 10.537311984787399
30 10.996324760012437 10.175939036813899
30 9.856306986878437 9.86149847194796
30 8.72997538812736 9.84781341540671
30 9.795822646582844 10.404700236597098
30 8.977752900000358 7.624785435406218
30 8.624046802433417 7.841955546611583
30 8.494970403660787 7.2481597895225445
30 8.006548629232586 8.016268270872292
30 7.689691693140386 7.441431090212645
30 8.738510637023658 7.734030151194464
30 8.96479641498219 7.532092219731925
30 7.630663647695624 7.848481826205837
30 8.011379373113467 7.311508422062985
30 7.72913521959203 8.106973575724659
30 8.113611870928134 8.513472809665918
30 8.627234112380796 7.545517196011915
30 8.41963613098005 7.9786866481344525
30 8.926001209315515 7.363272501612554
30 8.36743406165362 7.447909687949934
30 8.439248731674484 7.35886377143606
30 9.178095049998621 8.18160943300578
30 8.412062308624783 7.0420980992077125
30 7.7286823333111245 7.345417119455906
30 7.96773925831066 7.124480856482359
30 8.620208069563294 7.99726440751754
30 8.571703803886484 7.854710814659656
30 8.390690495393248 7.7650071188726
30 8.74116410373081 8.269089474393192
30 8.512253830052641 7.549211146038965
30 8.99759956571072 8.726406118032179
30 8.624562298760408 7.606511548522095
30 8.864140271503612 8.061771432752607
30 9.39184264003276 8.777195708630133
30 8.90237096589706 9.147044262760364
30 9.259994875158728 9.362530409817328
30 8.911204480122093 8.972970212059035
30 8.778617832120261 8.422904899743914
30 8.638168998200262 7.824510061227938
30 8.866273311071147 8.985305753176329
30 8.601853749008269 7.917978779261509
30 8.775483586314502 8.644211056340804
30 8.5957176668653 8.646507119940283
30 12.102811769699054 10.71003406330105
30 12.007456670550605 11.575548617704808
30 11.545841637369083 10.202431328632281
30 11.718993255726396 10.815494156972889
30 11.911192266374306 10.87676854550152
30 11.318957657767186 11.015297673467213
30 11.175007125896546 10.467065615453473
30 10.83774485255283 10.334683480215913
30 12.104297810371222 10.464500110547702
30 11.181716137899652 10.121954917181462
30 11.140247031853688 10.398474993048787
30 10.922773846729138 10.640912202705051
30 10.743426320798275 10.148426120702466
30 11.173214519889132 10.775049067324325
30 11.28630187572734 10.83232225029735
30 12.700819119000156 11.82964616431444
30 11.89571791612554 11.024199587686015
30 12.016205311961526 11.640555286283245
30 12.065138942497414 11.504511393003828
30 12.769375676441001 12.21163746193796
30 11.930457369635668 11.897479189330578
30 12.497736752916126 11.529980029264136
30 12.558983181247351 12.175239695748168
30 11.607308646914804 12.126023450251791
30 11.327032610494049 11.766293206537489
30 11.430821064185404 12.142057419721185
30 12.23212445334865 11.378154212448015
30 11.876000437600982 11.575112378578408
30 11.780321007944021 12.350062652266798
30 12.077472233683705 12.23843130918934
30 11.970980834651506 12.111402178669218
30 12.338320736483306 11.725737706447848
30 12.147403709866657 11.327872425053776
30 12.222546954432042 12.405021347015673
30 11.45608229564184 11.206805119097691
30 11.614851702684394 11.891368297594253
30 12.196451661765098 11.395753238340424
30 12.489224794945297 10.732905966037578
30 10.710136225191711 9.779725863200689
30 10.504959393955822 9.774010220074569
30 10.438079067267443 10.014673845583026
30 9.238025017081524 9.088292209816924
30 10.393602245392698 9.183426228307033
30 10.962214332207173 10.163921735200088
30 10.128364659931107 9.465582856971658
30 10.516242193372964 9.943758610641114
30 10.939061487183066 9.94620951410147
30 10.31826613445924 9.024504155018649
30 10.964093520001802 9.34502419159784
30 10.114293220353424 9.140999979964166
30 10.773743613567827 10.091767497925282
30 10.21397375768778 9.602362498159062
30 10.856578770932874 10.237373192347134
30 10.477380026309968 9.627447638129208
30 10.471195102360088 9.846347681631961
30 11.203542455148495 9.430651782014458
30 10.000323270821976 9.589483017117606
30 10.264786208045784 10.10096719618327
30 11.168224321856275 10.151499231694395
30 11.55240455018741 10.487369778716655
30 11.806541158854783 11.12998797753754
30 11.081131777597806 10.431584219569785
30 11.449758603806124 10.264029132445897
30 10.703108542645657 10.198677602162654
30 11.203386100406899 9.80017734699692
30 10.009932235742081 10.053352023392717
30 10.581861485287899 10.292700648839249
30 9.93077608692575 8.875558844956497
30 9.666845214944127 9.631980989781322
30 8.821318783703852 9.587017317517095
30 10.395644452086186 9.924137385764661
30 9.662502573775603 10.009705113658773
30 10.17409235000963 10.057226921052585
30 10.543286979419312 9.705984801220865
30 10.32887757369749 9.549629905806782
30 10.253077838428355 9.141100417809817
30 14.079256118807603 10.726191672128117
30 14.052661663560436 10.757049362840709
30 14.933979069784455 11.051943102267536
30 13.951431814570022 11.211267248096549
30 13.712712246305692 10.631108364189183
30 13.867043041298874 9.97542290242017
30 14.182451978882458 10.618718204823317
30 14.183642113925517 11.042861103210733
30 14.075909856927762 10.443102884561437
30 13.816997252981878 10.393896914226055
30 14.601768147797271 11.230287957917975
30 14.441642972865328 10.737964522815444
30 14.068655691893646 10.713903901607894
30 14.915227278526386 11.707668655785033
30 15.175515028574559 11.240996966925234
30 14.57295916511159 11.14520459845686
30 14.730439608199775 11.334019158496533
30 15.51115956142967 11.937526317760497
30 14.588559871267089 11.60029519231953
30 14.810127119265692 11.779769715273417
30 14.749243215901027 11.69751033077107
30 13.762957556151031 10.431140847816364
30 12.874663838190209 10.201218438270066
30 13.345909469895302 10.157131381649005
30 13.97713539938878 10.686282862170424
30 15.728872276893208 11.310143936364442
30 14.62181593187765 11.10307883762232
30 14.851049171556616 11.71327554820898
30 14.707422975744814 10.967147316400071
30 14.118491600537151 11.146006921336397
30 13.093300469473293 9.78847753762711
30 12.950099460593464 9.80405823357888
30 13.162617995096499 10.222142287991458
30 12.870299325652587 10.051122254747597
30 12.866325849307016 10.468871332082355
30 12.848461064387749 10.03120248910945
30 13.670620735289885 10.887442764690402
30 13.37200259594001 10.958116172188431
30 11.077012484533347 10.09825561410421
30 11.092892970922072 10.123829835216142
30 9.20725857438504 9.970458776919846
30 10.3779727724519 9.775430641160284
30 9.976523444516904 9.826196452264703
30 10.003278082140797 9.601238305737285
30 9.348738858648858 9.941671875747252
30 10.513292491714306 10.0610538352222
30 10.127932112962007 10.283699022060038
30 9.918816940599964 9.604912868837975
30 10.88353128617798 9.871922528619011
30 9.908508901241804 9.809283419475342
30 10.41586679355312 9.422665423616875
30 10.172282186486072 9.239658845780157
30 10.623292239965174 9.572562591451518
30 10.004451742336736 9.182675818611232
30 10.50552975268547 8.954454962310825
30 11.19222621724722 9.802879778880197
30 10.476612617367863 9.402423929094411
30 10.534666207199656 9.75528020422036
30 9.651177855372325 9.149599862698912
30 10.402645091105413 9.448028886142588
30 9.501613226134522 8.829195402730386
30 10.412522020506906 9.472003016892092
30 10.273807470234186 9.271934383668778
30 9.547565476444039 9.397009492337673
30 10.036416709975367 9.426767733941796
30 9.982756693017 8.57741474653812
30 9.71873308065186 9.022596398116995
30 10.322938266260099 9.381011994806817
30 9.894305953517064 9.265947826505538
30 9.67786441299612 9.022988568214625
30 10.576200819055648 10.193355548230999
30 10.46886129952301 9.362550582290442
30 9.794936350956572 9.253955644900882
30 10.272580835263419 8.867927016645206
30 10.365811539627547 9.078860861430126
30 9.93199357481228 8.917450695416772
30 9.248716349229582 10.127925718998338
30 9.661943395434939 9.665875452427713
30 9.88689556718586 9.799756101387898
30 10.30980720711002 9.77798245969453
30 10.151826186739383 10.376072630218365
30 10.070732989779358 10.222137288335652
30 10.357912083325193 10.351763002517721
30 10.252671494181582 10.74176146742546
30 9.997452720646157 10.46667693017321
30 10.138984783601828 10.913841776751863
30 10.058640283397372 10.1284872123748
30 10.80575454265443 10.641822432694136
30 9.884316623634659 10.643588253913155
30 10.722010083506525 10.623899800121428
30 11.132390233888826 11.251723108838576
30 10.169098834381938 9.983238083507366
30 9.400498650120097 9.631271244543884
30 9.608955186414923 10.596262908678822
30 9.708556422743143 9.677759710765173
30 10.097510130320758 10.262338468737967
30 9.737556232121728 10.008094100986476
30 10.820186169056951 10.71834566484109
30 10.250729177912246 10.09423423196491
30 9.273609911724511 9.633659733244178
30 9.802729073590939 10.31626869913915
30 9.800762518727497 10.507208031755251
30 9.622481884281118 9.77486217947921
30 10.626896375984499 9.991254360272599
30 9.906208719154165 10.212865045903856
30 9.891020334205512 10.558270745221726
30 10.274586232921473 9.911350173961901
30 10.825438162162088 10.234205006835587
30 9.61947227068716 9.89701960537541
30 9.321610869867067 10.494631789388444
30 10.133099049675753 9.920301445903956
30 9.477036410955856 9.876486206250185
30 9.419032350638323 9.992111461606132
30 8.892520012243216 9.76084282426217
30 10.245670755652922 10.158963593851789
30 11.351578282665043 10.841574379120729
30 9.556564293174807 9.594882797791348
30 9.929002085527618 9.673465605930593
30 11.711666903189492 10.252730684415846
30 10.628190811855632 9.926055075432012
30 9.990707469213266 10.06009618515567
30 9.434178996282643 9.67535493419557
30 9.848856547231632 9.553376198917675
30 9.877118010378185 9.505987008174321
30 9.465866262494172 9.46385374535444
30 10.440893588499684 10.339523121618972
30 10.424553769124524 9.577442558943302
30 10.435177185326278 9.865845095826842
30 10.633211597539463 9.687564047303985
30 9.783188293407207 9.337925866073684
30 9.548706369099701 9.750003158349047
30 9.671588469702074 10.026701425473952
30 10.914467606167388 9.942933638893003
30 10.469770026721845 9.804192966607655
30 10.15808220430908 9.60530057747335
30 9.857270775936243 8.687971714695474
30 9.484108485352294 8.82806855565436
30 8.569222460321624 7.963069205551371
30 9.05646181931392 8.982639053567386
30 9.923607072369139 9.722042075902426
30 10.299787772255266 10.07213578060327
30 10.005620811874982 9.809919788706978
30 11.028556191484949 10.417175285073672
30 10.177241350364786 9.915212303701182
30 10.27806011003121 10.55313413801631
30 9.52923721709807 10.066876980615913
30 10.180128578836865 9.995880756072268
30 10.037532584676487 10.24679728653722
30 10.019449359711185 10.305614690636094
30 9.223849120292305 9.504957173212969
30 9.89710441270539 9.78471734999889
30 10.215070365634524 9.61550449963586
31 14.87149633237548 11.16732494927201
31 13.248737581851831 11.398490972077607
31 12.689804226465691 10.129389705221016
31 11.512384513072595 9.664286830162121
31 12.207497570949101 10.974505359868816
31 12.023075889867494 10.941986312222616
31 12.730151986032277 11.536282150825336
31 12.479689171999839 10.967321573243263
31 12.250502488855583 10.865263140026514
31 12.858942544613825 11.11052275610418
31 12.735460414210914 10.991450525222882
31 13.733037230738837 10.818400574887805
31 13.758955389126875 11.538398572230477
31 13.563862231867018 11.401950384802458
31 13.321439541381698 10.986520797593194
31 13.656123617396316 11.528696344694575
31 12.15580304939831 10.93318871041701
31 12.69963617523693 11.056663423990846
31 12.488765725051852 11.02981238153455
31 11.689259019130615 10.94452258152274
31 11.746840021182424 10.54440903761313
31 11.241692728692284 11.087597952699369
31 12.446145405028618 11.112344788503961
31 12.844884961951289 10.90367059650082
31 14.572928601092016 11.29517085916323
31 14.93522500182824 11.880291140057636
31 13.488195933101686 11.61928116831752
31 13.828545584903042 11.142078664487284
31 13.988753782687251 11.912635242838288
31 14.263724076824838 10.845124663316659
31 13.864203717445514 10.401866928777656
31 12.691531826615913 10.972125037981124
31 12.794138012424183 10.85700210378841
31 12.445684131046297 10.609131148043803
31 11.254318968907246 10.156121511362628
31 12.60565621057386 11.15274763650643
31 11.363976741429774 10.260291261755883
31 11.451753779945824 9.974496382863226
31 9.681375893838194 9.675267350045667
31 10.342690020590052 9.472385421879837
31 11.07702387204301 9.859876618574267
31 11.326985587134146 9.818728431597771
31 11.461110497529868 9.622534575102788
31 11.584673032576509 10.606220252356557
31 11.046953597496604 9.525509564732753
31 12.253506629236869 10.582621768214388
31 12.373406506781052 10.25033185626016
31 12.246652796372501 10.112234766859245
31 11.776199236917552 9.614056198166242
31 11.618444226971556 10.31674190150394
31 10.66799489888921 9.17235645262832
31 10.167394435475437 9.3781499665436
31 9.86379881651612 8.95338926866655
31 11.205538963718912 9.767161860510672
31 10.37841759078735 9.249068382631007
31 10.10909244748621 9.034865325574511
31 10.96554876280774 9.551679728715149
31 11.106558835805972 10.104824361773641
31 11.74149035004482 10.590778975052068
31 11.264505971978986 10.23902037206434
31 12.05542146512403 10.691842221626473
31 11.527996458586458 9.999402339027254
31 11.71922329046504 9.54293123116917
31 11.399804642031086 10.087724826881226
31 11.369237471756968 10.451971942848376
31 11.368359121115255 10.27127703943376
31 11.565364793885323 11.000294322079434
31 11.234388372081538 10.027219812806731
31 10.93142499110817 10.157284617291948
31 11.118440132358495 9.775421191621922
31 9.801216299859652 9.344466825660021
31 10.464611943359879 10.014161544354755
31 10.112958091898976 9.82709226209722
31 11.139620191084227 9.857715049831228
31 10.993346629782957 10.463976959976598
31 11.71428917405728 11.236742708955548
31 10.065186923760029 9.19243461751155
31 11.592094367971287 9.655016030547166
31 10.396892105956 9.294733913372472
31 10.220968492298537 9.400862532794466
31 11.976704275287004 8.966279122028107
31 10.389960214469314 8.867176555305537
31 10.661521508606313 9.103596193667112
31 10.709709472050614 9.703617218795568
31 10.683870909914255 9.303663595764457
31 9.526699519478047 9.462664316697248
31 9.064902741706012 8.199978728944231
31 10.018025718652773 8.700613990023733
31 10.270281083867273 9.032913296445619
31 11.836489252656184 10.157238945533622
31 10.916154522257303 9.24246877395794
31 10.560063565309703 9.434635544020825
31 11.25870618010959 9.18035698857329
31 10.880930861151803 9.935357612418713
31 11.518355849919708 10.02937561355985
31 11.17790849756196 9.91084088797312
31 11.887190216906149 10.136327669097142
31 11.663645099195254 9.656741267788606
31 12.441331877913324 10.993035376056701
31 12.058875317499103 11.434982887170065
31 12.145198314879805 10.445781552919788
31 11.624678397219276 10.688023141874817
31 11.500802959754411 10.075042573484584
31 12.136914593217387 10.026544722079809
31 11.630051991866637 10.17973603689529
31 11.497597728291153 10.238354472445458
31 11.971058903000888 9.755156416178744
31 10.505014195195358 9.873698941954494
31 11.846095505339001 10.003342486630102
31 11.938319984789478 9.471499666345938
31 11.51184315347084 9.886647554807105
31 10.880990335966823 9.638048735981167
31 10.359698694657746 9.187225544870467
31 10.558865789197693 9.50775891301199
31 12.360142187603817 10.43188777654143
31 11.805228036054249 10.365085226463332
31 11.673157518376136 10.820789290024095
31 11.311951726647488 10.594860445227813
31 12.64262491307144 11.040302538785436
31 11.805138258480339 10.089753228451292
31 12.054236723202107 9.913507268269614
31 12.079133958070411 10.94964510113196
31 11.897794014243663 10.65756619484759
31 10.88495428173932 10.068436204138994
31 11.101275011031692 10.128691571405431
31 10.825587049250275 10.216065608972345
31 10.81116735297082 10.32406736256062
31 11.42904317085989 9.561354629006173
31 11.908702615208217 10.2580451444665
31 12.70145244428013 10.662181905553695
31 11.778049221665436 10.657934312383944
31 12.036045892348678 10.211096815603186
31 12.124492726697497 10.540642078019784
31 12.55207106719042 11.171846022763992
31 12.248660180012061 10.290172987429877
31 12.701023095963572 11.021825227193537
31 12.88332281829357 10.108555202643066
31 12.64576578445857 11.684436328634789
31 12.68408692141929 11.294547570690339
31 12.559500903263187 10.799795218594133
31 13.01491178826469 11.423346170344988
31 13.437289241206752 11.440621793876948
31 13.00356723346356 10.646172505875802
31 13.616082840926161 11.234981952334422
31 12.19171432224127 11.570620402812668
31 12.245500626944894 10.914437235352997
31 12.319326035669535 11.497176444156343
31 12.265623634984896 11.328220450446466
31 12.656086537116211 11.131901210758928
31 13.022767378678452 11.101389923108275
31 13.076564385299188 10.798463645302519
31 12.874260238231747 11.173051014212101
31 11.532241794241745 9.358937383462361
31 11.901924067309535 9.982359210515332
31 12.185121288898225 9.92595071740651
31 11.54988773559383 9.112069425498982
31 11.012128393086055 9.165156057807748
31 10.3238229596124 9.093910677034556
31 11.151994130401214 9.733433195670393
31 11.207790799356461 9.58932552082479
31 11.082026605452477 9.07291562688055
31 10.433969424760487 9.469691530728204
31 11.209972129912003 8.611633670166931
31 11.27610978962463 9.113496026156199
31 11.31344770057723 9.501317861481404
31 11.254609872412052 9.505098886398928
31 10.807451405119615 9.423246518113297
31 10.423381774557045 9.123522074073385
31 10.507952397384775 9.075013598669013
31 10.394676738253391 8.97409534768414
31 10.8641860857298 9.375839610183636
31 11.148686790527934 9.610130806102001
31 11.510306917550963 10.393933448070383
31 10.956396063737651 9.419797127341205
31 10.801566644149085 9.467085188932176
31 12.084334362775135 10.030856893333917
31 10.907905650079606 9.103491759252885
31 11.650366991771886 9.879634223681668
31 10.95588659713784 9.879361681407675
31 11.295004676022614 9.651846418598968
31 11.390222304353845 9.718299191757879
31 11.81444494659899 9.90814909713199
31 12.19878600940413 9.607844116801543
31 10.894381905620762 9.233378170444666
31 10.953562020698472 9.545804710203395
31 10.952003901766664 9.382176819262398
31 11.354007438120396 9.64142389786217
31 10.34558473098165 9.212909696641654
31 10.47653973257226 9.023990548563964
31 11.02186163089029 9.028406577586832
31 11.214472986670621 10.182394213298293
31 11.504260362265006 11.366683799286273
31 11.985065202553502 10.87244580118607
31 11.226793918207758 10.667172861664861
31 12.040623055242607 10.706054457095567
31 11.781890862793556 10.712733790327981
31 12.057896149378168 11.025896313508179
31 12.054317136997305 10.756216310721909
31 10.952312441256504 10.226496631542727
31 11.805552967277977 10.082453733573585
31 10.577277550784002 9.53722556578708
31 11.80219385348442 10.686146339198624
31 11.598997965741365 10.008607931299652
31 10.590077256479507 10.345761952452085
31 11.024186179324236 10.787245898065848
31 11.35714353692463 9.434438461915265
31 11.737110290318409 10.501753120356014
31 10.962463966850374 10.057180527251042
31 11.57177774142045 9.640005722675928
31 11.017124668560948 9.73255079146151
31 11.456503574095713 9.920071450225885
31 10.523072388863556 9.487448105014165
31 11.92539404716967 10.405935493653704
31 11.028206296291955 10.07910714601542
31 10.901343260345795 10.941316439792418
31 10.79073221010231 10.480736256970317
31 10.486859035735833 9.357950248060787
31 11.34226486832687 9.97395926165774
31 11.315506098150248 9.389823827898404
31 10.345840584965503 9.499215608340492
31 11.20689285314572 9.752713523283814
31 11.568820774221146 9.478193728806115
31 10.206676203552663 10.275562201540035
31 10.124810533892804 9.850382460391355
31 9.906177178790271 9.588618983575993
31 11.170306881074477 10.769996870458897
31 11.05048426209824 9.96417570396836
31 10.804743752585061 10.031375799374496
31 10.88895825639452 10.047852309491642
31 11.065396357573725 10.11721941958379
31 11.239415520164533 10.075981317807688
31 11.227441291302256 10.037809114451111
31 12.192787891258396 11.090785939291925
31 11.998046831364134 11.161605012476178
31 11.51529725287977 9.95337557687593
31 11.393445879172573 10.704012163143556
31 11.739767945308932 10.007050261927159
31 11.666156931427835 10.370024250289813
31 13.074217074904244 11.397265058569975
31 13.606876028730088 11.670389697939054
31 12.16849939857712 10.32947352895385
31 13.178705368285616 11.295354563668111
31 12.931156226306946 11.52559594375949
31 12.203934513689989 10.656564287875531
31 12.41426269623852 11.257324528014895
31 12.999077958896628 11.76684611785043
31 13.025575235937074 10.62438600693263
31 13.648313825804879 12.00787078775558
31 12.732238850716916 11.463167043329697
31 13.198149553406674 11.262615295685084
31 13.938770082194187 11.730702605045675
31 12.975744035329885 11.875049421612893
31 13.616918388072069 11.765678872600954
31 13.124158667739252 11.899379913987465
31 12.600384953854892 10.623803812450276
31 13.250444817985082 11.513406020386517
31 12.900564999437096 11.811144181569343
31 12.000873729576222 10.791749085969812
31 11.996107976837193 10.352549898599667
31 12.360969808013767 11.640975707221147
31 13.158411140670866 11.88481535512602
31 13.103828422380705 11.883512560258872
31 12.880968568762249 11.824377191535994
31 12.517048006395328 11.427807482013124
31 12.902587028997447 12.229620121983148
31 13.59685283321173 12.569065421810539
31 13.681568882336002 11.205011093102643
31 13.901798913715458 10.970502248034586
31 13.653777202214098 10.510291487908558
31 14.156272459552959 11.062830123456528
31 12.667758898772945 10.107006091934279
31 13.520638245002118 10.827978903066533
31 14.00599133699376 10.156196592358791
31 14.321414998107509 11.256882711583055
31 13.970297248009881 10.533072023177677
31 12.357561692924529 9.795455154359164
31 14.06025586456582 10.039733333925886
31 13.692506607385633 10.26444097015413
31 13.077053062119893 10.334959761929191
31 13.671855738477385 10.767796286293322
31 13.440344207543763 10.022138754075238
31 12.836970478562268 10.325806695823543
31 12.890969898671768 10.294194224638803
31 14.279206147267663 10.045167805071046
31 13.367647988405652 10.815463095437057
31 14.153370218729895 11.195279398681508
31 13.402573638113028 10.73735556427064
31 13.51376362378338 10.913781973302905
31 13.297671931200597 11.012386388138736
31 13.617523527995814 10.794054689741976
31 12.91955223433038 10.161231369805344
31 14.175350824771265 10.739658773970621
31 14.075245004093208 11.169465130187225
31 13.708384291119518 11.201420076911697
31 13.913189037852888 11.301367599759244
31 14.659316108632293 10.340179475480868
31 13.648815006605133 11.054839931370203
31 12.283651157120136 10.477403294795101
31 13.28556526138195 10.485920527717491
31 12.919242774468978 10.850701132183307
31 14.043050711029025 11.107245287565378
31 14.690618427516522 11.245098374403005
31 15.804868833390637 12.0894569775117
31 15.935208084200656 12.704239826854915
