# Supplementary material for: Impact of anionic lipids on the energy landscape of conformational transition in anion exchanger 1 (AE1)
Source: Nat Commun. 2025 Nov 26;16:11664. doi: 10.1038/s41467-025-66786-6 (PMC12748791; doi:10.1038/s41467-025-66786-6)
Supplement: Supplementary file 6 — Source Data [file 41467_2025_66786_MOESM6_ESM.zip › SourceData/Supplementary_Fig_7a_HCO3_move_OF.txt]

0 5.321859359741211
1 6.016162872314453
2 5.887356758117676
3 6.131735324859619
4 5.778919696807861
5 6.075507164001465
6 5.399672508239746
7 4.74061393737793
8 5.435517311096191
9 5.42582368850708
10 5.264322757720947
11 5.176000595092773
12 5.618253707885742
13 5.562662124633789
14 5.410503387451172
15 5.066198348999023
16 5.375280380249023
17 4.909539222717285
18 5.433283805847168
19 5.363195896148682
20 5.288978576660156
21 4.041581630706787
22 5.624716758728027
23 4.869070053100586
24 3.058971643447876
25 3.8189737796783447
26 4.716771125793457
27 6.181820392608643
28 5.733790397644043
29 5.329532623291016
30 4.869657516479492
31 5.15501594543457
32 5.615660667419434
33 5.28914737701416
34 5.075418472290039
35 5.777335166931152
36 4.970515251159668
37 5.209810256958008
38 5.171237468719482
39 4.836283206939697
40 4.7227020263671875
41 5.272261142730713
42 4.738203048706055
43 5.549007415771484
44 5.160310745239258
45 5.047185897827148
46 5.632064342498779
47 4.865053653717041
48 5.045199871063232
49 5.250768661499023
50 5.477144718170166
51 5.298186302185059
52 5.747491836547852
53 3.0931267738342285
54 3.262784242630005
55 4.108300685882568
56 2.908632755279541
57 2.879316806793213
58 5.091528415679932
59 6.386754035949707
60 4.771178245544434
61 4.518401622772217
62 4.8629045486450195
63 5.26458740234375
64 5.0100226402282715
65 5.280369758605957
66 4.744281768798828
67 4.272684097290039
68 4.868539333343506
69 5.19690465927124
70 5.1655731201171875
71 4.243288993835449
72 4.527514934539795
73 5.582108020782471
74 5.505587100982666
75 5.05941915512085
76 4.978636741638184
77 5.461705684661865
78 5.018527030944824
79 5.112502098083496
80 5.298981189727783
81 4.775537490844727
82 5.471741199493408
83 5.203327178955078
84 4.526651382446289
85 4.988692760467529
86 4.374072551727295
87 3.2723841667175293
88 2.6081788539886475
89 1.6199612617492676
90 3.881284236907959
91 4.4086079597473145
92 2.4899659156799316
93 3.5228159427642822
94 3.1187784671783447
95 3.862403392791748
96 4.145236968994141
97 4.143041610717773
98 4.3052496910095215
99 3.805453300476074
100 4.203965663909912
101 3.440549373626709
102 3.2270243167877197
103 3.7928428649902344
104 4.746054649353027
105 5.029715538024902
106 4.990268707275391
107 3.5949268341064453
108 4.860551834106445
109 3.428541898727417
110 4.876857280731201
111 3.359727621078491
112 3.434574842453003
113 4.137136459350586
114 3.5050365924835205
115 3.1559996604919434
116 3.615543842315674
117 2.9906513690948486
118 4.144696235656738
119 3.717761516571045
120 3.4319591522216797
121 3.4628522396087646
122 4.140336036682129
123 4.1699724197387695
124 3.6307175159454346
125 2.365135669708252
126 4.1413445472717285
127 5.463766574859619
128 4.86413049697876
129 3.0888352394104004
130 4.364678859710693
131 4.928593635559082
132 5.1970319747924805
133 2.653632879257202
134 2.2622458934783936
135 2.76749324798584
136 3.274447441101074
137 2.757720470428467
138 2.3699746131896973
139 3.962289333343506
140 4.240904331207275
141 4.151412010192871
142 3.936292886734009
143 3.2264809608459473
144 2.5112390518188477
145 5.335388660430908
146 6.230016231536865
147 4.783424377441406
148 4.985084533691406
149 4.9378437995910645
150 3.8696227073669434
151 3.6193931102752686
152 3.3224806785583496
153 3.59428071975708
154 3.909238815307617
155 3.607788324356079
156 4.042830467224121
157 5.350107192993164
158 4.876644134521484
159 5.2269415855407715
160 5.246392250061035
161 5.3111491203308105
162 5.588414192199707
163 5.499276161193848
164 4.910940170288086
165 4.8802809715271
166 4.97501802444458
167 4.858451843261719
168 5.076921463012695
169 5.347344875335693
170 4.692244529724121
171 4.275997638702393
172 4.705998420715332
173 5.118993282318115
174 5.642819881439209
175 4.8730926513671875
176 5.51375675201416
177 5.268892765045166
178 5.417901515960693
179 4.941130638122559
180 5.541718482971191
181 5.174067974090576
182 4.51192045211792
183 5.610647678375244
184 5.039345741271973
185 5.080092906951904
186 4.316207408905029
187 4.654695510864258
188 5.552106857299805
189 5.508366107940674
190 5.012394905090332
191 5.094022750854492
192 5.470698833465576
193 5.244497776031494
194 4.8321380615234375
195 5.358702659606934
196 4.787045478820801
197 4.901973724365234
198 4.962461948394775
199 5.530256748199463
200 5.598754405975342
201 4.83015775680542
202 4.6439595222473145
203 5.27257776260376
204 4.973513126373291
205 3.8770711421966553
206 4.900259971618652
207 4.3598151206970215
208 2.292194366455078
209 2.136585235595703
210 1.4708255529403687
211 1.9081752300262451
212 2.2839503288269043
213 2.033163070678711
214 2.5481791496276855
215 4.207909107208252
216 3.4172253608703613
217 4.056308746337891
218 4.349670886993408
219 5.877972602844238
220 4.944699764251709
221 3.945026159286499
222 3.0779643058776855
223 2.810394048690796
224 2.6656289100646973
225 1.7392032146453857
226 2.6718270778656006
227 2.3699021339416504
228 2.5816993713378906
229 2.5455522537231445
230 3.280027389526367
231 2.639615774154663
232 5.363463878631592
233 5.394045352935791
234 3.7701592445373535
235 3.6267218589782715
236 3.1900620460510254
237 3.0785603523254395
238 5.0403313636779785
239 5.701803207397461
240 4.6012115478515625
241 5.2454023361206055
242 4.919926643371582
243 4.745494842529297
244 5.404191970825195
245 5.0452375411987305
246 4.706212520599365
247 3.2467494010925293
248 4.665004730224609
249 5.300041675567627
250 4.980583667755127
251 5.011239051818848
252 5.079044818878174
253 4.95503568649292
254 5.024059772491455
255 5.317830562591553
256 4.979356288909912
257 4.7585554122924805
258 5.543187141418457
259 5.335990905761719
260 5.980846405029297
261 5.179783344268799
262 3.8848326206207275
263 4.575624465942383
264 5.202793121337891
265 5.403316974639893
266 5.734439849853516
267 5.4841628074646
268 5.354196071624756
269 4.677074909210205
270 5.516851425170898
271 4.902209281921387
272 5.195043563842773
273 4.9995574951171875
274 5.176970958709717
275 4.78892707824707
276 5.503133296966553
277 4.855020999908447
278 5.3241753578186035
279 5.552582263946533
280 5.518097400665283
281 4.993272304534912
282 5.2385759353637695
283 5.501279830932617
284 5.6287126541137695
285 5.9134907722473145
286 4.407347202301025
287 4.771352767944336
288 4.83354377746582
289 4.74144172668457
290 4.434152603149414
291 5.333031177520752
292 4.639391899108887
293 5.204344749450684
294 5.124935626983643
295 5.26278018951416
296 4.494889736175537
297 5.206204891204834
298 5.381440162658691
299 5.175462245941162
300 6.39298677444458
301 5.540470123291016
302 4.56657075881958
303 5.848723411560059
304 6.1014862060546875
305 5.353710651397705
306 5.318966865539551
307 6.0907793045043945
308 5.1252007484436035
309 5.887083530426025
310 5.5148515701293945
311 5.271464824676514
312 5.755309104919434
313 5.560352802276611
314 5.455256462097168
315 6.845280170440674
316 6.294691562652588
317 5.634805202484131
318 5.219570159912109
319 4.529069423675537
320 5.748340606689453
321 5.447815418243408
322 5.007568836212158
323 5.0758466720581055
324 4.6256561279296875
325 3.0120012760162354
326 4.324551582336426
327 4.43139123916626
328 5.773397445678711
329 4.583775520324707
330 5.268344402313232
331 4.945737361907959
332 5.183475017547607
333 4.965890407562256
334 5.206748008728027
335 5.5903849601745605
336 5.051281452178955
337 5.191200256347656
338 5.255877494812012
339 5.566298007965088
340 5.039824485778809
341 5.2610697746276855
342 5.511857509613037
343 4.877427101135254
344 5.585576057434082
345 5.605173110961914
346 5.82573938369751
347 5.594371318817139
348 5.388156414031982
349 5.492098331451416
350 5.390379428863525
351 5.776884078979492
352 5.024785041809082
353 5.5349955558776855
354 5.28024959564209
355 6.3039469718933105
356 4.895583629608154
357 4.817745685577393
358 5.621725559234619
359 3.4363722801208496
360 5.7366943359375
361 4.932943344116211
362 5.632216930389404
363 5.211510181427002
364 4.400539398193359
365 5.16310453414917
366 5.201474189758301
367 5.511502265930176
368 5.212723731994629
369 5.100966453552246
370 4.281729698181152
371 4.817629337310791
372 5.4526567459106445
373 4.592469215393066
374 5.006808280944824
375 5.568037509918213
376 5.1020002365112305
377 5.2977166175842285
378 5.37052583694458
379 5.240532398223877
380 5.373740196228027
381 5.2068891525268555
382 5.422264099121094
383 5.621057987213135
384 5.431515216827393
385 4.930522918701172
386 5.630005836486816
387 5.781802177429199
388 5.739329814910889
389 4.946469783782959
390 5.348564147949219
391 5.210522174835205
392 5.260106086730957
393 5.650380611419678
394 5.517698764801025
395 5.334031581878662
396 5.301423072814941
397 5.258185386657715
398 5.255328178405762
399 6.126319885253906
400 5.747705459594727
401 5.234846591949463
402 5.445599555969238
403 5.750875473022461
404 5.134857654571533
405 4.982064723968506
406 3.067957639694214
407 4.9308366775512695
408 4.35024356842041
409 3.8481698036193848
410 4.626481056213379
411 4.483516216278076
412 4.830423355102539
413 5.158482551574707
414 3.8949649333953857
415 4.706557273864746
416 5.0819878578186035
417 5.5298171043396
418 5.408115863800049
419 4.983134746551514
420 5.103010654449463
421 5.322155952453613
422 4.4891676902771
423 5.2681660652160645
424 4.772542476654053
425 5.353138446807861
426 5.31263542175293
427 5.369323253631592
428 4.691844940185547
429 5.566022872924805
430 5.516895294189453
431 5.122579574584961
432 5.500442981719971
433 5.424660682678223
434 5.358146667480469
435 5.696783065795898
436 6.250863075256348
437 5.433475017547607
438 5.482473850250244
439 5.0550713539123535
440 5.419288158416748
441 5.552493095397949
442 4.996945381164551
443 5.086352348327637
444 5.954184532165527
445 5.893784523010254
446 5.668637752532959
447 5.22628927230835
448 5.28489875793457
449 5.1266703605651855
450 5.530203819274902
451 4.866954326629639
452 5.322554588317871
453 5.237071514129639
454 5.153357028961182
455 4.5954694747924805
456 4.876059055328369
457 4.851667881011963
458 5.685039043426514
459 5.1973958015441895
460 5.227105617523193
461 5.497714996337891
462 5.6132917404174805
463 5.334381580352783
464 5.219794750213623
465 5.605617046356201
466 4.942883491516113
467 5.002244472503662
468 5.755995750427246
469 5.343184471130371
470 5.679462909698486
471 5.393962860107422
472 5.350539684295654
473 4.952171802520752
474 4.442026615142822
475 4.754519939422607
476 5.034324645996094
477 4.289706707000732
478 4.221652984619141
479 4.826972961425781
480 5.342676162719727
481 5.345667362213135
482 5.050096035003662
483 5.171718120574951
484 5.459563255310059
485 5.310277938842773
486 5.361499309539795
487 4.947353839874268
488 5.321066856384277
489 5.265861511230469
490 5.652190685272217
491 5.517954349517822
492 4.6631999015808105
493 5.126117706298828
494 5.355267524719238
495 5.183851718902588
496 5.219034194946289
497 5.522396087646484
498 5.388146877288818
499 4.963534355163574
500 5.28778076171875
501 5.302902698516846
502 5.237086772918701
503 5.4948930740356445
504 4.483046531677246
505 5.331557750701904
506 4.547609329223633
507 5.059272766113281
508 4.888434410095215
509 5.067171573638916
510 5.08463191986084
511 4.583761692047119
512 4.576927185058594
513 5.15738582611084
514 4.791026592254639
515 5.379495620727539
516 5.091355323791504
517 5.3195719718933105
518 5.331591606140137
519 5.451931953430176
520 5.412785053253174
521 4.9685139656066895
522 4.998147964477539
523 5.750903129577637
524 4.999777793884277
525 5.233274459838867
526 5.374263763427734
527 4.155872344970703
528 5.394885063171387
529 5.250061511993408
530 5.4140305519104
531 5.304697513580322
532 5.602720737457275
533 4.9298095703125
534 5.036301136016846
535 5.422762870788574
536 5.545112609863281
537 4.804931163787842
538 5.290010929107666
539 4.945926666259766
540 4.5917558670043945
541 4.63177490234375
542 4.569126605987549
543 4.700802803039551
544 3.648395299911499
545 5.124911785125732
546 4.801011562347412
547 4.723414421081543
548 4.803642749786377
549 4.518941879272461
550 4.033985137939453
551 4.857015609741211
552 5.059421062469482
553 4.086749076843262
554 4.859935283660889
555 4.982603549957275
556 4.912790298461914
557 4.425227165222168
558 4.42882776260376
559 4.342504024505615
560 4.51820707321167
561 4.927126407623291
562 4.434178829193115
563 4.724919319152832
564 4.693393230438232
565 5.248832702636719
566 5.183254718780518
567 5.19694185256958
568 4.947497844696045
569 5.115871429443359
570 5.184359073638916
571 4.762443542480469
572 5.067080020904541
573 4.867934226989746
574 4.433365345001221
575 5.338125705718994
576 4.860289573669434
577 5.262862682342529
578 4.675962448120117
579 4.687444686889648
580 5.103760719299316
581 4.755886554718018
582 4.645551681518555
583 4.49639368057251
584 4.564639091491699
585 5.115872383117676
586 4.894829273223877
587 4.493995666503906
588 4.221765518188477
589 4.264880657196045
590 5.297128200531006
591 4.72088623046875
592 4.691471099853516
593 4.609346389770508
594 5.245328426361084
595 5.362614631652832
596 5.504540920257568
597 5.157464504241943
598 4.970646858215332
599 5.20506477355957
600 5.2948384284973145
601 4.788818359375
602 4.613973617553711
603 4.698183059692383
604 5.2846150398254395
605 5.089747428894043
606 6.005173683166504
607 4.853395938873291
608 5.28621768951416
609 4.5447845458984375
610 4.5211286544799805
611 4.766757965087891
612 4.862569332122803
613 4.849679946899414
614 4.769793510437012
615 4.679491996765137
616 4.290975093841553
617 5.11280632019043
618 5.273578643798828
619 4.6311187744140625
620 4.644209384918213
621 4.701578140258789
622 4.657281398773193
623 5.1522440910339355
624 4.3105597496032715
625 4.735270023345947
626 4.638110637664795
627 4.516272068023682
628 4.840104579925537
629 4.948290824890137
630 5.335288047790527
631 4.861310005187988
632 4.754394054412842
633 4.982163429260254
634 5.336192607879639
635 5.5798773765563965
636 4.957992076873779
637 4.904028415679932
638 5.4226975440979
639 4.921441555023193
640 5.313572883605957
641 4.6879119873046875
642 4.530594825744629
643 4.769050121307373
644 5.117857933044434
645 5.114856243133545
646 4.965800762176514
647 4.985720634460449
648 5.104678630828857
649 5.550407886505127
650 4.832827568054199
651 4.167803764343262
652 4.760561466217041
653 4.771321773529053
654 4.791353225708008
655 5.2903666496276855
656 5.328591346740723
657 4.810092449188232
658 5.3137593269348145
659 5.014156818389893
660 5.246701717376709
661 5.110716819763184
662 4.906336784362793
663 4.162930011749268
664 4.939876079559326
665 4.55844783782959
666 5.375356197357178
667 4.900121688842773
668 5.4355788230896
669 5.29280948638916
670 4.836178302764893
671 4.888540267944336
672 4.754138946533203
673 4.903439044952393
674 5.320798397064209
675 4.460124492645264
676 4.735253810882568
677 4.662881374359131
678 5.115479946136475
679 4.340134143829346
680 4.407423496246338
681 4.936924934387207
682 4.882736682891846
683 4.3720550537109375
684 4.841107368469238
685 4.237767219543457
686 4.938577175140381
687 4.667285442352295
688 4.750732421875
689 5.026437759399414
690 4.645373821258545
691 4.731991767883301
692 5.1352033615112305
693 5.030661106109619
694 4.670238971710205
695 5.291636943817139
696 5.09879732131958
697 5.049188137054443
698 5.204904079437256
699 5.43261194229126
700 4.8722004890441895
701 5.177824020385742
702 5.5596842765808105
703 5.239412307739258
704 5.3197526931762695
705 4.803889751434326
706 5.282378196716309
707 5.4048590660095215
708 5.105267524719238
709 5.05517053604126
710 4.9858198165893555
711 5.138785362243652
712 5.05242919921875
713 4.858152866363525
714 4.450279235839844
715 4.9909892082214355
716 5.282021522521973
717 4.873057842254639
718 4.514277935028076
719 4.740253448486328
720 4.1097917556762695
721 4.3388671875
722 4.478811740875244
723 4.841365814208984
724 4.588747501373291
725 4.365255355834961
726 4.4468607902526855
727 4.538564205169678
728 4.70526647567749
729 4.086178779602051
730 4.787092208862305
731 4.883565902709961
732 4.956820011138916
733 4.291182518005371
734 4.52738094329834
735 4.864497184753418
736 4.791932106018066
737 4.538431167602539
738 4.291532039642334
739 4.187568187713623
740 4.691466331481934
741 4.783910274505615
742 4.496503829956055
743 4.716606140136719
744 4.937777042388916
745 4.575727462768555
746 4.253587245941162
747 4.5952372550964355
748 5.048534393310547
749 4.608537673950195
750 4.698912143707275
751 4.7742462158203125
752 4.513549327850342
753 4.707645893096924
754 4.0194807052612305
755 4.164633274078369
756 4.4894256591796875
757 4.815209865570068
758 4.583794593811035
759 4.688809871673584
760 4.8536810874938965
761 4.6329498291015625
762 4.820646286010742
763 4.673031806945801
764 4.530256748199463
765 4.397432804107666
766 4.560649394989014
767 4.603516101837158
768 4.471130847930908
769 4.5432610511779785
770 4.441492557525635
771 3.9968690872192383
772 4.96856689453125
773 5.084598064422607
774 4.911466598510742
775 4.756211757659912
776 4.867218494415283
777 4.714557647705078
778 4.618399143218994
779 3.889308452606201
780 4.727039813995361
781 4.340738296508789
782 4.91438627243042
783 4.4617509841918945
784 4.486753463745117
785 4.638291358947754
786 4.278289318084717
787 4.225103378295898
788 4.305715084075928
789 4.13116455078125
790 4.064772129058838
791 4.088033199310303
792 4.137523651123047
793 4.197099208831787
794 4.486366271972656
795 4.677901744842529
796 4.225569248199463
797 4.4501729011535645
798 4.067237377166748
799 4.511420249938965
800 4.088435649871826
801 3.750763177871704
802 4.500883102416992
803 3.739168167114258
804 4.505921363830566
805 4.868566989898682
806 4.410771369934082
807 4.165205478668213
808 4.6606974601745605
809 4.238068580627441
810 4.611173629760742
811 3.896515369415283
812 4.320880889892578
813 3.5605831146240234
814 4.7466020584106445
815 5.055675983428955
816 4.354910373687744
817 4.034669399261475
818 4.782210350036621
819 4.467126846313477
820 3.989990711212158
821 4.421199321746826
822 4.463394641876221
823 4.439048767089844
824 4.736629009246826
825 4.655665397644043
826 4.431664943695068
827 4.461383819580078
828 4.868031024932861
829 5.076225280761719
830 4.86129903793335
831 4.740708827972412
832 4.802951812744141
833 4.731511116027832
834 4.203505992889404
835 4.47759485244751
836 5.215008735656738
837 5.163461685180664
838 5.174746513366699
839 5.196600437164307
840 4.682575225830078
841 4.966206073760986
842 4.617123603820801
843 5.055933952331543
844 4.95327091217041
845 4.871915817260742
846 5.038069248199463
847 4.703559875488281
848 4.726747512817383
849 4.644509315490723
850 5.153107166290283
851 4.641580581665039
852 4.910868167877197
853 3.8349645137786865
854 4.712343215942383
855 4.353686332702637
856 4.773446083068848
857 4.7637104988098145
858 4.411267280578613
859 4.382079124450684
860 4.216202735900879
861 4.99812126159668
862 4.581669330596924
863 4.405952453613281
864 4.860957622528076
865 4.8408203125
866 4.852050304412842
867 4.5233354568481445
868 4.590790748596191
869 4.069131374359131
870 3.8986315727233887
871 4.146315574645996
872 4.278081893920898
873 4.699742317199707
874 4.171077251434326
875 4.277293682098389
876 4.204631328582764
877 4.964362621307373
878 4.5323686599731445
879 5.00783109664917
880 4.53775691986084
881 5.113431453704834
882 4.967432022094727
883 5.141204357147217
884 5.070291519165039
885 4.762805461883545
886 4.39161491394043
887 5.216899871826172
888 5.001606464385986
889 2.6635098457336426
890 4.834242820739746
891 4.9167160987854
892 4.835655689239502
893 5.021010398864746
894 4.8506646156311035
895 5.106480598449707
896 4.306035995483398
897 4.339544773101807
898 4.880067825317383
899 4.725697994232178
900 4.981317043304443
901 4.973631381988525
902 4.852158546447754
903 4.7534074783325195
904 5.073843955993652
905 4.872379779815674
906 3.572628974914551
907 2.7330617904663086
908 3.3354077339172363
909 4.048343658447266
910 4.937376976013184
911 4.4907450675964355
912 3.795842409133911
913 4.496319770812988
914 4.876488208770752
915 4.69342041015625
916 4.3657612800598145
917 4.458499908447266
918 3.8766493797302246
919 4.472330093383789
920 4.7052083015441895
921 4.223197937011719
922 4.683840751647949
923 4.115838527679443
924 4.0996904373168945
925 4.682034492492676
926 4.424261569976807
927 4.749031066894531
928 4.188384056091309
929 4.575972557067871
930 5.181190013885498
931 4.894904613494873
932 5.122946262359619
933 4.549619197845459
934 4.4549970626831055
935 4.239154815673828
936 3.4061853885650635
937 2.7753491401672363
938 4.559328079223633
939 4.224084377288818
940 4.487486839294434
941 4.741171360015869
942 4.988282203674316
943 4.35504150390625
944 4.3041157722473145
945 4.446826934814453
946 4.390231609344482
947 3.3402295112609863
948 4.126012802124023
949 3.367689609527588
950 4.405757904052734
951 4.531602382659912
952 4.6651153564453125
953 3.7713370323181152
954 3.6833362579345703
955 4.593170166015625
956 3.8925137519836426
957 4.869683742523193
958 3.334972620010376
959 3.932788372039795
960 4.214262008666992
961 3.846426486968994
962 3.98926043510437
963 4.095030784606934
964 3.7727558612823486
965 3.6158652305603027
966 2.7203750610351562
967 2.435373544692993
968 3.63161563873291
969 1.9375383853912354
970 2.5835185050964355
971 2.5597050189971924
972 2.5254199504852295
973 1.9331226348876953
974 2.625847339630127
975 2.8223891258239746
976 1.808592438697815
977 3.157705545425415
978 2.1252787113189697
979 1.5813581943511963
980 2.3238930702209473
981 4.081652641296387
982 2.95473051071167
983 3.8652615547180176
984 3.0824646949768066
985 3.65429949760437
986 0.08983822166919708
987 3.104614019393921
988 3.8312840461730957
989 3.838146448135376
990 3.4079318046569824
991 3.1613781452178955
992 3.6888747215270996
993 3.741227388381958
994 4.154175281524658
995 3.3958208560943604
996 4.318673610687256
997 2.5683794021606445
998 2.4502005577087402
999 2.5407605171203613
1000 3.1451058387756348
1001 3.8361334800720215
1002 3.3027610778808594
1003 0.34583359956741333
1004 0.9701330065727234
1005 1.940768837928772
1006 2.1558940410614014
1007 2.6871206760406494
1008 2.0737855434417725
1009 1.9412273168563843
1010 3.3085930347442627
1011 2.773364782333374
1012 2.892099618911743
1013 2.823829174041748
1014 3.3033273220062256
1015 2.9075870513916016
1016 2.4356062412261963
1017 2.446375608444214
1018 2.751826763153076
1019 2.4585442543029785
1020 2.3267111778259277
1021 2.0813815593719482
1022 1.996128797531128
1023 1.8659074306488037
1024 0.9258363842964172
1025 1.3989200592041016
1026 1.5325618982315063
1027 1.5408798456192017
1028 1.490298867225647
1029 3.5914418697357178
1030 1.0229167938232422
1031 1.9622961282730103
1032 1.4247941970825195
1033 2.7515029907226562
1034 2.3105430603027344
1035 0.9888460040092468
1036 1.736234426498413
1037 1.9619392156600952
1038 4.044013023376465
1039 3.3134407997131348
1040 1.689518928527832
1041 2.142296314239502
1042 3.0777587890625
1043 1.4264228343963623
1044 2.242595911026001
1045 1.3505172729492188
1046 2.7746713161468506
1047 2.1217732429504395
1048 1.3524954319000244
1049 1.4703174829483032
1050 2.7647156715393066
1051 2.2715368270874023
1052 1.4777824878692627
1053 1.6221449375152588
1054 1.80584716796875
1055 3.3206582069396973
1056 3.7626631259918213
1057 2.7909247875213623
1058 2.986245632171631
1059 3.088117837905884
1060 3.0909535884857178
1061 3.195770740509033
1062 3.4034628868103027
1063 3.016568899154663
1064 3.943552017211914
1065 2.8982176780700684
1066 2.7496085166931152
1067 2.389683246612549
1068 2.4119021892547607
1069 2.132711172103882
1070 2.2429749965667725
1071 2.543699026107788
1072 2.1803183555603027
1073 2.2073302268981934
1074 2.009779453277588
1075 2.0272440910339355
1076 1.8634458780288696
1077 1.573634147644043
1078 1.9186649322509766
1079 2.7306313514709473
1080 2.384446620941162
1081 1.8714330196380615
1082 1.897661805152893
1083 1.5814660787582397
1084 1.7647359371185303
1085 2.1096861362457275
1086 1.2849918603897095
1087 1.7019221782684326
1088 1.8991369009017944
1089 1.8592636585235596
1090 1.738311767578125
1091 1.6728137731552124
1092 1.8723608255386353
1093 1.753246545791626
1094 1.7737823724746704
1095 1.3155523538589478
1096 1.880173683166504
1097 1.769744873046875
1098 1.3167221546173096
1099 1.422877311706543
1100 1.8622357845306396
1101 1.883850336074829
1102 1.9605903625488281
1103 2.050244092941284
1104 1.8865480422973633
1105 2.0295557975769043
1106 1.9368021488189697
1107 1.4517366886138916
1108 2.0333356857299805
1109 1.9866966009140015
1110 2.180711269378662
1111 2.297590494155884
1112 2.7389016151428223
1113 2.2355527877807617
1114 3.5790457725524902
1115 1.6506824493408203
1116 2.1851093769073486
1117 2.0306529998779297
1118 1.6439087390899658
1119 1.8618183135986328
1120 1.4817224740982056
1121 1.9503405094146729
1122 1.7600113153457642
1123 1.861722707748413
1124 2.032749652862549
1125 2.288376808166504
1126 2.264286994934082
1127 1.9705394506454468
1128 2.1074845790863037
1129 1.915475845336914
1130 1.6500698328018188
1131 1.9907047748565674
1132 1.9362348318099976
1133 1.998101830482483
1134 1.6070181131362915
1135 1.3359556198120117
1136 1.9165817499160767
1137 1.8514970541000366
1138 1.8860721588134766
1139 1.7762157917022705
1140 1.7623943090438843
1141 2.1169352531433105
1142 1.7261950969696045
1143 2.1842458248138428
1144 2.6757144927978516
1145 2.2273342609405518
1146 2.202296018600464
1147 2.4335429668426514
1148 2.022261142730713
1149 2.005638599395752
1150 2.071023464202881
1151 2.4712982177734375
1152 2.011448621749878
1153 2.7954821586608887
1154 2.62123703956604
1155 2.2367844581604004
1156 1.9538313150405884
1157 3.3955891132354736
1158 2.627284049987793
1159 2.1554017066955566
1160 2.871994972229004
1161 3.2151694297790527
1162 3.170825481414795
1163 3.295536994934082
1164 3.603508710861206
1165 2.6464438438415527
1166 3.1493618488311768
1167 2.8779377937316895
1168 3.389345645904541
1169 3.3027749061584473
1170 3.257908582687378
1171 2.6540873050689697
1172 2.2165603637695312
1173 2.360175848007202
1174 2.510293960571289
1175 3.8170125484466553
1176 3.6817898750305176
1177 3.1243088245391846
1178 4.01478385925293
1179 3.3497748374938965
1180 2.7173945903778076
1181 3.8951609134674072
1182 2.624969720840454
1183 3.104566812515259
1184 3.240276575088501
1185 3.5546560287475586
1186 3.1486308574676514
1187 3.8417015075683594
1188 3.4329261779785156
1189 3.653903007507324
1190 3.9100983142852783
1191 2.452666997909546
1192 2.479149341583252
1193 2.0355825424194336
1194 2.621817111968994
1195 3.0868382453918457
1196 3.363308906555176
1197 2.496849775314331
1198 2.409264087677002
1199 3.3952221870422363
1200 3.128387928009033
1201 3.2449300289154053
1202 3.112285852432251
1203 2.3619906902313232
1204 2.4671823978424072
1205 -0.575177013874054
1206 -0.43782368302345276
1207 -0.7121597528457642
1208 -0.12481288611888885
1209 -0.40267306566238403
1210 -0.22723713517189026
1211 -0.723828136920929
1212 -1.341650366783142
1213 -0.46404018998146057
1214 -0.689190685749054
1215 -0.5213068127632141
1216 -0.4967317581176758
1217 -0.9208906888961792
1218 -0.6409168243408203
1219 -0.7580512762069702
1220 -1.1195611953735352
1221 -0.6123344302177429
1222 -0.7836101651191711
1223 -0.4101444184780121
1224 -1.1550102233886719
1225 -1.1816132068634033
1226 -1.1775938272476196
1227 -0.7041902542114258
1228 -0.6437385678291321
1229 -0.7507463693618774
1230 0.2995651364326477
1231 -1.2171010971069336
1232 -0.7812811136245728
1233 -1.41301691532135
1234 -0.5464740991592407
1235 -1.0737959146499634
1236 -0.8556798696517944
1237 -1.1659132242202759
1238 -1.2016000747680664
1239 -0.8818290829658508
1240 -0.8696863055229187
1241 -0.9260860681533813
1242 -0.8077104687690735
1243 1.1640870571136475
1244 0.9713403582572937
1245 1.0455710887908936
1246 0.28449803590774536
1247 0.8083019256591797
1248 1.615349531173706
1249 1.5508865118026733
1250 1.9895527362823486
1251 2.154686212539673
1252 1.6031631231307983
1253 1.8435280323028564
1254 1.999696969985962
1255 2.1113734245300293
1256 2.160202741622925
1257 1.9719266891479492
1258 1.7770026922225952
1259 1.9553906917572021
1260 2.1757113933563232
1261 1.7531499862670898
1262 1.6571948528289795
1263 2.027988910675049
1264 2.0701608657836914
1265 2.237373113632202
1266 2.2020981311798096
1267 2.1204371452331543
1268 2.5628364086151123
1269 1.3378524780273438
1270 1.680337905883789
1271 1.9215055704116821
1272 1.2720024585723877
1273 1.8967649936676025
1274 2.280275821685791
1275 1.9828805923461914
1276 1.745448112487793
1277 2.547858238220215
1278 2.2097020149230957
1279 2.3829214572906494
1280 2.7635555267333984
1281 1.6499885320663452
1282 3.1125476360321045
1283 2.2694764137268066
1284 2.7062792778015137
1285 2.383871078491211
1286 2.118460178375244
1287 2.955814838409424
1288 2.0378193855285645
1289 2.937267541885376
1290 2.6799356937408447
1291 2.894252300262451
1292 3.449052333831787
1293 3.9289441108703613
1294 2.701164484024048
1295 2.606358766555786
1296 2.029083013534546
1297 1.9790093898773193
1298 1.963178277015686
1299 0.9784301519393921
1300 0.8439924120903015
1301 0.9352981448173523
1302 -1.2030662298202515
1303 0.31345081329345703
1304 1.0857099294662476
1305 0.49267253279685974
1306 -0.6542644500732422
1307 -0.751936137676239
1308 1.5059592723846436
1309 1.6440788507461548
1310 1.8204342126846313
1311 1.4113147258758545
1312 1.9060704708099365
1313 1.0740196704864502
1314 1.570765733718872
1315 1.2263009548187256
1316 1.6961700916290283
1317 0.9834400415420532
1318 1.5381580591201782
1319 1.7849935293197632
1320 1.3832740783691406
1321 2.3079257011413574
1322 0.08334007114171982
1323 0.40566882491111755
1324 -1.5700727701187134
1325 -0.13250426948070526
1326 0.36188164353370667
1327 -0.8158357739448547
1328 -0.12516364455223083
1329 1.3416860103607178
1330 1.0687220096588135
1331 -1.0479815006256104
1332 0.2697296142578125
1333 -1.5596414804458618
1334 -0.8240545392036438
1335 -0.3218868374824524
1336 0.7058092355728149
1337 -0.7243156433105469
1338 -0.7150009274482727
1339 -0.8249282836914062
1340 -0.8828784823417664
1341 -0.30492037534713745
1342 -1.1889492273330688
1343 -0.6532489657402039
1344 -0.7558552026748657
1345 -1.320540189743042
1346 -1.1781469583511353
1347 -0.4316461682319641
1348 -0.4673956036567688
1349 -0.7766650915145874
1350 -0.5360870361328125
1351 -0.24064293503761292
1352 -1.1912580728530884
1353 0.10241260379552841
1354 0.33603668212890625
1355 -0.6363218426704407
1356 0.19269466400146484
1357 -0.09866371005773544
1358 -0.9113553762435913
1359 -1.3028026819229126
1360 -1.158582091331482
1361 0.4770168364048004
1362 0.5449508428573608
1363 -0.1439046859741211
1364 0.694038987159729
1365 -0.5526115298271179
1366 -0.12542018294334412
1367 -0.8801735639572144
1368 -0.313114732503891
1369 0.06910781562328339
1370 0.7934171557426453
1371 0.8685251474380493
1372 0.4834129214286804
1373 0.6800937652587891
1374 0.5229644775390625
1375 1.0662288665771484
1376 0.4382003843784332
1377 0.7137992978096008
1378 0.4520334303379059
1379 0.9309154748916626
1380 0.8633354306221008
1381 0.2886468768119812
1382 0.7771452069282532
1383 0.9230859875679016
1384 0.32577839493751526
1385 0.10621299594640732
1386 0.13691100478172302
1387 0.0670434981584549
1388 0.18873366713523865
1389 -0.31721192598342896
1390 0.06636009365320206
1391 0.23630905151367188
1392 0.6367036700248718
1393 0.5115000009536743
1394 0.4677795469760895
1395 0.4518066346645355
1396 0.5424528121948242
1397 0.552482008934021
1398 -0.49424058198928833
1399 -0.6747415661811829
1400 -0.1174720749258995
1401 -0.5646686553955078
1402 -0.008763122372329235
1403 0.2438776046037674
1404 -0.5906378030776978
1405 0.10150184482336044
1406 -1.978119969367981
1407 -0.5900194048881531
1408 -0.5069181323051453
1409 -0.608981728553772
1410 -0.0281843189150095
1411 -1.7457678318023682
1412 -0.7633174657821655
1413 -1.0715678930282593
1414 -0.6347177624702454
1415 -1.4353107213974
1416 -0.46690329909324646
1417 -0.5500957369804382
1418 -0.16189174354076385
1419 -0.30167484283447266
1420 -0.5355234146118164
1421 -0.05351142957806587
1422 -0.3092832565307617
1423 -0.44305211305618286
1424 -0.2789882719516754
1425 -1.3409745693206787
1426 -0.8218015432357788
1427 -0.9129282236099243
1428 -0.7661561965942383
1429 -0.4492555558681488
1430 -0.7087901830673218
1431 -0.6453878283500671
1432 0.08914413303136826
1433 -0.04400653764605522
1434 -0.2641700804233551
1435 -0.2388019561767578
1436 -1.7626011371612549
1437 0.5380882024765015
1438 0.06162853166460991
1439 0.08503933250904083
1440 0.10080718994140625
1441 -0.36881905794143677
1442 -0.8403183221817017
1443 -1.0403515100479126
1444 -1.5158313512802124
1445 -2.1538755893707275
1446 -3.2892274856567383
1447 -2.210233449935913
1448 -2.347339391708374
1449 -2.997060537338257
1450 -2.391395092010498
1451 -2.234449863433838
1452 -3.03947114944458
1453 -2.097362518310547
1454 -1.8397836685180664
1455 -2.652315616607666
1456 -2.71183705329895
1457 -2.524186372756958
1458 -2.8186023235321045
1459 -2.697911500930786
1460 -3.041322708129883
1461 -2.835564613342285
1462 -2.4880878925323486
1463 -1.8348114490509033
1464 -2.573637008666992
1465 -2.7111425399780273
1466 -3.7800235748291016
1467 -2.883639335632324
1468 -2.6724345684051514
1469 -2.5827479362487793
1470 -2.5513412952423096
1471 -3.32332444190979
1472 -2.615966796875
1473 -2.793917179107666
1474 -2.5986266136169434
1475 -1.8886356353759766
1476 -2.2501015663146973
1477 -2.2486977577209473
1478 -1.8164246082305908
1479 -2.5419743061065674
1480 -2.462372064590454
1481 -1.5452251434326172
1482 -1.7637907266616821
1483 -2.2890403270721436
1484 -2.031899929046631
1485 -2.4008703231811523
1486 -1.9670305252075195
1487 -1.7274036407470703
1488 -1.5747911930084229
1489 -1.7771717309951782
1490 -1.8060028553009033
1491 -1.5202735662460327
1492 -1.6691738367080688
1493 -1.4047539234161377
1494 -2.125730037689209
1495 -1.8590364456176758
1496 -1.725000023841858
1497 -1.919184923171997
1498 -1.6976534128189087
1499 -1.9810583591461182
1500 -2.4631152153015137
1501 -2.405714511871338
1502 -2.1978342533111572
1503 -2.19836688041687
1504 -2.331310272216797
1505 -3.2195873260498047
1506 -2.1354408264160156
1507 -3.03511643409729
1508 -2.486677408218384
1509 -2.7032089233398438
1510 -2.216420888900757
1511 -2.3844945430755615
1512 -0.9562932848930359
1513 -0.3260580003261566
1514 0.33615779876708984
1515 0.7057151794433594
1516 -1.3345798254013062
1517 -0.610761821269989
1518 -0.16385841369628906
1519 -0.5817588567733765
1520 -0.5055519342422485
1521 0.19475479423999786
1522 -0.08111343532800674
1523 -0.05946483463048935
1524 -0.49804002046585083
1525 0.2754173278808594
1526 0.13358040153980255
1527 -0.18965378403663635
1528 -0.10626678168773651
1529 -0.5544906854629517
1530 -0.24274787306785583
1531 -0.12159900367259979
1532 -0.19311389327049255
1533 -0.6074739694595337
1534 0.5177629590034485
1535 -0.6665796041488647
1536 -0.397622287273407
1537 -0.3949575424194336
1538 -0.43215179443359375
1539 -0.3457716107368469
1540 -0.060060881078243256
1541 0.016223525628447533
1542 0.09749145805835724
1543 -0.49299412965774536
1544 -0.5708215832710266
1545 -0.6822162866592407
1546 -1.1814218759536743
1547 -0.6103944778442383
1548 -0.46782606840133667
1549 -0.9948238134384155
1550 -1.0786209106445312
1551 -0.5480100512504578
1552 -1.0875864028930664
1553 -1.0346081256866455
1554 -0.5270183682441711
1555 -0.25718918442726135
1556 -0.2516939043998718
1557 -0.33016031980514526
1558 -0.053713224828243256
1559 -0.5714227557182312
1560 -0.636540412902832
1561 -0.3021860122680664
1562 -0.4898216128349304
1563 -0.24685020744800568
1564 -0.34812888503074646
1565 -0.5128458142280579
1566 0.04879016801714897
1567 -0.7471912503242493
1568 0.15039710700511932
1569 -0.09958343207836151
1570 -0.36977386474609375
1571 -0.720798134803772
1572 -0.40384960174560547
1573 -0.8859939575195312
1574 0.02817993238568306
1575 -0.10364627838134766
1576 -1.1427866220474243
1577 -0.8230134844779968
1578 -0.357443630695343
1579 -0.6618903875350952
1580 -0.32471466064453125
1581 -0.3265140652656555
1582 -1.4377200603485107
1583 -0.6422292590141296
1584 -0.6267318725585938
1585 -0.9909164309501648
1586 -0.3774101138114929
1587 0.33794134855270386
1588 0.04117641597986221
1589 -0.6217899322509766
1590 -0.34637126326560974
1591 -0.44544297456741333
1592 -0.7915542721748352
1593 -0.7164996862411499
1594 -1.172501802444458
1595 -1.101385474205017
1596 -0.32137927412986755
1597 -0.587310791015625
1598 -1.2706979513168335
1599 -1.4518985748291016
1600 -0.7195593118667603
1601 -0.9033477902412415
1602 -0.6250648498535156
1603 -0.7722700238227844
1604 -0.3724006712436676
1605 -1.1137158870697021
1606 -0.8303054571151733
1607 -1.4564825296401978
1608 -1.2774566411972046
1609 -0.9270286560058594
1610 -1.310781717300415
1611 -1.7888176441192627
1612 -1.0537850856781006
1613 -0.7700576782226562
1614 -1.292932152748108
1615 -1.436226487159729
1616 -1.7604974508285522
1617 -1.2240734100341797
1618 -0.9051321148872375
1619 -0.9536678194999695
1620 -0.24653224647045135
1621 -0.10489845275878906
1622 -0.2964927554130554
1623 0.07516326755285263
1624 -0.8868356943130493
1625 -0.473532110452652
1626 -0.47926634550094604
1627 -0.12146510928869247
1628 -1.0460231304168701
1629 -1.711330771446228
1630 -1.9284297227859497
1631 -1.2123457193374634
1632 -1.5730512142181396
1633 -1.5332796573638916
1634 -0.9987558126449585
1635 -0.47908133268356323
1636 -0.5510242581367493
1637 -0.8330333828926086
1638 -1.0067490339279175
1639 -0.7434843182563782
1640 -0.8241388201713562
1641 -0.2610740661621094
1642 -1.0812842845916748
1643 -1.278896689414978
1644 -1.6776241064071655
1645 -0.8907308578491211
1646 -0.8018121719360352
1647 -0.7006770968437195
1648 -0.49711838364601135
1649 -1.1245338916778564
1650 -0.21989135444164276
1651 -0.8737753033638
1652 -0.4996047914028168
1653 -0.6695207357406616
1654 -0.3648315370082855
1655 -0.697762668132782
1656 -0.3288276791572571
1657 -0.2801345884799957
1658 -0.6910788416862488
1659 -0.8377124667167664
1660 -0.2399129867553711
1661 -0.5953216552734375
1662 -0.5139104723930359
1663 -0.7653833627700806
1664 -0.3490486145019531
1665 -1.2701752185821533
1666 -0.4590734541416168
1667 -0.3110734820365906
1668 0.3147026002407074
1669 -0.6719858050346375
1670 0.18187713623046875
1671 -0.45561808347702026
1672 -0.37216395139694214
1673 -0.7091962695121765
1674 -0.37970733642578125
1675 -0.14302101731300354
1676 -0.11048813164234161
1677 -0.6026685833930969
1678 -0.9053312540054321
1679 -0.29525870084762573
1680 -0.21988162398338318
1681 -0.45208948850631714
1682 -0.25938454270362854
1683 -0.7205562591552734
1684 -0.8243125677108765
1685 -0.15570774674415588
1686 -0.6939660906791687
1687 -1.3778903484344482
1688 -0.4698987901210785
1689 -0.4380365312099457
1690 -0.15637417137622833
1691 -1.0428893566131592
1692 -0.3834508955478668
1693 0.3440130352973938
1694 -0.4742891192436218
1695 0.027437591925263405
1696 -0.17847900092601776
1697 -0.48935946822166443
1698 -0.15305519104003906
1699 -0.7619646191596985
1700 -0.26615506410598755
1701 -0.027070235460996628
1702 -0.6370702981948853
1703 -0.7090514898300171
1704 -1.3686065673828125
1705 -0.7603849172592163
1706 -0.8002887964248657
1707 -0.7535743713378906
1708 -1.274334192276001
1709 -0.18732509016990662
1710 -0.9323236346244812
1711 -1.0131404399871826
1712 -0.3670404553413391
1713 -0.4327417314052582
1714 -0.17065048217773438
1715 -0.9066688418388367
1716 -1.3048280477523804
1717 -0.5373926162719727
1718 -0.5671741366386414
1719 -1.0717025995254517
1720 -0.9623111486434937
1721 -0.8953010439872742
1722 -1.7044992446899414
1723 -1.381194829940796
1724 -1.3316606283187866
1725 -1.7868025302886963
1726 -1.370510458946228
1727 -1.3212121725082397
1728 -2.470022201538086
1729 -1.4089864492416382
1730 -1.261694312095642
1731 -1.5247602462768555
1732 -1.3914400339126587
1733 -1.3401683568954468
1734 -1.0713460445404053
1735 -1.0710490942001343
1736 -1.0234375
1737 -1.3717905282974243
1738 -0.44094333052635193
1739 -0.7259441614151001
1740 -0.39946097135543823
1741 -0.5729331970214844
1742 -1.5660688877105713
1743 -1.720982313156128
1744 -0.871726393699646
1745 -1.144182562828064
1746 -1.1006605625152588
1747 -0.8975719213485718
1748 -0.6565282940864563
1749 -1.4151153564453125
1750 -1.4826046228408813
1751 -1.3254648447036743
1752 -1.2187122106552124
1753 -1.272117018699646
1754 -1.439945936203003
1755 -1.1372387409210205
1756 -1.5270137786865234
1757 -1.580299973487854
1758 -1.2085851430892944
1759 -1.3558393716812134
1760 -1.452135682106018
1761 -0.8376768231391907
1762 -1.2113277912139893
1763 -1.2858116626739502
1764 -1.1849324703216553
1765 -1.3046884536743164
1766 -0.9211235046386719
1767 -0.5320865511894226
1768 -1.7982044219970703
1769 -1.3138231039047241
1770 -0.9329246282577515
1771 -0.477853387594223
1772 -1.217233657836914
1773 -1.1143544912338257
1774 -0.2233867645263672
1775 -1.626723051071167
1776 -1.5805829763412476
1777 -1.227341651916504
1778 -1.6132011413574219
1779 -2.695713520050049
1780 -0.42031916975975037
1781 -1.3815349340438843
1782 -1.03280770778656
1783 -1.2833915948867798
1784 -0.9409229159355164
1785 -0.7703617215156555
1786 -0.7908384203910828
1787 -0.9839788675308228
1788 -1.504051923751831
1789 -0.9572874307632446
1790 -1.0124183893203735
1791 -0.9378318786621094
1792 -1.89129638671875
1793 -2.0374813079833984
1794 -2.1162831783294678
1795 -2.802222967147827
1796 -2.2482850551605225
1797 -0.4201265275478363
1798 -1.568450689315796
1799 -2.001995801925659
1800 -2.205104351043701
1801 -1.3514760732650757
1802 -2.5289418697357178
1803 -1.4130370616912842
1804 -1.8915901184082031
1805 -1.7269986867904663
1806 -1.69109308719635
1807 -2.366572380065918
1808 -2.3783676624298096
1809 -2.1004552841186523
1810 -1.3001819849014282
1811 -1.5719034671783447
1812 -2.3829078674316406
1813 -1.7485872507095337
1814 -2.077653408050537
1815 -1.331555962562561
1816 -2.0990681648254395
1817 -1.5571520328521729
1818 -2.1770873069763184
1819 -1.6034599542617798
1820 -1.650305151939392
1821 -1.5127748250961304
1822 -0.25560492277145386
1823 -1.3405964374542236
1824 -1.860584020614624
1825 -1.9262946844100952
1826 -1.7852449417114258
1827 -1.598211646080017
1828 -1.2575076818466187
1829 -2.9883084297180176
1830 -3.1325230598449707
1831 -1.0648558139801025
1832 -2.1910619735717773
1833 -3.8005223274230957
1834 -3.5134971141815186
1835 -4.767681121826172
1836 -5.353606700897217
1837 -5.018200874328613
1838 -5.006555557250977
1839 -5.283215045928955
1840 -5.450862884521484
1841 -3.858903646469116
1842 -3.913156032562256
1843 -4.411780834197998
1844 -5.383760929107666
1845 -5.477090835571289
1846 -4.213813304901123
1847 -1.01283860206604
1848 -1.0633703470230103
1849 -1.619847297668457
1850 -1.396384596824646
1851 -1.353306770324707
1852 -1.485134482383728
1853 -1.4548841714859009
1854 -2.2334604263305664
1855 -3.165921688079834
1856 -3.198333501815796
1857 -2.9787187576293945
1858 -3.4164414405822754
1859 -3.0240626335144043
1860 -3.084378719329834
1861 -3.434929609298706
1862 -1.296919822692871
1863 -0.8762906789779663
1864 -0.8369809985160828
1865 -1.0434706211090088
1866 -1.8020919561386108
1867 -1.558537244796753
1868 -1.5448124408721924
1869 -2.0609452724456787
1870 -0.9081735610961914
1871 -1.3310327529907227
1872 -0.08588676154613495
1873 -1.0250858068466187
1874 -0.751163125038147
1875 -2.0653560161590576
1876 -2.506452798843384
1877 -2.4545459747314453
1878 -0.9402267336845398
1879 -1.7833337783813477
1880 -2.444279193878174
1881 -3.3115780353546143
1882 -3.6657466888427734
1883 -3.0726566314697266
1884 -3.0550670623779297
1885 -3.027773141860962
1886 -2.7087595462799072
1887 -2.1219849586486816
1888 -2.7521965503692627
1889 -2.4242098331451416
1890 -2.810086488723755
1891 -1.6188758611679077
1892 -2.572930097579956
1893 -2.372225046157837
1894 -2.5401179790496826
1895 -1.5327374935150146
1896 -1.6281251907348633
1897 -2.1337838172912598
1898 -2.4039196968078613
1899 -2.957855224609375
1900 -4.204468727111816
1901 -1.8490585088729858
1902 -4.130072593688965
1903 -3.0975072383880615
1904 -5.191749095916748
1905 -2.368701219558716
1906 -1.0477195978164673
1907 -2.0884063243865967
1908 -1.6016730070114136
1909 -1.6570327281951904
1910 -1.762373924255371
1911 -1.1339623928070068
1912 -1.5300390720367432
1913 -1.2884668111801147
1914 -2.4443254470825195
1915 -2.065978527069092
1916 -2.075223445892334
1917 -2.541309118270874
1918 -2.148172616958618
1919 -1.8392328023910522
1920 -2.201796054840088
1921 -2.492154836654663
1922 -2.048936605453491
1923 -1.5208104848861694
1924 -2.5092933177948
1925 -2.04677677154541
1926 -2.4176883697509766
1927 -2.466979503631592
1928 -1.9167344570159912
1929 -2.2086076736450195
1930 -2.0247225761413574
1931 -2.6570534706115723
1932 -2.667764663696289
1933 -2.4143784046173096
1934 -1.3497880697250366
1935 -1.9099972248077393
1936 -2.2609853744506836
1937 -1.850426435470581
1938 -2.485013961791992
1939 -2.0033044815063477
1940 -1.1555521488189697
1941 -1.7611196041107178
1942 -1.8110426664352417
1943 -1.6596873998641968
1944 -1.977975845336914
1945 -2.437174081802368
1946 -2.6965811252593994
1947 -2.7554984092712402
1948 -1.7261059284210205
1949 -2.62100887298584
1950 -2.188462257385254
1951 -1.9601882696151733
1952 -0.925946831703186
1953 -1.9609568119049072
1954 -2.1403121948242188
1955 -11.88752269744873
1956 -1.737772822380066
1957 -10.433076858520508
1958 -2.5671257972717285
1959 -2.085697650909424
1960 -2.0772390365600586
1961 -2.1185965538024902
1962 -13.098386764526367
1963 -1.9294469356536865
1964 -1.088005781173706
1965 -0.7488741874694824
1966 -2.289860248565674
1967 -1.7804678678512573
1968 -1.8326003551483154
1969 -1.1611710786819458
1970 -2.181842803955078
1971 -2.028883457183838
1972 -2.0603106021881104
1973 -3.2812981605529785
1974 -2.1078643798828125
1975 -9.540943145751953
1976 -7.432063579559326
1977 -3.971660852432251
1978 -3.4377431869506836
1979 -3.6921982765197754
1980 -1.9825278520584106
1981 -2.882918357849121
1982 -3.2350478172302246
1983 -3.483361005783081
1984 -3.183544635772705
1985 -2.812309980392456
1986 -2.178443193435669
1987 -3.0866048336029053
1988 -2.6898298263549805
1989 -2.6624886989593506
1990 -1.8927359580993652
1991 -2.069054365158081
1992 -14.55993366241455
1993 -10.597185134887695
1994 -10.824121475219727
1995 -12.876654624938965
1996 -10.251996994018555
1997 -11.760581016540527
1998 -11.857863426208496
1999 -10.465356826782227
2000 -10.69811725616455
2001 -8.857151985168457
2002 -10.105159759521484
2003 -6.473692417144775
2004 -9.175748825073242
2005 -14.1644926071167
2006 -12.953875541687012
2007 -12.58427906036377
2008 -12.996408462524414
2009 -13.49147891998291
2010 -15.582374572753906
2011 -12.555215835571289
2012 -12.90484619140625
2013 -13.601792335510254
2014 -6.369629859924316
2015 -4.522867202758789
2016 -12.348397254943848
2017 -11.63110637664795
2018 -8.18619155883789
2019 -3.120418071746826
2020 -3.0062897205352783
2021 -4.894457817077637
2022 -4.190164089202881
2023 -6.9268341064453125
2024 -11.529850006103516
2025 -4.06218147277832
2026 -3.5625815391540527
2027 -3.4057626724243164
2028 -10.275918006896973
2029 -4.673111915588379
2030 -6.007534980773926
2031 -3.911208152770996
2032 -7.8646039962768555
2033 -6.379477024078369
2034 -5.613279819488525
2035 -5.215669631958008
2036 -8.911463737487793
2037 -8.022058486938477
2038 -7.435457706451416
2039 -9.61793327331543
2040 -5.9461798667907715
2041 -10.099835395812988
2042 -5.320985317230225
2043 -9.24173355102539
2044 -5.587356090545654
2045 -5.295347690582275
2046 -5.676968097686768
2047 -11.468052864074707
2048 -10.585206031799316
2049 -12.304120063781738
2050 -4.688751220703125
2051 -5.232160568237305
2052 -11.912528991699219
2053 -5.551231861114502
2054 -4.561583042144775
2055 -10.385160446166992
2056 -7.298422813415527
2057 -7.208611488342285
2058 -4.28330135345459
2059 -6.516994476318359
2060 -12.306305885314941
2061 -4.258208274841309
2062 -4.2192864418029785
2063 -5.27089262008667
2064 -5.738104820251465
2065 -5.373870849609375
2066 -5.56583309173584
2067 -4.188292980194092
2068 -5.234719753265381
2069 -6.044911861419678
2070 -5.931092739105225
2071 -4.894021987915039
2072 -4.511224746704102
2073 -6.149975299835205
2074 -5.351750373840332
2075 -4.627784729003906
2076 -4.631778717041016
2077 -4.804148197174072
2078 -4.275162220001221
2079 -5.522899150848389
2080 -4.35769510269165
2081 -4.6160407066345215
2082 -5.824115753173828
2083 -6.1290788650512695
2084 -6.181783676147461
2085 -6.444777965545654
2086 -16.290502548217773
2087 -4.82647180557251
2088 -12.882177352905273
2089 -5.41032600402832
2090 -7.555110454559326
2091 -15.305882453918457
2092 -6.442310810089111
2093 -5.851785659790039
2094 -5.0241241455078125
2095 -5.950394630432129
2096 -5.261180400848389
2097 -5.859678268432617
2098 -6.763638019561768
2099 -6.045903205871582
2100 -5.451536178588867
2101 -6.1357927322387695
2102 -6.312422275543213
2103 -5.931062698364258
2104 -5.836065769195557
2105 -6.493278980255127
2106 -5.344122886657715
2107 -4.085697174072266
2108 -4.0000834465026855
2109 -3.983227252960205
2110 -5.394181728363037
2111 -5.025043487548828
2112 -5.43416690826416
2113 -5.036800384521484
2114 -5.9104437828063965
2115 -5.0256123542785645
2116 -5.088078498840332
2117 -5.276491641998291
2118 -5.143469333648682
2119 -5.33953857421875
2120 -6.374451637268066
2121 -5.315587043762207
2122 -5.035303592681885
2123 -6.280259609222412
2124 -4.899421691894531
2125 -6.492563247680664
2126 -3.945420503616333
2127 -6.4154486656188965
2128 -5.107458114624023
2129 -5.63633918762207
2130 -5.263228893280029
2131 -5.903569221496582
2132 -5.309013843536377
2133 -5.433583736419678
2134 -4.546164512634277
2135 -4.874035835266113
2136 -4.23265266418457
2137 -5.978971481323242
2138 -4.329664707183838
2139 -5.413463115692139
2140 -4.349541664123535
2141 -7.12899112701416
2142 -4.4707794189453125
2143 -4.181209564208984
2144 -4.862396717071533
2145 -5.787630558013916
2146 -6.071320056915283
2147 -3.68475604057312
2148 -4.2873945236206055
2149 -4.80166482925415
2150 -4.495642185211182
2151 -4.464301586151123
2152 -3.8451502323150635
2153 -3.7696642875671387
2154 -3.857499599456787
2155 -4.462249279022217
2156 -4.060099124908447
2157 -4.7482428550720215
2158 -4.01413106918335
2159 -4.270680904388428
2160 -5.602548599243164
2161 -4.628128528594971
2162 -3.8054986000061035
2163 -4.448577404022217
2164 -3.963002920150757
2165 -4.150643348693848
2166 -3.83866810798645
2167 -4.247607231140137
2168 -4.4483842849731445
2169 -5.111936569213867
2170 -5.9027099609375
2171 -4.844038486480713
2172 -5.928007125854492
2173 -5.463762283325195
2174 -6.385108947753906
2175 -6.256035804748535
2176 -7.123532772064209
2177 -11.920278549194336
2178 -6.683638095855713
2179 -3.636934757232666
2180 -5.871181488037109
2181 -6.0133562088012695
2182 -3.257359266281128
2183 -6.65101432800293
2184 -3.995208740234375
2185 -3.5472302436828613
2186 -6.5228471755981445
2187 -7.965253829956055
2188 -7.481645584106445
2189 -8.048369407653809
2190 -9.717394828796387
2191 -7.107450008392334
2192 -7.05845308303833
2193 -6.4766926765441895
2194 -7.704257488250732
2195 -8.310098648071289
2196 -7.508925914764404
2197 -8.514139175415039
2198 -5.119627952575684
2199 -3.393929958343506
2200 -5.699472904205322
2201 -9.049511909484863
2202 -6.205760955810547
2203 -7.104164123535156
2204 -8.048375129699707
2205 -10.565314292907715
2206 -9.303665161132812
2207 -6.540952682495117
2208 -6.68641471862793
2209 -11.542699813842773
2210 -6.761196613311768
2211 -6.394481658935547
2212 -6.553057670593262
2213 -5.672264575958252
2214 -6.744516849517822
2215 -4.8199944496154785
2216 -6.485262393951416
2217 -7.114556789398193
2218 -7.2331085205078125
2219 -5.862191200256348
2220 -4.719679832458496
2221 -4.874454498291016
2222 -5.34228515625
2223 -5.576672554016113
2224 -11.499846458435059
2225 -4.83823823928833
2226 -4.797083854675293
2227 -5.055029392242432
2228 -4.965000629425049
2229 -5.652984619140625
2230 -5.690986156463623
2231 -5.346423149108887
2232 -5.491159915924072
2233 -4.765483379364014
2234 -4.769869804382324
2235 -7.051436424255371
2236 -8.88135051727295
2237 -4.266132831573486
2238 -6.506797790527344
2239 -4.969448566436768
2240 -4.748941421508789
2241 -5.709488391876221
2242 -8.077420234680176
2243 -4.43772554397583
2244 -3.9400477409362793
2245 -7.472428798675537
2246 -4.62416934967041
2247 -3.3253753185272217
2248 -3.714595079421997
2249 -4.255882263183594
2250 -8.411726951599121
2251 -9.506811141967773
2252 -5.135857582092285
2253 -10.791996955871582
2254 -7.357924461364746
2255 -3.031564950942993
2256 -6.287498474121094
2257 -6.168172359466553
2258 -6.344259262084961
2259 -10.102072715759277
2260 -7.441301345825195
2261 -9.499448776245117
2262 -8.950538635253906
2263 -3.5962095260620117
2264 -4.393249034881592
2265 -5.096049785614014
2266 -5.941299915313721
2267 -5.585556507110596
2268 -7.300520896911621
2269 -5.684580326080322
2270 -4.607324123382568
2271 -3.639280319213867
2272 -4.256298065185547
2273 -4.151377201080322
2274 -4.082108020782471
2275 -4.55027437210083
2276 -5.784774303436279
2277 -6.831720352172852
2278 -7.2156805992126465
2279 -10.127630233764648
2280 -10.13658332824707
2281 -4.149765968322754
2282 -4.133819103240967
2283 -8.817142486572266
2284 -4.347604751586914
2285 -5.093494415283203
2286 -5.094089508056641
2287 -4.308227062225342
2288 -4.663823127746582
2289 -13.70266056060791
2290 -4.766566276550293
2291 -4.124014854431152
2292 -3.7696187496185303
2293 -16.639766693115234
2294 -4.215556621551514
2295 -12.955819129943848
2296 -4.1864495277404785
2297 -3.5455174446105957
2298 -11.343730926513672
2299 -8.909202575683594
2300 -7.918157577514648
2301 -7.971497535705566
2302 -5.7680253982543945
2303 -7.615816116333008
2304 -7.361680030822754
2305 -9.575125694274902
2306 -11.167460441589355
2307 -11.597257614135742
2308 -11.31535530090332
2309 -10.745070457458496
2310 -4.889720439910889
2311 -4.553717136383057
2312 -9.212451934814453
2313 -7.1645050048828125
2314 -8.233196258544922
2315 -6.569638252258301
2316 -5.818670749664307
2317 -5.490713596343994
2318 -5.315619468688965
2319 -4.857697486877441
2320 -8.382018089294434
2321 -6.420768737792969
2322 -5.864248275756836
2323 -5.9756083488464355
2324 -5.867948055267334
2325 -6.744200706481934
2326 -6.2484307289123535
2327 -8.766599655151367
2328 -7.159929275512695
2329 -4.3275251388549805
2330 -7.1940155029296875
2331 -5.058305740356445
2332 -4.620377540588379
2333 -4.161959648132324
2334 -6.528701305389404
2335 -7.9529595375061035
2336 -4.341516494750977
2337 -10.908012390136719
2338 -5.119986534118652
2339 -8.332283020019531
2340 -8.9357328414917
2341 -10.659902572631836
2342 -5.693050861358643
2343 -5.442704677581787
2344 -9.264840126037598
2345 -4.076131343841553
2346 -3.693737030029297
2347 -3.7888011932373047
2348 -9.304536819458008
2349 -11.257867813110352
2350 -11.414702415466309
2351 -8.42452335357666
2352 -5.06353235244751
2353 -5.815017223358154
2354 -4.249839782714844
2355 -4.762066841125488
2356 -4.330837249755859
2357 -4.193202018737793
2358 -6.77787446975708
2359 -3.8898446559906006
2360 -4.83236837387085
2361 -4.538843631744385
2362 -4.9093017578125
2363 -5.22949743270874
2364 -4.667383193969727
2365 -5.61932897567749
2366 -4.551809787750244
2367 -4.873594760894775
2368 -4.227422714233398
2369 -4.672091960906982
2370 -4.612494468688965
2371 -4.014726161956787
2372 -5.435042858123779
2373 -4.027857780456543
2374 -4.443850994110107
2375 -4.007001876831055
2376 -4.509073734283447
2377 -4.438931941986084
2378 -2.969695806503296
2379 -5.155534267425537
2380 -4.722629070281982
2381 -5.040133953094482
2382 -5.227774143218994
2383 -3.23374080657959
2384 -1.7100447416305542
2385 -4.244617462158203
2386 -4.409017086029053
2387 -4.207813262939453
2388 -4.293118000030518
2389 -4.105742931365967
2390 -3.9836478233337402
2391 -4.537932395935059
2392 -4.967645168304443
2393 -4.722844123840332
2394 -4.165934085845947
2395 -6.658522605895996
2396 -4.220861911773682
2397 -3.3633737564086914
2398 -5.16347599029541
2399 -4.276736736297607
2400 -5.393861293792725
2401 -4.556121826171875
2402 -5.686176776885986
2403 -5.88964319229126
2404 -5.221520900726318
2405 -3.9556822776794434
2406 -4.397320747375488
2407 -4.114495277404785
2408 -6.069242477416992
2409 -3.218919515609741
2410 -4.877073287963867
2411 -4.706925868988037
2412 -5.456587791442871
2413 -5.414440155029297
2414 -4.3712873458862305
2415 -5.404593467712402
2416 -3.1004786491394043
2417 -4.394197940826416
2418 -3.4691314697265625
2419 -6.648507118225098
2420 -4.602096080780029
2421 -4.463807582855225
2422 -4.425933361053467
2423 -4.8314595222473145
2424 -3.534480333328247
2425 -3.5607588291168213
2426 -4.066317558288574
2427 -4.836172580718994
2428 -4.607784748077393
2429 -4.6107869148254395
2430 -5.560191631317139
2431 -7.699133396148682
2432 -7.07575798034668
2433 -7.182437896728516
2434 -5.461050510406494
2435 -7.758238792419434
2436 -7.392368316650391
2437 -5.505367755889893
2438 -6.981757164001465
2439 -4.711169719696045
2440 -6.884796142578125
2441 -7.077515602111816
2442 -8.038848876953125
2443 -7.8940582275390625
2444 -8.034157752990723
2445 -6.506477355957031
2446 -6.255578994750977
2447 -6.85101842880249
2448 -5.080097675323486
2449 -15.033744812011719
2450 -13.770306587219238
2451 -5.109991073608398
2452 -6.217377185821533
2453 -7.40934419631958
2454 -7.440809726715088
2455 -7.048497676849365
2456 -5.621230602264404
2457 -6.06061315536499
2458 -6.881638526916504
2459 -6.640219688415527
2460 -5.966342926025391
2461 -5.522509574890137
2462 -6.604428768157959
2463 -12.4782075881958
2464 -6.275564670562744
2465 -12.388619422912598
2466 -15.288483619689941
2467 -10.863053321838379
2468 -3.1299493312835693
2469 -6.710847854614258
2470 -6.963972091674805
2471 -6.434328079223633
2472 -7.0878586769104
2473 -6.652580738067627
2474 -5.965359687805176
2475 -6.745743751525879
2476 -6.290278911590576
2477 -6.821864604949951
2478 -7.925176620483398
2479 -7.843014240264893
2480 -7.76699686050415
2481 -7.2540812492370605
2482 -7.66753625869751
2483 -7.17665433883667
2484 -7.111840724945068
2485 -4.838313102722168
2486 -3.5133426189422607
2487 -4.248161792755127
2488 -5.294054985046387
2489 -6.349420547485352
2490 -5.916924953460693
2491 -5.774505615234375
2492 -5.7641143798828125
2493 -6.746825218200684
2494 -3.487821578979492
2495 -3.802262306213379
2496 -3.0612399578094482
2497 -2.5218939781188965
2498 -4.007248878479004
2499 -3.6791186332702637
2500 -3.024522304534912
2501 -6.043971538543701
2502 -3.7720229625701904
2503 -4.324750900268555
2504 -5.404706001281738
2505 -5.761489391326904
2506 -4.0788373947143555
2507 -4.818249702453613
2508 -3.8481202125549316
2509 -2.763490676879883
2510 -4.952225208282471
2511 -4.557035446166992
2512 -4.873730182647705
2513 -4.757457256317139
2514 -3.4400815963745117
2515 -5.028501510620117
2516 -4.7899603843688965
2517 -5.275141716003418
2518 -5.002291202545166
2519 -4.3152899742126465
2520 -4.430380821228027
2521 -3.26305890083313
2522 -3.919963836669922
2523 -5.914968013763428
2524 -5.529015064239502
2525 -7.192897796630859
2526 -5.870337963104248
2527 -3.8986589908599854
2528 -4.503694534301758
2529 -4.630917072296143
2530 -4.357921600341797
2531 -4.799431800842285
2532 -4.345995903015137
2533 -4.5193257331848145
2534 -4.950818061828613
2535 -4.335577487945557
2536 -4.332146167755127
2537 -7.044680595397949
2538 -4.787951946258545
2539 -4.7562384605407715
2540 -3.2445602416992188
2541 -3.439054012298584
2542 -5.793708801269531
2543 -5.6574177742004395
2544 -4.361844062805176
2545 -4.11018180847168
2546 -4.0744428634643555
2547 -3.6096603870391846
2548 -3.988863945007324
2549 -4.048826694488525
2550 -3.7682809829711914
2551 -4.067673683166504
2552 -2.6633200645446777
2553 -4.248452663421631
2554 -3.806286334991455
2555 -4.469449996948242
2556 -4.396337032318115
2557 -4.088718891143799
2558 -4.306419372558594
2559 -3.5228118896484375
2560 -4.2411651611328125
2561 -3.5818185806274414
2562 -3.9202136993408203
2563 -4.4971466064453125
2564 -4.513216018676758
2565 -4.301487922668457
2566 -4.851794242858887
2567 -4.2932448387146
2568 -3.804987907409668
2569 -4.408041954040527
2570 -5.139863967895508
2571 -5.214071750640869
2572 -4.559744358062744
2573 -4.353814601898193
2574 -4.802181720733643
2575 -3.9199390411376953
2576 -5.3256096839904785
2577 -5.997244834899902
2578 -6.427903652191162
2579 -3.6913225650787354
2580 -4.046010494232178
2581 -3.9497742652893066
2582 -4.154146194458008
2583 -3.0678513050079346
2584 -4.467092990875244
2585 -3.630417823791504
2586 -2.9162802696228027
2587 -6.585556507110596
2588 -7.1243062019348145
2589 -8.080119132995605
2590 -6.174598217010498
2591 -11.872941970825195
2592 -9.209455490112305
2593 -8.955732345581055
2594 -8.377548217773438
2595 -10.025498390197754
2596 -3.6405317783355713
2597 -8.548121452331543
2598 -7.986392021179199
2599 -8.647549629211426
2600 -9.31760025024414
2601 -11.143600463867188
2602 -9.583681106567383
2603 -7.677546501159668
2604 -3.259547472000122
2605 -9.72452163696289
2606 -8.729461669921875
2607 -9.408234596252441
2608 -6.590755939483643
2609 -10.16315746307373
2610 -8.820526123046875
2611 -7.592435836791992
2612 -6.308847427368164
2613 -5.742806434631348
2614 -3.815448760986328
2615 -4.975551128387451
2616 -3.477804183959961
2617 -5.141578674316406
2618 -5.613070964813232
2619 -4.9888505935668945
2620 -3.226219892501831
2621 -2.7347469329833984
2622 -4.2538557052612305
2623 -5.785167217254639
2624 -5.629668712615967
2625 -2.8799073696136475
2626 -3.70815110206604
2627 -3.8492000102996826
2628 -3.6833853721618652
2629 -5.797189235687256
2630 -3.688750743865967
2631 -3.0569651126861572
2632 -4.9
2633 -2.3751039505004883
2634 -2.046616554260254
2635 -6.2544660568237305
2636 -6.389976978302002
2637 -5.077888011932373
2638 -4.77106237411499
2639 -2.6194159984588623
2640 -3.5573785305023193
2641 -5.751384258270264
2642 -6.936496257781982
2643 -6.6671576499938965
2644 -7.8941521644592285
2645 -6.621076583862305
2646 -7.747179985046387
2647 -10.360030174255371
2648 -7.397411823272705
2649 -9.187888145446777
2650 -9.29377269744873
2651 -6.985422134399414
2652 -5.655810832977295
2653 -4.1759257316589355
2654 -8.934798240661621
2655 -6.987679481506348
2656 -6.6447343826293945
2657 -3.7604637145996094
2658 -4.1298322677612305
2659 -3.8126559257507324
2660 -6.849924087524414
2661 -6.704128742218018
2662 -6.059664726257324
2663 -6.293274402618408
2664 -7.914528846740723
2665 -10.216373443603516
2666 -10.658018112182617
2667 -13.754997253417969
2668 -12.674479484558105
2669 -11.363401412963867
2670 -7.183536052703857
2671 -10.708521842956543
2672 -9.963356971740723
2673 -8.474942207336426
2674 -8.773938179016113
2675 -10.493517875671387
2676 -11.740216255187988
2677 -9.671158790588379
2678 -8.49167251586914
2679 -8.35840892791748
2680 -10.251567840576172
2681 -8.690298080444336
2682 -8.60932445526123
2683 -8.340272903442383
2684 -3.3808372020721436
2685 -5.0742292404174805
2686 -4.753592491149902
2687 -9.956892013549805
2688 -11.570780754089355
2689 -5.001448631286621
2690 -10.157952308654785
2691 -9.79013729095459
2692 -12.328710556030273
2693 -11.024996757507324
2694 -8.959880828857422
2695 -13.4954252243042
2696 -10.250938415527344
2697 -9.389800071716309
2698 -8.229490280151367
2699 -8.343280792236328
2700 -10.254993438720703
2701 -11.776604652404785
2702 -8.963743209838867
2703 -10.65269947052002
2704 -8.554508209228516
2705 -3.151677370071411
2706 -4.3720269203186035
2707 -3.749485492706299
2708 -7.402481555938721
2709 -9.801554679870605
2710 -9.192915916442871
2711 -9.613837242126465
2712 -7.791889190673828
2713 -7.817324638366699
2714 -12.11701774597168
2715 -8.544790267944336
2716 -4.621658802032471
2717 -9.370346069335938
2718 -5.471462726593018
2719 -6.9817795753479
2720 -4.657556533813477
2721 -4.816186428070068
2722 -4.095057487487793
2723 -4.484848499298096
2724 -3.566157817840576
2725 -2.4193897247314453
2726 -2.0387682914733887
2727 -4.465733528137207
2728 -5.791262149810791
2729 -5.730846881866455
2730 -5.008193016052246
2731 -5.617001056671143
2732 -4.593087673187256
2733 -5.14357852935791
2734 -4.480076789855957
2735 -4.258476734161377
2736 -4.203339099884033
2737 -4.948367118835449
2738 -4.665341854095459
2739 -4.995450496673584
2740 -5.201923370361328
2741 -5.055661678314209
2742 -4.346157550811768
2743 -3.3977556228637695
2744 -5.535305976867676
2745 -1.931695580482483
2746 -5.11406135559082
2747 -4.816812515258789
2748 -4.9
2749 -5.626300811767578
2750 -4.652756690979004
2751 -4.649415016174316
2752 -4.856534481048584
2753 -2.853084087371826
2754 -4.746550559997559
2755 -4.433873176574707
2756 -4.977052211761475
2757 -4.5781569480896
2758 -5.360998153686523
2759 -4.133293151855469
2760 -6.491982460021973
2761 -4.9
2762 -3.905400514602661
2763 -5.067014217376709
2764 -4.140039920806885
2765 -5.3535332679748535
2766 -4.880926609039307
2767 -7.683282852172852
2768 -4.445193767547607
2769 -4.5419745445251465
2770 -1.8365137577056885
2771 -6.4326324462890625
2772 -6.57074499130249
2773 -6.288469314575195
2774 -6.365241050720215
2775 -5.251984596252441
2776 -4.532285213470459
2777 -4.829351425170898
2778 -4.7511773109436035
2779 -4.600276947021484
2780 -5.051031112670898
2781 -4.996526718139648
2782 -4.216752529144287
2783 -5.384407997131348
2784 -4.551941871643066
2785 -3.9446051120758057
2786 -5.092855453491211
2787 -4.914200782775879
2788 -5.140198230743408
2789 -5.679617404937744
2790 -5.244946479797363
2791 -5.947197914123535
2792 -4.651757717132568
2793 -6.6605401039123535
2794 -3.8574647903442383
2795 -6.087563991546631
2796 -6.485592842102051
2797 -8.336679458618164
2798 -7.814121246337891
2799 -7.433560371398926
2800 -6.490066051483154
2801 -5.255586624145508
2802 -3.834027051925659
2803 -4.237181186676025
2804 -5.932756423950195
2805 -3.9559264183044434
2806 -3.825068950653076
2807 -6.526186943054199
2808 -6.505269527435303
2809 -6.9395432472229
2810 -5.806885242462158
2811 -5.604396343231201
2812 -4.144790172576904
2813 -4.052103519439697
2814 -2.304169178009033
2815 -6.511539936065674
2816 -4.972562789916992
2817 -6.15968132019043
2818 -5.046802520751953
2819 -6.0685200691223145
2820 -5.536999225616455
2821 -5.298065662384033
2822 -5.130420207977295
2823 -4.72847318649292
2824 -5.394153118133545
2825 -5.976724147796631
2826 -6.935685634613037
2827 -5.820531368255615
2828 -4.499257564544678
2829 -6.193619251251221
2830 -3.599604845046997
2831 -4.756241798400879
2832 -4.671280860900879
2833 -4.577582359313965
2834 -4.337619781494141
2835 -4.954714298248291
2836 -4.798049449920654
2837 -4.516264915466309
2838 -4.616509437561035
2839 -4.073785781860352
2840 -6.361481666564941
2841 -4.87652063369751
2842 -5.114842891693115
2843 -4.4880547523498535
2844 -4.95223331451416
2845 -5.326991081237793
2846 -5.047356128692627
2847 -7.11773157119751
2848 -6.552455425262451
2849 -4.233509063720703
2850 -2.8846421241760254
2851 -4.19919490814209
2852 -2.07552170753479
2853 -4.9
2854 -4.9
2855 -5.558145999908447
2856 -3.197680711746216
2857 -7.47487735748291
2858 -6.754541873931885
2859 -7.509261131286621
2860 -7.263110637664795
2861 -4.9
2862 -6.400148868560791
2863 -1.7095692157745361
2864 -5.266517162322998
2865 -4.9
2866 -7.912463665008545
2867 -8.260337829589844
2868 -3.400317907333374
2869 -5.9274516105651855
2870 -7.296218395233154
2871 -5.4440436363220215
2872 -5.7979230880737305
2873 -5.006833553314209
2874 -4.297732353210449
2875 -4.671375751495361
2876 -5.268794059753418
2877 -4.078157901763916
2878 -4.273422718048096
2879 -4.741693496704102
2880 -4.022017002105713
2881 -4.952796936035156
2882 -5.647599697113037
2883 -4.8125152587890625
2884 -4.9
2885 -5.5115180015563965
2886 -4.561283588409424
2887 -4.07639741897583
2888 -6.383081912994385
2889 -4.379263401031494
2890 -4.1965789794921875
2891 -4.221956729888916
2892 -4.261343002319336
2893 -4.429823398590088
2894 -3.412975311279297
2895 -4.330628395080566
2896 -3.595715284347534
2897 -3.851482629776001
2898 -6.816187858581543
2899 -5.359471321105957
2900 -7.546319484710693
2901 -7.491280555725098
2902 -7.0745697021484375
2903 -5.562836170196533
2904 -6.753391742706299
2905 -5.779548645019531
2906 -5.845265865325928
2907 -5.854262828826904
2908 -4.695982933044434
2909 -3.923204183578491
2910 -4.314682960510254
2911 -4.9
2912 -4.285103797912598
2913 -4.248859405517578
2914 -4.12748384475708
2915 -3.526546001434326
2916 -6.8506035804748535
2917 -6.518346309661865
2918 -7.292832851409912
2919 -4.184390068054199
2920 -3.93400239944458
2921 -6.802453517913818
2922 -7.36650276184082
2923 -4.9
2924 -1.8119351863861084
2925 -6.719364643096924
2926 -6.174786567687988
2927 -4.9
2928 -4.055792808532715
2929 -3.9984748363494873
2930 -4.9
2931 -4.9
2932 -4.9
2933 -3.2461438179016113
2934 -3.7689707279205322
2935 -3.6182985305786133
2936 -4.9
2937 -4.9
2938 -4.9
2939 -3.0261471271514893
2940 -5.40174674987793
2941 -4.929196357727051
2942 -4.68170690536499
2943 -7.4871697425842285
2944 -9.670866012573242
2945 -6.728453636169434
2946 -8.163893699645996
2947 -8.617330551147461
2948 -6.798006534576416
2949 -8.680013656616211
2950 -7.308343410491943
2951 -7.181805610656738
2952 -11.619913101196289
2953 -6.544504165649414
2954 -8.733513832092285
2955 -11.185348510742188
2956 -7.104891300201416
2957 -9.829549789428711
2958 -8.816671371459961
2959 -9.387960433959961
2960 -12.950821876525879
2961 -12.800028800964355
2962 -11.498994827270508
2963 -12.562565803527832
2964 -9.836277961730957
2965 -9.936460494995117
2966 -11.89666748046875
2967 -11.768937110900879
2968 -14.252344131469727
2969 -10.37004566192627
2970 -11.102685928344727
2971 -11.287481307983398
2972 -11.102477073669434
2973 -10.607813835144043
2974 -10.815003395080566
2975 -11.314833641052246
2976 -11.15997314453125
2977 -10.224515914916992
2978 -8.667030334472656
2979 -10.229312896728516
2980 -8.617236137390137
2981 -12.329293251037598
2982 -11.839126586914062
2983 -10.011857986450195
2984 -11.291961669921875
2985 -9.574048042297363
2986 -13.25655460357666
2987 -12.23105239868164
2988 -14.885993003845215
2989 -16.1968936920166
2990 -14.573588371276855
2991 -14.884272575378418
2992 -12.345476150512695
2993 -9.645804405212402
2994 -10.978076934814453
2995 -13.564364433288574
2996 -12.613476753234863
2997 -11.342238426208496
2998 -12.106118202209473
2999 -12.455371856689453
3000 -13.691672325134277
3001 -10.685688972473145
3002 -14.841659545898438
3003 -12.647307395935059
3004 -11.582910537719727
3005 -10.489337921142578
3006 -12.33033561706543
3007 -11.703539848327637
3008 -12.257498741149902
3009 -10.262285232543945
3010 -7.16635274887085
3011 -7.283384323120117
3012 -7.903744220733643
3013 -7.772428512573242
3014 -9.329742431640625
3015 -6.889573097229004
3016 -6.605205059051514
3017 -6.4124603271484375
3018 -9.215413093566895
3019 -12.018617630004883
3020 -11.899474143981934
3021 -10.92785358428955
3022 -11.088616371154785
3023 -12.340362548828125
3024 -12.540101051330566
3025 -12.611702919006348
3026 -8.93124771118164
3027 -7.692596912384033
3028 -9.317544937133789
3029 -9.786651611328125
3030 -8.408832550048828
3031 -8.182950973510742
3032 -13.500473022460938
3033 -11.100079536437988
3034 -12.826359748840332
3035 -12.562193870544434
3036 -12.822990417480469
3037 -12.738204956054688
3038 -12.485038757324219
3039 -17.301790237426758
3040 -16.430438995361328
3041 -13.387527465820312
3042 -14.693151473999023
3043 -18.15509605407715
3044 -21.155601501464844
3045 -19.273399353027344
3046 -17.26268768310547
3047 -19.6840763092041
3048 -32.00312805175781
3049 -32.115867614746094
3050 -40.57267379760742
3051 -47.37759780883789
3052 -41.41011047363281
3053 -46.44009017944336
3054 -39.819026947021484
3055 -41.77375030517578
3056 -36.98953628540039
3057 -34.101741790771484
3058 -37.8687744140625
3059 -32.69886779785156
3060 -37.11573791503906
3061 -36.32061767578125
3062 -37.70153045654297
3063 -25.52051544189453
3064 -29.3057918548584
3065 -28.442901611328125
3066 -24.6563777923584
3067 -19.616031646728516
3068 -19.73592758178711
3069 -17.128969192504883
3070 -19.724130630493164
3071 -20.6788330078125
3072 -31.927112579345703
3073 -36.700199127197266
3074 -41.17311477661133
3075 -46.71455383300781
3076 -55.17827606201172
3077 -52.918094635009766
3078 -56.091060638427734
3079 -44.24641036987305
3080 -40.8082275390625
3081 -47.48389434814453
3082 -43.83198928833008
3083 -38.13362121582031
3084 -33.18241500854492
3085 -41.270851135253906
3086 -35.2789192199707
3087 -33.072872161865234
3088 -42.53664016723633
3089 -33.18837356567383
3090 -32.04173278808594
3091 -32.77361297607422
3092 -28.40894889831543
3093 -25.615962982177734
3094 -27.183778762817383
3095 -25.865524291992188
3096 -25.692163467407227
3097 -31.387529373168945
3098 -31.417678833007812
3099 -31.247407913208008
3100 -34.32863235473633
3101 -31.52866554260254
3102 -33.73992919921875
3103 -33.262203216552734
3104 -30.54043960571289
3105 -33.648441314697266
3106 -30.750505447387695
3107 -32.1835823059082
3108 -32.94066619873047
3109 -35.39812088012695
3110 -45.22587966918945
3111 -52.858314514160156
3112 -52.542171478271484
3113 -46.07247543334961
3114 -44.89576721191406
3115 -43.359554290771484
3116 -50.297420501708984
3117 -50.65281295776367
3118 -41.238765716552734
3119 -33.136558532714844
3120 -41.37511444091797
3121 -42.280418395996094
3122 -40.023841857910156
3123 -46.06309127807617
3124 -50.1707649230957
3125 -64.2979965209961
3126 -52.568092346191406
3127 -55.258567810058594
3128 -59.96112060546875
3129 -55.04653549194336
3130 -53.642215728759766
3131 -52.65808868408203
3132 -51.7291145324707
3133 -52.978599548339844
3134 -56.323890686035156
3135 -58.14960861206055
3136 -62.55881118774414
3137 -63.116451263427734
3138 -57.244590759277344
3139 -60.0965690612793
3140 -58.48743438720703
3141 -55.72263717651367
3142 -50.33711242675781
3143 -46.12445831298828
3144 -44.206356048583984
3145 -48.39854431152344
3146 -40.72772979736328
3147 -49.65663146972656
3148 -55.54082107543945
3149 -48.06272506713867
3150 -56.20124435424805
3151 -52.8332633972168
3152 -48.0609016418457
3153 -43.95880889892578
3154 -40.2982292175293
3155 -52.9105224609375
3156 -50.08793640136719
3157 -40.88632583618164
3158 -44.687644958496094
3159 -34.38013458251953
3160 -39.41006088256836
3161 -30.469486236572266
3162 -29.299571990966797
3163 -31.59480857849121
3164 -24.09406089782715
3165 -24.94046401977539
3166 -27.145904541015625
3167 -28.60713768005371
3168 -36.482032775878906
3169 -34.682594299316406
3170 -44.2657585144043
3171 -39.02802276611328
3172 -33.91884231567383
3173 -36.51121520996094
3174 -43.04841232299805
3175 -47.175048828125
3176 -45.559791564941406
3177 -45.69105911254883
3178 -42.900917053222656
3179 -49.5330924987793
3180 -53.50804138183594
3181 -55.508419036865234
3182 -52.61179733276367
3183 -57.02870559692383
3184 -56.883548736572266
3185 57.54690170288086
3186 59.72761535644531
3187 58.25385284423828
3188 -65.51470947265625
3189 -59.86210632324219
3190 -61.7579231262207
3191 -57.00056838989258
3192 -62.051551818847656
3193 -61.908409118652344
3194 57.04423904418945
3195 60.64249801635742
3196 -61.65365982055664
3197 53.97991180419922
3198 -51.20579528808594
3199 -47.09821701049805
3200 -38.20475387573242
3201 -35.213687896728516
3202 -38.88897705078125
3203 -31.852006912231445
3204 -31.36608123779297
3205 -33.72051239013672
3206 -32.090023040771484
3207 -29.352935791015625
3208 -28.337356567382812
3209 -27.27487564086914
3210 -26.184518814086914
3211 -27.696569442749023
3212 -32.153053283691406
3213 -37.21063995361328
3214 -32.96037292480469
3215 -37.45602035522461
3216 -35.81645584106445
3217 -39.48695373535156
3218 -46.15865707397461
3219 -51.85538101196289
3220 -49.708953857421875
3221 -50.30284118652344
3222 -41.7598762512207
3223 -55.02840805053711
3224 -53.03687286376953
3225 -56.49711990356445
3226 -47.12004470825195
3227 -42.50977325439453
3228 -48.013954162597656
3229 -41.35357666015625
3230 -44.982669830322266
3231 -31.19976043701172
3232 -34.53263854980469
3233 -31.549142837524414
3234 -39.65946960449219
3235 -49.234188079833984
3236 -51.428035736083984
3237 -49.97697830200195
3238 -59.7700080871582
3239 58.187644958496094
3240 -64.0460205078125
3241 -60.62306213378906
3242 58.741607666015625
3243 58.141422271728516
3244 56.13909912109375
3245 58.625083923339844
3246 49.57878112792969
3247 49.14783477783203
3248 45.70931625366211
3249 45.71267318725586
3250 51.65883255004883
3251 53.57490158081055
3252 50.07632827758789
3253 48.608009338378906
3254 45.58870315551758
3255 31.50709342956543
3256 36.43711471557617
3257 42.56937789916992
3258 48.96529006958008
3259 52.7352409362793
3260 53.55638122558594
3261 58.251556396484375
3262 54.257484436035156
3263 -66.36885833740234
3264 -64.6810531616211
3265 42.7350959777832
3266 38.47411346435547
3267 32.72657775878906
3268 37.1167106628418
3269 36.69770050048828
3270 38.98002243041992
3271 40.500083923339844
3272 38.95844650268555
3273 39.5712890625
3274 38.90298080444336
3275 43.41339111328125
3276 32.5092887878418
3277 29.648176193237305
3278 29.59491729736328
3279 33.9975700378418
3280 37.45086669921875
3281 40.53670120239258
3282 48.94742965698242
3283 48.76059341430664
3284 47.64694595336914
3285 43.57210159301758
3286 47.77233123779297
3287 52.732967376708984
3288 -69.52772521972656
3289 -66.79899597167969
3290 -58.7802848815918
3291 -59.59474563598633
3292 -64.14022064208984
3293 -49.59422302246094
3294 -48.96516036987305
3295 -46.89326095581055
3296 -50.54964065551758
3297 -50.14665222167969
3298 -53.93600845336914
3299 -54.642330169677734
3300 -56.26987075805664
3301 -66.70952606201172
3302 50.29460144042969
3303 50.08230972290039
3304 51.99160385131836
3305 -68.07689666748047
3306 -55.55865478515625
3307 -60.2150764465332
3308 -68.02339172363281
3309 51.938575744628906
3310 45.20149230957031
3311 31.477365493774414
3312 44.668907165527344
3313 41.011077880859375
3314 -71.09452819824219
3315 45.5450325012207
3316 38.471561431884766
3317 42.30906295776367
3318 38.74052810668945
3319 35.429378509521484
3320 35.896244049072266
3321 40.210853576660156
3322 50.043975830078125
3323 47.19428253173828
3324 48.573150634765625
3325 -71.40941619873047
3326 -65.66548919677734
3327 -66.20629119873047
3328 -50.89902877807617
3329 -50.00927734375
3330 -50.936222076416016
3331 -49.99150085449219
3332 -50.244754791259766
3333 -42.45231628417969
3334 -54.848270416259766
3335 -60.90732192993164
3336 -52.56682586669922
3337 -46.07268524169922
3338 -42.37270736694336
3339 -43.014408111572266
3340 -52.75180435180664
3341 -57.54744338989258
3342 -43.98664855957031
3343 -39.55615234375
3344 -39.32719802856445
3345 -41.97338104248047
3346 -54.95534133911133
3347 -60.394126892089844
3348 -58.26829147338867
3349 -65.48645782470703
3350 -68.51040649414062
3351 -61.557342529296875
3352 -65.60196685791016
3353 -59.37595748901367
3354 -69.72393035888672
3355 -58.65153884887695
3356 -59.847320556640625
3357 -51.65456008911133
3358 -45.50758361816406
3359 -37.189453125
3360 -42.43333053588867
3361 -44.395973205566406
3362 -44.838863372802734
3363 -39.276947021484375
3364 -53.50619125366211
3365 -42.958839416503906
3366 -46.065189361572266
3367 -49.239166259765625
3368 -53.40571212768555
3369 -49.93711853027344
3370 -47.37918472290039
3371 -46.92133331298828
3372 -46.78574752807617
3373 -42.05480194091797
3374 -44.538177490234375
3375 -40.503170013427734
3376 -45.22256088256836
3377 -45.88934326171875
3378 -46.5936393737793
3379 -54.002464294433594
3380 -50.65317153930664
3381 -48.5916633605957
3382 -52.83150100708008
3383 -43.75286865234375
3384 -39.16533660888672
3385 -39.31531524658203
3386 -31.08730125427246
3387 -33.74485397338867
3388 -27.80645751953125
3389 -27.71640968322754
3390 -25.430870056152344
3391 -14.501806259155273
3392 -21.70294189453125
3393 -25.62195587158203
3394 -20.5899600982666
3395 -15.931990623474121
3396 -16.0083065032959
3397 -19.064653396606445
3398 -19.918598175048828
3399 -18.398616790771484
3400 -18.919654846191406
3401 -16.845611572265625
3402 -19.37582015991211
3403 -26.76573371887207
3404 -22.232654571533203
3405 -37.13135528564453
3406 -34.38046646118164
3407 -34.170291900634766
3408 -26.847585678100586
3409 -37.315975189208984
3410 -44.85176086425781
3411 -43.63081359863281
3412 -32.455055236816406
3413 -33.483436584472656
3414 -40.36419677734375
3415 -32.084354400634766
3416 -24.745040893554688
3417 -21.02434730529785
3418 -32.211971282958984
3419 -27.864389419555664
3420 -23.995624542236328
3421 -32.03591537475586
3422 -38.62430953979492
3423 -37.4515495300293
3424 -45.86851501464844
3425 -42.95759582519531
3426 -46.01407241821289
3427 -51.044376373291016
3428 -58.676483154296875
3429 -63.94367218017578
3430 -59.489376068115234
3431 -57.97794723510742
3432 -62.37343978881836
3433 -64.93269348144531
3434 -73.65625
3435 46.462486267089844
3436 44.24416732788086
3437 41.326602935791016
3438 37.56294250488281
3439 40.58555221557617
3440 49.01220703125
3441 39.41130065917969
3442 25.536577224731445
3443 24.944974899291992
3444 21.728017807006836
3445 25.300155639648438
3446 23.16025733947754
3447 26.668336868286133
3448 23.954572677612305
3449 27.672609329223633
3450 21.338666915893555
3451 30.92933464050293
3452 29.52250099182129
3453 29.824161529541016
3454 27.080718994140625
3455 30.18293571472168
3456 30.21634292602539
3457 30.552276611328125
3458 35.75230026245117
3459 35.93083190917969
3460 35.899147033691406
3461 28.77064323425293
3462 26.5875301361084
3463 30.139511108398438
3464 27.53830909729004
3465 32.10270690917969
3466 40.69589614868164
3467 37.15553665161133
3468 42.9384651184082
3469 38.85528564453125
3470 41.226402282714844
3471 33.80985641479492
3472 35.54937744140625
3473 25.29129981994629
3474 18.706300735473633
3475 17.95015525817871
3476 24.756637573242188
3477 25.61692237854004
3478 31.100046157836914
3479 26.6855411529541
3480 26.354673385620117
3481 22.00782585144043
3482 21.301271438598633
3483 23.19985008239746
3484 20.540918350219727
3485 28.62145233154297
3486 33.669593811035156
3487 25.800838470458984
3488 28.088754653930664
3489 41.21590042114258
3490 41.297027587890625
3491 36.364383697509766
3492 31.56088638305664
3493 29.880420684814453
3494 32.570068359375
3495 37.266170501708984
3496 36.93279266357422
3497 35.855445861816406
3498 37.551963806152344
3499 38.294334411621094
3500 30.16897201538086
3501 31.681489944458008
3502 31.099285125732422
3503 34.97649383544922
3504 31.778820037841797
3505 39.693599700927734
3506 34.1382942199707
3507 40.393333435058594
3508 36.97755813598633
3509 33.19792938232422
3510 30.124589920043945
3511 34.6602668762207
3512 40.693626403808594
3513 29.974306106567383
3514 28.73582649230957
3515 35.730377197265625
3516 37.455013275146484
3517 46.20476150512695
3518 41.76766586303711
3519 39.36994934082031
3520 41.36689758300781
3521 38.4830436706543
3522 44.32798767089844
3523 33.31077575683594
3524 29.250774383544922
3525 35.855037689208984
3526 34.478702545166016
3527 -70.1588363647461
3528 50.70708084106445
3529 50.870582580566406
3530 -69.82357025146484
3531 -66.47208404541016
3532 -66.74823760986328
3533 -73.11363220214844
3534 46.760986328125
3535 47.01441192626953
3536 43.07900619506836
3537 48.724117279052734
3538 38.79204177856445
3539 46.709957122802734
3540 45.00856018066406
3541 44.21123504638672
3542 -71.2217788696289
3543 -72.10675811767578
3544 -71.52275848388672
3545 -68.288818359375
3546 -73.38186645507812
3547 47.46534729003906
3548 -74.9161148071289
3549 48.419395446777344
3550 -73.45648956298828
3551 44.561004638671875
3552 37.78935241699219
3553 34.33289337158203
3554 33.9788932800293
3555 41.69586181640625
3556 44.94894027709961
3557 -73.59319305419922
3558 -71.25962829589844
3559 -65.7147216796875
3560 -63.41466522216797
3561 -56.834495544433594
3562 -50.63571548461914
3563 -56.78681564331055
3564 -50.868446350097656
3565 -48.763633728027344
3566 -46.90339660644531
3567 -47.66279220581055
3568 -49.047935485839844
3569 -50.897010803222656
3570 -57.969566345214844
3571 -55.74658203125
3572 -68.56653594970703
3573 -59.34197998046875
3574 -74.52620697021484
3575 -67.57884979248047
3576 -66.02906799316406
3577 -70.9937744140625
3578 -71.31449890136719
3579 50.85710525512695
3580 49.520259857177734
3581 46.05625534057617
3582 45.157867431640625
3583 -72.47875213623047
3584 51.770198822021484
3585 -67.66258239746094
3586 46.64830017089844
3587 -72.25629425048828
3588 -65.84033966064453
3589 -58.34441375732422
3590 -55.21495819091797
3591 -54.78630065917969
3592 -58.0892448425293
3593 -57.473388671875
3594 -61.32822799682617
3595 -65.23060607910156
3596 -67.03925323486328
3597 -68.99070739746094
3598 -67.63633728027344
3599 -61.59990310668945
3600 -71.23919677734375
3601 -64.99604034423828
3602 -54.204811096191406
3603 -49.52437973022461
3604 -44.33503723144531
3605 -53.88656234741211
3606 -52.13200759887695
3607 -49.57551193237305
3608 -52.21924591064453
3609 -57.04631042480469
3610 -58.02884292602539
3611 -60.5441780090332
3612 -57.17685317993164
3613 -56.30173873901367
3614 -57.81073760986328
3615 -65.05400085449219
3616 -60.581512451171875
3617 -65.17686462402344
3618 -65.74954986572266
3619 -74.63312530517578
3620 -69.6661148071289
3621 -61.87101745605469
3622 -58.882415771484375
3623 -58.41167449951172
3624 -61.02351760864258
3625 -64.06199645996094
3626 -66.21617889404297
3627 -72.04615783691406
3628 44.579837799072266
3629 40.05891418457031
3630 44.670387268066406
3631 42.981712341308594
3632 44.31283187866211
3633 41.289222717285156
3634 40.494991302490234
3635 43.342037200927734
3636 -71.85626983642578
3637 44.0088005065918
3638 -74.6211929321289
3639 47.18973159790039
3640 45.65703201293945
3641 40.51557159423828
3642 46.754722595214844
3643 -75.12741088867188
3644 44.84901428222656
3645 -73.19133758544922
3646 48.233211517333984
3647 46.82898712158203
3648 39.176780700683594
3649 30.267587661743164
3650 36.36544418334961
3651 36.20404052734375
3652 40.964698791503906
3653 37.37616729736328
3654 30.265918731689453
3655 33.74013900756836
3656 35.05044937133789
3657 37.33602523803711
3658 42.20530700683594
3659 42.11346435546875
3660 45.40162658691406
3661 48.10710144042969
3662 -67.30852508544922
3663 -73.86843872070312
3664 -70.84339141845703
3665 -71.17797088623047
3666 -68.63786315917969
3667 -61.42665481567383
3668 -68.66729736328125
3669 -73.34000396728516
3670 -66.54900360107422
3671 47.169918060302734
3672 -72.859130859375
3673 46.56711196899414
3674 -70.88885498046875
3675 -68.90231323242188
3676 -61.40623092651367
3677 -62.56755828857422
3678 -71.90609741210938
3679 47.96131896972656
3680 49.728363037109375
3681 44.57259750366211
3682 40.30359649658203
3683 39.677825927734375
3684 40.55340576171875
3685 37.76478958129883
3686 42.41886901855469
3687 44.524715423583984
3688 44.614139556884766
3689 40.99852752685547
3690 36.793331146240234
3691 46.843231201171875
3692 47.728267669677734
3693 43.048118591308594
3694 40.25016403198242
3695 40.330692291259766
3696 39.076759338378906
3697 31.5419864654541
3698 34.50276184082031
3699 43.57626724243164
3700 33.93745803833008
3701 51.95075988769531
3702 45.4303092956543
3703 35.112648010253906
3704 47.55032730102539
3705 -70.09011840820312
3706 38.734657287597656
3707 29.678062438964844
3708 42.1285400390625
3709 40.68986129760742
3710 36.721736907958984
3711 33.5217399597168
3712 33.68695831298828
3713 30.534936904907227
3714 33.2816047668457
3715 34.15688705444336
3716 34.40095901489258
3717 35.73031997680664
3718 29.975011825561523
3719 32.71424865722656
3720 34.136837005615234
3721 37.2440071105957
3722 42.978919982910156
3723 -75.59160614013672
3724 45.6960334777832
3725 45.40422439575195
3726 43.88563919067383
3727 -71.47332000732422
3728 -70.93392944335938
3729 -70.37960052490234
3730 -71.99771881103516
3731 -69.80500793457031
3732 -63.85790252685547
3733 -57.98984146118164
3734 -63.6305046081543
3735 -62.90282440185547
3736 -64.8859634399414
3737 50.44622039794922
3738 49.37611389160156
3739 51.04679489135742
3740 48.36338424682617
3741 -67.89545440673828
3742 -61.725006103515625
3743 -64.94779205322266
3744 -66.16557312011719
3745 46.85367965698242
3746 34.38034439086914
3747 41.87663269042969
3748 42.147857666015625
3749 39.61872482299805
3750 48.80769729614258
3751 46.41520309448242
3752 -72.66139221191406
3753 -71.91678619384766
3754 -61.20708084106445
3755 -58.70552062988281
3756 -59.1688346862793
3757 -59.1717529296875
3758 -59.12017059326172
3759 -60.944576263427734
3760 -61.95619583129883
3761 -66.11499786376953
3762 -68.2408676147461
3763 -63.26651382446289
3764 -69.3422622680664
3765 -67.222412109375
3766 -63.668033599853516
3767 -68.45476531982422
3768 -71.96125030517578
3769 -73.34335327148438
3770 -75.151123046875
3771 -72.12316131591797
3772 40.99981689453125
3773 40.774593353271484
3774 -77.3474349975586
3775 47.28059005737305
3776 -73.83625030517578
3777 42.68965530395508
3778 44.94942855834961
3779 43.465450286865234
3780 48.443302154541016
3781 49.0997314453125
3782 46.26388168334961
3783 33.41841125488281
3784 45.738365173339844
3785 43.999420166015625
3786 -78.95665740966797
3787 -77.39568328857422
3788 43.01201248168945
3789 36.89863586425781
3790 39.15439987182617
3791 -79.69364166259766
3792 -72.70699310302734
3793 -68.6247787475586
3794 -68.42205810546875
3795 -63.36537170410156
3796 -68.63153076171875
3797 -75.62183380126953
3798 -67.8866958618164
3799 -68.85560607910156
3800 -69.27569580078125
3801 -66.27008819580078
3802 -61.5817756652832
3803 -62.865726470947266
3804 -48.74010467529297
3805 -46.330894470214844
3806 -44.546939849853516
3807 -45.375736236572266
3808 -48.06354904174805
3809 -42.92264938354492
3810 -33.0140380859375
3811 -36.26414489746094
3812 -35.2831916809082
3813 -34.73725509643555
3814 -30.811986923217773
3815 -30.76090431213379
3816 -32.947608947753906
3817 -32.27842330932617
3818 -31.411762237548828
3819 -30.995681762695312
3820 -30.150527954101562
3821 -30.546857833862305
3822 -31.214204788208008
3823 -29.886743545532227
3824 -32.21775817871094
3825 -30.22021484375
3826 -27.047880172729492
3827 -28.546667098999023
3828 -28.586965560913086
3829 -26.728347778320312
3830 -28.053876876831055
3831 -31.4438419342041
3832 -33.247314453125
3833 -34.21874237060547
3834 -39.48537826538086
3835 -38.724693298339844
3836 -33.77436447143555
3837 -35.85702133178711
3838 -34.93993377685547
3839 -34.92741775512695
3840 -31.55238151550293
3841 -32.03783416748047
3842 -33.90963363647461
3843 -32.86830520629883
3844 -35.291412353515625
3845 -36.253849029541016
3846 -37.0376091003418
3847 -35.13888931274414
3848 -36.09907913208008
3849 -37.48032760620117
3850 -37.152099609375
3851 -37.00202178955078
3852 -35.23603439331055
3853 -36.37508010864258
3854 -38.4827995300293
3855 -37.665672302246094
3856 -36.409122467041016
3857 -33.62820053100586
3858 -38.48186492919922
3859 -37.39574432373047
3860 -36.323402404785156
3861 -33.124996185302734
3862 -33.442169189453125
3863 -33.586666107177734
3864 -31.6612491607666
3865 -33.08164978027344
3866 -32.85911560058594
3867 -33.17523956298828
3868 -32.05064010620117
3869 -32.70286560058594
3870 -33.39414596557617
3871 -40.364051818847656
3872 -44.52699279785156
3873 -40.42527389526367
3874 -37.36164474487305
3875 -31.19744110107422
3876 -30.4637508392334
3877 -33.72770309448242
3878 -40.207298278808594
3879 -52.05607223510742
3880 -46.18265914916992
3881 -48.73635482788086
3882 -57.42488098144531
3883 -56.26286697387695
3884 -47.43601608276367
3885 -43.29996871948242
3886 -57.53125
3887 -60.18763732910156
3888 -68.93666076660156
3889 -62.0292854309082
3890 -55.19883346557617
3891 -52.0030517578125
3892 -53.86941146850586
3893 -53.03076171875
3894 -56.3850212097168
3895 -66.65199279785156
3896 -66.48868560791016
3897 -63.77033233642578
3898 -54.856231689453125
3899 -53.53508758544922
3900 -60.86115646362305
3901 -63.0638542175293
3902 -65.22676849365234
3903 -70.22640228271484
3904 -64.11042785644531
3905 -71.61111450195312
3906 -70.14295959472656
3907 49.49650573730469
3908 -73.52473449707031
3909 -66.36473083496094
3910 -65.24691772460938
3911 -70.51692199707031
3912 43.063629150390625
3913 45.47517395019531
3914 -69.06755065917969
3915 -72.3904037475586
3916 -75.52474212646484
3917 44.44078826904297
3918 40.95295715332031
3919 49.552825927734375
3920 -70.66452026367188
3921 -66.66563415527344
3922 -54.49946975708008
3923 -49.511287689208984
3924 -52.450218200683594
3925 -49.184967041015625
3926 -46.74163818359375
3927 -42.967201232910156
3928 -45.5062370300293
3929 -32.23829650878906
3930 -30.64452362060547
3931 -29.62151527404785
3932 -35.48150634765625
3933 -37.58805465698242
3934 -40.465702056884766
3935 -51.84953689575195
