# Supplementary material for: Impact of anionic lipids on the energy landscape of conformational transition in anion exchanger 1 (AE1)
Source: Nat Commun. 2025 Nov 26;16:11664. doi: 10.1038/s41467-025-66786-6 (PMC12748791; doi:10.1038/s41467-025-66786-6)
Supplement: Supplementary file 6 — Source Data [file 41467_2025_66786_MOESM6_ESM.zip › SourceData/Fig_4b_RMSD_holo.txt]

0 4.292496681213379
1 4.152238845825195
2 4.0623321533203125
3 4.0899176597595215
4 4.114040374755859
5 4.161340236663818
6 4.133220672607422
7 4.25551176071167
8 4.294933795928955
9 4.3126115798950195
10 4.045849323272705
11 4.239135265350342
12 4.19010591506958
13 4.2710418701171875
14 4.445151329040527
15 4.218293190002441
16 4.274318695068359
17 4.2919020652771
18 4.199493408203125
19 4.29683256149292
20 4.267165660858154
21 4.314892292022705
22 4.357303619384766
23 4.3791584968566895
24 4.476088047027588
25 4.588923454284668
26 4.465353012084961
27 4.261449813842773
28 4.289356708526611
29 4.2749199867248535
30 4.385676860809326
31 4.339931964874268
32 4.28975772857666
33 4.206098556518555
34 4.289383888244629
35 4.376052379608154
36 4.395794868469238
37 4.369287014007568
38 4.394240379333496
39 4.261377334594727
40 4.215376377105713
41 4.329571723937988
42 4.419147968292236
43 4.348242282867432
44 4.279105186462402
45 4.258023262023926
46 4.2980637550354
47 4.364447593688965
48 4.173088073730469
49 4.262568950653076
50 4.229940891265869
51 4.256429672241211
52 4.30335807800293
53 4.260194301605225
54 4.3524489402771
55 4.048791885375977
56 4.18390417098999
57 4.281358242034912
58 4.130609035491943
59 4.200806617736816
60 4.200334548950195
61 4.344655990600586
62 4.2659525871276855
63 4.113063812255859
64 4.1867218017578125
65 4.363278388977051
66 4.1956257820129395
67 4.180434226989746
68 4.214594841003418
69 4.261194229125977
70 4.308371543884277
71 4.258604049682617
72 4.315125465393066
73 4.136421203613281
74 3.94637131690979
75 4.179818153381348
76 4.145525932312012
77 4.133982181549072
78 4.203465938568115
79 4.273712635040283
80 4.1971635818481445
81 4.2328877449035645
82 4.306827068328857
83 4.187574863433838
84 4.1825480461120605
85 4.125213146209717
86 4.21372127532959
87 4.208855628967285
88 4.145963668823242
89 4.2035956382751465
90 4.13020658493042
91 4.200756549835205
92 4.268538475036621
93 4.298055648803711
94 4.275299549102783
95 4.3607354164123535
96 4.4094953536987305
97 4.307211399078369
98 4.393589019775391
99 4.307344913482666
100 4.064550399780273
101 4.221297740936279
102 4.2381439208984375
103 4.232685089111328
104 4.215002059936523
105 4.2710041999816895
106 4.270735740661621
107 4.429907321929932
108 4.311054706573486
109 4.322948455810547
110 4.249634742736816
111 4.346673965454102
112 4.378373622894287
113 4.346650123596191
114 4.299351692199707
115 4.434986114501953
116 4.449428558349609
117 4.405203819274902
118 4.236716270446777
119 4.3124823570251465
120 4.244146823883057
121 4.275019645690918
122 4.284807205200195
123 4.326111793518066
124 4.247221946716309
125 4.307802677154541
126 4.321195602416992
127 4.332472801208496
128 4.1795783042907715
129 4.262157917022705
130 4.311212539672852
131 4.321419715881348
132 4.135993957519531
133 4.244079113006592
134 4.451389312744141
135 4.436232566833496
136 4.303214073181152
137 4.40373420715332
138 4.341744422912598
139 4.3490447998046875
140 4.532972812652588
141 4.383536338806152
142 4.324692249298096
143 4.255331039428711
144 4.165002822875977
145 4.2472453117370605
146 4.322378158569336
147 4.391601085662842
148 4.28680944442749
149 4.255990505218506
150 4.2988386154174805
151 4.376964569091797
152 4.330382823944092
153 4.321614742279053
154 4.365077972412109
155 4.383089065551758
156 4.228338718414307
157 4.283709526062012
158 4.302127838134766
159 4.387540817260742
160 4.330864906311035
161 4.220057964324951
162 4.301830291748047
163 4.240097522735596
164 4.217310428619385
165 4.272797107696533
166 4.190982818603516
167 4.223784446716309
168 4.185518741607666
169 4.2052459716796875
170 4.303454399108887
171 4.376945972442627
172 4.310366153717041
173 4.384108543395996
174 4.153532028198242
175 4.206002712249756
176 4.0135979652404785
177 4.334775447845459
178 4.20016622543335
179 4.2075371742248535
180 4.232701778411865
181 4.190927982330322
182 4.142950534820557
183 4.291589260101318
184 4.155215263366699
185 4.251027584075928
186 4.1624250411987305
187 4.251267433166504
188 4.296299934387207
189 4.263519763946533
190 4.304540634155273
191 4.273896217346191
192 4.36424446105957
193 4.363876819610596
194 4.486518383026123
195 4.310450077056885
196 4.302293300628662
197 4.261947154998779
198 4.344847202301025
199 4.338288307189941
200 4.319047927856445
201 4.196674823760986
202 4.316091537475586
203 4.305915355682373
204 4.284083366394043
205 4.433082103729248
206 4.355320930480957
207 4.434322357177734
208 4.392512321472168
209 4.413498878479004
210 4.460655212402344
211 4.2915425300598145
212 4.146568298339844
213 4.304754257202148
214 4.278436183929443
215 4.318850040435791
216 4.364931106567383
217 4.444162845611572
218 4.186572551727295
219 4.323915481567383
220 4.359844207763672
221 4.393136501312256
222 4.382558345794678
223 4.301896572113037
224 4.346197128295898
225 4.453400611877441
226 4.2907633781433105
227 4.2321038246154785
228 4.335531711578369
229 4.394584655761719
230 4.258118152618408
231 4.481489658355713
232 4.497674465179443
233 4.332962512969971
234 4.312112331390381
235 4.330073833465576
236 4.311112403869629
237 4.3843913078308105
238 4.2782135009765625
239 4.197488784790039
240 4.230361461639404
241 4.379931926727295
242 4.182007789611816
243 4.25333309173584
244 4.3702874183654785
245 4.373680114746094
246 4.356660842895508
247 4.229940891265869
248 4.243199348449707
249 4.2108330726623535
250 4.278512477874756
251 4.270340442657471
252 4.357780933380127
253 4.327883720397949
254 4.38018274307251
255 4.208274841308594
256 4.459348201751709
257 4.270951271057129
258 4.274060249328613
259 4.328666687011719
260 4.3799214363098145
261 4.390228748321533
262 4.478286266326904
263 4.413915634155273
264 4.175708770751953
265 4.28865909576416
266 4.362349987030029
267 4.293742656707764
268 4.207414627075195
269 4.392767906188965
270 4.376814842224121
271 4.213459491729736
272 4.461453437805176
273 4.3819684982299805
274 4.3629255294799805
275 4.246215343475342
276 4.207479476928711
277 4.33538293838501
278 4.247743129730225
279 4.185850620269775
280 4.22619104385376
281 4.3125739097595215
282 4.211633682250977
283 4.247048377990723
284 4.261213779449463
285 4.199429035186768
286 4.318032264709473
287 4.426315784454346
288 4.2314581871032715
289 4.169347763061523
290 4.182400703430176
291 4.321817398071289
292 4.389522075653076
293 4.23705530166626
294 4.17336893081665
295 4.212599277496338
296 4.229416847229004
297 4.326951503753662
298 4.128663063049316
299 4.225749969482422
300 4.247614860534668
301 4.253632068634033
302 4.205347061157227
303 4.241177558898926
304 4.155662536621094
305 3.9887068271636963
306 4.226776123046875
307 4.17124605178833
308 4.143828868865967
309 4.201043605804443
310 4.108384609222412
311 4.139080047607422
312 4.264285564422607
313 4.2106032371521
314 4.21139669418335
315 4.2275309562683105
316 4.175782680511475
317 4.174914360046387
318 4.227476119995117
319 4.278329849243164
320 4.280905246734619
321 4.360762596130371
322 4.2007246017456055
323 4.316880702972412
324 4.091085910797119
325 4.1741156578063965
326 4.098842144012451
327 4.080263137817383
328 4.201905250549316
329 4.149694919586182
330 4.3329620361328125
331 4.178044319152832
332 4.255119323730469
333 4.3303351402282715
334 4.230739593505859
335 4.247685432434082
336 4.299143314361572
337 4.192584991455078
338 4.26229190826416
339 4.338872909545898
340 4.381099224090576
341 4.101318359375
342 4.185205459594727
343 4.178248405456543
344 4.083287239074707
345 4.157858371734619
346 4.37318754196167
347 4.255695343017578
348 4.117882251739502
349 4.29371452331543
350 4.101296901702881
351 4.004927158355713
352 4.267505645751953
353 4.191583156585693
354 4.101261615753174
355 4.12490701675415
356 4.238194942474365
357 4.01857328414917
358 4.148709774017334
359 4.090301990509033
360 4.103935241699219
361 4.121302127838135
362 4.116550445556641
363 4.09041690826416
364 4.198911666870117
365 4.0227179527282715
366 4.120390892028809
367 4.226870059967041
368 4.059459686279297
369 4.281249523162842
370 4.247424602508545
371 4.15789794921875
372 4.263355255126953
373 4.192028045654297
374 4.222910404205322
375 4.237897872924805
376 4.2264299392700195
377 4.260990619659424
378 4.2209649085998535
379 4.264365196228027
380 4.231735706329346
381 4.273845672607422
382 4.21592903137207
383 4.352673530578613
384 4.144176483154297
385 4.089900970458984
386 4.063345432281494
387 4.284904479980469
388 4.078128337860107
389 4.114958763122559
390 4.063505172729492
391 4.071252822875977
392 4.076288223266602
393 4.022077560424805
394 4.017480850219727
395 3.9569180011749268
396 3.9913692474365234
397 4.100758075714111
398 4.1812334060668945
399 3.9792332649230957
400 4.0138702392578125
401 3.9768171310424805
402 3.965543270111084
403 3.9487905502319336
404 3.9819397926330566
405 4.054496765136719
406 4.141739368438721
407 4.0685133934021
408 3.9019887447357178
409 4.088344097137451
410 4.152675628662109
411 4.111190319061279
412 4.096399307250977
413 4.033345699310303
414 4.1214094161987305
415 4.0908684730529785
416 4.091765880584717
417 4.1325297355651855
418 4.152294158935547
419 4.14089822769165
420 4.082803249359131
421 4.238093852996826
422 4.130230903625488
423 4.213221549987793
424 4.1555328369140625
425 4.203750133514404
426 4.163263320922852
427 4.10328483581543
428 4.077652454376221
429 4.202026844024658
430 4.19608211517334
431 4.148021221160889
432 4.20056676864624
433 4.15407133102417
434 3.985297679901123
435 4.01245641708374
436 4.062621116638184
437 4.117702484130859
438 4.096283912658691
439 4.063388824462891
440 4.030508518218994
441 4.002627849578857
442 3.8259849548339844
443 3.967721939086914
444 3.982097864151001
445 4.13414192199707
446 4.011044502258301
447 4.228668212890625
448 4.126161098480225
449 4.174129009246826
450 4.088127136230469
451 4.158495903015137
452 4.14088249206543
453 4.0785956382751465
454 4.2167582511901855
455 4.240623950958252
456 4.103878974914551
457 4.150508403778076
458 4.137363910675049
459 4.098370552062988
460 4.200123310089111
461 4.176609039306641
462 4.228651523590088
463 4.087048530578613
464 4.1993536949157715
465 4.189978122711182
466 4.249966144561768
467 4.147566318511963
468 3.9531800746917725
469 4.017371654510498
470 4.09027099609375
471 4.199265956878662
472 4.115766525268555
473 4.170660972595215
474 4.138740539550781
475 4.221208572387695
476 4.1556220054626465
477 4.149840831756592
478 4.13914680480957
479 4.121087551116943
480 4.112081050872803
481 4.062560558319092
482 4.060892581939697
483 4.038713455200195
484 4.187398433685303
485 4.105887413024902
486 4.27707052230835
487 4.157362461090088
488 4.0774359703063965
489 4.201770782470703
490 4.024646759033203
491 4.10255241394043
492 4.155523777008057
493 4.160527229309082
494 4.1089348793029785
495 4.115916728973389
496 4.0230393409729
497 4.004219055175781
498 3.9327216148376465
499 4.020287990570068
500 4.10017204284668
501 4.00511360168457
502 4.160682678222656
503 4.115460395812988
504 4.106729030609131
505 4.008866310119629
506 4.18886137008667
507 4.023832321166992
508 3.9957995414733887
509 3.976532459259033
510 3.944770574569702
511 4.008359432220459
512 4.040946006774902
513 4.312007904052734
514 4.245543003082275
515 4.259763240814209
516 4.224287509918213
517 4.176860332489014
518 4.078091144561768
519 4.179150581359863
520 4.083638668060303
521 4.000646591186523
522 4.110928058624268
523 4.138926982879639
524 4.168701648712158
525 4.183318138122559
526 4.14606237411499
527 4.2723517417907715
528 4.314983367919922
529 4.201740264892578
530 4.318880558013916
531 4.236936569213867
532 4.177131652832031
533 4.317937850952148
534 4.128293514251709
535 4.312409400939941
536 4.152644157409668
537 4.088927745819092
538 4.143848896026611
539 4.190347671508789
540 4.0992889404296875
541 4.296064853668213
542 4.203553199768066
543 4.265234470367432
544 4.125731468200684
545 4.271458148956299
546 4.213330268859863
547 4.1012492179870605
548 4.249664306640625
549 4.204886436462402
550 4.251276016235352
551 4.117092609405518
552 4.21368408203125
553 4.122230052947998
554 4.2311859130859375
555 4.210939884185791
556 4.118920803070068
557 4.102470874786377
558 4.134875297546387
559 4.026093006134033
560 4.140315055847168
561 4.050647735595703
562 4.245200157165527
563 4.2084269523620605
564 4.142302989959717
565 4.175963878631592
566 4.3433732986450195
567 4.300480842590332
568 4.348998546600342
569 4.19873571395874
570 4.2177534103393555
571 4.193769454956055
572 4.335086345672607
573 4.292069911956787
574 4.18450927734375
575 4.121472358703613
576 4.16762113571167
577 4.215033054351807
578 4.125899314880371
579 4.153310775756836
580 4.249583721160889
581 4.202463626861572
582 4.320732593536377
583 4.308355808258057
584 4.26821231842041
585 4.2345452308654785
586 4.213369846343994
587 4.160153865814209
588 4.083656311035156
589 4.1501874923706055
590 4.1089372634887695
591 4.154195785522461
592 4.072929859161377
593 4.127633094787598
594 4.264692783355713
595 4.318961143493652
596 4.220295429229736
597 4.218092918395996
598 4.249538898468018
599 4.26871395111084
600 4.1551899909973145
601 4.3007073402404785
602 4.23596715927124
603 4.101315975189209
604 4.163475513458252
605 4.105147838592529
606 4.151896953582764
607 4.132720470428467
608 4.070453643798828
609 4.151679992675781
610 4.360220432281494
611 4.115952491760254
612 4.071696758270264
613 4.068972110748291
614 4.076155185699463
615 4.077856063842773
616 4.2436137199401855
617 4.190890312194824
618 4.1847052574157715
619 4.231673240661621
620 4.166384696960449
621 4.081560134887695
622 4.074748516082764
623 4.13846492767334
624 4.056174278259277
625 4.160517692565918
626 4.1249542236328125
627 4.235053062438965
628 4.2043232917785645
629 4.151655197143555
630 4.121044635772705
631 4.011297225952148
632 4.021609783172607
633 4.027557849884033
634 3.8896889686584473
635 4.059744834899902
636 3.956913709640503
637 4.10111665725708
638 4.083126068115234
639 4.092523097991943
640 4.037985324859619
641 3.9941821098327637
642 4.143457889556885
643 3.9083058834075928
644 4.0413432121276855
645 4.037374973297119
646 4.064353942871094
647 4.047719478607178
648 4.030004501342773
649 4.179525852203369
650 4.046952247619629
651 4.1987738609313965
652 4.218023777008057
653 4.161978721618652
654 4.001099109649658
655 4.12045955657959
656 4.17807149887085
657 4.187319755554199
658 4.1413092613220215
659 4.019404411315918
660 4.016955852508545
661 4.119666576385498
662 4.110222816467285
663 4.058708667755127
664 3.943737268447876
665 4.017789840698242
666 4.078747749328613
667 3.957041025161743
668 3.8032915592193604
669 4.011910438537598
670 4.078686714172363
671 3.9176204204559326
672 4.109196662902832
673 4.0206193923950195
674 4.129830360412598
675 4.158987045288086
676 4.225090503692627
677 4.034724235534668
678 4.127617359161377
679 4.183387756347656
680 4.154297351837158
681 4.084402084350586
682 4.042628765106201
683 4.157524108886719
684 4.012383937835693
685 3.9761276245117188
686 4.122025966644287
687 4.118273735046387
688 4.051264762878418
689 4.044172286987305
690 3.986295461654663
691 4.08141565322876
692 4.015059947967529
693 4.061999797821045
694 4.194199562072754
695 4.125190734863281
696 4.083178997039795
697 4.157618522644043
698 4.078826904296875
699 4.07081413269043
700 4.1254706382751465
701 4.203492164611816
702 4.093846797943115
703 3.950688362121582
704 4.124825477600098
705 4.083315849304199
706 4.234669208526611
707 4.163174629211426
708 4.104153156280518
709 4.1223883628845215
710 4.144663333892822
711 4.126811504364014
712 4.172499179840088
713 4.242262363433838
714 4.157083988189697
715 4.317044258117676
716 4.199543476104736
717 4.1812005043029785
718 4.098013401031494
719 4.141159534454346
720 4.10144567489624
721 4.27269172668457
722 4.129500865936279
723 4.2015252113342285
724 4.062542915344238
725 4.104140281677246
726 4.138745307922363
727 4.043725967407227
728 4.074856758117676
729 4.081954002380371
730 4.145833969116211
731 4.034200191497803
732 4.102972030639648
733 4.067543983459473
734 4.0067243576049805
735 3.984978199005127
736 4.000312805175781
737 4.039504051208496
738 4.101914405822754
739 4.228793621063232
740 4.148918628692627
741 4.192609786987305
742 4.383385181427002
743 4.187869548797607
744 4.078863143920898
745 4.149656772613525
746 4.1747145652771
747 4.191341876983643
748 4.432875633239746
749 4.274567127227783
750 4.210601806640625
751 4.263820171356201
752 4.1075358390808105
753 4.166110038757324
754 4.150920391082764
755 4.264986991882324
756 4.150965690612793
757 4.21666955947876
758 4.254586696624756
759 4.28106689453125
760 4.074698448181152
761 4.174428462982178
762 4.124827861785889
763 4.090422630310059
764 4.115319728851318
765 4.081779956817627
766 4.213481903076172
767 4.135274410247803
768 4.1452507972717285
769 4.177947521209717
770 4.154832363128662
771 4.064144134521484
772 4.21549654006958
773 4.169771194458008
774 4.207427501678467
775 4.214772701263428
776 4.244036674499512
777 4.159728527069092
778 4.258044242858887
779 4.304210662841797
780 4.064265727996826
781 4.100658893585205
782 4.188297748565674
783 4.096440315246582
784 4.234217643737793
785 4.25005578994751
786 4.23004150390625
787 4.120835781097412
788 4.0948967933654785
789 4.186293125152588
790 4.196133613586426
791 4.197361469268799
792 4.19225549697876
793 4.183886528015137
794 4.114839553833008
795 4.159021377563477
796 4.164708137512207
797 4.067929267883301
798 4.133113384246826
799 4.249756336212158
800 4.101388931274414
801 4.170134544372559
802 4.099966526031494
803 3.996152877807617
804 4.347018241882324
805 4.29791784286499
806 4.182007789611816
807 4.100574970245361
808 4.206131935119629
809 4.312131881713867
810 4.2164483070373535
811 4.1811652183532715
812 4.189846038818359
813 4.369369029998779
814 4.393270492553711
815 4.295926570892334
816 4.3142194747924805
817 4.344468116760254
818 4.2644124031066895
819 4.109384536743164
820 4.204819202423096
821 4.129128932952881
822 4.151832580566406
823 4.215548515319824
824 4.20112419128418
825 4.103368282318115
826 4.189498424530029
827 4.178792476654053
828 4.0879130363464355
829 4.076327323913574
830 4.193896770477295
831 4.182178974151611
832 3.9614410400390625
833 4.024373531341553
834 4.296473026275635
835 4.322187423706055
836 4.22081184387207
837 4.151113986968994
838 4.119293212890625
839 4.096266746520996
840 4.144779682159424
841 4.0402092933654785
842 4.064411640167236
843 3.9333555698394775
844 4.093155860900879
845 4.149509906768799
846 4.135745048522949
847 4.089981555938721
848 4.199676036834717
849 4.214912414550781
850 4.219784736633301
851 4.149633884429932
852 4.115853309631348
853 4.04911994934082
854 4.1751227378845215
855 4.257759094238281
856 4.243588924407959
857 4.164941310882568
858 4.176647663116455
859 4.225114822387695
860 4.1312761306762695
861 4.133512496948242
862 4.195195198059082
863 4.202197074890137
864 4.1767730712890625
865 4.144573211669922
866 4.12794828414917
867 4.17189884185791
868 4.036336421966553
869 4.09012508392334
870 4.27399206161499
871 4.135497570037842
872 4.265619277954102
873 4.025216579437256
874 4.048068046569824
875 4.188414573669434
876 4.13286828994751
877 4.207350254058838
878 4.133483409881592
879 4.112438678741455
880 4.125584602355957
881 4.21745491027832
882 4.1105546951293945
883 4.238429069519043
884 4.0677289962768555
885 4.0423359870910645
886 4.074263095855713
887 4.069112300872803
888 4.06671142578125
889 3.8844070434570312
890 3.908684492111206
891 3.822702646255493
892 3.9447388648986816
893 3.866018056869507
894 4.072671890258789
895 3.8990273475646973
896 3.8949878215789795
897 3.986685037612915
898 3.986781597137451
899 3.912335157394409
900 4.033670425415039
901 4.116280555725098
902 4.089202880859375
903 4.058798313140869
904 4.05161714553833
905 4.104698181152344
906 4.139275550842285
907 4.047266006469727
908 4.124055862426758
909 4.041476249694824
910 3.980313539505005
911 3.906374216079712
912 4.068626403808594
913 3.958223581314087
914 4.0369462966918945
915 4.041248798370361
916 4.072010517120361
917 4.098415374755859
918 4.153861045837402
919 4.103291988372803
920 4.187518119812012
921 4.003921031951904
922 4.136597156524658
923 4.210843563079834
924 3.9723827838897705
925 4.079497337341309
926 4.009954452514648
927 3.9763906002044678
928 3.9192676544189453
929 3.974944591522217
930 4.0426130294799805
931 3.8996992111206055
932 4.039715766906738
933 3.7652878761291504
934 3.8292815685272217
935 3.842048168182373
936 3.985105514526367
937 3.856956720352173
938 3.881753444671631
939 3.736543655395508
940 3.8118479251861572
941 3.7927184104919434
942 3.9361493587493896
943 3.8238484859466553
944 3.9690990447998047
945 3.890951633453369
946 3.987650156021118
947 3.7811784744262695
948 3.7484071254730225
949 3.7120447158813477
950 3.8105342388153076
951 3.8241968154907227
952 3.906001567840576
953 3.864769458770752
954 4.085521221160889
955 3.9178411960601807
956 3.8636324405670166
957 3.932847261428833
958 3.8870298862457275
959 3.9754083156585693
960 3.9743492603302
961 3.9838037490844727
962 3.8940937519073486
963 3.982461929321289
964 3.9806978702545166
965 3.913320541381836
966 4.026956081390381
967 3.870215654373169
968 3.866755723953247
969 4.054683208465576
970 4.013535976409912
971 4.003973007202148
972 3.997391939163208
973 4.001861572265625
974 3.9419028759002686
975 4.000168800354004
976 3.9402921199798584
977 3.9701333045959473
978 4.088986396789551
979 4.1399407386779785
980 4.024016857147217
981 4.160256385803223
982 4.106629848480225
983 4.105928897857666
984 3.879901170730591
985 4.038593292236328
986 4.184800624847412
987 4.103463172912598
988 4.11335563659668
989 3.9110796451568604
990 4.008373260498047
991 3.991023302078247
992 3.9363460540771484
993 4.01134729385376
994 4.168229579925537
995 4.074747562408447
996 4.05698823928833
997 3.9359326362609863
998 4.0020246505737305
999 3.9401438236236572
1000 3.9475133419036865
1001 3.944260597229004
1002 4.002194404602051
1003 4.034165859222412
1004 3.9474329948425293
1005 4.030898094177246
1006 4.109037399291992
1007 3.9755585193634033
1008 3.9169416427612305
1009 3.7450926303863525
1010 3.901581048965454
1011 3.8361575603485107
1012 3.8042843341827393
1013 3.8015284538269043
1014 3.830427885055542
1015 3.874643564224243
1016 3.9864749908447266
1017 3.853858232498169
1018 3.9434075355529785
1019 3.7945995330810547
1020 3.8349452018737793
1021 3.861923933029175
1022 3.887205123901367
1023 3.9242637157440186
1024 3.982752561569214
1025 3.9699833393096924
1026 3.948188304901123
1027 3.9597837924957275
1028 3.864956855773926
1029 3.980553150177002
1030 3.9984657764434814
1031 4.024520397186279
1032 3.831231117248535
1033 3.9829368591308594
1034 4.054585933685303
1035 4.152692794799805
1036 4.109683513641357
1037 4.04530668258667
1038 3.996101140975952
1039 4.072436809539795
1040 4.111532688140869
1041 4.02405309677124
1042 3.9443325996398926
1043 3.9401473999023438
1044 4.082779407501221
1045 4.026886940002441
1046 4.006970405578613
1047 4.053539752960205
1048 4.067243576049805
1049 4.150732517242432
1050 4.114352226257324
1051 4.220608711242676
1052 4.208706855773926
1053 4.18678617477417
1054 4.137814521789551
1055 4.132876396179199
1056 4.220016002655029
1057 4.284530162811279
1058 4.2094597816467285
1059 4.059051513671875
1060 4.255520820617676
1061 4.145620822906494
1062 4.1941609382629395
1063 3.9252448081970215
1064 3.9270310401916504
1065 3.9666218757629395
1066 4.094729900360107
1067 4.109434127807617
1068 4.050050735473633
1069 4.079758167266846
1070 4.028803825378418
1071 3.9673497676849365
1072 4.0632734298706055
1073 4.048273086547852
1074 4.032321453094482
1075 4.030065536499023
1076 4.174823760986328
1077 4.097651481628418
1078 3.8702175617218018
1079 4.054205417633057
1080 4.1215105056762695
1081 4.031321048736572
1082 4.061593055725098
1083 4.058995723724365
1084 4.182453155517578
1085 4.22210168838501
1086 4.079026222229004
1087 4.147544860839844
1088 4.168100357055664
1089 4.127379894256592
1090 4.152650356292725
1091 3.9817872047424316
1092 4.103609085083008
1093 4.18502140045166
1094 4.0663743019104
1095 4.087905406951904
1096 4.050679683685303
1097 4.039974689483643
1098 4.248169898986816
1099 4.198963165283203
1100 4.239448070526123
1101 4.138983249664307
1102 4.174154281616211
1103 4.10085916519165
1104 4.080564975738525
1105 4.1752729415893555
1106 4.272660255432129
1107 4.061862945556641
1108 4.116202354431152
1109 4.126913547515869
1110 4.25525426864624
1111 4.310454845428467
1112 4.119198799133301
1113 4.174713611602783
1114 4.042683124542236
1115 4.138158321380615
1116 4.063355922698975
1117 4.147446632385254
1118 4.061090469360352
1119 4.2562575340271
1120 4.151731491088867
1121 4.0430192947387695
1122 3.964325189590454
1123 4.130613803863525
1124 4.15676212310791
1125 4.1870832443237305
1126 4.165926456451416
1127 4.051558017730713
1128 4.092283248901367
1129 3.9225332736968994
1130 4.107163429260254
1131 4.119270324707031
1132 3.9997570514678955
1133 4.0305681228637695
1134 3.9631450176239014
1135 4.102773189544678
1136 4.037750720977783
1137 4.118575096130371
1138 3.911515474319458
1139 3.9131011962890625
1140 4.052180290222168
1141 3.970197916030884
1142 4.064239978790283
1143 3.872786283493042
1144 4.072163105010986
1145 3.9045357704162598
1146 3.923006057739258
1147 3.9997336864471436
1148 3.946892023086548
1149 4.1964006423950195
1150 4.024629592895508
1151 4.050936222076416
1152 3.9685919284820557
1153 3.8520047664642334
1154 3.992976188659668
1155 3.8754513263702393
1156 3.9268178939819336
1157 4.062304496765137
1158 4.061899185180664
1159 4.06505012512207
1160 3.934095621109009
1161 3.8899691104888916
1162 3.9039297103881836
1163 3.880866765975952
1164 4.001320838928223
1165 3.924492835998535
1166 4.040186882019043
1167 4.14481782913208
1168 4.080855369567871
1169 4.013163089752197
1170 3.9317338466644287
1171 4.045194625854492
1172 4.02196741104126
1173 3.973212957382202
1174 3.987884044647217
1175 4.043715476989746
1176 3.9062068462371826
1177 4.103089332580566
1178 3.9534080028533936
1179 4.063377380371094
1180 4.1529622077941895
1181 4.139562606811523
1182 3.9977524280548096
1183 3.9499411582946777
1184 4.031765937805176
1185 4.04470157623291
1186 4.0640339851379395
1187 3.9910194873809814
1188 4.074575901031494
1189 4.088781356811523
1190 4.091314792633057
1191 3.9315385818481445
1192 4.070921897888184
1193 3.9674158096313477
1194 4.06460428237915
1195 3.985975742340088
1196 4.075299263000488
1197 3.9313409328460693
1198 4.153556823730469
1199 3.9134607315063477
1200 4.00664758682251
1201 4.125691890716553
1202 4.062216281890869
1203 4.163548469543457
1204 4.179172992706299
1205 4.056309700012207
1206 4.176558971405029
1207 4.186734199523926
1208 4.233787536621094
1209 3.9382026195526123
1210 3.924875020980835
1211 4.275794506072998
1212 4.082282066345215
1213 4.065520763397217
1214 4.312872886657715
1215 4.055137634277344
1216 4.05663537979126
1217 4.06266450881958
1218 3.985403537750244
1219 4.062145709991455
1220 4.024325370788574
1221 4.062770366668701
1222 3.854907989501953
1223 4.132201671600342
1224 4.120128631591797
1225 4.09348726272583
1226 4.127597332000732
1227 4.117206573486328
1228 4.091182708740234
1229 4.166969299316406
1230 3.96407151222229
1231 4.033612251281738
1232 4.187647342681885
1233 4.210072040557861
1234 4.231331825256348
1235 4.102576732635498
1236 4.141520023345947
1237 4.318256378173828
1238 4.159720420837402
1239 4.089614391326904
1240 4.215545654296875
1241 4.075440883636475
1242 3.991023063659668
1243 4.052473545074463
1244 4.095792293548584
1245 4.180270671844482
1246 4.16729736328125
1247 4.073101997375488
1248 4.0714545249938965
1249 4.10905122756958
1250 4.007747650146484
1251 4.158462047576904
1252 4.061814308166504
1253 4.060945510864258
1254 3.9080450534820557
1255 4.183896064758301
1256 3.8707473278045654
1257 4.0575690269470215
1258 4.115502834320068
1259 4.119900226593018
1260 4.035379886627197
1261 4.086643695831299
1262 4.109512805938721
1263 4.091456413269043
1264 4.179470539093018
1265 4.148869514465332
1266 4.243635177612305
1267 3.960996627807617
1268 4.121041774749756
1269 4.051638126373291
1270 4.154445648193359
1271 4.085348606109619
1272 4.294884204864502
1273 4.030515193939209
1274 3.9993064403533936
1275 4.074387073516846
1276 4.08903694152832
1277 4.0500874519348145
1278 4.141713619232178
1279 4.222745418548584
1280 4.334295272827148
1281 4.2741780281066895
1282 4.1595778465271
1283 4.035374641418457
1284 4.0451979637146
1285 4.13795804977417
1286 4.1683807373046875
1287 4.13865327835083
1288 4.081778049468994
1289 4.196568489074707
1290 4.236720561981201
1291 4.129964828491211
1292 4.263918876647949
1293 4.235588550567627
1294 4.21967887878418
1295 4.04988431930542
1296 4.1374006271362305
1297 4.212545871734619
1298 4.254875659942627
1299 4.190807819366455
1300 4.239971160888672
1301 4.341368675231934
1302 4.1649250984191895
1303 4.1701884269714355
1304 4.1144700050354
1305 4.077523708343506
1306 4.060424327850342
1307 4.080338001251221
1308 4.231463432312012
1309 4.404221534729004
1310 4.3917012214660645
1311 4.136860370635986
1312 4.261237144470215
1313 4.443233489990234
1314 4.303311824798584
1315 4.401166915893555
1316 4.353696346282959
1317 4.293218612670898
1318 4.226686000823975
1319 4.233253479003906
1320 4.2557525634765625
1321 4.3160080909729
1322 4.207305431365967
1323 4.2809529304504395
1324 4.376909255981445
1325 4.333180904388428
1326 4.301045894622803
1327 4.231815338134766
1328 4.273719310760498
1329 4.225825309753418
1330 4.475322246551514
1331 4.323976516723633
1332 4.3182244300842285
1333 4.4262566566467285
1334 4.170500755310059
1335 4.138962268829346
1336 4.273809432983398
1337 4.157495021820068
1338 4.262321949005127
1339 4.268808364868164
1340 4.266570091247559
1341 4.141905307769775
1342 4.181715488433838
1343 4.2844038009643555
1344 4.2771430015563965
1345 4.246705055236816
1346 4.199258327484131
1347 4.283993721008301
1348 4.270354270935059
1349 4.1657586097717285
1350 4.108146667480469
1351 4.084482192993164
1352 4.023962497711182
1353 4.081197261810303
1354 3.9797956943511963
1355 4.134148120880127
1356 4.2515950202941895
1357 4.190361976623535
1358 4.063271999359131
1359 4.106586933135986
1360 4.046641826629639
1361 4.1086649894714355
1362 4.107138633728027
1363 4.102258682250977
1364 4.068814277648926
1365 4.1215057373046875
1366 4.0980706214904785
1367 4.002918243408203
1368 4.047749042510986
1369 4.064345836639404
1370 4.050673484802246
1371 4.132937431335449
1372 3.913006067276001
1373 4.034684658050537
1374 4.1166672706604
1375 4.024569034576416
1376 4.028260707855225
1377 4.048029899597168
1378 4.118221759796143
1379 4.124583721160889
1380 4.006657600402832
1381 4.064054012298584
1382 4.041088104248047
1383 4.0266432762146
1384 3.9843411445617676
1385 4.068812370300293
1386 4.179385185241699
1387 4.1530680656433105
1388 4.009420871734619
1389 4.080536842346191
1390 4.14942741394043
1391 4.183725357055664
1392 4.169092178344727
1393 4.054694175720215
1394 4.0658063888549805
1395 4.119664669036865
1396 4.116695404052734
1397 4.09964656829834
1398 4.130928993225098
1399 4.17930793762207
1400 4.1215386390686035
1401 4.18440055847168
1402 4.225566387176514
1403 4.125784397125244
1404 4.087253570556641
1405 4.155543804168701
1406 4.146068096160889
1407 4.125768184661865
1408 4.030256748199463
1409 4.254100799560547
1410 4.1917219161987305
1411 4.19576358795166
1412 4.030986785888672
1413 4.171314239501953
1414 4.217209339141846
1415 4.157668590545654
1416 4.142397880554199
1417 4.197636604309082
1418 4.212706089019775
1419 4.1855878829956055
1420 4.147791385650635
1421 4.093008041381836
1422 4.142114639282227
1423 4.204126358032227
1424 4.241889953613281
1425 4.193453788757324
1426 4.343261241912842
1427 4.2347564697265625
1428 4.215398788452148
1429 4.264343738555908
1430 4.232106685638428
1431 4.35889196395874
1432 4.297529697418213
1433 4.215339183807373
1434 4.2248334884643555
1435 4.277191162109375
1436 4.307462215423584
1437 4.33500337600708
1438 4.272138595581055
1439 4.412376403808594
1440 4.200318336486816
1441 4.254219055175781
1442 4.110487461090088
1443 4.0692853927612305
1444 4.23248291015625
1445 4.142511367797852
1446 4.223392963409424
1447 4.021562576293945
1448 4.030422687530518
1449 4.044801712036133
1450 4.06715726852417
1451 4.05005407333374
1452 4.03058385848999
1453 3.996957302093506
1454 3.885472536087036
1455 3.886108636856079
1456 3.8889403343200684
1457 4.000550746917725
1458 4.095585346221924
1459 4.025517463684082
1460 4.017422199249268
1461 4.062392711639404
1462 3.956636667251587
1463 3.8885958194732666
1464 4.00734806060791
1465 4.0740251541137695
1466 4.158146858215332
1467 4.059197425842285
1468 3.9613611698150635
1469 3.9878547191619873
1470 3.9519708156585693
1471 4.002451419830322
1472 3.9194633960723877
1473 4.050440788269043
1474 4.087616443634033
1475 4.054488182067871
1476 4.019689083099365
1477 3.9459240436553955
1478 4.131131172180176
1479 3.8481249809265137
1480 3.9003641605377197
1481 3.836618185043335
1482 3.798941135406494
1483 4.009395599365234
1484 4.013976097106934
1485 3.9769225120544434
1486 4.033205509185791
1487 3.980783462524414
1488 3.8202874660491943
1489 4.0696845054626465
1490 3.8990466594696045
1491 4.022921085357666
1492 3.9726369380950928
1493 4.015056133270264
1494 3.8786442279815674
1495 3.9394121170043945
1496 3.8277783393859863
1497 3.945341110229492
1498 3.8688249588012695
1499 3.964646339416504
1500 3.9314680099487305
1501 4.002686500549316
1502 3.986380100250244
1503 3.902709484100342
1504 3.9817254543304443
1505 3.912444591522217
1506 3.9067869186401367
1507 3.8009684085845947
1508 3.9920952320098877
1509 3.9042203426361084
1510 4.038228988647461
1511 3.9976134300231934
1512 4.1047186851501465
1513 3.9141063690185547
1514 3.956716775894165
1515 3.9354588985443115
1516 3.93654727935791
1517 3.8634955883026123
1518 4.030510425567627
1519 4.112295627593994
1520 4.039975166320801
1521 3.984231948852539
1522 3.9956748485565186
1523 4.146820068359375
1524 4.085566997528076
1525 4.013319969177246
1526 4.072597980499268
1527 4.129651069641113
1528 3.9455745220184326
1529 4.207468509674072
1530 4.163331508636475
1531 4.093316078186035
1532 4.096076488494873
1533 3.996818780899048
1534 4.0786261558532715
1535 4.032804012298584
1536 4.101389408111572
1537 4.049555778503418
1538 4.113462924957275
1539 4.094723701477051
1540 4.187196731567383
1541 4.146653175354004
1542 4.153902053833008
1543 4.130585193634033
1544 4.241659641265869
1545 4.128760814666748
1546 4.182941436767578
1547 4.0283732414245605
1548 4.053789138793945
1549 4.120258808135986
1550 4.113234996795654
1551 4.086641311645508
1552 4.160682201385498
1553 4.14408540725708
1554 4.155922889709473
1555 4.1366071701049805
1556 4.1444573402404785
1557 4.1355438232421875
1558 4.021105766296387
1559 4.009741306304932
1560 4.105416297912598
1561 4.065950393676758
1562 4.039996147155762
1563 4.103039264678955
1564 4.087563514709473
1565 4.062368392944336
1566 4.02187967300415
1567 4.146739959716797
1568 4.133930206298828
1569 4.064774036407471
1570 4.195985317230225
1571 4.1108503341674805
1572 4.12655782699585
1573 4.017854690551758
1574 4.047503471374512
1575 4.13553524017334
1576 4.098363399505615
1577 4.089565277099609
1578 4.157449245452881
1579 4.209926605224609
1580 4.216711044311523
1581 4.173954486846924
1582 4.10319709777832
1583 4.224751949310303
1584 4.100180625915527
1585 4.338010311126709
1586 4.277636528015137
1587 4.3069562911987305
1588 4.467228412628174
1589 4.262063026428223
1590 4.327062129974365
1591 4.342702388763428
1592 4.323673725128174
1593 4.3696064949035645
1594 4.403868675231934
1595 4.364385604858398
1596 4.3079047203063965
1597 4.401785850524902
1598 4.326237201690674
1599 4.324779510498047
1600 4.269285202026367
1601 4.261113166809082
1602 4.383375644683838
1603 4.350935459136963
1604 4.312628269195557
1605 4.465753555297852
1606 4.383907318115234
1607 4.399672985076904
1608 4.332616806030273
1609 4.308226108551025
1610 4.245820045471191
1611 4.342284679412842
1612 4.194675445556641
1613 4.167416572570801
1614 4.242558479309082
1615 4.208247184753418
1616 4.392079830169678
1617 4.333477020263672
1618 4.371179580688477
1619 4.3470892906188965
1620 4.342528820037842
1621 4.2006096839904785
1622 4.271465301513672
1623 4.366671085357666
1624 4.393736362457275
1625 4.389562129974365
1626 4.45333194732666
1627 4.313607215881348
1628 4.2702155113220215
1629 4.254896640777588
1630 4.1947922706604
1631 4.241015434265137
1632 4.2457051277160645
1633 4.227890491485596
1634 4.262631416320801
1635 4.26116418838501
1636 4.231645107269287
1637 4.316442966461182
1638 4.205654621124268
1639 4.234187602996826
1640 4.356119632720947
1641 4.431685924530029
1642 4.135450839996338
1643 3.941378116607666
1644 4.104838848114014
1645 4.175366401672363
1646 4.12665319442749
1647 4.171091556549072
1648 4.178543567657471
1649 4.0818772315979
1650 4.047201156616211
1651 4.166479110717773
1652 4.091217994689941
1653 4.294917583465576
1654 4.065993309020996
1655 4.046378135681152
1656 4.071747303009033
1657 4.122884750366211
1658 4.034063339233398
1659 4.297220706939697
1660 3.9400832653045654
1661 4.007411956787109
1662 4.115051746368408
1663 3.9313266277313232
1664 4.078884124755859
1665 4.109072208404541
1666 4.007246494293213
1667 4.074156284332275
1668 4.0731401443481445
1669 4.173452377319336
1670 4.216238021850586
1671 4.094567775726318
1672 4.156383514404297
1673 4.294147491455078
1674 4.212473392486572
1675 4.129659652709961
1676 4.191122055053711
1677 4.1979546546936035
1678 4.268421649932861
1679 4.125061511993408
1680 4.235528945922852
1681 4.173789978027344
1682 4.161518096923828
1683 4.24813175201416
1684 4.302835464477539
1685 4.264463424682617
1686 4.296799659729004
1687 4.231694221496582
1688 4.427365303039551
1689 4.190789699554443
1690 4.278304576873779
1691 4.231631278991699
1692 4.207967758178711
1693 4.277266502380371
1694 4.264155864715576
1695 4.183223724365234
1696 4.1572418212890625
1697 4.106513500213623
1698 4.181504726409912
1699 4.1493072509765625
1700 4.136142253875732
1701 4.051145553588867
1702 4.18266487121582
1703 4.1323699951171875
1704 4.171870231628418
1705 4.3375115394592285
1706 4.306094646453857
1707 4.215744495391846
1708 4.16972017288208
1709 4.129319667816162
1710 4.1418843269348145
1711 4.189625263214111
1712 4.245444297790527
1713 4.139071464538574
1714 4.186185359954834
1715 4.185826778411865
1716 4.148899078369141
1717 4.116836071014404
1718 4.154653549194336
1719 4.115945339202881
1720 4.110838890075684
1721 4.150209903717041
1722 4.177152633666992
1723 4.08982515335083
1724 4.022490501403809
1725 4.138293266296387
1726 4.180208206176758
1727 4.128381729125977
1728 4.227081775665283
1729 4.314707279205322
1730 4.1329755783081055
1731 4.094573974609375
1732 4.079818248748779
1733 4.082056999206543
1734 3.9599978923797607
1735 4.026458263397217
1736 4.045732498168945
1737 4.060308456420898
1738 3.9788570404052734
1739 4.241167068481445
1740 4.020636081695557
1741 4.322076320648193
1742 4.041219711303711
1743 4.307736396789551
1744 4.002269744873047
1745 3.9945507049560547
1746 4.170294284820557
1747 4.204805374145508
1748 4.093064785003662
1749 4.23134708404541
1750 4.130822658538818
1751 3.98860502243042
1752 4.052530288696289
1753 4.103005886077881
1754 4.073811054229736
1755 4.172359466552734
1756 3.9691197872161865
1757 4.051292419433594
1758 4.076380729675293
1759 4.070748805999756
1760 4.219632625579834
1761 4.242184638977051
1762 4.12229061126709
1763 4.141905307769775
1764 4.225642204284668
1765 4.09691047668457
1766 4.155994892120361
1767 4.178633213043213
1768 4.2799859046936035
1769 4.069199562072754
1770 4.184995651245117
1771 4.269557476043701
1772 4.220724582672119
1773 4.116791248321533
1774 4.177124500274658
1775 4.1884379386901855
1776 4.239324569702148
1777 4.107742786407471
1778 4.109933853149414
1779 4.033654689788818
1780 4.308692932128906
1781 4.128034591674805
1782 4.097660541534424
1783 4.234436988830566
1784 4.196915626525879
1785 4.059863090515137
1786 4.023576736450195
1787 4.2297234535217285
1788 4.3029069900512695
1789 4.338168621063232
1790 4.215554237365723
1791 4.184296607971191
1792 4.010962963104248
1793 4.179514408111572
1794 3.9689815044403076
1795 4.107282638549805
1796 4.111098766326904
1797 4.100958824157715
1798 4.148461818695068
1799 4.017312526702881
1800 4.10781192779541
1801 4.206069469451904
1802 3.982459306716919
1803 4.090981483459473
1804 4.022837162017822
1805 4.205190658569336
1806 4.149002552032471
1807 4.0473151206970215
1808 4.177536964416504
1809 4.086715221405029
1810 4.210172653198242
1811 4.227674961090088
1812 4.170669078826904
1813 4.077963352203369
1814 4.091930866241455
1815 4.218156337738037
1816 4.176479816436768
1817 4.1755452156066895
1818 4.246664524078369
1819 4.152445316314697
1820 4.248710632324219
1821 4.252559185028076
1822 4.129321575164795
1823 4.175958633422852
1824 4.127068519592285
1825 4.245855808258057
1826 4.254709243774414
1827 4.205460548400879
1828 4.2140302658081055
1829 4.05057954788208
1830 4.269743919372559
1831 4.182553768157959
1832 4.196230411529541
1833 4.239868640899658
1834 4.1762895584106445
1835 4.24697208404541
1836 4.317564964294434
1837 4.235171318054199
1838 4.247035026550293
1839 4.094499111175537
1840 4.334682941436768
1841 4.220767974853516
1842 4.250699043273926
1843 4.055369853973389
1844 4.25662899017334
1845 4.15410852432251
1846 4.239944934844971
1847 4.213112831115723
1848 4.136899948120117
1849 4.059898376464844
1850 4.145884990692139
1851 4.2422308921813965
1852 4.234736919403076
1853 4.2061896324157715
1854 4.152573585510254
1855 4.143814563751221
1856 4.0628838539123535
1857 4.070352077484131
1858 4.218156337738037
1859 4.064359188079834
1860 4.0810370445251465
1861 3.989915132522583
1862 4.045856475830078
1863 4.071188926696777
1864 4.351184368133545
1865 4.23789119720459
1866 4.09420108795166
1867 4.389896869659424
1868 4.129762172698975
1869 4.1302642822265625
1870 4.212103366851807
1871 4.1948957443237305
1872 4.1654229164123535
1873 4.019893169403076
1874 4.21035099029541
1875 4.255899906158447
1876 4.256179332733154
1877 4.132174491882324
1878 4.4413838386535645
1879 4.203066825866699
1880 4.209167957305908
1881 4.133763790130615
1882 4.024480819702148
1883 4.268005847930908
1884 4.345778942108154
1885 4.156025409698486
1886 4.244955539703369
1887 4.251561641693115
1888 4.122779846191406
1889 4.117582321166992
1890 4.1607208251953125
1891 4.028112411499023
1892 3.9948036670684814
1893 4.009284973144531
1894 4.031986713409424
1895 4.0264506340026855
1896 4.103991508483887
1897 4.045108795166016
1898 4.171722888946533
1899 4.277098655700684
1900 4.3162078857421875
1901 4.235374927520752
1902 4.1869659423828125
1903 4.2715325355529785
1904 4.1264214515686035
1905 4.148905277252197
1906 4.243082523345947
1907 4.239930152893066
1908 4.20139741897583
1909 4.019611358642578
1910 4.054579734802246
1911 4.209914684295654
1912 4.225620269775391
1913 4.345523834228516
1914 4.4545183181762695
1915 4.2072343826293945
1916 4.195489883422852
1917 4.129724979400635
1918 4.1774115562438965
1919 4.1481852531433105
1920 4.161185264587402
1921 4.116191864013672
1922 4.284941673278809
1923 4.156798839569092
1924 4.067643642425537
1925 4.206339359283447
1926 4.137873649597168
1927 4.36622428894043
1928 4.1636061668396
1929 4.280220031738281
1930 4.271119117736816
1931 4.260990619659424
1932 4.276632785797119
1933 4.352257251739502
1934 4.3421525955200195
1935 4.2123212814331055
1936 4.119555950164795
1937 4.179914951324463
1938 4.276557445526123
1939 4.164302349090576
1940 4.236926555633545
1941 4.171794891357422
1942 4.104304790496826
1943 4.155505657196045
1944 4.205440998077393
1945 4.014183044433594
1946 4.12130880355835
1947 4.123571872711182
1948 3.9792211055755615
1949 3.954521417617798
1950 4.111453533172607
1951 4.095980644226074
1952 3.987185001373291
1953 3.9684863090515137
1954 4.056426048278809
1955 4.070960521697998
1956 4.216404914855957
1957 4.003137588500977
1958 4.064610481262207
1959 3.9411747455596924
1960 3.9492669105529785
1961 3.860997200012207
1962 3.9793102741241455
1963 3.990574598312378
1964 4.107837677001953
1965 4.090071678161621
1966 4.027248859405518
1967 4.1123504638671875
1968 4.07083797454834
1969 4.072870254516602
1970 4.046507358551025
1971 4.183684825897217
1972 4.164151191711426
1973 4.358138561248779
1974 4.1311235427856445
1975 4.094017505645752
1976 4.109167575836182
1977 4.100016117095947
1978 4.012328147888184
1979 3.9373440742492676
1980 4.138947010040283
1981 4.286641597747803
1982 4.2063984870910645
1983 4.128897190093994
1984 4.059016227722168
1985 4.074164867401123
1986 3.9564943313598633
1987 4.229210376739502
1988 4.116525173187256
1989 4.128541946411133
1990 4.169668197631836
1991 4.037574291229248
1992 4.044967174530029
1993 4.117392539978027
1994 4.1103644371032715
1995 4.157476902008057
1996 4.115215301513672
1997 4.126906394958496
1998 4.112631320953369
1999 4.111217498779297
2000 4.194464206695557
2001 4.071197509765625
2002 4.135744571685791
2003 4.1274094581604
2004 4.156154155731201
2005 4.256092071533203
2006 4.010410785675049
2007 4.143055438995361
2008 3.989441394805908
2009 4.076854228973389
2010 4.004970550537109
2011 4.118819713592529
2012 4.233245849609375
2013 4.20391321182251
2014 3.978890895843506
2015 4.107237339019775
2016 4.05436372756958
2017 3.9873299598693848
2018 4.17771053314209
2019 4.103219509124756
2020 3.9188179969787598
2021 4.007272243499756
2022 4.102931499481201
2023 4.107764720916748
2024 4.034797191619873
2025 4.028128147125244
2026 4.060312747955322
2027 4.100020408630371
2028 4.0723137855529785
2029 4.215158939361572
2030 4.117946624755859
2031 4.1306586265563965
2032 4.145283222198486
2033 4.030714511871338
2034 4.026948928833008
2035 3.957244396209717
2036 3.889885902404785
2037 3.8936514854431152
2038 3.9617366790771484
2039 3.888302803039551
2040 4.031847953796387
2041 4.114509105682373
2042 4.047845840454102
2043 4.151197910308838
2044 4.132096290588379
2045 4.127103328704834
2046 3.9819037914276123
2047 4.09708309173584
2048 4.031741619110107
2049 4.170559883117676
2050 4.121809482574463
2051 4.159233570098877
2052 3.9216253757476807
2053 4.074747085571289
2054 4.167595386505127
2055 4.182383060455322
2056 4.163215160369873
2057 4.159857749938965
2058 4.035863399505615
2059 4.093479633331299
2060 4.124739170074463
2061 3.9770100116729736
2062 4.173290252685547
2063 4.112645626068115
2064 3.97802734375
2065 4.01096773147583
2066 4.011183261871338
2067 3.982370615005493
2068 4.012908458709717
2069 4.099732875823975
2070 3.896310806274414
2071 4.0490288734436035
2072 4.0487565994262695
2073 4.0473103523254395
2074 3.9738364219665527
2075 4.01804256439209
2076 4.231612682342529
2077 4.199573993682861
2078 4.080359935760498
2079 4.011441230773926
2080 4.125066757202148
2081 4.165145397186279
2082 4.028898239135742
2083 4.059591770172119
2084 4.133453369140625
2085 4.0750041007995605
2086 4.0407023429870605
2087 3.9988253116607666
2088 3.8893485069274902
2089 3.9602749347686768
2090 4.033231735229492
2091 4.146678924560547
2092 4.002650737762451
2093 4.020746231079102
2094 3.96335768699646
2095 4.071722984313965
2096 3.9858319759368896
2097 4.02390718460083
2098 4.122575759887695
2099 4.098512172698975
2100 4.102721214294434
2101 4.023047924041748
2102 4.046797275543213
2103 3.9526450634002686
2104 3.86411714553833
2105 3.9481732845306396
2106 3.959388017654419
2107 3.983323812484741
2108 4.042489051818848
2109 3.9415206909179688
2110 4.119456768035889
2111 3.9124345779418945
2112 3.9956295490264893
2113 4.005909442901611
2114 4.045505046844482
2115 3.9703176021575928
2116 4.06648063659668
2117 3.8445968627929688
2118 3.8723857402801514
2119 3.9400827884674072
2120 4.033670425415039
2121 3.964728355407715
2122 4.046994209289551
2123 4.016941547393799
2124 3.9620015621185303
2125 3.981287956237793
2126 3.971127986907959
2127 4.0036940574646
2128 3.976073980331421
2129 4.150567054748535
2130 4.075984001159668
2131 3.8880198001861572
2132 4.047225475311279
2133 4.225518226623535
2134 3.9845921993255615
2135 3.9125900268554688
2136 3.8864855766296387
2137 3.957308292388916
2138 4.0229034423828125
2139 4.065247535705566
2140 4.065323829650879
2141 3.8646392822265625
2142 4.003992080688477
2143 3.9230895042419434
2144 3.9137821197509766
2145 3.938779830932617
2146 4.112053394317627
2147 4.110016822814941
2148 4.037164688110352
2149 4.052783966064453
2150 4.099833011627197
2151 4.022680759429932
2152 4.084999084472656
2153 3.8891146183013916
2154 3.9010934829711914
2155 3.95129656791687
2156 3.8881077766418457
2157 3.9100966453552246
2158 4.033579349517822
2159 3.903564453125
2160 3.963721752166748
2161 3.989302158355713
2162 3.894782304763794
2163 3.9623658657073975
2164 3.963480234146118
2165 3.9389140605926514
2166 4.140335559844971
2167 4.065030574798584
2168 4.095553874969482
2169 4.0503740310668945
2170 4.0989532470703125
2171 3.993372917175293
2172 3.908143997192383
2173 4.010035037994385
2174 4.089377403259277
2175 3.910714626312256
2176 3.86421275138855
2177 3.8966429233551025
2178 3.9958951473236084
2179 4.0317301750183105
2180 3.9390499591827393
2181 4.027360916137695
2182 3.9136698246002197
2183 3.8368844985961914
2184 3.9749984741210938
2185 4.028604507446289
2186 3.996359348297119
2187 3.968050479888916
2188 3.9387688636779785
2189 3.9796721935272217
2190 3.9378163814544678
2191 3.9655070304870605
2192 4.040255069732666
2193 3.922844648361206
2194 3.9601991176605225
2195 3.9216668605804443
2196 3.8759677410125732
2197 4.031391143798828
2198 4.092249870300293
2199 4.096871852874756
2200 4.016082286834717
2201 4.0309295654296875
2202 4.0404052734375
2203 4.049559116363525
2204 4.078356742858887
2205 4.02542781829834
2206 3.883819818496704
2207 4.046348571777344
2208 3.965052366256714
2209 3.92651104927063
2210 3.8841962814331055
2211 4.050906181335449
2212 3.9218671321868896
2213 3.8560099601745605
2214 3.925898551940918
2215 3.889106035232544
2216 3.744065284729004
2217 3.8566696643829346
2218 3.942002296447754
2219 3.8602020740509033
2220 3.7667407989501953
2221 4.011456489562988
2222 3.8538079261779785
2223 3.91446852684021
2224 4.019780158996582
2225 4.121328830718994
2226 3.985433340072632
2227 3.917508125305176
2228 4.036260604858398
2229 3.972083330154419
2230 3.8652281761169434
2231 4.115133762359619
2232 4.055289268493652
2233 4.133965015411377
2234 4.000417232513428
2235 4.137999057769775
2236 4.080169677734375
2237 4.110377311706543
2238 4.204236030578613
2239 4.272402286529541
2240 4.007441997528076
2241 4.11328125
2242 4.04963493347168
2243 4.023439884185791
2244 3.9794023036956787
2245 3.9381582736968994
2246 3.9149510860443115
2247 3.9342334270477295
2248 3.9221699237823486
2249 3.9678897857666016
2250 3.8981378078460693
2251 3.8898935317993164
2252 3.932513952255249
2253 3.9591636657714844
2254 4.084482192993164
2255 3.900881052017212
2256 3.890911340713501
2257 3.980419635772705
2258 3.8439531326293945
2259 3.8356266021728516
2260 3.935763359069824
2261 3.9645345211029053
2262 4.010892868041992
2263 3.895939588546753
2264 3.934727191925049
2265 3.8376359939575195
2266 3.9876575469970703
2267 3.943962574005127
2268 4.097978115081787
2269 4.002905368804932
2270 3.9488565921783447
2271 4.040363311767578
2272 4.015748500823975
2273 4.040309429168701
2274 4.03488302230835
2275 4.020655632019043
2276 3.9638099670410156
2277 4.017063617706299
2278 3.9645040035247803
2279 4.023684978485107
2280 3.9336225986480713
2281 4.0329060554504395
2282 4.125410079956055
2283 4.058760166168213
2284 4.046473026275635
2285 4.07314920425415
2286 4.051239490509033
2287 3.85648775100708
2288 3.8695034980773926
2289 3.9424383640289307
2290 3.7929656505584717
2291 3.859419584274292
2292 3.7503340244293213
2293 3.867215156555176
2294 3.9868216514587402
2295 3.831397533416748
2296 3.948643922805786
2297 3.944267988204956
2298 3.9650533199310303
2299 3.9945030212402344
2300 3.888356924057007
2301 3.8094422817230225
2302 3.948761463165283
2303 3.9316728115081787
2304 3.7892425060272217
2305 3.8592734336853027
2306 3.909376859664917
2307 3.962543249130249
2308 3.9588372707366943
2309 4.015038013458252
2310 3.9003801345825195
2311 3.8873372077941895
2312 4.00911283493042
2313 3.9093124866485596
2314 3.9386191368103027
2315 3.851609230041504
2316 3.9297919273376465
2317 3.8784170150756836
2318 3.932940721511841
2319 3.8273534774780273
2320 3.8554189205169678
2321 3.863023042678833
2322 3.920942544937134
2323 3.9322268962860107
2324 3.78995418548584
2325 3.852757453918457
2326 3.9704883098602295
2327 3.988520860671997
2328 3.927168846130371
2329 3.910809278488159
2330 3.8948397636413574
2331 3.844350814819336
2332 3.9067320823669434
2333 3.9382786750793457
2334 3.9675474166870117
2335 4.134523391723633
2336 3.8780558109283447
2337 3.9967315196990967
2338 3.9122722148895264
2339 3.9016005992889404
2340 3.897822856903076
2341 3.779456377029419
2342 3.8374876976013184
2343 3.8662426471710205
2344 3.7499876022338867
2345 3.803562879562378
2346 3.807896852493286
2347 3.836318016052246
2348 3.831090211868286
2349 3.800997257232666
2350 3.673654079437256
2351 3.7362709045410156
2352 3.7055211067199707
2353 3.821958065032959
2354 3.751505136489868
2355 3.6718873977661133
2356 3.782397747039795
2357 3.7494301795959473
2358 3.815591335296631
2359 3.700971841812134
2360 3.845249891281128
2361 3.781393051147461
2362 3.8069753646850586
2363 3.669846534729004
2364 3.788672924041748
2365 3.704474925994873
2366 3.756993293762207
2367 3.7889559268951416
2368 3.7414615154266357
2369 3.8421425819396973
2370 3.866865634918213
2371 4.082395076751709
2372 3.891836643218994
2373 3.8249270915985107
2374 3.992799997329712
2375 3.7372989654541016
2376 3.8758182525634766
2377 3.6897354125976562
2378 3.735604763031006
2379 3.69750714302063
2380 3.8224945068359375
2381 3.7795958518981934
2382 3.8125712871551514
2383 3.9671130180358887
2384 3.9045236110687256
2385 3.7740421295166016
2386 3.6919054985046387
2387 3.9077861309051514
2388 3.717637300491333
2389 3.730593681335449
2390 3.6542489528656006
2391 3.849364995956421
2392 3.8102898597717285
2393 3.861158609390259
2394 3.821561574935913
2395 3.8023111820220947
2396 3.904740810394287
2397 3.9283063411712646
2398 3.8299951553344727
2399 3.8844802379608154
2400 3.87762188911438
2401 3.826155185699463
2402 3.7375271320343018
2403 3.9841971397399902
2404 3.727241277694702
2405 3.9071929454803467
2406 3.870840311050415
2407 3.873633623123169
2408 3.7665390968322754
2409 3.7517147064208984
2410 3.721928358078003
2411 3.7874467372894287
2412 3.761422634124756
2413 3.6320266723632812
2414 3.731682777404785
2415 3.8691647052764893
2416 3.8154003620147705
2417 3.947567939758301
2418 3.867330551147461
2419 3.893949270248413
2420 3.864457368850708
2421 3.986438512802124
2422 3.970353126525879
2423 3.8196966648101807
2424 3.9114856719970703
2425 3.9526658058166504
2426 3.7258026599884033
2427 3.705049753189087
2428 3.810105323791504
2429 3.691863775253296
2430 3.759363889694214
2431 3.769728660583496
2432 3.8292150497436523
2433 3.777228593826294
2434 3.7273757457733154
2435 3.734945297241211
2436 3.676600933074951
2437 3.789839744567871
2438 3.6353912353515625
2439 3.7253148555755615
2440 3.7641825675964355
2441 3.7982089519500732
2442 3.7987215518951416
2443 3.813035726547241
2444 3.8584094047546387
2445 3.8413188457489014
2446 3.8111095428466797
2447 3.799814462661743
2448 3.783686637878418
2449 3.774151086807251
2450 3.7969162464141846
2451 3.887371301651001
2452 3.8777029514312744
2453 3.7819089889526367
2454 3.7718169689178467
2455 3.8668994903564453
2456 3.7718214988708496
2457 3.725142478942871
2458 3.7279274463653564
2459 3.8312690258026123
2460 3.72013521194458
2461 3.7495267391204834
2462 3.6930365562438965
2463 3.936314821243286
2464 3.8804640769958496
2465 3.7310447692871094
2466 3.913400650024414
2467 3.7872767448425293
2468 3.8609278202056885
2469 3.7421860694885254
2470 3.6736032962799072
2471 3.927542209625244
2472 3.931623697280884
2473 3.5975708961486816
2474 3.7727112770080566
2475 3.8484549522399902
2476 3.796111583709717
2477 3.8810667991638184
2478 3.7740602493286133
2479 3.7881011962890625
2480 3.9112915992736816
2481 3.846047878265381
2482 3.7865371704101562
2483 3.7095415592193604
2484 3.865654230117798
2485 3.8799924850463867
2486 3.7984461784362793
2487 3.7737817764282227
2488 3.8167362213134766
2489 3.857976198196411
2490 3.696894884109497
2491 3.9169414043426514
2492 3.8423571586608887
2493 3.7307112216949463
2494 3.8167238235473633
2495 3.789062738418579
2496 3.8110766410827637
2497 3.655679941177368
2498 3.747274875640869
2499 3.7137017250061035
2500 3.772122859954834
2501 3.7272677421569824
2502 3.7115695476531982
2503 3.8086652755737305
2504 3.6520814895629883
2505 3.7061080932617188
2506 3.747431516647339
2507 3.7759180068969727
2508 3.6928975582122803
2509 3.7940914630889893
2510 3.8311402797698975
2511 3.858959674835205
2512 3.590764045715332
2513 3.7124135494232178
2514 3.7286529541015625
2515 3.719543933868408
2516 3.675600528717041
2517 3.721902847290039
2518 3.9136922359466553
2519 3.75362491607666
2520 3.7745823860168457
2521 3.7909750938415527
2522 3.766658306121826
2523 3.7244513034820557
2524 3.7148633003234863
2525 3.8128364086151123
2526 3.8159472942352295
2527 3.7539596557617188
2528 3.779113531112671
2529 3.7630839347839355
2530 3.887134552001953
2531 3.751744270324707
2532 3.6252596378326416
2533 3.6105616092681885
2534 3.488271713256836
2535 3.714528799057007
2536 3.672421455383301
2537 3.6663362979888916
2538 3.7147202491760254
2539 3.734116554260254
2540 3.8726112842559814
2541 3.763448715209961
2542 3.7144951820373535
2543 3.791419506072998
2544 3.876537799835205
2545 3.875924825668335
2546 3.7724947929382324
2547 3.9597156047821045
2548 3.7836482524871826
2549 3.899045467376709
2550 3.8003995418548584
2551 3.7405221462249756
2552 3.703134059906006
2553 3.626415252685547
2554 3.787846088409424
2555 3.7433242797851562
2556 3.7551441192626953
2557 3.704294204711914
2558 3.8770864009857178
2559 3.8228228092193604
2560 3.826524496078491
2561 3.817429542541504
2562 3.9660122394561768
2563 3.966017007827759
2564 4.015531063079834
2565 3.7819414138793945
2566 3.7945449352264404
2567 3.776978015899658
2568 3.9429898262023926
2569 3.87766695022583
2570 3.9929609298706055
2571 3.886157989501953
2572 3.8214733600616455
2573 3.8578810691833496
2574 3.8801424503326416
2575 3.947974920272827
2576 3.933868169784546
2577 3.9476382732391357
2578 3.821887969970703
2579 3.9075589179992676
2580 3.98484206199646
2581 3.9465861320495605
2582 3.884251117706299
2583 3.8703699111938477
2584 3.8120033740997314
2585 3.7605931758880615
2586 3.929365873336792
2587 3.8510823249816895
2588 3.8292646408081055
2589 3.9408717155456543
2590 3.992678642272949
2591 3.9561169147491455
2592 3.8221428394317627
2593 3.9142520427703857
2594 3.9046757221221924
2595 3.867223024368286
2596 4.040775775909424
2597 3.9172441959381104
2598 3.8475825786590576
2599 3.7398793697357178
2600 3.775977849960327
2601 3.8249406814575195
2602 3.8138427734375
2603 3.8220374584198
2604 3.889188289642334
2605 3.8029680252075195
2606 3.8346471786499023
2607 4.027426719665527
2608 4.048323154449463
2609 3.987149953842163
2610 3.976524829864502
2611 4.022756576538086
2612 3.896686553955078
2613 3.7843732833862305
2614 3.754215955734253
2615 3.930150032043457
2616 3.9245166778564453
2617 3.9368014335632324
2618 3.859654188156128
2619 3.8430182933807373
2620 3.935875415802002
2621 4.106891632080078
2622 3.9385383129119873
2623 4.012740612030029
2624 3.8801112174987793
2625 3.97590708732605
2626 4.066025733947754
2627 3.9529402256011963
2628 3.887477159500122
2629 3.9005770683288574
2630 3.989902973175049
2631 4.011938095092773
2632 4.0800676345825195
2633 4.056742191314697
2634 4.052750110626221
2635 4.100374698638916
2636 4.047754287719727
2637 3.9720728397369385
2638 4.033346652984619
2639 4.045073509216309
2640 3.9698753356933594
2641 3.890998125076294
2642 4.049648284912109
2643 3.944883346557617
2644 3.8816399574279785
2645 3.9124796390533447
2646 4.011079788208008
2647 3.9129912853240967
2648 4.006957054138184
2649 3.9530091285705566
2650 3.8853418827056885
2651 3.7978780269622803
2652 3.6789803504943848
2653 3.918941020965576
2654 3.797726631164551
2655 3.931802988052368
2656 3.804492235183716
2657 3.815983533859253
2658 4.05575704574585
2659 3.8780674934387207
2660 3.9798521995544434
2661 4.012986183166504
2662 3.9272332191467285
2663 3.906122922897339
2664 3.8959391117095947
2665 3.979764223098755
2666 3.85568904876709
2667 3.908903121948242
2668 3.782273530960083
2669 3.867511749267578
2670 3.804722547531128
2671 4.000157833099365
2672 3.892110586166382
2673 4.058419704437256
2674 4.070657253265381
2675 4.061044692993164
2676 3.763874053955078
2677 3.863870859146118
2678 3.987980604171753
2679 3.869877576828003
2680 3.7778756618499756
2681 3.9208099842071533
2682 3.933246612548828
2683 3.9244558811187744
2684 4.025717258453369
2685 4.040484428405762
2686 3.9614694118499756
2687 4.0664496421813965
2688 4.0330963134765625
2689 4.014152526855469
2690 4.03274393081665
2691 3.9544003009796143
2692 3.9796488285064697
2693 4.016846656799316
2694 3.8315176963806152
2695 3.88445782661438
2696 3.8709046840667725
2697 3.994527816772461
2698 4.039977550506592
2699 3.953991413116455
2700 4.184193134307861
2701 3.9950294494628906
2702 3.9687342643737793
2703 3.8653714656829834
2704 3.9725358486175537
2705 3.964077949523926
2706 4.117125034332275
2707 4.051324844360352
2708 3.9416542053222656
2709 3.990628242492676
2710 3.9807653427124023
2711 3.9309840202331543
2712 4.016424179077148
2713 3.9692318439483643
2714 3.919459581375122
2715 3.7211050987243652
2716 3.811723232269287
2717 3.8705358505249023
2718 3.96020245552063
2719 3.8645129203796387
2720 3.814443349838257
2721 3.7936666011810303
2722 3.605886697769165
2723 3.7487072944641113
2724 3.715061902999878
2725 3.8446707725524902
2726 3.932590961456299
2727 3.9092764854431152
2728 4.019357204437256
2729 3.8854317665100098
2730 3.7168073654174805
2731 3.848874807357788
2732 3.797185182571411
2733 3.9030919075012207
2734 3.989438772201538
2735 3.8461742401123047
2736 3.8305060863494873
2737 3.949284791946411
2738 3.9392073154449463
2739 3.9573898315429688
2740 4.0549445152282715
2741 3.985682249069214
2742 3.894280433654785
2743 3.864384174346924
2744 3.8088390827178955
2745 3.937406301498413
2746 3.941115379333496
2747 3.9149279594421387
2748 4.034018516540527
2749 4.091245651245117
2750 3.8890953063964844
2751 3.9372854232788086
2752 3.9245879650115967
2753 3.825402021408081
2754 4.061110019683838
2755 3.8330295085906982
2756 3.8057639598846436
2757 3.9816815853118896
2758 3.7942209243774414
2759 3.941279172897339
2760 3.8750154972076416
2761 4.1547722816467285
2762 4.029796123504639
2763 4.021026611328125
2764 4.035200595855713
2765 3.911748170852661
2766 3.9996156692504883
2767 4.108800888061523
2768 3.986783266067505
2769 3.985776662826538
2770 4.034035682678223
2771 3.8081843852996826
2772 3.968459367752075
2773 3.8457589149475098
2774 3.9909563064575195
2775 3.899998426437378
2776 3.872539758682251
2777 4.019326686859131
2778 3.9536681175231934
2779 3.9724245071411133
2780 3.969226360321045
2781 4.009988307952881
2782 4.008983135223389
2783 4.156397819519043
2784 4.003932952880859
2785 4.008259296417236
2786 4.014272689819336
2787 4.082503795623779
2788 3.8217411041259766
2789 3.889718532562256
2790 3.893249273300171
2791 3.776561737060547
2792 3.834104061126709
2793 3.7924885749816895
2794 3.8137974739074707
2795 3.9417645931243896
2796 3.743298053741455
2797 3.799762010574341
2798 3.8676021099090576
2799 3.8071911334991455
2800 3.9696226119995117
2801 3.9391543865203857
2802 4.060111999511719
2803 3.9999120235443115
2804 3.733323812484741
2805 3.8840160369873047
2806 3.933588743209839
2807 3.8783843517303467
2808 3.866018295288086
2809 3.6780076026916504
2810 3.8648416996002197
2811 3.8551828861236572
2812 3.869119644165039
2813 3.7482943534851074
2814 3.6736927032470703
2815 3.6559064388275146
2816 3.7112419605255127
2817 3.77994704246521
2818 3.9158523082733154
2819 3.736478567123413
2820 3.7940714359283447
2821 3.8501064777374268
2822 3.807359218597412
2823 3.7140824794769287
2824 3.8552916049957275
2825 3.979950428009033
2826 3.8940844535827637
2827 3.8459293842315674
2828 3.8526124954223633
2829 3.851529121398926
2830 3.8801822662353516
2831 3.722764492034912
2832 3.8350718021392822
2833 3.750042676925659
2834 3.761659860610962
2835 3.83682918548584
2836 3.7831544876098633
2837 3.640687942504883
2838 3.790600299835205
2839 3.824575424194336
2840 3.9578096866607666
2841 3.8302996158599854
2842 3.8066065311431885
2843 3.9417054653167725
2844 3.8538973331451416
2845 4.035252571105957
2846 3.9677844047546387
2847 3.9020743370056152
2848 3.9878427982330322
2849 3.832339286804199
2850 3.9076344966888428
2851 3.9217140674591064
2852 3.8903157711029053
2853 3.8417787551879883
2854 3.9154088497161865
2855 3.7906994819641113
2856 3.8190536499023438
2857 3.687260389328003
2858 3.8383846282958984
2859 3.696563720703125
2860 3.7436442375183105
2861 3.898542642593384
2862 3.687220335006714
2863 3.8255839347839355
2864 3.5883126258850098
2865 3.7971115112304688
2866 3.821629524230957
2867 3.741161584854126
2868 3.6317551136016846
2869 3.7719686031341553
2870 3.857125997543335
2871 3.8612101078033447
2872 3.9074909687042236
2873 3.833975076675415
2874 3.893420696258545
2875 3.8595473766326904
2876 3.9702651500701904
2877 3.9087915420532227
2878 3.793846845626831
2879 3.8638813495635986
2880 3.9707376956939697
2881 3.7769808769226074
2882 3.76827073097229
2883 3.8243539333343506
2884 3.8711631298065186
2885 3.966057062149048
2886 3.7988228797912598
2887 3.7974376678466797
2888 3.727130651473999
2889 3.9155282974243164
2890 3.9358091354370117
2891 3.79665207862854
2892 3.986238956451416
2893 3.852031707763672
2894 3.8327460289001465
2895 3.8913652896881104
2896 3.8412110805511475
2897 3.9231889247894287
2898 3.7921133041381836
2899 3.677980899810791
2900 3.7396059036254883
2901 3.807821273803711
2902 3.8756749629974365
2903 4.011934757232666
2904 3.9322099685668945
2905 3.9521915912628174
2906 3.9388720989227295
2907 3.905287027359009
2908 3.8508710861206055
2909 3.763911485671997
2910 3.8618929386138916
2911 3.8414556980133057
2912 3.818721294403076
2913 3.8446946144104004
2914 3.698319911956787
2915 3.8437952995300293
2916 3.8551418781280518
2917 3.947176933288574
2918 3.8349337577819824
2919 3.7330234050750732
2920 3.8955516815185547
2921 3.746443033218384
2922 3.8829312324523926
2923 3.8144357204437256
2924 3.7795495986938477
2925 3.8620529174804688
2926 3.766993761062622
2927 3.7932791709899902
2928 3.7330217361450195
2929 3.8001163005828857
2930 3.8275668621063232
2931 3.6989457607269287
2932 3.7415475845336914
2933 3.8703126907348633
2934 3.62922739982605
2935 3.8769757747650146
2936 3.764965295791626
2937 3.9199953079223633
2938 3.7596657276153564
2939 4.039276599884033
2940 4.059581279754639
2941 3.979048252105713
2942 3.84320330619812
2943 3.839524984359741
2944 4.0014424324035645
2945 3.854783773422241
2946 4.000915050506592
2947 3.9266819953918457
2948 3.906719446182251
2949 3.853764533996582
2950 3.782641649246216
2951 3.8239948749542236
2952 3.853870153427124
2953 4.018709659576416
2954 3.945969820022583
2955 4.146247863769531
2956 4.064270496368408
2957 3.886000394821167
2958 4.1873698234558105
2959 4.160867691040039
2960 4.045591831207275
2961 4.065225601196289
2962 4.072736740112305
2963 3.98490571975708
2964 3.83705472946167
2965 3.880082845687866
2966 3.9079055786132812
2967 3.8333733081817627
2968 3.9804108142852783
2969 3.9410600662231445
2970 4.056480884552002
2971 3.922741413116455
2972 3.9465651512145996
2973 4.121126651763916
2974 3.9578158855438232
2975 3.8178324699401855
2976 3.802821636199951
2977 3.760378122329712
2978 3.7517518997192383
2979 3.659393787384033
2980 3.774885654449463
2981 3.654569149017334
2982 3.897413969039917
2983 3.6995675563812256
2984 3.7886762619018555
2985 3.957265853881836
2986 3.7574713230133057
2987 3.743058681488037
2988 3.7288997173309326
2989 3.8824102878570557
2990 3.9071998596191406
2991 3.9195406436920166
2992 4.057136535644531
2993 3.892566204071045
2994 3.70149564743042
2995 3.888172149658203
2996 3.9477789402008057
2997 4.094874382019043
2998 3.9852426052093506
2999 4.006784439086914
3000 3.970571279525757
3001 3.9356472492218018
3002 3.954257011413574
3003 4.014820575714111
3004 3.8130764961242676
3005 3.817077398300171
3006 3.971809148788452
3007 3.8712985515594482
3008 4.057827949523926
3009 4.026230335235596
3010 4.048413276672363
3011 3.9073357582092285
3012 3.821408748626709
3013 3.893331289291382
3014 3.851005792617798
3015 3.857684850692749
3016 3.8406944274902344
3017 3.8535757064819336
3018 3.76702880859375
3019 3.8375024795532227
3020 3.8092756271362305
3021 3.820773124694824
3022 3.7759735584259033
3023 3.7740466594696045
3024 3.7486233711242676
3025 3.7416269779205322
3026 3.6409451961517334
3027 3.726886749267578
3028 3.850411891937256
3029 3.7313997745513916
3030 3.791476249694824
3031 3.7871439456939697
3032 3.928060531616211
3033 3.710584878921509
3034 3.6152052879333496
3035 3.6936919689178467
3036 3.7565574645996094
3037 3.8130617141723633
3038 3.85186505317688
3039 3.7512528896331787
3040 3.935231924057007
3041 3.816044330596924
3042 3.8430871963500977
3043 3.8311219215393066
3044 3.8055148124694824
3045 3.8286499977111816
3046 4.041762351989746
3047 3.8712825775146484
3048 3.827111005783081
3049 3.8091444969177246
3050 3.6811351776123047
3051 3.822345495223999
3052 3.877470016479492
3053 3.8282992839813232
3054 3.727071762084961
3055 3.7572433948516846
3056 3.830087184906006
3057 3.7854533195495605
3058 3.863694667816162
3059 3.9584383964538574
3060 3.839003801345825
3061 3.871845245361328
3062 3.847020387649536
3063 3.8364346027374268
3064 3.9054551124572754
3065 3.7597053050994873
3066 3.835116147994995
3067 3.8807482719421387
3068 3.8247413635253906
3069 3.822056770324707
3070 3.8051466941833496
3071 3.9083869457244873
3072 3.949000835418701
3073 3.8021745681762695
3074 3.9439826011657715
3075 3.7915189266204834
3076 3.837824821472168
3077 3.935985803604126
3078 3.8445873260498047
3079 4.032978534698486
3080 3.8881776332855225
3081 3.8091952800750732
3082 3.9767982959747314
3083 3.876293897628784
3084 3.8360202312469482
3085 3.8452255725860596
3086 3.9743802547454834
3087 3.9097251892089844
3088 3.8491051197052
3089 3.901040554046631
3090 3.812596082687378
3091 3.87103009223938
3092 3.712137460708618
3093 3.9349682331085205
3094 3.795255422592163
3095 3.8820316791534424
3096 3.7485849857330322
3097 3.7970035076141357
3098 3.8963773250579834
3099 3.8893301486968994
3100 3.83315110206604
3101 3.8109893798828125
3102 3.9331612586975098
3103 3.8874616622924805
3104 3.785510301589966
3105 3.9412872791290283
3106 3.8024635314941406
3107 3.780317783355713
3108 3.7604382038116455
3109 3.7777442932128906
3110 3.7991344928741455
3111 3.8441050052642822
3112 3.9777112007141113
3113 3.931046724319458
3114 3.984292507171631
3115 3.9400100708007812
3116 3.8559253215789795
3117 3.8724963665008545
3118 3.848773717880249
3119 3.7660768032073975
3120 3.817443370819092
3121 3.784472703933716
3122 3.7472026348114014
3123 3.64463210105896
3124 3.8371469974517822
3125 3.7193822860717773
3126 3.721067190170288
3127 3.6935298442840576
3128 3.7144932746887207
3129 3.8067948818206787
3130 3.633305788040161
3131 3.660254716873169
3132 3.607717275619507
3133 3.6335480213165283
3134 3.765885591506958
3135 3.8325607776641846
3136 3.748711585998535
3137 3.7909493446350098
3138 3.7264482975006104
3139 3.6425840854644775
3140 3.7573416233062744
3141 3.9159202575683594
3142 3.852341413497925
3143 3.9278879165649414
3144 3.8117105960845947
3145 3.7067642211914062
3146 3.7920725345611572
3147 3.739508867263794
3148 3.880689859390259
3149 3.7761619091033936
3150 3.794827699661255
3151 3.6934237480163574
3152 3.7181038856506348
3153 3.9474940299987793
3154 3.794829845428467
3155 3.789461612701416
3156 3.8695316314697266
3157 3.708028793334961
3158 3.879974603652954
3159 3.851255178451538
3160 3.9400765895843506
3161 3.9198052883148193
3162 3.944612979888916
3163 3.954562187194824
3164 3.9020514488220215
3165 3.982792854309082
3166 3.9171578884124756
3167 3.900481939315796
3168 4.018977165222168
3169 4.004552364349365
3170 3.8649814128875732
3171 4.059627532958984
3172 4.1040425300598145
3173 3.985867977142334
3174 3.995151996612549
3175 3.905064821243286
3176 3.8505334854125977
3177 3.932570695877075
3178 3.8755428791046143
3179 3.9250807762145996
3180 3.9108479022979736
3181 3.8894765377044678
3182 4.01725959777832
3183 4.0001935958862305
3184 3.9526164531707764
3185 3.982997417449951
3186 3.9683592319488525
3187 3.9320971965789795
3188 3.805173873901367
3189 3.9326493740081787
3190 3.938838005065918
3191 3.9953553676605225
3192 3.9887003898620605
3193 3.9620859622955322
3194 3.8817570209503174
3195 3.96224045753479
3196 3.9388909339904785
3197 3.805093288421631
3198 3.8124094009399414
3199 3.8955631256103516
3200 4.003511905670166
3201 3.9984612464904785
3202 3.9623680114746094
3203 3.8936848640441895
3204 3.8371737003326416
3205 3.7916550636291504
3206 3.9564878940582275
3207 3.893821954727173
3208 4.003293514251709
3209 3.8410239219665527
3210 3.8547370433807373
3211 3.99285626411438
3212 3.863389015197754
3213 3.7816104888916016
3214 4.084430694580078
3215 3.9758334159851074
3216 3.8905820846557617
3217 3.905106782913208
3218 3.9803364276885986
3219 3.976804494857788
3220 3.9874494075775146
3221 4.035312175750732
3222 4.046681880950928
3223 3.994554042816162
3224 3.971888303756714
3225 4.003853797912598
3226 4.060800075531006
3227 4.161038875579834
3228 3.983872890472412
3229 3.795342445373535
3230 3.773360252380371
3231 3.9814014434814453
3232 4.0078558921813965
3233 3.916245460510254
3234 3.801787853240967
3235 3.919325113296509
3236 3.860265016555786
3237 3.8689284324645996
3238 3.870823621749878
3239 3.949610948562622
3240 4.024226188659668
3241 3.9675981998443604
3242 3.9193992614746094
3243 3.9898202419281006
3244 3.7793257236480713
3245 3.827296018600464
3246 3.9142723083496094
3247 4.017323017120361
3248 3.9135797023773193
3249 3.882272243499756
3250 3.8284082412719727
3251 3.9542200565338135
3252 3.8822600841522217
3253 3.864612579345703
3254 3.917795181274414
3255 3.7759459018707275
3256 3.87060546875
3257 3.8099284172058105
3258 3.7752981185913086
3259 3.9068074226379395
3260 3.887814998626709
3261 3.8434598445892334
3262 3.7936627864837646
3263 3.7766435146331787
3264 3.8083136081695557
3265 3.887054920196533
3266 3.9154975414276123
3267 3.821662425994873
3268 3.8341121673583984
3269 3.79184889793396
3270 3.7940239906311035
3271 3.8207225799560547
3272 3.7205727100372314
3273 3.648531675338745
3274 3.807529926300049
3275 3.7653346061706543
3276 3.7243573665618896
3277 3.7769999504089355
3278 3.7184791564941406
3279 3.6898505687713623
3280 3.794661283493042
3281 3.737748384475708
3282 3.9332964420318604
3283 3.8217501640319824
3284 3.7309296131134033
3285 3.8117856979370117
3286 3.8764781951904297
3287 3.7670536041259766
3288 3.9059693813323975
3289 3.889479637145996
3290 3.9175357818603516
3291 3.8914737701416016
3292 3.7414727210998535
3293 3.7589619159698486
3294 3.7844479084014893
3295 3.8786299228668213
3296 3.833641529083252
3297 3.797529935836792
3298 4.003124713897705
3299 3.895035982131958
3300 3.8485755920410156
3301 3.770800828933716
3302 3.8268282413482666
3303 3.7086334228515625
3304 3.7885091304779053
3305 3.890766143798828
3306 3.828688621520996
3307 3.806929111480713
3308 3.799956798553467
3309 3.780712366104126
3310 3.90433406829834
3311 3.782106876373291
3312 3.9226388931274414
3313 3.9501748085021973
3314 3.9714977741241455
3315 3.9636547565460205
3316 3.8915956020355225
3317 3.87841534614563
3318 3.8841304779052734
3319 3.8301093578338623
3320 3.8985466957092285
3321 3.9542081356048584
3322 3.8328869342803955
3323 3.900040864944458
3324 4.070923328399658
3325 4.075652122497559
3326 3.9032111167907715
3327 4.09369421005249
3328 4.038789749145508
3329 3.9954168796539307
3330 3.947347402572632
3331 4.122210502624512
3332 4.084014415740967
3333 4.016474723815918
3334 4.028261661529541
3335 4.128871440887451
3336 3.991636037826538
3337 4.040968894958496
3338 4.062210559844971
3339 4.2333784103393555
3340 4.053774356842041
3341 4.132981777191162
3342 4.178709506988525
3343 4.1169939041137695
3344 4.054370403289795
3345 4.032354831695557
3346 3.9724280834198
3347 3.9424428939819336
3348 3.9792840480804443
3349 4.034634113311768
3350 3.9982657432556152
3351 4.053936004638672
3352 3.962052345275879
3353 3.8705008029937744
3354 3.942725896835327
3355 3.7847039699554443
3356 3.9233927726745605
3357 4.064277172088623
3358 4.049773216247559
3359 4.0749735832214355
3360 3.896947145462036
3361 4.047333240509033
3362 4.063933372497559
3363 3.8763976097106934
3364 3.9447896480560303
3365 4.091899394989014
3366 4.10032844543457
3367 3.8658649921417236
3368 3.9635138511657715
3369 4.093636512756348
3370 4.032812118530273
3371 4.064014911651611
3372 4.187962055206299
3373 4.01799201965332
3374 4.015374183654785
3375 3.895355224609375
3376 3.843485116958618
3377 4.008528709411621
3378 3.877831220626831
3379 3.8765554428100586
3380 3.868281364440918
3381 3.9401307106018066
3382 3.8759729862213135
3383 4.023180961608887
3384 3.684358596801758
3385 3.79762601852417
3386 3.6941006183624268
3387 3.8030643463134766
3388 3.9159538745880127
3389 3.923574924468994
3390 3.7901971340179443
3391 4.110919952392578
3392 3.9578664302825928
3393 3.865445375442505
3394 3.93376088142395
3395 3.9178853034973145
3396 4.065865993499756
3397 4.074894428253174
3398 4.105198860168457
3399 3.9391329288482666
3400 4.110703468322754
3401 3.9038820266723633
3402 4.022212982177734
3403 4.102301120758057
3404 3.942986011505127
3405 4.088322162628174
3406 4.226430416107178
3407 4.173289775848389
3408 4.166804790496826
3409 4.327691555023193
3410 4.268823623657227
3411 4.312750339508057
3412 4.148582458496094
3413 4.196568489074707
3414 4.143221855163574
3415 4.166303634643555
3416 4.2034735679626465
3417 4.241825103759766
3418 4.255657196044922
3419 4.177200794219971
3420 4.032219886779785
3421 4.073593616485596
3422 4.084011554718018
3423 4.015612602233887
3424 4.032473087310791
3425 4.11027717590332
3426 4.002350807189941
3427 4.123470306396484
3428 4.083815097808838
3429 4.075692176818848
3430 3.9865920543670654
3431 3.878720760345459
3432 4.100627422332764
3433 4.177130222320557
3434 4.16132926940918
3435 4.066415786743164
3436 4.142502784729004
3437 4.190911769866943
3438 4.129064559936523
3439 4.173486709594727
3440 4.0817179679870605
3441 4.028648853302002
3442 4.17997407913208
3443 4.191617488861084
3444 4.207912921905518
3445 4.104398250579834
3446 4.088345050811768
3447 4.036892414093018
3448 3.933993101119995
3449 3.9632606506347656
3450 4.048100471496582
3451 4.012425422668457
3452 4.151754856109619
3453 3.845142364501953
3454 4.0118584632873535
3455 4.018106937408447
3456 4.003922462463379
3457 3.959074020385742
3458 4.081631183624268
3459 4.101566314697266
3460 4.102444648742676
3461 3.97829008102417
3462 3.951578140258789
3463 3.995896577835083
3464 4.124269485473633
3465 3.970888614654541
3466 3.820392370223999
3467 3.8826711177825928
3468 3.9836974143981934
3469 4.098886966705322
3470 4.046945095062256
3471 3.938443183898926
3472 3.9068305492401123
3473 3.9301505088806152
3474 4.060883522033691
3475 4.049859523773193
3476 4.066093921661377
3477 3.896669387817383
3478 3.9281625747680664
3479 4.101739883422852
3480 4.077141761779785
3481 4.129652500152588
3482 4.057441234588623
3483 3.9989285469055176
3484 4.038344860076904
3485 3.946948528289795
3486 4.002336025238037
3487 4.138600826263428
3488 4.113907337188721
3489 3.9046790599823
3490 3.988596200942993
3491 4.0691375732421875
3492 4.11309289932251
3493 4.056174278259277
3494 3.8859496116638184
3495 3.832033395767212
3496 3.8571817874908447
3497 3.8864333629608154
3498 3.7251975536346436
3499 3.7087438106536865
3500 3.717026710510254
3501 3.741007089614868
3502 3.7860679626464844
3503 3.816560983657837
3504 3.885246515274048
3505 3.757018566131592
3506 3.7059335708618164
3507 3.8137569427490234
3508 3.733515501022339
3509 3.867785692214966
3510 3.709841251373291
3511 3.7739553451538086
3512 3.826831102371216
3513 3.794044017791748
3514 3.7644710540771484
3515 3.7423698902130127
3516 3.798102378845215
3517 3.7160611152648926
3518 3.7784950733184814
3519 3.733280658721924
3520 3.782895803451538
3521 3.7953574657440186
3522 3.817150115966797
3523 3.739020586013794
3524 3.741847276687622
3525 3.692596673965454
3526 3.763922691345215
3527 3.8198022842407227
3528 3.847508668899536
3529 3.916372299194336
3530 3.766650915145874
3531 3.8645949363708496
3532 3.8929014205932617
3533 3.8821098804473877
3534 3.8990821838378906
3535 3.7632076740264893
3536 3.8394615650177
3537 3.8801229000091553
3538 3.961442470550537
3539 3.8315963745117188
3540 3.9322662353515625
3541 4.001192092895508
3542 3.9406332969665527
3543 3.8203117847442627
3544 3.86157488822937
3545 3.7560582160949707
3546 3.7811269760131836
3547 3.9733729362487793
3548 3.842949151992798
3549 3.795973062515259
3550 3.9469797611236572
3551 3.8981423377990723
3552 4.016237735748291
3553 3.9496588706970215
3554 3.869077444076538
3555 4.109371185302734
3556 4.018430233001709
3557 3.841588020324707
3558 4.201448917388916
3559 3.8872151374816895
3560 3.855503797531128
3561 4.049232482910156
3562 3.9430956840515137
3563 3.8847556114196777
3564 3.9096615314483643
3565 3.7742908000946045
3566 3.959559679031372
3567 3.824277639389038
3568 3.7474687099456787
3569 3.7450978755950928
3570 3.780761241912842
3571 3.8109629154205322
3572 3.861659049987793
3573 3.9336061477661133
3574 3.8854544162750244
3575 3.9826600551605225
3576 3.827132225036621
3577 3.7845489978790283
3578 3.9529314041137695
3579 4.081307888031006
3580 3.9290807247161865
3581 3.8960719108581543
3582 3.7784924507141113
3583 3.7525339126586914
3584 3.892545223236084
3585 3.838402509689331
3586 3.885183572769165
3587 3.899660348892212
3588 3.8960204124450684
3589 3.8396339416503906
3590 3.807802200317383
3591 3.912656307220459
3592 3.756486177444458
3593 3.8900198936462402
3594 3.860645294189453
3595 3.9908740520477295
3596 3.9794108867645264
3597 4.0695881843566895
3598 4.007307529449463
3599 3.9733738899230957
3600 3.9352457523345947
3601 3.9978690147399902
3602 3.944187879562378
3603 4.023967742919922
3604 3.8028125762939453
3605 3.909926176071167
3606 3.9914190769195557
3607 3.893178701400757
3608 4.052618980407715
3609 4.112246990203857
3610 4.073749542236328
3611 4.004302024841309
3612 3.953969955444336
3613 4.058781147003174
3614 3.972001075744629
3615 3.9095640182495117
3616 3.783630847930908
3617 3.8875062465667725
3618 4.017397403717041
3619 3.902723789215088
3620 4.020993232727051
3621 4.105102062225342
3622 4.0985541343688965
3623 4.041675090789795
3624 3.932969808578491
3625 3.948089838027954
3626 3.82879376411438
3627 3.8481364250183105
3628 3.9438624382019043
3629 3.7211174964904785
3630 3.6613380908966064
3631 3.8382134437561035
3632 3.8842685222625732
3633 3.9477858543395996
3634 3.900938034057617
3635 3.8026797771453857
3636 3.940272569656372
3637 3.7816131114959717
3638 3.9515881538391113
3639 3.7572267055511475
3640 3.890187978744507
3641 3.8194899559020996
3642 3.8809702396392822
3643 3.819390296936035
3644 3.865863561630249
3645 3.7812650203704834
3646 3.9513602256774902
3647 3.852285146713257
3648 3.8298799991607666
3649 3.8840415477752686
3650 3.8799452781677246
3651 3.8241169452667236
3652 3.910943031311035
3653 3.8675475120544434
3654 3.908964157104492
3655 3.8612430095672607
3656 3.903165102005005
3657 3.8996405601501465
3658 3.8998866081237793
3659 3.8269176483154297
3660 3.8026578426361084
3661 3.7726988792419434
3662 3.702528953552246
3663 3.634819507598877
3664 3.846473217010498
3665 3.878540515899658
3666 3.9850587844848633
3667 3.8344078063964844
3668 3.873213291168213
3669 3.9667375087738037
3670 3.8506979942321777
3671 3.8915390968322754
3672 3.9465200901031494
3673 4.018636703491211
3674 3.8924267292022705
3675 3.96742844581604
3676 3.9964373111724854
3677 3.8853018283843994
3678 3.851766586303711
3679 3.7672791481018066
3680 3.8917951583862305
3681 4.017348289489746
3682 3.7978122234344482
3683 3.75337553024292
3684 3.7717931270599365
3685 3.931960344314575
3686 3.992337703704834
3687 3.8193254470825195
3688 3.9031660556793213
3689 3.879735231399536
3690 3.7658028602600098
3691 3.8735311031341553
3692 3.8003087043762207
3693 3.748882293701172
3694 3.9289042949676514
3695 3.987673044204712
3696 3.855653762817383
3697 3.9003472328186035
3698 3.913007974624634
3699 3.831476926803589
3700 3.9394195079803467
3701 3.954486131668091
3702 3.908843517303467
3703 3.864302396774292
3704 3.7687745094299316
3705 4.090322017669678
3706 3.9538190364837646
3707 4.049054145812988
3708 3.931687593460083
3709 3.9723191261291504
3710 3.883148670196533
3711 4.069790363311768
3712 4.0412278175354
3713 3.9271187782287598
3714 4.000799179077148
3715 3.9783225059509277
3716 3.8532938957214355
3717 3.785000801086426
3718 3.829909086227417
3719 3.666282892227173
3720 3.874762535095215
3721 3.8701815605163574
3722 3.9466848373413086
3723 3.873244285583496
3724 3.7507035732269287
3725 4.0730061531066895
3726 3.846921443939209
3727 3.7608137130737305
3728 4.015713214874268
3729 3.9273390769958496
3730 3.967616319656372
3731 3.851017475128174
3732 3.8511605262756348
3733 3.827446222305298
3734 3.817762851715088
3735 3.71470046043396
3736 3.7774388790130615
3737 3.759674310684204
3738 3.8966784477233887
3739 3.9133596420288086
3740 3.8885061740875244
3741 3.7506866455078125
3742 3.733660936355591
3743 3.7059082984924316
3744 3.698697328567505
3745 3.7945592403411865
3746 3.854206085205078
3747 4.045445442199707
3748 3.836869716644287
3749 3.7804486751556396
3750 3.820482015609741
3751 3.915250301361084
3752 3.894914150238037
3753 3.770294666290283
3754 3.771949052810669
3755 3.7262821197509766
3756 3.7562339305877686
3757 3.9342072010040283
3758 3.779275417327881
3759 3.9503610134124756
3760 3.9095277786254883
3761 3.8503000736236572
3762 3.9019010066986084
3763 3.7996864318847656
3764 3.973464012145996
3765 3.9393398761749268
3766 3.8394603729248047
3767 3.9898338317871094
3768 4.017772674560547
3769 3.8941893577575684
3770 3.9910736083984375
3771 3.7554352283477783
3772 3.8833212852478027
3773 3.893225908279419
3774 3.9288864135742188
3775 3.934415817260742
3776 3.974229574203491
3777 3.841837167739868
3778 3.871518611907959
3779 3.9639627933502197
3780 3.945314645767212
3781 3.833911895751953
3782 3.9343063831329346
3783 3.7423553466796875
3784 3.84600830078125
3785 3.8301846981048584
3786 3.929924726486206
3787 3.942519426345825
3788 3.8625943660736084
3789 3.85941481590271
3790 3.8839070796966553
3791 3.7545413970947266
3792 3.7492644786834717
3793 3.843794107437134
3794 3.9128358364105225
3795 3.7951269149780273
3796 3.8198399543762207
3797 3.739797592163086
3798 3.996270179748535
3799 3.8578922748565674
3800 3.804150342941284
3801 3.981882095336914
3802 3.7760157585144043
3803 3.747070789337158
3804 3.837817907333374
3805 3.8894150257110596
3806 3.7941806316375732
3807 3.8319435119628906
3808 3.7189512252807617
3809 3.8283743858337402
3810 3.755439281463623
3811 3.8000078201293945
3812 3.789790630340576
3813 3.7543177604675293
3814 3.874114990234375
3815 3.749514102935791
3816 3.6510708332061768
3817 3.9330058097839355
3818 3.914882183074951
3819 3.715430974960327
3820 3.7406866550445557
3821 3.799900770187378
3822 3.8202147483825684
3823 3.871577262878418
3824 3.7714905738830566
3825 3.7724907398223877
3826 3.8690755367279053
3827 3.8209214210510254
3828 3.8530235290527344
3829 3.864365816116333
3830 3.8202366828918457
3831 3.6856348514556885
3832 3.786098003387451
3833 3.694780111312866
3834 3.735042095184326
3835 3.752962827682495
3836 3.966529607772827
3837 3.826695680618286
3838 3.8302793502807617
3839 3.966019868850708
3840 3.861328125
3841 3.8787918090820312
3842 3.823967933654785
3843 3.8500759601593018
3844 3.8419077396392822
3845 3.7233529090881348
3846 3.839320421218872
3847 3.7899391651153564
3848 3.7870707511901855
3849 3.82106614112854
3850 3.855868339538574
3851 3.8603053092956543
3852 3.9230897426605225
3853 3.830024003982544
3854 3.7740108966827393
3855 3.8047075271606445
3856 3.797173261642456
3857 3.8246068954467773
3858 3.8953802585601807
3859 3.8504230976104736
3860 3.687915086746216
3861 3.865449905395508
3862 3.887533187866211
3863 3.8401782512664795
3864 3.989772081375122
3865 3.6874945163726807
3866 3.8502514362335205
3867 3.8194875717163086
3868 3.7334532737731934
3869 3.8554139137268066
3870 3.7735791206359863
3871 3.7286245822906494
3872 3.889496326446533
3873 3.794097900390625
3874 3.8088645935058594
3875 3.8277978897094727
3876 3.906972646713257
3877 3.7935283184051514
3878 3.8998284339904785
3879 3.8969199657440186
3880 3.7992217540740967
3881 3.8711655139923096
3882 3.8336262702941895
3883 3.8641467094421387
3884 3.838524580001831
3885 3.879737138748169
3886 3.955385208129883
3887 3.82841157913208
3888 3.810299873352051
3889 3.830202102661133
3890 3.9046638011932373
3891 3.9874298572540283
3892 3.9417824745178223
3893 3.8574531078338623
3894 4.025173664093018
3895 3.848747730255127
3896 3.897047758102417
3897 3.905348539352417
3898 3.7297301292419434
3899 3.710268974304199
3900 3.8690030574798584
3901 3.9962806701660156
3902 3.820923328399658
3903 3.915705680847168
3904 3.909714460372925
3905 4.06207799911499
3906 4.012424945831299
3907 3.998413562774658
3908 3.9202325344085693
3909 4.082854747772217
3910 3.9405243396759033
3911 3.8977413177490234
3912 3.8345181941986084
3913 3.979163885116577
3914 3.89023494720459
3915 4.058037757873535
3916 3.8813023567199707
3917 3.8876771926879883
3918 3.8874928951263428
3919 3.955864191055298
3920 3.906782865524292
3921 4.017055034637451
3922 3.959233045578003
3923 4.011775493621826
3924 3.9835023880004883
3925 3.947294235229492
3926 3.9839816093444824
3927 3.9927403926849365
3928 4.173787593841553
3929 3.9508349895477295
3930 4.0834174156188965
3931 4.073153972625732
3932 3.98701548576355
3933 4.001825332641602
3934 3.9458303451538086
3935 3.8491594791412354
3936 4.032343864440918
3937 3.922139883041382
3938 4.071420192718506
3939 3.9512879848480225
3940 3.828448534011841
3941 3.7976198196411133
3942 3.9821858406066895
3943 3.936035633087158
3944 3.803710699081421
3945 3.8060877323150635
3946 3.852004051208496
3947 3.9190945625305176
3948 4.024842739105225
3949 3.906674861907959
3950 3.9371261596679688
3951 3.9126734733581543
3952 3.8818445205688477
3953 3.8254778385162354
3954 3.946359157562256
3955 4.014020919799805
3956 4.052330493927002
3957 3.9574105739593506
3958 3.9309816360473633
3959 3.9788880348205566
3960 4.0088791847229
3961 3.90667986869812
3962 3.8900234699249268
3963 4.0034942626953125
3964 3.9886507987976074
3965 4.051302909851074
3966 4.086070537567139
3967 4.07438850402832
3968 4.012678623199463
3969 3.917952537536621
3970 3.926950216293335
3971 4.149644374847412
3972 4.15620756149292
3973 4.112236976623535
3974 4.084100246429443
3975 3.9867048263549805
3976 4.044161796569824
3977 4.106682300567627
3978 4.083937644958496
3979 4.149258136749268
3980 4.091606616973877
3981 4.090901851654053
3982 3.9894611835479736
3983 3.914635419845581
3984 4.002590656280518
3985 4.0727386474609375
3986 4.0914998054504395
3987 4.0820631980896
3988 4.066575527191162
3989 4.087191581726074
3990 4.117369651794434
3991 4.043099880218506
3992 4.170443058013916
3993 4.19414758682251
3994 4.011820316314697
3995 4.076045989990234
3996 4.13765811920166
3997 4.001387596130371
3998 4.127345561981201
3999 4.147507667541504
4000 4.167102813720703
4001 4.065672397613525
4002 4.1069207191467285
4003 4.13015604019165
4004 4.149104118347168
4005 4.096312999725342
4006 4.017945766448975
4007 4.053530216217041
4008 4.077160835266113
4009 4.066448211669922
4010 4.037875175476074
4011 4.131610870361328
4012 4.144508361816406
4013 4.063769817352295
4014 4.075929641723633
4015 4.148739814758301
4016 4.159517765045166
4017 3.9565536975860596
4018 3.8907620906829834
4019 4.054398059844971
4020 4.110417366027832
4021 4.007073879241943
4022 4.0636467933654785
4023 4.169584274291992
4024 4.124449253082275
4025 4.103747844696045
4026 4.076369285583496
4027 4.0687127113342285
4028 4.095096111297607
4029 3.9422197341918945
4030 4.002091407775879
4031 4.045641899108887
4032 4.182446479797363
4033 4.040283203125
4034 4.1734747886657715
4035 4.057223320007324
4036 4.113667011260986
4037 4.027378559112549
4038 4.171298980712891
4039 4.079527378082275
4040 4.029482364654541
4041 3.9324326515197754
4042 4.148454666137695
4043 4.0065507888793945
4044 4.0363664627075195
4045 4.083137035369873
4046 4.118988513946533
4047 3.951070785522461
4048 4.040739059448242
4049 4.140902519226074
4050 4.155802249908447
4051 4.084466934204102
4052 4.089907646179199
4053 3.9627652168273926
4054 4.022408485412598
4055 3.9060075283050537
4056 3.936022996902466
4057 3.9557435512542725
4058 3.9663259983062744
4059 3.926889181137085
4060 3.981337308883667
4061 4.021965503692627
4062 4.156763076782227
4063 4.093261241912842
4064 3.991086006164551
4065 3.9955902099609375
4066 4.036749839782715
4067 4.098899841308594
4068 4.133824348449707
4069 4.197572708129883
4070 4.06762170791626
4071 4.085953712463379
4072 3.9389209747314453
4073 3.9633162021636963
4074 4.105957508087158
4075 3.932887554168701
4076 4.050941467285156
4077 4.0725789070129395
4078 3.9001924991607666
4079 3.8535008430480957
4080 3.9087612628936768
4081 3.869070291519165
4082 4.079505443572998
4083 3.968245506286621
4084 4.120152950286865
4085 3.856497287750244
4086 4.035684585571289
4087 4.068601131439209
4088 3.913184881210327
4089 4.044235706329346
4090 3.8510193824768066
4091 3.7999117374420166
4092 3.9716882705688477
4093 3.9260687828063965
4094 3.9416205883026123
4095 3.8525333404541016
4096 4.020954608917236
4097 4.061986923217773
4098 3.945610523223877
4099 3.9845173358917236
4100 3.951075315475464
4101 3.9645814895629883
4102 3.902780294418335
4103 3.954991102218628
4104 3.7839200496673584
4105 3.937162160873413
4106 3.90834641456604
4107 3.7784483432769775
4108 3.9435577392578125
4109 3.914691686630249
4110 3.9785993099212646
4111 3.813866376876831
4112 3.8894500732421875
4113 3.9457361698150635
4114 3.9019477367401123
4115 3.8231475353240967
4116 3.8796515464782715
4117 3.839507818222046
4118 3.895090341567993
4119 3.9094762802124023
4120 3.9258718490600586
4121 4.006665229797363
4122 3.9314892292022705
4123 3.9666543006896973
4124 3.977104902267456
4125 4.02461051940918
4126 4.005701065063477
4127 4.025456428527832
4128 4.003423690795898
4129 4.0163116455078125
4130 3.9144041538238525
4131 4.130152225494385
4132 3.9849588871002197
4133 3.9616265296936035
4134 3.934453248977661
4135 3.948469877243042
4136 4.066529750823975
4137 3.9936134815216064
4138 4.007220268249512
4139 3.929914712905884
4140 3.9545485973358154
4141 4.0086493492126465
4142 3.924567222595215
4143 3.963364362716675
4144 3.919715642929077
4145 4.008635997772217
4146 4.03887939453125
4147 4.051736831665039
4148 4.118106842041016
4149 3.9889771938323975
4150 4.103052616119385
4151 3.8670358657836914
4152 3.984880208969116
4153 4.105556964874268
4154 3.960418939590454
4155 3.974348783493042
4156 3.9398443698883057
4157 4.1239013671875
4158 4.14963960647583
4159 4.006406307220459
4160 4.056922912597656
4161 4.0469865798950195
4162 3.9775586128234863
4163 3.910869836807251
4164 4.024426460266113
4165 3.9666287899017334
4166 3.8869211673736572
4167 3.948230504989624
4168 3.8262195587158203
4169 3.9275810718536377
4170 4.024511814117432
4171 3.959648847579956
4172 3.940213680267334
4173 3.954899549484253
4174 4.039687156677246
4175 3.8218600749969482
4176 4.003798484802246
4177 3.9263877868652344
4178 3.7955024242401123
4179 3.887486457824707
4180 3.8005528450012207
4181 3.8338170051574707
4182 3.9582674503326416
4183 3.9886324405670166
4184 4.048539638519287
4185 4.017104148864746
4186 3.977095603942871
4187 3.8786098957061768
4188 3.8686084747314453
4189 3.878192663192749
4190 4.043086051940918
4191 3.9884755611419678
4192 3.757077932357788
4193 3.8666090965270996
4194 3.861753225326538
4195 4.034060955047607
4196 3.9516196250915527
4197 4.00725793838501
4198 3.971904754638672
4199 3.909050464630127
4200 3.9636332988739014
4201 3.72188663482666
4202 3.9921419620513916
4203 3.819061040878296
4204 3.6874642372131348
4205 3.8263180255889893
4206 3.8297996520996094
4207 3.797370195388794
4208 3.866481065750122
4209 4.028555393218994
4210 3.9126760959625244
4211 3.845876693725586
4212 3.8265323638916016
4213 3.8203330039978027
4214 3.885370969772339
4215 3.753666639328003
4216 3.845764398574829
4217 3.8781750202178955
4218 3.859210252761841
4219 3.8105762004852295
4220 3.8839056491851807
4221 3.9945452213287354
4222 3.915250539779663
4223 4.028848171234131
4224 3.852942943572998
4225 3.980769395828247
4226 3.8573291301727295
4227 3.819303274154663
4228 3.977431058883667
4229 3.877105712890625
4230 3.8918893337249756
4231 4.079992294311523
4232 3.988949775695801
4233 3.9589619636535645
4234 3.9965391159057617
4235 3.9330711364746094
4236 3.7451069355010986
4237 3.893651008605957
4238 3.815401792526245
4239 3.707446336746216
4240 3.9050612449645996
4241 3.7710201740264893
4242 3.825882911682129
4243 3.890282392501831
4244 3.8729820251464844
4245 3.7946839332580566
4246 3.878037929534912
4247 3.6872899532318115
4248 3.7955081462860107
4249 3.8280892372131348
4250 3.896688222885132
4251 3.8194634914398193
4252 3.9232420921325684
4253 3.946492910385132
4254 3.9934332370758057
4255 3.881789445877075
4256 3.9079599380493164
4257 3.840207815170288
4258 3.8045413494110107
4259 3.985367774963379
4260 3.957692861557007
4261 3.9124412536621094
4262 3.8700473308563232
4263 3.9943883419036865
4264 3.829510450363159
4265 3.905111312866211
4266 3.7995264530181885
4267 4.009115219116211
4268 3.883044958114624
4269 4.007447242736816
4270 3.9021756649017334
4271 3.7181737422943115
4272 3.7392401695251465
4273 3.838813066482544
4274 3.8479788303375244
4275 3.75302791595459
4276 3.906153440475464
4277 3.8519468307495117
4278 3.8144328594207764
4279 3.8329780101776123
4280 3.841639518737793
4281 3.8305864334106445
4282 3.938770055770874
4283 3.8150439262390137
4284 3.7913777828216553
4285 3.8905794620513916
4286 3.6477105617523193
4287 3.8663127422332764
4288 3.862542152404785
4289 3.790403127670288
4290 4.023375034332275
4291 3.8627781867980957
4292 3.7986252307891846
4293 3.760296106338501
4294 3.8803162574768066
4295 3.831352949142456
4296 3.780333995819092
4297 3.9170870780944824
4298 3.8750314712524414
4299 3.8523244857788086
4300 3.92059063911438
4301 3.898869037628174
4302 3.8095529079437256
4303 3.837946653366089
4304 3.9861202239990234
4305 3.9658730030059814
4306 3.9894444942474365
4307 3.8241591453552246
4308 3.867979049682617
4309 3.842514991760254
4310 3.747889518737793
4311 3.721771478652954
4312 3.6430931091308594
4313 3.950582981109619
4314 3.8938143253326416
4315 3.688892364501953
4316 3.9541072845458984
4317 3.7908318042755127
4318 3.9280753135681152
4319 3.904994487762451
4320 3.7920920848846436
4321 3.8995165824890137
4322 3.9206061363220215
4323 3.892069101333618
4324 3.827064275741577
4325 3.951908826828003
4326 3.9468889236450195
4327 3.830451250076294
4328 3.835625171661377
4329 3.9556703567504883
4330 3.7845935821533203
4331 3.9669554233551025
4332 3.8496296405792236
4333 3.84578275680542
4334 3.9166061878204346
4335 3.9358508586883545
4336 3.832394599914551
4337 4.005822658538818
4338 3.8934249877929688
4339 3.9370920658111572
4340 3.6870570182800293
4341 3.9128220081329346
4342 3.793156862258911
4343 3.81439471244812
4344 3.8099610805511475
4345 3.7985763549804688
4346 3.890892505645752
4347 3.8995838165283203
4348 3.8153321743011475
4349 3.8921468257904053
4350 3.8235182762145996
4351 3.764735698699951
4352 3.752183437347412
4353 3.6788547039031982
4354 3.8937134742736816
4355 3.9455106258392334
4356 3.9597349166870117
4357 3.903813362121582
4358 3.9675450325012207
4359 3.804131031036377
4360 3.9163670539855957
4361 3.8905415534973145
4362 3.9879157543182373
4363 3.9227707386016846
4364 3.9404921531677246
4365 4.074460983276367
4366 4.025146484375
4367 3.9875075817108154
4368 3.9041748046875
4369 3.8115651607513428
4370 3.8852996826171875
4371 3.884350299835205
4372 3.888315439224243
4373 3.7959401607513428
4374 3.8096272945404053
4375 3.898123025894165
4376 3.8124279975891113
4377 3.859853744506836
4378 3.7303056716918945
4379 3.8449511528015137
4380 3.8211982250213623
4381 3.7931857109069824
4382 3.793858528137207
4383 3.72113299369812
4384 3.79526948928833
4385 3.7724099159240723
4386 3.8544304370880127
4387 3.750792980194092
4388 3.877857208251953
4389 3.8800241947174072
4390 3.9302494525909424
4391 4.017196178436279
4392 3.868190050125122
4393 3.9316864013671875
4394 3.836397647857666
4395 3.826948404312134
4396 3.9037230014801025
4397 3.8783199787139893
4398 3.8076229095458984
4399 3.9012696743011475
4400 3.9931037425994873
4401 3.866166830062866
4402 3.8665497303009033
4403 3.9618263244628906
4404 4.049807548522949
4405 3.9297380447387695
4406 3.9358179569244385
4407 3.811190366744995
4408 3.857783317565918
4409 3.8541407585144043
4410 3.983231782913208
4411 4.1031107902526855
4412 4.054904937744141
4413 3.9325382709503174
4414 3.9864790439605713
4415 4.015260696411133
4416 3.9349403381347656
4417 4.047287940979004
4418 4.089908123016357
4419 3.963644504547119
4420 3.9924733638763428
4421 4.086033821105957
4422 3.9558210372924805
4423 3.9578702449798584
4424 3.992332935333252
4425 3.9186627864837646
4426 3.9954793453216553
4427 3.950221061706543
4428 3.8525938987731934
4429 3.9858415126800537
4430 3.9266419410705566
4431 3.9481706619262695
4432 3.7873764038085938
4433 3.863605499267578
4434 3.9084863662719727
4435 3.9235692024230957
4436 4.010094165802002
4437 4.0192718505859375
4438 4.0286664962768555
4439 3.85036563873291
4440 3.92885684967041
4441 3.9447877407073975
4442 3.973125696182251
4443 3.8543076515197754
4444 3.9378790855407715
4445 3.9343035221099854
4446 4.031908988952637
4447 3.864272356033325
4448 3.9228029251098633
4449 4.045263767242432
4450 4.038965702056885
4451 4.221895694732666
4452 4.120708465576172
4453 4.064864635467529
4454 3.998493194580078
4455 4.066333293914795
4456 4.096339702606201
4457 4.083967208862305
4458 4.100520610809326
4459 4.091666221618652
4460 4.07642936706543
4461 4.222920894622803
4462 4.161583423614502
4463 4.156559944152832
4464 4.115421772003174
4465 4.168575286865234
4466 4.162528991699219
4467 4.1232194900512695
4468 4.1187849044799805
4469 4.1025285720825195
4470 4.040452480316162
4471 4.085800647735596
4472 3.978440761566162
4473 4.076717853546143
4474 4.1325249671936035
4475 4.071686744689941
4476 4.157994270324707
4477 4.099668025970459
4478 3.95017671585083
4479 3.9730632305145264
4480 4.055229187011719
4481 3.8910465240478516
4482 3.9918277263641357
4483 4.118893623352051
4484 3.9617466926574707
4485 3.950828790664673
4486 3.915271520614624
4487 3.9876041412353516
4488 4.149535655975342
4489 4.039429187774658
4490 4.118689060211182
4491 3.8805994987487793
4492 4.080325603485107
4493 4.087449550628662
4494 4.0320611000061035
4495 4.067193984985352
4496 3.9184257984161377
4497 3.8506553173065186
4498 3.7848355770111084
4499 3.943715810775757
4500 3.878605365753174
4501 3.9021239280700684
4502 3.9549543857574463
4503 3.8554067611694336
4504 3.8913605213165283
4505 3.9390206336975098
4506 3.9202096462249756
4507 4.181368827819824
4508 4.040237903594971
4509 4.105555057525635
4510 3.996594190597534
4511 3.980983018875122
4512 4.003576278686523
4513 3.9472599029541016
4514 4.030869007110596
4515 3.9197216033935547
4516 3.943645477294922
4517 3.9992318153381348
4518 4.01984167098999
4519 4.007889747619629
4520 3.9441919326782227
4521 3.961115598678589
4522 4.160580635070801
4523 4.1146955490112305
4524 3.9856984615325928
4525 3.9441816806793213
4526 4.072463035583496
4527 3.8551557064056396
4528 3.9195685386657715
4529 3.9269676208496094
4530 3.9341952800750732
4531 3.8847897052764893
4532 3.9761834144592285
4533 4.010446548461914
4534 3.972180128097534
4535 3.970940589904785
4536 3.9397058486938477
4537 3.9007582664489746
4538 3.790351629257202
4539 4.016516208648682
4540 3.9949471950531006
4541 3.968942880630493
4542 3.813300848007202
4543 4.002076625823975
4544 4.042718410491943
4545 3.943171739578247
4546 3.9082884788513184
4547 3.959956169128418
4548 3.917059898376465
4549 4.0067877769470215
4550 3.9390454292297363
4551 3.9236581325531006
4552 4.161312580108643
4553 4.059793949127197
4554 3.995393753051758
4555 4.034171104431152
4556 4.006861686706543
4557 4.051083564758301
4558 4.094142913818359
4559 3.999739170074463
4560 3.8957931995391846
4561 3.9482216835021973
4562 3.807202100753784
4563 3.9189860820770264
4564 3.9585213661193848
4565 3.9122889041900635
4566 4.016672611236572
4567 4.083615779876709
4568 4.017338275909424
4569 4.024022102355957
4570 3.9280588626861572
4571 3.971008777618408
4572 4.088000774383545
4573 4.326136112213135
4574 3.889040231704712
4575 3.914793014526367
4576 4.03787899017334
4577 3.961422920227051
4578 4.01913595199585
4579 3.887390375137329
4580 3.969130277633667
4581 3.939291477203369
4582 3.8284478187561035
4583 3.9004876613616943
4584 3.880880355834961
4585 3.906498670578003
4586 3.8762784004211426
4587 3.8890702724456787
4588 3.8473401069641113
4589 3.8835501670837402
4590 3.8811423778533936
4591 3.9516875743865967
4592 3.9106311798095703
4593 3.760385036468506
4594 3.764718770980835
4595 3.727104663848877
4596 3.875804901123047
4597 3.77148175239563
4598 3.7719757556915283
4599 3.8538215160369873
4600 3.9076764583587646
4601 3.8466849327087402
4602 3.8858346939086914
4603 3.874980926513672
4604 3.8618669509887695
4605 3.887700080871582
4606 4.0026984214782715
4607 3.922236680984497
4608 3.974536418914795
4609 3.834543466567993
4610 3.9011669158935547
4611 4.01031494140625
4612 4.108974456787109
4613 4.124523639678955
4614 4.1321001052856445
4615 3.9898946285247803
4616 3.9513654708862305
4617 3.984710454940796
4618 3.9874117374420166
4619 3.974336862564087
4620 3.847872495651245
4621 3.902421474456787
4622 4.0493268966674805
4623 3.9549334049224854
4624 3.9730241298675537
4625 4.074551582336426
4626 4.0001301765441895
4627 4.058900833129883
4628 4.040447235107422
4629 4.059247016906738
4630 4.105572700500488
4631 4.005649566650391
4632 3.965245008468628
4633 3.9020073413848877
4634 4.067305088043213
4635 4.025669574737549
4636 3.9666900634765625
4637 4.145163059234619
4638 3.991595506668091
4639 4.1539177894592285
4640 4.03407621383667
4641 3.968337059020996
4642 3.8802895545959473
4643 4.009511470794678
4644 4.035366058349609
4645 4.004483222961426
4646 4.096724033355713
4647 4.082512378692627
4648 3.945844888687134
4649 3.9753565788269043
4650 3.9400434494018555
4651 4.179620742797852
4652 4.273894786834717
4653 4.144745826721191
4654 4.207638263702393
4655 4.13800573348999
4656 4.093690395355225
4657 4.190516948699951
4658 4.091703414916992
4659 4.086177825927734
4660 4.002256870269775
4661 4.1273980140686035
4662 4.090677261352539
4663 4.037502288818359
4664 3.9561760425567627
4665 4.074985027313232
4666 3.991438150405884
4667 3.988668441772461
4668 4.039156913757324
4669 3.9786314964294434
4670 3.8621275424957275
4671 3.973334550857544
4672 3.9857988357543945
4673 3.9976813793182373
4674 3.978883743286133
4675 4.166729927062988
4676 4.000488758087158
4677 3.9665589332580566
4678 3.7396469116210938
4679 3.921401023864746
4680 3.88735032081604
4681 3.9374914169311523
4682 4.185337543487549
4683 4.048852920532227
4684 4.046292304992676
4685 3.9927825927734375
4686 3.994981050491333
4687 3.9714438915252686
4688 4.008459091186523
4689 3.889425039291382
4690 4.0444464683532715
4691 4.103203773498535
4692 3.9225351810455322
4693 3.8577160835266113
4694 3.9291977882385254
4695 4.045377731323242
4696 3.973740577697754
4697 4.07616662979126
4698 4.115719318389893
4699 4.075097560882568
4700 3.9812545776367188
4701 3.9420766830444336
4702 4.020210266113281
4703 3.952674150466919
4704 4.014078140258789
4705 3.9634454250335693
4706 3.862269639968872
4707 3.8760340213775635
4708 4.0350236892700195
4709 4.003455638885498
4710 3.925140857696533
4711 3.9157955646514893
4712 3.907038927078247
4713 4.123773097991943
4714 4.117917537689209
4715 4.015961647033691
4716 3.9784650802612305
4717 3.9706294536590576
4718 3.9529905319213867
4719 4.038969039916992
4720 3.963829755783081
4721 4.062443733215332
4722 4.047055721282959
4723 3.921515703201294
4724 3.9647607803344727
4725 3.9948337078094482
4726 4.110720157623291
4727 4.015895843505859
4728 3.9354145526885986
4729 4.0363874435424805
4730 4.007464408874512
4731 3.9553098678588867
4732 4.093419075012207
4733 3.9783129692077637
4734 3.9760115146636963
4735 3.98422908782959
4736 4.027549743652344
4737 4.023458003997803
4738 4.036462306976318
4739 4.175779819488525
4740 4.00740385055542
4741 4.087342739105225
4742 4.074010372161865
4743 4.031325817108154
4744 3.8976542949676514
4745 3.984072685241699
4746 4.042845726013184
4747 3.9390785694122314
4748 3.9281818866729736
4749 3.853071689605713
4750 3.870121955871582
4751 3.9300012588500977
4752 3.8994810581207275
4753 3.9938366413116455
4754 3.9064481258392334
4755 3.8602371215820312
4756 3.987746238708496
4757 4.013613700866699
4758 4.048431873321533
4759 4.069238662719727
4760 4.241334915161133
4761 4.2360453605651855
4762 4.173713207244873
4763 4.166165828704834
4764 4.147065162658691
4765 4.267765522003174
4766 4.179579257965088
4767 4.113855838775635
4768 4.071272373199463
4769 4.168874740600586
4770 4.111250877380371
4771 3.948899269104004
4772 4.198112487792969
4773 3.993988037109375
4774 3.9643378257751465
4775 4.364309787750244
4776 4.129499435424805
4777 4.248034954071045
4778 4.277986526489258
4779 4.089227199554443
4780 4.015524864196777
4781 4.0513153076171875
4782 4.019253730773926
4783 4.022540092468262
4784 4.121284484863281
4785 4.106717109680176
4786 4.0108842849731445
4787 4.022090911865234
4788 3.903308868408203
4789 4.098537445068359
4790 3.9916038513183594
4791 4.037224769592285
4792 4.030893802642822
4793 3.9043381214141846
4794 4.056293964385986
4795 3.9428749084472656
4796 4.065056324005127
4797 4.097231388092041
4798 4.093037128448486
4799 4.033612251281738
4800 4.03450345993042
4801 4.037317752838135
4802 4.1391730308532715
4803 4.096200466156006
4804 4.038757801055908
4805 3.9912986755371094
4806 3.984563112258911
4807 3.9866855144500732
4808 4.083944320678711
4809 4.035407066345215
4810 4.027259826660156
4811 4.0069756507873535
4812 4.15287971496582
4813 4.027004718780518
4814 4.091949462890625
4815 3.9822235107421875
4816 3.882258653640747
4817 3.934913396835327
4818 3.878220319747925
4819 3.8864872455596924
4820 3.9650557041168213
4821 3.9125053882598877
4822 4.063756465911865
4823 4.07559871673584
4824 3.907672643661499
4825 3.8771443367004395
4826 3.9362165927886963
4827 4.054675579071045
4828 4.101241111755371
4829 4.0620646476745605
4830 4.066827297210693
4831 4.029450416564941
4832 4.100534915924072
4833 3.8742096424102783
4834 4.120039939880371
4835 4.0575642585754395
4836 4.040311813354492
4837 4.123061656951904
4838 4.241995334625244
4839 4.1451029777526855
4840 3.9901416301727295
4841 4.0277204513549805
4842 4.029508590698242
4843 4.075451850891113
4844 4.028966426849365
4845 4.051458358764648
4846 4.115644454956055
4847 4.0686116218566895
4848 4.152502059936523
4849 4.272948741912842
4850 4.062880516052246
4851 4.000932216644287
4852 4.07707405090332
4853 4.1022796630859375
4854 4.140758037567139
4855 4.1654887199401855
4856 4.234869480133057
4857 3.9579334259033203
4858 3.904346227645874
4859 4.025473594665527
4860 4.111742973327637
4861 3.996901035308838
4862 4.102474689483643
4863 4.181192398071289
4864 4.034638404846191
4865 4.084370136260986
4866 4.037125587463379
4867 4.153618335723877
4868 4.064303398132324
4869 4.100480079650879
4870 4.087279796600342
4871 4.133067607879639
4872 4.214418888092041
4873 4.010552406311035
4874 4.041501998901367
4875 3.996407985687256
4876 4.04369592666626
4877 3.960867166519165
4878 4.1096510887146
4879 4.186795711517334
4880 4.150292873382568
4881 4.1794514656066895
4882 3.9737298488616943
4883 4.037951946258545
4884 3.9680545330047607
4885 4.165195941925049
4886 4.061312675476074
4887 4.0608649253845215
4888 4.002737045288086
4889 4.045479774475098
4890 4.1232757568359375
4891 4.047031879425049
4892 4.1113152503967285
4893 4.11334228515625
4894 3.9230730533599854
4895 3.964939594268799
4896 4.210498332977295
4897 3.954394578933716
4898 3.999309778213501
4899 4.013636589050293
4900 3.9879963397979736
4901 4.032260894775391
4902 3.9660305976867676
4903 4.001355171203613
4904 4.156038761138916
4905 4.14145040512085
4906 4.064667224884033
4907 4.024702072143555
4908 4.042226791381836
4909 4.068543910980225
4910 3.980733633041382
4911 3.9118804931640625
4912 4.037680625915527
4913 3.973459482192993
4914 3.97670841217041
4915 4.040893077850342
4916 4.011324882507324
4917 4.115024566650391
4918 3.964017629623413
4919 4.030508518218994
4920 4.052141189575195
4921 3.971134662628174
4922 4.067301273345947
4923 4.038924694061279
4924 4.104974269866943
4925 3.986060619354248
4926 3.9837117195129395
4927 4.107975959777832
4928 3.9837517738342285
4929 4.02967643737793
4930 3.847996711730957
4931 3.9040870666503906
4932 3.959512710571289
4933 3.8727524280548096
4934 3.9392945766448975
4935 4.017216205596924
4936 4.002039432525635
4937 3.9260928630828857
4938 4.010040760040283
4939 3.946495771408081
4940 3.870033025741577
4941 3.903061628341675
4942 3.9037928581237793
4943 3.9516584873199463
4944 4.023594379425049
4945 3.977506160736084
4946 4.114809036254883
4947 3.9229159355163574
4948 3.864759683609009
4949 3.9206180572509766
4950 3.972601890563965
4951 4.041867733001709
4952 4.055638790130615
4953 4.026206016540527
4954 4.061630725860596
4955 4.080605983734131
4956 4.036520004272461
4957 4.141917705535889
4958 4.194960594177246
4959 4.235788345336914
4960 4.091708183288574
4961 4.069612979888916
4962 4.055543422698975
4963 4.164147853851318
4964 4.088542461395264
4965 4.01835823059082
4966 4.033499240875244
4967 3.9787960052490234
4968 3.96038556098938
4969 4.009690284729004
4970 3.9561944007873535
4971 3.9370741844177246
4972 3.9882192611694336
4973 4.038902759552002
4974 4.0404157638549805
4975 4.138028621673584
4976 4.033099174499512
4977 4.141578197479248
4978 4.004137992858887
4979 3.9905829429626465
4980 4.082268714904785
4981 4.095027446746826
4982 4.200826644897461
4983 4.114560127258301
4984 4.12456750869751
4985 4.0298380851745605
4986 3.9487948417663574
4987 3.962264060974121
4988 3.9997477531433105
4989 3.979914426803589
4990 4.062381744384766
4991 4.019848823547363
4992 4.089815139770508
4993 4.003696441650391
4994 4.15867805480957
4995 3.953463554382324
4996 4.009753227233887
4997 3.983717918395996
4998 3.9058332443237305
4999 4.072929382324219
5000 4.242489337921143
5001 4.149664878845215
5002 4.206542491912842
5003 4.15603494644165
5004 4.110926628112793
5005 4.324471473693848
5006 4.1361894607543945
5007 4.202221393585205
5008 4.157255172729492
5009 4.184435844421387
5010 4.079908847808838
5011 4.057031631469727
5012 4.111451148986816
5013 4.09359884262085
5014 4.093526363372803
5015 4.131705284118652
5016 4.259182929992676
5017 4.16100549697876
5018 4.1277289390563965
5019 4.026071548461914
5020 4.124613285064697
5021 4.062740802764893
5022 4.082924842834473
5023 4.052912712097168
5024 3.9829940795898438
5025 4.069787979125977
5026 4.138333320617676
5027 4.153522491455078
5028 4.04358434677124
5029 3.9278969764709473
5030 4.051670551300049
5031 4.060700416564941
5032 4.091688632965088
5033 4.087866306304932
5034 4.021127700805664
5035 4.200089454650879
5036 4.046670913696289
5037 4.035239219665527
5038 4.0886688232421875
5039 4.0328545570373535
5040 4.045642375946045
5041 4.1007537841796875
5042 4.117217063903809
5043 4.118405818939209
5044 4.055913925170898
5045 4.072906494140625
5046 4.0620222091674805
5047 4.1596999168396
5048 4.015336036682129
5049 4.115771293640137
5050 4.0675506591796875
5051 4.094379425048828
5052 4.107956886291504
5053 4.0759782791137695
5054 4.197706699371338
5055 4.168168067932129
5056 4.03517484664917
5057 3.9982900619506836
5058 4.072425842285156
5059 4.041479110717773
5060 4.019479274749756
5061 4.017820835113525
5062 4.064239978790283
5063 4.0249714851379395
5064 4.059792518615723
5065 3.92807674407959
5066 4.0469560623168945
5067 4.060074806213379
5068 4.025558948516846
5069 4.071881294250488
5070 4.0424699783325195
5071 4.044949054718018
5072 3.982233762741089
5073 4.002681732177734
5074 4.034947395324707
5075 4.054741382598877
5076 3.910896062850952
5077 4.040151119232178
5078 4.00722599029541
5079 3.910271167755127
5080 3.991763114929199
5081 3.9963269233703613
5082 4.031846046447754
5083 4.053542137145996
5084 3.9552223682403564
5085 4.00861120223999
5086 3.992845296859741
5087 3.99595308303833
5088 4.0375213623046875
5089 3.9765446186065674
5090 3.9583938121795654
5091 4.037693023681641
5092 3.9206111431121826
5093 3.9579479694366455
5094 4.0055060386657715
5095 4.088143825531006
5096 4.003572940826416
5097 3.9981496334075928
5098 4.043278694152832
5099 4.050369739532471
5100 4.0196990966796875
5101 3.9746084213256836
5102 3.97536301612854
5103 3.930919885635376
5104 3.895904302597046
5105 3.888805627822876
5106 3.96639084815979
5107 3.859128952026367
5108 3.9384958744049072
5109 3.992794990539551
5110 3.983703374862671
5111 4.004608154296875
5112 4.0229010581970215
5113 3.8948445320129395
5114 3.959287405014038
5115 3.8059847354888916
5116 4.0224385261535645
5117 4.002999782562256
5118 3.9399328231811523
5119 3.854862689971924
5120 3.986079454421997
5121 3.937633752822876
5122 4.003235816955566
5123 4.035216808319092
5124 3.973688840866089
5125 3.9432244300842285
5126 3.9464550018310547
5127 3.930180311203003
5128 3.919386386871338
5129 3.9852073192596436
5130 4.052990436553955
5131 3.97520112991333
5132 3.989860773086548
5133 4.050261497497559
5134 4.073056221008301
5135 3.8192148208618164
5136 4.020575046539307
5137 4.044967174530029
5138 3.977707624435425
5139 3.8841805458068848
5140 4.0100417137146
5141 3.826775550842285
5142 3.9011895656585693
5143 4.039375305175781
5144 3.920759677886963
5145 3.9712071418762207
5146 3.9875545501708984
5147 3.9001455307006836
5148 3.9905753135681152
5149 3.948107957839966
5150 4.019399166107178
5151 4.025460243225098
5152 3.9426429271698
5153 4.006565093994141
5154 4.02622652053833
5155 3.895608425140381
5156 3.952967405319214
5157 4.070534706115723
5158 3.8859663009643555
5159 3.9355456829071045
5160 3.9564313888549805
5161 3.9605162143707275
5162 4.005458831787109
5163 4.004937171936035
5164 3.979961633682251
5165 4.022517681121826
5166 3.966672897338867
5167 4.000888824462891
5168 4.033812999725342
5169 3.900191307067871
5170 3.9384548664093018
5171 3.944582939147949
5172 3.9112021923065186
5173 4.026462554931641
5174 3.955843687057495
5175 3.9523186683654785
5176 3.934511423110962
5177 3.8660781383514404
5178 3.8803091049194336
5179 3.954336643218994
5180 3.882042169570923
5181 3.944927930831909
5182 3.9314942359924316
5183 3.9712908267974854
5184 4.020717620849609
5185 3.948585033416748
5186 3.9350156784057617
5187 3.94948410987854
5188 4.053542137145996
5189 3.9501259326934814
5190 3.9378578662872314
5191 3.9034132957458496
5192 3.923377752304077
5193 3.9012465476989746
5194 3.8658058643341064
5195 3.956491231918335
5196 4.025099277496338
5197 3.928239107131958
5198 3.9554316997528076
5199 3.8923513889312744
5200 4.038887023925781
5201 3.9742414951324463
5202 3.9788565635681152
5203 3.9997823238372803
5204 3.8962721824645996
5205 3.9568276405334473
5206 3.9612653255462646
5207 3.872722864151001
5208 3.93056058883667
5209 3.7828545570373535
5210 3.892026424407959
5211 3.9707765579223633
5212 3.8361172676086426
5213 3.94231915473938
5214 3.954066753387451
5215 3.9137775897979736
5216 3.8316261768341064
5217 3.9295003414154053
5218 3.9726316928863525
5219 3.8485324382781982
5220 3.9228858947753906
5221 3.957333564758301
5222 3.9146013259887695
5223 3.8713064193725586
5224 3.9466471672058105
5225 3.9279963970184326
5226 3.9301865100860596
5227 3.844259023666382
5228 3.9272494316101074
5229 3.847447633743286
5230 3.960892915725708
5231 3.8554725646972656
5232 3.975851058959961
5233 3.913604736328125
5234 3.970315456390381
5235 3.9340505599975586
5236 3.913357973098755
5237 3.846858501434326
5238 3.8369455337524414
5239 4.018112659454346
5240 3.9610159397125244
5241 3.8685593605041504
5242 3.9251370429992676
5243 3.942513942718506
5244 3.8931968212127686
5245 3.862942934036255
5246 3.8186428546905518
5247 3.9499149322509766
5248 3.811009407043457
5249 3.958031415939331
5250 3.98991060256958
5251 3.823561668395996
5252 3.861393451690674
5253 3.7786917686462402
5254 3.898038148880005
5255 3.800780773162842
5256 3.9827282428741455
5257 3.8315038681030273
5258 3.891784906387329
5259 3.8595383167266846
5260 3.794785261154175
5261 3.9013118743896484
5262 3.921840190887451
5263 3.915627956390381
5264 3.8732967376708984
5265 3.8433492183685303
5266 3.886807680130005
5267 3.8519694805145264
5268 3.789773464202881
5269 3.9189674854278564
5270 3.8565940856933594
5271 3.922982692718506
5272 3.904803991317749
5273 3.834716320037842
5274 3.899273157119751
5275 3.8930890560150146
5276 3.9613471031188965
5277 3.8547332286834717
5278 3.9243991374969482
5279 3.8631510734558105
5280 4.003157615661621
5281 3.881119966506958
5282 3.812070846557617
5283 3.867489814758301
5284 3.87349534034729
5285 3.8288938999176025
5286 3.7924864292144775
5287 3.8467791080474854
5288 3.796802043914795
5289 3.8217873573303223
5290 3.8742706775665283
5291 3.7951161861419678
5292 3.8061485290527344
5293 3.877821445465088
5294 3.789344310760498
5295 3.7823662757873535
5296 3.8061654567718506
5297 3.7193212509155273
5298 3.84932541847229
5299 3.7526955604553223
5300 3.8519132137298584
5301 3.7713065147399902
5302 3.8060789108276367
5303 3.763206720352173
5304 3.8144006729125977
5305 3.811284065246582
5306 3.8145837783813477
5307 3.7641777992248535
5308 3.849541664123535
5309 3.808854341506958
5310 3.743985176086426
5311 3.7738258838653564
5312 3.868992805480957
5313 3.7508604526519775
5314 3.846592903137207
5315 3.7599666118621826
5316 3.8493776321411133
5317 3.823148727416992
5318 3.8146896362304688
5319 3.8112096786499023
5320 3.7982614040374756
5321 3.752284288406372
5322 3.68330979347229
5323 3.770124673843384
5324 3.8035995960235596
5325 3.848663806915283
5326 3.8010201454162598
5327 3.819901466369629
5328 3.807241916656494
5329 3.7246294021606445
5330 3.780967950820923
5331 3.861739158630371
5332 3.871227979660034
5333 3.79775071144104
5334 3.840151786804199
5335 3.827960968017578
5336 3.7373616695404053
5337 3.8065295219421387
5338 3.77484393119812
5339 3.814997434616089
5340 3.7086498737335205
5341 3.7800042629241943
5342 3.7968249320983887
5343 3.7810661792755127
5344 3.8485493659973145
5345 3.788726329803467
5346 3.906040906906128
5347 3.820706844329834
5348 3.6532177925109863
5349 3.727695941925049
5350 3.8577632904052734
5351 3.893868923187256
5352 3.9371471405029297
5353 3.757356882095337
5354 3.880207061767578
5355 3.770967960357666
5356 3.6753625869750977
5357 3.7106106281280518
5358 3.845518112182617
5359 3.812406063079834
5360 3.797480344772339
5361 3.7830889225006104
5362 3.857086181640625
5363 3.7693119049072266
5364 3.814859390258789
5365 3.8208212852478027
5366 3.6835756301879883
5367 3.7583587169647217
5368 3.7548649311065674
5369 3.717085838317871
5370 3.8443105220794678
5371 3.742586135864258
5372 3.784993886947632
5373 3.8052589893341064
5374 3.6632919311523438
5375 3.8389058113098145
5376 3.7731683254241943
5377 3.860383987426758
5378 3.7734344005584717
5379 3.7468276023864746
5380 3.6900672912597656
5381 3.7234725952148438
5382 3.8151466846466064
5383 3.726231813430786
5384 3.760157346725464
5385 3.6879656314849854
5386 3.778078317642212
5387 3.6770143508911133
5388 3.6587750911712646
5389 3.7578206062316895
5390 3.7026383876800537
5391 3.836909532546997
5392 3.667715072631836
5393 3.715031623840332
5394 3.7256340980529785
5395 3.7305781841278076
5396 3.7153027057647705
5397 3.569805145263672
5398 3.650134801864624
5399 3.7620582580566406
5400 3.7300655841827393
5401 3.714468002319336
5402 3.64613676071167
5403 3.7552459239959717
5404 3.739952325820923
5405 3.6862645149230957
5406 3.680499792098999
5407 3.607783794403076
5408 3.742003917694092
5409 3.538501501083374
5410 3.623997926712036
5411 3.6735875606536865
5412 3.643523693084717
5413 3.641401767730713
5414 3.698634624481201
5415 3.6126320362091064
5416 3.5974674224853516
5417 3.706963300704956
5418 3.6819262504577637
5419 3.5652053356170654
5420 3.6657068729400635
5421 3.6552138328552246
5422 3.493342161178589
5423 3.6005003452301025
5424 3.5845096111297607
5425 3.560131311416626
5426 3.619814157485962
5427 3.748819351196289
5428 3.730441093444824
5429 3.660987615585327
5430 3.640491247177124
5431 3.6615114212036133
5432 3.69889497756958
5433 3.6547272205352783
5434 3.631476640701294
5435 3.592036247253418
5436 3.7360804080963135
5437 3.677386522293091
5438 3.5584716796875
5439 3.704371213912964
5440 3.5797786712646484
5441 3.6833438873291016
5442 3.5510613918304443
5443 3.6226062774658203
5444 3.5358500480651855
5445 3.552577495574951
5446 3.6051344871520996
5447 3.4511401653289795
5448 3.5890326499938965
5449 3.5475103855133057
5450 3.564319133758545
5451 3.507009744644165
5452 3.6295008659362793
5453 3.664194107055664
5454 3.635735273361206
5455 3.722707986831665
5456 3.601062059402466
5457 3.5423238277435303
5458 3.636953115463257
5459 3.597541570663452
5460 3.5122427940368652
5461 3.4833459854125977
5462 3.5764710903167725
5463 3.5628890991210938
5464 3.5852272510528564
5465 3.6013214588165283
5466 3.4529149532318115
5467 3.6329216957092285
5468 3.69647216796875
5469 3.591944694519043
5470 3.5715513229370117
5471 3.590268850326538
5472 3.568528890609741
5473 3.4661190509796143
5474 3.6192431449890137
5475 3.4967339038848877
5476 3.617690324783325
5477 3.5823662281036377
5478 3.6225028038024902
5479 3.6329917907714844
5480 3.5207250118255615
5481 3.6637187004089355
5482 3.5660905838012695
5483 3.585724353790283
5484 3.5354349613189697
5485 3.5911738872528076
5486 3.6059627532958984
5487 3.4742417335510254
5488 3.7076570987701416
5489 3.591249704360962
5490 3.5504393577575684
5491 3.5189712047576904
5492 3.613569498062134
5493 3.5586814880371094
5494 3.5009942054748535
5495 3.5945191383361816
5496 3.597400665283203
5497 3.6435701847076416
5498 3.628465414047241
5499 3.562964677810669
5500 3.637834310531616
5501 3.587177276611328
5502 3.508932590484619
5503 3.580590009689331
5504 3.5624895095825195
5505 3.56689453125
5506 3.4757254123687744
5507 3.541367530822754
5508 3.566549777984619
5509 3.521965503692627
5510 3.58178448677063
5511 3.5615413188934326
5512 3.575615167617798
5513 3.649960994720459
5514 3.4853932857513428
5515 3.58594012260437
5516 3.5706441402435303
5517 3.4825868606567383
5518 3.510241985321045
5519 3.4668831825256348
5520 3.5009541511535645
5521 3.6229336261749268
5522 3.5419509410858154
5523 3.516408920288086
5524 3.4856607913970947
5525 3.6116690635681152
5526 3.528402328491211
5527 3.442639112472534
5528 3.574770450592041
5529 3.5465776920318604
5530 3.666240692138672
5531 3.597012758255005
5532 3.605485200881958
5533 3.481635332107544
5534 3.4590260982513428
5535 3.510934591293335
5536 3.5253541469573975
5537 3.4621827602386475
5538 3.5142574310302734
5539 3.5349037647247314
5540 3.4755377769470215
5541 3.458733081817627
5542 3.6011369228363037
5543 3.4624087810516357
5544 3.425438165664673
5545 3.4770219326019287
5546 3.578897476196289
5547 3.47762131690979
5548 3.555131673812866
5549 3.4449679851531982
5550 3.556769371032715
5551 3.4236648082733154
5552 3.522228956222534
5553 3.4321019649505615
5554 3.457819700241089
5555 3.4232563972473145
5556 3.5459587574005127
5557 3.4433422088623047
5558 3.471879720687866
5559 3.46862530708313
5560 3.442049741744995
5561 3.5061864852905273
5562 3.437711477279663
5563 3.539337158203125
5564 3.4367549419403076
5565 3.4955058097839355
5566 3.4807121753692627
5567 3.5272490978240967
5568 3.521803140640259
5569 3.3883371353149414
5570 3.5022668838500977
5571 3.492375373840332
5572 3.575117588043213
5573 3.4734749794006348
5574 3.452116012573242
5575 3.530639171600342
5576 3.575437307357788
5577 3.4612483978271484
5578 3.478694438934326
5579 3.4838504791259766
5580 3.648716449737549
5581 3.3709912300109863
5582 3.537686586380005
5583 3.449997901916504
5584 3.5794503688812256
5585 3.559889554977417
5586 3.507375717163086
5587 3.4964535236358643
5588 3.4526166915893555
5589 3.504973888397217
5590 3.5802559852600098
5591 3.5032219886779785
5592 3.566657781600952
5593 3.4880356788635254
5594 3.519749641418457
5595 3.3821358680725098
5596 3.390878200531006
5597 3.5018863677978516
5598 3.5217862129211426
5599 3.4667694568634033
5600 3.4711930751800537
5601 3.5063118934631348
5602 3.427945137023926
5603 3.4488677978515625
5604 3.4549925327301025
5605 3.4938759803771973
5606 3.407731056213379
5607 3.402432680130005
5608 3.3847851753234863
5609 3.4085097312927246
5610 3.405073642730713
5611 3.381661891937256
5612 3.3134679794311523
5613 3.4435462951660156
5614 3.4840316772460938
5615 3.448857545852661
5616 3.348200559616089
5617 3.3635993003845215
5618 3.4018044471740723
5619 3.2820229530334473
5620 3.2614972591400146
5621 3.305105686187744
5622 3.3398172855377197
5623 3.4256961345672607
5624 3.418050765991211
5625 3.383716106414795
5626 3.406498670578003
5627 3.3233909606933594
5628 3.505554437637329
5629 3.3554234504699707
5630 3.456249475479126
5631 3.4993317127227783
5632 3.476719617843628
5633 3.443059206008911
5634 3.488081455230713
5635 3.401832342147827
5636 3.4565768241882324
5637 3.452824592590332
5638 3.4420089721679688
5639 3.401284694671631
5640 3.4592525959014893
5641 3.521873712539673
5642 3.4778244495391846
5643 3.366781234741211
5644 3.5104846954345703
5645 3.4370734691619873
5646 3.41829776763916
5647 3.3465640544891357
5648 3.4186317920684814
5649 3.4583940505981445
5650 3.4596786499023438
5651 3.434497117996216
5652 3.4088592529296875
5653 3.428110122680664
5654 3.425581455230713
5655 3.3861911296844482
5656 3.451186418533325
5657 3.4841361045837402
5658 3.472543716430664
5659 3.4907217025756836
5660 3.4996635913848877
5661 3.505098342895508
5662 3.444690704345703
5663 3.4963786602020264
5664 3.4424571990966797
5665 3.4850528240203857
5666 3.399780511856079
5667 3.456141948699951
5668 3.446624279022217
5669 3.522446632385254
5670 3.4263055324554443
5671 3.4243152141571045
5672 3.3916144371032715
5673 3.337883949279785
5674 3.427253484725952
5675 3.330092430114746
5676 3.39090633392334
5677 3.455195665359497
5678 3.4090001583099365
5679 3.4179399013519287
5680 3.5016160011291504
5681 3.4142818450927734
5682 3.4543254375457764
5683 3.4167046546936035
5684 3.502624273300171
5685 3.3815956115722656
5686 3.3157756328582764
5687 3.3559229373931885
5688 3.3307480812072754
5689 3.3440825939178467
5690 3.451923370361328
5691 3.4673914909362793
5692 3.3527302742004395
5693 3.3530657291412354
5694 3.370403528213501
5695 3.545435905456543
5696 3.468395709991455
5697 3.307093381881714
5698 3.328613042831421
5699 3.313844919204712
5700 3.39469838142395
5701 3.3757269382476807
5702 3.309145927429199
5703 3.4695775508880615
5704 3.446113109588623
5705 3.352470874786377
5706 3.405686855316162
5707 3.3619842529296875
5708 3.4527671337127686
5709 3.3727147579193115
5710 3.4099807739257812
5711 3.330246686935425
5712 3.404104232788086
5713 3.412074327468872
5714 3.4231112003326416
5715 3.4002723693847656
5716 3.4143290519714355
5717 3.4075217247009277
5718 3.4110991954803467
5719 3.370293378829956
5720 3.36710262298584
5721 3.3221564292907715
5722 3.46665096282959
5723 3.3941004276275635
5724 3.4727718830108643
5725 3.3068976402282715
5726 3.3235552310943604
5727 3.35748028755188
5728 3.3203046321868896
5729 3.2848591804504395
5730 3.335355758666992
5731 3.3530831336975098
5732 3.399012327194214
5733 3.339825391769409
5734 3.3684566020965576
5735 3.304725408554077
5736 3.351616621017456
5737 3.4136555194854736
5738 3.3299922943115234
5739 3.2088866233825684
5740 3.23020076751709
5741 3.213499069213867
5742 3.278985023498535
5743 3.249023199081421
5744 3.2668540477752686
5745 3.2126033306121826
5746 3.313330888748169
5747 3.267183542251587
5748 3.2273685932159424
5749 3.169205904006958
5750 3.2166800498962402
5751 3.203911304473877
5752 3.259782552719116
5753 3.3641350269317627
5754 3.207087993621826
5755 3.273958683013916
5756 3.180997848510742
5757 3.221606492996216
5758 3.311380624771118
5759 3.2018282413482666
5760 3.218968391418457
5761 3.261570692062378
5762 3.2421317100524902
5763 3.215087652206421
5764 3.1374428272247314
5765 3.312302589416504
5766 3.2105519771575928
5767 3.2008984088897705
5768 3.1367199420928955
5769 3.1501781940460205
5770 3.2127914428710938
5771 3.192995071411133
5772 3.177321434020996
5773 3.1043925285339355
5774 3.2660181522369385
5775 3.233344554901123
5776 3.2395081520080566
5777 3.255305767059326
5778 3.162923812866211
5779 3.1392340660095215
5780 3.227302312850952
5781 3.259279727935791
5782 3.342498779296875
5783 3.2843024730682373
5784 3.2247700691223145
5785 3.231518030166626
5786 3.2545535564422607
5787 3.173163414001465
5788 3.0846052169799805
5789 3.157449960708618
5790 3.221325635910034
5791 3.2039575576782227
5792 3.144373655319214
5793 3.1554298400878906
5794 3.2033743858337402
5795 3.189484119415283
5796 3.2489259243011475
5797 3.285039186477661
5798 3.27912974357605
5799 3.2415084838867188
5800 3.2000865936279297
5801 3.1593236923217773
5802 3.254786968231201
5803 3.290545701980591
5804 3.2696759700775146
5805 3.3105251789093018
5806 3.1579227447509766
5807 3.260951042175293
5808 3.247785806655884
5809 3.161449909210205
5810 3.2610082626342773
5811 3.1634979248046875
5812 3.1169891357421875
5813 3.14601993560791
5814 3.2142093181610107
5815 3.323460817337036
5816 3.246612310409546
5817 3.1937172412872314
5818 3.2983055114746094
5819 3.197834014892578
5820 3.202143430709839
5821 3.271385431289673
5822 3.3826351165771484
5823 3.1952638626098633
5824 3.325693130493164
5825 3.1765782833099365
5826 3.298494338989258
5827 3.2424631118774414
5828 3.3371875286102295
5829 3.3610403537750244
5830 3.308741569519043
5831 3.277010440826416
5832 3.1907975673675537
5833 3.2650952339172363
5834 3.1733546257019043
5835 3.1152923107147217
5836 3.2847440242767334
5837 3.162717819213867
5838 3.1653475761413574
5839 3.107588768005371
5840 3.1071524620056152
5841 3.113837718963623
5842 3.1273114681243896
5843 3.1025795936584473
5844 3.172881603240967
5845 3.1474547386169434
5846 3.116001605987549
5847 3.1234188079833984
5848 3.143620729446411
5849 3.144684314727783
5850 3.260533094406128
5851 3.1174371242523193
5852 3.1381404399871826
5853 3.0511512756347656
5854 3.17138671875
5855 3.1929659843444824
5856 3.111952066421509
5857 2.978182554244995
5858 3.0589747428894043
5859 2.9889650344848633
5860 3.063027858734131
5861 3.0931568145751953
5862 3.216524362564087
5863 3.0945024490356445
5864 3.1336071491241455
5865 3.191277265548706
5866 3.0870683193206787
5867 3.2435407638549805
5868 3.1957640647888184
5869 3.1325035095214844
5870 3.1123523712158203
5871 3.1192939281463623
5872 3.1044960021972656
5873 3.174818277359009
5874 3.0615291595458984
5875 3.196953058242798
5876 3.1181912422180176
5877 3.0843472480773926
5878 3.072125196456909
5879 3.0613958835601807
5880 3.0813751220703125
5881 3.2203872203826904
5882 3.1069881916046143
5883 3.245006799697876
5884 3.135239601135254
5885 3.187021017074585
5886 3.0588765144348145
5887 3.189889907836914
5888 3.129495859146118
5889 3.167001247406006
5890 3.145664930343628
5891 3.2256689071655273
5892 3.184854745864868
5893 3.304399251937866
5894 3.183295488357544
5895 3.22477126121521
5896 3.1447346210479736
5897 3.1696627140045166
5898 3.0987207889556885
5899 3.331219434738159
5900 3.167097568511963
5901 3.2194740772247314
5902 3.135497808456421
5903 3.2355918884277344
5904 3.111063241958618
5905 3.098992347717285
5906 3.0806729793548584
5907 2.9957828521728516
5908 3.0382254123687744
5909 3.072227716445923
5910 3.104595899581909
5911 3.1971163749694824
5912 3.0684921741485596
5913 3.0419082641601562
5914 3.161560297012329
5915 3.0872461795806885
5916 3.011989116668701
5917 3.005885601043701
5918 3.03079891204834
5919 2.9086968898773193
5920 3.1130378246307373
5921 3.079847812652588
5922 3.106792449951172
5923 3.0505385398864746
5924 3.2449123859405518
5925 3.169034481048584
5926 3.006730318069458
5927 3.0961294174194336
5928 3.1499264240264893
5929 3.1594064235687256
5930 3.1993496417999268
5931 3.197596311569214
5932 3.1966092586517334
5933 3.0723702907562256
5934 3.153322219848633
5935 3.220082998275757
5936 3.226402521133423
5937 2.997624635696411
5938 3.110220432281494
5939 3.1366498470306396
5940 3.1149227619171143
5941 3.1832995414733887
5942 3.1257503032684326
5943 3.0816969871520996
5944 3.087071418762207
5945 3.0970394611358643
5946 3.0517218112945557
5947 3.075545072555542
5948 2.8671438694000244
5949 2.9624688625335693
5950 2.9825782775878906
5951 2.9002082347869873
5952 3.0824382305145264
5953 2.9367988109588623
5954 2.953568935394287
5955 2.984380006790161
5956 2.940537929534912
5957 2.9486732482910156
5958 2.7768635749816895
5959 2.837146759033203
5960 2.801604986190796
5961 2.781623363494873
5962 2.753300905227661
5963 2.7580466270446777
5964 2.8416748046875
5965 2.7613790035247803
5966 2.5412609577178955
5967 2.662867784500122
5968 2.7881176471710205
5969 2.7212018966674805
5970 2.7242181301116943
5971 2.7270090579986572
5972 2.719071626663208
5973 2.635221004486084
5974 2.7872750759124756
5975 2.7402243614196777
5976 2.7638325691223145
5977 2.7044355869293213
5978 2.6409778594970703
5979 2.676795244216919
5980 2.7462494373321533
5981 2.692507028579712
5982 2.6652021408081055
5983 2.8128702640533447
5984 2.809239625930786
5985 2.6561384201049805
5986 2.6904141902923584
5987 2.742649555206299
5988 2.8386759757995605
5989 2.6246557235717773
5990 2.734703302383423
5991 2.6607003211975098
5992 2.754988670349121
5993 2.693218469619751
5994 2.7537736892700195
5995 2.6686222553253174
5996 2.7614033222198486
5997 2.727152109146118
5998 2.6280837059020996
5999 2.6855854988098145
6000 2.5788729190826416
6001 2.738473653793335
6002 2.767329692840576
6003 2.5422329902648926
6004 2.6487417221069336
6005 2.6197948455810547
6006 2.6912829875946045
6007 2.63628888130188
6008 2.573904275894165
6009 2.6253809928894043
6010 2.6657931804656982
6011 2.786923408508301
6012 2.625988721847534
6013 2.6933693885803223
6014 2.6695735454559326
6015 2.7286181449890137
6016 2.5815300941467285
6017 2.6588141918182373
6018 2.5702335834503174
6019 2.5586860179901123
6020 2.6610116958618164
6021 2.667393922805786
6022 2.68694806098938
6023 2.638082265853882
6024 2.634153127670288
6025 2.7917585372924805
6026 2.7244198322296143
6027 2.6807682514190674
6028 2.7270729541778564
6029 2.6558797359466553
6030 2.5847978591918945
6031 2.6452953815460205
6032 2.497180461883545
6033 2.5829415321350098
6034 2.571043014526367
6035 2.6700472831726074
6036 2.6447319984436035
6037 2.690382957458496
6038 2.7162835597991943
6039 2.563235282897949
6040 2.5823371410369873
6041 2.619723320007324
6042 2.6314733028411865
6043 2.5064845085144043
6044 2.56864333152771
6045 2.444612503051758
6046 2.4925293922424316
6047 2.467848539352417
6048 2.4660441875457764
6049 2.515864610671997
6050 2.608207941055298
6051 2.528343677520752
6052 2.571272134780884
6053 2.5559659004211426
6054 2.4639806747436523
6055 2.4901859760284424
6056 2.511521100997925
6057 2.5302820205688477
6058 2.5324547290802
6059 2.568718433380127
6060 2.494065284729004
6061 2.4488699436187744
6062 2.571871519088745
6063 2.5522243976593018
6064 2.700627326965332
6065 2.493839979171753
6066 2.5795888900756836
6067 2.6993601322174072
6068 2.4634461402893066
6069 2.6939468383789062
6070 2.646728038787842
6071 2.624880075454712
6072 2.637770175933838
6073 2.681152582168579
6074 2.702028274536133
6075 2.626833915710449
6076 2.614657163619995
6077 2.5055782794952393
6078 2.676736354827881
6079 2.54618501663208
6080 2.7022597789764404
6081 2.6766438484191895
6082 2.6927273273468018
6083 2.572866916656494
6084 2.534749984741211
6085 2.6316723823547363
6086 2.4680354595184326
6087 2.6113181114196777
6088 2.787700653076172
6089 2.6673824787139893
6090 2.6290650367736816
6091 2.562272787094116
6092 2.628598213195801
6093 2.5837700366973877
6094 2.618858575820923
6095 2.58048939704895
6096 2.551863193511963
6097 2.6209449768066406
6098 2.6480534076690674
6099 2.5735528469085693
6100 2.602626085281372
6101 2.6003668308258057
6102 2.6152188777923584
6103 2.605605125427246
6104 2.5630152225494385
6105 2.6287410259246826
6106 2.588019371032715
6107 2.6958236694335938
6108 2.6612792015075684
6109 2.5895233154296875
6110 2.741262912750244
6111 2.595083713531494
6112 2.612541913986206
6113 2.5648508071899414
6114 2.667888879776001
6115 2.6280508041381836
6116 2.49344539642334
6117 2.6068921089172363
6118 2.5500221252441406
6119 2.6001553535461426
6120 2.454620599746704
6121 2.6040189266204834
6122 2.4807372093200684
6123 2.489417314529419
6124 2.6135177612304688
6125 2.569817066192627
6126 2.5391736030578613
6127 2.561410427093506
6128 2.4830825328826904
6129 2.45025897026062
6130 2.522865056991577
6131 2.5670418739318848
6132 2.5145530700683594
6133 2.4869675636291504
6134 2.5653586387634277
6135 2.584918260574341
6136 2.57975435256958
6137 2.6428043842315674
6138 2.5092430114746094
6139 2.598266363143921
6140 2.4159975051879883
6141 2.364197015762329
6142 2.481470823287964
6143 2.4279873371124268
6144 2.429084062576294
6145 2.4953274726867676
6146 2.5605320930480957
6147 2.5513954162597656
6148 2.405698299407959
6149 2.3969616889953613
6150 2.5161452293395996
6151 2.487522602081299
6152 2.4465675354003906
6153 2.5095090866088867
6154 2.4976916313171387
6155 2.5446856021881104
6156 2.4769906997680664
6157 2.538220167160034
6158 2.5915207862854004
6159 2.503511667251587
6160 2.498480796813965
6161 2.53486967086792
6162 2.471062183380127
6163 2.5100598335266113
6164 2.5378055572509766
6165 2.445361614227295
6166 2.5382285118103027
6167 2.5394821166992188
6168 2.691196918487549
6169 2.528071403503418
6170 2.5451912879943848
6171 2.556349992752075
6172 2.6336750984191895
6173 2.6557559967041016
6174 2.599990129470825
6175 2.7134342193603516
6176 2.7316083908081055
6177 2.7242789268493652
6178 2.6883013248443604
6179 2.653632164001465
6180 2.5804097652435303
6181 2.624401807785034
6182 2.5944302082061768
6183 2.473973512649536
6184 2.5846140384674072
6185 2.5187673568725586
6186 2.5368590354919434
6187 2.522555351257324
6188 2.587064027786255
6189 2.569589138031006
6190 2.555070161819458
6191 2.4937450885772705
6192 2.5492429733276367
6193 2.3792269229888916
6194 2.5539419651031494
6195 2.4681825637817383
6196 2.479196786880493
6197 2.5136852264404297
6198 2.4991540908813477
6199 2.557669162750244
6200 2.5503149032592773
6201 2.5102033615112305
6202 2.6081056594848633
6203 2.474752426147461
6204 2.5000176429748535
6205 2.4320695400238037
6206 2.4250569343566895
6207 2.435299873352051
6208 2.4187216758728027
6209 2.439556837081909
6210 2.389177083969116
6211 2.3893229961395264
6212 2.2925798892974854
6213 2.3400750160217285
6214 2.3180510997772217
6215 2.363445281982422
6216 2.3711822032928467
6217 2.4382662773132324
6218 2.3035123348236084
6219 2.3208189010620117
6220 2.2674458026885986
6221 2.335244655609131
6222 2.2096569538116455
6223 2.331834077835083
6224 2.1849372386932373
6225 2.2091801166534424
6226 2.2938835620880127
6227 2.3151445388793945
6228 2.234529972076416
6229 2.212522268295288
6230 2.246039390563965
6231 2.2176320552825928
6232 2.1767454147338867
6233 2.1250128746032715
6234 2.232048749923706
6235 2.146287202835083
6236 2.1373729705810547
6237 2.2175867557525635
6238 2.2448418140411377
6239 2.1950554847717285
6240 2.154413938522339
6241 2.2444868087768555
6242 2.0782878398895264
6243 2.045318841934204
6244 2.271974802017212
6245 2.1997649669647217
6246 2.251889944076538
6247 2.2130661010742188
6248 2.166677236557007
6249 2.251774311065674
6250 2.203701972961426
6251 2.1259765625
6252 2.2521204948425293
6253 2.1417315006256104
6254 2.1884496212005615
6255 2.1609408855438232
6256 2.1117732524871826
6257 2.156459331512451
6258 2.2437455654144287
6259 2.182506799697876
6260 2.1437580585479736
6261 2.1463780403137207
6262 2.060197114944458
6263 2.2047722339630127
6264 2.1537272930145264
6265 2.209876298904419
6266 2.184842586517334
6267 2.282980442047119
6268 2.2397594451904297
6269 2.174154043197632
6270 2.236301898956299
6271 2.1532840728759766
6272 2.2414064407348633
6273 2.1390221118927
6274 2.167480945587158
6275 2.114990472793579
6276 2.234893560409546
6277 2.3122541904449463
6278 2.1377415657043457
6279 2.217723846435547
6280 2.2121098041534424
6281 2.1629087924957275
6282 2.2854537963867188
6283 2.1345717906951904
6284 2.2667837142944336
6285 2.271956205368042
6286 2.163437604904175
6287 2.3632819652557373
6288 2.2949702739715576
6289 2.183152437210083
6290 2.2315428256988525
6291 2.2621684074401855
6292 2.382192850112915
6293 2.290728807449341
6294 2.293778896331787
6295 2.2211191654205322
6296 2.22289776802063
6297 2.261857509613037
6298 2.349721670150757
6299 2.197193145751953
6300 2.1797146797180176
6301 2.237985849380493
6302 2.2793848514556885
6303 2.143315553665161
6304 2.25519061088562
6305 2.1784656047821045
6306 2.133596420288086
6307 2.2275397777557373
6308 2.104177951812744
6309 2.2209277153015137
6310 2.1871678829193115
6311 2.2051098346710205
6312 2.285447597503662
6313 2.1932291984558105
6314 2.1982007026672363
6315 2.084852933883667
6316 2.149751901626587
6317 2.2654497623443604
6318 2.2430872917175293
6319 2.2450828552246094
6320 2.171051502227783
6321 2.2170279026031494
6322 1.9883084297180176
6323 2.011467695236206
6324 2.1863198280334473
6325 2.161123514175415
6326 2.0798192024230957
6327 2.0416812896728516
6328 2.113344430923462
6329 2.146332025527954
6330 2.2000010013580322
6331 2.0972344875335693
6332 2.131031036376953
6333 2.152256488800049
6334 2.172593355178833
6335 2.155402660369873
6336 2.314206838607788
6337 2.1476986408233643
6338 2.1397297382354736
6339 2.2377917766571045
6340 2.0940303802490234
6341 2.2428367137908936
6342 2.096116065979004
6343 2.0802688598632812
6344 2.0732154846191406
6345 2.0906217098236084
6346 2.127168893814087
6347 2.0990405082702637
6348 2.03829026222229
6349 2.0509986877441406
6350 2.0263400077819824
6351 2.092189311981201
6352 2.0475709438323975
6353 2.155442237854004
6354 2.1338207721710205
6355 2.1872851848602295
6356 2.0138144493103027
6357 2.090965509414673
6358 2.1097891330718994
6359 2.0131163597106934
6360 2.049975633621216
6361 2.017836093902588
6362 2.076906442642212
6363 2.0785162448883057
6364 2.0673413276672363
6365 2.031766653060913
6366 2.0981197357177734
6367 2.1037068367004395
6368 1.9973628520965576
6369 2.0797970294952393
6370 2.0042672157287598
6371 2.058238983154297
6372 2.064605712890625
6373 2.1854958534240723
6374 2.031459093093872
6375 2.128873825073242
6376 2.1131837368011475
6377 2.1444802284240723
6378 2.0159506797790527
6379 2.1044249534606934
6380 2.0490152835845947
6381 2.0367825031280518
6382 2.1916017532348633
6383 2.0082836151123047
6384 1.9867855310440063
6385 1.9694101810455322
6386 1.9575961828231812
6387 2.0162718296051025
6388 2.162320852279663
6389 2.0765154361724854
6390 2.001173496246338
6391 2.0435569286346436
6392 2.00403094291687
6393 1.8811941146850586
6394 2.090946912765503
6395 2.1800811290740967
6396 2.095106363296509
6397 2.123305320739746
6398 2.258913993835449
6399 2.1371805667877197
6400 2.1933717727661133
6401 2.0792911052703857
6402 2.051954984664917
6403 2.1480469703674316
6404 2.1749255657196045
6405 2.1391983032226562
6406 2.1123201847076416
6407 2.1399757862091064
6408 2.058103322982788
6409 2.07890248298645
6410 2.111407518386841
6411 2.167832136154175
6412 1.9668371677398682
6413 2.1345651149749756
6414 2.239279270172119
6415 2.0764389038085938
6416 2.1655449867248535
6417 2.196697950363159
6418 2.201606035232544
6419 2.127106189727783
6420 2.1235663890838623
6421 2.149761438369751
6422 2.0449647903442383
6423 2.1562085151672363
6424 2.0516703128814697
6425 2.0976085662841797
6426 2.139404058456421
6427 2.2307395935058594
6428 2.161304473876953
6429 2.193941593170166
6430 2.165445327758789
6431 2.2315714359283447
6432 2.0942511558532715
6433 2.1511409282684326
6434 2.099379301071167
6435 1.964768886566162
6436 2.1032702922821045
6437 2.0746617317199707
6438 1.9867734909057617
6439 2.0422561168670654
6440 1.9841240644454956
6441 1.9983419179916382
6442 1.9957767724990845
6443 2.0591607093811035
6444 1.998508095741272
6445 2.0068271160125732
6446 2.0934181213378906
6447 2.100458860397339
6448 2.0149521827697754
6449 2.0733964443206787
6450 1.9585648775100708
6451 2.022716522216797
6452 2.0349297523498535
6453 1.9292583465576172
6454 1.918624997138977
6455 1.9230009317398071
6456 1.8490104675292969
6457 1.881786584854126
6458 1.9467124938964844
6459 1.9705621004104614
6460 1.9926484823226929
6461 1.936118245124817
6462 1.863399624824524
6463 1.9410171508789062
6464 1.9825714826583862
6465 1.9610344171524048
6466 1.8651841878890991
6467 1.9438507556915283
6468 1.9318238496780396
6469 1.8825724124908447
6470 2.0454883575439453
6471 1.9800564050674438
6472 1.9139642715454102
6473 1.9632673263549805
6474 1.8895758390426636
6475 1.900159478187561
6476 1.9460049867630005
6477 1.9595751762390137
6478 1.9371293783187866
6479 1.8750109672546387
6480 1.9000598192214966
6481 1.8973884582519531
6482 1.8334320783615112
6483 1.8713147640228271
6484 1.8199669122695923
6485 1.8949863910675049
6486 1.8753153085708618
6487 1.9010741710662842
6488 1.836378574371338
6489 1.7849161624908447
6490 1.8261699676513672
6491 1.8627766370773315
6492 1.7594749927520752
6493 1.903955101966858
6494 1.7914358377456665
6495 1.9101754426956177
6496 1.9036989212036133
6497 1.8850899934768677
6498 1.836504578590393
6499 1.8664939403533936
6500 1.8698939085006714
6501 1.8210783004760742
6502 1.8533216714859009
6503 1.7998204231262207
6504 1.9074519872665405
6505 1.852403163909912
6506 1.9563194513320923
6507 1.848211407661438
6508 1.8878178596496582
6509 1.860811710357666
6510 1.7958091497421265
6511 1.9038686752319336
6512 1.8372193574905396
6513 1.966793179512024
6514 1.8672057390213013
6515 1.925783634185791
6516 1.9472540616989136
6517 1.8951622247695923
6518 1.8865504264831543
6519 2.0551676750183105
6520 1.8554896116256714
6521 1.818368673324585
6522 1.8385612964630127
6523 1.8281794786453247
6524 1.9712908267974854
6525 1.8865383863449097
6526 1.8651814460754395
6527 1.8763195276260376
6528 1.9469496011734009
6529 1.8979474306106567
6530 1.9299403429031372
6531 1.8812353610992432
6532 1.8416035175323486
6533 1.965116262435913
6534 1.8988423347473145
6535 1.8691084384918213
6536 1.9185750484466553
6537 1.9019678831100464
6538 1.8504886627197266
6539 1.8650294542312622
6540 1.8287242650985718
6541 1.7821389436721802
6542 1.8068816661834717
6543 1.9184675216674805
6544 1.7871105670928955
6545 1.7246419191360474
6546 1.7666237354278564
6547 1.7915160655975342
6548 1.819965124130249
6549 1.878101110458374
6550 1.898759126663208
6551 1.8458664417266846
6552 1.975663423538208
6553 1.8889241218566895
6554 1.95038640499115
6555 1.9522656202316284
6556 1.938860535621643
6557 1.8962595462799072
6558 1.8232288360595703
6559 1.9001715183258057
6560 1.8280919790267944
6561 1.7905231714248657
6562 1.735192060470581
6563 1.8260291814804077
6564 1.7232794761657715
6565 1.842232346534729
6566 1.798922061920166
6567 1.7882763147354126
6568 1.7356517314910889
6569 1.7626670598983765
6570 1.7764225006103516
6571 1.760928750038147
6572 1.8190606832504272
6573 1.8260513544082642
6574 1.6512688398361206
6575 1.7858521938323975
6576 1.7710248231887817
6577 1.9229347705841064
6578 1.7740224599838257
6579 1.8250932693481445
6580 1.8043745756149292
6581 1.7926832437515259
6582 1.8306645154953003
6583 1.779104471206665
6584 1.9585713148117065
6585 1.8282380104064941
6586 1.8168226480484009
6587 1.7523030042648315
6588 1.8203918933868408
6589 1.946865200996399
6590 1.8158729076385498
6591 1.8945392370224
6592 1.877778172492981
6593 1.8728530406951904
6594 1.8805272579193115
6595 1.897323727607727
6596 1.8966741561889648
6597 1.9296767711639404
6598 1.7850010395050049
6599 1.6375994682312012
6600 1.825640320777893
6601 1.8475397825241089
6602 1.8708003759384155
6603 1.8719611167907715
6604 1.7962493896484375
6605 1.7307041883468628
6606 1.7019258737564087
6607 1.7601509094238281
6608 1.8546440601348877
6609 1.769506812095642
6610 1.6976830959320068
6611 1.6891469955444336
6612 1.6575908660888672
6613 1.8381119966506958
6614 1.8578969240188599
6615 1.8092340230941772
6616 1.7066022157669067
6617 1.709700107574463
6618 1.7069897651672363
6619 1.7567734718322754
6620 1.814874529838562
6621 1.9032301902770996
6622 1.807217001914978
6623 1.8433747291564941
6624 1.7279125452041626
6625 1.8009693622589111
6626 1.8480466604232788
6627 1.8015034198760986
6628 1.8747944831848145
6629 1.834775686264038
6630 1.7456802129745483
6631 1.888314962387085
6632 1.8454689979553223
6633 1.7598994970321655
6634 1.7899951934814453
6635 1.834450364112854
6636 1.6972767114639282
6637 1.7036778926849365
6638 1.730095624923706
6639 1.6818650960922241
6640 1.766398310661316
6641 1.7327170372009277
6642 1.6248395442962646
6643 1.7022318840026855
6644 1.7139838933944702
6645 1.6467444896697998
6646 1.5682350397109985
6647 1.7321598529815674
6648 1.6475976705551147
6649 1.640807867050171
6650 1.7136772871017456
6651 1.750389814376831
6652 1.5738153457641602
6653 1.6388670206069946
6654 1.6968125104904175
6655 1.6581730842590332
6656 1.5778695344924927
6657 1.7625246047973633
6658 1.7451716661453247
6659 1.7523581981658936
6660 1.8169353008270264
6661 1.7026393413543701
6662 1.7199856042861938
6663 1.699153184890747
6664 1.8393328189849854
6665 1.746618390083313
6666 1.7141588926315308
6667 1.7016973495483398
6668 1.8702892065048218
6669 1.7876771688461304
6670 1.884536862373352
6671 1.791064739227295
6672 1.8492751121520996
6673 1.8954181671142578
6674 1.8534259796142578
6675 1.973537802696228
6676 1.8267822265625
6677 1.8394131660461426
6678 1.7278789281845093
6679 1.719902515411377
6680 1.8397185802459717
6681 1.7567795515060425
6682 1.9191768169403076
6683 1.8216019868850708
6684 1.7190395593643188
6685 1.6892451047897339
6686 1.719079852104187
6687 1.777693748474121
6688 1.8418127298355103
6689 1.758618950843811
6690 1.812223196029663
6691 1.6829588413238525
6692 1.7226561307907104
6693 1.81100332736969
6694 1.72439706325531
6695 1.7017838954925537
6696 1.807403326034546
6697 1.730993628501892
6698 1.827176570892334
6699 1.8278183937072754
6700 1.7546838521957397
6701 1.745222806930542
6702 1.7791190147399902
6703 1.7159795761108398
6704 1.7152899503707886
6705 1.784224033355713
6706 1.719478726387024
6707 1.7931325435638428
6708 1.754569172859192
6709 1.9482630491256714
6710 1.8463408946990967
6711 1.6775320768356323
6712 1.8008495569229126
6713 1.7267589569091797
6714 1.813676118850708
6715 1.7438498735427856
6716 1.5716954469680786
6717 1.8077936172485352
6718 1.6924052238464355
6719 1.7163289785385132
6720 1.8190534114837646
6721 1.817010760307312
6722 1.821752667427063
6723 1.713965654373169
6724 1.7945148944854736
6725 1.7161771059036255
6726 1.787833333015442
6727 1.965815544128418
6728 1.9068496227264404
6729 1.8754619359970093
6730 1.8297631740570068
6731 1.9701530933380127
6732 1.8191313743591309
6733 1.8010226488113403
6734 1.721030831336975
6735 1.7922080755233765
6736 1.7311705350875854
6737 1.6962480545043945
6738 1.8590987920761108
6739 1.8915066719055176
6740 1.9190988540649414
6741 1.9182099103927612
6742 1.7911901473999023
6743 1.822595238685608
6744 1.9553223848342896
6745 1.8257741928100586
6746 1.8217692375183105
6747 1.8355056047439575
6748 1.7994575500488281
6749 1.7692981958389282
6750 1.790153980255127
6751 1.7608705759048462
6752 1.7071506977081299
6753 1.8007526397705078
6754 1.735937476158142
6755 1.8334088325500488
6756 1.7397650480270386
6757 1.7047679424285889
6758 1.732305645942688
6759 1.749284267425537
6760 1.710270643234253
6761 1.8163014650344849
6762 1.6834437847137451
6763 1.7464863061904907
6764 1.6784918308258057
6765 1.7561750411987305
6766 1.515119194984436
6767 1.4965335130691528
6768 1.428279995918274
6769 1.4811968803405762
6770 1.5241954326629639
6771 1.6236042976379395
6772 1.5175997018814087
6773 1.5004103183746338
6774 1.5139942169189453
6775 1.4657841920852661
6776 1.441111445426941
6777 1.5913053750991821
6778 1.5322391986846924
6779 1.4651405811309814
6780 1.590065360069275
6781 1.4439836740493774
6782 1.5256972312927246
6783 1.562461256980896
6784 1.461568832397461
6785 1.5565745830535889
6786 1.5745586156845093
6787 1.6120712757110596
6788 1.5514594316482544
6789 1.4516637325286865
6790 1.5344974994659424
6791 1.5837327241897583
6792 1.5775381326675415
6793 1.59024977684021
6794 1.5432251691818237
6795 1.5584049224853516
6796 1.721196174621582
6797 1.6124578714370728
6798 1.6828491687774658
6799 1.623645305633545
6800 1.6616758108139038
6801 1.660992980003357
6802 1.599625825881958
6803 1.5687289237976074
6804 1.5688306093215942
6805 1.6600655317306519
6806 1.7002121210098267
6807 1.562204122543335
6808 1.5131999254226685
6809 1.5647799968719482
6810 1.5986515283584595
6811 1.6002660989761353
6812 1.6190030574798584
6813 1.6821156740188599
6814 1.6663336753845215
6815 1.6373006105422974
6816 1.730997920036316
6817 1.5753358602523804
6818 1.5819286108016968
6819 1.6388181447982788
6820 1.620306134223938
6821 1.547541618347168
6822 1.5645793676376343
6823 1.5949639081954956
6824 1.632124900817871
6825 1.6302824020385742
6826 1.6839320659637451
6827 1.6302579641342163
6828 1.6453869342803955
6829 1.6526904106140137
6830 1.518316626548767
6831 1.6591222286224365
6832 1.6376214027404785
6833 1.5749207735061646
6834 1.5503129959106445
6835 1.5313223600387573
6836 1.5688236951828003
6837 1.573009967803955
6838 1.6111363172531128
6839 1.6204355955123901
6840 1.6443161964416504
6841 1.5350620746612549
6842 1.623422384262085
6843 1.5346794128417969
6844 1.657916784286499
6845 1.667148470878601
6846 1.6124844551086426
6847 1.6048388481140137
6848 1.5502599477767944
6849 1.5785349607467651
6850 1.6504417657852173
6851 1.6432396173477173
6852 1.6426753997802734
6853 1.6187947988510132
6854 1.5616827011108398
6855 1.5601539611816406
6856 1.6426869630813599
6857 1.6043803691864014
6858 1.5743143558502197
6859 1.5856622457504272
6860 1.4973151683807373
6861 1.5525144338607788
6862 1.6276196241378784
6863 1.6001883745193481
6864 1.736010193824768
6865 1.7086726427078247
6866 1.5448170900344849
6867 1.6269584894180298
6868 1.667858362197876
6869 1.6424860954284668
6870 1.5912044048309326
6871 1.5361580848693848
6872 1.532482385635376
6873 1.4618293046951294
6874 1.4983468055725098
6875 1.482134222984314
6876 1.492591142654419
6877 1.4630169868469238
6878 1.554703950881958
6879 1.6873633861541748
6880 1.6585649251937866
6881 1.5836467742919922
6882 1.5238999128341675
6883 1.5479457378387451
6884 1.5338126420974731
6885 1.5124822854995728
6886 1.5235705375671387
6887 1.435292363166809
6888 1.5217785835266113
6889 1.5885649919509888
6890 1.5298787355422974
6891 1.3976198434829712
6892 1.4250823259353638
6893 1.4203274250030518
6894 1.4167068004608154
6895 1.4451711177825928
6896 1.3329153060913086
6897 1.5282434225082397
6898 1.5324374437332153
6899 1.5016006231307983
6900 1.4029465913772583
6901 1.4051164388656616
6902 1.5762975215911865
6903 1.5892138481140137
6904 1.5512584447860718
6905 1.4640023708343506
6906 1.4548441171646118
6907 1.4551129341125488
6908 1.4936578273773193
6909 1.571970820426941
6910 1.5102921724319458
6911 1.386577844619751
6912 1.5358681678771973
6913 1.497908353805542
6914 1.5890593528747559
6915 1.4809340238571167
6916 1.4390201568603516
6917 1.5040098428726196
6918 1.5198733806610107
6919 1.5714679956436157
6920 1.5366665124893188
6921 1.4477438926696777
6922 1.5497881174087524
6923 1.5152897834777832
6924 1.4843202829360962
6925 1.6545727252960205
6926 1.4306329488754272
6927 1.4453669786453247
6928 1.634703516960144
6929 1.619124174118042
6930 1.5187547206878662
6931 1.5378737449645996
6932 1.4526535272598267
6933 1.4447405338287354
6934 1.4204834699630737
6935 1.5113214254379272
6936 1.5171229839324951
6937 1.6230989694595337
6938 1.579681634902954
6939 1.7271456718444824
6940 1.5374644994735718
6941 1.5663352012634277
6942 1.6855217218399048
6943 1.5990135669708252
6944 1.620623230934143
6945 1.5352342128753662
6946 1.4510385990142822
6947 1.352806568145752
6948 1.4668937921524048
6949 1.561835765838623
6950 1.4896708726882935
6951 1.4923690557479858
6952 1.5864120721817017
6953 1.5832442045211792
6954 1.5933269262313843
6955 1.534816026687622
6956 1.4752306938171387
6957 1.602126955986023
6958 1.6311843395233154
6959 1.4851981401443481
6960 1.5643192529678345
6961 1.551407814025879
6962 1.5186924934387207
6963 1.479085922241211
6964 1.4259909391403198
6965 1.406190037727356
6966 1.427534580230713
6967 1.412861943244934
6968 1.4665770530700684
6969 1.5372717380523682
6970 1.5220959186553955
6971 1.5084145069122314
6972 1.3463596105575562
6973 1.4057520627975464
6974 1.3702203035354614
6975 1.2745453119277954
6976 1.310158610343933
6977 1.3374485969543457
6978 1.4755158424377441
6979 1.4346790313720703
6980 1.3863821029663086
6981 1.3959970474243164
6982 1.3081189393997192
6983 1.349745273590088
6984 1.4589972496032715
6985 1.249640703201294
6986 1.3586432933807373
6987 1.4412875175476074
6988 1.3503849506378174
6989 1.4267346858978271
6990 1.4440351724624634
6991 1.439467430114746
6992 1.5264970064163208
6993 1.4084774255752563
6994 1.358223795890808
6995 1.2097771167755127
6996 1.250203251838684
6997 1.311846375465393
6998 1.3274630308151245
6999 1.2488361597061157
7000 1.2901767492294312
7001 1.307029366493225
7002 1.203637957572937
7003 1.2455106973648071
7004 1.1229526996612549
7005 1.2022268772125244
7006 1.2554107904434204
7007 1.3910951614379883
7008 1.3005620241165161
7009 1.2759244441986084
7010 1.3597880601882935
7011 1.2368018627166748
7012 1.2490854263305664
7013 1.1314584016799927
7014 1.1980220079421997
7015 1.1363531351089478
7016 1.180245041847229
7017 1.1811683177947998
7018 1.2551709413528442
7019 1.3513078689575195
7020 1.2664350271224976
7021 1.2641793489456177
7022 1.1859400272369385
7023 1.0987240076065063
7024 1.1712602376937866
7025 1.251929521560669
7026 1.1300334930419922
7027 1.156846523284912
7028 1.2617394924163818
7029 1.167585015296936
7030 1.1828683614730835
7031 1.1456745862960815
7032 1.0890824794769287
7033 1.150070071220398
7034 1.1957734823226929
7035 1.177971363067627
7036 1.2141704559326172
7037 1.1667088270187378
7038 1.0915699005126953
7039 1.186190128326416
7040 1.1166826486587524
7041 1.1189218759536743
7042 1.2103601694107056
7043 1.223276138305664
7044 1.1852575540542603
7045 1.1658695936203003
7046 1.2369872331619263
7047 1.2130595445632935
7048 1.1493721008300781
7049 1.237654209136963
7050 1.1700636148452759
7051 1.2537577152252197
7052 1.235768437385559
7053 1.340555191040039
7054 1.2258974313735962
7055 1.2144603729248047
7056 1.1919983625411987
7057 1.2626146078109741
7058 1.1659718751907349
7059 1.2399280071258545
7060 1.2583256959915161
7061 1.3176089525222778
7062 1.291441559791565
7063 1.2929290533065796
7064 1.289453387260437
7065 1.3110029697418213
7066 1.3831568956375122
7067 1.3442564010620117
7068 1.3856439590454102
7069 1.260698676109314
7070 1.2516592741012573
7071 1.2855337858200073
7072 1.2776473760604858
7073 1.2343958616256714
7074 1.2368457317352295
7075 1.3229891061782837
7076 1.2882404327392578
7077 1.3014678955078125
7078 1.3992615938186646
7079 1.2873808145523071
7080 1.3306843042373657
7081 1.370788335800171
7082 1.189402461051941
7083 1.2142438888549805
7084 1.2133164405822754
7085 1.2438390254974365
7086 1.1506712436676025
7087 1.2312748432159424
7088 1.1744191646575928
7089 1.1683239936828613
7090 1.2798949480056763
7091 1.1852660179138184
7092 1.0647717714309692
7093 1.1398515701293945
7094 1.2132490873336792
7095 1.2072124481201172
7096 1.1483489274978638
7097 1.2340644598007202
7098 1.3235108852386475
7099 1.2777009010314941
7100 1.2273389101028442
7101 1.2270448207855225
7102 1.2383017539978027
7103 1.1678804159164429
7104 1.1153367757797241
7105 1.1976888179779053
7106 1.168544888496399
7107 1.217280387878418
7108 1.0713622570037842
7109 1.199054479598999
7110 1.182144284248352
7111 1.1717225313186646
7112 1.0370571613311768
7113 1.1130003929138184
7114 1.179464340209961
7115 1.1534126996994019
7116 1.1931875944137573
7117 1.1245859861373901
7118 1.0201520919799805
7119 1.2061635255813599
7120 1.0049870014190674
7121 1.1609827280044556
7122 1.1440905332565308
7123 1.2387964725494385
7124 1.2288315296173096
7125 1.236938238143921
7126 1.1552770137786865
7127 1.1331700086593628
7128 1.1174116134643555
7129 1.2492717504501343
7130 1.0830549001693726
7131 1.0931379795074463
7132 1.1259275674819946
7133 1.0964468717575073
7134 1.1473948955535889
7135 1.1497722864151
7136 1.1247447729110718
7137 1.0522265434265137
7138 1.1976220607757568
7139 1.2198644876480103
7140 1.2345011234283447
7141 1.1600874662399292
7142 1.2058296203613281
7143 1.240656852722168
7144 1.0914788246154785
7145 1.1920435428619385
7146 1.1812559366226196
7147 1.1486873626708984
7148 1.1697386503219604
7149 1.2526501417160034
7150 1.180844783782959
7151 1.2225435972213745
7152 1.2099157571792603
7153 1.282546877861023
7154 1.2646037340164185
7155 1.2350941896438599
7156 1.1952296495437622
7157 1.1557567119598389
7158 1.2232725620269775
7159 1.192801833152771
7160 1.1833299398422241
7161 1.2152734994888306
7162 1.2096606492996216
7163 1.1621328592300415
7164 1.1262686252593994
7165 1.1426398754119873
7166 1.2436612844467163
7167 1.1677026748657227
7168 1.2816277742385864
7169 1.1369378566741943
7170 1.0445826053619385
7171 1.1231215000152588
7172 1.0701277256011963
7173 1.1502325534820557
7174 1.1023775339126587
7175 1.0479176044464111
7176 1.0864979028701782
7177 1.2179135084152222
7178 1.1392078399658203
7179 1.0586769580841064
7180 1.1098357439041138
7181 1.2689988613128662
7182 1.2026197910308838
7183 1.1456680297851562
7184 1.1285673379898071
7185 1.2619538307189941
7186 1.1319444179534912
7187 1.1245768070220947
7188 1.1865582466125488
7189 1.2081784009933472
7190 1.3288977146148682
7191 1.1904587745666504
7192 1.2241648435592651
7193 1.3062762022018433
7194 1.309431791305542
7195 1.2299150228500366
7196 1.2724955081939697
7197 1.3113670349121094
7198 1.2024294137954712
7199 1.287344217300415
7200 1.2756668329238892
7201 1.2867478132247925
7202 1.2747819423675537
7203 1.2074010372161865
7204 1.2080795764923096
7205 1.3302265405654907
7206 1.2890825271606445
7207 1.3050543069839478
7208 1.2727384567260742
7209 1.2299293279647827
7210 1.2211575508117676
7211 1.2490431070327759
7212 1.2738267183303833
7213 1.2139413356781006
7214 1.303235650062561
7215 1.1142202615737915
7216 1.3288401365280151
7217 1.2178421020507812
7218 1.230608344078064
7219 1.2448210716247559
7220 1.180857539176941
7221 1.2415677309036255
7222 1.2706788778305054
7223 1.3043819665908813
7224 1.2262786626815796
7225 1.1943550109863281
7226 1.2322214841842651
7227 1.30620276927948
7228 1.3319673538208008
7229 1.2749600410461426
7230 1.2846492528915405
7231 1.3024119138717651
7232 1.3499025106430054
7233 1.2894760370254517
7234 1.3331174850463867
7235 1.2882044315338135
7236 1.148675560951233
7237 1.2681639194488525
7238 1.2720364332199097
7239 1.4073437452316284
7240 1.4167075157165527
7241 1.3549000024795532
7242 1.3438966274261475
7243 1.4088683128356934
7244 1.3086479902267456
7245 1.335555076599121
7246 1.2095773220062256
7247 1.3364815711975098
7248 1.2170220613479614
7249 1.3023488521575928
7250 1.2048828601837158
7251 1.1949902772903442
7252 1.3749133348464966
7253 1.3127334117889404
7254 1.2699332237243652
7255 1.360469102859497
7256 1.2401481866836548
7257 1.3406978845596313
7258 1.3248924016952515
7259 1.306473970413208
7260 1.2407472133636475
7261 1.2964823246002197
7262 1.2464622259140015
7263 1.3604494333267212
7264 1.3616883754730225
7265 1.339522123336792
7266 1.2686312198638916
7267 1.3083605766296387
7268 1.26975679397583
7269 1.2971216440200806
7270 1.1292544603347778
7271 1.2037471532821655
7272 1.3050446510314941
7273 1.238566279411316
7274 1.286399245262146
7275 1.188616156578064
7276 1.1321258544921875
7277 1.0720181465148926
7278 1.1109181642532349
7279 1.1567394733428955
7280 1.1914160251617432
7281 1.1444238424301147
7282 1.1429153680801392
7283 1.1002610921859741
7284 1.2608752250671387
7285 1.1136723756790161
7286 1.2556184530258179
7287 1.0892045497894287
7288 1.2301090955734253
7289 1.124668002128601
7290 1.1776962280273438
7291 1.142580270767212
7292 1.0658646821975708
7293 1.124366283416748
7294 1.166952133178711
7295 1.1715537309646606
7296 1.0389516353607178
7297 0.9888513684272766
7298 1.0419284105300903
7299 0.9377459287643433
7300 1.0124598741531372
7301 1.0528314113616943
7302 1.1401861906051636
7303 1.1630290746688843
7304 1.2260526418685913
7305 1.1791231632232666
7306 1.2355095148086548
7307 1.2850769758224487
7308 1.167546033859253
7309 1.1638660430908203
7310 1.2020686864852905
7311 1.1594282388687134
7312 1.185716152191162
7313 1.1679716110229492
7314 1.1712322235107422
7315 1.1484127044677734
7316 1.1644052267074585
7317 1.1301478147506714
7318 1.1483383178710938
7319 1.1497058868408203
7320 1.0566151142120361
7321 1.1195696592330933
7322 1.0197457075119019
7323 0.9708772301673889
7324 1.0173063278198242
7325 1.0129401683807373
7326 1.114456057548523
7327 1.0295941829681396
7328 1.081458330154419
7329 1.100242257118225
7330 1.0631359815597534
7331 1.0898548364639282
7332 1.1037284135818481
7333 1.1258103847503662
7334 1.1069203615188599
7335 1.0790330171585083
7336 1.1553279161453247
7337 1.0880773067474365
7338 1.1655309200286865
7339 1.2759236097335815
7340 1.1834306716918945
7341 1.1955636739730835
7342 1.3038957118988037
7343 1.1210628747940063
7344 1.0850456953048706
7345 1.0672603845596313
7346 1.076695203781128
7347 1.0892267227172852
7348 1.099471092224121
7349 1.0603291988372803
7350 0.9980089068412781
7351 1.0985655784606934
7352 1.068467140197754
7353 1.041068434715271
7354 1.088430643081665
7355 1.10053551197052
7356 1.120911955833435
7357 1.125961422920227
7358 1.1883714199066162
7359 1.0483713150024414
7360 1.158434271812439
7361 1.0509274005889893
7362 1.117173671722412
7363 1.1329082250595093
7364 1.1365454196929932
7365 1.1305042505264282
7366 1.15079927444458
7367 1.2067983150482178
7368 1.2414425611495972
7369 1.2704654932022095
7370 1.2357814311981201
7371 1.2067904472351074
7372 1.188968300819397
7373 1.2730828523635864
7374 1.2104711532592773
7375 1.2456361055374146
7376 1.1707340478897095
7377 1.1691538095474243
7378 1.2356282472610474
7379 1.1383460760116577
7380 1.1812905073165894
7381 1.3616893291473389
7382 1.212613582611084
7383 1.199622631072998
7384 1.2525907754898071
7385 1.3052653074264526
7386 1.3419486284255981
7387 1.2582834959030151
7388 1.2160078287124634
7389 1.2644294500350952
7390 1.2973588705062866
7391 1.1955839395523071
7392 1.2160722017288208
7393 1.1237678527832031
7394 1.283677577972412
7395 1.1877267360687256
7396 1.2667109966278076
7397 1.2213412523269653
7398 1.1916075944900513
7399 1.1807479858398438
7400 1.175781488418579
7401 1.2366832494735718
7402 1.3020554780960083
7403 1.0462918281555176
7404 1.1094756126403809
7405 1.0826523303985596
7406 1.1679880619049072
7407 1.1465859413146973
7408 1.2499778270721436
7409 1.352076530456543
7410 1.2273180484771729
7411 1.2247828245162964
7412 1.2367911338806152
7413 1.2750846147537231
7414 1.1436892747879028
7415 1.2236353158950806
7416 1.244809627532959
7417 1.1948459148406982
7418 1.2875474691390991
7419 1.2184873819351196
7420 1.2033404111862183
7421 1.2326306104660034
7422 1.1147115230560303
7423 1.156423568725586
7424 1.0557280778884888
7425 1.2513076066970825
7426 1.1305193901062012
7427 1.1100901365280151
7428 1.107686996459961
7429 1.1652724742889404
7430 1.09584379196167
7431 1.1181319952011108
7432 1.183692455291748
7433 1.1977753639221191
7434 1.2281768321990967
7435 1.1150387525558472
7436 1.2665802240371704
7437 1.1524795293807983
7438 1.3041456937789917
7439 1.1339702606201172
7440 1.38377845287323
7441 1.3057475090026855
7442 1.1486759185791016
7443 1.2098126411437988
7444 1.2232166528701782
7445 1.3354309797286987
7446 1.1940853595733643
7447 1.3078314065933228
7448 1.3093187808990479
7449 1.3137139081954956
7450 1.3452856540679932
7451 1.2553874254226685
7452 1.1920136213302612
7453 1.2706778049468994
7454 1.1749309301376343
7455 1.295944333076477
7456 1.261340856552124
7457 1.254748821258545
7458 1.206131935119629
7459 1.3237731456756592
7460 1.2351208925247192
7461 1.3093042373657227
7462 1.3114231824874878
7463 1.3745485544204712
7464 1.2004057168960571
7465 1.3492602109909058
7466 1.136289358139038
7467 1.2114715576171875
7468 1.1967685222625732
7469 1.0554001331329346
7470 1.0011982917785645
7471 1.0491259098052979
7472 1.1142672300338745
7473 1.093422770500183
7474 1.063774824142456
7475 1.1120721101760864
7476 1.0242228507995605
7477 1.0768312215805054
7478 0.9826509952545166
7479 0.9544711112976074
7480 0.9586827754974365
7481 0.9355076551437378
7482 1.0953636169433594
7483 1.1114299297332764
7484 1.0407302379608154
7485 1.0485644340515137
7486 1.0602338314056396
7487 1.1671572923660278
7488 1.1294538974761963
7489 1.1268389225006104
7490 1.0681480169296265
7491 1.1322319507598877
7492 1.1555471420288086
7493 1.2233434915542603
7494 1.1580002307891846
7495 1.1621781587600708
7496 1.2456823587417603
7497 1.2220098972320557
7498 1.299707293510437
7499 1.1890177726745605
7500 1.179580569267273
7501 1.1339713335037231
7502 1.2408862113952637
7503 1.1191223859786987
7504 1.1305224895477295
7505 1.141060471534729
7506 1.0130499601364136
7507 1.0617777109146118
7508 1.0317496061325073
7509 1.0429422855377197
7510 1.022478461265564
7511 1.0131347179412842
7512 0.9958000779151917
7513 1.0477079153060913
7514 1.014614224433899
7515 1.1208839416503906
7516 1.0367848873138428
7517 1.068746566772461
7518 1.0866895914077759
7519 1.0840706825256348
7520 1.0607731342315674
7521 1.0808136463165283
7522 1.0198851823806763
7523 0.9781094789505005
7524 0.9954736828804016
7525 1.0392988920211792
7526 1.0721403360366821
7527 1.1340628862380981
7528 1.0109407901763916
7529 1.0279136896133423
7530 1.0486719608306885
7531 0.9837839603424072
7532 1.0977671146392822
7533 1.0505117177963257
7534 1.0003544092178345
7535 1.0311700105667114
7536 1.0587818622589111
7537 1.081125020980835
7538 1.1867660284042358
7539 1.1305005550384521
7540 1.1249719858169556
7541 1.159072756767273
7542 1.1195131540298462
7543 1.1073955297470093
7544 1.103601098060608
7545 1.0450124740600586
7546 1.0489753484725952
7547 1.0392932891845703
7548 1.0317994356155396
7549 1.0104767084121704
7550 0.9944884181022644
7551 1.1211276054382324
7552 1.0931872129440308
7553 1.0672897100448608
7554 0.9873027205467224
7555 1.0616594552993774
7556 1.0450469255447388
7557 0.9727208614349365
7558 1.0011545419692993
7559 0.9798916578292847
7560 0.9647971987724304
7561 0.9890619516372681
7562 0.9940443634986877
7563 0.9434248208999634
7564 1.0242486000061035
7565 0.9838367700576782
7566 1.0212609767913818
7567 1.0139861106872559
7568 1.03542959690094
7569 1.0735512971878052
7570 1.032015085220337
7571 0.9186366200447083
7572 1.0658191442489624
7573 0.9620871543884277
7574 0.9753908514976501
7575 1.0770463943481445
7576 1.0191521644592285
7577 0.9586085081100464
7578 0.987889289855957
7579 0.9966256022453308
7580 1.109266757965088
7581 1.0119658708572388
7582 1.0677586793899536
7583 0.9689128994941711
7584 1.0166176557540894
7585 0.9952511191368103
7586 1.0602638721466064
7587 1.0204026699066162
7588 1.029619574546814
7589 1.0130175352096558
7590 0.9319576621055603
7591 0.969764232635498
7592 1.0004475116729736
7593 1.0002278089523315
7594 1.0623301267623901
7595 0.9500070214271545
7596 1.0543750524520874
7597 1.0830186605453491
7598 0.9719958901405334
7599 0.9593453407287598
7600 0.9699157476425171
7601 0.9384425282478333
7602 0.9238041639328003
7603 0.9831327199935913
7604 1.0255753993988037
7605 1.0349042415618896
7606 1.0315948724746704
7607 1.05437433719635
7608 1.0020651817321777
7609 1.0058215856552124
7610 1.009238839149475
7611 0.9481310844421387
7612 0.9800972938537598
7613 0.9349868297576904
7614 0.8955446481704712
7615 0.9727045297622681
7616 0.9453135132789612
7617 0.9382099509239197
7618 0.9577362537384033
7619 0.9306638836860657
7620 0.9599100947380066
7621 0.9149081707000732
7622 0.9826541543006897
7623 0.873390257358551
7624 0.8408879637718201
7625 0.9724757671356201
7626 0.9481566548347473
7627 0.9092772603034973
7628 0.950164258480072
7629 0.9925525188446045
7630 0.9301115870475769
7631 0.9298387765884399
7632 0.914939820766449
7633 0.8985618352890015
7634 0.891012966632843
7635 0.8833865523338318
7636 0.9486743807792664
7637 0.8751113414764404
7638 0.9709259271621704
7639 0.9508270621299744
7640 0.953978419303894
7641 0.9509530663490295
7642 1.0166125297546387
7643 1.0300143957138062
7644 1.0110254287719727
7645 1.0597922801971436
7646 1.076143741607666
7647 0.9934794902801514
7648 1.0444858074188232
7649 1.0868074893951416
7650 0.9864741563796997
7651 0.9752625226974487
7652 0.9803721308708191
7653 0.9732460379600525
7654 1.0111435651779175
7655 0.9289972186088562
7656 0.9440988898277283
7657 0.9465830326080322
7658 0.9140979647636414
7659 0.9862294793128967
7660 1.0009822845458984
7661 0.9174080491065979
7662 0.8926405310630798
7663 0.9384812712669373
7664 0.9732106328010559
7665 1.1246061325073242
7666 0.9869087934494019
7667 0.977688729763031
7668 0.9324606657028198
7669 1.009932279586792
7670 0.9356077909469604
7671 0.8808724880218506
7672 0.9698041081428528
7673 0.9330776929855347
7674 0.9202741384506226
7675 0.9499773979187012
7676 0.9503849148750305
7677 0.8742992281913757
7678 0.9246477484703064
7679 0.9454149007797241
7680 1.0120784044265747
7681 1.0113246440887451
7682 0.9433437585830688
7683 0.9570164084434509
7684 1.0382530689239502
7685 0.9404171705245972
7686 1.005501627922058
7687 0.9763238430023193
7688 1.097519874572754
7689 1.0414819717407227
7690 0.9653172492980957
7691 1.0399225950241089
7692 1.0192196369171143
7693 0.9861373901367188
7694 0.9904060363769531
7695 1.081650733947754
7696 1.0365521907806396
7697 1.079516887664795
7698 1.0304707288742065
7699 1.066748857498169
7700 1.2065430879592896
7701 1.0998141765594482
7702 1.1248825788497925
7703 1.1552242040634155
7704 1.1165587902069092
7705 1.077354907989502
7706 1.0552371740341187
7707 1.0437713861465454
7708 1.0878134965896606
7709 1.010779857635498
7710 1.0379992723464966
7711 0.991001307964325
7712 1.0752441883087158
7713 1.049094319343567
7714 1.0502831935882568
7715 1.0407202243804932
7716 1.0208518505096436
7717 0.9963955879211426
7718 1.049743413925171
7719 1.0065386295318604
7720 1.0369994640350342
7721 1.0008457899093628
7722 0.9909726977348328
7723 1.0102461576461792
7724 1.0805742740631104
7725 1.0032154321670532
7726 0.920789897441864
7727 0.9929764270782471
7728 1.004763126373291
7729 1.0217602252960205
7730 0.9990904331207275
7731 1.0365724563598633
7732 1.0233427286148071
7733 0.9747176766395569
7734 1.0587306022644043
7735 1.0032411813735962
7736 1.0190675258636475
7737 1.0182749032974243
7738 1.0392894744873047
7739 1.046278715133667
7740 1.0870647430419922
7741 1.0714435577392578
7742 1.039568305015564
7743 1.070987343788147
7744 1.0926835536956787
7745 1.0264464616775513
7746 1.0813735723495483
7747 1.0241066217422485
7748 1.007157325744629
7749 1.0411006212234497
7750 1.0662450790405273
7751 1.045473337173462
7752 1.0137133598327637
7753 1.0150666236877441
7754 1.1133739948272705
7755 1.1449311971664429
7756 1.0355693101882935
7757 0.9302921891212463
7758 0.9998659491539001
7759 1.02318274974823
7760 1.0942174196243286
7761 0.9967944622039795
7762 0.898057222366333
7763 1.0334184169769287
7764 0.9566676616668701
7765 0.9306815266609192
7766 1.0137134790420532
7767 1.0995337963104248
7768 1.0708348751068115
7769 1.0580573081970215
7770 0.9428958892822266
7771 0.9869645833969116
7772 1.0512444972991943
7773 1.1517326831817627
7774 0.9847710728645325
7775 1.083858609199524
7776 1.0133965015411377
7777 0.9932131171226501
7778 0.9958094954490662
7779 1.0740253925323486
7780 1.1031476259231567
7781 1.1019823551177979
7782 1.104902982711792
7783 1.0385969877243042
7784 1.0613723993301392
7785 0.9800342321395874
7786 1.0392600297927856
7787 1.1261203289031982
7788 1.0414016246795654
7789 1.0974385738372803
7790 1.1764540672302246
7791 1.0523899793624878
7792 1.086072564125061
7793 1.0305047035217285
7794 1.0636136531829834
7795 1.0144788026809692
7796 0.9953171610832214
7797 0.9630423784255981
7798 0.9579058289527893
7799 1.0026403665542603
7800 1.035001277923584
7801 1.1813161373138428
7802 1.1182680130004883
7803 1.267538070678711
7804 1.0767111778259277
7805 1.202067255973816
7806 1.093644142150879
7807 1.1181973218917847
7808 1.1371289491653442
7809 1.1299124956130981
7810 1.0868757963180542
7811 1.0972660779953003
7812 1.089284062385559
7813 1.0925054550170898
7814 1.1057754755020142
7815 1.1054233312606812
7816 1.0694140195846558
7817 1.13289475440979
7818 1.2898775339126587
7819 1.1634531021118164
7820 1.1161928176879883
7821 1.1478618383407593
7822 1.0868788957595825
7823 1.0587724447250366
7824 1.0118470191955566
7825 1.0130072832107544
7826 1.0050326585769653
7827 1.039633870124817
7828 1.0273293256759644
7829 0.9866267442703247
7830 1.07810640335083
7831 1.0877753496170044
7832 1.1848461627960205
7833 1.0678142309188843
7834 1.0397686958312988
7835 1.0777249336242676
7836 1.152374267578125
7837 1.0481934547424316
7838 1.1153312921524048
7839 1.1313642263412476
7840 1.084399938583374
7841 1.0576472282409668
7842 1.0673578977584839
7843 1.0603581666946411
7844 1.1804914474487305
7845 1.139288067817688
7846 1.1272757053375244
7847 1.1882421970367432
7848 1.129367709159851
7849 1.2022764682769775
7850 1.0781643390655518
7851 1.0551875829696655
7852 1.0613592863082886
7853 1.1468044519424438
7854 1.1015263795852661
7855 1.0459986925125122
7856 1.1237478256225586
7857 1.232347011566162
7858 1.1282457113265991
7859 1.086013913154602
7860 1.0419601202011108
7861 1.0166505575180054
7862 1.0741673707962036
7863 1.152501106262207
7864 1.0899299383163452
7865 1.0596660375595093
7866 1.0643364191055298
7867 1.13362717628479
7868 1.1140843629837036
7869 1.0515323877334595
7870 1.1288725137710571
7871 1.2098866701126099
7872 1.1206973791122437
7873 1.1746628284454346
7874 1.2040705680847168
7875 1.107980489730835
7876 1.0340601205825806
7877 1.052155613899231
7878 1.1198724508285522
7879 1.0924084186553955
7880 1.0426390171051025
7881 1.1234180927276611
7882 1.1555233001708984
7883 1.2472892999649048
7884 1.1663466691970825
7885 1.084947109222412
7886 1.1014856100082397
7887 1.0821293592453003
7888 1.0600359439849854
7889 1.0384228229522705
7890 1.0443016290664673
7891 0.9477860331535339
7892 0.9847537875175476
7893 1.067276120185852
7894 0.9744805097579956
7895 1.0802311897277832
7896 1.0512886047363281
7897 1.0056041479110718
7898 1.1007452011108398
7899 1.0253121852874756
7900 1.1334999799728394
7901 1.0444159507751465
7902 1.0413957834243774
7903 1.0183144807815552
7904 1.0447725057601929
7905 0.9902066588401794
7906 1.0858163833618164
7907 1.0404785871505737
7908 1.0132150650024414
7909 1.0452771186828613
7910 1.091894268989563
7911 1.1901088953018188
7912 1.0592083930969238
7913 1.1791203022003174
7914 1.0983966588974
7915 1.127347469329834
7916 1.1089941263198853
7917 1.1175122261047363
7918 1.0795282125473022
7919 1.1185016632080078
7920 1.1162469387054443
7921 1.0779139995574951
7922 1.0855557918548584
7923 1.1644290685653687
7924 1.1497610807418823
7925 1.126955509185791
7926 1.1377917528152466
7927 1.0412708520889282
7928 1.12998366355896
7929 1.0857350826263428
7930 1.0984939336776733
7931 1.0585272312164307
7932 1.1670770645141602
7933 1.1147480010986328
7934 1.0644116401672363
7935 1.1467381715774536
7936 1.0886712074279785
7937 1.0388919115066528
7938 1.1233080625534058
7939 1.1195003986358643
7940 1.164193034172058
7941 1.0873826742172241
7942 1.0974963903427124
7943 1.1810438632965088
7944 1.1531102657318115
7945 1.1298823356628418
7946 1.1138814687728882
7947 1.128536581993103
7948 1.0389405488967896
7949 1.1142603158950806
7950 1.0073617696762085
7951 1.1789612770080566
7952 0.9998136758804321
7953 1.0195063352584839
7954 1.0007457733154297
7955 1.0215672254562378
7956 1.0374982357025146
7957 1.0469878911972046
7958 1.1554501056671143
7959 1.035457730293274
7960 1.2177962064743042
7961 1.0379180908203125
7962 1.0855423212051392
7963 1.0225818157196045
7964 1.0408618450164795
7965 1.1092109680175781
7966 1.0970876216888428
7967 1.0767422914505005
7968 1.0277657508850098
7969 1.0573979616165161
7970 1.0567001104354858
7971 1.0688095092773438
7972 1.1028374433517456
7973 1.1592137813568115
7974 1.0937641859054565
7975 1.1660150289535522
7976 1.0897648334503174
7977 1.1318222284317017
7978 1.122140884399414
7979 1.190400242805481
7980 1.1743667125701904
7981 1.0608638525009155
7982 1.2141270637512207
7983 1.0781124830245972
7984 1.1105992794036865
7985 1.2036173343658447
7986 1.1032696962356567
7987 1.0760841369628906
7988 1.2132705450057983
7989 1.0208353996276855
7990 1.1006848812103271
7991 1.1289626359939575
7992 1.120551347732544
7993 1.0386639833450317
7994 0.9966933131217957
7995 1.0897308588027954
7996 1.084523320198059
7997 1.0058867931365967
7998 1.0708390474319458
7999 1.0453530550003052
8000 1.0537174940109253
8001 1.130523920059204
8002 1.1731643676757812
8003 1.0816810131072998
8004 1.092512845993042
8005 1.1260167360305786
8006 1.0791300535202026
8007 1.1367518901824951
8008 1.0956164598464966
8009 1.1697341203689575
8010 1.1147795915603638
8011 1.1433171033859253
8012 1.084275722503662
8013 1.1226402521133423
8014 1.0475040674209595
8015 1.0673034191131592
8016 1.1200566291809082
8017 1.0003137588500977
8018 1.1083990335464478
8019 1.0979690551757812
8020 1.143936276435852
8021 1.1656206846237183
8022 1.1482609510421753
8023 1.0691241025924683
8024 1.1051048040390015
8025 1.1779407262802124
8026 1.2043505907058716
8027 1.1750385761260986
8028 1.215294599533081
8029 1.2101863622665405
8030 1.2412718534469604
8031 1.300081491470337
8032 1.1155997514724731
8033 1.2176728248596191
8034 1.2328847646713257
8035 1.112388014793396
8036 1.1476762294769287
8037 1.0803967714309692
8038 1.1002086400985718
8039 1.0043314695358276
8040 1.153245449066162
8041 1.1291728019714355
8042 1.1263376474380493
8043 1.2326754331588745
8044 1.20940363407135
8045 1.1672816276550293
8046 1.1466742753982544
8047 1.0763170719146729
8048 1.1930428743362427
8049 1.088882565498352
8050 1.037507176399231
8051 1.0346920490264893
8052 1.0963332653045654
8053 1.1029770374298096
8054 1.0693309307098389
8055 1.0993648767471313
8056 1.114323377609253
8057 1.11934232711792
8058 1.019572138786316
8059 1.0213779211044312
8060 1.1341761350631714
8061 1.072475552558899
8062 1.0616695880889893
8063 1.0913575887680054
8064 1.114844799041748
8065 1.1324256658554077
8066 1.0886180400848389
8067 1.1757290363311768
8068 1.1286810636520386
8069 1.060299277305603
8070 1.1246050596237183
8071 1.1418931484222412
8072 1.123486042022705
8073 1.108404517173767
8074 1.1120315790176392
8075 1.1420152187347412
8076 1.1081478595733643
8077 1.1291418075561523
8078 1.1041440963745117
8079 1.1090164184570312
8080 1.0717893838882446
8081 1.0726230144500732
8082 1.0741544961929321
8083 1.0288546085357666
8084 1.1631251573562622
8085 1.0318574905395508
8086 1.0995875597000122
8087 1.0230207443237305
8088 1.1237469911575317
8089 1.1516427993774414
8090 0.9966431856155396
8091 1.126990556716919
8092 1.1070711612701416
8093 1.0498859882354736
8094 1.0809649229049683
8095 1.052011251449585
8096 1.0589488744735718
8097 1.0713305473327637
8098 1.0859612226486206
8099 1.18069589138031
8100 1.1788300275802612
8101 1.1376515626907349
8102 1.1825368404388428
8103 1.1010912656784058
8104 1.0836982727050781
8105 1.0750356912612915
8106 1.1309252977371216
8107 1.1373437643051147
8108 1.1668617725372314
8109 1.012957215309143
8110 1.0344096422195435
8111 1.1316801309585571
8112 1.0876950025558472
8113 1.0574718713760376
8114 1.0865490436553955
8115 1.11098051071167
8116 1.0932215452194214
8117 1.0805667638778687
8118 1.1463006734848022
8119 1.1020703315734863
8120 1.1418806314468384
8121 1.0864309072494507
8122 1.077822208404541
8123 1.0567816495895386
8124 1.1413074731826782
8125 1.067515254020691
8126 1.0085123777389526
8127 1.1665377616882324
8128 1.0211832523345947
8129 1.0720216035842896
8130 1.0558732748031616
8131 1.0052601099014282
8132 1.1190190315246582
8133 1.094984531402588
8134 1.1687289476394653
8135 0.9992222189903259
8136 1.0967823266983032
8137 1.1061487197875977
8138 1.1001958847045898
8139 1.033483862876892
8140 1.0870609283447266
8141 1.0386110544204712
8142 1.1091090440750122
8143 1.1239937543869019
8144 1.135635495185852
8145 1.1426951885223389
8146 1.1448591947555542
8147 1.1423312425613403
8148 1.1286283731460571
8149 1.080773115158081
8150 1.1382923126220703
8151 1.1345280408859253
8152 1.0316264629364014
8153 1.1250566244125366
8154 1.136398434638977
8155 1.1446315050125122
8156 1.2008436918258667
8157 1.1296510696411133
8158 1.1310690641403198
8159 1.1406737565994263
8160 1.222328543663025
8161 1.1958379745483398
8162 1.0781110525131226
8163 1.07060706615448
8164 1.1418015956878662
8165 1.0817023515701294
8166 1.0367218255996704
8167 1.1618003845214844
8168 1.166487455368042
8169 1.0405830144882202
8170 1.1158636808395386
8171 1.101767897605896
8172 1.0884451866149902
8173 1.0399291515350342
8174 1.0801795721054077
8175 1.152647614479065
8176 1.0555918216705322
8177 1.0803638696670532
8178 1.1035150289535522
8179 1.0934239625930786
8180 1.0815207958221436
8181 1.107770323753357
8182 1.0040534734725952
8183 0.9811023473739624
8184 1.0470376014709473
8185 1.1988719701766968
8186 1.1263149976730347
8187 1.1602449417114258
8188 1.0686367750167847
8189 1.1327998638153076
8190 1.044594645500183
8191 1.1118849515914917
8192 1.062564492225647
8193 1.1544690132141113
8194 1.140088438987732
8195 1.1254812479019165
8196 1.073872685432434
8197 1.0315940380096436
8198 1.0532782077789307
8199 1.133268117904663
8200 1.084617018699646
8201 1.1002247333526611
8202 1.1089885234832764
8203 1.1179413795471191
8204 1.1676454544067383
8205 1.167994737625122
8206 1.1525119543075562
8207 1.2180278301239014
8208 1.2206318378448486
8209 1.1656594276428223
8210 1.1205520629882812
8211 1.0369296073913574
8212 1.0496127605438232
8213 1.076180100440979
8214 1.0485221147537231
8215 1.2265920639038086
8216 1.103625774383545
8217 1.0922549962997437
8218 1.148424506187439
8219 1.1320898532867432
8220 1.057024359703064
8221 1.1189576387405396
8222 1.2019779682159424
8223 1.217899203300476
8224 1.1589912176132202
8225 1.0918654203414917
8226 1.1195992231369019
8227 1.119818091392517
8228 1.0121842622756958
8229 1.0597127676010132
8230 1.1281768083572388
8231 1.1279608011245728
8232 1.1601383686065674
8233 1.205744981765747
8234 1.109981656074524
8235 1.1623711585998535
8236 1.1233255863189697
8237 1.0618913173675537
8238 1.0085766315460205
8239 1.0567139387130737
8240 1.0299758911132812
8241 1.1006834506988525
8242 1.117109775543213
8243 1.1052770614624023
8244 1.080278754234314
8245 1.2073286771774292
8246 1.0956997871398926
8247 1.086185097694397
8248 1.0499740839004517
8249 1.107862114906311
8250 1.1097776889801025
8251 1.1894726753234863
8252 1.1619640588760376
8253 1.047078251838684
8254 1.214704155921936
8255 1.206386923789978
8256 1.1374011039733887
8257 1.158258318901062
8258 1.1841542720794678
8259 1.1913936138153076
8260 1.1555694341659546
8261 1.179804801940918
8262 1.1098670959472656
8263 1.2585463523864746
8264 1.1585806608200073
8265 1.1332789659500122
8266 1.0277467966079712
8267 1.1529189348220825
8268 1.2194844484329224
8269 1.039827823638916
8270 1.163503646850586
8271 1.2083066701889038
8272 1.2883199453353882
8273 1.1595888137817383
8274 1.1164963245391846
8275 1.0581064224243164
8276 1.1200828552246094
8277 1.1070584058761597
8278 1.064680814743042
8279 1.1607650518417358
8280 1.1168441772460938
8281 1.0488437414169312
8282 1.0433975458145142
8283 1.083709478378296
8284 1.0807613134384155
8285 1.0721614360809326
8286 1.0592372417449951
8287 1.1776760816574097
8288 1.0477182865142822
8289 1.0977823734283447
8290 1.041841983795166
8291 1.0747491121292114
8292 1.0741016864776611
8293 1.0678067207336426
8294 1.232387661933899
8295 1.1699483394622803
8296 1.1667821407318115
8297 1.1248149871826172
8298 1.1538647413253784
8299 1.2226179838180542
8300 1.171900749206543
8301 1.1531176567077637
8302 1.2210642099380493
8303 1.2423739433288574
8304 1.258296012878418
8305 1.2792491912841797
8306 1.2046717405319214
8307 1.2660763263702393
8308 1.2199236154556274
8309 1.277047872543335
8310 1.2954005002975464
8311 1.196224570274353
8312 1.260605812072754
8313 1.2891342639923096
8314 1.219417691230774
8315 1.197351336479187
8316 1.2369062900543213
8317 1.2349979877471924
8318 1.1354975700378418
8319 1.3232203722000122
8320 1.2498207092285156
8321 1.2839491367340088
8322 1.3684566020965576
8323 1.3418811559677124
8324 1.2025469541549683
8325 1.2181092500686646
8326 1.257422685623169
8327 1.2760990858078003
8328 1.14826500415802
8329 1.1096066236495972
8330 1.106510877609253
8331 1.167608380317688
8332 1.1799691915512085
8333 1.1576144695281982
8334 1.132714033126831
8335 1.0500664710998535
8336 1.1363651752471924
8337 1.1505603790283203
8338 1.1599403619766235
8339 1.1439144611358643
8340 1.1185132265090942
8341 1.0642411708831787
8342 1.0667415857315063
8343 1.192745327949524
8344 1.0969315767288208
8345 1.0786598920822144
8346 1.0345593690872192
8347 1.0991125106811523
8348 1.153126835823059
8349 1.074079155921936
8350 1.1772979497909546
8351 1.1023999452590942
8352 1.1247056722640991
8353 1.0668331384658813
8354 1.0728061199188232
8355 1.1263096332550049
8356 1.135053038597107
8357 1.084761142730713
8358 1.1516302824020386
8359 1.2069041728973389
8360 1.0738283395767212
8361 1.1027475595474243
8362 1.0160198211669922
8363 1.094440221786499
8364 1.0073424577713013
8365 1.1154967546463013
8366 1.0427687168121338
8367 1.1217809915542603
8368 1.2175068855285645
8369 1.1594785451889038
8370 1.1303178071975708
8371 1.1681852340698242
8372 1.120793342590332
8373 1.2157193422317505
8374 1.2012457847595215
8375 1.162963628768921
8376 1.1391292810440063
8377 1.2371100187301636
8378 1.2164125442504883
8379 1.2671853303909302
8380 1.0751864910125732
8381 1.068494439125061
8382 1.1355634927749634
8383 1.065809726715088
8384 1.15707528591156
8385 1.1190109252929688
8386 1.2076903581619263
8387 1.1459835767745972
8388 1.1328085660934448
8389 1.0750983953475952
8390 1.073081135749817
8391 1.0389503240585327
8392 1.1801977157592773
8393 1.057120442390442
8394 1.0610588788986206
8395 1.0718580484390259
8396 1.1476162672042847
8397 1.1237694025039673
8398 1.0078181028366089
8399 1.1089167594909668
8400 1.1099693775177002
8401 1.1739470958709717
8402 1.1114404201507568
8403 1.0393298864364624
8404 1.0754801034927368
8405 1.0167464017868042
8406 0.9581366777420044
8407 1.0755491256713867
8408 1.1348707675933838
8409 1.1032416820526123
8410 1.0790857076644897
8411 0.9984999895095825
8412 1.0476114749908447
8413 1.1256097555160522
8414 1.0008994340896606
8415 1.1115137338638306
8416 1.0358232259750366
8417 1.0906950235366821
8418 1.152307152748108
8419 1.133628249168396
8420 1.06460702419281
8421 1.0976688861846924
8422 1.0902459621429443
8423 1.1144102811813354
8424 1.033382534980774
8425 1.062393307685852
8426 1.0637922286987305
8427 1.2465720176696777
8428 1.083500623703003
8429 1.2131754159927368
8430 1.0944395065307617
8431 1.10306978225708
8432 1.1298052072525024
8433 1.0915547609329224
8434 1.0066925287246704
8435 1.0902466773986816
8436 1.1002393960952759
8437 1.0647071599960327
8438 1.0003783702850342
8439 1.0402458906173706
8440 1.0568854808807373
8441 1.0659953355789185
8442 1.1072802543640137
8443 1.022341251373291
8444 1.0746115446090698
8445 1.0578787326812744
8446 1.042479157447815
8447 1.1308513879776
8448 1.146255612373352
8449 1.1084742546081543
8450 1.0482805967330933
8451 1.1267207860946655
8452 1.2093857526779175
8453 1.232752799987793
8454 1.174074649810791
8455 1.1411391496658325
8456 1.0931695699691772
8457 1.190216064453125
8458 1.0496829748153687
8459 1.0754482746124268
8460 1.1372939348220825
8461 1.0542441606521606
8462 1.0862680673599243
8463 1.111581802368164
8464 1.1362178325653076
8465 1.1473326683044434
8466 0.9716602563858032
8467 1.1095081567764282
8468 1.1004220247268677
8469 1.1642013788223267
8470 1.0461550951004028
8471 1.0740437507629395
8472 1.1390678882598877
8473 1.1309806108474731
8474 1.0960378646850586
8475 1.0729254484176636
8476 1.0100586414337158
8477 1.111129879951477
8478 1.026972770690918
8479 1.1520332098007202
8480 1.022017240524292
8481 1.201494574546814
8482 1.0809556245803833
8483 1.1531643867492676
8484 1.1097955703735352
8485 1.043686866760254
8486 1.0619547367095947
8487 1.120934247970581
8488 1.0872058868408203
8489 1.0994129180908203
8490 1.0642141103744507
8491 1.1270217895507812
8492 1.1382750272750854
8493 1.2330706119537354
8494 1.2378129959106445
8495 1.1323550939559937
8496 1.2166426181793213
8497 1.099293828010559
8498 1.0676645040512085
8499 1.1278308629989624
8500 1.1056562662124634
8501 1.2070380449295044
8502 1.1244086027145386
8503 1.165490746498108
8504 1.1237233877182007
8505 1.254213571548462
8506 1.1190539598464966
8507 1.1309608221054077
8508 1.187693476676941
8509 1.0597178936004639
8510 1.164231300354004
8511 1.1263344287872314
8512 1.1647217273712158
8513 1.1745859384536743
8514 1.0759429931640625
8515 1.171470046043396
8516 1.1799834966659546
8517 1.1844784021377563
8518 1.180731177330017
8519 1.3347301483154297
8520 1.2152799367904663
8521 1.2794983386993408
8522 1.2879624366760254
8523 1.1816118955612183
8524 1.2445677518844604
8525 1.3064348697662354
8526 1.1470688581466675
8527 1.1459901332855225
8528 1.1947919130325317
8529 1.1722087860107422
8530 1.1180002689361572
8531 1.1168792247772217
8532 1.1443121433258057
8533 1.1845474243164062
8534 1.2834763526916504
8535 1.162574291229248
8536 1.1261409521102905
8537 1.0442373752593994
8538 1.163758397102356
8539 1.3198086023330688
8540 1.1662746667861938
8541 1.123971939086914
8542 1.1363602876663208
8543 1.1102944612503052
8544 1.2150293588638306
8545 1.2219419479370117
8546 1.21096932888031
8547 1.0976392030715942
8548 1.1354628801345825
8549 1.092395544052124
8550 1.0946109294891357
8551 1.1741013526916504
8552 1.0986109972000122
8553 1.1150914430618286
8554 1.1148395538330078
8555 1.1157068014144897
8556 1.1120736598968506
8557 1.1966570615768433
8558 1.2322032451629639
8559 1.1899182796478271
8560 1.1928750276565552
8561 1.172500491142273
8562 1.247942566871643
8563 1.1549842357635498
8564 1.131453275680542
8565 1.2092783451080322
8566 1.1335318088531494
8567 1.1372615098953247
8568 1.1877896785736084
8569 1.1296271085739136
8570 1.186124324798584
8571 1.1309231519699097
8572 1.2176733016967773
8573 1.3197050094604492
8574 1.2088420391082764
8575 1.0922755002975464
8576 1.0920639038085938
8577 1.1220450401306152
8578 1.1435848474502563
8579 1.1904220581054688
8580 1.1235677003860474
8581 1.1825454235076904
8582 1.2092949151992798
8583 1.2413825988769531
8584 1.198269009590149
8585 1.3124760389328003
8586 1.2347147464752197
8587 1.1387184858322144
8588 1.2023186683654785
8589 1.3310487270355225
8590 1.2140270471572876
8591 1.1117874383926392
8592 1.2037502527236938
8593 1.2972098588943481
8594 1.2254242897033691
8595 1.3445944786071777
8596 1.2305681705474854
8597 1.2796745300292969
8598 1.25232994556427
8599 1.1502381563186646
8600 1.1222461462020874
8601 1.2210631370544434
8602 1.0538140535354614
8603 1.1202818155288696
8604 1.1332125663757324
8605 1.2150675058364868
8606 1.0370596647262573
8607 1.0235698223114014
8608 1.0358613729476929
8609 1.1002800464630127
8610 1.133425235748291
8611 1.1491509675979614
8612 1.0754551887512207
8613 1.0724049806594849
8614 1.034203290939331
8615 1.1416444778442383
8616 1.2136225700378418
8617 1.063246488571167
8618 1.115359902381897
8619 1.1166589260101318
8620 1.1394789218902588
8621 1.2487603425979614
8622 1.3480234146118164
8623 1.2155218124389648
8624 1.23812735080719
8625 1.2063745260238647
8626 1.2484216690063477
8627 1.2378299236297607
8628 1.191763997077942
8629 1.1694426536560059
8630 1.1518797874450684
8631 1.148993730545044
8632 1.2044135332107544
8633 1.2412844896316528
8634 1.093130111694336
8635 1.1243994235992432
8636 1.0733968019485474
8637 1.0853655338287354
8638 1.2038218975067139
8639 1.191024899482727
8640 1.1446137428283691
8641 1.047160029411316
8642 1.1696436405181885
8643 1.1486725807189941
8644 1.1508677005767822
8645 1.2576525211334229
8646 1.236027479171753
8647 1.1920640468597412
8648 1.2244668006896973
8649 1.2098448276519775
8650 1.125248670578003
8651 1.2400498390197754
8652 1.1915509700775146
8653 1.258813500404358
8654 1.1529587507247925
8655 1.2396100759506226
8656 1.1503539085388184
8657 1.1560959815979004
8658 1.1911336183547974
8659 1.2430002689361572
8660 1.2612699270248413
8661 1.1686851978302002
8662 1.1295291185379028
8663 1.166985273361206
8664 1.1973463296890259
8665 1.1756612062454224
8666 1.2454386949539185
8667 1.2766776084899902
8668 1.182568073272705
8669 1.2734211683273315
8670 1.129239559173584
8671 1.0843212604522705
8672 1.095714807510376
8673 1.248039722442627
8674 1.298079013824463
8675 1.1463638544082642
8676 1.1128716468811035
8677 1.118199348449707
8678 1.1173120737075806
8679 1.0960874557495117
8680 1.0280570983886719
8681 1.0973061323165894
8682 1.0057677030563354
8683 1.0762282609939575
8684 1.1573822498321533
8685 1.0931110382080078
8686 1.1214678287506104
8687 1.206175446510315
8688 1.105847954750061
8689 1.1447428464889526
8690 1.165277361869812
8691 1.1091864109039307
8692 1.1093069314956665
8693 1.1750894784927368
8694 1.2081300020217896
8695 1.2014840841293335
8696 1.1721570491790771
8697 1.1493661403656006
8698 1.1505857706069946
8699 1.134284496307373
8700 1.1104193925857544
8701 1.1222329139709473
8702 1.0516303777694702
8703 1.0586559772491455
8704 0.9611061811447144
8705 1.0732450485229492
8706 1.05465829372406
8707 0.9694037437438965
8708 1.0498251914978027
8709 1.0498263835906982
8710 1.055017113685608
8711 1.1409651041030884
8712 1.0594831705093384
8713 1.0728209018707275
8714 1.02691650390625
8715 1.089072585105896
8716 1.1173681020736694
8717 1.0697848796844482
8718 1.18224036693573
8719 1.0924813747406006
8720 1.1047980785369873
8721 1.1066744327545166
8722 1.0464363098144531
8723 1.0969170331954956
8724 1.2189795970916748
8725 1.1034318208694458
8726 1.128082036972046
8727 1.1620286703109741
8728 1.2424699068069458
8729 1.179154634475708
8730 1.1248699426651
8731 1.102476716041565
8732 1.1269327402114868
8733 1.1415417194366455
8734 1.0741822719573975
8735 1.1482913494110107
8736 1.1593605279922485
8737 1.1602497100830078
8738 1.072350263595581
8739 1.129079818725586
8740 1.106223225593567
8741 1.1864560842514038
8742 1.0724033117294312
8743 1.106033205986023
8744 1.3652981519699097
8745 1.0744779109954834
8746 1.1272382736206055
8747 1.0711830854415894
8748 1.1725754737854004
8749 1.156233549118042
8750 1.2935634851455688
8751 1.2398569583892822
8752 1.111918330192566
8753 1.1054425239562988
8754 1.0953658819198608
8755 1.169737696647644
8756 1.1418452262878418
8757 1.0872776508331299
8758 1.081673264503479
8759 1.0182267427444458
8760 0.9049845933914185
8761 1.0817924737930298
8762 1.070340633392334
8763 1.0323525667190552
8764 1.1539103984832764
8765 1.1818841695785522
8766 1.1354833841323853
8767 1.072336196899414
8768 1.0893195867538452
8769 1.1071991920471191
8770 1.0996122360229492
8771 1.1597093343734741
8772 1.250228762626648
8773 1.1443113088607788
8774 1.1428378820419312
8775 1.2703408002853394
8776 1.2002125978469849
8777 1.1219414472579956
8778 1.1603236198425293
8779 1.1994777917861938
8780 1.1572176218032837
8781 1.0535495281219482
8782 1.1015669107437134
8783 1.1621010303497314
8784 1.1357502937316895
8785 1.050472378730774
8786 1.0235891342163086
8787 0.9908066391944885
8788 0.9983209371566772
8789 0.9055672287940979
8790 0.9362418055534363
8791 1.0769020318984985
8792 1.0291179418563843
8793 1.1099495887756348
8794 1.11305570602417
8795 1.1045271158218384
8796 1.1076332330703735
8797 0.9351254105567932
8798 0.997841477394104
8799 1.1135326623916626
8800 1.1392501592636108
8801 1.0614761114120483
8802 1.1607834100723267
8803 1.1483513116836548
8804 1.135685920715332
8805 1.0967628955841064
8806 1.1871092319488525
8807 1.106916069984436
8808 1.0121461153030396
8809 1.026882529258728
8810 1.0054974555969238
8811 1.0719618797302246
8812 1.073757290840149
8813 1.108258843421936
8814 1.016539454460144
8815 1.0326642990112305
8816 1.0318200588226318
8817 1.0672045946121216
8818 1.0573749542236328
8819 1.0777227878570557
8820 1.1318280696868896
8821 1.0412582159042358
8822 0.9613150954246521
8823 0.9907987713813782
8824 0.9574069380760193
8825 1.049227237701416
8826 1.1198574304580688
8827 1.1020878553390503
8828 0.907871425151825
8829 0.9560370445251465
8830 1.1192750930786133
8831 1.0402097702026367
8832 1.0493788719177246
8833 1.065675973892212
8834 0.9756325483322144
8835 0.980417013168335
8836 1.0018718242645264
8837 1.0118191242218018
8838 0.9414620399475098
8839 1.0558966398239136
8840 1.0792850255966187
8841 1.1019160747528076
8842 1.0312526226043701
8843 1.090496301651001
8844 1.087681770324707
8845 1.1080968379974365
8846 1.1762101650238037
8847 1.178715467453003
8848 1.0633399486541748
8849 0.9953011870384216
8850 1.083978295326233
8851 1.044527530670166
8852 1.1016573905944824
8853 1.1829766035079956
8854 1.078193187713623
8855 1.0476763248443604
8856 1.0290169715881348
8857 1.0792155265808105
8858 1.0794529914855957
8859 1.0887788534164429
8860 1.0675911903381348
8861 1.0198466777801514
8862 1.0858601331710815
8863 1.0536165237426758
8864 1.035737156867981
8865 1.0520612001419067
8866 0.9792847633361816
8867 1.0929608345031738
8868 1.036515712738037
8869 1.1046608686447144
8870 1.1834802627563477
8871 1.2124406099319458
8872 1.0757650136947632
8873 1.07613205909729
8874 1.0810590982437134
8875 1.0191764831542969
8876 0.963358461856842
8877 1.1595665216445923
8878 1.1732361316680908
8879 1.237803339958191
8880 1.0136618614196777
8881 1.0698113441467285
8882 1.0391950607299805
8883 1.0820305347442627
8884 1.1789445877075195
8885 1.1620203256607056
8886 1.044779896736145
8887 1.0650218725204468
8888 1.1724600791931152
8889 1.0826356410980225
8890 1.117451786994934
8891 1.0253046751022339
8892 1.2006226778030396
8893 1.1623715162277222
8894 1.25766122341156
8895 1.1161609888076782
8896 1.1346397399902344
8897 1.1388795375823975
8898 1.123469352722168
8899 1.1029585599899292
8900 1.0497139692306519
8901 1.0856053829193115
8902 1.115957260131836
8903 1.0650659799575806
8904 1.0640153884887695
8905 1.0464932918548584
8906 1.042104721069336
8907 1.1184355020523071
8908 1.1258862018585205
8909 1.1626768112182617
8910 1.2283997535705566
8911 1.123321771621704
8912 1.0942400693893433
8913 1.0741389989852905
8914 1.0689743757247925
8915 1.1546729803085327
8916 1.1134999990463257
8917 1.1219555139541626
8918 1.0055803060531616
8919 1.0466293096542358
8920 1.1488035917282104
8921 1.0928282737731934
8922 1.1433830261230469
8923 1.209653377532959
8924 1.1722193956375122
8925 1.2180800437927246
8926 1.1344939470291138
8927 1.136039137840271
8928 1.0743871927261353
8929 1.1193733215332031
8930 1.1073133945465088
8931 1.1726839542388916
8932 1.2213833332061768
8933 1.048972249031067
8934 1.1046333312988281
8935 1.0615441799163818
8936 1.101346492767334
8937 1.0907244682312012
8938 1.0792878866195679
8939 1.021881341934204
8940 1.2165794372558594
8941 1.1194509267807007
8942 1.1696423292160034
8943 1.1697511672973633
8944 1.0993863344192505
8945 1.153232216835022
8946 1.076791763305664
8947 1.1440612077713013
8948 1.078031301498413
8949 1.029284954071045
8950 1.1516742706298828
8951 1.2445915937423706
8952 1.1546474695205688
8953 1.0819381475448608
8954 1.0759769678115845
8955 1.14820396900177
8956 1.151849627494812
8957 1.111729383468628
8958 1.1223393678665161
8959 1.0820430517196655
8960 1.1712042093276978
8961 1.0963839292526245
8962 1.1343072652816772
8963 1.1067050695419312
8964 1.117849588394165
8965 1.075081467628479
8966 1.1086913347244263
8967 1.082634449005127
8968 1.043708086013794
8969 1.1043236255645752
8970 1.028011441230774
8971 1.0950579643249512
8972 1.0374218225479126
8973 1.0502774715423584
8974 1.0359126329421997
8975 1.0628191232681274
8976 1.015608310699463
8977 0.9967659115791321
8978 1.018539309501648
8979 1.2120610475540161
8980 1.162182331085205
8981 1.1653839349746704
8982 0.9573157429695129
8983 0.9396799206733704
8984 0.9554793238639832
8985 1.2176320552825928
8986 1.118070125579834
8987 1.0109158754348755
8988 1.0752959251403809
8989 1.0165950059890747
8990 1.0530019998550415
8991 1.063639760017395
8992 1.0828937292099
8993 1.0952123403549194
8994 1.1767182350158691
8995 1.0698124170303345
8996 1.0707439184188843
8997 1.1667349338531494
8998 1.0736371278762817
8999 1.1240506172180176
9000 1.1333949565887451
9001 1.054219126701355
9002 1.2087411880493164
9003 1.0146697759628296
9004 1.0012421607971191
9005 0.963237464427948
9006 1.0002161264419556
9007 1.133241891860962
9008 1.0858584642410278
9009 1.1479566097259521
9010 0.9398571848869324
9011 1.0479841232299805
9012 0.9825507402420044
9013 0.9808186292648315
9014 1.034627914428711
9015 0.9626168608665466
9016 0.9505481123924255
9017 1.0456910133361816
9018 1.050487995147705
9019 1.0439801216125488
9020 1.0387437343597412
9021 0.9922241568565369
9022 0.9996333122253418
9023 1.0805583000183105
9024 1.0699437856674194
9025 1.1334450244903564
9026 1.0739772319793701
9027 1.0540391206741333
9028 1.0545870065689087
9029 1.1141433715820312
9030 1.0522609949111938
9031 1.0816056728363037
9032 1.065119743347168
9033 1.1386773586273193
9034 1.2022649049758911
9035 1.193881630897522
9036 1.114122986793518
9037 1.0345972776412964
9038 1.0866109132766724
9039 1.0680468082427979
9040 1.182151436805725
9041 1.0017919540405273
9042 1.0558925867080688
9043 1.1529203653335571
9044 1.085731029510498
9045 1.0505504608154297
9046 1.1013015508651733
9047 1.049347996711731
9048 0.9615098834037781
9049 0.9341719746589661
9050 0.9997877478599548
9051 1.0570605993270874
9052 1.0438838005065918
9053 0.9779002666473389
9054 0.963985025882721
9055 1.0163743495941162
9056 1.0493985414505005
9057 1.0216656923294067
9058 0.8960810303688049
9059 0.9803505539894104
9060 1.0883489847183228
9061 1.0848819017410278
9062 1.120743989944458
9063 1.019440770149231
9064 1.0902694463729858
9065 1.069594144821167
9066 1.1889688968658447
9067 1.0878686904907227
9068 1.093143343925476
9069 1.0002222061157227
9070 1.0437860488891602
9071 1.0357725620269775
9072 0.9578020572662354
9073 0.9982010722160339
9074 1.055073618888855
9075 1.0056662559509277
9076 0.978675365447998
9077 1.0122743844985962
9078 1.0323066711425781
9079 1.063574194908142
9080 1.0168607234954834
9081 1.0177119970321655
9082 1.1898990869522095
9083 1.0842899084091187
9084 0.9782416820526123
9085 1.0390645265579224
9086 1.01571524143219
9087 1.0256567001342773
9088 1.0662996768951416
9089 1.0230438709259033
9090 1.0238428115844727
9091 0.9585310220718384
9092 0.9583107829093933
9093 0.9539220929145813
9094 0.9858397245407104
9095 0.9680158495903015
9096 1.0013691186904907
9097 1.0197170972824097
9098 1.019403338432312
9099 1.053739070892334
9100 1.1321024894714355
9101 1.115945816040039
9102 1.0413011312484741
9103 1.0301519632339478
9104 1.084648609161377
9105 1.051533579826355
9106 1.1009910106658936
9107 1.1100131273269653
9108 1.1180986166000366
9109 1.0271449089050293
9110 1.132201910018921
9111 1.204171061515808
9112 1.1166329383850098
9113 1.107350468635559
9114 1.1074138879776
9115 1.1929033994674683
9116 1.2471826076507568
9117 1.0919698476791382
9118 1.2427819967269897
9119 1.232925534248352
9120 1.1708143949508667
9121 1.1025464534759521
9122 1.1236658096313477
9123 1.0939767360687256
9124 1.1205682754516602
9125 1.1279155015945435
9126 1.0205683708190918
9127 0.9959757328033447
9128 1.1200859546661377
9129 1.0068435668945312
9130 1.0992701053619385
9131 1.0590782165527344
9132 1.1744111776351929
9133 1.2672638893127441
9134 1.0888224840164185
9135 1.0305562019348145
9136 1.0944244861602783
9137 1.044970989227295
9138 1.1648638248443604
9139 1.1263759136199951
9140 1.0662908554077148
9141 1.244899868965149
9142 1.1136584281921387
9143 1.1129324436187744
9144 1.19545316696167
9145 1.1384271383285522
9146 1.1492252349853516
9147 1.2686303853988647
9148 1.2777105569839478
9149 1.1831181049346924
9150 1.160692811012268
9151 1.1095982789993286
9152 1.2248263359069824
9153 1.2819501161575317
9154 1.2494815587997437
9155 1.2483397722244263
9156 1.2262141704559326
9157 1.373352289199829
9158 1.3739537000656128
9159 1.1679573059082031
9160 1.2616446018218994
9161 1.193878412246704
9162 1.2765183448791504
9163 1.2507810592651367
9164 1.233144760131836
9165 1.249776005744934
9166 1.208635926246643
9167 1.2022902965545654
9168 1.2429496049880981
9169 1.1516917943954468
9170 1.20319664478302
9171 1.2977404594421387
9172 1.205141544342041
9173 1.1705255508422852
9174 1.183089017868042
9175 1.2737352848052979
9176 1.2927759885787964
9177 1.2745436429977417
9178 1.2673976421356201
9179 1.1933131217956543
9180 1.2210661172866821
9181 1.2435517311096191
9182 1.2528330087661743
9183 1.2569010257720947
9184 1.243025302886963
9185 1.1932381391525269
9186 1.3251811265945435
9187 1.1831430196762085
9188 1.049918532371521
9189 1.2285531759262085
9190 1.2020498514175415
9191 1.2862046957015991
9192 1.1491241455078125
9193 1.1601595878601074
9194 1.185919165611267
9195 1.1528033018112183
9196 1.1835936307907104
9197 1.185418963432312
9198 1.181073546409607
9199 1.154503583908081
9200 1.2044099569320679
9201 1.1867462396621704
9202 1.1919747591018677
9203 1.319132924079895
9204 1.2217568159103394
9205 1.1946154832839966
9206 1.1910395622253418
9207 1.1751006841659546
9208 1.1250108480453491
9209 1.18880033493042
9210 1.1645737886428833
9211 1.2189773321151733
9212 1.2107775211334229
9213 1.1253761053085327
9214 1.1991965770721436
9215 1.155694603919983
9216 1.164495587348938
9217 1.1351028680801392
9218 1.1016099452972412
9219 1.1893137693405151
9220 1.26360023021698
9221 1.143723726272583
9222 1.2040271759033203
9223 1.2243645191192627
9224 1.1615610122680664
9225 1.126412034034729
9226 1.1404149532318115
9227 1.2774827480316162
9228 1.0822288990020752
9229 1.08154296875
9230 1.1987115144729614
9231 1.2405868768692017
9232 1.1813799142837524
9233 1.1240143775939941
9234 1.2061069011688232
9235 1.2243014574050903
9236 1.1983875036239624
9237 1.1939200162887573
9238 1.1652708053588867
9239 1.2187449932098389
9240 1.252350926399231
9241 1.1947156190872192
9242 1.2588770389556885
9243 1.2207980155944824
9244 1.2021113634109497
9245 1.1560536623001099
9246 1.1454596519470215
9247 1.1542412042617798
9248 1.2241904735565186
9249 1.201306939125061
9250 1.2568974494934082
9251 1.1499215364456177
9252 1.160291314125061
9253 1.1698179244995117
9254 1.1151148080825806
9255 1.1056256294250488
9256 1.1026233434677124
9257 1.0124201774597168
9258 1.173791527748108
9259 1.0719131231307983
9260 1.1275813579559326
9261 1.0703067779541016
9262 1.1078819036483765
9263 1.0898199081420898
9264 1.1382936239242554
9265 1.1189444065093994
9266 1.168858289718628
9267 1.159827709197998
9268 1.1618751287460327
9269 1.1620680093765259
9270 1.093254804611206
9271 1.2143707275390625
9272 1.2457274198532104
9273 1.1625230312347412
9274 1.15769362449646
9275 1.2672473192214966
9276 1.1107168197631836
9277 1.1585248708724976
9278 1.1273161172866821
9279 1.09160315990448
9280 1.0966287851333618
9281 1.1007503271102905
9282 1.1238933801651
9283 1.133028268814087
9284 1.0991390943527222
9285 1.2503507137298584
9286 1.1551802158355713
9287 1.182846188545227
9288 1.1907986402511597
9289 1.189568042755127
9290 1.2198959589004517
9291 1.1673259735107422
9292 1.2339653968811035
9293 1.1596007347106934
9294 1.2083256244659424
9295 1.0496312379837036
9296 1.042117953300476
9297 1.0933353900909424
9298 1.189055323600769
9299 1.1815999746322632
9300 1.1536951065063477
9301 1.1895734071731567
9302 1.143052101135254
9303 1.014141321182251
9304 1.1336328983306885
9305 1.0437012910842896
9306 1.0577524900436401
9307 1.1420050859451294
9308 1.105922818183899
9309 1.2312833070755005
9310 1.1260043382644653
9311 1.2165253162384033
9312 1.07572603225708
9313 1.0678178071975708
9314 1.1246891021728516
9315 1.0956600904464722
9316 1.080928921699524
9317 1.1696163415908813
9318 1.0866676568984985
9319 1.1223500967025757
9320 1.0716513395309448
9321 1.1066374778747559
9322 1.3251086473464966
9323 1.2428072690963745
9324 1.219406008720398
9325 1.1640349626541138
9326 1.148465633392334
9327 1.251451849937439
9328 1.1165313720703125
9329 1.206824779510498
9330 1.1457340717315674
9331 1.0721228122711182
9332 1.056207537651062
9333 1.2012803554534912
9334 1.1090214252471924
9335 1.155796766281128
9336 1.2460349798202515
9337 1.1160202026367188
9338 1.1740769147872925
9339 1.2619632482528687
9340 1.1890767812728882
9341 1.1433615684509277
9342 1.1582980155944824
9343 1.150648832321167
9344 1.2274175882339478
9345 1.238311767578125
9346 1.188092589378357
9347 1.211871862411499
9348 1.2010700702667236
9349 1.2770363092422485
9350 1.2421231269836426
9351 1.2093276977539062
9352 1.2272928953170776
9353 1.297398328781128
9354 1.26985502243042
9355 1.2351030111312866
9356 1.1823844909667969
9357 1.2486799955368042
9358 1.2391647100448608
9359 1.22317373752594
9360 1.1942662000656128
9361 1.2098140716552734
9362 1.2056218385696411
9363 1.0637141466140747
9364 0.9692097902297974
9365 1.0936274528503418
9366 1.191848635673523
9367 1.2312132120132446
9368 1.2067543268203735
9369 1.2840383052825928
9370 1.2207666635513306
9371 1.1927146911621094
9372 1.2099432945251465
9373 1.2159607410430908
9374 1.1098583936691284
9375 1.0827633142471313
9376 1.177708387374878
9377 1.1658076047897339
9378 1.189558982849121
9379 1.155285358428955
9380 1.1842957735061646
9381 1.189594030380249
9382 1.1578141450881958
9383 1.2883037328720093
9384 1.2175620794296265
9385 1.2505658864974976
9386 1.2443987131118774
9387 1.1861168146133423
9388 1.2834248542785645
9389 1.3596704006195068
9390 1.1621086597442627
9391 1.230703592300415
9392 1.232919692993164
9393 1.1503599882125854
9394 1.2221258878707886
9395 1.1911035776138306
9396 1.1988365650177002
9397 1.2245352268218994
9398 1.0936018228530884
9399 1.0775213241577148
9400 1.0996615886688232
9401 1.1113516092300415
9402 1.2257239818572998
9403 1.1948840618133545
9404 1.135695219039917
9405 1.2771497964859009
9406 1.2140718698501587
9407 1.2079757452011108
9408 1.122842788696289
9409 1.1177668571472168
9410 1.1827913522720337
9411 1.1726951599121094
9412 1.150484561920166
9413 1.1113505363464355
9414 1.2498925924301147
9415 1.119371771812439
9416 1.1865320205688477
9417 1.182646632194519
9418 1.1866874694824219
9419 1.1953598260879517
9420 1.2628880739212036
9421 1.1673212051391602
9422 1.1579116582870483
9423 1.2266470193862915
9424 1.0644031763076782
9425 1.0951324701309204
9426 1.1999971866607666
9427 1.1834614276885986
9428 1.225059986114502
9429 1.4096792936325073
9430 1.21489679813385
9431 1.1553869247436523
9432 1.1305862665176392
9433 1.2015424966812134
9434 1.1199570894241333
9435 1.204687237739563
9436 1.1713588237762451
9437 1.250284194946289
9438 1.2771704196929932
9439 1.2277133464813232
9440 1.2347321510314941
9441 1.1538304090499878
9442 1.152154564857483
9443 1.1154760122299194
9444 1.17867112159729
9445 1.2769602537155151
9446 1.2358146905899048
9447 1.1631309986114502
9448 1.322129726409912
9449 1.275887370109558
9450 1.3451027870178223
9451 1.2283422946929932
9452 1.2263412475585938
9453 1.2850333452224731
9454 1.3034380674362183
9455 1.2141218185424805
9456 1.2993241548538208
9457 1.173714280128479
9458 1.2916162014007568
9459 1.1990712881088257
9460 1.189896583557129
9461 1.1733472347259521
9462 1.1653320789337158
9463 1.174834966659546
9464 1.2719632387161255
9465 1.215486764907837
9466 1.2845526933670044
9467 1.2739704847335815
9468 1.3086940050125122
9469 1.2357670068740845
9470 1.2408766746520996
9471 1.2165749073028564
9472 1.3456943035125732
9473 1.2204744815826416
9474 1.2449918985366821
9475 1.324427843093872
9476 1.262931227684021
9477 1.1906236410140991
9478 1.3015954494476318
9479 1.2349202632904053
9480 1.2068551778793335
9481 1.2144814729690552
9482 1.2946165800094604
9483 1.2582001686096191
9484 1.0936548709869385
9485 1.1883032321929932
9486 1.2257319688796997
9487 1.1784311532974243
9488 1.1457149982452393
9489 1.147903323173523
9490 1.1790324449539185
9491 1.1801912784576416
9492 1.3424724340438843
9493 1.2826814651489258
9494 1.2882120609283447
9495 1.2414259910583496
9496 1.196494698524475
9497 1.2770270109176636
9498 1.3340225219726562
9499 1.2590354681015015
9500 1.2740813493728638
9501 1.2391629219055176
9502 1.4283416271209717
9503 1.401041030883789
9504 1.3813972473144531
9505 1.3907350301742554
9506 1.3078217506408691
9507 1.2874948978424072
9508 1.4138554334640503
9509 1.3242913484573364
9510 1.285041332244873
9511 1.2834335565567017
9512 1.3320931196212769
9513 1.4591021537780762
9514 1.3951328992843628
9515 1.2742213010787964
9516 1.3236247301101685
9517 1.3061811923980713
9518 1.3114216327667236
9519 1.4358359575271606
9520 1.4042404890060425
9521 1.3919792175292969
9522 1.1623444557189941
9523 1.305273175239563
9524 1.275589108467102
9525 1.1923853158950806
9526 1.361795425415039
9527 1.3949192762374878
9528 1.235248327255249
9529 1.2591904401779175
9530 1.2474356889724731
9531 1.295783281326294
9532 1.1832966804504395
9533 1.2150976657867432
9534 1.2518367767333984
9535 1.280932068824768
9536 1.2596266269683838
9537 1.2157657146453857
9538 1.0953487157821655
9539 1.1994855403900146
9540 1.0832998752593994
9541 1.1510353088378906
9542 1.151119351387024
9543 1.1232123374938965
9544 1.241645097732544
9545 1.1369329690933228
9546 1.1963167190551758
9547 1.116866946220398
9548 1.1926758289337158
9549 1.1651917695999146
9550 1.2123918533325195
9551 1.2052720785140991
9552 1.179861068725586
9553 1.1410757303237915
9554 1.0979862213134766
9555 1.1128960847854614
9556 1.0432339906692505
9557 1.011914610862732
9558 1.0982412099838257
9559 1.1551337242126465
9560 1.1564157009124756
9561 1.2149730920791626
9562 1.1896817684173584
9563 1.3297828435897827
9564 1.1055281162261963
9565 1.040073275566101
9566 1.1372833251953125
9567 1.0860170125961304
9568 1.0989242792129517
9569 1.1355079412460327
9570 1.1309136152267456
9571 1.0779982805252075
9572 1.0603080987930298
9573 1.0626286268234253
9574 1.0830239057540894
9575 1.0416507720947266
9576 1.152004599571228
9577 1.1109520196914673
9578 1.070893406867981
9579 1.059069275856018
9580 1.0793976783752441
9581 1.057390809059143
9582 1.0942710638046265
9583 1.1370443105697632
9584 1.1235014200210571
9585 1.076972246170044
9586 1.1356854438781738
9587 1.1753312349319458
9588 1.1074645519256592
9589 1.188936471939087
9590 1.0895588397979736
9591 1.1222631931304932
9592 1.1112900972366333
9593 1.0343058109283447
9594 1.1057698726654053
9595 1.0781866312026978
9596 1.2223315238952637
9597 1.0977542400360107
9598 1.1291371583938599
9599 1.093501329421997
9600 1.0528627634048462
9601 0.9980158805847168
9602 1.0359628200531006
9603 1.0584367513656616
9604 1.0458413362503052
9605 1.0140877962112427
9606 1.032407522201538
9607 1.0187008380889893
9608 1.107475996017456
9609 1.122961163520813
9610 1.0961545705795288
9611 1.1036014556884766
9612 1.0551098585128784
9613 1.0112677812576294
9614 1.1150623559951782
9615 1.026389241218567
9616 1.0322229862213135
9617 1.0397435426712036
9618 1.2240324020385742
9619 1.1053955554962158
9620 1.0781718492507935
9621 1.1340488195419312
9622 1.2094072103500366
9623 1.107738733291626
9624 1.074110746383667
9625 1.1391674280166626
9626 1.0913959741592407
9627 1.0594573020935059
9628 1.2444247007369995
9629 1.1339683532714844
9630 1.0606392621994019
9631 1.1106278896331787
9632 1.1462225914001465
9633 1.0305346250534058
9634 0.9881685972213745
9635 1.0237818956375122
9636 1.0910626649856567
9637 1.1328226327896118
9638 1.1476571559906006
9639 1.1854606866836548
9640 1.1090567111968994
9641 1.1323093175888062
9642 1.1222871541976929
9643 1.082234501838684
9644 1.008238673210144
9645 1.1055991649627686
9646 1.0923014879226685
9647 1.2431806325912476
9648 1.1836563348770142
9649 1.2066335678100586
9650 1.2158974409103394
9651 1.2384005784988403
9652 1.1731191873550415
9653 1.1755855083465576
9654 1.2035813331604004
9655 1.3347841501235962
9656 1.2594212293624878
9657 1.190596580505371
9658 1.3383442163467407
9659 1.1388838291168213
9660 1.1951895952224731
9661 1.1656630039215088
9662 1.1410777568817139
9663 1.1956523656845093
9664 1.2429989576339722
9665 1.1983999013900757
9666 1.2287517786026
9667 1.0999860763549805
9668 1.162972331047058
9669 1.0921045541763306
9670 1.2161198854446411
9671 1.2134584188461304
9672 1.1255931854248047
9673 1.112662672996521
9674 1.1871196031570435
9675 1.203814148902893
9676 1.2051962614059448
9677 1.1680152416229248
9678 1.1730515956878662
9679 1.164852261543274
9680 1.1260820627212524
9681 1.2281603813171387
9682 1.2899770736694336
9683 1.1281236410140991
9684 1.110486388206482
9685 1.1595221757888794
9686 1.1175092458724976
9687 1.1217960119247437
9688 1.1252052783966064
9689 1.022905945777893
9690 1.0942384004592896
9691 1.1645307540893555
9692 1.2134424448013306
9693 1.10061776638031
9694 1.2543314695358276
9695 1.2738513946533203
9696 1.284241795539856
9697 1.2464534044265747
9698 1.3076990842819214
9699 1.256087303161621
9700 1.3401238918304443
9701 1.418054461479187
9702 1.201533317565918
9703 1.4243346452713013
9704 1.2260847091674805
9705 1.3016433715820312
9706 1.2590609788894653
9707 1.1462409496307373
9708 1.133720874786377
9709 1.287143349647522
9710 1.3310965299606323
9711 1.1884639263153076
9712 1.3394243717193604
9713 1.2166633605957031
9714 1.392723560333252
9715 1.3200536966323853
9716 1.3013067245483398
9717 1.2878689765930176
9718 1.406107783317566
9719 1.2413966655731201
9720 1.3458648920059204
9721 1.3121219873428345
9722 1.2857097387313843
9723 1.334719181060791
9724 1.176842451095581
9725 1.3702099323272705
9726 1.1633085012435913
9727 1.165395736694336
9728 1.2567349672317505
9729 1.1247155666351318
9730 1.108771562576294
9731 1.1302545070648193
9732 1.2240626811981201
9733 1.3785165548324585
9734 1.2733675241470337
9735 1.1879253387451172
9736 1.3669767379760742
9737 1.2157871723175049
9738 1.16934335231781
9739 1.1569284200668335
9740 1.2004525661468506
9741 1.1981648206710815
9742 1.148404598236084
9743 1.1457853317260742
9744 1.1194195747375488
9745 1.1938233375549316
9746 1.2340415716171265
9747 1.2053985595703125
9748 1.305924415588379
9749 1.3504431247711182
9750 1.3361116647720337
9751 1.350658893585205
9752 1.404415249824524
9753 1.309112787246704
9754 1.3080027103424072
9755 1.4303253889083862
9756 1.36689031124115
9757 1.2964891195297241
9758 1.2977896928787231
9759 1.4225959777832031
9760 1.2367660999298096
9761 1.3984320163726807
9762 1.4764400720596313
9763 1.3158295154571533
9764 1.2652918100357056
9765 1.125719666481018
9766 1.331568717956543
9767 1.4235109090805054
9768 1.2225288152694702
9769 1.1857078075408936
9770 1.3716481924057007
9771 1.2365590333938599
9772 1.2121070623397827
9773 1.3142905235290527
9774 1.1749027967453003
9775 1.2257945537567139
9776 1.1560415029525757
9777 1.07337486743927
9778 1.1716700792312622
9779 1.1931126117706299
9780 1.16957688331604
9781 1.2311623096466064
9782 1.1731643676757812
9783 1.2941324710845947
9784 1.17438805103302
9785 1.2215756177902222
9786 1.1711416244506836
9787 1.2697631120681763
9788 1.3206415176391602
9789 1.2125327587127686
9790 1.3006583452224731
9791 1.2838491201400757
9792 1.1518232822418213
9793 1.30185067653656
9794 1.294076681137085
9795 1.1590309143066406
9796 1.2613619565963745
9797 1.2441675662994385
9798 1.472790241241455
9799 1.3735493421554565
9800 1.2649837732315063
9801 1.3248863220214844
9802 1.2453255653381348
9803 1.4561653137207031
9804 1.312917709350586
9805 1.2679531574249268
9806 1.320236086845398
9807 1.212080955505371
9808 1.230263352394104
9809 1.2642571926116943
9810 1.2337788343429565
9811 1.1257158517837524
9812 1.0744482278823853
9813 1.1972752809524536
9814 1.1362098455429077
9815 1.1789621114730835
9816 1.1195040941238403
9817 1.2658233642578125
9818 1.1621589660644531
9819 1.1748913526535034
9820 1.1585348844528198
9821 1.1871159076690674
9822 1.1484403610229492
9823 1.1792608499526978
9824 1.1137402057647705
9825 1.0914397239685059
9826 1.217852234840393
9827 1.2058724164962769
9828 1.0881198644638062
9829 1.1554577350616455
9830 1.106541633605957
9831 1.188876748085022
9832 1.1679800748825073
9833 1.1656160354614258
9834 1.2389219999313354
9835 1.188732385635376
9836 1.1761835813522339
9837 1.247548222541809
9838 1.2113863229751587
9839 1.241336703300476
9840 1.2542264461517334
9841 1.2638102769851685
9842 1.2513068914413452
9843 1.2731505632400513
9844 1.1941840648651123
9845 1.1899950504302979
9846 1.1775814294815063
9847 1.1593871116638184
9848 1.1858088970184326
9849 1.3169788122177124
9850 1.1686121225357056
9851 1.3198894262313843
9852 1.2806721925735474
9853 1.2108447551727295
9854 1.1932131052017212
9855 1.2997612953186035
9856 1.1733708381652832
9857 1.2476216554641724
9858 1.1273950338363647
9859 1.234652042388916
9860 1.1975163221359253
9861 1.2341411113739014
9862 1.231762170791626
9863 1.2108190059661865
9864 1.2124340534210205
9865 1.2237647771835327
9866 1.0684818029403687
9867 1.1318825483322144
9868 1.1270633935928345
9869 1.1801369190216064
9870 1.1539974212646484
9871 1.1894896030426025
9872 1.0446144342422485
9873 1.1120635271072388
9874 1.1408627033233643
9875 1.1601793766021729
9876 1.0476691722869873
9877 1.0913561582565308
9878 1.194597601890564
9879 1.1211539506912231
9880 1.067969799041748
9881 1.0889842510223389
9882 1.0702518224716187
9883 1.011042594909668
9884 1.086319923400879
9885 1.0708612203598022
9886 1.0551228523254395
9887 1.0276697874069214
9888 1.1516952514648438
9889 1.1299000978469849
9890 1.0848078727722168
9891 1.2027254104614258
9892 1.2707055807113647
9893 1.2059342861175537
9894 1.1845967769622803
9895 1.1432487964630127
9896 1.2322275638580322
9897 1.229683756828308
9898 1.1375118494033813
9899 1.1600452661514282
9900 1.1581918001174927
9901 1.1125115156173706
9902 1.1465719938278198
9903 1.1758008003234863
9904 1.1061060428619385
9905 1.222452163696289
9906 1.2014408111572266
9907 1.1075571775436401
9908 1.122342586517334
9909 1.0368434190750122
9910 1.0991277694702148
9911 1.0531644821166992
9912 1.1133849620819092
9913 1.0889711380004883
9914 1.1072335243225098
9915 1.0485559701919556
9916 1.102527141571045
9917 1.0400865077972412
9918 1.1397775411605835
9919 1.1692498922348022
9920 1.148996353149414
9921 1.1230003833770752
9922 1.083282709121704
9923 1.0497854948043823
9924 1.1496737003326416
9925 1.1283305883407593
9926 1.1432744264602661
9927 1.1492787599563599
9928 1.0867605209350586
9929 1.240312933921814
9930 1.1995209455490112
9931 1.1484779119491577
9932 1.2296271324157715
9933 1.1428812742233276
9934 1.2235021591186523
9935 1.2398815155029297
9936 1.138681411743164
9937 1.0971696376800537
9938 1.0798680782318115
9939 1.2553900480270386
9940 1.207749843597412
9941 1.2452938556671143
9942 1.1820136308670044
9943 1.1766988039016724
9944 1.2329936027526855
9945 1.1637988090515137
9946 1.074946641921997
9947 1.3024495840072632
9948 1.194657325744629
9949 1.2201322317123413
9950 1.0422149896621704
9951 1.1620383262634277
9952 1.1177536249160767
9953 1.047845721244812
9954 1.148063063621521
9955 1.1723225116729736
9956 1.0821722745895386
9957 1.1269402503967285
9958 1.104919672012329
9959 1.0759711265563965
9960 1.145693302154541
9961 1.1801568269729614
9962 1.2304474115371704
9963 1.0966087579727173
9964 1.1203866004943848
9965 1.0647152662277222
9966 1.1126493215560913
9967 1.1102954149246216
9968 1.1208668947219849
9969 1.19258451461792
9970 1.1061198711395264
9971 1.0712521076202393
9972 1.1121939420700073
9973 1.1054129600524902
9974 1.1401249170303345
9975 1.1904360055923462
9976 1.2568531036376953
9977 1.1988353729248047
9978 1.096358299255371
9979 1.0649338960647583
9980 1.1515401601791382
9981 1.1579289436340332
9982 1.0456328392028809
9983 1.1390460729599
9984 1.0124067068099976
9985 1.0564613342285156
9986 1.1509393453598022
9987 1.1399619579315186
9988 1.1575053930282593
9989 1.2431079149246216
9990 1.1593433618545532
9991 1.1769925355911255
9992 1.1695226430892944
9993 1.249943494796753
9994 1.139313817024231
9995 1.175403356552124
9996 1.131413459777832
9997 1.265957236289978
9998 1.1933872699737549
9999 1.33378005027771
10000 1.2449427843093872
10001 1.3387277126312256
10002 1.2919230461120605
10003 1.303907871246338
10004 1.3032419681549072
10005 1.334614634513855
10006 1.3195878267288208
10007 1.3021697998046875
10008 1.3396553993225098
10009 1.1849279403686523
10010 1.17444908618927
10011 1.165759801864624
10012 1.1089521646499634
10013 1.1928142309188843
10014 1.270707130432129
10015 1.4429423809051514
10016 1.3897536993026733
10017 1.359387755393982
10018 1.1967304944992065
10019 1.2840464115142822
10020 1.2477772235870361
10021 1.2688891887664795
10022 1.1456875801086426
10023 1.1222981214523315
10024 1.1689934730529785
10025 1.1534773111343384
10026 1.1262414455413818
10027 1.10009765625
10028 1.1891345977783203
10029 1.1271039247512817
10030 1.0653780698776245
10031 1.055678367614746
10032 1.1568902730941772
10033 1.2845054864883423
10034 1.2173746824264526
10035 1.114382028579712
10036 1.2215665578842163
10037 1.2278200387954712
10038 1.2155678272247314
10039 1.1796780824661255
10040 1.1893980503082275
10041 1.151297688484192
10042 1.1842372417449951
10043 1.1833914518356323
10044 1.1332231760025024
10045 1.3289477825164795
10046 1.1585618257522583
10047 1.3622323274612427
10048 1.2919994592666626
10049 1.3262581825256348
10050 1.2697068452835083
10051 1.3432825803756714
10052 1.4001564979553223
10053 1.345678448677063
10054 1.1882894039154053
10055 1.2411140203475952
10056 1.1380724906921387
10057 1.1460046768188477
10058 1.1574143171310425
10059 1.1916531324386597
10060 1.0606108903884888
10061 1.2563179731369019
10062 1.2491868734359741
10063 1.1273359060287476
10064 1.1800942420959473
10065 1.135409951210022
10066 1.120663046836853
10067 1.2389099597930908
10068 1.1257421970367432
10069 1.2062255144119263
10070 1.2711445093154907
10071 1.1257861852645874
10072 1.1880581378936768
10073 1.168532371520996
10074 1.3190999031066895
10075 1.1930865049362183
10076 1.1354740858078003
10077 1.2928979396820068
10078 1.2560912370681763
10079 1.2395426034927368
10080 1.2798877954483032
10081 1.1946526765823364
10082 1.2253443002700806
10083 1.2992565631866455
10084 1.3021771907806396
10085 1.3184759616851807
10086 1.1334296464920044
10087 1.3052657842636108
10088 1.213000774383545
10089 1.346672773361206
10090 1.2797490358352661
10091 1.2348772287368774
10092 1.1673297882080078
10093 1.1681991815567017
10094 1.166244626045227
10095 1.180403709411621
10096 1.1924200057983398
10097 1.186680555343628
10098 1.2044130563735962
10099 1.1177005767822266
10100 1.1175962686538696
10101 1.1214395761489868
10102 1.0613096952438354
10103 1.03873610496521
10104 1.206342339515686
10105 1.1481908559799194
10106 1.1722869873046875
10107 1.0891300439834595
10108 1.1014673709869385
10109 1.0815032720565796
10110 1.1118580102920532
10111 1.2204962968826294
10112 1.1714686155319214
10113 1.1092745065689087
10114 1.1718605756759644
10115 1.1519691944122314
10116 1.0896464586257935
10117 1.157781720161438
10118 1.1131616830825806
10119 1.1520836353302002
10120 1.1066533327102661
10121 1.1832830905914307
10122 1.1365368366241455
10123 1.1440198421478271
10124 1.1141986846923828
10125 1.0990420579910278
10126 1.005610704421997
10127 1.1098535060882568
10128 1.0360374450683594
10129 1.113173007965088
10130 1.1328336000442505
10131 1.0607964992523193
10132 1.147506833076477
10133 1.0608996152877808
10134 1.1152580976486206
10135 1.179545521736145
10136 1.0315643548965454
10137 1.0496001243591309
10138 1.1941804885864258
10139 1.0963311195373535
10140 1.1833252906799316
10141 1.1680407524108887
10142 1.1242645978927612
10143 1.1651883125305176
10144 1.1184117794036865
10145 1.299155354499817
10146 1.2131329774856567
10147 1.2015607357025146
10148 1.1827343702316284
10149 1.0618810653686523
10150 1.1270173788070679
10151 1.0485856533050537
10152 1.0366523265838623
10153 1.094321846961975
10154 1.1314703226089478
10155 1.0894612073898315
10156 0.9920745491981506
10157 0.9703991413116455
10158 0.9343210458755493
10159 1.0629738569259644
10160 1.0286290645599365
10161 1.1164298057556152
10162 1.0499893426895142
10163 1.1593009233474731
10164 1.0199484825134277
10165 1.0510481595993042
10166 1.1067523956298828
10167 1.1352252960205078
10168 1.0917983055114746
10169 1.047050952911377
10170 1.1141337156295776
10171 1.1258279085159302
10172 1.1825388669967651
10173 1.1483190059661865
10174 1.1001375913619995
10175 1.1179509162902832
10176 1.2546274662017822
10177 1.3418539762496948
10178 1.1779074668884277
10179 1.2374968528747559
10180 1.3419092893600464
10181 1.178576946258545
10182 1.1878384351730347
10183 1.171066403388977
10184 1.2043821811676025
10185 1.2388848066329956
10186 1.0523518323898315
10187 1.0659550428390503
10188 1.1749825477600098
10189 1.1657238006591797
10190 1.041649580001831
10191 1.084659457206726
10192 1.0884984731674194
10193 1.0628297328948975
10194 1.0162092447280884
10195 1.0924768447875977
10196 1.1991004943847656
10197 1.3000247478485107
10198 1.1611961126327515
10199 1.1690617799758911
10200 1.1625406742095947
10201 1.1908639669418335
10202 1.289685845375061
10203 1.1831806898117065
10204 1.1737287044525146
10205 1.1826305389404297
10206 1.0633318424224854
10207 1.0906398296356201
10208 1.1002764701843262
10209 1.1093871593475342
10210 1.026991367340088
10211 1.0044498443603516
10212 1.1064079999923706
10213 1.2177934646606445
10214 1.2016310691833496
10215 1.265724539756775
10216 1.2293875217437744
10217 1.2207666635513306
10218 1.0534371137619019
10219 1.102662444114685
10220 1.0592703819274902
10221 1.1797699928283691
10222 1.2534335851669312
10223 1.246688723564148
10224 1.1516169309616089
10225 1.2807445526123047
10226 1.1952131986618042
10227 1.2130934000015259
10228 1.2657710313796997
10229 1.143305778503418
10230 1.0932295322418213
10231 1.0734221935272217
10232 1.1038360595703125
10233 1.1960068941116333
10234 1.1174399852752686
10235 1.1707947254180908
10236 1.069305181503296
10237 1.1730786561965942
10238 0.9432891011238098
10239 1.0475953817367554
10240 0.9605674147605896
10241 1.0050655603408813
10242 1.0631109476089478
10243 1.0492671728134155
10244 1.0439722537994385
10245 1.1473718881607056
10246 1.1479207277297974
10247 1.0749455690383911
10248 1.0896810293197632
10249 1.0863088369369507
10250 1.0186150074005127
10251 1.099523901939392
10252 0.9918140172958374
10253 1.1394398212432861
10254 1.140602946281433
10255 1.0321040153503418
10256 1.0358895063400269
10257 1.0467616319656372
10258 1.0956447124481201
10259 1.044713020324707
10260 1.016410231590271
10261 1.0763438940048218
10262 1.0606838464736938
10263 1.1961060762405396
10264 1.1736559867858887
10265 1.163791298866272
10266 1.1909066438674927
10267 1.2620278596878052
10268 1.1768046617507935
10269 1.168156623840332
10270 1.1353768110275269
10271 1.149848461151123
10272 1.1059463024139404
10273 1.1012438535690308
10274 1.2144416570663452
10275 1.0915132761001587
10276 1.2648777961730957
10277 1.1617006063461304
10278 1.2221864461898804
10279 1.2369256019592285
10280 1.1420097351074219
10281 1.2184832096099854
10282 1.3418967723846436
10283 1.1319653987884521
10284 1.1969091892242432
10285 1.1783506870269775
10286 1.1885318756103516
10287 1.1552855968475342
10288 1.2498199939727783
10289 1.1899328231811523
10290 1.208301305770874
10291 1.2647619247436523
10292 1.1498022079467773
10293 1.2695746421813965
10294 1.1979598999023438
10295 1.188361406326294
10296 1.11483895778656
10297 1.222827434539795
10298 1.1840659379959106
10299 1.1385785341262817
10300 1.141742467880249
10301 1.1366667747497559
10302 1.1559375524520874
10303 1.1735119819641113
10304 1.0376845598220825
10305 1.0434011220932007
10306 1.1875872611999512
10307 1.2635228633880615
10308 1.2321789264678955
10309 1.152002215385437
10310 1.1618980169296265
10311 1.120059609413147
10312 1.1321840286254883
10313 1.0825132131576538
10314 1.0749733448028564
10315 1.0992590188980103
10316 1.0937855243682861
10317 1.0061931610107422
10318 1.0829010009765625
10319 1.2226976156234741
10320 1.185715913772583
10321 1.053180456161499
10322 1.1393380165100098
10323 1.08965003490448
10324 1.0850465297698975
10325 1.1602617502212524
10326 1.0579801797866821
10327 1.0794693231582642
10328 1.0872045755386353
10329 1.0041478872299194
10330 1.1031882762908936
10331 1.0126527547836304
10332 1.0681304931640625
10333 1.0309653282165527
10334 1.1051409244537354
10335 1.0106983184814453
10336 1.0978858470916748
10337 1.057588815689087
10338 1.0482423305511475
10339 1.058255672454834
10340 1.2067197561264038
10341 1.0919157266616821
10342 1.0881383419036865
10343 1.077515721321106
10344 1.059410572052002
10345 1.0767484903335571
10346 1.1206245422363281
10347 1.1862781047821045
10348 1.0921417474746704
10349 1.1255872249603271
10350 1.1363983154296875
10351 1.2583879232406616
10352 1.3341155052185059
10353 1.258297324180603
10354 1.0826170444488525
10355 1.1278650760650635
10356 1.1574959754943848
10357 1.1301616430282593
10358 1.0680629014968872
10359 1.0553206205368042
10360 0.9979228377342224
10361 1.139215350151062
10362 1.0943615436553955
10363 1.092824101448059
10364 1.0852336883544922
10365 1.1460151672363281
10366 1.081119179725647
10367 0.9808723330497742
10368 1.1014213562011719
10369 1.1481680870056152
10370 1.1876312494277954
10371 1.1335804462432861
10372 1.0953953266143799
10373 1.1835813522338867
10374 1.0887573957443237
10375 1.0895718336105347
10376 1.0672940015792847
10377 1.1341052055358887
10378 1.1210769414901733
10379 1.1200377941131592
10380 1.0317612886428833
10381 1.138871192932129
10382 0.9714515209197998
10383 1.00373113155365
10384 1.093627691268921
10385 1.097115159034729
10386 1.034483790397644
10387 1.0635056495666504
10388 1.0403996706008911
10389 1.0112800598144531
10390 0.9843798875808716
10391 1.0120583772659302
10392 1.013677716255188
10393 0.9817038774490356
10394 1.0443854331970215
10395 0.9627909660339355
10396 1.0775260925292969
10397 1.038061261177063
10398 1.113265872001648
10399 1.0805503129959106
10400 1.1595220565795898
10401 1.0850348472595215
10402 1.0991461277008057
10403 1.0500004291534424
10404 1.0865840911865234
10405 1.0591455698013306
10406 1.076913833618164
10407 1.0598801374435425
10408 1.0219578742980957
10409 1.0432710647583008
10410 1.0541222095489502
10411 1.0636610984802246
10412 1.0133848190307617
10413 1.0430498123168945
10414 0.9886705875396729
10415 1.1512895822525024
10416 1.008775234222412
10417 0.9375342130661011
10418 1.0929322242736816
10419 1.1194913387298584
10420 0.9463013410568237
10421 0.9655119180679321
10422 1.0217982530593872
10423 1.0394877195358276
10424 1.073918342590332
10425 1.0099799633026123
10426 1.0646705627441406
10427 1.0025649070739746
10428 1.0976678133010864
10429 1.1030168533325195
10430 1.0742912292480469
10431 0.9470443725585938
10432 0.8946205377578735
10433 1.009657621383667
10434 1.0251225233078003
10435 0.9152188897132874
10436 0.9903686046600342
10437 1.0784916877746582
10438 1.0473582744598389
10439 0.9233672618865967
10440 0.9517382979393005
10441 1.0186948776245117
10442 1.0490068197250366
10443 0.9969067573547363
10444 1.0659352540969849
10445 0.9701182842254639
10446 0.9613890647888184
10447 0.9474391341209412
10448 0.9533416628837585
10449 0.9778863787651062
10450 0.9654829502105713
10451 1.007800579071045
10452 1.0485608577728271
10453 0.94740229845047
10454 1.0022480487823486
10455 0.9536384344100952
10456 0.922849714756012
10457 0.9814251661300659
10458 1.0132756233215332
10459 0.9623986482620239
10460 0.9478548169136047
10461 1.008364200592041
10462 0.9851630926132202
10463 0.9386243224143982
10464 1.0418230295181274
10465 1.0582447052001953
10466 0.98139888048172
10467 1.2458381652832031
10468 1.1509220600128174
10469 1.0514025688171387
10470 1.0047454833984375
10471 1.0597329139709473
10472 1.0826326608657837
10473 1.0732102394104004
10474 1.0233999490737915
10475 1.0238806009292603
10476 0.9927188158035278
10477 1.0346935987472534
10478 1.077668309211731
10479 1.0421468019485474
10480 1.0714647769927979
10481 1.0900483131408691
10482 1.1517301797866821
10483 1.008989930152893
10484 1.0133605003356934
10485 1.0769422054290771
10486 1.1582478284835815
10487 1.0647369623184204
10488 1.1252576112747192
10489 1.1073552370071411
10490 1.0060391426086426
10491 1.1323603391647339
10492 1.0303083658218384
10493 0.9948976635932922
10494 0.9966940879821777
10495 1.095164179801941
10496 0.9991809129714966
10497 1.1513514518737793
10498 1.038572072982788
10499 1.1453962326049805
10500 1.0551077127456665
10501 1.0238540172576904
10502 1.1842254400253296
10503 1.2038291692733765
10504 1.0859220027923584
10505 1.0585404634475708
10506 1.1054009199142456
10507 1.0959354639053345
10508 1.0843398571014404
10509 1.0593657493591309
10510 1.1868637800216675
10511 1.0506532192230225
10512 1.0267502069473267
10513 1.0713599920272827
10514 1.1358782052993774
10515 1.0110645294189453
10516 1.0374906063079834
10517 1.0024996995925903
10518 0.9885684847831726
10519 1.045425295829773
10520 1.1684069633483887
10521 1.192328929901123
10522 1.1518975496292114
10523 1.1689692735671997
10524 1.111685872077942
10525 1.1978527307510376
10526 1.1856671571731567
10527 1.1895644664764404
10528 1.2379257678985596
10529 1.23740553855896
10530 1.3483824729919434
10531 1.265364408493042
10532 1.2728383541107178
10533 1.2417645454406738
10534 1.1891326904296875
10535 1.178244709968567
10536 1.1708842515945435
10537 1.0798698663711548
10538 1.2399448156356812
10539 1.160365343093872
10540 1.2248586416244507
10541 1.153363823890686
10542 1.04496431350708
10543 0.9249219298362732
10544 1.0977367162704468
10545 1.006280779838562
10546 1.140084981918335
10547 0.9550777673721313
10548 1.1164995431900024
10549 1.08317232131958
10550 0.9059923887252808
10551 1.0699317455291748
10552 0.9295103549957275
10553 1.0659605264663696
10554 1.091483235359192
10555 1.1070196628570557
10556 1.0680023431777954
10557 0.9961258172988892
10558 1.0206691026687622
10559 0.9513975381851196
10560 0.9590346217155457
10561 0.9606931805610657
10562 1.0090805292129517
10563 0.967947781085968
10564 1.0119973421096802
10565 1.075705885887146
10566 1.0023274421691895
10567 1.0056990385055542
10568 1.0930612087249756
10569 0.9993360042572021
10570 1.0274615287780762
10571 1.1301020383834839
10572 0.9960856437683105
10573 0.9793666005134583
10574 0.9835063815116882
10575 1.022689700126648
10576 0.9979937672615051
10577 0.9892334938049316
10578 1.1054658889770508
10579 0.9922475218772888
10580 0.9424532055854797
10581 0.9247745275497437
10582 0.9942131042480469
10583 0.9555301666259766
10584 0.8947906494140625
10585 0.8798187971115112
10586 0.9102529883384705
10587 0.9383867979049683
10588 0.8709822297096252
10589 0.9409656524658203
10590 1.0873852968215942
10591 1.0187088251113892
10592 1.1265195608139038
10593 1.0418431758880615
10594 0.9937056303024292
10595 1.0694109201431274
10596 1.0331497192382812
10597 1.012439250946045
10598 1.0310165882110596
10599 1.0375736951828003
10600 1.0652443170547485
10601 1.0920600891113281
10602 1.0896860361099243
10603 1.0634351968765259
10604 0.900947093963623
10605 1.0370712280273438
10606 1.0656613111495972
10607 0.9514796137809753
10608 0.9862990379333496
10609 1.0137500762939453
10610 0.9733092784881592
10611 1.0380373001098633
10612 0.8890786170959473
10613 0.9325864315032959
10614 1.0640209913253784
10615 0.9283650517463684
10616 0.8643142580986023
10617 0.9127217531204224
10618 0.9590402841567993
10619 0.9542942643165588
10620 0.9360353350639343
10621 1.0817288160324097
10622 1.071060299873352
10623 1.0938440561294556
10624 1.1863425970077515
10625 1.2019867897033691
10626 1.1079075336456299
10627 1.1198681592941284
10628 0.9604252576828003
10629 0.9261041283607483
10630 0.8972195982933044
10631 1.0090488195419312
10632 1.0002652406692505
10633 1.0596368312835693
10634 0.9668586254119873
10635 1.0990943908691406
10636 0.9853299856185913
10637 1.1111493110656738
10638 0.9342734217643738
10639 1.0828044414520264
10640 1.0168033838272095
10641 1.1134033203125
10642 1.098903775215149
10643 1.1675769090652466
10644 1.268973469734192
10645 1.0374213457107544
10646 1.0017039775848389
10647 1.0059213638305664
10648 0.9033599495887756
10649 1.0307608842849731
10650 0.9480161666870117
10651 1.0515942573547363
10652 0.9782924056053162
10653 0.8772170543670654
10654 1.1421130895614624
10655 1.0095361471176147
10656 0.998552680015564
10657 0.9765641689300537
10658 0.9890277981758118
10659 1.0166537761688232
10660 0.9419936537742615
10661 0.8790687918663025
10662 0.9711304903030396
10663 0.9320067763328552
10664 1.0445506572723389
10665 0.9759636521339417
10666 1.0163862705230713
10667 1.0840635299682617
10668 1.0508544445037842
10669 1.1054620742797852
10670 0.9954400062561035
10671 1.1573517322540283
10672 0.9634599089622498
10673 1.026186466217041
10674 1.0027779340744019
10675 1.1844407320022583
10676 0.9437091946601868
10677 0.9838840365409851
10678 1.054620623588562
10679 0.963731586933136
10680 0.992034375667572
10681 0.9735390543937683
10682 0.9837805032730103
10683 1.0084621906280518
10684 1.073967456817627
10685 1.0178642272949219
10686 1.1010488271713257
10687 0.9329383969306946
10688 1.0850741863250732
10689 1.152590036392212
10690 1.0189878940582275
10691 1.0397366285324097
10692 0.9997243881225586
10693 1.0655062198638916
10694 1.0216786861419678
10695 1.0637930631637573
10696 1.0179485082626343
10697 1.0111430883407593
10698 1.0666491985321045
10699 1.025028944015503
10700 1.114441990852356
10701 1.0465326309204102
10702 1.0333800315856934
10703 0.8945963978767395
10704 1.00850248336792
10705 0.8622743487358093
10706 0.9183132648468018
10707 0.9623712301254272
10708 0.8806315064430237
10709 0.9631766080856323
10710 1.0052014589309692
10711 0.9606072306632996
10712 0.8967593312263489
10713 0.9154411554336548
10714 0.9855795502662659
10715 0.8472146391868591
10716 0.9432073831558228
10717 0.9066606163978577
10718 0.8732752203941345
10719 0.8511245846748352
10720 0.9026267528533936
10721 0.9327389597892761
10722 0.9788573980331421
10723 0.9122798442840576
10724 0.9413489699363708
10725 0.9349192976951599
10726 0.8917967677116394
10727 0.9753530025482178
10728 0.9327176809310913
10729 0.8890080451965332
10730 0.9778464436531067
10731 0.902223527431488
10732 1.0371736288070679
10733 0.9680773019790649
10734 1.0780363082885742
10735 1.0662568807601929
10736 1.0940279960632324
10737 1.0379104614257812
10738 1.0655661821365356
10739 1.0142842531204224
10740 1.049644947052002
10741 0.9796244502067566
10742 1.0266741514205933
10743 1.0114110708236694
10744 1.011498212814331
10745 0.9909020066261292
10746 0.9322881102561951
10747 1.0245202779769897
10748 0.9614693522453308
10749 0.992878794670105
10750 1.0183213949203491
10751 0.9834067225456238
10752 1.0187339782714844
10753 1.0753705501556396
10754 1.1269258260726929
10755 1.0947812795639038
10756 1.0806026458740234
10757 1.0183542966842651
10758 1.0991365909576416
10759 1.106872320175171
10760 1.1446298360824585
10761 1.0072613954544067
10762 1.1079570055007935
10763 0.9965203404426575
10764 1.0283645391464233
10765 0.9572107195854187
10766 1.1270672082901
10767 1.1048434972763062
10768 1.0105156898498535
10769 1.0726618766784668
10770 1.0086181163787842
10771 1.049171805381775
10772 1.035726547241211
10773 0.9740290641784668
10774 1.0108728408813477
10775 0.9824033379554749
10776 1.059815526008606
10777 1.066294550895691
10778 1.081062912940979
10779 0.9706695079803467
10780 1.0105735063552856
10781 1.0685840845108032
10782 1.0887670516967773
10783 1.1006618738174438
10784 1.0297795534133911
10785 1.108704924583435
10786 1.0816593170166016
10787 1.151518702507019
10788 1.2036858797073364
10789 1.3491578102111816
10790 1.1331292390823364
10791 1.119775414466858
10792 1.157262921333313
10793 1.0775535106658936
10794 1.0546735525131226
10795 1.1281940937042236
10796 1.310840368270874
10797 1.2134637832641602
10798 1.1754595041275024
10799 1.1644052267074585
10800 1.1941715478897095
10801 1.182088017463684
10802 1.0316226482391357
10803 1.1879701614379883
10804 1.1027781963348389
10805 1.2050615549087524
10806 1.0210952758789062
10807 1.0605782270431519
10808 1.121566891670227
10809 1.09993314743042
10810 1.1924996376037598
10811 1.1218923330307007
10812 1.13921320438385
10813 1.135818362236023
10814 1.0729964971542358
10815 1.204513669013977
10816 1.1334501504898071
10817 1.1060476303100586
10818 1.2526044845581055
10819 1.2504255771636963
10820 1.1473764181137085
10821 1.1281789541244507
10822 1.2602088451385498
10823 1.3078314065933228
10824 1.210702896118164
10825 1.1594480276107788
10826 1.152099847793579
10827 1.082000970840454
10828 1.1581168174743652
10829 1.2730629444122314
10830 1.2205426692962646
10831 1.1131775379180908
10832 1.1474063396453857
10833 1.2122231721878052
10834 1.188529372215271
10835 1.1040406227111816
10836 1.318146824836731
10837 1.1862695217132568
10838 1.1275352239608765
10839 1.207016944885254
10840 1.0994480848312378
10841 1.1031163930892944
10842 1.1811633110046387
10843 1.1584080457687378
10844 1.1159770488739014
10845 1.1631505489349365
10846 1.1210870742797852
10847 1.1770721673965454
10848 1.0925530195236206
10849 1.1722161769866943
10850 1.0982931852340698
10851 1.2148679494857788
10852 1.1208758354187012
10853 1.0532679557800293
10854 1.1230520009994507
10855 1.2142863273620605
10856 1.2060734033584595
10857 1.188685655593872
10858 1.2171635627746582
10859 1.0398046970367432
10860 1.150633692741394
10861 1.011889934539795
10862 1.0445080995559692
10863 1.1758360862731934
10864 1.1368566751480103
10865 1.2021328210830688
10866 1.1096526384353638
10867 1.151382327079773
10868 1.1831592321395874
10869 1.1471736431121826
10870 1.1785227060317993
10871 1.1359782218933105
10872 1.1142009496688843
10873 1.1107159852981567
10874 1.221656084060669
10875 1.178964376449585
10876 1.1847940683364868
10877 1.225872278213501
10878 1.14948570728302
10879 1.006164789199829
10880 1.0744532346725464
10881 1.1467468738555908
10882 1.0699557065963745
10883 1.191721796989441
10884 1.1676002740859985
10885 1.216870903968811
10886 1.1712478399276733
10887 1.1116323471069336
10888 1.1623611450195312
10889 1.0989463329315186
10890 1.0498350858688354
10891 1.0030819177627563
10892 1.0556608438491821
10893 1.0929639339447021
10894 1.0976359844207764
10895 1.0166525840759277
10896 1.0267393589019775
10897 1.0453815460205078
10898 1.114332675933838
10899 1.0488605499267578
10900 1.0746407508850098
10901 1.12445867061615
10902 1.1400507688522339
10903 1.1922688484191895
10904 1.184002161026001
10905 1.162976861000061
10906 1.1267967224121094
10907 1.1729239225387573
10908 1.1886329650878906
10909 1.117468237876892
10910 1.1778078079223633
10911 1.2467246055603027
10912 1.2042156457901
10913 1.177069902420044
10914 1.0952980518341064
10915 1.1941534280776978
10916 1.1473548412322998
10917 1.10786771774292
10918 1.158463954925537
10919 1.1957114934921265
10920 1.212890386581421
10921 1.2135688066482544
10922 1.111045479774475
10923 1.1592068672180176
10924 1.1717497110366821
10925 1.261259913444519
10926 1.2895445823669434
10927 1.3227022886276245
10928 1.1533520221710205
10929 1.2415800094604492
10930 1.2030439376831055
10931 1.233973741531372
10932 1.116256833076477
10933 1.0723568201065063
10934 1.1343660354614258
10935 1.1102309226989746
10936 1.0252985954284668
10937 1.1795966625213623
10938 1.0683103799819946
10939 1.0316176414489746
10940 0.9780681729316711
10941 0.995918869972229
10942 1.1070044040679932
10943 1.0693106651306152
10944 1.0722944736480713
10945 1.098953366279602
10946 1.1314430236816406
10947 1.1138496398925781
10948 1.0906589031219482
10949 0.996282160282135
10950 1.0796833038330078
10951 1.1351135969161987
10952 1.1624966859817505
10953 1.1427724361419678
10954 1.0894840955734253
10955 1.0337135791778564
10956 1.0220173597335815
10957 1.1057909727096558
10958 1.06798255443573
10959 1.1155213117599487
10960 1.1375669240951538
10961 1.0614123344421387
10962 1.024158000946045
10963 1.0294972658157349
10964 1.1385152339935303
10965 1.1251606941223145
10966 1.1113145351409912
10967 1.0950300693511963
10968 1.1427857875823975
10969 1.3371245861053467
10970 1.2545170783996582
10971 1.2406320571899414
10972 1.1363931894302368
10973 1.260439157485962
10974 1.1168112754821777
10975 1.1793054342269897
10976 1.1799917221069336
10977 1.144394874572754
10978 1.1081629991531372
10979 1.2049493789672852
10980 1.1509665250778198
10981 1.058007836341858
10982 1.1100409030914307
10983 1.1778485774993896
10984 1.2162811756134033
10985 1.113643765449524
10986 1.1411211490631104
10987 1.0899723768234253
10988 1.1044669151306152
10989 1.0397651195526123
10990 1.162895679473877
10991 1.1753628253936768
10992 1.0988295078277588
10993 1.1221848726272583
10994 1.109095573425293
10995 1.1374140977859497
10996 1.03646719455719
10997 1.0854114294052124
10998 1.2041617631912231
10999 1.0906178951263428
11000 1.095595359802246
11001 1.126038670539856
11002 1.2105845212936401
11003 1.179436445236206
11004 1.0802631378173828
11005 1.024811029434204
11006 1.1980130672454834
11007 1.160058617591858
11008 1.1223903894424438
11009 1.1438013315200806
11010 1.1261744499206543
11011 1.1659715175628662
11012 1.1781549453735352
11013 1.1528016328811646
11014 1.127686619758606
11015 1.1718761920928955
11016 1.1061935424804688
11017 1.1264474391937256
11018 1.1323269605636597
11019 1.1680684089660645
11020 1.1085691452026367
11021 1.1150511503219604
11022 1.2300083637237549
11023 1.099967360496521
11024 1.142078161239624
11025 1.1187788248062134
11026 1.2343320846557617
11027 1.119442105293274
11028 1.125608205795288
11029 1.158461570739746
11030 1.133951187133789
11031 1.1666678190231323
11032 1.1278527975082397
11033 1.1081870794296265
11034 1.0936365127563477
11035 1.1212679147720337
11036 1.0361801385879517
11037 1.062711238861084
11038 1.1406245231628418
11039 1.1306321620941162
11040 1.1118519306182861
11041 1.1913635730743408
11042 1.1303842067718506
11043 1.0964202880859375
11044 1.2077627182006836
11045 1.183910608291626
11046 1.2023112773895264
11047 1.0193510055541992
11048 1.1603972911834717
11049 1.178004264831543
11050 1.1924279928207397
11051 1.096694827079773
11052 1.1637301445007324
11053 1.1825098991394043
11054 1.2201662063598633
11055 1.1464993953704834
11056 1.1450347900390625
11057 1.1198945045471191
11058 1.2217156887054443
11059 1.1019636392593384
11060 1.139528751373291
11061 1.1393712759017944
11062 1.1230623722076416
11063 1.116538166999817
11064 1.1536763906478882
11065 1.3450058698654175
11066 1.1435983180999756
11067 1.1658353805541992
11068 1.204331636428833
11069 1.1692169904708862
11070 1.0443342924118042
11071 1.1786412000656128
11072 1.171040415763855
11073 1.2978438138961792
11074 1.2675341367721558
11075 1.2814868688583374
11076 1.385090947151184
11077 1.2747761011123657
11078 1.2284282445907593
11079 1.1783456802368164
11080 1.1957130432128906
11081 1.16746985912323
11082 1.1484206914901733
11083 1.2944962978363037
11084 1.2347158193588257
11085 1.1782740354537964
11086 1.152060627937317
11087 1.218788981437683
11088 1.193758249282837
11089 1.0282158851623535
11090 1.1813758611679077
11091 1.1221965551376343
11092 1.084835171699524
11093 1.218722939491272
11094 1.1612935066223145
11095 1.0433528423309326
11096 1.0943570137023926
11097 1.1798497438430786
11098 1.0621137619018555
11099 1.1014091968536377
11100 1.0881123542785645
11101 1.071037769317627
11102 1.1641594171524048
11103 1.1144083738327026
11104 1.0666683912277222
11105 1.1208258867263794
11106 1.242604374885559
11107 1.1592144966125488
11108 1.092684268951416
11109 1.1166558265686035
11110 1.1174266338348389
11111 1.165542483329773
11112 1.082235336303711
11113 1.0522624254226685
11114 1.1009901762008667
11115 1.0615904331207275
11116 1.0762602090835571
11117 1.0286555290222168
11118 0.9768401980400085
11119 1.041340708732605
11120 1.0246800184249878
11121 0.9756226539611816
11122 1.0844433307647705
11123 0.9636261463165283
11124 1.006519079208374
11125 0.9542651176452637
11126 1.0895065069198608
11127 1.05181086063385
11128 1.0095493793487549
11129 0.9860754013061523
11130 0.9888132810592651
11131 0.9938912987709045
11132 1.0591331720352173
11133 0.9954161047935486
11134 1.016772985458374
11135 0.9705935120582581
11136 0.9669995903968811
11137 0.9609624743461609
11138 1.0103334188461304
11139 0.985886812210083
11140 1.0490275621414185
11141 0.9829163551330566
11142 0.9765146970748901
11143 0.9503558278083801
11144 1.0046205520629883
11145 1.0499128103256226
11146 1.1288783550262451
11147 1.062927007675171
11148 1.0281020402908325
11149 1.0426411628723145
11150 1.0608360767364502
11151 0.9916582107543945
11152 1.0197352170944214
11153 1.1543642282485962
11154 1.0616625547409058
11155 1.004319429397583
11156 0.9765048623085022
11157 0.9794594049453735
11158 1.0459022521972656
11159 1.1152105331420898
11160 1.0834324359893799
11161 1.0990961790084839
11162 1.0817190408706665
11163 1.0502192974090576
11164 1.0045182704925537
11165 0.9695937633514404
11166 1.026167869567871
11167 1.0332611799240112
11168 1.0155868530273438
11169 0.9103631973266602
11170 1.0742145776748657
11171 1.055972933769226
11172 0.9923953413963318
11173 0.9632005095481873
11174 1.0252553224563599
11175 0.9671172499656677
11176 1.0371888875961304
11177 0.9511130452156067
11178 0.9588932991027832
11179 1.0132617950439453
11180 1.0859836339950562
11181 1.0839271545410156
11182 1.0131545066833496
11183 1.0432522296905518
11184 1.0969247817993164
11185 1.0501492023468018
11186 1.176855444908142
11187 1.1394026279449463
11188 1.1806449890136719
11189 1.136471152305603
11190 1.1162161827087402
11191 1.1279499530792236
11192 1.1482819318771362
11193 1.0789705514907837
11194 1.0440402030944824
11195 1.1294512748718262
11196 1.20378577709198
11197 1.176142692565918
11198 1.0481032133102417
11199 1.076514720916748
11200 1.1495355367660522
11201 1.075613021850586
11202 1.0477173328399658
11203 1.0880367755889893
11204 1.0443183183670044
11205 0.9997105002403259
11206 1.0038917064666748
11207 1.0860074758529663
11208 1.0606070756912231
11209 1.109496831893921
11210 1.158205509185791
11211 1.0983049869537354
11212 1.0845847129821777
11213 1.0160759687423706
11214 1.059156894683838
11215 1.0853633880615234
11216 1.1376582384109497
11217 1.0858564376831055
11218 1.135355830192566
11219 1.2056196928024292
11220 1.1351218223571777
11221 1.1584762334823608
11222 1.1277275085449219
11223 1.1529359817504883
11224 1.1267372369766235
11225 1.0241847038269043
11226 1.2206557989120483
11227 1.18455970287323
11228 1.174341082572937
11229 1.21195650100708
11230 1.2116289138793945
11231 1.1713180541992188
11232 1.2029250860214233
11233 1.2620583772659302
11234 1.1950571537017822
11235 1.1404430866241455
11236 1.114362120628357
11237 1.2564553022384644
11238 1.1066631078720093
11239 1.1587508916854858
11240 1.1509279012680054
11241 1.1287763118743896
11242 1.126707911491394
11243 1.2352043390274048
11244 1.0875775814056396
11245 1.143042802810669
11246 1.1057730913162231
11247 1.1373307704925537
11248 1.0922547578811646
11249 1.033028244972229
11250 1.1223602294921875
11251 1.179092288017273
11252 1.161506175994873
11253 1.1026432514190674
11254 1.1011220216751099
11255 1.0167959928512573
11256 1.0463513135910034
11257 1.111665964126587
11258 1.1283507347106934
11259 1.146897554397583
11260 1.0139914751052856
11261 1.1052190065383911
11262 1.0709158182144165
11263 1.0501731634140015
11264 1.056174874305725
11265 1.087408423423767
11266 1.1955052614212036
11267 1.11924409866333
11268 1.0160125494003296
11269 1.0930994749069214
11270 0.9628324508666992
11271 1.0057498216629028
11272 0.9160462617874146
11273 1.007161021232605
11274 0.9933192729949951
11275 1.046744704246521
11276 1.0409342050552368
11277 1.0291993618011475
11278 1.0055458545684814
11279 1.0224097967147827
11280 1.0401768684387207
11281 0.9640550017356873
11282 0.9477348923683167
11283 1.0063109397888184
11284 0.999588131904602
11285 1.0461463928222656
11286 1.015666127204895
11287 1.0322184562683105
11288 1.0039300918579102
11289 1.1302971839904785
11290 0.9827012419700623
11291 1.052259922027588
11292 1.0389734506607056
11293 0.9110842347145081
11294 1.1058591604232788
11295 1.072428822517395
11296 1.11418616771698
11297 1.0126945972442627
11298 0.9742648601531982
11299 0.9068523049354553
11300 1.027498722076416
11301 1.001924991607666
11302 0.9066401720046997
11303 0.9911471605300903
11304 0.9552981853485107
11305 1.0188900232315063
11306 0.9603870511054993
11307 1.0676393508911133
11308 0.9683347344398499
11309 0.9055356383323669
11310 1.0029008388519287
11311 1.0386193990707397
11312 0.9873973727226257
11313 1.0565260648727417
11314 0.971599280834198
11315 0.9864725470542908
11316 0.8660479187965393
11317 0.9147953987121582
11318 0.9803068041801453
11319 0.8305327296257019
11320 0.8875745534896851
11321 0.9123238325119019
11322 0.9111748337745667
11323 0.8650503754615784
11324 0.9671676158905029
11325 0.9377908706665039
11326 0.876275897026062
11327 0.9419792294502258
11328 0.9199616312980652
11329 0.8772512078285217
11330 0.9000165462493896
11331 0.8853166699409485
11332 0.9641297459602356
11333 0.9584015011787415
11334 1.0758056640625
11335 1.0122278928756714
11336 0.9522905945777893
11337 0.9619638919830322
11338 1.0362831354141235
11339 1.035014271736145
11340 1.0174367427825928
11341 0.9727756977081299
11342 1.0945628881454468
11343 1.1324199438095093
11344 1.0463619232177734
11345 1.0817369222640991
11346 1.0432671308517456
11347 1.0591078996658325
11348 0.9792388677597046
11349 1.0704807043075562
11350 1.1086806058883667
11351 1.1452327966690063
11352 1.1168287992477417
11353 1.0760191679000854
11354 1.114317536354065
11355 1.039552927017212
11356 1.0449426174163818
11357 1.1151845455169678
11358 1.0616490840911865
11359 1.0442065000534058
11360 1.0089771747589111
11361 1.1090883016586304
11362 1.0362199544906616
11363 1.1677721738815308
11364 1.0774359703063965
11365 1.0051647424697876
11366 1.101298213005066
11367 0.9989435076713562
11368 0.9921199679374695
11369 1.067306399345398
11370 1.1408171653747559
11371 1.051168441772461
11372 0.9908000230789185
11373 0.9807663559913635
11374 0.9447664618492126
11375 1.0113855600357056
11376 1.1121299266815186
11377 1.097569227218628
11378 0.9622853994369507
11379 1.034158706665039
11380 1.0703827142715454
11381 1.2270022630691528
11382 1.0879544019699097
11383 1.1120131015777588
11384 1.003846287727356
11385 0.978238046169281
11386 1.0213135480880737
11387 1.0435740947723389
11388 1.1193262338638306
11389 1.0924772024154663
11390 1.0560322999954224
11391 1.093811273574829
11392 1.0255813598632812
11393 1.1893128156661987
11394 1.132336974143982
11395 1.150045394897461
11396 1.010208249092102
11397 1.0518962144851685
11398 1.06103515625
11399 1.1286016702651978
11400 1.1077992916107178
11401 0.9749871492385864
11402 1.0179704427719116
11403 1.1054309606552124
11404 1.0551565885543823
11405 1.0245567560195923
11406 0.9559120535850525
11407 0.9411540627479553
11408 1.010703682899475
11409 0.9911069273948669
11410 1.0298417806625366
11411 1.0513441562652588
11412 1.0343027114868164
11413 0.90431147813797
11414 0.9511873722076416
11415 1.0057265758514404
11416 0.9581022262573242
11417 0.8869507312774658
11418 0.9192262291908264
11419 0.9478238224983215
11420 0.9784730076789856
11421 0.961188018321991
11422 1.007480263710022
11423 1.0758002996444702
11424 1.0712316036224365
11425 1.1383272409439087
11426 1.1231274604797363
11427 1.091480016708374
11428 0.9982776641845703
11429 0.9949670433998108
11430 0.9626551866531372
11431 1.0136059522628784
11432 1.03909432888031
11433 0.9683482646942139
11434 0.9739266633987427
11435 0.9781123995780945
11436 1.1715000867843628
11437 1.0855296850204468
11438 1.0750985145568848
11439 1.167232632637024
11440 0.988471508026123
11441 1.0980594158172607
11442 1.1261850595474243
11443 0.950258731842041
11444 1.004096508026123
11445 1.1033087968826294
11446 1.0168076753616333
11447 1.1052464246749878
11448 1.026352047920227
11449 1.0885355472564697
11450 1.0034271478652954
11451 0.949821949005127
11452 1.0544148683547974
11453 1.0016769170761108
11454 1.038496971130371
11455 0.9578312635421753
11456 1.0280314683914185
11457 1.069409728050232
11458 1.011346459388733
11459 1.0062339305877686
11460 0.8625645041465759
11461 1.0035688877105713
11462 0.928406298160553
11463 0.985771656036377
11464 1.067208170890808
11465 1.0356415510177612
11466 1.092231273651123
11467 1.0869998931884766
11468 1.0521036386489868
11469 1.0443261861801147
11470 0.9237658977508545
11471 1.030970573425293
11472 1.0499135255813599
11473 0.9538089036941528
11474 1.03257417678833
11475 1.0047566890716553
11476 0.981781542301178
11477 1.037243366241455
11478 0.9966561794281006
11479 0.9370254278182983
11480 1.0323489904403687
11481 0.982939600944519
11482 1.0999163389205933
11483 1.0586308240890503
11484 1.004512071609497
11485 0.9717338681221008
11486 0.9669344425201416
11487 1.007067322731018
11488 1.0420680046081543
11489 1.0386123657226562
11490 1.0095343589782715
11491 0.9647738337516785
11492 0.963524580001831
11493 0.9993773102760315
11494 0.922432541847229
11495 0.9911043643951416
11496 0.9807021617889404
11497 0.9677015542984009
11498 0.9607853293418884
11499 0.9928315281867981
11500 0.9998477697372437
11501 1.0620909929275513
11502 0.9827947020530701
11503 1.0461881160736084
11504 1.0713512897491455
11505 1.0406972169876099
11506 0.9851147532463074
11507 0.9403150677680969
11508 0.9824898838996887
11509 0.887339174747467
11510 0.9226954579353333
11511 0.95096755027771
11512 0.8731367588043213
11513 0.946413516998291
11514 1.000184178352356
11515 0.9748045206069946
11516 0.961052656173706
11517 0.9474064707756042
11518 0.9334987998008728
11519 0.8895591497421265
11520 0.9458622336387634
11521 1.0984283685684204
11522 0.9467051029205322
11523 0.9915828704833984
11524 0.9541438817977905
11525 0.9551380276679993
11526 0.9409650564193726
11527 0.9990877509117126
11528 0.9110397100448608
11529 0.9104672074317932
11530 0.9507117867469788
11531 0.9406250715255737
11532 0.9017032384872437
11533 1.0001529455184937
11534 0.9122661352157593
11535 0.965383768081665
11536 0.9344823956489563
11537 0.9018517136573792
11538 0.9893392324447632
11539 0.8891621232032776
11540 0.9140805602073669
11541 0.9438310265541077
11542 0.9976581931114197
11543 0.9252592921257019
11544 0.9431914687156677
11545 1.0113235712051392
11546 0.9510878324508667
11547 1.0274640321731567
11548 1.0146676301956177
11549 1.0790404081344604
11550 1.0649073123931885
11551 1.061841607093811
11552 1.0492781400680542
11553 1.1294645071029663
11554 1.0344465970993042
11555 0.9942211508750916
11556 1.0212820768356323
11557 0.8675793409347534
11558 0.8434970378875732
11559 0.8686985969543457
11560 0.8751428127288818
11561 0.9277066588401794
11562 1.0834804773330688
11563 1.0247160196304321
11564 0.9756641983985901
11565 1.0072985887527466
11566 0.8413642644882202
11567 0.9446022510528564
11568 0.8560610413551331
11569 0.8560761213302612
11570 0.8620967864990234
11571 0.7986397743225098
11572 0.8605592250823975
11573 0.912760853767395
11574 0.8971526026725769
11575 0.931052565574646
11576 1.0078004598617554
11577 0.9611992835998535
11578 0.9731962084770203
11579 0.8649609088897705
11580 0.9132636785507202
11581 0.9025421738624573
11582 1.0281739234924316
11583 0.9390597939491272
11584 1.0498310327529907
11585 0.969989001750946
11586 0.9552860260009766
11587 0.961689829826355
11588 1.011828899383545
11589 1.015254259109497
11590 0.9764240980148315
11591 0.9726676344871521
11592 0.9586055874824524
11593 1.0334646701812744
11594 0.9943732023239136
11595 1.0864568948745728
11596 1.0730830430984497
11597 1.1409047842025757
11598 1.0419504642486572
11599 1.0338541269302368
11600 1.0530197620391846
11601 1.0166517496109009
11602 0.9760838150978088
11603 1.0057809352874756
11604 0.9544166922569275
11605 1.0779221057891846
11606 1.0187467336654663
11607 1.136456847190857
11608 1.1385987997055054
11609 1.0541108846664429
11610 1.0980424880981445
11611 1.0066330432891846
11612 1.0770972967147827
11613 1.100239872932434
11614 1.0300508737564087
11615 1.17776620388031
11616 1.0932393074035645
11617 1.0591858625411987
11618 1.04887855052948
11619 1.064195156097412
11620 1.0338464975357056
11621 1.085010290145874
11622 1.015242099761963
11623 1.0949712991714478
11624 1.1356862783432007
11625 1.0409871339797974
11626 1.1429420709609985
11627 0.9367856383323669
11628 0.9806729555130005
11629 1.0096309185028076
11630 1.0041855573654175
11631 0.9742265939712524
11632 1.036437749862671
11633 0.910432755947113
11634 0.9482704997062683
11635 0.9740950465202332
11636 0.9746854901313782
11637 1.0672452449798584
11638 1.1017465591430664
11639 0.9659320116043091
11640 1.055802345275879
11641 0.9736203551292419
11642 0.9938411116600037
11643 0.8956480026245117
11644 0.9209993481636047
11645 1.0431872606277466
11646 0.9750850200653076
11647 1.01978600025177
11648 0.9452806711196899
11649 1.0503534078598022
11650 1.0014241933822632
11651 1.0237492322921753
11652 1.017382264137268
11653 1.0116184949874878
11654 0.9504514336585999
11655 0.9691953063011169
11656 1.005557656288147
11657 0.9756655097007751
11658 0.9924209713935852
11659 1.0669413805007935
11660 0.9396640658378601
11661 1.0876719951629639
11662 0.9972996711730957
11663 1.004454493522644
11664 0.8937272429466248
11665 1.0202511548995972
11666 1.0789103507995605
11667 0.9388821125030518
11668 0.9402300119400024
11669 0.9600776433944702
11670 0.9743583798408508
11671 0.9664862751960754
11672 1.0082805156707764
11673 0.9793874621391296
11674 0.9088277816772461
11675 1.0476469993591309
11676 1.0069634914398193
11677 1.0126742124557495
11678 1.0246461629867554
11679 0.942852795124054
11680 1.0540263652801514
11681 1.0597259998321533
11682 1.0869649648666382
11683 0.980867862701416
11684 0.9973379969596863
11685 0.9949610829353333
11686 1.0131690502166748
11687 0.9078226089477539
11688 1.0101808309555054
11689 1.065317153930664
11690 1.0338869094848633
11691 0.9623571038246155
11692 1.0515830516815186
11693 1.062854528427124
11694 0.9844844341278076
11695 1.0315096378326416
11696 1.0299806594848633
11697 0.9248454570770264
11698 1.035409688949585
11699 1.0557024478912354
11700 1.0128092765808105
11701 1.0105783939361572
11702 1.0401678085327148
11703 1.0183442831039429
11704 0.9162876605987549
11705 0.9717521071434021
11706 1.034520149230957
11707 0.9202594757080078
11708 1.0186301469802856
11709 0.9398524761199951
11710 0.9993032217025757
11711 1.1558945178985596
11712 1.0461076498031616
11713 0.996279776096344
11714 0.9166958332061768
11715 0.9637029767036438
11716 1.0069712400436401
11717 0.990373432636261
11718 0.9363534450531006
11719 0.953796923160553
11720 1.016806721687317
11721 1.066717267036438
11722 1.1166861057281494
11723 0.9732463359832764
11724 1.0850294828414917
11725 1.0356214046478271
11726 1.0111130475997925
11727 0.9656160473823547
11728 0.9443194270133972
11729 0.9251052737236023
11730 0.9652475118637085
11731 1.147735357284546
11732 1.0882768630981445
11733 1.0395479202270508
11734 1.0855671167373657
11735 1.0256236791610718
11736 0.9842105507850647
11737 0.9740026593208313
11738 1.0821115970611572
11739 0.9445958733558655
11740 1.0372064113616943
11741 0.9935017228126526
11742 1.0106220245361328
11743 0.9671387076377869
11744 1.0231785774230957
11745 1.0437690019607544
11746 1.0366840362548828
11747 1.091257929801941
11748 1.0628029108047485
11749 1.1015686988830566
11750 1.0542317628860474
11751 1.0644077062606812
11752 1.0809260606765747
11753 1.026171088218689
11754 0.9879446625709534
11755 0.9592049717903137
11756 0.9945967197418213
11757 1.0191872119903564
11758 1.0110632181167603
11759 1.0405571460723877
11760 0.9908042550086975
11761 1.0779168605804443
11762 1.0102986097335815
11763 1.0040658712387085
11764 1.0041277408599854
11765 0.9646150469779968
11766 1.015882134437561
11767 1.119275689125061
11768 0.9694187641143799
11769 1.0130354166030884
11770 1.0176372528076172
11771 1.0881856679916382
11772 1.0039019584655762
11773 1.07864511013031
11774 1.0492541790008545
11775 0.9717316627502441
11776 1.0018539428710938
11777 1.0183442831039429
11778 1.0113970041275024
11779 0.9953813552856445
11780 1.0130218267440796
11781 0.9760997891426086
11782 0.9820156693458557
11783 1.0634686946868896
11784 1.0797563791275024
11785 1.0254429578781128
11786 0.982944905757904
11787 1.0186680555343628
11788 1.0398509502410889
11789 1.0291218757629395
11790 0.9443127512931824
11791 0.9420855641365051
11792 1.034880518913269
11793 0.9231694340705872
11794 0.9478391408920288
11795 0.9931807518005371
11796 0.8965709805488586
11797 1.015564203262329
11798 1.0274274349212646
11799 0.999298632144928
11800 0.948887288570404
11801 0.9525285363197327
11802 1.0297688245773315
11803 1.0263255834579468
11804 0.9738703370094299
11805 0.9133471250534058
11806 0.9445723295211792
11807 1.0376121997833252
11808 0.9543257355690002
11809 1.002981424331665
11810 1.0270479917526245
11811 0.9969273209571838
11812 0.9945200681686401
11813 1.0518312454223633
11814 1.0100067853927612
11815 0.9604452848434448
11816 0.9814755320549011
11817 1.0277142524719238
11818 1.0733294486999512
11819 1.0290553569793701
11820 1.0500380992889404
11821 0.884978175163269
11822 0.9642730355262756
11823 1.0400470495224
11824 1.0571262836456299
11825 0.9925316572189331
11826 1.0318986177444458
11827 0.9725984930992126
11828 0.9695783257484436
11829 1.004403829574585
11830 0.9560549855232239
11831 0.9636401534080505
11832 0.9862923622131348
11833 0.9788691997528076
11834 1.0523184537887573
11835 1.0539791584014893
11836 1.1140352487564087
11837 0.9540349245071411
11838 1.1489192247390747
11839 1.0215740203857422
11840 1.1032874584197998
11841 0.969565749168396
11842 1.0095704793930054
11843 1.0733764171600342
11844 1.121042251586914
11845 1.1656067371368408
11846 1.0941088199615479
11847 1.1261401176452637
11848 1.14115571975708
11849 1.031908631324768
11850 1.1664080619812012
11851 1.0789471864700317
11852 1.1253366470336914
11853 1.0839502811431885
11854 1.0401215553283691
11855 1.069024920463562
11856 1.1147568225860596
11857 1.1071139574050903
11858 1.2711454629898071
11859 1.0161434412002563
11860 1.0251870155334473
11861 1.134256362915039
11862 1.017227292060852
11863 1.0214875936508179
11864 1.0432114601135254
11865 1.1329866647720337
11866 1.1364319324493408
11867 1.1986385583877563
11868 1.116161584854126
11869 1.0120525360107422
11870 1.0119600296020508
11871 1.0150624513626099
11872 1.066117763519287
11873 1.0325864553451538
11874 1.03485107421875
11875 0.9877772331237793
11876 1.077091932296753
11877 1.0855026245117188
11878 0.9388087391853333
11879 0.9253038763999939
11880 0.934163510799408
11881 0.9117284417152405
11882 0.8908283114433289
11883 0.9110663533210754
11884 0.9711095690727234
11885 0.9262834787368774
11886 1.017387866973877
11887 0.9585858583450317
11888 0.9254679679870605
11889 0.9812237620353699
11890 0.9378758072853088
11891 0.9808874726295471
11892 0.9248338341712952
11893 1.0592504739761353
11894 1.0165166854858398
11895 0.9545086026191711
11896 1.0015528202056885
11897 0.9837773442268372
11898 1.0072684288024902
11899 0.9108810424804688
11900 1.0518749952316284
11901 0.993019700050354
11902 0.9101165533065796
11903 0.970549464225769
11904 0.9317266345024109
11905 0.9915599822998047
11906 1.0344008207321167
11907 1.0040169954299927
11908 1.0091867446899414
11909 0.9854407906532288
11910 1.0133163928985596
11911 0.980809211730957
11912 0.9755783081054688
11913 1.0196210145950317
11914 1.0528849363327026
11915 0.9295012950897217
11916 1.021331548690796
11917 0.9888352155685425
11918 0.9822518825531006
11919 0.9112332463264465
11920 1.0164226293563843
11921 1.0155938863754272
11922 1.0526663064956665
11923 1.1152840852737427
11924 1.059446096420288
11925 1.0548135042190552
11926 1.1279563903808594
11927 1.103398084640503
11928 1.040927529335022
11929 1.0811117887496948
11930 1.0027440786361694
11931 1.0608326196670532
11932 1.0410685539245605
11933 1.0583741664886475
11934 1.1533935070037842
11935 1.1663271188735962
11936 1.111599087715149
11937 1.0899667739868164
11938 1.1188304424285889
11939 1.0933730602264404
11940 1.0395108461380005
11941 1.0104607343673706
11942 1.0737330913543701
11943 1.0906791687011719
11944 0.9504247903823853
11945 1.0308113098144531
11946 0.9097522497177124
11947 0.9557355642318726
11948 1.0123608112335205
11949 0.9106022715568542
11950 1.0125253200531006
11951 0.9777342081069946
11952 0.994205892086029
11953 1.0167418718338013
11954 0.9572038650512695
11955 0.9501034021377563
11956 0.9849335551261902
11957 0.9990037679672241
11958 0.9204937815666199
11959 0.8638800978660583
11960 1.0159118175506592
11961 0.9740318059921265
11962 0.9426663517951965
11963 1.030204176902771
11964 0.9316335916519165
11965 1.0356346368789673
11966 0.9850727915763855
11967 1.022565484046936
11968 0.9455137252807617
11969 0.8764708042144775
11970 1.0152603387832642
11971 0.9165034294128418
11972 0.8709433078765869
11973 0.9436452984809875
11974 0.9824399352073669
11975 1.001088261604309
11976 0.9941248893737793
11977 1.1195331811904907
11978 1.0741170644760132
11979 1.009637475013733
11980 0.9894253015518188
11981 0.9881097078323364
11982 1.0188310146331787
11983 0.908039391040802
11984 0.955626368522644
11985 0.8594419360160828
11986 0.9462575316429138
11987 0.9675208330154419
11988 0.989153265953064
11989 1.0515971183776855
11990 0.9515698552131653
11991 0.9919908046722412
11992 0.9711512923240662
11993 1.0184117555618286
11994 0.972344160079956
11995 1.0504580736160278
11996 1.0162866115570068
11997 0.9162241220474243
11998 0.9493910670280457
11999 0.9761046171188354
12000 0.9517874121665955
12001 0.9615365862846375
12002 0.9828401207923889
12003 0.9670717716217041
12004 0.9923077821731567
12005 0.9909597635269165
12006 0.995762825012207
12007 0.9699835181236267
12008 0.9984171986579895
12009 0.9180595874786377
12010 0.9696792364120483
12011 0.9665324687957764
12012 0.986175537109375
12013 1.0700345039367676
12014 0.9479050636291504
12015 1.023328423500061
12016 0.996230959892273
12017 1.0730043649673462
12018 0.9738675951957703
12019 0.9968976974487305
12020 0.9631372690200806
12021 0.998836874961853
12022 0.9634146690368652
12023 1.0485899448394775
12024 0.9705246090888977
12025 1.0164388418197632
12026 1.0369898080825806
12027 1.017225742340088
12028 1.0797382593154907
12029 0.947243332862854
12030 1.0103591680526733
12031 0.9847195744514465
12032 0.9766698479652405
12033 0.9578940272331238
12034 1.064045786857605
12035 1.033856749534607
12036 0.9486896395683289
12037 0.9389405250549316
12038 0.9383114576339722
12039 1.0346086025238037
12040 0.9749542474746704
12041 0.9873499870300293
12042 1.0286180973052979
12043 1.1045794486999512
12044 1.0069373846054077
12045 1.1264504194259644
12046 0.963737964630127
12047 0.9572075605392456
12048 1.0539193153381348
12049 1.0736432075500488
12050 1.0011628866195679
12051 1.0564663410186768
12052 1.121751070022583
12053 1.00709867477417
12054 1.0299208164215088
12055 0.9955800175666809
12056 0.9442294239997864
12057 0.9667644500732422
12058 1.0200908184051514
12059 0.9447954297065735
12060 1.0097618103027344
12061 0.9050747752189636
12062 0.9166207909584045
12063 0.949008047580719
12064 0.9007492065429688
12065 0.9901989102363586
12066 1.0524168014526367
12067 1.0614944696426392
12068 1.0195666551589966
12069 1.074567198753357
12070 1.0743069648742676
12071 1.0992870330810547
12072 1.172225832939148
12073 1.1885918378829956
12074 1.204142451286316
12075 1.1160916090011597
12076 1.086683988571167
12077 1.0499746799468994
12078 0.9891880750656128
12079 1.1268656253814697
12080 1.0413627624511719
12081 1.0484652519226074
12082 1.1061969995498657
12083 1.101227045059204
12084 1.0638844966888428
12085 1.213679313659668
12086 0.9920069575309753
12087 1.1136714220046997
12088 1.0547159910202026
12089 1.0783889293670654
12090 1.1953983306884766
12091 1.0950618982315063
12092 0.9979116320610046
12093 1.0792334079742432
12094 1.072609305381775
12095 1.084436297416687
12096 1.1037410497665405
12097 1.0051509141921997
12098 1.000570297241211
12099 1.1514016389846802
12100 1.065229892730713
12101 1.1692531108856201
12102 1.1754506826400757
12103 1.0290131568908691
12104 1.2053464651107788
12105 1.2039577960968018
12106 1.099761962890625
12107 1.0877610445022583
12108 1.0537642240524292
12109 1.1408798694610596
12110 1.1609896421432495
12111 1.161158800125122
12112 1.1643295288085938
12113 1.1226564645767212
12114 1.0980170965194702
12115 1.148488163948059
12116 1.0815047025680542
12117 1.1468092203140259
12118 1.2264347076416016
12119 1.1833202838897705
12120 1.2007492780685425
12121 1.182379961013794
12122 1.1463133096694946
12123 1.141755223274231
12124 1.2142084836959839
12125 1.2808048725128174
12126 1.1318455934524536
12127 1.1506892442703247
12128 1.157699704170227
12129 1.1199631690979004
12130 1.2242671251296997
12131 1.1634891033172607
12132 1.1547977924346924
12133 1.1333534717559814
12134 1.1125859022140503
12135 1.1341458559036255
12136 1.134218454360962
12137 1.1239207983016968
12138 1.2496461868286133
12139 1.1841415166854858
12140 1.3203076124191284
12141 1.2263939380645752
12142 1.3005576133728027
12143 1.3585131168365479
12144 1.2473845481872559
12145 1.2214003801345825
12146 1.2379400730133057
12147 1.3809864521026611
12148 1.2210090160369873
12149 1.2875248193740845
12150 1.2789291143417358
12151 1.2672902345657349
12152 1.3060449361801147
12153 1.2827409505844116
12154 1.2178843021392822
12155 1.2755151987075806
12156 1.170118808746338
12157 1.2372928857803345
12158 1.2137260437011719
12159 1.235229253768921
12160 1.273324728012085
12161 1.221041202545166
12162 1.3181779384613037
12163 1.1761105060577393
12164 1.173631191253662
12165 1.2883682250976562
12166 1.2612645626068115
12167 1.288807988166809
12168 1.2708736658096313
12169 1.2630419731140137
12170 1.2484647035598755
12171 1.2463655471801758
12172 1.1914929151535034
12173 1.248846173286438
12174 1.346048355102539
12175 1.1511151790618896
12176 1.1950289011001587
12177 1.273493766784668
12178 1.2435356378555298
12179 1.3241066932678223
12180 1.2110542058944702
12181 1.1582026481628418
12182 1.2092102766036987
12183 1.1974761486053467
12184 1.2116612195968628
12185 1.2346925735473633
12186 1.2780978679656982
12187 1.281443476676941
12188 1.1710224151611328
12189 1.157148838043213
12190 1.2151217460632324
12191 1.210940957069397
12192 1.2179747819900513
12193 1.179967999458313
12194 1.3052089214324951
12195 1.2610924243927002
12196 1.191357970237732
12197 1.1952824592590332
12198 1.1430567502975464
12199 1.1672698259353638
12200 1.2600338459014893
12201 1.2245216369628906
12202 1.213095784187317
12203 1.2333577871322632
12204 1.1240959167480469
12205 1.2668790817260742
12206 1.2522220611572266
12207 1.2284883260726929
12208 1.2472041845321655
12209 1.328251838684082
12210 1.150061845779419
12211 1.2419298887252808
12212 1.1798770427703857
12213 1.1370183229446411
12214 1.0943735837936401
12215 1.243477702140808
12216 1.1153005361557007
12217 1.212303876876831
12218 1.219716191291809
12219 1.2670825719833374
12220 1.1492244005203247
12221 1.1521306037902832
12222 1.1842249631881714
12223 1.1764564514160156
12224 1.308791160583496
12225 1.161320686340332
12226 1.1847405433654785
12227 1.2431384325027466
12228 1.3103840351104736
12229 1.2196780443191528
12230 1.2372747659683228
12231 1.2405365705490112
12232 1.2687288522720337
12233 1.2621774673461914
12234 1.2632114887237549
12235 1.2563297748565674
12236 1.2368695735931396
12237 1.2222890853881836
12238 1.2463932037353516
12239 1.135171890258789
12240 1.2927746772766113
12241 1.2789158821105957
12242 1.294197678565979
12243 1.2060027122497559
12244 1.209649682044983
12245 1.2976813316345215
12246 1.1885192394256592
12247 1.1928921937942505
12248 1.234498381614685
12249 1.1686211824417114
12250 1.0875310897827148
12251 1.189087986946106
12252 1.1615995168685913
12253 1.1305054426193237
12254 1.1957409381866455
12255 1.2262297868728638
12256 1.1799709796905518
12257 1.2623279094696045
12258 1.2257357835769653
12259 1.1705455780029297
12260 1.1204262971878052
12261 1.095786690711975
12262 1.2845512628555298
12263 1.117104172706604
12264 1.099822759628296
12265 1.0803308486938477
12266 1.1417310237884521
12267 1.1868841648101807
12268 1.1542412042617798
12269 1.1689364910125732
12270 1.0600427389144897
12271 1.0856800079345703
12272 1.1488559246063232
12273 1.0786125659942627
12274 1.0609030723571777
12275 1.0819168090820312
12276 1.039933681488037
12277 1.0291192531585693
12278 1.1455074548721313
12279 1.1555440425872803
12280 1.0477532148361206
12281 1.1671720743179321
12282 1.1093024015426636
12283 1.162716269493103
12284 1.2148529291152954
12285 1.1498810052871704
12286 1.2618898153305054
12287 1.2233450412750244
12288 1.1776149272918701
12289 1.187498688697815
12290 1.21524977684021
12291 1.2441538572311401
12292 1.1206303834915161
12293 1.122765302658081
12294 1.151960015296936
12295 1.2391875982284546
12296 1.2472831010818481
12297 1.2196705341339111
12298 1.2091821432113647
12299 1.3015974760055542
12300 1.225882649421692
12301 1.3239636421203613
12302 1.1627600193023682
12303 1.101860523223877
12304 1.1937363147735596
12305 1.2931172847747803
12306 1.3035017251968384
12307 1.245567798614502
12308 1.1906899213790894
12309 1.26727294921875
12310 1.2355797290802002
12311 1.1471537351608276
12312 1.187695026397705
12313 1.1700701713562012
12314 1.2483986616134644
12315 1.0792208909988403
12316 1.0876946449279785
12317 1.2098151445388794
12318 1.0844203233718872
12319 1.0800752639770508
12320 1.060388207435608
12321 1.0788944959640503
12322 1.1015774011611938
12323 1.1325838565826416
12324 1.1008325815200806
12325 1.1048661470413208
12326 1.0842028856277466
12327 1.0465517044067383
12328 1.0999785661697388
12329 1.0243736505508423
12330 1.0784794092178345
12331 0.9982684850692749
12332 0.9583919048309326
12333 0.9549915194511414
12334 1.0992095470428467
12335 1.1281999349594116
12336 1.1511865854263306
12337 1.0845459699630737
12338 1.1049803495407104
12339 1.1035810708999634
12340 1.0495237112045288
12341 1.0201526880264282
12342 1.120285987854004
12343 1.094455361366272
12344 1.1153185367584229
12345 1.1145356893539429
12346 1.142743468284607
12347 1.0669076442718506
12348 1.060159683227539
12349 1.0126419067382812
12350 1.0526137351989746
12351 1.1030133962631226
12352 1.080811619758606
12353 1.0287407636642456
12354 1.0585383176803589
12355 0.9960137605667114
12356 0.9659753441810608
12357 1.01470947265625
12358 1.0069334506988525
12359 1.0063517093658447
12360 0.9759685397148132
12361 0.9765550494194031
12362 1.0417205095291138
12363 1.064151406288147
12364 1.238775372505188
12365 1.1405997276306152
12366 1.0615748167037964
12367 1.0738319158554077
12368 1.2172393798828125
12369 1.0713032484054565
12370 1.1453213691711426
12371 1.140076994895935
12372 1.114841103553772
12373 1.0999431610107422
12374 1.134628415107727
12375 1.2108690738677979
12376 1.118330717086792
12377 1.1622557640075684
12378 1.1159571409225464
12379 1.1315735578536987
12380 1.1119911670684814
12381 1.0795352458953857
12382 1.0506842136383057
12383 1.0011252164840698
12384 1.001046895980835
12385 1.0633175373077393
12386 1.132280945777893
12387 1.113452672958374
12388 1.0534021854400635
12389 1.1159908771514893
12390 1.0191729068756104
12391 1.06562077999115
12392 1.1090508699417114
12393 1.1244264841079712
12394 1.0614484548568726
12395 1.1154439449310303
12396 1.064887523651123
12397 1.1100791692733765
12398 1.0548677444458008
12399 1.1174675226211548
12400 1.0160025358200073
12401 0.9594966173171997
12402 1.0983887910842896
12403 1.0727378129959106
12404 1.1121509075164795
12405 1.0824544429779053
12406 1.1659977436065674
12407 1.1272644996643066
12408 1.0926334857940674
12409 1.0173771381378174
12410 1.0609890222549438
12411 1.0070737600326538
12412 1.0599701404571533
12413 1.0941224098205566
12414 1.09773588180542
12415 0.9960529208183289
12416 1.0251785516738892
12417 0.9653115272521973
12418 1.0198098421096802
12419 1.1466337442398071
12420 1.205072045326233
12421 1.1136748790740967
12422 1.123491883277893
12423 1.1485120058059692
12424 1.2039576768875122
12425 1.0401297807693481
12426 1.029319405555725
12427 1.10208261013031
12428 1.0574396848678589
12429 1.073492407798767
12430 1.0605939626693726
12431 1.1956069469451904
12432 1.1221189498901367
12433 1.1728330850601196
12434 1.200769066810608
12435 1.0921690464019775
12436 1.1002470254898071
12437 1.0488369464874268
12438 1.150893211364746
12439 1.2255146503448486
12440 1.1924539804458618
12441 1.1524083614349365
12442 1.1709213256835938
12443 1.14326810836792
12444 1.0711456537246704
12445 1.0801830291748047
12446 1.110930323600769
12447 1.0205179452896118
12448 1.205026388168335
12449 1.1830066442489624
12450 0.9248440861701965
12451 1.0307403802871704
12452 1.116632342338562
12453 1.077082633972168
12454 1.1363157033920288
12455 1.0654900074005127
12456 1.1535999774932861
12457 1.0152300596237183
12458 1.112718939781189
12459 1.075040340423584
12460 1.0185248851776123
12461 1.1741670370101929
12462 1.1523493528366089
12463 1.2149001359939575
12464 1.1265034675598145
12465 1.108354926109314
12466 1.102755069732666
12467 1.0089490413665771
12468 0.9861499071121216
12469 1.0789928436279297
12470 1.078016757965088
12471 1.00106680393219
12472 0.9989743828773499
12473 1.1095781326293945
12474 1.119025468826294
12475 1.0598076581954956
12476 1.0545158386230469
12477 1.0137298107147217
12478 1.1105268001556396
12479 1.0934761762619019
12480 1.1274412870407104
12481 1.1514297723770142
12482 1.1560583114624023
12483 1.1251291036605835
12484 1.1313347816467285
12485 1.2210614681243896
12486 1.2207939624786377
12487 1.1045969724655151
12488 1.1491917371749878
12489 1.1411539316177368
12490 1.1186739206314087
12491 1.1297054290771484
12492 1.0800625085830688
12493 1.125810146331787
12494 1.003360629081726
12495 1.008424997329712
12496 1.0483945608139038
12497 1.028881549835205
12498 1.054242491722107
12499 1.0535470247268677
12500 1.0363860130310059
12501 1.1208066940307617
12502 1.0208077430725098
12503 1.0693196058273315
12504 1.1113979816436768
12505 1.024701714515686
12506 1.0294359922409058
12507 1.0588188171386719
12508 0.9979580640792847
12509 1.0452401638031006
12510 1.0509777069091797
12511 1.0159294605255127
12512 1.0495823621749878
12513 1.0690405368804932
12514 1.062851071357727
12515 1.1048438549041748
12516 1.1236293315887451
12517 1.0322206020355225
12518 1.0797557830810547
12519 1.0197224617004395
12520 1.0697211027145386
12521 1.0327270030975342
12522 1.0508443117141724
12523 1.12798011302948
12524 1.083178997039795
12525 1.1081522703170776
12526 0.9852415323257446
12527 1.0538110733032227
12528 1.0458499193191528
12529 1.170985221862793
12530 1.0979222059249878
12531 1.1093318462371826
12532 1.114486813545227
12533 1.0894601345062256
12534 1.310475468635559
12535 1.1172252893447876
12536 1.0980089902877808
12537 1.1735258102416992
12538 1.2158101797103882
12539 1.2630040645599365
12540 1.1940531730651855
12541 1.138286828994751
12542 1.1614842414855957
12543 1.0716544389724731
12544 1.119985818862915
12545 1.2443795204162598
12546 1.1867179870605469
12547 1.1574797630310059
12548 1.1798254251480103
12549 1.1164062023162842
12550 1.1261354684829712
12551 1.2277265787124634
12552 1.2816075086593628
12553 1.133643388748169
12554 1.3306931257247925
12555 1.2483644485473633
12556 1.3085980415344238
12557 1.256925106048584
12558 1.2498722076416016
12559 1.14238440990448
12560 1.2873249053955078
12561 1.2029376029968262
12562 1.145179271697998
12563 1.2904621362686157
12564 1.1660078763961792
12565 1.1462523937225342
12566 1.1963751316070557
12567 1.393967866897583
12568 1.1535518169403076
12569 1.2656888961791992
12570 1.2745921611785889
12571 1.2576135396957397
12572 1.2318991422653198
12573 1.3031823635101318
12574 1.1358171701431274
12575 1.3032010793685913
12576 1.2347474098205566
12577 1.2425720691680908
12578 1.3178764581680298
12579 1.3646800518035889
12580 1.2844984531402588
12581 1.2984683513641357
12582 1.292389154434204
12583 1.1941782236099243
12584 1.3016231060028076
12585 1.2219629287719727
12586 1.1588566303253174
12587 1.1519793272018433
12588 1.2312334775924683
12589 1.2878081798553467
12590 1.3992379903793335
12591 1.192002296447754
12592 1.1969391107559204
12593 1.265893578529358
12594 1.2031601667404175
12595 1.2163572311401367
12596 1.3103575706481934
12597 1.336991548538208
12598 1.3150572776794434
12599 1.1924240589141846
12600 1.1332578659057617
12601 1.1889629364013672
12602 1.2395678758621216
12603 1.3050357103347778
12604 1.2241361141204834
12605 1.3199743032455444
12606 1.1749205589294434
12607 1.2585639953613281
12608 1.2223750352859497
12609 1.1528791189193726
12610 1.3335952758789062
12611 1.2020628452301025
12612 1.2651925086975098
12613 1.3031944036483765
12614 1.2157671451568604
12615 1.322946310043335
12616 1.2981688976287842
12617 1.3745816946029663
12618 1.373974323272705
12619 1.2685314416885376
12620 1.3558651208877563
12621 1.2896417379379272
12622 1.2915356159210205
12623 1.2941744327545166
12624 1.3422151803970337
12625 1.278731107711792
12626 1.3035671710968018
12627 1.3974041938781738
12628 1.319277286529541
12629 1.307214379310608
12630 1.3370517492294312
12631 1.3697397708892822
12632 1.333022952079773
12633 1.3095579147338867
12634 1.2393138408660889
12635 1.2247750759124756
12636 1.1854579448699951
12637 1.3306350708007812
12638 1.306944489479065
12639 1.3306788206100464
12640 1.4104042053222656
12641 1.226365327835083
12642 1.2769887447357178
12643 1.2629170417785645
12644 1.3033589124679565
12645 1.1989814043045044
12646 1.1883338689804077
12647 1.2835891246795654
12648 1.2663968801498413
12649 1.203536868095398
12650 1.206304669380188
12651 1.2083276510238647
12652 1.1492840051651
12653 1.1491856575012207
12654 1.0817753076553345
12655 1.2376312017440796
12656 1.2479897737503052
12657 1.1775232553482056
12658 1.18545663356781
12659 1.1600059270858765
12660 1.1775636672973633
12661 1.2888950109481812
12662 1.340908169746399
12663 1.2839230298995972
12664 1.2610777616500854
12665 1.224090814590454
12666 1.2472938299179077
12667 1.1343467235565186
12668 1.1964552402496338
12669 1.1165130138397217
12670 1.1097761392593384
12671 1.116105318069458
12672 1.1753392219543457
12673 1.199689507484436
12674 1.1724985837936401
12675 1.1643683910369873
12676 1.2193714380264282
12677 1.1568659543991089
12678 1.1396814584732056
12679 1.1248358488082886
12680 1.2360914945602417
12681 1.0343607664108276
12682 1.1554346084594727
12683 1.1568313837051392
12684 1.0285383462905884
12685 1.0854393243789673
12686 1.0143940448760986
12687 1.0670291185379028
12688 0.9269101023674011
12689 0.9928331971168518
12690 1.081792950630188
12691 0.9792364239692688
12692 1.0382696390151978
12693 1.0482453107833862
12694 1.0398348569869995
12695 0.9474089741706848
12696 1.0136709213256836
12697 1.11065673828125
12698 1.06116783618927
12699 1.1347523927688599
12700 1.1494872570037842
12701 1.0004265308380127
12702 1.114378571510315
12703 1.1356520652770996
12704 1.0723692178726196
12705 1.0801976919174194
12706 1.1164709329605103
12707 1.1529371738433838
12708 1.141574740409851
12709 1.095695972442627
12710 1.032809853553772
12711 1.0774576663970947
12712 1.0396753549575806
12713 1.1088504791259766
12714 1.0194265842437744
12715 0.9834516048431396
12716 1.03901207447052
12717 1.0729395151138306
12718 0.9682366251945496
12719 0.9738911986351013
12720 1.0556221008300781
12721 1.0906639099121094
12722 1.0206995010375977
12723 1.031227707862854
12724 1.043203353881836
12725 1.0918961763381958
12726 1.0636012554168701
12727 1.1018022298812866
12728 0.9961948394775391
12729 0.999216616153717
12730 1.02178955078125
12731 1.0772625207901
12732 1.067097544670105
12733 1.036696195602417
12734 1.1275608539581299
12735 1.0696113109588623
12736 1.0700019598007202
12737 1.1357628107070923
12738 1.0964895486831665
12739 1.0900882482528687
12740 0.991113543510437
12741 1.0833866596221924
12742 1.0636886358261108
12743 1.0293394327163696
12744 0.9325237274169922
12745 1.0644752979278564
12746 1.0125278234481812
12747 0.9197062253952026
12748 0.9359617233276367
12749 1.0016753673553467
12750 0.9892382621765137
12751 1.002166748046875
12752 0.9895121455192566
12753 1.0462499856948853
12754 1.0139681100845337
12755 0.9371815919876099
12756 1.0280005931854248
12757 0.9694765210151672
12758 1.0436053276062012
12759 0.9833095669746399
12760 1.0193793773651123
12761 0.9796490669250488
12762 1.1231722831726074
12763 0.9293454885482788
12764 0.9666630029678345
12765 0.9777460694313049
12766 0.9805143475532532
12767 0.956076443195343
12768 1.06038236618042
12769 1.0270702838897705
12770 1.0052611827850342
12771 0.9557058811187744
12772 1.0292339324951172
12773 1.0304735898971558
12774 1.0929498672485352
12775 1.041245937347412
12776 1.0522924661636353
12777 1.0393418073654175
12778 1.0458754301071167
12779 1.0872327089309692
12780 1.0053043365478516
12781 1.0738276243209839
12782 1.0550432205200195
12783 1.0308960676193237
12784 1.0666961669921875
12785 1.015575647354126
12786 1.0204850435256958
12787 1.0128214359283447
12788 1.0634363889694214
12789 1.0069493055343628
12790 0.9930716156959534
12791 1.1125143766403198
12792 1.011008620262146
12793 1.009751796722412
12794 0.9537937641143799
12795 1.0851683616638184
12796 1.110063910484314
12797 1.013628602027893
12798 1.0442185401916504
12799 1.0755369663238525
12800 1.0375548601150513
12801 1.0629799365997314
12802 0.9412583708763123
12803 1.0320457220077515
12804 0.9734711050987244
12805 1.1125675439834595
12806 0.9852795004844666
12807 1.0792807340621948
12808 1.039555311203003
12809 0.9884233474731445
12810 1.017598271369934
12811 1.0350942611694336
12812 0.9530620574951172
12813 1.0354557037353516
12814 1.031505823135376
12815 1.0336071252822876
12816 1.0191668272018433
12817 0.973989725112915
12818 1.0252714157104492
12819 1.0652495622634888
12820 1.0804308652877808
12821 0.981475293636322
12822 0.9816465377807617
12823 0.8756543397903442
12824 0.9539042711257935
12825 0.8416590690612793
12826 0.9142130613327026
12827 0.8758836388587952
12828 0.8562016487121582
12829 0.8480080366134644
12830 0.8606723546981812
12831 0.9079572558403015
12832 0.9575768113136292
12833 0.9262895584106445
12834 0.8870958089828491
12835 0.8627140522003174
12836 0.8985424637794495
12837 0.8708929419517517
12838 0.9411922693252563
12839 0.906256914138794
12840 0.8857159614562988
12841 0.8808421492576599
12842 0.8520349860191345
12843 0.8470185399055481
12844 0.9055615663528442
12845 0.9919989705085754
12846 0.8651955723762512
12847 0.9071953892707825
12848 0.888948917388916
12849 0.8944652080535889
12850 0.9489795565605164
12851 0.840051531791687
12852 0.9352371692657471
12853 0.9514487981796265
12854 0.9093482494354248
12855 0.9665287137031555
12856 0.9272234439849854
12857 0.9643535017967224
12858 0.948422372341156
12859 0.951373279094696
12860 1.0039644241333008
12861 0.9883431196212769
12862 1.0461269617080688
12863 0.9880614280700684
12864 0.9590856432914734
12865 1.025948405265808
12866 0.9856709241867065
12867 1.005454659461975
12868 0.9829519391059875
12869 1.0039397478103638
12870 0.9384259581565857
12871 0.9342222809791565
12872 0.9499431848526001
12873 0.9587151408195496
12874 0.9583868980407715
12875 0.8948855400085449
12876 1.0202531814575195
12877 1.0241565704345703
12878 1.030304193496704
12879 1.0340425968170166
12880 1.0515329837799072
12881 1.0140258073806763
12882 0.9905349016189575
12883 1.025236964225769
12884 1.0225188732147217
12885 1.009220838546753
12886 1.0456777811050415
12887 1.0487749576568604
12888 0.9079231023788452
12889 0.9583019018173218
12890 1.0089608430862427
12891 1.0370402336120605
12892 1.001973032951355
12893 1.0868301391601562
12894 0.9235591888427734
12895 0.9644831418991089
12896 0.9534276127815247
12897 1.0328718423843384
12898 0.9754284620285034
12899 0.949718713760376
12900 1.0152630805969238
12901 0.965959906578064
12902 1.0659984350204468
12903 0.911651611328125
12904 0.9494082927703857
12905 1.0077496767044067
12906 0.9023588299751282
12907 0.8054147958755493
12908 0.9101483821868896
12909 0.9455286860466003
12910 0.9572891592979431
12911 0.9458007216453552
12912 0.9296748042106628
12913 0.9927226901054382
12914 0.9932708740234375
12915 1.0089844465255737
12916 0.9313024878501892
12917 0.9659973978996277
12918 1.0595712661743164
12919 1.1771788597106934
12920 1.0888248682022095
12921 1.0601240396499634
12922 1.0040082931518555
12923 1.0021835565567017
12924 1.0548715591430664
12925 1.0757228136062622
12926 0.9929715394973755
12927 1.024608850479126
12928 1.1325109004974365
12929 1.0234748125076294
12930 1.0897088050842285
12931 1.0119209289550781
12932 0.9630056023597717
12933 1.0789246559143066
12934 0.9571508169174194
12935 1.023695468902588
12936 0.9311606884002686
12937 0.9524311423301697
12938 0.9306671619415283
12939 0.9689233303070068
12940 1.0951149463653564
12941 0.9736220240592957
12942 1.0287476778030396
12943 0.976087749004364
12944 0.9889480471611023
12945 1.03450608253479
12946 0.9651176333427429
12947 0.9924049377441406
12948 0.9680130481719971
12949 1.1296725273132324
12950 1.0946482419967651
12951 1.0834860801696777
12952 1.1078885793685913
12953 1.1109285354614258
12954 1.159746527671814
12955 1.1601567268371582
12956 1.1760295629501343
12957 1.1429959535598755
12958 1.130294919013977
12959 1.2051762342453003
12960 1.2054688930511475
12961 1.1854418516159058
12962 1.040893793106079
12963 1.213534951210022
12964 1.214333415031433
12965 1.1071338653564453
12966 1.0628732442855835
12967 1.1318761110305786
12968 1.1992405652999878
12969 1.1536065340042114
12970 1.1146217584609985
12971 1.1106953620910645
12972 1.0452123880386353
12973 1.107492208480835
12974 0.9601704478263855
12975 0.9719475507736206
12976 1.0453890562057495
12977 1.019179105758667
12978 1.0462137460708618
12979 0.9964520335197449
12980 1.0679491758346558
12981 1.077332854270935
12982 0.9638475775718689
12983 0.8888492584228516
12984 0.962880551815033
12985 1.062998652458191
12986 1.2086365222930908
12987 1.0445637702941895
12988 1.0658751726150513
12989 1.0789095163345337
12990 1.0407698154449463
12991 0.9239597320556641
12992 1.0617766380310059
12993 1.0235599279403687
12994 1.0947612524032593
12995 1.0467020273208618
12996 1.0966790914535522
12997 1.0913044214248657
12998 0.9839593172073364
12999 1.0877987146377563
13000 1.1280415058135986
13001 1.0909947156906128
13002 0.9350965023040771
13003 1.0443038940429688
13004 1.0717347860336304
13005 1.0132136344909668
13006 1.0506374835968018
13007 1.0199424028396606
13008 1.1189037561416626
13009 1.0055086612701416
13010 0.9426493048667908
13011 1.0023424625396729
13012 1.0681463479995728
13013 0.9991617202758789
13014 1.033827543258667
13015 1.044585108757019
13016 1.1333459615707397
13017 1.182057499885559
13018 1.0110410451889038
13019 1.0792803764343262
13020 1.047382116317749
13021 1.1343913078308105
13022 0.9862993359565735
13023 0.9940058588981628
13024 1.0955345630645752
13025 1.066550612449646
13026 1.0331014394760132
13027 1.0290019512176514
13028 1.0607832670211792
13029 1.1063740253448486
13030 1.0524249076843262
13031 0.9631780982017517
13032 1.0580804347991943
13033 1.0911227464675903
13034 0.9966417551040649
13035 1.040196180343628
13036 1.0302850008010864
13037 1.196611762046814
13038 1.1209055185317993
13039 1.0376583337783813
13040 1.0935386419296265
13041 1.0821212530136108
13042 1.1472177505493164
13043 1.0963389873504639
13044 1.1105948686599731
13045 1.0734641551971436
13046 1.1712621450424194
13047 1.015353798866272
13048 1.0420840978622437
13049 1.065865159034729
13050 1.0964950323104858
13051 1.0321472883224487
13052 1.2181693315505981
13053 1.2162872552871704
13054 1.1184489727020264
13055 1.1470576524734497
13056 1.0503828525543213
13057 1.0929473638534546
13058 1.0585798025131226
13059 1.0415916442871094
13060 1.064621090888977
13061 1.1893775463104248
13062 1.0687947273254395
13063 1.0317550897598267
13064 0.9939925074577332
13065 1.0428634881973267
13066 1.1073065996170044
13067 1.147005319595337
13068 1.151044249534607
13069 1.2035266160964966
13070 1.200799822807312
13071 1.204718828201294
13072 0.9977986812591553
13073 1.1102333068847656
13074 1.2141858339309692
13075 1.2173864841461182
13076 1.2090556621551514
13077 1.2445286512374878
13078 1.286811351776123
13079 1.2109944820404053
13080 1.06220543384552
13081 1.06585693359375
13082 1.1100348234176636
13083 1.0437240600585938
13084 1.0118728876113892
13085 1.0430494546890259
13086 1.1016795635223389
13087 1.0782032012939453
13088 1.0900670289993286
13089 1.1059587001800537
13090 1.0569372177124023
13091 1.1155245304107666
13092 1.1158502101898193
13093 0.9991132616996765
13094 1.1671702861785889
13095 1.1450716257095337
13096 1.1963536739349365
13097 1.2405141592025757
13098 1.2242902517318726
13099 1.1731089353561401
13100 1.1958470344543457
13101 1.064605474472046
13102 1.2062914371490479
13103 1.1048380136489868
13104 1.1063852310180664
13105 1.0605040788650513
13106 1.039804220199585
13107 1.0703986883163452
13108 1.0604506731033325
13109 1.1555285453796387
13110 1.0779902935028076
13111 1.0623400211334229
13112 1.174519419670105
13113 1.1917001008987427
13114 1.1444088220596313
13115 1.0559768676757812
13116 1.116283655166626
13117 1.2024109363555908
13118 1.265205979347229
13119 1.206142544746399
13120 1.201490879058838
13121 1.2156329154968262
13122 1.3536272048950195
13123 1.3007522821426392
13124 1.2572910785675049
13125 1.154904842376709
13126 1.1402876377105713
13127 1.1439597606658936
13128 1.2914642095565796
13129 1.2234997749328613
13130 1.1692529916763306
13131 1.1704390048980713
13132 1.1389085054397583
13133 1.208885669708252
13134 1.2867076396942139
13135 1.2074997425079346
13136 1.1323270797729492
13137 1.155116319656372
13138 1.1405608654022217
13139 1.1539888381958008
13140 1.1430786848068237
13141 1.0694553852081299
13142 0.9762374758720398
13143 1.005676507949829
13144 1.1437594890594482
13145 1.1527165174484253
13146 1.1604323387145996
13147 1.1963045597076416
13148 1.1737371683120728
13149 1.2292661666870117
13150 1.1443604230880737
13151 1.1162525415420532
13152 1.1878366470336914
13153 1.1489462852478027
13154 1.0781413316726685
13155 1.1154389381408691
13156 1.1503273248672485
13157 1.0371631383895874
13158 1.0594500303268433
13159 1.1256169080734253
13160 1.0612413883209229
13161 1.1919747591018677
13162 1.1660946607589722
13163 1.2128472328186035
13164 1.156424641609192
13165 1.147641897201538
13166 1.0961759090423584
13167 1.118878722190857
13168 1.1848269701004028
13169 1.109198808670044
13170 1.1245516538619995
13171 1.1464028358459473
13172 1.0840927362442017
13173 1.1248520612716675
13174 1.1359858512878418
13175 1.127419352531433
13176 1.1763404607772827
13177 1.2354843616485596
13178 1.1091794967651367
13179 1.1408179998397827
13180 1.0832337141036987
13181 1.1026557683944702
13182 1.1141527891159058
13183 1.2134532928466797
13184 1.0046820640563965
13185 1.0386557579040527
13186 1.1775578260421753
13187 1.1042981147766113
13188 1.0491799116134644
13189 1.0042353868484497
13190 0.9447264671325684
13191 1.1957943439483643
13192 1.121618628501892
13193 1.0919408798217773
13194 1.134634256362915
13195 1.1609325408935547
13196 1.1396125555038452
13197 1.0918552875518799
13198 1.1508677005767822
13199 1.1225441694259644
13200 1.1263837814331055
13201 1.0879849195480347
13202 1.1048901081085205
13203 1.1343140602111816
13204 1.1490651369094849
13205 1.0781655311584473
13206 1.0661808252334595
13207 1.0093964338302612
13208 1.2182691097259521
13209 1.1925685405731201
13210 1.0785207748413086
13211 1.0453273057937622
13212 1.1380034685134888
13213 1.0988494157791138
13214 1.1450639963150024
13215 1.0317795276641846
13216 1.1229838132858276
13217 1.209148645401001
13218 1.1282579898834229
13219 1.1278865337371826
13220 1.0590471029281616
13221 1.1258267164230347
13222 1.1659810543060303
13223 1.209898591041565
13224 1.1025019884109497
13225 1.1974314451217651
13226 1.2115299701690674
13227 1.1657427549362183
13228 1.2088770866394043
13229 1.2189940214157104
13230 1.1639595031738281
13231 1.1764893531799316
13232 1.2081009149551392
13233 1.0852625370025635
13234 1.0587491989135742
13235 1.0754045248031616
13236 1.0988826751708984
13237 1.1423808336257935
13238 1.1209137439727783
13239 1.276963233947754
13240 1.1909878253936768
13241 1.2048205137252808
13242 1.128770351409912
13243 1.127299189567566
13244 1.0769370794296265
13245 1.149131178855896
13246 1.1208447217941284
13247 1.0270295143127441
13248 1.0635628700256348
13249 1.0442219972610474
13250 1.0482453107833862
13251 1.0756558179855347
13252 1.1010887622833252
13253 1.1840364933013916
13254 1.1386022567749023
13255 1.1033178567886353
13256 1.03072190284729
13257 1.0688176155090332
13258 1.2148833274841309
13259 1.137885332107544
13260 1.1736631393432617
13261 1.1124944686889648
13262 1.0646042823791504
13263 1.139211893081665
13264 1.1530187129974365
13265 1.2044962644577026
13266 1.2086400985717773
13267 1.1685582399368286
13268 1.2699168920516968
13269 1.171606183052063
13270 1.2132844924926758
13271 1.1580584049224854
13272 1.1502225399017334
13273 1.1627171039581299
13274 1.0779156684875488
13275 1.0559097528457642
13276 1.1062816381454468
13277 1.1451597213745117
13278 1.2017408609390259
13279 1.1912156343460083
13280 1.2373108863830566
13281 1.1247813701629639
13282 1.0396618843078613
13283 1.1615732908248901
13284 1.1805610656738281
13285 1.1525447368621826
13286 1.114409327507019
13287 1.112798810005188
13288 1.1739901304244995
13289 1.1352702379226685
13290 1.231796145439148
13291 1.170780062675476
13292 1.1724393367767334
13293 1.1977505683898926
13294 1.195185899734497
13295 1.2818735837936401
13296 1.1604065895080566
13297 1.2262847423553467
13298 1.1673829555511475
13299 1.2848730087280273
13300 1.2547829151153564
13301 1.2773834466934204
