# Supplementary material for: Impact of anionic lipids on the energy landscape of conformational transition in anion exchanger 1 (AE1)
Source: Nat Commun. 2025 Nov 26;16:11664. doi: 10.1038/s41467-025-66786-6 (PMC12748791; doi:10.1038/s41467-025-66786-6)
Supplement: Supplementary file 6 — Source Data [file 41467_2025_66786_MOESM6_ESM.zip › SourceData/Fig_4e_SMwST_apo_traj.txt]

0 1.1696320833333333 -12.738612499999997 
1 0.6394704301075268 -12.659152446476286 
2 0.1093087768817202 -12.58514173915652 
3 -0.4208528763440865 -12.538903101629627 
4 -1.0110145295698932 -12.455704096008752 
5 -1.4811761827956997 -12.330586012437434 
6 -2.011337836021507 -12.034862806513177 
7 -2.5414994892473133 -11.679888692010616 
8 -3.0716611424731197 -11.531034235954369 
9 -3.601822795698926 -11.294760322658473 
10 -4.131984448924733 -10.884702967300818 
11 -4.662146102150539 -10.578188332156948 
12 -5.102307755376346 -10.354271055502727 
13 -5.722469408602152 -10.01858060918847 
14 -6.252631061827959 -9.910689686739943 
15 -6.722792715053765 -9.767580348676774 
16 -7.312954368279572 -9.605564237607435 
17 -7.843116021505379 -9.523998262160877 
18 -8.373277674731185 -9.458889901627135 
19 -8.903439327956992 -9.290136520680994 
20 -9.433600981182797 -9.141346050935883 
21 -9.893762634408605 -9.009983858838299 
22 -10.49392428763441 -8.68636047193038 
23 -11.024085940860218 -8.506872060298267 
24 -11.554247594086025 -8.289145013526225 
25 -12.08440924731183 -8.124457872878912 
26 -12.614570900537638 -7.906189831794783 
27 -13.144732553763443 -7.649412694194679 
28 -13.67489420698925 -7.394473811912471 
29 -14.205055860215056 -7.138670620846114 
30 -14.735217513440864 -6.85743489375639 
31 -15.26537916666667 -6.576199166666666 
