# Supplementary material for: Impact of anionic lipids on the energy landscape of conformational transition in anion exchanger 1 (AE1)
Source: Nat Commun. 2025 Nov 26;16:11664. doi: 10.1038/s41467-025-66786-6 (PMC12748791; doi:10.1038/s41467-025-66786-6)
Supplement: Supplementary file 6 — Source Data [file 41467_2025_66786_MOESM6_ESM.zip › SourceData/Fig_6e_OF.txt]

0 6.2761556546511645 4.134531630507333
1 5.623676417927111 3.813431115650486
2 6.329921728755375 4.0719648368067345
3 6.0073768461689445 3.980626001376147
4 4.69331566070888 3.7118551398441277
5 5.201666909328725 3.7969867498423784
6 5.04991797902262 3.930919192545962
7 5.6258409892614045 3.6297916082569146
8 5.868800957261267 3.807428741188906
9 7.162900773251002 3.549102923613384
10 7.735328376973417 3.382573967312396
11 7.043678015374078 3.6281079006627746
12 7.507297152930071 3.5502086462787017
13 7.029867154095996 3.3418682106439133
14 5.694880295567738 3.516276298267351
15 6.487009520600239 3.507465896701273
16 7.28350346700375 4.173792824373013
17 6.2989735694176066 3.447296022758994
18 5.601226753885654 3.3800133395410605
19 6.044287001777861 3.74550259426517
20 6.024730412488614 3.5721305346420373
21 5.997695963696662 3.4522360559206544
22 6.038241788221836 3.4716938816805363
23 6.098553171033809 3.4688445987177463
24 6.272588788099164 3.8679452960050384
25 6.042054293026932 3.403399447230705
26 7.7428474129863325 3.4830805354370793
27 5.995840905822515 3.429414168716944
28 6.793721629052774 5.458322327941656
29 6.848842137353808 3.362635504506792
30 6.329175613082208 3.499808552961665
31 5.804712355140769 3.496521063055984
32 8.124552849755629 3.4394170805275235
33 8.69631160639446 3.422356029813141
34 7.166477494048767 3.5226203129171645
35 6.46930077035006 3.415942150645005
36 6.225964159552574 3.520381138743713
37 6.873218720489519 3.551398922816643
38 6.350277044079385 3.353662716183996
39 6.870879073408881 3.7116138846735494
40 7.20083443359174 3.413378027569454
41 6.470791441059536 3.505787632805033
42 6.909635826146204 3.5921610127179684
43 6.271177414141268 3.3683183735602324
44 5.9594770505862416 3.5940297337845077
45 6.250799146891118 3.5859404865337816
46 5.844184392982815 3.5393994740819497
47 5.750560013499879 3.631859534582819
48 6.259965330160735 5.182627767314702
49 7.336676951725512 6.391494833959519
50 6.178168830488775 5.447952128682322
51 5.819368453728388 5.487242403897963
52 6.187552213720815 4.004779967261203
53 6.291084860508728 3.5939314398561044
54 6.119604694601627 3.311912023391888
55 9.125693875300367 5.229020728686517
56 9.090676443130176 5.779333985078169
57 7.0280919171584415 3.354041966386253
58 6.833583827334453 3.5172446352795523
59 6.2691671326404075 3.5556776527346234
60 6.386625432447601 5.104086048225221
61 7.6500722274014334 5.656068455902472
62 8.534970338831293 5.215252215495641
63 6.656133340725311 5.317488613973413
64 6.1289954769982975 3.4810515370030117
65 5.971360047198739 3.6221885919373817
66 6.5116916906200135 3.8773705954643947
67 5.296815453668603 3.579980079810252
68 6.48351432877414 3.465387812250914
69 5.555639950674346 3.81533329552056
70 6.452616361646282 3.614493377141266
71 6.414479116272448 5.108437499805031
72 6.410181302979488 3.6028178177908243
73 5.735852209841621 3.418375517557771
74 6.842372144288919 3.680747184796686
75 6.046343532451914 3.353120093303658
76 6.10094305689266 3.5362077504246594
77 6.225036308115445 3.4717419361388493
78 6.712667446493467 3.458355479071898
79 7.404724368021054 3.727430663420403
80 6.772392395086328 4.752335366001979
81 7.0654871302073055 4.561845945712971
82 6.989686302117915 3.4503782793992297
83 7.7048064918882915 3.4791093051116735
84 7.186951694552888 5.5306686331245105
85 6.471682323470708 5.1352304098073835
86 5.736943633358495 5.5344200483268216
87 6.194785212420311 4.59059029237933
88 6.044934253223801 5.325503946817302
89 7.123816426038714 3.6717331232666437
90 5.9680524856106025 4.40893679521921
91 6.071994940385111 4.343669922050594
92 6.662606887459454 3.4874928917957178
93 5.937307342353058 5.924366565425575
94 5.980673479650884 5.008796656595934
95 5.754362830332783 5.4516329082383574
96 6.408678435811544 4.733101849381283
97 6.180334097083866 5.163141173289915
98 5.796877015310471 4.827652126471264
99 5.9027490958646975 5.43890356446125
100 7.341661160424146 7.517327396082191
101 5.542011317007691 5.741210561021352
102 6.173930291216394 4.4361532666591525
103 5.458718276996307 5.641465854467157
104 7.736005497044298 6.602292388075951
105 5.993862982469483 3.796956841993583
106 6.124713205686454 3.444428709584481
107 5.662209525918475 3.3152933067864923
108 5.995046291953753 3.837914560930384
109 6.047486113080338 3.5056968429459934
110 7.125404551567093 3.9265412456109745
111 6.0415228291967455 3.649946862889998
112 6.152629837330668 3.777656411123085
113 6.83210493135997 3.824339289130483
114 6.135198942412027 3.935941229241851
115 6.574434510993277 3.864053957575908
116 5.123564908693661 3.693873850992836
117 7.89996639847374 5.202735354471545
118 8.45179675457316 4.87989994578721
119 9.543417274268505 5.793924778679755
120 9.660631663668903 5.118295800801866
121 9.486778032776613 5.460223436280172
122 10.554141973439283 5.824193768209645
123 8.52521426680579 5.5580048299772145
124 8.910913661314327 5.760441939178831
125 7.669347979376372 5.636734514029604
126 9.72115837805831 5.44383292575435
127 7.165573042211647 5.623507239347273
128 7.334767082042811 5.193836851178803
129 4.7113975716074545 3.356042036846566
130 4.320500627576378 3.1868660860968765
131 4.993022052125299 3.3737839697446033
132 4.717283188072897 3.4139013581574535
133 6.397927920303211 3.6272860400403855
134 6.80588677438693 3.8370641476505867
135 6.5085569295164465 3.529662763352211
136 5.606913610925351 3.414005251943728
137 4.390365973132819 3.1526465027985138
138 4.509370302504916 3.4103677401244155
139 7.260019600671668 3.826660586771275
140 7.708845949260827 3.920636313642284
141 7.769038571412098 3.5842119625065183
142 7.5401538246244 3.6917126466940546
143 7.1441500855262 3.6884917984566203
144 7.470021451710734 3.6699677070928463
145 6.52925239338694 3.733136218432433
146 5.633970580839826 3.5889466751389945
147 6.147561474855371 3.4977501818173997
148 5.103926313713904 3.9164693451850674
149 5.4581364145838664 3.8642776795597773
150 5.0576542881631745 3.4060886815781886
151 6.980573925858736 3.8600564154203494
152 6.909567297038896 3.800370544177609
153 5.7267009404736955 3.791887098452665
154 6.457783578123442 3.807794354236224
155 5.4754969827486315 3.4786950209000156
156 4.73035794953484 3.564356867162408
157 4.630651461107227 3.49200392688966
158 5.712535374175978 3.4291045209016198
159 4.4166682339102215 3.313275939297327
160 3.977523450892885 3.473137851994733
161 4.239992410949678 3.286958124347308
162 5.204725969010228 3.5830866408246678
163 3.7574039439468483 3.3175478927899764
164 3.619577091583497 3.492756224384112
165 3.7275265665530792 3.217151740684203
166 5.9604869729432375 3.4697844025982745
167 4.98897256875373 3.4950912460168597
168 4.597738306992114 3.3992748273905256
169 4.805148165937102 3.4208407135669643
170 5.712022727812807 3.434627475376827
171 4.768253920188429 3.497775788577582
172 5.303999606338769 3.3174145459485027
173 4.6358878275130415 3.591919492243565
174 4.8619585045322875 3.3217337174228208
175 4.70038789963717 3.6856913440083185
176 5.026011412190288 3.2161952400125484
177 5.695524364276196 3.40830777356864
178 5.127592341161157 3.73023960084125
179 3.9060590245100912 3.3353053100836916
180 6.169827089822281 3.682472831228247
181 4.35063874901911 3.3804861279780662
182 4.7701209634096005 3.442528680500511
183 4.796310334096615 3.3030777341572066
184 4.56458684946429 3.4555360461620546
185 6.46739534361038 3.935826511182274
186 4.654604778764017 3.768791829647022
187 5.196041576707902 3.5673150923984736
188 4.440824984071117 3.3174865917139162
189 5.702716470638354 3.700458402975804
190 4.122891748573866 3.4163005800739525
191 4.618531708085414 3.3710997232732343
192 4.874700675627203 3.492541447770874
193 4.552323364764578 3.3868314986837316
194 4.693025636446289 3.4746907392065056
195 5.013399107480295 3.915837126534089
196 5.834230489019608 3.6484038983256775
197 4.397183289075528 3.6113746495410814
198 4.622917662656073 3.602806609933351
199 5.666576874510917 3.3649106630116017
200 5.088063310519073 3.5285771589249753
201 5.401470248702553 3.594423337686738
202 6.226236782550349 3.653215440450274
203 6.795016271287037 5.821197984381054
204 5.8903676460709375 3.521365027901162
205 4.289093258854048 3.4455627097286223
206 4.751272177037786 3.459054565612877
207 4.465410827467032 3.435248797091354
208 4.503747902833901 3.486412208101382
209 5.189804173103224 3.7324192582467908
210 4.5153458170516085 4.055817456708062
211 4.366045940989434 3.9981811725018344
212 5.023699284705176 3.5602617925704134
213 4.847889894166596 3.3438889207347744
214 4.328794556507291 3.5525240398301166
215 4.694977605254172 3.2810715068222827
216 4.494469630725498 3.522971768051826
217 4.586047838122926 3.2644104472592694
218 4.531943025783839 3.3936073192175833
219 4.584824535264446 3.2053642989368005
220 4.753352221640624 3.545128735390463
221 4.4569889951684285 3.294347258900954
222 4.522550728151585 3.4350797399684345
223 4.8744229736114235 3.4791230573606136
224 4.485269886859159 3.4055226085495063
225 4.907974075774832 3.325840298930465
226 4.7604183871123125 4.158249532271527
227 5.768842045588042 3.5920822667789105
228 5.0236778249201475 4.014260247193957
229 7.04785625285585 3.812709476007985
230 5.192714191051583 3.3003484541919565
231 4.372838698206689 3.2337278105670855
232 4.9388522231278715 3.3653161518130705
233 4.298107541108522 3.533757220041364
234 4.251056218920367 3.502080297850552
235 4.539872305535527 3.4555288192324594
236 4.372516272470346 3.372732462777197
237 4.303456487222982 3.4572215996375375
238 3.7526551562890798 3.359177005927523
239 3.7837748323706135 3.2857965455424014
240 4.820369296971184 3.5224990235390767
241 4.424401015896139 3.3418073355889883
242 4.215077326047194 3.609930118792067
243 4.017708429416106 3.8244431089225492
244 4.920574949375164 3.659338104392068
245 4.88094838796407 3.6338751934843456
246 4.9880925344149425 3.3399201296473606
247 3.688512073131403 3.3549542517376296
248 5.7039962401449635 3.7664233485885688
249 4.382106782376917 3.3042843685785033
250 4.6816696282772545 3.6392206310661903
251 4.827265006200231 3.2116863581548345
252 4.389036223659253 3.3555128198320823
253 4.142874847464316 3.813075817887179
254 4.494930831032032 3.275610828947251
255 4.036826879393095 3.354009041391029
256 3.8318661045960467 3.2694589742110782
257 4.543727866576422 3.6311032243761923
258 4.4715221609408164 3.5272911384312873
259 4.034915564070742 3.844196473435818
260 4.173605007104502 3.5006657006613384
261 4.625846629705505 3.555778194149009
262 3.7842184674742794 3.5243981763111907
263 4.389132305557029 3.436222769094063
264 4.399094275178061 3.636099203535093
265 4.458569260587138 3.365234188642645
266 4.654411284186267 3.626042200442156
267 4.684266411339367 3.6213033440077584
268 4.1094430637844575 3.446260878998823
269 4.33024691364498 3.709790159057719
270 4.278590596243476 3.7332430799972394
271 4.662788854183615 3.597078091301376
272 4.17326279581117 3.4931070437245992
273 4.156460094892325 3.703914077032143
274 4.25110094032857 3.683546808667926
275 4.272862223383172 3.6702313907497497
276 4.398326485447494 3.6777332010992376
277 4.087802454210518 3.718228799303365
278 4.384966489972934 3.801717332324262
279 4.138982765957897 3.709910712981688
280 4.36999906051794 3.8078103474939873
281 4.490983520670721 3.5682262426816242
282 4.251397880223872 3.8352435090825767
283 4.663611640681011 3.5526849979712334
284 4.284363177180511 3.6885800148612184
285 4.036304612230155 3.4692493774272912
286 4.584079719586836 3.6760910553896724
287 4.049114533163119 3.4381366583311967
288 3.858009439742675 3.472223474270182
289 4.3112940602937595 3.2331047982255274
290 4.611991384221346 3.393169567742644
291 4.777291056647232 3.6063911663076365
292 4.441334326002168 3.451427532798333
293 4.455123623001866 3.538923075143977
294 4.475579094949341 3.6518723303314404
295 4.631911774548769 3.5805112136663086
296 4.533058040496566 3.7105835105167246
297 4.19398174577898 3.6290100610241387
298 5.135154393768289 3.4052050893660857
299 4.708122450280689 3.322669793391416
300 4.427711697487012 3.6851071651565497
301 4.390754895791555 3.4470747667242385
302 6.152038503162999 3.5854200520771036
303 4.8273533625305145 3.2319346297753535
304 3.5873647502619685 3.3146419007542822
305 4.507246538356295 3.190288792534545
306 4.272371161721357 3.3160888104771917
307 6.253636840442724 3.515861118676192
308 4.936210748720292 3.4308008887590273
309 3.6901514024197244 3.2180900294926778
310 4.963253914622333 3.404107076052935
311 7.758835250550074 4.616486954931803
312 6.944190046858446 3.953425770150519
313 6.364650712966059 3.791173428144599
314 6.043446705411129 3.5725982768737152
315 7.802783100735089 3.5297473771463737
316 7.469324518423435 3.5935740305018857
317 7.606193006110211 3.4652173482237254
318 5.59514111272062 3.469479256332602
319 4.539998364424477 3.4651135419567494
320 3.7781908793490855 3.2894119823867376
321 4.578916328088105 3.4653061056317727
322 4.61484451509797 3.4740781933868234
323 4.569320885016391 3.3610696700615863
324 4.674700763550578 3.900496522101297
325 4.666684886880093 3.4897807788741844
326 5.752352844034013 3.479408743859671
327 4.624390176439326 3.7116796514251438
328 4.316140210384594 3.805380430400959
329 4.475689641640088 3.4364754030642275
330 4.277172600106446 3.1860264864458827
331 4.233153232084458 3.6642054759438643
332 4.370658005356902 3.438406510746416
333 4.629675223884447 3.9655510690722773
334 4.558473426626152 3.8766244548685274
335 4.659560600932842 3.4218078917144013
336 4.523784390828449 3.475056723059048
337 3.8272130368703587 3.213803716658108
338 4.397136898031451 3.8226808281952227
339 4.497456696264807 3.389884018300708
340 4.709860484005416 3.275170575894124
341 4.486987907606537 3.5288140374388797
342 3.621667163724203 3.4041297862491273
343 3.9614207180760586 3.577589289193671
344 4.944620185462315 3.3692821295425635
345 3.71857273108417 3.390995639455489
346 3.921186526141857 3.3075459710588926
347 3.740081487437412 3.3343294336408613
348 3.9055411313964563 3.473433726467792
349 3.647812531151589 3.417803547790591
350 4.302876608207551 3.2198685655247625
351 3.649111639937724 3.4184903638927957
352 3.8821459703717363 3.3335642682010738
353 5.328355631721487 3.5935215002371423
354 5.051263255756385 3.2944577137290083
355 6.305565972570657 3.620944991730643
356 4.704693647151649 3.5711790621794886
357 3.908834218906396 3.4555264551301064
358 4.721956018623469 3.560330893435021
359 4.432249856721565 3.5526966392018196
360 4.755099440994182 3.449442494754297
361 4.624907136584673 3.4542638070453533
362 4.820228515082832 3.8960016361527994
363 4.876461571068319 3.4028841185510763
364 5.325535988112339 3.5359356922768224
365 4.529228261700548 3.654310333034163
366 4.526749262270174 3.7056567721934015
367 4.7696141811073645 4.102319558738041
368 3.6603360501021722 3.1736960348115693
369 4.396210599557588 3.8590369535732956
370 4.508188016707802 3.523948520853053
371 4.896777435269977 3.937888223130755
372 4.315138916560227 3.6751872735935223
373 4.155697215616609 3.260277221097241
374 4.630191189326373 3.6091194143776444
375 4.431296868545031 3.409037045255364
376 4.635778077509485 3.2720807535669145
377 4.715395857580759 3.6622518734325387
378 4.48376070485054 4.094084694031685
379 4.663120419780997 3.4749886775374663
380 5.085892786932343 3.824739693004854
381 5.374001002970148 3.4139512582537748
382 7.046683921260241 3.648730556677365
383 7.82661785728854 3.704870990454276
384 7.73847972102391 3.7069629030494573
385 7.1422316523665375 3.454639351544911
386 7.7101170455130505 3.648915270903804
387 8.182612756951006 3.7754518214885318
388 6.481965855040041 3.54105468248443
389 7.905835363694724 3.7940852713721402
390 8.087772805005281 3.857166491405849
391 7.31487707710676 3.512814660826215
392 5.99491110375044 3.4358686628780295
393 5.847311128430398 3.50131028871748
394 4.560881600761312 3.7732751898458408
395 4.106629280443984 3.491256238368088
396 3.75952967275616 3.534084424631632
397 4.334533602396376 3.798996662140413
398 5.272126712764049 3.3878332106059705
399 5.349550512554749 3.3662455228185744
400 4.91380760220167 3.7130883511728663
401 3.8690244535716465 3.7325497087316326
402 4.5326865898492885 3.3498447259923285
403 5.025460618295034 3.5815369057498376
404 5.932885250515679 3.38646564378746
405 4.489567918225432 3.4611494844561252
406 4.52295151992202 3.599946592751771
407 6.441805474929545 3.8257285301235138
408 4.8031693216903255 3.5999196394679878
409 4.4874438124325895 3.8123359191855712
410 4.768248889175554 3.7857749523215247
411 4.537634422101019 3.954889649720302
412 4.8683662631203655 3.885358522743542
413 4.162022589196708 3.2641776301886605
414 4.588673340516602 3.688951999053536
415 4.935890446431516 3.1944354786203837
416 6.536533788346369 3.680377380888974
417 6.607462035327412 3.727290088500227
418 5.73633249196775 5.660531463614567
419 5.431166564401052 3.6192960159007757
420 6.939664878730193 4.001307474262151
421 6.452751887347281 6.01548330848573
422 9.739485494140242 8.1127736951039
423 7.861412971811001 3.5909885865403735
424 7.8642698955119545 3.766484567443399
425 7.642048953200983 3.6598205703619944
426 8.1910450205593 3.538727751196292
427 7.694621144459083 3.581161093516784
428 7.764143609444274 3.5940336042349257
429 8.237707893283696 3.7642913649007657
430 7.762452349825528 3.4544131049646767
431 8.141242456442855 3.7855556226650613
432 7.738498607647478 3.6802264178124284
433 8.030782021079675 3.5801057932246896
434 7.873562959725487 3.6044609650327026
435 8.406699328885935 3.785792630079821
436 7.75204327884431 3.7008972217100276
437 7.691160813720879 3.7808677348556863
438 7.839073356259647 3.6236861911483027
439 7.509177913484023 3.571772574378852
440 7.633752839653742 3.60630297342625
441 7.1867917107107475 4.040722023437448
442 8.127410792524445 3.6285348360541536
443 7.767228873628856 3.8349489498125044
444 7.501204692546963 3.8007542283413462
445 7.746469291371076 3.968679808242311
446 7.96425328066163 3.9050847698080533
447 7.7690241646990925 3.8540097030037157
448 7.505179042231737 3.928292660083254
449 8.01044074652783 4.034970877038727
450 7.979554163564331 3.4585429368703906
451 8.401103736112221 3.7065828181042573
452 7.6713125550770895 3.3693197542613413
453 7.319886016183312 3.874587783519701
454 6.604534490805589 3.813680947988361
455 8.09310805453089 3.7426241702199343
456 8.0375549329929 3.9123765866840543
457 7.508655602524354 3.876776167320457
458 7.607406957502782 3.4365826041562535
459 7.7252660831659306 3.7733902393116887
460 7.768158246940893 3.8093071533122074
461 7.87138201464958 3.7705042408650185
462 8.22315044874288 3.6837406630332707
463 7.908180025179521 3.6464658988591654
464 8.356496258178485 3.7941414391370913
465 8.208495549448195 3.696132540046435
466 8.25610568489914 3.863407658587706
467 6.745478685111117 3.807096766115309
468 8.15555163091223 3.7363481959699354
469 7.74070697924163 3.6529574835471523
470 7.892000582411917 3.948184979270244
471 8.180441275834836 3.9209042194462054
472 7.818258950519371 3.599276578876446
473 7.850861918321143 3.771244674151153
474 8.34212787679716 3.927925551034715
475 7.893855092664809 3.8482057264183043
476 7.98443574006622 3.7219684952567986
477 8.17879307196971 3.689947216279802
478 8.05571510829822 3.864603020096293
479 8.028291803908058 3.7079380379098446
480 8.46410392856472 3.757427105886443
481 8.2644356841436 3.7356552340913196
482 8.22835043570543 3.817977612476492
483 8.00455395583532 3.8048271000016842
484 7.965654960776005 3.825533685620359
485 7.777818284700907 3.5980674565626973
486 7.551096855911725 3.399243803294215
487 8.227454767200598 3.6673317606558893
488 8.075675567967327 3.5737648084587215
489 8.208962045266757 3.5197591531988053
490 7.462123278727417 3.491118429542797
491 7.654555154036434 3.562395103615167
492 7.393221567107758 3.769283830151258
493 7.142388503022336 3.5213451734575734
494 7.3867255619063785 3.6352588668162817
495 7.244758427752285 3.8876033317553955
496 8.168197839744478 3.7027182063244037
497 7.846112674693269 3.9057740907572494
498 7.891479657410436 4.03435381342657
499 7.990838604088259 3.8635681428575923
500 7.501243768619744 3.9330828736738725
501 8.032257526359457 3.5486143306481384
502 7.7729108122368995 3.84294809616928
503 7.800463805137786 3.951660626757405
504 7.680396890577733 3.883570112039674
505 8.020151614117207 3.799363739598055
506 7.905702804081798 4.034742120677012
507 7.95798168120424 3.724584382526285
508 7.884414720093025 3.694311558773712
509 7.741132442004127 3.852523580201599
510 8.211668895089568 3.8733876997982373
511 8.210837808641768 3.9800742868693826
512 7.357412474225471 3.469743547261223
513 7.728064367822009 3.7356417207350643
514 8.284415555983887 3.9317386330762276
515 8.189643528354809 3.959739355587854
516 8.254030816984304 3.642242514906164
517 7.566914447450076 3.5088168013363443
518 8.360775405033571 3.869112277343467
519 8.331062692655982 4.0735773990014765
520 7.879594820931446 3.90457444434912
521 7.4770985978250435 3.859215412022879
522 8.018836949265905 3.7828208396607312
523 7.970480196151674 3.733828482078881
524 8.06359277706757 3.3875966801888238
525 7.707447370522868 3.7858993552786506
526 7.665027529504674 3.81545943253904
527 8.263434181470192 3.7937560966996626
528 7.503927895476688 3.9910600126794105
529 7.248749564740353 3.7811471849753717
530 7.999427104057449 3.8761342860107826
531 8.509432462713288 3.81828767337025
532 7.967946893778339 3.9335761938098335
533 8.00671085488128 3.8096140245498904
534 8.128335204830144 3.8070715835799014
535 8.336497824684372 3.7474629963904964
536 7.585379167408138 3.526505468634716
537 7.541995919170316 3.6298985183241212
538 7.548934709300808 3.4622462609022966
539 7.594490505245749 3.6588227432914806
540 7.452534895346553 3.5788235834772286
541 7.762364884364207 3.9762818602501233
542 7.464554721878381 3.8290782219779493
543 7.6685134145603975 3.618035227745817
544 7.741410847073522 3.600720658660672
545 7.7830081420177235 3.6269653812838
546 7.616809513679309 3.793899231515685
547 6.9921522453420435 3.8207333122722202
548 7.724762727299523 3.5371246160150713
549 7.877060719642604 3.828519123655927
550 8.271623683238069 3.9980744882355537
551 7.885311783174958 3.6842209567991793
552 8.306698188542011 3.8030369666653074
553 8.060184133541526 3.7304560465329275
554 8.320113166487959 3.792466578465521
555 7.292943910443053 3.5698335722478114
556 7.5689192600769175 3.3234869011969503
557 7.910958554461683 3.7492052396265865
558 8.08566350677003 3.9490695125886144
559 7.746401398130784 3.7305351597325074
560 8.041324871864965 3.8496474613013243
561 7.2929400281232235 3.8600831034092735
562 7.45826601977894 3.7986968924424582
563 7.562946718675576 3.85791847634147
564 7.963806656444756 3.8405740911321415
565 7.649175925425512 3.966016184693429
566 7.279713530945502 3.672203569849453
567 7.339331167511804 3.6155060184616175
568 7.420866852996095 3.9736924988297115
569 7.164734660957336 3.5826362048945395
570 7.825719595453554 3.809387377737319
571 7.816885172504966 3.747577674057943
572 7.295549268408185 3.633465571882674
573 7.280746892921586 3.583002097421644
574 7.253759095410712 3.7772383261454916
575 7.48072576187719 3.6114302489686256
576 7.826596790596345 3.8347794272743516
577 7.205751739645657 3.597273610872496
578 7.1746746181398215 3.5073820580471904
579 7.983684239332484 3.841130719558899
580 7.527229184098525 3.759337654462204
581 7.029497279245616 3.8078903706864806
582 7.338868968528312 3.360099294609431
583 7.447098637116365 3.584105337078495
584 7.510399153772816 5.1593668696704515
585 7.853512899133 3.6768482142245884
586 7.352227595782498 3.647148346907991
587 7.5987467184018955 3.5014360476412323
588 7.698795853555001 3.5612976146792916
589 7.457709316869235 3.701989114856221
590 5.541645679252401 3.441864510005772
591 4.775963334855476 3.4135286517033925
592 5.97626049304872 3.435926836235474
593 5.236332318880481 3.3387286269726837
594 4.903264384152943 3.332929049200362
595 5.264594238055033 3.4638125401608977
596 4.644356709878063 3.4272485210347727
597 5.543809578605126 3.4177117450521406
598 4.70072896201921 3.7657562845933388
599 5.050978694587416 3.2917412710947698
600 4.449559538767458 3.2025427796453365
601 5.2365480774428095 3.4656507978000994
602 5.5632389184013125 3.3537858046934734
603 4.776515541107888 3.4095076071418706
604 4.023616656385023 3.4168927565403684
605 4.240582208756247 4.005296567007615
606 4.395876785540302 3.855359321086666
607 4.594692756773654 3.19653607351608
608 4.048321381001248 3.265391641238608
609 4.406552373415936 3.736809627706501
610 4.590738889373618 3.2940031249252186
611 3.9757871485653715 3.4376810413107233
612 3.8123452657070938 3.4138966203601395
613 3.624565595447713 3.507922456489765
614 3.487172337307383 3.268185470542935
615 3.7468508429771137 3.2690645592621683
616 4.269589682129457 3.3457915068448734
617 3.7272843207744564 3.494719149914484
618 4.940738707842482 3.175574716575082
619 4.807870249234526 3.697096672595844
620 4.219040670844322 3.190100354444188
621 4.377338127477845 3.8069824476658565
622 5.372522142809968 3.7623917734331442
623 4.558027654990649 3.523568275007228
624 4.364359831431053 3.905571626051144
625 3.9891911903384627 3.8745108112121356
626 3.5643809353645772 3.443179053784873
627 4.7091968631544825 3.421935387280863
628 4.7232729921404575 3.499948949765444
629 4.690992554879882 3.6467720050656607
630 4.654004628094975 3.320300053225866
631 5.204437681318314 3.479186710606299
632 3.791077947895439 3.279867420970901
633 4.859050269227179 3.3553037324723562
634 3.7494828396319506 3.349896731810052
635 3.832128745565992 3.2666419419117885
636 3.95321449184995 3.469171532398587
637 5.0260869617980735 3.7425977470747775
638 4.869007028245925 3.333281332420519
639 4.920820361728023 3.7828803793981156
640 4.176691877836637 3.3444135306422096
641 4.801554781718834 3.2453546128745336
642 4.481533315051584 3.391795076193726
643 4.601048018241144 3.7275170617064917
644 4.3843966814015385 3.72606319276362
645 4.515638405232004 3.4017342125349157
646 3.664327929642497 3.542954057688619
647 3.916055502969147 3.393740633585329
648 4.819342013012955 3.6630761443455007
649 3.8507723220160446 3.5387696651194975
650 3.8097761035571827 3.3405125999641
651 3.7092542589267303 3.361102926132864
652 4.637913610643019 3.5293561923954524
653 3.599210303741064 3.3327973565056888
654 3.927641117557988 3.3082560184088456
655 3.9457360351790554 3.427309354967662
656 3.7980558010223464 3.3532280100808425
657 3.6960745838539983 3.308791527063844
658 4.838474537090538 3.641200289446217
659 4.721538102828951 3.446517980302551
660 4.449629850620126 3.9778980092387064
661 4.222741680474393 3.427744935296176
662 4.438522699623188 3.5106533237145405
663 4.964818663618614 3.60186252633719
664 3.789122311902038 3.316980826195601
665 5.123032364631283 3.481702052170482
666 4.60026924939413 3.232284697095089
667 3.8295126324298843 3.5519506754427184
668 3.7683664919964404 3.38265775573376
669 3.7386214210814956 3.491732820984602
670 4.893106837097699 3.3744414899868436
671 4.584216698273723 3.4334602119627387
672 3.854350786837616 3.2803406692857338
673 4.432887158212774 3.546800450997716
674 3.8580173758249767 3.304139406250109
675 3.7691351361559273 3.2572415489715447
676 4.000001086325449 3.4715219844907956
677 3.813657708191055 3.428962174960919
678 3.892279710657588 3.33339198832182
679 3.895889799973085 3.587010483207761
680 3.6060787449657807 3.4234457249464207
681 3.7535775565659364 3.51775367018062
682 4.0511185686819875 3.508914616157429
683 4.905973663755228 3.6225509590788416
684 5.466998679469268 3.487128924820754
685 3.711910698684459 3.4007638217315144
686 5.285350201608039 3.2837779726288225
687 3.6148840727291947 3.2794831941574105
688 4.8230753238055275 3.242511311984782
689 4.494364231648961 3.360506066663007
690 3.920160976218315 3.4903385037440358
691 4.901129063028365 3.48811580823915
692 3.933388603960813 3.479558646122658
693 3.7344772256141217 3.3261759564304962
694 3.7216221622845262 3.6690146193456328
695 4.4634325572592966 3.837718961187873
696 4.129882424884913 3.6620248583454784
697 3.8820296642661356 3.5508569711193982
698 3.7677667352673825 3.4573068376253935
699 3.722950908776639 3.385761120494675
700 3.8079665324788166 3.377952029192066
701 3.7320383146538822 3.3362188493397085
702 3.7914174061188395 3.3213725317492435
703 3.9953195084036714 3.4388719334406925
704 3.743893685876729 3.5447226779926653
705 3.8466086936452957 3.3000118171790107
706 3.8323365484680054 3.4781104930431352
707 3.8555919886940435 3.38231515594888
708 5.275971295993728 3.5728838309269637
709 4.651699392665033 3.3854875032131315
710 3.6978596687327214 3.4405182340275804
711 3.9894016362924227 3.464315947207524
712 3.661114194707011 3.2790284016975426
713 3.63955859706109 3.349272832892241
714 3.9162608362205913 3.508598035615824
715 5.15034098269942 3.4153470526707697
716 5.192327191480029 3.559224216411029
717 4.367414931602751 3.2111894119328404
718 3.651664623211199 3.473172792852811
719 4.801036599249169 3.3839884305534143
720 3.667287742577629 3.3557339057179174
721 3.966385405128515 3.6072327258749266
722 3.6185396389859066 3.3273144031754813
723 3.54609281053561 3.3744678638565757
724 4.031090723736842 3.5205410512553352
725 3.8505616871061403 3.2343632136712355
726 4.923707317449088 3.7170681233038616
727 3.8678294251465446 3.333864971128404
728 3.418167353647031 3.3574943586934043
729 3.6012347595575376 3.4461944523905297
730 3.678525935031276 3.4149085930973153
731 3.553265872653122 3.308719690876136
732 3.6922364855658727 3.5530945945462826
733 3.490564653718308 3.3559553199575447
734 4.230415455989477 3.366033754443637
735 4.9698918302499875 3.552974285292583
736 3.749539305984918 3.409504293840849
737 4.207551516062822 3.7168333848556596
738 4.619745573860742 3.5151870860041843
739 3.7267875705968767 3.1602547560645453
740 3.6242176255261334 3.2727244916637206
741 3.6369339616984906 3.2476665100224147
742 3.939054785494024 3.3878343704707228
743 4.925618297626975 3.52560460392054
744 4.233470174514107 3.3372130182190776
745 5.2238267664854545 3.3660149088805706
746 4.0159724112130055 3.58371335910675
747 4.606236390413797 3.250302735375699
748 3.8142089415824474 3.2370876470402004
749 3.577376865834477 3.3607906681301207
750 3.8345422918702226 3.2866837573932317
751 4.514119402512797 3.755454347243817
752 4.639266557470919 3.3146336749761045
753 4.460517624594356 3.479843693223706
754 5.65656773499863 3.625716595843779
755 3.762896945525942 3.4328341196939562
756 4.052817362261553 3.365416013345214
757 3.8318519006753955 3.46654262695977
758 3.8314255084379716 3.3324922667349153
759 3.9721868592282528 3.4054236345619087
760 3.752678800169713 3.415129410985929
761 3.5689862315957166 3.1682007775580576
762 3.637635003148164 3.310848726958898
763 3.957342734430231 3.5482647495774002
764 5.1755791870300385 3.423443100579362
765 4.51867811816157 3.8109532401937
766 3.682574135594766 3.555548488869523
767 4.78521464043271 3.4554778572402762
768 4.415900685816147 3.465030519211308
769 3.7444652678843804 3.5284899481651824
770 3.7072873432757056 3.509539675496085
771 3.8353106215161388 3.35308388285643
772 3.683541573389975 3.266714592323376
773 3.8027725599567948 3.429261262582239
774 3.5521864453025964 3.3269429600176155
775 3.7814454754702824 3.359114225660834
776 3.980505185519518 3.565844125982149
777 4.136868116547249 3.4688453490260716
778 3.7301811091083033 3.3670035187680267
779 3.589114089831828 3.4473518567250965
780 3.8278410116203507 3.5753207375235556
781 3.890335152303469 3.7253613631312574
782 3.7657402168536307 3.2363956007014902
783 3.6300552015009333 3.363450777134674
784 4.0354490568610535 3.4505629121030643
785 4.080684211478874 3.3180200613832755
786 5.108569781832794 3.398524733855196
787 3.926208601182759 3.30657425902502
788 3.818903621631627 3.3169107216026306
789 3.8532703666797636 3.2731044524133677
790 3.9504083277026925 3.2915214171480676
791 3.8772234992464583 3.3004070472549376
792 3.70992673418125 3.462971010862992
793 3.721931942220315 3.328290450262527
794 3.871853169211366 3.4079212582845035
795 4.91951728980562 3.3556506264949912
796 3.831829842019823 3.3241664625956773
797 3.801335693347428 3.456132308451879
798 3.6466968599820615 3.4080533929715298
799 3.8302487594686117 3.368195799802531
800 3.7877670980613947 3.365375473142829
801 4.601954371527709 3.5321356115303923
802 3.579042737422313 3.3505481952500817
803 3.831116053895192 3.225542422318326
804 3.593244102061346 3.419966229852852
805 3.9578327752464713 3.4659962348269935
806 3.622930948029164 3.4591465529934156
807 3.584277155379031 3.318471083468162
808 3.6889134759794397 3.400001166149284
809 3.9530003410481913 3.30921052884019
810 3.884355984241068 3.408875230333049
811 3.8788806169422503 3.303661037285204
812 3.8363312767780586 3.263945134314782
813 4.020444745305426 3.39069757458117
814 3.7924302654511877 3.379175407587781
815 3.7183015397210486 3.2760986200188045
816 3.620607756042981 3.401756929399661
817 3.767753279723982 3.4168274401791168
818 3.7154838859374277 3.6481935899712847
819 3.811774658874423 3.304751081858251
820 3.824010432846658 3.6305524350729463
821 4.233241771573331 3.903357538905761
822 3.6228611597597618 3.486593191060263
823 4.386859678496909 4.034255028205199
824 4.329183604679934 4.63181663808729
825 4.142666435783602 3.737873745600989
826 4.122858536346181 3.6412875754064986
827 4.231609033089702 3.809514906274182
828 3.7636410983252935 3.4064890757718915
829 3.6709336810651507 3.404990884871683
830 3.566223430120336 3.1599682609226556
831 4.014509750238767 3.448199961982328
832 3.7735801390029313 3.472828694210255
833 3.630434852141476 3.503175321108696
834 3.977613892117238 3.6084954685173742
835 3.724094258237815 3.41415719762929
836 3.8268931154148067 3.327976301175853
837 3.8928273224306453 3.4236961856100963
838 3.7636343651000725 3.2568467749233654
839 3.7213439990102857 3.1547607252393504
840 3.781737989302908 3.766832997940528
841 5.135657967726609 3.6242211995275557
842 5.0080347733987045 3.2754412698867483
843 4.057579360879532 3.3014497951146278
844 3.738225284012223 3.520856151726854
845 3.816277582152998 3.39371418344816
846 3.747622100757285 3.355843154532157
847 3.955093728821804 3.4285445761906685
848 3.6991030092747264 3.2636860037304873
849 3.672669103115633 3.2218424259816167
850 3.9600870603807006 3.480847722941625
851 4.573114929973625 3.4260343083146125
852 4.272645788030858 3.611487197918733
853 5.022502002456661 3.825259924838656
854 4.195197074373615 3.670359125343836
855 5.844181512646539 3.8438935891693222
856 4.4281560086456 3.6473802990238147
857 4.36705392981471 3.5556577852269613
858 4.873467852244247 3.176738921262679
859 4.37091374813877 3.7198461822160285
860 4.389963737170182 3.776753844337844
861 4.73744985080985 3.806270490649992
862 5.002872412660099 3.6030532030306617
863 3.693421333323615 3.528451831069657
864 4.457363846566576 3.3990671968611688
865 4.672970551782218 3.6589485277520426
866 4.384174488608193 3.8920679833880167
867 4.821904039422155 3.721544784455398
868 5.059830062099359 3.6730425750757534
869 4.5934259587036665 3.3559841309522627
870 6.68891916901127 3.436814418796884
871 4.39299355831271 3.966367729784158
872 4.6468143754325615 3.37088551867289
873 4.630170831100667 4.084040458341141
874 4.417778706090607 3.8411240937139888
875 3.6106956970208626 3.4174270312663984
876 4.6336869925345905 3.5316693704103965
877 4.486473915435161 3.2994257396761126
878 4.300252565721442 3.607101703487382
879 3.939450003786012 3.4757243440936754
880 4.0131464341830965 5.445628492865311
881 4.561453440793254 3.2355598980530713
882 3.820401069985247 3.3902635929135556
883 3.789772056024204 3.4004180695865913
884 3.876436096050695 3.4158348709251567
885 3.689866376993472 3.2345852809214004
886 3.7488413216428027 3.41439909255869
887 3.8049803986798922 3.4614437866836107
888 3.9556937456799446 3.246477810880724
889 3.6351351792378286 3.479174746172123
890 3.5741655136719226 3.3125456069672468
891 3.8860740365052133 3.277292519826589
892 4.938076485803905 3.243058774062117
893 4.789881103387374 3.257556791989423
894 3.855913340604092 3.2016748732786016
895 3.826223017147402 3.4386911802169284
896 3.9229032461075177 3.4700558565916237
897 4.254086774046122 3.5283162139121993
898 4.62474544197951 3.8341370498295424
899 4.320245087657929 3.786203335264476
900 4.237701890006469 3.884115964300015
901 4.70148769711998 3.536056203648324
902 4.455565041210447 3.6323602297474347
903 3.620589658711818 3.50412563244379
904 4.375629759377222 3.617126265060744
905 4.252933565057527 3.7974088947263147
906 4.552972763879517 3.5497085129165784
907 3.8264854253710903 3.4023159094305293
908 3.5501249475104815 3.6347348597516635
909 4.391633210283708 3.768324178663096
910 5.106427108526692 4.089572268151278
911 4.595702580238502 3.380861959721258
912 4.082653957334154 3.394172367464421
913 3.715324045168332 3.314248733290651
914 3.8794336181043945 3.41244234657609
915 3.7397957334338563 3.257975672446815
916 3.660014809412893 3.3882718966154837
917 4.182226255428657 4.215241710182156
918 4.2943642738816425 3.5124459478402374
919 3.5722608162759744 3.446180850342077
920 3.606612402681793 3.373299541519131
921 3.583745821216473 3.584531225683524
922 3.7910459756530885 3.4489046349931285
923 3.657276488768999 3.334817843045954
924 3.767293286376472 3.49056871739289
925 3.706027551252948 3.63662524569779
926 3.4968538555242112 3.4685532900260143
927 3.6662686613253834 3.427881317213221
928 3.5809731748433697 3.3147829230823556
929 3.631043587785464 3.2679885836980724
930 3.645878722594383 3.4883862777786057
931 3.7379323032429705 3.376092255071366
932 3.655053871934037 3.5823617902320857
933 4.315272271086366 3.3947474196325196
934 3.676802382198768 3.4513521594463086
935 3.850815537529717 3.323551119583615
936 4.33466980957356 3.574533344006238
937 4.549092583793644 3.518775194567354
938 4.198513172540968 3.320217187451953
939 5.002338525858272 3.571181056089798
940 3.99902333028578 3.896698406567427
941 3.937249259410413 3.694222695938682
942 4.862220873999474 3.363628380447776
943 4.115436660764285 3.4642543526434717
944 4.7841167681320105 3.5089299486213257
945 4.907452497951799 3.526054125811582
946 3.456042266694031 3.2938222516382796
947 5.131723266484463 3.5038934312164254
948 4.8990910303367405 3.3052176873337813
949 4.322936134797938 3.505772854383513
950 4.520076107958996 3.3507988297339955
951 3.593860550598245 3.320546520162506
952 3.774176671609172 3.3699538459805334
953 3.4933039939134995 3.331493324298934
954 4.149556824250527 3.3991021128473666
955 4.228807695252473 3.4957192793651615
956 5.478110807481413 3.4805508979637456
957 4.640617877407345 3.560507726614941
958 4.385984604634501 3.559595029015868
959 4.552104682969575 3.330857657923851
960 3.6741856987755135 3.218982788853061
961 3.758727162133591 3.3565686256273426
962 3.764213170245887 3.387519559721514
963 3.5203258385237466 3.2181331768505537
964 3.758759935064081 3.35218635613154
965 3.7044281743409733 3.581644773303294
966 3.789703149392979 3.396123275276652
967 3.9437898732725114 3.1626292635588724
968 3.6222221308321236 3.327725413749187
969 3.7551281414288393 3.268576738173109
970 4.9086822285525225 3.228619853643572
971 4.274212055558142 3.327579975648678
972 4.941985796629332 3.3168571392362005
973 3.7104883398351145 3.6098463646425523
974 3.4929104216017386 3.4554913232871733
975 3.640425551869439 3.445138592421953
976 3.6456011838090103 3.520579323120559
977 4.545570532687759 3.3947384954978093
978 4.948018151417038 3.6030923183795607
979 3.6190914610617138 3.7018256103451392
980 3.6760887367726394 3.298111062108574
981 3.774327141213855 3.2411424793436745
982 4.942572932429305 3.7027915302783954
983 4.8730054472244575 3.512757144735591
984 4.493227975905386 3.2457379323601856
985 4.421807272298487 3.433582482933847
986 4.065424712810691 3.228302937804511
987 3.9194952212457523 3.6223892932698836
988 3.8980450637786954 3.2821841648291787
989 3.717131889537363 3.285019663857666
990 3.748371684901917 3.274796507652345
991 3.7985921244769436 3.4817534496550575
992 3.647259286696895 3.5834903820287405
993 3.7497481235333368 3.6472011298478493
994 3.6484257898489902 3.4989975047719084
995 3.630650793555714 3.399405179174632
996 3.514726142039727 3.4713474840267424
997 3.5749261399676024 3.5107914028455873
998 5.191778232676391 3.2156555836158085
999 3.547418657862741 3.5639944698772257
1000 3.7869889099305163 3.4297405581663436
1001 3.996639141580442 3.3958149856015143
1002 4.612855562412141 3.1377035810812184
1003 4.184827273318657 3.504594327508741
1004 3.607437024566235 3.360227319479946
1005 3.7216913995202003 3.380725279087908
1006 3.6828976909530495 3.17585754200897
1007 3.761235932961749 3.193994278662519
1008 3.692929861564889 3.4748618751209635
1009 4.497305540850348 3.4492752700971026
1010 3.6238520087122317 3.5003022515649205
1011 3.696086519112964 3.3640564872651795
1012 3.650222972710568 3.4119936679886553
1013 3.4508608620650825 3.4003341498144093
1014 3.752801631418919 3.182655708389594
1015 3.558802450554538 3.298009287688007
1016 3.7394009549735343 3.250352596295062
1017 3.9991923259134876 3.2260831111173274
1018 3.5965709577157257 3.3229058117130807
1019 3.658694090632649 3.374512694659215
1020 3.875231883119106 3.315239501107494
1021 3.8256962817873092 3.3372937464681964
1022 3.589612321119304 3.61532051789273
1023 3.858291010737006 3.4790425050529046
1024 3.611876269486905 3.4104881959508173
1025 3.5243481947204196 3.1736196772493006
1026 3.755853146515771 3.3626060317103805
1027 3.601181516565953 3.3824229724638313
1028 3.728439107224478 3.387153411206461
1029 3.7405533641067628 3.3824807637201326
1030 3.541692329264762 3.2667217729883866
1031 3.7458376101316304 3.433814596535522
1032 3.869177447579086 3.174745494865996
1033 3.777600757149303 3.3015202101804038
1034 3.859592829324938 3.4803849013689745
1035 3.5865045045581643 3.49962564276637
1036 3.735794234294146 3.370040262107541
1037 3.8445230498302094 3.2841616179497755
1038 4.562934588343063 3.3203047366049594
1039 3.7991334008930164 3.2511993267388126
1040 3.843186715836528 3.3603407434282695
1041 3.732714209180295 3.5255070344115857
1042 3.5366214308620108 3.285285961706472
1043 3.5837461713935785 3.340720330908922
1044 3.7067849577564482 3.246708941827162
1045 3.771536183918098 3.3798279341240396
1046 3.508689671822161 3.321383894268225
1047 3.616427564843072 3.5105375129324874
1048 3.875997419398746 3.239445581873588
1049 3.7106950988233938 3.2547627053462937
1050 3.658994278716139 3.103964531159291
1051 3.6739792428928646 3.338323895337363
1052 3.7300168154088773 3.2255679762099585
1053 3.6805199351671964 3.1414955587696367
1054 3.9951203718330097 3.3603732028451954
1055 3.669500638758542 3.4958552929527014
1056 4.216036567971528 3.2698302028028077
1057 3.5915916091463815 3.4995162064637957
1058 3.695653252108858 3.2580283626708546
1059 3.47935768213829 3.2884997284492066
1060 3.8247949251190163 3.3345881086894753
1061 3.5906149886226983 3.2403637006373804
1062 3.7956295983890516 3.3873262253122847
1063 3.7437180969180592 3.457120264051774
1064 3.9784107193224436 3.444300659521276
1065 3.5019852493689303 3.209478709779958
1066 3.6633201985737807 3.5226565317871814
1067 3.661265779072674 3.3881126321623984
1068 3.799677540889943 3.369166107782285
1069 3.7473575220744784 3.426866041971843
1070 3.530293120785308 3.352242096359568
1071 3.648665443678415 3.448072181857123
1072 3.9240936780758404 3.3498306437273433
1073 3.9044769298357127 3.3151834236198887
1074 3.8856001967669016 3.279361539048624
1075 3.762337983900878 3.5957344245966705
1076 3.974026816308742 3.4755187020800054
1077 3.713968191190199 3.1352143981568394
1078 3.6755499826356064 3.317519481676285
1079 3.7743299533841554 3.176463877551709
1080 3.7760358036003967 3.3637285605552036
1081 3.7638287539823327 3.3425408209873413
1082 3.7732984156866203 3.5141325620055435
1083 3.928008173239911 3.5170375520888233
1084 3.5233013250382696 3.2710136732999935
1085 3.889190200673755 3.241001181624512
1086 4.894934157563696 3.239768310444024
1087 3.7849123417406663 3.3780572179676795
1088 3.6182342215567957 3.3216753702615147
1089 3.5840240902091973 3.3700009625913436
1090 4.161605461114452 3.468754301091448
1091 3.825008912614661 3.309044601087562
1092 3.557474321166269 3.3090117017225174
1093 4.4594983917727165 3.311777984676615
1094 3.9243648322471274 3.5373007501987166
1095 3.746634614841268 3.3340903831997446
1096 3.7755675801830786 3.444376845196499
1097 3.635834277931879 3.561249724591964
1098 3.6622895893548835 3.4845893300255533
1099 3.8295262708190925 3.3829101107570443
1100 3.9300943428006008 3.3817287994725898
1101 3.790263101684073 3.7378569868056677
1102 4.431973817335532 3.273974763277272
1103 3.7174901445950144 3.2625903440911412
1104 3.948821274940217 3.2625052477493153
1105 3.535075830883187 3.2852822932854844
1106 3.7797901897464334 3.224787171804784
1107 3.7293466981839947 3.255604612456022
1108 3.778059694713013 3.392033470645058
1109 3.842235574034942 3.6184451940815245
1110 3.695641772125983 3.2017315383659004
1111 3.9717635396757762 3.409125113653062
1112 3.82173198935574 3.452382902031855
1113 4.558120545803465 3.41054559951294
1114 3.7115597393248687 3.3412744637274714
1115 3.763985497142178 3.3038821780094016
1116 3.9429454628703233 3.3880985011295914
1117 3.904239114104132 3.5209185553561864
1118 4.2869582565764075 3.4497373330912944
1119 3.6870312560921135 3.2792239546391806
1120 3.5285064122082686 3.53949687818635
1121 4.437422253648525 3.312954654780372
1122 3.6585103919610287 3.2420875422660993
1123 3.716246564296034 3.282944652130093
1124 3.611568807453963 3.284093417900344
1125 4.0748971080887975 3.4585129573033604
1126 3.543128251612478 3.3739107050482433
1127 3.7854923000605516 3.3133939358618023
1128 3.8480851572561554 3.4472156311674094
1129 3.4877188633575744 3.2809510999089273
1130 3.5775393150560233 3.3541482962786513
1131 3.5495431565226254 3.5764664497862078
1132 3.6102571222733526 3.392035695058327
1133 3.586105231732671 3.3846865674715576
1134 3.7563317125688225 3.2663142862598735
1135 3.950952899001444 3.1807194817788482
1136 3.619356748830225 3.3091481366473094
1137 3.5915564373421622 3.4576184728324506
1138 3.8025309111301997 3.338703217939823
1139 4.591905875204046 3.3705278021300087
1140 3.7108857191752214 3.2170566014894204
1141 3.7646008176740793 3.3018407410449915
1142 3.6858516654163607 3.4870052607886244
1143 3.672878969922559 3.2074898551894755
1144 3.4658766933325666 3.3090961709811473
1145 3.5369051892627374 3.293483021788425
1146 3.6330054207247975 3.333320732093696
1147 3.8883964852303117 3.266052853217643
1148 3.668465923500347 3.365691928478983
1149 3.8577181023780316 3.261387267301228
1150 3.6686640488142284 3.1991314426535116
1151 3.704918351586051 3.3919240221968594
1152 3.756070587636572 3.2756332332374307
1153 3.813580441659546 3.4046556432122013
1154 3.7886443878287346 3.2784096781875527
1155 3.560081253950454 3.5303686217945107
1156 3.7007871969636614 3.4032763513036395
1157 3.6914062119868865 3.712272021658094
1158 3.521478154555309 3.558891591495702
1159 4.047820683180861 3.2905877671324464
1160 4.226289062058446 3.222737771049988
1161 4.471259402319308 3.3220803481405534
1162 3.557060722338924 3.3641969545946786
1163 4.442050399371092 3.3800585837216732
1164 3.6483644176681715 3.420017280988171
1165 3.7318914304253266 3.376906043821846
1166 3.8527972829266104 3.548749743516533
1167 3.594103570591804 3.2111190100751665
1168 3.725719158161269 3.363292556759635
1169 3.7466523093002713 3.14669637885077
1170 3.788272842889592 3.356730226053831
1171 3.989256524699424 3.502389016698865
1172 3.934567240541228 3.490711699178681
1173 3.7303742788351815 3.3645462253088367
1174 3.645833032303117 3.4426730248984043
1175 3.6375681292315356 3.4552061906565763
1176 4.013292915399955 3.4638836298494398
1177 3.7121923762661795 3.48776282498034
1178 3.880067243010995 3.5290353608717617
1179 3.6673755534535637 3.3361934716421175
1180 3.799713579249708 3.4762882293734254
1181 3.877280562630052 3.5252486752894567
1182 4.667203315289353 3.3736855386284024
1183 4.927439329654639 3.340930821768045
1184 4.713885050220113 3.3070625661029878
1185 3.5450380547259623 3.412611427952702
1186 3.7519925302220227 3.2598417863493387
1187 4.762014374228188 3.517535718964945
1188 4.286023776881617 3.41259276988745
1189 3.7071936910782437 3.4585004091127023
1190 4.0245960596719375 3.486432816929509
1191 3.7410942302267793 3.381594765115536
1192 3.869776297432818 3.3489562789012624
1193 4.648913859071298 3.4018388351941775
1194 4.485310784173211 3.306823355853278
1195 4.504448087596664 3.2829895976492818
1196 4.624286182374663 3.4439814721049666
1197 3.540771745390359 3.515556090927762
1198 3.683973527539661 3.3483093641516897
1199 3.5290429702754973 3.3527141192151846
1200 3.8319676099410254 3.510782748394981
1201 4.017677251846859 3.4132314380070325
1202 3.7527410822978733 3.3854767418785228
1203 3.759351339988089 3.64197312668434
1204 3.785700213261509 3.687038980962503
1205 3.7175377911676706 3.7143473761417947
1206 3.7979961374874542 3.2852627889067088
1207 3.661138668811647 3.4949711088113173
1208 3.4732691679870045 3.2218266841835117
1209 3.7825112066442377 3.378700483646877
1210 3.674481782552449 3.4186649245035516
1211 3.643911756893477 3.476918739512177
1212 3.6073848238560005 3.497499029931959
1213 3.7964574239117086 3.823914542946206
1214 4.276464095886852 3.2541079242024384
1215 3.667844762015616 3.59931067901436
1216 3.794517053135448 3.4152235493150345
1217 3.7233778989975863 3.299681669107805
1218 5.212981235988649 3.59136067214722
1219 3.7892802479231142 3.3629956263638987
1220 3.6428786627534904 3.3909864592067067
1221 3.521648932450212 3.3308910960479943
1222 3.558704125819249 3.1624699961076495
1223 3.6079804612048556 3.4589871711426596
1224 3.555087754255532 3.2787254059394817
1225 3.8652368379140003 3.46949322484786
1226 4.3755664895180875 3.285345580726005
1227 3.891614322417263 3.4088732991695254
1228 4.303619173971159 3.5216750596253332
1229 3.7487423277862812 3.284719943147122
1230 3.5405197330247313 3.339341301509168
1231 3.853353543376903 3.4121096717311143
1232 3.696712690940287 3.4405885046015627
1233 4.181754915976199 3.327019343378614
1234 4.365658591534465 3.3691043997255172
1235 3.8006299421835052 3.49253950324696
1236 3.6926662170263773 3.373751414198584
1237 3.481876036204936 3.4841457233352475
1238 3.719404311999423 3.4868105812318158
1239 4.072388911204371 3.2809230611557436
1240 3.70035974681472 3.343022427042368
1241 4.753862144135199 3.1816264574333233
1242 3.6315443226472066 3.3083829548004045
1243 3.7691527828277187 3.495612288749873
1244 3.7680673830349165 3.4593101244746682
1245 3.7265027210734183 3.4575574823400936
1246 3.6974954474715642 3.3668504644588335
1247 3.477370770139606 3.368894350837344
1248 3.790176467061153 3.36265945930786
1249 3.4747322720110523 3.219661194237761
1250 3.758909425867233 3.305384196564695
1251 3.6691666035669015 3.226330742185744
1252 4.030865387272342 3.2297839252139626
1253 4.430984619259945 3.285043557234937
1254 3.4850272900206547 3.323467984076812
1255 3.523440383375576 3.527489818986574
1256 3.5114347236258574 3.458765045547312
1257 3.683203137314595 3.3372380273158164
1258 3.7717866877844024 3.267646663271686
1259 3.5167446240801254 3.27641487938025
1260 5.300380853714946 3.579413971442163
1261 3.7035544636209594 3.2447538628519794
1262 3.6568145461592727 3.407714292303437
1263 3.802386158806458 3.353909990246299
1264 4.40693441272829 3.567344791393632
1265 3.6203971108284625 3.409686996474676
1266 3.6052255851639172 3.3636857280142873
1267 3.8609119387754918 3.4352085723473564
1268 3.647010468579458 3.3587693626411492
1269 3.613042640747955 3.242400794690886
1270 3.5552364965081154 3.510876806479599
1271 3.958298154408503 3.418151423566935
1272 3.7914663437910625 3.6934549958734944
1273 3.541830004226923 3.1570347629949014
1274 3.8703346941765857 3.4121475265163346
1275 3.5993878228939455 3.474255622395745
1276 4.118550500624023 3.3225207457955803
1277 4.425882375870726 3.4386699991879635
1278 3.804619394488511 3.396027424503252
1279 3.8879355839086127 3.4032545126594482
1280 3.4836498025908162 3.491351415358016
1281 3.6293539228748326 3.10576932380495
1282 3.6728287355449942 3.2595055837783558
1283 4.056383051848309 3.326869601095997
1284 3.5772648308470716 3.215893516558523
1285 3.5733247329605917 3.2744798822784316
1286 3.7416925076395855 3.1385289935278844
1287 3.8516656130763938 3.3141310170481075
1288 3.6849510049783043 3.298752563910486
1289 3.7821635953331745 3.2934736208925868
1290 3.68128529335286 3.4094708133308442
1291 3.7033905074287974 3.5056056578447503
1292 3.600070773976484 3.339127138305668
1293 3.7452634080292446 3.6385652261663415
1294 3.5965994442832407 3.264854757164444
1295 3.7509596607325477 3.3760281523752713
1296 4.061931050470444 3.4763624376917077
1297 3.8109938180749596 3.253515292468602
1298 3.6494210790033903 3.3702767194237606
1299 3.6637003246362396 3.5490226376961354
1300 3.632293282061403 3.4092981050115476
1301 3.686724995881847 3.433926878620181
1302 3.699364864298768 3.265744421975776
1303 3.8498311768609312 3.599582677155925
1304 3.969671734781203 3.6016973743901413
1305 3.9035051382415515 3.450158284324978
1306 3.819857834288388 3.5286828952141045
1307 3.6281186854791674 3.4060041151002296
1308 3.7633076834508508 3.1661874920208954
1309 4.008270890508879 3.351691017535711
1310 3.842828012508831 3.339394711337638
1311 3.8742874858126393 3.593604595488287
1312 3.9507847883853353 3.2918236026801693
1313 3.728650473407333 3.390631840271469
1314 3.69158061934193 3.36590027699978
1315 3.400418086430502 3.1500975055913494
1316 3.6448972796199475 3.5429717201070963
1317 3.6894528304506125 3.3766244540155954
1318 3.9094978814983112 3.3662932174185345
1319 3.7160499150124005 3.243197005759195
1320 3.962539001111527 3.3111785350721776
1321 3.636771333363351 3.238675418050858
1322 3.6397285857680193 3.386376933114455
1323 3.779047230591631 3.3275302915800564
1324 3.6561708096848684 3.3698426006635622
1325 3.7018283264124388 3.503156080721384
1326 4.061666805436559 3.37929139978716
1327 4.299689433346274 3.963205866945415
1328 3.6782511113329623 3.4130120464439124
1329 3.6652616161295795 3.18548105162448
1330 3.4059041721608314 3.5715521194192505
1331 4.769464722698347 3.5934888456529963
1332 3.708642872288194 3.362696825248703
1333 4.319806725693295 3.907678605397
1334 3.5926275448008194 3.087927776636736
1335 3.761953442639295 3.6489955662909392
1336 3.8203401489826403 3.357905736189475
1337 3.8408187204978557 3.166318730311232
1338 3.641618477292791 3.569526161699226
1339 3.7189618766728767 3.3122890313982127
1340 3.5088827962208575 3.3037302778150264
1341 3.554535525366531 3.4778917995163856
1342 3.7774702645792857 3.5684697304033386
1343 4.4397912012995455 3.7397715392329167
1344 4.037623503206382 3.2092666302373267
1345 4.36111939057232 3.40151402474262
1346 4.59847007825618 3.3375065620013977
1347 4.810552922594827 3.7234862916618394
1348 5.229521585739152 3.4694980831461875
1349 5.595059825658907 3.563034855731784
1350 4.763084670597452 3.4569183924377085
1351 4.175199442161491 3.433682844549265
1352 4.3641194632026785 3.712755877061177
1353 4.077364610765381 3.360828585860023
1354 3.789644705910966 3.428090531870577
1355 3.8684952938833894 3.498758802609481
1356 3.6631025656460867 3.1959319726663025
1357 5.222723409952987 3.729398831963923
1358 3.6215724664000817 3.342936302864629
1359 3.8665909798907467 3.500234328334834
1360 5.165001425291965 3.696719760084702
1361 3.5795227922454336 3.428015593658413
1362 4.05782075777707 3.33006682961935
1363 4.925906393290427 3.5100377817288595
1364 3.955512092804756 3.5690318092201543
1365 5.704372617768127 3.581792411099816
1366 3.9151616721594187 3.3745516314925297
1367 4.185465601762374 3.7620320093569655
1368 4.193706915120919 3.5045942182176417
1369 4.61200013112736 3.316275116719986
1370 5.008459572955962 3.468933953729209
1371 3.588245897688349 3.3662003729092125
1372 3.95968508541131 3.356764177340121
1373 3.9876440565575737 3.3803687803860396
1374 4.1181379283745505 3.5085055134166074
1375 3.898749898506448 3.5004530494704515
1376 3.800579523787107 3.4080126618767514
1377 3.8364118139374024 3.4397169910453522
1378 3.6836439473388425 3.3111287765732356
1379 3.6394448521669407 3.2685364771322947
1380 5.332406350127608 3.3123011913939586
1381 3.908197404515151 3.3795399119006135
1382 3.59534548613144 3.324820765653759
1383 4.726220767662474 3.352545695430327
1384 3.828148630847182 3.2393421211768363
1385 3.6816458592718604 3.3335536937281973
1386 3.7740680389647188 3.278846224477726
1387 3.6236964848552518 3.5086092006714114
1388 3.8166983801749086 3.317812376932397
1389 3.746367274464574 3.3378624452119543
1390 3.631128521250837 3.6205017770436556
1391 3.7559786127886667 3.3313495021659625
1392 3.6908254111987246 3.2820305516037873
1393 3.8862995991850307 3.1923946378858066
1394 3.652827021131478 3.417231512452651
1395 4.03635929489806 3.2972475170929845
1396 4.104498229221083 3.233084503521054
1397 3.423964691508507 3.4264968077052353
1398 5.048406813204048 3.3510228090603555
1399 3.6021231597824026 3.640262462268211
1400 3.5533912831457637 3.4624755603856485
1401 3.696197342117623 3.341573905919697
1402 3.576239756961909 3.343990676700085
1403 3.6719520759471713 3.4532775252503605
1404 4.810300957825457 3.6095856370292627
1405 3.483714914096071 3.7103506411128615
1406 4.715272223712798 3.397921394523139
1407 4.71676332274508 3.4698670053998235
1408 3.7867944983733786 3.441033664092021
1409 3.9164957487953176 3.371409987174241
1410 3.6289011508449214 3.443943763628481
1411 3.724833178490175 3.4525530788984033
1412 4.4093627481474895 3.4596086381327744
1413 3.608522123899426 3.078357873961555
1414 3.9923636838377234 3.36925874140332
1415 4.646857839520549 3.176839652686206
1416 3.8584316891574346 3.4814739053954096
1417 3.750364754207328 3.460805205523888
1418 3.7637427521844313 3.1453393688174236
1419 3.7673800162909465 3.2938478884397404
1420 3.8386920960595474 3.2850784517872738
1421 3.681523170880445 3.5239911033843816
1422 4.528432136882354 3.3335896805074676
1423 3.8028721960315965 3.382208235801343
1424 3.6256877407840395 3.3812214495401456
1425 3.8971196256460514 3.3117150914412825
1426 5.171642918935569 3.6749495622077144
1427 3.8052226418275508 3.4938428192036586
1428 3.906781152426101 3.2982262575170687
1429 3.6861566870897957 3.3500026836951458
1430 3.735693857102888 3.4716151986874135
1431 3.749102068295698 3.4203610544516527
1432 4.062911271840704 3.277790455673491
1433 3.70671464885216 3.3230682324346037
1434 3.6997351456535217 3.348733065118921
1435 3.9122599602639916 3.243050341402901
1436 3.87366148646043 3.5392064815941393
1437 4.045674464450245 3.251700169586826
1438 3.6758231929883833 3.4392485529602337
1439 4.529871784359492 3.2721813728247073
1440 3.6686205889536834 3.2256111458025836
1441 3.66441734577162 3.6582341016914337
1442 3.6819016375256535 3.3962273629544457
1443 3.7688009378853886 3.352895295042098
1444 3.6776196061435136 3.1894043737392543
1445 3.640137715648041 3.7334856162255963
1446 4.0865816750990325 3.3398159418399085
1447 3.867010951984093 3.2064589263639602
1448 3.6278172102359365 3.291266679909207
1449 3.4842604979621097 3.459097404654261
1450 3.730404830060331 3.2066829371451853
1451 3.7515017865563167 3.342619246049855
1452 3.6529470900738032 3.3739350356846876
1453 3.654832654485111 3.403498360580949
1454 3.90244863309103 3.27852891066247
1455 3.668483069617331 3.279561179054919
1456 4.566765822787795 3.2055872675077532
1457 3.6052165839045847 3.2916701705015985
1458 3.763716276935792 3.4181959065281524
1459 3.680615241443405 3.3160295155738266
1460 3.7532069612119177 3.335012860746813
1461 4.4031097061908895 3.788795164301018
1462 3.588247879186334 3.2809990060938445
1463 3.635952632770899 3.161648804959021
1464 3.492374774590403 3.4645526144245222
1465 4.419594909268079 3.4306863458088075
1466 3.495903265383341 3.329620361880986
1467 4.338325603202422 3.3836252144139127
1468 4.1455502939032876 3.2723396593254233
1469 3.8033244986919756 3.4833873576665586
1470 4.04110015173472 3.3345986096516365
1471 3.865986824622254 3.858182326506125
1472 3.7542090319760106 3.3762262146021036
1473 3.8240064545826757 3.4976625800948753
1474 5.053547511777735 3.4048698394800305
1475 3.766691395906525 3.5251718290388205
1476 3.9107094264811617 3.487573717482369
1477 3.5886774499007568 3.2631681188150425
1478 3.974390746969124 3.541046340034911
1479 3.8206964755851756 3.4278001994690537
1480 3.932713914413969 3.3505342734279733
1481 3.833244507616531 3.2839440092912553
1482 3.8090179551975263 3.2847010185918535
1483 3.8740094550362945 3.384733544241459
1484 3.794879382865389 3.490345463870725
1485 3.78483688517591 3.389501673125398
1486 3.65639348849622 3.37889908883309
1487 3.776286516720271 3.3810028340182607
1488 3.6815736779770303 3.2089772707384063
1489 4.421356987357991 3.5380167801627853
1490 3.767909855856032 3.3491630735971176
1491 3.6422616526733806 3.2692321861363016
1492 3.4257141210606683 3.3007482721095887
1493 3.784668196739586 3.46132328660001
1494 3.680328811069127 3.390558240568213
1495 3.83326274023181 3.407788489668939
1496 3.6263932630505913 3.462706380355767
1497 3.7078835050764765 3.4510664966510776
1498 4.141809326438627 3.3186822368692597
1499 3.8179733114869956 3.4008146162405573
1500 3.631515164423275 3.4469776377708725
1501 3.887039541618944 3.46718229743574
1502 3.8716016793922536 3.3166471488109446
1503 4.016774399113187 3.2240470003726616
1504 3.8131097605892803 3.470952098943419
1505 3.878323523176032 3.344513651318284
1506 3.554152685767116 3.5761032558885613
1507 3.846357750121972 3.47487922910692
1508 3.7874105622839114 3.46182933130576
1509 3.8769539899673866 3.619541097073473
1510 4.17411193886441 3.401789551518006
1511 3.926154732049387 3.4210305722456105
1512 3.8340353037075956 3.3427426630224994
1513 3.8375458911696962 3.1885016219428777
1514 3.9650363737612686 3.5303955147729615
1515 4.132694149411021 3.5484883455437233
1516 3.90564109252078 3.435424786328436
1517 3.729667346553285 3.3390465498762385
1518 3.832531167259523 3.260728128601767
1519 3.866413135967018 3.231003426493675
1520 3.7426801180676383 3.3214725649133
1521 4.172143724286709 3.467823440467616
1522 3.890591617312666 3.2572301774068317
1523 3.8596665849081537 3.4634540179522477
1524 3.6146235651958154 3.1965644428768063
1525 3.788145739126209 3.3846634234787607
1526 3.7760978533100795 3.391739125732952
1527 3.9318623745075207 3.483171212834447
1528 3.826540895746807 3.2217218289283593
1529 3.7272572550189897 3.3078296486583527
1530 4.326478322978447 3.265035179560899
1531 3.7781943451537843 3.3567823859499244
1532 3.92500270416437 3.325111492079367
1533 3.9035265880930923 3.5023124064154687
1534 4.053637814158245 3.2162841414223133
1535 3.8617146526905843 3.2993150472167363
1536 4.018356645391126 3.4566483256440548
1537 3.8897970527463404 3.127768427175913
1538 4.9779892756833055 3.4472553168547697
1539 3.4594259849730493 3.615546620374527
1540 4.072552627240291 3.372535348950616
1541 3.6700028988777635 3.387355209556632
1542 3.6577283956964433 3.3055450130267605
1543 3.8119681244451717 3.2877354479968823
1544 3.8629559177938444 3.294138497138547
1545 3.5930566736021348 3.2465193154812395
1546 3.8930251898522683 3.3231998365383246
1547 3.8002262377785105 3.466291405023258
1548 3.679192207383224 3.2884948263585905
1549 3.7230246684823887 3.574962509699178
1550 3.9341544210322725 3.3480520262250884
1551 3.8232064289691583 3.472926242793219
1552 3.515933540728535 3.6831411361172615
1553 3.3890317322847685 3.781779316238035
1554 3.5863302152761496 3.3548746782714716
1555 3.487783025852576 3.2648736105424976
1556 3.79217018331394 3.8034891849487007
1557 3.4035919930968506 3.559460650356641
1558 3.782315767237506 3.491493656229041
1559 3.654247622581658 3.658261159602213
1560 3.6810460669915512 3.6675936931056956
1561 3.5085385116034056 3.459627938806469
1562 3.76202808443673 3.40498454539108
1563 3.7994166305926025 3.4230721012708663
1564 3.840524922008954 3.7578413125661254
1565 3.5928540773547875 3.331463076899626
1566 3.506386652654722 3.712818908784021
1567 3.5371442203906707 3.505160744389421
1568 3.5270858303485304 3.931693381534668
1569 3.5789397704582044 3.5481118020382896
1570 3.879545187790825 3.4553352273558278
1571 3.874919320308705 3.4961557243698285
1572 3.9569280696204676 3.3882471428190937
1573 3.8159768811949566 3.2734652307897365
1574 3.751750287221662 3.5494437507250898
1575 3.8733886844716627 3.3214319159878865
1576 3.882399541286855 3.3574670004465332
1577 3.694693913888218 3.508836563525236
1578 3.736264753305526 3.350047104832511
1579 3.718259111525786 3.5134314171669465
1580 3.5763171422157285 3.4344228900569567
1581 3.6886299216811276 3.3317050138004616
1582 3.636868865605675 3.2673614153401824
1583 3.6499808421479085 3.3902255608811735
1584 3.622557808763738 3.5477691758794476
1585 3.711251054532621 3.220106834859117
1586 3.765263244750059 3.3465225867604693
1587 3.8070377347810265 3.4058294309216115
1588 5.113160473389399 3.5900446976257574
1589 3.9233641721236636 3.196215053799713
1590 3.8491098809700883 3.4876798162341394
1591 4.196482985087861 3.1511991949241906
1592 3.6453967739926125 3.2270331350936035
1593 3.920023385180967 3.4691766245917406
1594 4.033616048942619 3.2551194628550033
1595 3.6247823147085336 3.370895765363168
1596 4.316213535648348 3.3556164114693665
1597 3.6973748084989255 3.4005399966027285
1598 3.6841791226462783 3.4655555451283178
1599 4.053743086721686 3.5525823973890027
1600 3.7056117807238573 3.5943119269134134
1601 3.6778018685261915 3.272020462421208
1602 3.91500048902168 3.2862515464724487
1603 3.8129151853400254 3.381872140479844
1604 3.742339345154141 3.374494003101924
1605 3.6264072735216253 3.4234575019982443
1606 3.6219252995627964 3.316054127767673
1607 3.8810109090048517 3.48784897501731
1608 3.7291434739796285 3.6660978109655584
1609 3.882590315251928 3.3708268020178296
1610 4.006161240070459 3.552273591057421
1611 3.8872848464972525 3.3458108078426476
1612 3.6229225659318116 3.319689284597099
1613 3.5435502879552003 3.28489260245573
1614 3.883578349861097 3.187992297844315
1615 3.919743582385601 3.227844413095943
1616 4.458988285139186 3.3717772061014757
1617 3.4352741190910003 3.642698906831594
1618 3.8618161573394616 3.383753475547851
1619 4.719655954293011 3.6115111828734774
1620 4.323934107402307 3.5811666142694722
1621 4.155344317300141 3.289279870435094
1622 3.9865554257396236 3.4627269898906055
1623 3.8569462382903272 3.526386723025669
1624 3.7834288499550714 3.411815581791048
1625 4.0133081642120585 3.5338235087956975
1626 3.7079439196682973 3.5019096354932455
1627 3.7492997052126684 3.255384076618951
1628 3.7718148078921896 3.3947938800517314
1629 3.7151124521537784 3.258395379060803
1630 3.718382134053395 3.2901102723424613
1631 3.5403478268176336 3.7934969679260733
1632 3.7998493921777876 3.4168937098946777
1633 3.8946027608148275 3.449648874576952
1634 3.78809889732869 3.4275623239222233
1635 3.6634253783830006 3.395234888355898
1636 5.172599301216492 3.7091432869160497
1637 4.2896888486697975 3.473165753334929
1638 4.619264691642087 3.3055552825467043
1639 3.4564604441691738 3.4479705914379135
1640 3.685012211150997 3.2575041423035995
1641 3.5773712557216357 3.527008492084238
1642 3.9098526221150314 3.4724168554881145
1643 3.5494175470980798 3.8435469801284694
1644 3.912379220151019 3.328962753321509
1645 3.7916874081505907 3.5436416524504315
1646 3.8818821186980066 3.4346780406524293
1647 3.911187137292712 3.4398367345362932
1648 3.63419726194144 3.2964822303314683
1649 4.032365907184681 3.213754723053717
1650 3.725015482183777 3.4444338734938307
1651 3.8910773548360873 3.2346543290815
1652 3.739647806731569 3.391472347370717
1653 3.683277533319081 3.5003454841180544
1654 4.013211439082016 3.95526989411586
1655 3.624277780353014 3.4438051495565043
1656 3.6986369603983045 3.298874601980639
1657 3.96254978191865 3.424709214648444
1658 3.830080506686603 3.3918894766103858
1659 3.825076578423241 3.2907653660658687
1660 3.6558545610784896 3.224199772075001
1661 3.651309641191682 3.421488716579285
1662 3.8236314635510418 3.4572811811740616
1663 4.154179939484092 3.6622754834477176
1664 3.6298522737265286 3.599161691604941
1665 3.839574457819649 3.3904994895670657
1666 3.825520464342498 3.4140881841092905
1667 3.635122311987506 3.5084807743383264
1668 5.049166236242173 3.5301728855935965
1669 3.771303657518084 3.412963123769425
1670 3.9057481756448436 3.290301505331213
1671 4.652248628946247 3.537354921094166
1672 3.8501286579338814 3.28246274487231
1673 3.940880494049492 3.3042249333182743
1674 4.764342990299281 3.4544623562832575
1675 3.6055240852241304 3.5442976769400794
1676 3.743947138240587 3.3540683575611316
1677 3.4904813751840993 3.4439489015345623
1678 4.191120662735547 3.4525347077432236
1679 3.6364563541612016 3.482288128353829
1680 3.954665872798765 3.375943666461302
1681 4.633191606841535 3.541546715435664
1682 4.526664312879111 3.3219397529147416
1683 3.679630555646356 3.2968449952218672
1684 3.93970687802771 3.203512369246463
1685 4.700095100522526 3.5370992547772504
1686 3.5547857066733735 3.3106959279991135
1687 3.6713046541150174 3.2829522689011443
1688 3.7366409354604606 3.3627332383024693
1689 3.705263292664118 3.365797244627781
1690 3.73197006403234 3.4462076162284703
1691 3.877824938444435 3.3515075353902106
1692 3.896353167278696 3.436394212990756
1693 3.672973271248105 3.3017945309586065
1694 3.7382422245042215 3.3033865292038724
1695 3.7457858056063302 3.2499178693205697
1696 3.8198971390849996 3.4824958351890394
1697 4.080999341282788 3.1839834924754524
1698 3.7821023818819186 3.312640681107693
1699 3.5583505306648586 3.2787263870618677
1700 3.706159903330922 3.342940837471979
1701 3.7411203691813806 3.393812363215806
1702 3.6868744011406043 3.1616007449355252
1703 3.517674324962744 3.306475736258866
1704 3.878817449102807 3.357135987814084
1705 3.6891840341466535 3.434302558095837
1706 3.8141171328715027 3.370346717604086
1707 3.7963429308392582 3.3027269242817097
1708 3.594624977005582 3.463732506820435
1709 4.0008669210482966 3.262695462193584
1710 3.7104425670766776 3.4613882680971693
1711 3.6074269036124806 3.359222112990701
1712 3.967718480181821 3.347416462164946
1713 3.8095933126660433 3.2610808706830774
1714 3.7524578783584377 3.263407973048896
1715 3.6224788684627622 3.1399003197460527
1716 3.917147360800852 3.491101209785671
1717 3.8551953518314144 3.3471195693942835
1718 3.5432044638425046 3.4709332925941037
1719 3.7690228260878493 3.4023480296175395
1720 3.9323699700801686 3.4146796536155253
1721 3.823407985434114 3.2236098754128775
1722 3.813123289626885 3.3760797971178635
1723 3.6219312521000124 3.198303001749748
1724 3.699716941511042 3.502242184732057
1725 3.7299188901498663 3.375084245109301
1726 3.665396820355867 3.374105544519916
1727 3.9553386277803475 3.394609243088124
1728 3.699698500073283 3.236523917354544
1729 3.998275857337041 3.1479945734265833
1730 3.667033622893084 3.572836344238106
1731 3.8736255690192554 3.552250986316191
1732 3.557686699003574 3.2587733231886253
1733 3.5893522724222615 3.3722622288648987
1734 3.744129115223769 3.34949406023309
1735 3.9023321981937644 3.389344820100082
1736 3.776988747338144 3.3082410660116244
1737 3.7181950075265373 3.232546347308903
1738 3.8455395938744146 3.285674555048739
1739 3.746308822112691 3.134199492789619
1740 4.071314540736046 3.3190059015344175
1741 3.674680383531444 3.2903240681438795
1742 3.577576183013956 3.423926633929227
1743 3.6411382748648284 3.198095216288986
1744 3.6998840835262867 3.362349150817492
1745 3.585749931866455 3.255356061224065
1746 3.829072670371109 3.2476868179718807
1747 3.960620702062484 3.2834731290660946
1748 3.641595678985137 3.5107300610021577
1749 3.8361000235445943 3.3230140761340015
1750 3.956005487339916 3.423284049541364
1751 3.6448316663992344 3.344086125124501
1752 3.925075365153014 3.2496574013089683
1753 3.7846253037584576 3.479524186631613
1754 3.9298095530974537 3.3863192327785083
1755 4.024240721105566 3.2890806358468203
1756 3.9196716491843326 3.403486319893653
1757 3.795963684959026 3.4155599200303475
1758 3.7593911991808207 3.3412342476551173
1759 3.8567170319899056 3.2884006458703716
1760 3.745015251731105 3.465761344196753
1761 3.8055367944285377 3.439204861066153
1762 3.724700585299446 3.212984610436089
1763 3.5629255970098743 3.2272825185379794
1764 3.6299206221053977 3.2742807363489974
1765 3.8277561542149807 3.3382763451944544
1766 3.8086427144734785 3.3215870772619165
1767 3.871985992621988 3.2964817014013295
1768 3.7239566016028625 3.439318200201632
1769 4.018210526022899 3.4756366426901755
1770 3.8090491535384046 3.2514721342367583
1771 3.8320255647746255 3.308599077419233
1772 3.769170331757646 3.3722281135052676
1773 3.7256484696630103 3.2780736547092237
1774 3.5910343323112435 3.3509996458142344
1775 3.655030820864169 3.332625039866687
1776 3.890156233995609 3.3590984654585574
1777 3.7692957335624993 3.3530179920371608
1778 3.6035428388142305 3.374800547855578
1779 3.8797689343472666 3.3033145017654797
1780 3.937805764282031 3.587627950597464
1781 3.9660702868436792 3.3436153201347607
1782 3.879893940257741 3.5268666364006647
1783 3.592558031353388 3.424239732507294
1784 3.968637434480169 3.411878511323776
1785 3.6082677226758544 3.260395982997971
1786 3.9125926156597988 3.3408540736493437
1787 3.565544566522533 3.2401473585952485
1788 3.7495658641145906 3.451680424315736
1789 3.6632959733543813 3.2570956171687198
1790 3.6065989230811257 3.3005905280118952
1791 3.464132563303663 3.558625351617917
1792 3.7524613589080227 3.4382876280538066
1793 3.8206808276993742 3.3694532940636086
1794 3.7785580935916614 3.3510519808594785
1795 4.140402900539065 3.601019404838328
1796 3.7700016328705472 3.2917587223103086
1797 3.7333598433212822 3.3275764881930834
1798 3.992084955198707 3.447677923530389
1799 3.7579168063075254 3.4798564795478706
1800 3.8326618621101627 3.2654299950200594
1801 3.7698138461131436 3.289810769922305
1802 3.87723308228179 3.351227136449756
1803 3.7951186345920287 3.3215912294935013
1804 3.731965531939706 3.4077421543566593
1805 3.927419982867527 3.370781816164241
1806 3.733452637819706 3.208188656020274
1807 4.0176560672255945 3.3258913180950045
1808 3.8549412931664833 3.267451182854237
1809 3.8452152241488347 3.191194302351703
1810 3.861960004274768 3.373867400595126
1811 4.439311003251358 6.797267762791991
1812 5.060274577573053 7.162614909119783
1813 4.4116996504917605 6.427397286651359
1814 5.173496113835482 6.958006784841342
1815 6.747655464903208 8.17641513708465
1816 4.621349168825771 5.242488327709418
1817 3.5969357401757613 3.425089632102788
1818 3.784084479033143 3.6649835984947474
1819 3.6380228051967975 3.3283778293629234
1820 3.7306511407185643 3.3223624367552436
1821 4.798946950841963 3.8306394197677767
1822 3.8417809274749737 3.2778909997425902
1823 3.7546143878022646 3.442903074094913
1824 3.845586029645756 3.4538413586665864
1825 3.5345846545880097 3.43061262232925
1826 3.9036895581747086 3.3963955822098533
1827 3.655235483951968 3.3645929339853837
1828 3.8021456217394287 3.3460110302497332
1829 3.9194484087921855 3.417191171391194
1830 3.9098981066808336 3.462730113978621
1831 3.875760809285665 3.2919187370851795
1832 3.8459083616709986 3.3074363871449934
1833 3.8391632854274946 3.3883293289109737
1834 4.628041367594972 3.231493376618164
1835 3.9446492979227057 3.3622449315977945
1836 3.64842173730844 3.5350666117485754
1837 3.7720523305965834 3.3711605516856795
1838 3.654668465952024 3.5806961845795002
1839 3.767645980824632 3.5217351801396664
1840 3.8666139525987377 3.5409256781776155
1841 3.653258666056765 3.38599660985152
1842 3.787175592654042 3.205884718130435
1843 3.543472075683069 3.3639858280078765
1844 3.812589411219436 3.3413147039071203
1845 3.6400081733562435 3.3317231655917268
1846 3.5900218167063 3.463990192831095
1847 3.599655711424597 3.3085593611684416
1848 3.83067240913486 3.5257466421423733
1849 3.815514109316573 3.4216699776425408
1850 3.991716561712221 3.303595152838664
1851 3.723988331248213 3.382913657731039
1852 4.011445946935297 3.6293040076823297
1853 3.8281795809907218 3.3292620880543335
1854 3.9661469194985965 3.31849843765208
1855 3.7271020126905148 3.521264557720999
1856 3.5399412305855393 3.306243391198544
1857 3.6791914702359105 3.288724563652475
1858 3.706898787177701 3.6033732330940067
1859 4.2399810607466595 3.3437007948864643
1860 3.9707980277948085 3.342447944907367
1861 3.5829045482828876 3.3679729156610905
1862 3.712979015038081 3.4434121767960613
1863 3.6824339305152383 3.4752155921234995
1864 4.016866024412852 3.2354648306608564
1865 3.547894797434351 3.301434815894679
1866 3.7189377501282754 3.389270549569026
1867 3.673762987711908 3.2711014333816197
1868 3.641581679152308 3.3652802289345454
1869 3.5870718463413067 3.1493776129225455
1870 3.877010066359207 3.604806155605686
1871 3.5429985171690346 3.3429523357173325
1872 3.789719858127041 3.2881125627423233
1873 3.73671576534009 3.1503241699713587
1874 3.616119257534256 3.236828700045563
1875 3.8110864943030767 3.4448275822880188
1876 3.7012238826364396 3.250035078486277
1877 3.701963956874043 3.142869351528425
1878 3.9642971919891568 3.255388978841943
1879 3.629294713821272 3.452903135367123
1880 4.102329838885559 3.3319968575184333
1881 3.742336147592416 3.2770080808914908
1882 3.613982616495188 3.247969501836444
1883 3.4906700210291763 3.232857594654389
1884 3.863929843326869 3.2319294489672092
1885 3.8930552577605892 3.4509518333606226
1886 3.4937186358835017 3.615445149535422
1887 3.7329953584378055 3.154147065133846
1888 3.6992671451599506 3.1603085744042345
1889 3.602989374745136 3.2468153434837266
1890 3.60361088447894 3.3663834836747557
1891 3.517964428800624 3.3194444806918577
1892 3.5574255750096393 3.547837888188056
1893 3.6610365389306283 3.335715613084029
1894 4.699906171368402 3.5091249940985936
1895 3.5987166661866263 3.2308413610095923
1896 3.538700174412854 3.265915322881455
1897 3.7738456069215776 3.2936060832608614
1898 3.745577900258694 3.4433951064522206
1899 4.285302287891597 3.486692075756856
1900 3.699276026434342 3.3010408898490082
1901 3.9224266082428945 3.492517457557975
1902 4.027065745807769 3.480354844958683
1903 3.741887238015191 3.3194960997305927
1904 3.673793508063639 3.4592831715093078
1905 3.4401726440262963 3.250376146313373
1906 3.6663619763832105 3.4325160976664812
1907 3.716828969251019 3.3287176054580394
1908 3.761009953805231 3.6346732607725003
1909 3.9473071674129563 3.436566397079126
1910 3.985026046523727 3.5713139490828274
1911 3.870926011963659 3.700926138058273
1912 3.7095645455635338 3.4370670243856787
1913 3.9514761530455114 3.554334639271236
1914 3.8787418067815063 3.3964698087029217
1915 3.90596419708294 3.5361001032248014
1916 3.776445898874045 3.572528170405752
1917 3.9847352425896716 3.683338616332489
1918 4.0362188802878345 3.7217650734903436
1919 3.929731636268689 3.5006683235345077
1920 3.920684538331547 3.3842134146110876
1921 3.874268566747409 3.5191209258518548
1922 3.6153467622773743 3.383208242145468
1923 3.8507402681279213 3.4438684664150934
1924 3.6181247806265002 3.2663275193935455
1925 3.944874023288558 3.3511770326186325
1926 3.732523278112255 3.303885421175116
1927 4.033729442316048 3.427017373145667
1928 3.8543307036667556 3.3965368872597383
1929 3.774766354476444 3.422015681560395
1930 3.746427028913846 3.3914040115808413
1931 3.8007286218638754 3.350215845367267
1932 3.7742694819952494 3.5503633882574026
1933 3.7015572817092317 3.532242987194772
1934 3.729725776767748 3.3704970922423514
1935 3.9934783922266655 3.48207444338727
1936 4.041335309903875 3.2904952894406043
1937 3.8834496245996024 3.39574412847596
1938 5.0508002795601925 3.47210890398277
1939 3.8673866643587163 3.3911899635060943
1940 4.019253207907757 3.4121872796572985
1941 3.7849000590636757 3.31270757740919
1942 3.847368250338063 3.325186206831707
1943 3.6456464568543097 3.4612866285605897
1944 3.8343436080293007 3.3400616865241894
1945 3.8271063689437765 3.3560794259123305
1946 4.456051725284286 3.7018292251358673
1947 4.761972763568864 3.5160531158635338
1948 3.717659432641783 3.404266942857619
1949 3.9999089006678394 3.4792958393653994
1950 3.76187263118255 3.2762065302076437
1951 3.831594920360703 3.343375794621582
1952 4.487039863767498 3.3608146160858894
1953 3.827678538664174 3.2898392862341326
1954 3.896432020218209 3.3638507138823797
1955 3.5355777845499627 3.401237466601029
1956 3.8442911901539145 3.24233499227603
1957 3.617610183705953 3.264396896004054
1958 3.7594558104073563 3.3683877368260777
1959 3.719314414086778 3.3555056807647667
1960 4.02834346489367 3.3272104091204175
1961 3.595268550894497 3.468772415570364
1962 4.255226457633075 3.4421671534370604
1963 3.8235153688161407 3.3167199003518193
1964 3.8524609769398097 3.405601624652501
1965 4.864105247267438 3.498343858782184
1966 4.804783248952082 3.3507080399225506
1967 3.9487026323365955 3.2881218362531897
1968 3.9101782738286346 3.382986631414458
1969 4.07280965756437 3.3992689991451126
1970 3.7554944363798786 3.5133867678184583
1971 3.6154669409407223 3.3699679667273887
1972 3.755268288241327 3.405609854403443
1973 3.8201003512951113 3.372390796911967
1974 3.8223047265149925 3.2101547063173266
1975 3.884350010734653 3.475780308079338
1976 3.798516534439663 3.38921739841792
1977 3.8955204949132374 3.3519596093332913
1978 3.6045901392071658 3.154573768142837
1979 4.011181053511896 3.5045420815810586
1980 3.864676351976587 3.486873080819671
1981 3.945511558473111 3.4581548528546944
1982 3.845949155983995 3.22851399475872
1983 3.8158264976116882 3.347888113408997
1984 3.8403112717122214 3.4211474073722807
1985 3.6735298537034407 3.276177064376739
1986 3.804083404602016 3.3895818827689728
1987 3.9684963374676023 3.249075824713168
1988 3.851366920630846 3.3635945680657113
1989 3.6552020421900657 3.237561593027285
1990 3.83290717969824 3.4123941555758157
1991 3.7488559976492537 3.2846877983876976
1992 3.861953106340078 3.482144537466165
1993 3.6761359095185355 3.2055644495869204
1994 3.9162732031493923 3.324557072992879
1995 3.803872517166136 3.431938166884877
1996 3.8489247640110595 3.3305288430044997
1997 3.9309565290775597 3.3234460337118286
1998 5.336961148652268 3.658752333619857
1999 5.3302123231184995 3.640728088849255
2000 4.0487391845530505 3.2498208965517965
2001 4.0492288072803415 3.29958443379385
2002 5.454798887676446 3.4788688282411395
2003 5.186722579230071 3.585401434549059
2004 3.821846340226046 3.433628996545843
2005 3.7356384712035138 3.405289707901676
2006 4.693644084113416 3.4070912276296523
2007 4.207082137270133 3.6784418653222755
2008 4.541403976105976 3.376747616551707
2009 3.666967351964532 3.4389631534299223
2010 5.109976371244747 3.3127257077071866
2011 4.830054892237554 3.2595361813061734
2012 4.030857555916858 3.304829291135668
2013 5.410059065760449 3.484084658846419
2014 4.472309002967273 3.561221594734235
2015 4.934136797594479 3.2178233569639243
2016 3.622445433743594 3.220229000029465
2017 3.682209598832667 3.421335796319569
2018 3.5718848876421334 3.2835790640337748
2019 4.841651672567192 3.2288250813622392
2020 4.857246992224374 3.459779718144721
2021 3.9223620096779714 3.3928359197925144
2022 3.725914830709339 3.319908846787953
2023 3.9105109208975954 3.2148558120288557
2024 4.7927384550930245 3.1999527041585547
2025 5.271899901811534 3.751814080294587
2026 4.173307364666964 3.45738962665549
2027 3.774004702583855 3.40538574489936
2028 5.307545357810899 3.6422939074699983
2029 3.822349631526966 3.3186720408095582
2030 3.7823343718025444 3.26316443389641
2031 4.072613589726449 3.7320065282500665
2032 3.9642643191836635 3.303291998135957
2033 3.662706397994232 3.209373197935093
2034 3.7467311302134303 3.20633413309254
2035 5.021694384094663 3.2667122269981563
2036 3.7322637236036202 3.375532249741214
2037 3.976274909526426 3.428763515049433
2038 3.4594097522285656 3.4194192391588505
2039 3.9405755580284456 3.494770694903943
2040 5.400437004298005 3.607370240694192
2041 4.582768745017114 3.477971311683853
2042 3.999181206829227 3.4442864100591026
2043 4.582405786020423 3.399577702474842
2044 3.8465333842716807 3.402880413695252
2045 3.7497636035153437 3.289810987669512
2046 5.37298417161016 3.456936865621049
2047 5.274542946127738 3.3877013673692415
2048 6.308870198581111 3.5986204541174676
2049 7.134998547909352 3.7626119142675973
2050 7.843064349831236 3.8041972178626318
2051 8.200191835418131 3.9010135561410126
2052 8.21406340064506 3.8298507689381043
2053 7.902390678658332 3.563403722607607
2054 7.85477154899925 3.5506827552760862
2055 7.664430326584465 3.8806171407880337
2056 8.538610294534587 3.9292363612757106
2057 8.177306356750522 3.849846423454313
2058 7.552668148123713 3.6201265524251496
2059 6.889188528564689 3.839460233021541
2060 4.809667545039834 3.6279572850705666
2061 5.41980816015203 3.4441546617753986
2062 6.6171855421846235 3.585610582953576
2063 5.400811659010078 3.8909006031964655
2064 5.5434039407622535 3.6353833651712555
2065 5.727153603541724 3.711249288159696
2066 5.292572040786537 3.423342118102601
2067 6.792788822694211 3.604884668499599
2068 6.599978835752227 3.640714881858527
2069 4.765587147866956 3.641865269996402
2070 5.299755673278125 3.5046745752315194
2071 4.832199180134057 3.758599467782888
2072 4.44221788465282 3.89780511060453
2073 4.960287066941495 3.8903992711566415
2074 3.54426065103157 3.5679123611087507
2075 4.61126134535782 3.623415807054276
2076 4.646069861463088 3.517628400361712
2077 4.0864277279138035 3.384371457968681
2078 3.577910917683499 3.5037596668444073
2079 3.7754258465053643 3.490673588677392
2080 3.754826930981864 3.4613761716945417
2081 3.828401900082877 3.3652526753566723
2082 3.8101909306966624 3.4005434570257935
2083 3.833749218737448 3.25243992279066
2084 3.90999963299744 3.3234942081558922
2085 3.8605577550955963 3.271943845564108
2086 3.8845988459101286 3.301723694319736
2087 3.9307161166690987 3.435861735910505
2088 4.420325976676254 3.528250775316773
2089 5.204176127834305 4.202798438015802
2090 4.229480627104599 3.7846210686311017
2091 4.29575032143321 4.032047338221115
2092 5.312638467087006 3.3562861214924102
2093 5.729510923086803 3.3233066988498
2094 6.023259413926455 3.6748038682658297
2095 7.0471722798337915 3.966522412763735
2096 4.478933930107886 3.627851800305424
2097 4.353580067426203 3.828055357752045
2098 4.285877401357787 3.3888062042154705
2099 5.2610114099045555 3.445893951738593
2100 4.410986786814065 3.555426498314226
2101 6.0211135275002885 3.746470937392848
2102 4.75388880610371 3.766561373137793
2103 4.93101857907459 3.4817486511834868
2104 6.043894090306385 3.479439430639931
2105 6.141189963650918 3.5579111407227746
2106 4.745809853999704 3.4406547059890396
2107 3.5302327831852534 3.305039239263646
2108 4.122385594273405 3.4101887415382244
2109 4.080667742306599 3.4483908039510913
2110 3.9217565343452425 3.3463523604855263
2111 3.818577946440194 3.338105190507895
2112 3.9292908351526252 3.204138980335441
2113 4.31555842156466 3.9342521320913577
2114 4.561456026830372 3.5922884498010874
2115 4.273462199790011 3.764002451226297
2116 4.609992355432806 3.350172881985282
2117 4.777631078350915 3.894442678070873
2118 4.707049341215012 3.4924223426198115
2119 5.81641907132057 3.841354887456712
2120 5.239412934057316 3.9492608184914157
2121 7.895686099872174 3.780505181857548
2122 7.508802853659307 3.8245410399767614
2123 4.6342470141689756 3.8147639046509663
2124 4.583543692695016 3.357883600930701
2125 5.6136224868644335 3.440565877135752
2126 5.554794041900988 3.462501417838599
2127 4.3967008254829425 3.9818015998159573
2128 5.818910852159405 3.496980416331727
2129 5.517770149319634 3.5138803096689637
2130 5.474947989999933 3.490001147799656
2131 3.6782161476522304 3.2457461467840436
2132 4.033751188430206 3.27963300214832
2133 3.7975533872710727 3.4857009753000066
2134 4.356781783971237 3.961897027322962
2135 4.319544158805345 3.8629592817580787
2136 4.693098364588779 3.969851401650359
2137 4.206719439918112 3.4835670443742557
2138 4.463450114013888 3.8002530624094435
2139 4.536451892628582 3.615678252445786
2140 4.525570947938958 3.649226634569042
2141 4.749495641922482 3.5984359091017484
2142 4.46973226923495 3.575647546547839
2143 6.443370230180203 3.663814881908938
2144 4.38685049280616 3.3921403684698554
2145 5.2357114419490065 3.433719999709818
2146 6.626672150082022 3.5761047724122417
2147 7.194211935927472 3.8056461098283223
2148 5.146105156239337 3.5300414641205444
2149 4.586464670791349 3.40015442112788
2150 5.437168976470006 3.410610634026335
2151 4.660717692611655 3.5514235048427074
2152 4.18089259569762 3.4119497177042546
2153 4.457687388813785 3.933562494353575
2154 6.322195433857516 3.43463533016437
2155 5.513649720563362 5.2760582498116735
2156 5.161589752026718 3.7778608432879888
2157 4.883457912056897 3.5625078417500413
2158 5.014142951012403 3.738794398198637
2159 6.758090550300027 3.5650057880918538
2160 5.582931913360365 3.5216426029032433
2161 4.653244752936704 3.6300762547403536
2162 3.8642119811603575 3.327966538378161
2163 3.8523994923763687 3.4580852171236645
2164 3.8573619379073776 3.3552083919351916
2165 3.6157456476493888 3.3680541377288455
2166 3.68181840323085 3.345436754767934
2167 3.800184592912272 3.613570834268388
2168 3.855458344894423 3.430665012748466
2169 4.40501404660739 3.501484819039481
2170 3.9988303203406996 3.409666560420463
2171 3.5961280489247347 3.235196789951322
2172 3.650387799057767 3.3219982669656676
2173 3.7900085863814215 3.3335882583433083
2174 3.9816049015019637 3.307568660501807
2175 3.6639020599452463 3.400706593667393
2176 3.967004870917191 3.360536784547461
2177 3.7796454711896756 3.4102680157452614
2178 3.7893740016898354 3.4098960936671974
2179 3.813801347463216 3.359410934964067
2180 3.676964677230169 3.2711648915249616
2181 3.9017175159771313 3.3323367506139663
2182 3.8667899082026804 3.3027159673690307
2183 3.714570009347218 3.833507058097363
2184 3.918142932860651 3.284374642394869
2185 3.794360855258302 3.364613082254403
2186 3.8931761461543535 3.22614067007658
2187 3.739596609829221 3.179341729699845
2188 3.6248137117860684 3.4806939399759367
2189 3.5785806978233823 3.4516426006023657
2190 3.664897344477576 3.447950949011401
2191 3.667187721757784 3.45634027608222
2192 3.8028874753433093 3.1917835587168653
2193 3.679959156573579 3.2940376158141405
2194 3.836782137561576 3.3505567791844837
2195 3.8430773292181684 3.338658357726545
2196 3.828589995528356 3.463541177383436
2197 4.033145270739225 3.315093349463042
2198 3.7592037892584504 3.3378035516352176
2199 3.677232946200078 3.304863980715772
2200 4.08512613062634 3.3556703013643596
2201 3.6760101087186055 3.340847202202098
2202 4.516741318560997 3.4097570429388218
2203 4.838506938427819 3.563357148283398
2204 4.509949210454263 3.5744992505299478
2205 4.96536664348557 3.2306704583963186
2206 3.979505674098077 3.502788609780872
2207 3.9728438397224193 3.486607162593075
2208 3.877819470685442 3.2397894711558846
2209 3.7743697028694365 3.3114140456976067
2210 3.8582139145977807 3.203272804435153
2211 3.6208872890162507 3.285141244964978
2212 3.664265531204754 3.500110472307359
2213 3.849419052623884 3.3179569321411853
2214 4.04425650799462 3.3207882329358007
2215 3.816513279001303 3.4437917009010834
2216 3.6217387428856287 3.196086112820387
2217 3.793099776851237 3.3880623736047437
2218 3.638364589513581 3.41135754927597
2219 3.7516237518538564 3.3427048629061336
2220 3.633161780062948 3.240214321872052
2221 4.086370722096683 3.424390984059393
2222 3.768395510840086 3.3238988945459416
2223 3.91606282344504 3.398155501883708
2224 3.7372104707795613 3.3870405012648357
2225 3.781641866510129 3.3762461533742125
2226 3.915168367572086 3.195362832505318
2227 4.3866529104771095 3.567043528136557
2228 4.4912738371083485 3.312240446770029
2229 4.290919215922037 4.214154080606041
2230 6.1797676409240845 5.123090773444705
2231 5.4908663700677245 5.645294218777444
2232 4.638802291888046 3.5131070355508176
2233 5.354210830379174 3.5420494493669916
2234 7.570396816619409 3.8114770572743764
2235 4.853791627171523 3.4880003769525207
2236 4.403648765657201 3.7417355747839625
2237 3.8875963469211587 3.4911810877139393
2238 3.7888594834540643 3.8215818833435304
2239 4.38488332514086 3.614535080890533
2240 5.293483594579046 3.486328334527225
2241 4.600448269617008 3.557715097643163
2242 4.638851017558889 3.794858060756877
2243 4.403195289414693 3.479113522009982
2244 3.7197922667573 3.440690630648481
2245 4.428627535269522 4.0490023530926305
2246 4.123581277006623 3.818055591257438
2247 4.4515226019839105 3.5206550324216224
2248 3.6948393187183854 3.2060738516029352
2249 4.1687950365536235 3.7745270772183703
2250 4.658993480834119 3.8202429652426373
2251 3.6705312788399276 3.3572878581025027
2252 3.575888370336533 3.2624440147294784
2253 3.830302285547294 3.2947165658042654
2254 4.900951510449865 3.6648380014262765
2255 4.639205500723795 3.6982904857813903
2256 4.373892817055373 3.7708476343386126
2257 4.033455319511488 3.3368595498136573
2258 4.43321102830307 3.8534149980626125
2259 4.621912161350261 3.7711774650036207
2260 3.847159288293718 3.7458687690570596
2261 4.340627588775619 3.782247083753237
2262 4.509868269718035 3.6765666732185105
2263 5.226107950759487 4.041110300607124
2264 4.49258560236132 3.8183696283404354
2265 3.7147860036671196 3.3863711094369418
2266 3.862892583125305 3.4291708137823678
2267 5.315411071730482 3.4503846980185533
2268 4.608921872992619 3.3725833703533388
2269 5.70372801002402 3.7367463201959006
2270 4.868542044529106 3.437329890460341
2271 3.6273284480500623 3.4371172996368844
2272 4.21736440377502 3.4382675396520432
2273 4.667272144011582 3.4278666411398846
2274 4.720555152848608 3.7906024247856687
2275 5.020362405343809 3.3808795591185015
2276 5.74427596100234 3.620008445559982
2277 7.974421876112791 3.7542354121475734
2278 7.839737686794028 3.686561348756974
2279 8.343149065509303 3.9915229827661323
2280 6.094218583659901 3.5962610686516836
2281 5.7854775762380095 3.451305754462411
2282 4.494500309781046 3.5177140726418665
2283 5.167605872667364 3.4399514780845113
2284 5.506882108695116 3.3909128492820573
2285 5.103008484825293 3.5293589463735704
2286 4.4065324202287295 3.7579946930315336
2287 4.191408212151364 3.5744188713736986
2288 3.928352749563421 3.6189590074507048
2289 3.7643141814948176 3.335631329847546
2290 3.7141744763762574 3.3930404968128056
2291 4.556135303416282 3.452949706851988
2292 3.6409735896365234 3.3476582333214724
2293 4.7775005579291365 3.6759351038769945
2294 3.539487368017713 3.3012687658325146
2295 4.990377017258253 3.407812523239941
2296 3.9876671914760005 3.7805130585054423
2297 4.420191835354961 3.785512735001339
2298 3.6893074272251667 3.400800336264829
2299 4.221419797607042 3.6393496392782025
2300 3.8400131289318606 3.343924622088509
2301 3.6594757999149103 3.3634495909660678
2302 4.597527193208988 3.3207920626296126
2303 4.515660362893892 3.310655916057876
2304 8.664658193048316 3.862732807665412
2305 6.651527828995571 3.786496442980189
2306 5.937603331258604 3.4994102310857746
2307 7.3053799595267925 3.4989823868604715
2308 5.099853882738266 3.372917998588875
2309 4.72148537266244 3.757807780880511
2310 5.129440845091786 3.3666923353865754
2311 6.817481793891253 3.9513584820198036
2312 4.972058607118277 3.453351212870417
2313 8.175842215826465 3.658049408417628
2314 8.11508492650361 3.8370299168237225
2315 6.4562029742350155 3.598852105020354
2316 6.211557044297422 3.4229703125902797
2317 5.250069537427265 3.44980534597279
2318 4.669098394597203 3.647700545752642
2319 5.788539483464063 3.336571564992511
2320 4.60600948728252 3.696990918032882
2321 4.541794589968145 4.000823451756682
2322 6.796242345985104 6.357941914709637
2323 5.797380734022403 6.438962383380535
2324 5.038714869909118 3.6590322382094183
2325 4.379843945052773 3.8506183099463573
2326 4.374120896658909 3.838121312325451
2327 4.871899723718018 3.9102084256399503
2328 4.536870887385139 3.972858510447722
2329 4.531871445662312 4.004343900713431
2330 4.3953828743046195 3.8156675181755704
2331 4.077264001393569 3.7194846690770187
2332 4.52133755744974 3.6152271262818387
2333 4.725287694710697 3.8526017541412436
2334 4.4470686570690665 3.8488801126316092
2335 4.5694505319909835 3.7506746256737933
2336 4.518788360908168 3.9421850740191577
2337 5.596851869180866 3.8236381217104967
2338 4.611201481495785 3.652481800302155
2339 4.744347236684716 4.241197568023314
2340 4.561257452266324 3.770239192426904
2341 4.344442957157735 3.6893197877117814
2342 4.135397561475296 3.8206988353239137
2343 4.481369600830927 4.040312990503503
2344 5.057380675825338 3.827055462726534
2345 4.384923610202484 3.85767389703087
2346 4.040989302382241 3.3303751686168277
2347 3.8740339381217384 3.440230358704235
2348 3.7525067746870415 3.4274978402191096
2349 3.628405361027261 3.533531118146628
2350 3.5859610101955113 3.2624505229462595
2351 3.779565757699866 3.3400274357577335
2352 5.099488724034142 3.4236807736757484
2353 4.780422791205338 3.513968315501375
2354 4.853903534285532 3.6683341210715676
2355 5.548484815698243 3.606842590109675
2356 5.8728664696996 3.6292768535492934
2357 3.763269179340065 3.2966605394903787
2358 4.6345832421193744 3.6922247031437547
2359 3.706435055142271 3.365638188289815
2360 3.6344996234339555 3.2156436520943483
2361 3.742975695389507 3.4758852966056644
2362 3.8677323255615734 3.3168620602303442
2363 3.7337281261543973 3.3619978425464354
2364 3.4721000676568434 3.5303283090945987
2365 3.7789951631163285 3.4797290582765092
2366 4.418837343734552 3.9742807769991657
2367 3.598507961353955 3.303809485719752
2368 3.8115814821114036 3.2640463189238633
2369 3.683484583908639 3.520909791015899
2370 4.269398585289694 3.4830131553908963
2371 4.863026710686281 3.317394550155737
2372 4.755250371032457 3.38111155221119
2373 4.964189371927737 3.7634783095704782
2374 3.532003973074943 3.3139186574109027
2375 3.630519719374421 3.261240071159928
2376 4.570940932394371 3.754833405964833
2377 4.802510016143224 3.30486947760983
2378 4.689551561226224 3.79900609376559
2379 3.7436202849495004 3.563302356089777
2380 4.728411028333872 3.812519909393327
2381 4.925131826856923 4.227515677056811
2382 3.7821815911837877 3.5720554267817737
2383 3.5401295038553395 3.5803602453391075
2384 3.8259834503271835 3.267165118699222
2385 3.814010171071737 3.286207229803475
2386 4.477485715142856 3.5180536000782796
2387 3.6994910844769056 3.3136669619501267
2388 3.7451640118182197 3.486617408643315
2389 4.69383952741316 3.552985515664734
2390 5.582896817242122 3.382426397091205
2391 4.837366414345382 3.2837452934012386
2392 4.727235482497379 3.4005797762716696
2393 3.8187885265438655 3.2569394870942503
2394 3.8070017602882587 3.446273106501069
2395 3.627835703752117 3.3110218684860033
2396 3.7398040277095284 3.278747321696374
2397 3.788538985220834 3.2645134442595642
2398 3.8444594733436857 3.525010476225669
2399 3.81543198021919 3.5734177046562783
2400 3.7713522208261243 3.303959931258994
2401 3.766049130902959 3.3275025703884036
2402 3.710186523757578 3.451139491496271
2403 3.8464951527102595 3.305333624439163
2404 3.6956785900124216 3.3464730164467227
2405 3.8685312942076973 3.3228723982231987
2406 4.053725586607304 3.430564151470863
2407 4.788393531295902 3.6420726481219905
2408 3.691846995171713 3.3699817167929154
2409 3.886775338536502 3.2394697506493393
2410 3.7880477876741643 3.4389868465886675
2411 3.6914396514945254 3.380415681462114
2412 3.720583746833519 3.306554817759264
2413 3.769068723106472 3.3870659545086537
2414 3.828839813708213 3.2838490550921673
2415 3.6194835312274587 3.2471651812566216
2416 3.817679351378444 3.2669663251739576
2417 3.8238822086710926 3.3726479428894476
2418 3.824468678192271 3.472403198639945
2419 3.7419510509981824 3.2531810992964365
2420 3.7136753068242823 3.465879464771409
2421 3.757994415642024 3.401913452411235
2422 3.8505798688267876 3.3420017954634957
2423 3.9391639317098432 3.4471028628657874
2424 3.46571220853997 3.44036193571578
2425 3.8894365876428494 3.436037922237494
2426 3.6937121042530174 3.47402833923913
2427 3.91077279130854 3.1868847173530894
2428 3.815541269041651 3.2083526330081136
2429 3.936115925258304 3.4402938372674687
2430 3.596940364840135 3.2128622145225725
2431 4.0039299996247 3.2892603920758465
2432 3.7514161236255132 3.3172541033732994
2433 3.5715367269219307 3.397892987634279
2434 4.5435416045118355 3.5247515788814576
2435 3.807814100080655 3.413948049618374
2436 3.7560460118633503 3.5034066281966885
2437 4.092943476824404 3.3766333721405553
2438 3.889915468428885 3.326851223414931
2439 3.9229790131216595 3.3610421085742663
2440 3.606628560806279 3.3807703494319967
2441 3.938765716778212 3.3711556128986158
2442 3.8529906104818616 3.3048910142052974
2443 3.807559765795038 3.431963201378707
2444 3.8180101248102574 3.4289552408671344
2445 3.6869764864333185 3.282703917937588
2446 3.701264797249654 3.4494053685767474
2447 3.7068219533352047 3.421081993723862
2448 3.7063739291356717 3.366738913303276
2449 3.7486609534737014 3.3456637720642712
2450 3.774595077760511 3.3878942308025226
2451 3.772851027244579 3.3675589383528313
2452 4.030488004744975 3.479423734766545
2453 3.8647268460886606 3.345498304661188
2454 3.8064301250854884 3.383560946851048
2455 4.137749623346451 3.282538748142843
2456 3.724497856393287 3.360382599997114
2457 3.643376849540619 3.3510533096286825
2458 3.773611629913654 3.327490024528741
2459 4.534057899866648 3.5865910111912305
2460 3.6876382317709853 3.49130843582962
2461 3.8973934890415802 3.5643114228330184
2462 5.131529346612834 3.862322630943652
2463 4.999274895851262 3.7768119385764054
2464 4.089610130548341 3.59550021620558
2465 5.365133878841095 3.7434982999565936
2466 3.9904684354130664 3.588072651333728
2467 4.500067449120039 3.7186742954732277
2468 5.342652776686354 3.7761484961551965
2469 3.7502773966852168 3.2377371901564715
2470 4.448229109859918 3.609534253968952
2471 4.001991374998494 3.374534608331444
2472 3.672227579048786 3.2399627770170376
2473 3.828240055747893 3.5289711624517777
2474 3.798126123791279 3.167074115103864
2475 3.9169975560993815 3.541092518977484
2476 3.6499218411074614 3.758074683263153
2477 3.747509329292365 3.7305019479045307
2478 4.453056295880879 3.5839552164161717
2479 3.805139916502819 3.507849311655475
2480 3.5627050725314686 3.5128087320923855
2481 3.849197850815348 3.3841521724009924
2482 3.6236304809748288 3.6252991200583806
2483 4.046464923976957 3.450845308847216
2484 3.788307221784224 3.348592110533692
2485 3.9513709447441827 3.357519402763813
2486 3.763202003710786 3.4489267757907087
2487 3.7139179074865303 3.3218399262008513
2488 3.9884181856696133 3.3877895772298614
2489 3.6621420343517292 3.2330061156645717
2490 3.8827242978464156 3.271278491427045
2491 3.8458057024136116 3.3878737678937387
2492 3.9419348644234753 3.3382627628211528
2493 3.771654355691705 3.2815415460338495
2494 3.8792021210309753 3.3570167335212138
2495 3.84130932318765 3.3941236527634606
2496 4.097675195678656 3.528973479600737
2497 5.59803369219948 3.4884717655332875
2498 4.315846091082229 3.568836531808897
2499 3.6821222761431844 3.465784526557859
2500 3.577242446508913 3.298078599076902
2501 4.024934866558163 3.3801297725532145
2502 3.896728031346567 3.442995676430116
2503 3.69605578065038 3.2454137918619783
2504 3.9562635536672435 3.3556113927605176
2505 3.79746555835069 3.3988599423116908
2506 3.727826947322423 3.26546676749804
2507 3.547661771338967 3.465204654790538
2508 3.7663384652040492 3.284986696229802
2509 4.004035815411029 3.349037603888171
2510 5.130460525529687 3.584745338734683
2511 4.1463018902638344 3.4336026823128627
2512 3.770956684916943 3.4875465839859316
2513 4.19060900800395 3.6835437661782744
2514 3.879751961942486 3.543046099667048
2515 3.920333637785454 3.490374236273346
2516 3.9387174038207156 3.3882835991991582
2517 4.079495585654889 3.522005012524338
2518 3.870506661225603 3.6233493756095454
2519 3.701533211795571 3.353308239288805
2520 3.6363983478847874 3.504198373777088
2521 3.708813865538296 3.787897943863769
2522 4.705272245433025 3.4006130251213094
2523 4.799362208733103 3.4397809564017656
2524 3.814652227217518 3.4513895095229117
2525 3.818212081323502 3.3568736590243695
2526 3.5918043061468072 3.6751855386331607
2527 4.003557382598534 3.388860549558132
2528 3.873940712686104 3.3922373177317695
2529 3.6817557847748024 3.4337047601457784
2530 3.7257497024456603 3.22008879262307
2531 4.386542487236416 3.5520523394680796
2532 3.775843904985239 3.536837772392607
2533 3.904169302682724 3.4629408840064126
2534 3.9671687015447197 3.41814144270568
2535 3.6747178186019083 3.231561541261163
2536 3.998433316099001 3.978956262921766
2537 3.851383885991553 3.321072482481402
2538 3.7296883800051583 3.495999157889972
2539 3.8398934860883562 3.4469901566606023
2540 3.71197048243333 3.3067529239738267
2541 3.8645051050653834 3.337499496920392
2542 3.4817085818276587 3.4056856736581764
2543 3.8692196145811404 3.418571391121007
2544 3.690685678771178 3.328848299509318
2545 3.621587582040798 3.42215782380541
2546 4.497085209626069 3.5323858074213748
2547 4.1085350893072405 3.5492632841979432
2548 3.8813162530571814 3.4953256428799393
2549 4.19601239382234 3.538382124647684
2550 3.743000796535093 3.3684824129555992
2551 3.9854622105227677 3.4044830090890783
2552 3.9077268515966694 3.4628867153439704
2553 3.736877330085508 3.6014359231276574
2554 3.8673837936458044 3.397627244415524
2555 4.014722371163754 3.3553229194261833
2556 3.8716016568456464 3.4863509798972476
2557 3.9363781082985545 3.7464635472843213
2558 4.02646939929433 3.503721420606908
2559 3.999997329166053 3.5627854389084503
2560 3.852319201078646 3.5292227759418138
2561 3.9521277822970076 3.5516094733944805
2562 3.841407555243423 3.534076940066704
2563 3.960588857069248 3.3383614340404137
2564 3.8754257723539602 3.282131738540477
2565 3.849500182740537 3.6764777085173983
2566 3.68497852229067 3.5279171251645427
2567 4.056345469794337 3.446970468868062
2568 4.126488629269115 3.5678027305522875
2569 3.9210715813747794 3.4616403587766063
2570 3.9759419220041496 3.507765624002719
2571 3.999303612779745 3.668866604115974
2572 4.03447910607687 3.6013995770419145
2573 3.8930152646868628 3.493141028660061
2574 4.139499487686904 3.5618480564503225
2575 3.922334339263768 3.674923149840903
2576 3.6467709469040175 3.4388140906105917
2577 3.714434440226522 3.28912088239911
2578 4.041568151700796 3.4218035148168515
2579 3.942964940084537 3.596793261896308
2580 3.908895201236783 3.4888057680596205
2581 3.764398658831033 3.3436196001494323
2582 3.859539431896456 3.270465977662459
2583 3.969725850076542 3.513479561717374
2584 3.8773311938603876 3.514053577171133
2585 3.834624693301628 3.4189515020297794
2586 3.9888943772744576 3.4128556602427333
2587 3.895976915616537 3.4030439521316653
2588 3.7851536929977434 3.3758936916329287
2589 3.9837423022008234 3.4899706538133946
2590 3.9507500553451487 3.49553301177363
2591 4.0207287440927475 3.4797660838148046
2592 3.6912441222187935 3.387526045138252
2593 4.501122612999454 3.497881416304731
2594 3.922900128193329 3.468438404543484
2595 4.087546045451132 3.4784221177341172
2596 3.9765740702326933 3.419410591473904
2597 4.024274253093219 3.3645319749701406
2598 3.8500925817081812 3.46288759641396
2599 3.9038876758345156 3.351077822966154
2600 3.860425446834024 3.378568113029128
2601 3.851383379813944 3.6854451380588893
2602 3.910970257978353 3.546928644849155
2603 3.957632892380563 3.535241096412973
2604 4.207797162330296 3.670608089700776
2605 4.348563544427665 3.6041356680654815
2606 3.8463476027200003 3.414641537980395
2607 3.9045782042577453 3.4220387948626803
2608 3.731694892918492 3.4101089095657424
2609 3.7996580687045296 3.4772138837423237
2610 3.657242730489752 3.400393476630561
2611 3.7773208220967502 3.341456660327109
2612 3.7633790080082408 3.4817618106811508
2613 3.8603350866527464 3.1880173069423177
2614 3.709995333381265 3.3713606320991354
2615 3.8529254731222204 3.3498939570776556
2616 3.8268201685948915 3.45625362110463
2617 3.776675019153479 3.3747330090191383
2618 3.8566861743233933 3.5687459615161323
2619 3.911831031226003 3.323366687960438
2620 3.89029362295536 3.4016885138894497
2621 3.6316372448708 3.5176563067113973
2622 3.705008913624188 3.491088163183113
2623 3.805680256255633 3.440069990176518
2624 3.773804140692941 3.6344426803678904
2625 3.6343183757841673 3.358352533528775
2626 3.7205105048437286 3.3244490053331277
2627 3.800354627038825 3.325137115603191
2628 3.7845230818912277 3.41954969929583
2629 3.6517786996183608 3.7886436561353536
2630 3.965293422388827 3.39869174919603
2631 3.986096933563438 3.4265063015632307
2632 3.772892390705923 3.5851879886848916
2633 4.181733851320714 3.476607543629946
2634 3.9577096271472323 3.34349454533776
2635 3.8305483325310163 3.4661906645977365
2636 4.018706084744726 3.463664526197718
2637 3.8927229246196844 3.5392005936146633
2638 3.921848098025317 3.4074135386038287
2639 3.9781339983687127 3.713254716277944
2640 3.7720250681761964 3.4923460811458744
2641 4.160899523738921 3.502535542287085
2642 3.8542974138563375 3.3576258736478266
2643 3.853508504290419 3.648025037183463
2644 3.856205272013527 3.3517736357021373
2645 3.66996401167292 3.3212800263493225
2646 4.0290475532539265 3.4043232326745176
2647 3.840859967686576 3.42612530517426
2648 4.026074938430823 3.373256502472881
2649 3.9966025249197616 3.5609084291089528
2650 4.3580654441936755 3.5525076945288583
2651 3.8906701038184814 3.4043099499359446
2652 3.7686791678241724 3.2459203362078126
2653 3.9162810616489154 3.430375654430721
2654 3.6744384739235723 3.4110776897276813
2655 3.6691730753069773 3.3031045127665744
2656 3.9317569329466857 3.6797957738322595
2657 3.5487560553122153 3.306165272039627
2658 4.163297172618369 3.9009232169099244
2659 3.71825624987208 3.367682200894544
2660 3.7452161015657817 3.409826316342189
2661 3.698074881856555 3.4083920883206384
2662 4.005299303351666 3.502090095803129
2663 3.6810731056000816 3.397647968230728
2664 3.7745604395680363 3.3318166145667667
2665 3.8337970216401454 3.36922060106872
2666 4.0836515321308875 3.4697806317976756
2667 3.724649678542988 3.5509369859848925
2668 3.9710113904473343 3.629641624571414
2669 3.708601530643377 3.4952030317685643
2670 4.042403182247838 3.5108645746936236
2671 3.7928780376299964 3.285408791194543
2672 4.125343354095682 3.3894284541686868
2673 4.828119243940161 3.507888896305729
2674 3.9090243854038764 3.3755052604009466
2675 3.9859650439062477 3.374730316006122
2676 3.6930110487906673 3.432031276933947
2677 4.3025309381319765 3.4581315839936626
2678 3.569714051141441 3.4584181580196813
2679 3.9417500633630707 3.378220568218618
2680 3.8840697421317993 3.4298751661385274
2681 3.6864446589495476 3.3775982911973923
2682 3.811212537725577 3.4934579876784198
2683 3.8012166918503816 5.786094887284173
2684 3.908368299057525 3.310105282755639
2685 3.7622240800786924 3.4053756218785356
2686 3.6216496225969546 3.4186587734483096
2687 4.49395665855333 5.241078829976094
2688 3.9167033136317997 3.5526957556872003
2689 3.91857902330564 3.5814259901493344
2690 4.502806896949671 3.4837095171953125
2691 3.8323181357501506 3.289922626666075
2692 3.8078364785324803 3.4057558076331453
2693 3.6086206868247905 3.4688541088865184
2694 3.654569478993367 3.6119307899840307
2695 4.039085571214009 3.392491302076544
2696 3.887266474175707 3.4845569871943796
2697 3.9711387915415393 3.5383513509507534
2698 4.0094362080731765 3.4856900982043233
2699 3.8993676122050873 3.6470070564997017
2700 4.019222703912452 3.5784549455851398
2701 3.6268995082087314 3.3815157937229667
2702 3.9075982958847706 3.467226978950989
2703 4.055349560407124 3.4133256075424323
2704 4.000223816981476 3.4672296807162852
2705 3.9100247025399377 3.4714906595267103
2706 3.8719889221081574 3.579933977702491
2707 3.828354663551267 3.438929631016644
2708 3.8201786799618174 3.48108110657516
2709 3.870688038312303 3.5119671887171635
2710 3.9948176235438857 3.572149540268198
2711 4.086802933099208 3.7982558606553756
2712 4.019788423501097 3.474514325601484
2713 3.8902849769172065 3.332818011764973
2714 3.7780130456157535 3.3705412316740855
2715 4.008123191456374 3.4456519941917807
2716 3.791227109620429 3.345449064531388
2717 3.926777107101864 3.6666941392284236
2718 4.065648535435258 3.4744874098710956
2719 3.81646416329736 3.3604193891059144
2720 3.7726184353750694 3.422347106228384
2721 3.8301305637103313 3.6130209874471024
2722 3.9206236392815623 3.5122735154722173
2723 3.942881503853664 3.4189938277158376
2724 3.9429242618100395 3.4928474683668034
2725 3.9853924924468522 3.4515973260767345
2726 3.79712235732666 3.48544564758006
2727 3.7111655724640067 3.396542800814756
2728 3.8997609899140575 3.28599219429242
2729 3.9477656058194754 3.5290804310382615
2730 3.9134473280485587 3.221334673546737
2731 3.842917058934999 3.555109198911581
2732 3.880219876898746 3.5025356164060604
2733 3.610446998616566 3.402870160850591
2734 4.017640122399779 3.4816336930484373
2735 3.7295807965761307 3.552310934979434
2736 3.9228109442861903 3.382568767070961
2737 3.6863778733776082 3.410738118645379
2738 3.8083515101203744 3.483811331726252
2739 4.068999021552206 3.533291137089465
2740 3.871611926913874 3.4795020508352286
2741 3.9669335767277607 3.261250556083139
2742 3.897376040964161 3.5481373025025946
2743 3.6168587670605308 3.352260649839182
2744 3.77525241862476 3.4929508124933912
2745 4.076111601863152 3.4096279287385443
2746 3.937784443541689 3.3262356628529592
2747 3.803185806526347 3.6304894276845934
2748 3.8102753132706377 3.354955215056918
2749 4.0424845787064925 3.6980514593065816
2750 3.7238359865487625 3.4875106682893247
2751 3.65276035599146 3.352760968589125
2752 3.7164698625544244 3.4223134466165073
2753 3.7034809387453596 3.3584479627024497
2754 3.790042783565484 3.4675611896291847
2755 3.8915782797815175 3.5709939038905447
2756 4.080298325095022 3.4803899110963195
2757 3.8973268475023732 3.5883646644039775
2758 3.958761271717019 3.428286544943076
2759 3.785267222598287 3.513443939959916
2760 3.865762222226027 3.4684887765262866
2761 3.7328817467618305 3.372161953804441
2762 3.8508977335031016 3.3014817101928697
2763 3.963377828973645 3.2965714417719423
2764 4.192657767124993 3.688351306663574
2765 3.8777308308580816 3.309992870478792
2766 3.9644967132507034 3.3829363176829
2767 3.8969725070876184 3.406950833370931
2768 3.9201600167870896 3.3777967941860756
2769 4.013562914106772 3.358821705864497
2770 3.9536215244536583 3.50830234873826
2771 4.060178243469705 3.557719041993115
2772 3.9103005871278187 3.4779455412915166
2773 4.096716689216587 3.6679472105428172
2774 3.9507137190279327 3.3212382955678525
2775 3.67001189825121 3.5990331677224017
2776 3.85747756929779 3.5947089167439104
2777 3.886280573300215 3.515838243736527
2778 3.8721044107527725 3.438596117477823
2779 4.095545157888359 3.2905135562691488
2780 3.613121261865716 3.433399984830118
2781 3.995970778959432 3.3900129484678976
2782 3.7864212672198865 3.411242578536648
2783 3.8529031510793224 3.4433570049850273
2784 4.035192414686248 3.3889510792961266
2785 3.8239266671793573 3.484052586157008
2786 3.8796597629987963 3.6612955142232506
2787 3.8038863031753825 3.721149481956218
2788 3.9801316901585158 3.658953195382176
2789 3.9029256610344865 3.5545179831403257
2790 3.7967332574414523 3.55101681787276
2791 3.8513399067854666 3.489663174914757
2792 3.9464561290341225 3.723659872673603
2793 3.8650672870916654 3.6619198969768263
2794 3.9549932756795982 3.359701903573282
2795 3.9526333166267107 3.4018558087411392
2796 3.7983984966521245 3.6689231489339424
2797 3.8573041800764942 3.7766899379903283
2798 3.887410081016721 3.3816381927961037
2799 3.8039360030488227 3.294615239415469
2800 3.8687245775223227 3.400416366109153
2801 3.9121190692475345 3.4563940560561672
2802 3.8983941503003745 3.501740655063993
2803 3.7390619973594905 3.511022538614943
2804 4.040548385799716 3.296277450212513
2805 3.8627416623382516 3.6322060702488606
2806 3.9779079650138742 3.4179288544062727
2807 3.8491471931706958 3.526753549741115
2808 3.956389388062245 3.523705507342144
2809 3.82339167340399 3.306131596073688
2810 3.744370821248912 3.6748777154868977
2811 4.214373508113178 3.5423019613052893
2812 4.007203409866308 3.495304752055843
2813 3.9687312471051213 3.405259518538246
2814 3.906668939779061 3.4549504635708375
2815 3.851217135274804 3.560839404476145
2816 3.589649437792114 3.4497126341976667
2817 3.9962061254598154 3.652033962998525
2818 3.8275973044331235 3.473191960646096
2819 3.995975438933926 3.4116154115968182
2820 3.777119079991477 3.4453936714506534
2821 4.032623381496924 3.6267543781840077
2822 3.8877226596393 3.57866725478695
2823 3.864328364488845 3.5313581536102365
2824 3.6768447080290385 3.402948374193184
2825 4.0834680026763674 3.681656129584073
2826 3.7415573169865968 3.5634497761251516
2827 3.9376978079540685 3.473357929679423
2828 3.9280132549900704 3.370936215654232
2829 3.808583297920041 3.330649326370564
2830 3.805374495133855 3.377810666598286
2831 3.8246752566671045 3.498166444299089
2832 5.4276297694725795 3.522287273253242
2833 5.334498580248704 3.4476574189295093
2834 3.825499262100358 3.3798553078030396
2835 3.882899168319219 3.421929363046315
2836 3.9701324065925054 3.6122401911370643
2837 3.9819106373921733 3.315040690516104
2838 4.042633094120247 3.526497003776809
2839 3.75510242822971 3.2949228819196463
2840 4.029269898716134 3.418528617360426
2841 3.7789289704647895 3.3951094858920223
2842 3.942912156267141 3.502686389054447
2843 3.9680898015087394 3.337084328960756
2844 3.9237693772968414 3.464299127215078
2845 3.9203815357247307 3.520297366435244
2846 3.5757529623921114 3.2386627519130817
2847 3.914068957185089 3.4169302496351825
2848 3.8072335369544787 3.6553863815671446
2849 3.785296726775261 3.555090891332346
2850 3.8836740033961243 3.508442776038262
2851 3.9501318954321665 3.3045040775656656
2852 4.0109218063576435 3.3709535190902535
2853 3.9775542028256496 3.4869713929403643
2854 3.912330406070802 3.667009172194705
2855 3.777539097839524 3.352495346601368
2856 3.9588293509372257 3.568258364312441
2857 3.9034987108485755 3.347115104533987
2858 3.956128681617901 3.7118730505775317
2859 3.9488673260349594 3.3706574311363386
2860 4.0475827335847825 3.586564067118968
2861 3.7460096351779066 3.550960242604497
2862 3.830451171589788 3.3078561908075272
2863 3.97671090013576 3.4785148206788006
2864 3.737700207263679 3.561209072716359
2865 3.9011038370273172 3.3778801682721578
2866 4.022326452550635 3.3505013437578457
2867 3.7711411505932557 3.301692200347891
2868 3.925059080512422 3.404884633118209
2869 3.910666288286397 3.572576812087863
2870 4.79195919545722 3.3564880831546775
2871 3.7799601721410645 3.338861164467359
2872 3.87011482615968 3.397412851445015
2873 5.0222284119173155 3.332283953697996
2874 4.24713030970839 3.4098465925178707
2875 4.444802589384131 3.3737741726816006
2876 3.769445239289522 3.297905456195106
2877 3.7253292903634443 3.436748860486434
2878 4.0528783371739925 3.357994354255008
2879 3.802648089810081 3.4283659553558197
2880 3.7382702159609367 3.2390866229297233
2881 3.868593234971605 3.4383841564229196
2882 3.7141037149236262 3.401679265024462
2883 3.925564796241995 3.3867052055673095
2884 3.7097732708506936 3.265985747446545
2885 3.7648648923599852 3.4021571366297914
2886 3.902476071982028 3.3621169811949674
2887 3.6786833151742147 3.33296001463959
2888 3.768049531652345 3.2731051761021916
2889 3.663101615739486 3.275983275333846
2890 3.555941867819022 3.416749558529724
2891 3.958049514378937 3.4756199404475003
2892 3.8801353222909727 3.291045067692571
2893 3.8726639904224287 3.457612980280148
2894 3.823030408132402 3.4365846302638476
2895 4.119758408017307 3.2738442463832977
2896 3.893970989158834 3.3870778708306277
2897 3.6442121159461167 3.2432896647693994
2898 3.7759923551729213 3.3647239483530957
2899 3.681944786113062 3.307233725913639
2900 4.0529717109570385 3.3890085006084223
2901 3.6698330983289846 3.1707820283518666
2902 4.31137049423784 3.346312856876376
2903 3.6362534834681055 3.298715458659041
2904 3.7550615970316987 3.457491711935922
2905 3.859709064094402 3.221959143084625
2906 3.8488241276654187 3.4662454564534704
2907 3.838061130413555 3.3881205873051914
2908 3.677578633017527 3.3473024310151116
2909 3.6898814061145075 3.3642554064038834
2910 3.76153064438162 3.164079947136444
2911 3.7875799232489284 3.379314977632809
2912 3.70927071288382 3.27705170514531
2913 3.629270931923094 3.524145768568829
2914 3.677829243263688 3.4930425153215867
2915 3.6788777961400885 3.473838445811816
2916 3.7790379185332363 3.509579367805058
2917 3.786624926887914 3.4303713600729253
2918 3.709469797134075 3.446823938471071
2919 4.046193039116926 3.452691356462435
2920 3.833249035452137 3.3901045738874713
2921 3.8112016976138503 3.3598172149283965
2922 3.732648248397365 3.276997210869238
2923 3.9667928959226484 3.460560504218321
2924 3.881787295293635 3.3622687795969983
2925 3.8103359613758427 3.379642564345517
2926 3.9847657995228762 3.401153794959102
2927 3.8284366532869036 3.4765174676421253
2928 3.7653305625240088 3.2754705143007823
2929 3.869558180956078 3.240896012479832
2930 3.650692389519752 3.561342412742381
2931 4.020891966916351 3.39891990304361
2932 3.955132195506365 3.310599910126155
2933 3.741215690200781 3.348368093222458
2934 4.018758345332532 3.467885727149016
2935 3.765129653210731 3.308908683081874
2936 3.730661878710648 3.421053221719737
2937 3.8436298988556654 3.2783419141527212
2938 3.9684225840315994 3.511818857073802
2939 3.7514928284192135 3.4149553732413263
2940 3.671190198726992 3.3414097679523285
2941 3.6656542795169127 3.6619102210019805
2942 3.7450793945777634 3.3387379546481566
2943 3.903850726027061 3.413052112192783
2944 3.694354875123361 3.3902062144211684
2945 4.039226907786538 3.550005079231311
2946 3.7597364337248935 3.211647859588098
2947 3.79697980289723 3.590512680967942
2948 3.8351711590938415 3.3988011387975776
2949 3.872848906249988 3.362676529283924
2950 3.8232496247013317 3.404976439140028
2951 3.7317200247407176 3.42941377303227
2952 3.7689088839348375 3.311721196744125
2953 3.956978177038883 3.4865301837958667
2954 3.8209330124391276 3.3004797885306654
2955 3.966681551730366 3.474668783472907
2956 3.840429284955682 3.504404413588924
2957 3.8893772513380234 3.4224988858766685
2958 3.7467282406551146 3.4011386301642297
2959 5.074727959255541 3.3896689186238897
2960 4.922662800490546 3.60974131991953
2961 3.6744673305675835 3.544547716459713
2962 3.903020050509355 3.3820623426272727
2963 3.666253964111864 3.3586191651102695
2964 3.5969777324043157 3.505455737070763
2965 3.9080384463505697 3.272824505134755
2966 3.6998769146924166 3.4981108658905296
2967 3.954522197686945 3.3022821304759913
2968 3.7760379938593727 3.390277937457149
2969 3.8321314844656547 3.538714355742138
2970 3.794609700380566 3.3381093081153113
2971 3.718726960410008 3.4755493210531303
2972 3.8197458487994016 3.5711171729948346
2973 3.823609938306742 3.5611918219663905
2974 3.789170922655171 3.4193764711178276
2975 5.046358677794199 3.564393514955345
2976 4.107759665000698 3.60777228455174
2977 4.169258262983158 3.4164489248690066
2978 3.583635514419526 3.3049848100905246
2979 3.7159160246320644 3.2218490187357673
2980 3.847630966518818 3.3175931065998054
2981 3.9046588661824244 3.1558516153809233
2982 3.8104228460740015 3.4844485435917165
2983 3.7380181270274835 3.386758361108397
2984 3.9874072055904635 3.5169225326140676
2985 3.8842727655289604 3.5383344443311544
2986 4.010089318942181 3.2419860000237324
2987 3.9394239362459493 3.522558823214186
2988 3.976667652629187 3.4808411053609656
2989 3.9536261669796184 3.476133366128402
2990 3.7413967047242154 3.471486347191834
2991 3.8093920354233055 3.5540397739453575
2992 3.8625216483890576 3.3960354930336543
2993 3.9951157975166374 3.4039429809024027
2994 3.891428059571958 3.419254262724997
2995 3.8531384919608627 3.2808691858821897
2996 3.9895737896372503 3.3599000872869955
2997 3.96153128640153 3.3743013763150285
2998 4.327469650608351 3.510699049883255
2999 4.36820324357136 3.4443650095243137
3000 4.115924391504955 3.504354949402443
3001 4.401289511318144 3.344844102261492
3002 3.906150493621496 3.402899126777653
3003 3.6170791285761124 3.377198856453118
3004 3.7504860000364366 3.21474442578117
3005 3.7337230506845382 3.2033570644741
3006 3.9523991020199265 3.4723106927753227
3007 3.9049248207509035 3.436460485123817
3008 3.7845829290232484 3.1881145639527255
3009 3.6928167902738154 3.531271309843295
3010 3.665221910027981 3.3723324105618264
3011 3.8262147074563884 3.3639148080205388
3012 3.6003968823922214 3.366984120505387
3013 3.676556115116841 3.33868956694216
3014 3.809955850632472 3.41160708259051
3015 3.7947961131135552 3.2742363708880764
3016 3.7275601898459114 3.473486074296764
3017 3.82570469797436 3.3039487954958044
3018 3.7412046927671287 3.2615652561850155
3019 3.9957042420814433 3.4031707104574864
3020 3.8298369042919016 3.4705152598025157
3021 3.830634373000585 3.3690324992176857
3022 3.723826791597711 3.2228824840432386
3023 3.667020346762162 3.6155321933256133
3024 4.599897522130288 3.6511234949626292
3025 3.9224706258775823 3.4899071768661063
3026 3.8206909279073438 3.499102676781328
3027 4.066060711452743 3.6402075998311334
3028 3.6129146873278404 3.601495450893131
3029 3.880931503607646 3.358297549027361
3030 3.9189368628164223 3.6006317512767296
3031 5.408787101804153 3.7549929882660553
3032 3.8313027683587006 3.490675246804011
3033 3.846138481483609 3.5664057840343193
3034 4.09885831910524 3.4120144150428127
3035 4.3212609712983 3.5261454844338114
3036 3.898550089414533 3.34088218230316
3037 3.731785243805558 3.593705000720088
3038 3.737767412077806 3.348768640635331
3039 4.4919800617153385 3.7732148767355174
3040 4.089934254493216 3.497859962537177
3041 3.868955325142527 3.447814028511571
3042 3.991075552328529 3.3616190285514937
3043 3.9413564676706074 3.3564520800162727
3044 3.940940900341674 3.3548238724818957
3045 3.7373779869607637 3.432317653124552
3046 3.8462606288862737 3.5480226041245295
3047 3.8611446721097695 3.5830179729036806
3048 4.005039602232813 3.5064239641094694
3049 3.8829482032868805 3.318290035015814
3050 3.6540984437994317 3.503626355304763
3051 3.808444217967408 3.3817166043161078
3052 3.955344561213281 3.362406394468793
3053 3.9843134785954946 3.620217791919464
3054 3.651245143231029 3.477120172022448
3055 3.910551303435014 3.6291281370789417
3056 3.7811923439896837 3.4592762224909888
3057 3.9475364242989497 3.629002662058369
3058 3.777337571998389 3.4814718530097326
3059 3.6481719358708657 3.372738456519681
3060 3.8539805274169354 3.5731958202803065
3061 3.946669070047034 3.3236455709093646
3062 3.933369414536197 3.4861563800811237
3063 3.83808549762837 3.6187500705671924
3064 3.904837548536512 3.4162257971251946
3065 3.903523362226077 3.367580287653456
3066 4.175378970607927 3.656202523619581
3067 4.1934956822351355 3.5859382414205747
3068 4.035988254539821 3.5203698712820555
3069 3.9106471503860054 3.599709392081213
3070 4.033748428485514 3.383399680650606
3071 3.571344625440948 3.423543305024823
3072 3.731300776999803 3.3583306863268403
3073 3.7726827785248873 3.3830869091047684
3074 4.071252406696383 3.338816623104279
3075 3.907930303178638 3.506264936991008
3076 3.7793464046081966 3.5223448906599417
3077 3.958500477320148 3.5704576232658627
3078 3.6556163045518755 3.3624907016873564
3079 4.211829866684347 3.6853627377023814
3080 3.7891107278437492 3.517616748141678
3081 3.6966963637224435 3.281313932548855
3082 4.014431421698853 3.560414832265927
3083 4.019484741424867 3.36758952020631
3084 3.9041520094723583 3.557067575561413
3085 3.826017064282673 3.4063085875265022
3086 3.7374052737396357 3.4338220542202413
3087 4.0012989672741766 3.683948430996621
3088 4.094415077395242 3.5894682405800524
3089 3.7796371364049075 3.3365298214746857
3090 4.086159264919279 3.5395319094336695
3091 3.8339244881746466 3.4402426427298396
3092 3.8904930129555932 3.362444549841289
3093 3.999792462139098 3.563752305229625
3094 3.83968127390925 3.547485110220699
3095 3.952437774485384 3.376667047953115
3096 3.9114616603121797 3.4731484888567414
3097 4.0494715142629465 3.690345916318901
3098 4.147522301088768 3.6022095887744254
3099 3.911200269583008 3.540256932465954
3100 3.702012570688899 3.457548286424753
3101 4.251751005826096 3.4560788911694784
3102 4.022204381686346 3.4889959573342164
3103 3.699873814210012 3.3896126244972193
3104 4.046149646936963 3.593630061055546
3105 4.119871442420523 3.4428798954354063
3106 5.248521588990324 3.5383208364314966
3107 4.254060424327318 3.6444903650131004
3108 4.077551551297994 3.6284325850882992
3109 3.8775496347776226 3.687423659756441
3110 4.022416705761811 3.641319525617623
3111 4.04142243486926 3.6504284733761323
3112 3.8904833979396836 3.317862517937675
3113 3.6287606137467407 3.5328162605304794
3114 3.9192021890691344 3.705729443198232
3115 3.9496641560170827 3.303753901008103
3116 4.119526614410084 3.4766762871804104
3117 3.876200366562451 3.5930958254813583
3118 3.9085532375451013 3.588981973660259
3119 3.629233405365885 3.28587141541162
3120 3.9349142855321055 3.4088144371054896
3121 3.7668471854923014 3.467542306076438
3122 3.921733130997529 3.6206278961268596
3123 4.212151676986988 3.475590362758433
3124 3.6803610338618005 3.271757415386591
3125 3.846392006372024 3.474357561843994
3126 3.836468772822677 3.26522098204029
3127 3.689497694849867 3.422055515581398
3128 3.544420032779029 3.3500806926675124
3129 3.773167646415984 3.324035823996375
3130 4.068811117815056 3.3577875135176893
3131 3.696001040570519 3.3779973907331224
3132 3.575743364635401 3.3065504263578465
3133 3.611364148164459 3.3723594963112333
3134 3.847896268021455 3.4502913933792754
3135 3.759599023953135 3.3031751983896958
3136 3.6946872246096145 3.2746068815446083
3137 3.8553605090353544 3.5719610522627576
3138 3.5066381852690203 3.4238246512096615
3139 3.9366745394804936 3.271690060440661
3140 3.793510691749243 3.382470965613382
3141 3.8247974222328116 3.3585062259552925
3142 4.047109559107345 3.6313130525554316
3143 3.754647221406259 3.4688399589723145
3144 3.8666885832132727 3.4144411781428463
3145 3.69618973012086 3.3312097858594565
3146 3.994688970785897 3.581886812968621
3147 3.7404859661685124 3.5328518464541454
3148 3.8297699678892614 3.5594581368258473
3149 3.6837220955289736 3.4605003178948404
3150 4.172339163307364 3.732526937112266
3151 3.8865059912435456 3.339040350988242
3152 3.8432428659572104 3.514060928660218
3153 3.473268670269149 3.529660671837891
3154 3.7071170813716185 3.4010570059239673
3155 3.7128038484652026 3.543205373886281
3156 3.770831817685199 3.3018345662430173
3157 3.447136924431639 3.1727703130416742
3158 3.7316046650780836 3.4458497704151028
3159 3.672001958985871 3.179353294245336
3160 3.8018766967941056 3.43975978400516
3161 3.714668514483386 3.281042895932394
3162 3.7249274187493233 3.5125572236260147
3163 3.7304405542638954 3.306168695022673
3164 3.770284617078311 3.590757064695906
3165 3.6958900674156396 3.373084872451637
3166 3.7617441064849633 3.2908100247618077
3167 3.9446902994041264 3.4196756811370315
3168 3.7919616904159335 3.498604334323362
3169 3.775640723598841 3.428597195688884
3170 3.7675618882458473 3.58445338223379
3171 3.7015114734649015 3.3899797482698704
3172 3.8721250855370215 3.268049114996326
3173 3.6114539615999304 3.36883133781052
3174 3.799833259908769 3.253312325354272
3175 3.8554325494867023 3.432973216365251
3176 3.9047088478039784 3.434272204760301
3177 3.734855377935263 3.4234888256085916
3178 4.069544844918365 3.4330669703527357
3179 3.6800374477687012 3.366227711627168
3180 3.8097080001319363 3.435521394530337
3181 3.8589699418952623 3.40764829600358
3182 3.8687535105826534 3.6559367368729294
3183 3.7664943766434327 3.562457443447875
3184 3.820324168150499 3.3206504522340556
3185 3.692945717376977 3.449502758425677
3186 3.885813138316048 3.3012415782888973
3187 4.045599073320875 3.3702573808513523
3188 3.841124289621835 3.4748342510749564
3189 3.7781750936656597 3.433425810387999
3190 3.87026640126612 3.561462327575294
3191 3.8061004745414775 3.287608111001937
3192 3.9443948501349704 3.387885773699378
3193 3.7585695113632456 3.195603452806544
3194 3.7082127219323127 3.528867935398294
3195 4.698452008491202 3.6439196544796055
3196 3.7297313020122242 3.2550632623801823
3197 3.8375709986951434 3.4448718020988847
3198 3.932514842365023 3.3335879767656262
3199 3.790736859520945 3.501524124021935
3200 3.720887032478329 3.4054545382679002
3201 3.85136988430861 3.4523780502899943
3202 3.654134295228907 3.3259638605543254
3203 3.8576799956571968 3.4119214322192093
3204 3.8079246978295447 3.6248460581760598
3205 3.7740530104835712 3.5092534297228464
3206 3.591599193482322 3.2791381100575365
3207 3.738422612474862 3.333509711205202
3208 4.463197051314643 3.6024152102317912
3209 4.906125358821456 3.43291436177835
3210 4.54157863171036 3.534502796856072
3211 3.9072955712538358 3.3776120980724844
3212 3.9451877438933667 3.353017708670175
3213 3.7659567533687213 3.6382878519977333
3214 3.807713620022065 3.335721294804125
3215 3.849819843551935 3.4708871948608313
3216 3.813901364134939 3.3029680672291697
3217 3.6795983431286685 3.391791074746196
3218 3.7421109031116493 3.3337667174221077
3219 3.864976065704955 3.568229614430202
3220 3.9326417062802537 3.6348550145927367
3221 3.6669681645048673 3.4065712224234406
3222 3.6868825750044625 3.304047838063653
3223 3.6427238220234077 3.2851723483335977
3224 3.798744829059298 3.3600924817067415
3225 3.6870986220104447 3.3173488286870487
3226 3.8711490536675712 3.5099460422264133
3227 3.8506528422774866 3.457864557777275
3228 3.7255882611141895 3.370794034198698
3229 3.774154157532639 3.3973505640960897
3230 3.692790264637425 3.397042309876544
3231 3.858008374772189 3.603478459745107
3232 3.599966391988632 3.4547802184058716
3233 3.7457310738324883 3.300468981680566
3234 3.7972128227737176 3.5093666637412015
3235 3.9844935811152404 3.2810122227568965
3236 4.040242944263116 3.6148721456195814
3237 3.9022948345267747 3.4883789287940288
3238 4.007978799681676 3.442639365784163
3239 3.9693140255705095 3.2804555754907483
3240 4.870064750691532 3.4319988004896396
3241 3.760661095250996 3.4381149311141677
3242 3.90073402621046 3.3643421052328817
3243 3.744274263630742 3.6796857145361694
3244 3.6618423884929268 3.3633359495015807
3245 3.724930413705507 3.358332855240081
3246 3.822979229641216 3.3987470907401
3247 3.8879230600025303 3.2875391584963496
3248 3.8579142165478935 3.35365959925583
3249 3.697755484628058 3.5037601851714646
3250 3.7488430934203323 3.345029242860575
3251 3.9166137883541157 3.49363497265277
3252 4.032663078722088 3.4551509128610123
3253 3.825973122975252 3.563316648338864
3254 3.806008138895261 3.5224391795785306
3255 3.8211145318322983 3.4408949763745436
3256 4.085832770655666 3.2623613771452793
3257 3.8082266171488675 3.334581171090928
3258 4.299058413260595 3.367919796143142
3259 3.8807286088085817 3.2940156147982003
3260 3.892232983118308 3.2844150817776296
3261 3.7638081844346547 3.248007000022956
3262 3.782893565002184 3.4367972349502764
3263 3.7597645030439937 3.2752042064094877
3264 3.72838941153937 3.269424341085217
3265 3.8432098344616255 3.4317240342946493
3266 3.589407280167091 3.703820205458437
3267 3.9719762805484273 3.611085628352715
3268 4.035862644044769 3.2553975288341515
3269 4.007804632329395 3.4086653328413474
3270 3.888587835900949 3.4803714802501586
3271 3.8846144089505996 3.4752825483570238
3272 3.7938304265536487 3.2709637063573456
3273 3.776505984459789 3.3368877994848933
3274 3.8202882698785983 3.253982528808042
3275 3.7211974521487887 3.3153130448473505
3276 3.872179205519096 3.378382419743798
3277 3.738067856089569 3.3784283912332342
3278 4.834642504824323 3.3520595535667677
3279 4.420507001558647 3.3645026333093893
3280 3.9527637734221917 3.282442835493977
3281 3.762189834967171 3.3888801319157142
3282 3.7086330587656007 3.3852202280455446
3283 3.914504628807158 3.403224998498242
3284 3.8944924497387383 3.595218792238952
3285 3.715911566345679 3.4251672380245637
3286 3.757428811846442 3.396213387213455
3287 3.8598314323598277 3.3070412583165107
3288 3.7962717176785383 3.7711233329671976
3289 3.8167660362697795 3.3378929410725555
3290 3.9883460680914626 3.4599120268481345
3291 3.5417991684175307 3.28651029621953
3292 3.879241402731752 3.4646446597258063
3293 3.932782949960306 3.4525991309437023
3294 3.646589214287506 3.4530377102401397
3295 3.763099957656517 3.3547674005980634
3296 4.02616529710055 3.402122359629008
3297 3.8147832714613568 3.4928679619997487
3298 3.7954432919668393 3.370436977226303
3299 5.067874760705014 3.520006492857083
3300 4.398374833283437 3.3990995369754975
3301 3.937784726684287 3.3563490443793365
3302 3.7426808341843003 3.275075322139677
3303 3.6387237455299077 3.5058285164111083
3304 3.990103971873169 3.4980185308825
3305 3.802482521460727 3.3331404404566256
3306 3.6573117459978333 3.2284524961702004
3307 3.8276741178844245 3.3866709050230526
3308 4.040828767878414 3.385130967001571
3309 3.7347229143444727 3.3811423666946565
3310 4.412563615165478 3.3747879044288593
3311 3.5941882821211792 3.4843018917688853
3312 3.951365566285724 3.296303681909882
3313 3.6907688361474773 3.2702106425215427
3314 4.1338313598106025 3.4130405749397466
3315 4.1365107032392725 3.4118880986273292
3316 4.182830668539066 3.374103984371845
3317 3.948629209262292 3.2106959923335268
3318 3.9572880452520427 3.3691680027026027
3319 3.9359882300944222 3.2891991552270485
3320 3.820147326975537 3.3762741451407168
3321 3.555113079777987 3.31001955547696
3322 3.8266133419622865 3.2391951741704887
3323 3.707125477167693 3.4846536507860084
3324 3.8996205988078456 3.3475893594553625
3325 4.038912618943969 3.5591687318032146
3326 3.616723017780556 3.6434092716396496
3327 4.5632310055549254 3.4253125956436623
3328 4.477172637628429 3.480448207444817
3329 3.854652366995016 3.500191613184501
3330 3.8064004324117646 3.4717711410394774
3331 3.92913573761431 3.330366177277098
3332 3.9092374595590638 3.5065147749616252
3333 4.063775282109514 3.541195052607457
3334 3.947256908569131 3.3169864556664015
3335 4.39564869846762 3.7081739527184197
3336 5.54190984280432 3.39850265286583
3337 4.915705097117042 3.3775750081648637
3338 5.057432538728588 3.4127075749351983
3339 4.414206808854362 3.29570097745093
3340 4.849146608392315 3.7362873227729496
3341 5.283394056306116 3.4358506771894852
3342 4.068116954791296 3.40649753635704
3343 4.497963507949212 3.3002241689374716
3344 4.578359458681722 3.266078647322183
3345 5.221577419811494 3.542644206161723
3346 4.561098036270092 3.3860057851726255
3347 4.367026559006026 3.400955362758731
3348 4.748923006685839 3.5282500703917643
3349 5.19545256544864 3.459566397867557
3350 5.817767840954251 3.503098544797208
3351 4.4631244385699596 3.614549979334519
3352 4.8389860486822345 3.384070924753476
3353 4.567858892258433 3.338400461983441
3354 4.815129754829169 3.633626461374685
3355 4.31485624534717 3.649705014940425
3356 4.527629108845094 3.3338887901543717
3357 4.58727857448434 3.437502322511476
3358 5.064606665006828 3.323830218425113
3359 4.405749570312216 3.4188354566821477
3360 4.607849358625793 3.371570851692602
3361 5.002056468773313 3.6761778168705375
3362 5.561964349507569 3.653847235666305
3363 3.803203235265959 3.3648982121882667
3364 3.8328141602309067 3.275407615391461
3365 3.6743068956563376 3.3422654675077306
3366 5.252054071363218 3.6917849783868597
3367 7.838386537031854 3.8323411040990383
3368 7.474873574540201 3.91011271763878
3369 7.06097607219443 3.766410145202708
3370 7.17448905281367 3.845481211736982
3371 7.711418586346556 4.154263712261699
3372 7.512033978497196 3.8506761851522904
3373 7.575839399313776 3.8473438312562696
3374 7.772041009285049 3.849095414082871
3375 8.225603289309005 3.721204709968659
3376 8.005721366469327 3.842881587600194
3377 7.676546544644898 3.806156727790487
3378 7.70714493059851 3.8089673969926765
3379 7.900726610224845 3.6568598284305796
3380 7.997893430892331 3.704176878232999
3381 7.726407897473107 3.744772885843366
3382 7.888261479601394 3.7647752316483114
3383 7.989652858111354 3.724051168634261
3384 7.886334449033043 3.8170879694096125
3385 8.006881799920095 3.842439797707056
3386 7.635770403389579 3.724297247865988
3387 8.004518264406522 3.9129126932340816
3388 7.621476229122714 3.8245577473804353
3389 8.126406596149858 3.951308704906042
3390 6.767980825582975 3.7103765044118773
3391 7.793285084476107 3.8020143237680837
3392 7.725044659009994 3.8021743236927295
3393 7.512341350722093 3.962439718872356
3394 7.033853371752583 4.10334840205541
3395 8.095580367609553 3.6074411456110234
3396 7.690159340576549 3.8161546126473973
3397 7.642493809558088 4.032172669242169
3398 7.1499881407962755 4.036579166760403
3399 7.920339612984891 3.94535428705859
3400 7.43604921223579 3.7544249066035182
3401 8.328941422608594 3.8319781267378112
3402 7.574329421459132 3.905939987638209
3403 8.329439349944753 3.9389339617421766
3404 7.399961216408116 4.116741796067973
3405 7.758161533725958 3.894144624196277
3406 7.865093968409319 3.948976016532166
3407 8.113925087295508 3.6603167794644467
3408 7.801901193828068 3.8078990312005505
3409 8.150234096322494 3.890832997714615
3410 6.096248540439485 3.6650708013571016
3411 7.405475538734075 8.273041966656676
3412 10.331402287644384 8.137164290953246
3413 8.7163390952087 7.482648809825981
3414 8.830570386626517 8.675493492388203
3415 9.71115655125421 9.799057128739816
3416 8.808266559269537 6.468850113649224
3417 5.248959322677555 3.481189533475059
3418 4.729149212862635 3.3203988117468475
3419 4.384235760611598 3.404460398473369
3420 5.055650407877193 3.4991185336469415
3421 4.168062717497946 3.4114021709052422
3422 4.297901549377675 3.9871655535263506
3423 4.73162608793886 3.4932733905994455
3424 3.7913636933952195 3.2372929703239217
3425 3.657517239518904 3.33592113501163
3426 3.7628085564520846 3.4339399673710096
3427 3.657992258516609 3.514103628538515
3428 3.6556617266073723 3.472648196905121
3429 3.6811208881428987 3.6821692026838644
3430 3.7638374822589835 3.392659220077407
3431 4.213314384544381 3.3424311486446663
3432 3.786876289998781 3.252806400907042
3433 3.745013165075491 3.3893387521572205
3434 3.834224974901572 3.446536334738715
3435 4.133327571780124 3.4721717857088406
3436 4.043358337372349 3.613253664237334
3437 3.9097464771302146 3.3549471027789024
3438 3.6374274054128932 3.375921622395684
3439 3.519636728274729 3.3574222169314902
3440 3.7043755268472487 3.398753047779752
3441 3.7963557379093484 3.369869254072982
3442 3.825485671689694 3.32775135371311
3443 3.596201443726077 3.559553291308476
3444 3.9185876983421637 3.4523815307256194
3445 3.8069632844250205 3.4104651651188904
3446 3.83660716471648 3.6031722874193632
3447 3.8699902401757984 3.3555965882311996
3448 3.9674598872811617 3.344285922356618
3449 3.873790375994591 3.525533279868607
3450 3.7190564947831004 3.362801623584729
3451 3.8667156953765773 3.536806242631338
3452 3.8989163250698757 3.3267606394788323
3453 3.9848437776441643 3.376886654333593
3454 4.030370360929864 3.377039892623656
3455 3.842722556232785 3.445800034056693
3456 4.296493766821685 3.5162533203077495
3457 3.839268168122068 3.3910362299900894
3458 4.606374492650951 3.489463179750504
3459 4.224245295513208 3.523344889382532
3460 5.42595892750599 3.6508015207382742
3461 4.4907212839569635 3.567222371800199
3462 5.17966953491485 3.478682903367201
3463 3.9790200276705385 3.3796030429533266
3464 3.649175666970956 3.3646411262065232
3465 3.6791938589007547 3.379498448332632
3466 3.6878261777861416 3.313288914581051
3467 4.004900490579128 3.3849324001237733
3468 3.8710285156273816 3.3689289043696222
3469 4.625276495914782 3.6225594928459905
3470 3.776612457597015 3.3953370110345538
3471 3.9586649633195603 3.5794445724318096
3472 3.550581365456736 3.4938361007314382
3473 3.7859697878313705 3.517908902013856
3474 3.8828346534783447 3.41174719636264
3475 3.9712661916074006 3.5124507257149458
3476 3.7374242759062772 3.3239200124772985
3477 4.0290903118611325 3.233657943099521
3478 3.826449885480897 3.4879936557292965
3479 3.758098774202815 3.238987373167437
3480 3.8241889573524595 3.4587598443784917
3481 3.7780431733550928 3.3505712741156373
3482 3.8565897193818577 3.535652204950875
3483 3.8471430149140162 3.3249378307458346
3484 3.814301306244177 3.3074962108159593
3485 3.8356647378687794 3.419266476380949
3486 3.7511832931845097 3.42853480397754
3487 4.080092426469605 3.2932924541435624
3488 3.8952707918218126 3.4956094536042244
3489 3.8404556656427373 3.481623848348199
3490 3.878788349595725 3.4300992111460786
3491 3.8561718416493864 3.334687662693305
3492 3.7129694476778687 3.3654763925749034
3493 3.6992692419814674 3.3158406031866092
3494 3.710739082958374 3.4647214912698114
3495 3.8209005842355688 3.3354934139833277
3496 3.9365601129060592 3.496337343194315
3497 3.6020712574203593 3.558033257547459
3498 3.8861134478459847 3.3380549675739855
3499 3.63638190839178 3.400512356649133
3500 3.5689095777782924 3.3871714343707624
3501 3.7201895094020454 3.3665380329205314
3502 3.695762067029307 3.262476131012098
3503 4.324249952820215 3.3115495250774725
3504 3.702516977126652 3.3481634114319636
3505 3.6927017133703566 3.207959743443926
3506 3.802547620225292 3.5570649069705795
3507 3.7743128657385747 3.5472672860579637
3508 3.8588763843670053 3.260951584107099
3509 3.8842404989740356 3.4392570387340635
3510 3.864405679915952 3.3000278476870437
3511 3.8954495014674717 3.4777876011987687
3512 3.8743541528334555 3.3860130972789193
3513 3.6918184011101083 3.3376309545501304
3514 3.904333094628494 3.541751064618345
3515 3.7060756070466745 3.262659789212801
3516 3.7346105071636737 3.3367436952411
3517 3.748427663194894 3.164078823788048
3518 5.019706144600614 3.426603588814682
3519 3.665041591179256 3.422371770571213
3520 3.8549657527499943 3.3723132195621672
3521 3.602715570014705 3.447151097573802
3522 3.6374854266703838 3.28919832613156
3523 3.7246723655759673 3.260709947581651
3524 3.6232972590396137 3.375237927994418
3525 3.968327777626723 3.587211366217946
3526 3.8737085315964577 3.292722724098732
3527 3.725619815951425 3.6398306309336133
3528 3.575405216735355 3.4298287289329776
3529 3.8086772840528194 3.2799590784146466
3530 3.7751930908788713 3.4019824904310036
3531 3.769713766176671 3.281314698245647
3532 3.978938680347334 3.3909381763937305
3533 3.7835892254654095 3.2100889851163203
3534 3.6650087562239206 3.3780246797590876
3535 3.6439350366084513 3.1669149782058184
3536 3.718944544811246 3.248721993271177
3537 4.397078905387785 3.4825239943174973
3538 5.024255319361993 3.509207183445752
3539 4.562972525968744 3.9897298495951956
3540 4.256672030048258 3.5122633394430944
3541 4.0143889122343985 3.332628689874803
3542 3.9002490605999314 3.3703325958794066
3543 3.821031650214876 3.2515096931123986
3544 4.825792234701913 3.6051991021901815
3545 4.898729063622787 3.3110984389387936
3546 4.802079665233049 3.5470963257745094
3547 3.7050998715364 3.3743407038718956
3548 3.8482523300273677 3.4127497365782204
3549 3.734888613571089 3.4088078981124066
3550 3.889307223094839 3.558947268186515
3551 3.7440986105113017 3.1509420599054287
3552 3.707114131179963 3.3924658553516696
3553 3.8512740889765595 3.260413229984071
3554 3.903955043682505 3.372139913645404
3555 3.8397655679335676 3.2502283909974277
3556 3.7620773470422577 3.4181827781191805
3557 3.9550276929190114 3.3192614013284363
3558 4.054268626060678 3.2416218034359825
3559 3.9998604815107863 3.338579190724598
3560 4.473781858501514 3.514331460029992
3561 4.000286843986119 3.4065096145205063
3562 3.8269127363592395 3.3406975704118373
3563 3.739463112894634 3.418343882361162
3564 3.7743224294430675 3.2578403887551413
3565 3.6307776694980203 3.363738430997392
3566 4.011184610534892 3.3534425029313737
3567 4.081596398957418 3.3452943927858745
3568 4.530035841894835 3.5938058965998443
3569 3.938138066019719 3.3294343043434016
3570 3.8282077146168367 3.4582906744130852
3571 3.770760140633659 3.449238572561305
3572 3.926732930458801 3.3681038123098435
3573 3.9727723753020694 3.3791939868157974
3574 3.758699831589524 3.3329833641863864
3575 3.8164735564497607 3.339366249260806
3576 3.89060039069338 3.324158340258529
3577 3.5895913293873414 3.2713340133553057
3578 3.930402755308405 3.1910734998491073
3579 5.471807809713738 3.325982606145163
3580 4.358577112031378 3.563753263249316
3581 6.135923691365704 3.695851561968697
3582 4.734046950311431 3.4841845074803452
3583 4.18455257619501 3.399272313091696
3584 3.8180297885709544 3.456603598960402
3585 4.445706598307536 3.6863659914515026
3586 5.236211568526674 3.3620191305683975
3587 4.227935142045111 3.545477769374989
3588 3.981193967684301 3.349964771087646
3589 4.309276925504102 3.467722880442205
3590 3.7283694910723413 3.3470046327668146
3591 3.715026027367355 3.278252010334902
3592 3.793266076134332 3.4992402744186393
3593 3.8983738792316447 3.339578893182594
3594 3.950694907679051 3.468010713895025
3595 3.9700979424056335 3.501078028874181
3596 3.9107132737803796 3.272870840324073
3597 3.837422601976381 3.4285281354044796
3598 3.921485644528841 3.416953816504493
3599 3.894297813586802 3.4443155297522967
3600 3.7222840156273986 3.537502535957018
3601 3.926237390178242 3.280321775946386
3602 3.879782985334202 3.527689771594511
3603 3.7420529621614333 3.4808057887501933
3604 3.763921637578489 3.433123215663381
3605 3.90630514049029 3.4771258531268545
3606 4.044620873021346 3.2940955003421144
3607 3.8616639188577486 3.53477074543138
3608 3.8132221533845594 3.3914250880976815
3609 3.7455151943865026 3.2622643940632035
3610 3.6629915554154113 3.453086298561466
3611 3.8108195335094406 3.3574509664956427
3612 3.7659970018945828 3.4256085922379516
3613 3.7847374044343 3.306806939888781
3614 3.9386155464762465 3.290284246200728
3615 3.8056772673184573 3.374795804112257
3616 3.7851481476143194 3.3479534209854056
3617 4.0486032667347125 3.4846719733373335
3618 3.9169144985732296 3.640444785285546
3619 3.905597454379265 3.372596927763467
3620 3.9499222032921426 3.3926022283648196
3621 3.8465692457798606 3.365126796337586
3622 3.668285021825601 3.4725108793004846
3623 3.9338124230247704 3.4624401032142322
3624 3.734098380274086 3.2107797495399946
3625 3.649922777201261 3.380853549014478
3626 3.824417850865367 3.381145119825604
3627 3.799015861593513 3.187310051047134
3628 3.7887693027439924 3.3851929279684536
3629 3.852657725878095 3.415978111659861
3630 3.7686184624563097 3.306236461444952
3631 3.863906458106163 3.298640961106998
3632 4.029538848864331 3.5563317985461875
3633 3.8020371255228205 3.457376138176197
3634 3.9036907991127228 3.3013440433621914
3635 3.83742602848058 3.398253378687918
3636 3.696917295481695 3.40740605351705
3637 3.817246397226139 3.3855787411331675
3638 3.8410095051440374 3.369221812949555
3639 3.576672493463191 3.293404180612989
3640 4.042735767557247 3.5025599656582824
3641 3.8518794071035223 3.5356952876817505
3642 3.796240605746856 3.401428075853378
3643 3.741231614868435 3.2173228286441304
3644 3.684867027667142 3.6303279381841955
3645 3.8903265944327927 3.308230872378716
3646 3.7947542615980487 3.4435797005448627
3647 4.075379293268546 3.5158484980512976
3648 3.9293407577686073 3.326989195053228
3649 3.7113293636015765 3.47889468476079
3650 3.756697639208447 3.2668132128240517
3651 3.851184949790662 3.3021462712930862
3652 3.783008976397064 3.3755993597986707
3653 3.906804731053194 3.281702841238535
3654 3.96975288472758 3.6747467604627575
3655 3.7555475363850803 3.4113824880503527
3656 4.319269966089395 3.5356377128263543
3657 3.952134603444228 3.748829796772117
3658 3.8226348460595028 3.3636986872933625
3659 3.9043327507245027 3.4944009046254374
3660 4.104221360781435 3.586741116415817
3661 3.7766661885469364 3.4248553318416763
3662 3.7509832697788035 3.494833830433309
3663 4.053454537137224 3.5441392473131708
3664 3.6788557573263385 3.292511572105621
3665 3.683858041795115 3.2985465585013247
3666 3.8099140350343275 3.68329118364605
3667 4.018433008240095 3.586483052640041
3668 3.738637213764745 3.4099857617781617
3669 3.768834713545648 3.2779424970916264
3670 3.8536448236507224 3.457403485500316
3671 3.9478648996286494 3.4013614247106085
3672 3.7376010493718614 3.4739460797411117
3673 3.81917819146536 3.49274265203266
3674 3.983281510279483 3.36142693640769
3675 4.644257567877517 3.552823176328657
3676 4.519670900364125 3.4937764634971464
3677 3.979607071774733 3.311945656601798
3678 3.646635953592799 3.4323211890283902
3679 3.7349937666061255 3.404700382747717
3680 4.001503550817287 3.5250268490621797
3681 3.900373032275024 3.620438424164921
3682 3.8099355759846145 3.2647995168977624
3683 4.029260499217465 3.3057673182984035
3684 3.759064584864765 3.371372689536168
3685 3.8748238967839526 3.625857666962457
3686 3.9602776914388995 3.266553219527434
3687 3.712673842442614 3.3233922952645734
3688 3.775701627869684 3.4300858638841674
3689 3.906200284614161 3.4323185039437125
3690 3.8302132930368056 3.5387493324496107
3691 3.9250098809215657 3.304285902469426
3692 3.641207524098011 3.5159113812019016
3693 3.8553830188695977 3.2843047498830282
3694 3.864855120152006 3.394021233693759
3695 3.947346495815487 3.186315882559152
3696 3.8553344016003916 3.3685248411150424
3697 3.9323246258175715 3.472013687358515
3698 3.9640584058453143 3.5099249069790095
3699 4.229202725410699 3.440760596541452
3700 3.902349443282616 3.5309183064094096
3701 3.9442375416019355 3.3219769480972063
3702 3.8579440056282355 3.5405269424431953
3703 3.4914684824331683 3.497939834975486
3704 3.747405036344524 3.3307646799716095
3705 3.661066967144127 3.3571460210227366
3706 3.9446267591376802 3.4570283796580292
3707 3.788088483173005 3.367767709115939
3708 3.874232456869763 3.385457903039569
3709 3.6550397572473825 3.387384338375388
3710 3.5030418623796273 3.405856458266636
3711 3.7755236323710135 3.435439300162419
3712 3.796906944701936 3.265092319328201
3713 3.905152801495035 3.348197183399247
3714 3.8050533359622922 3.293663989500132
3715 3.828545997456426 3.3947271133079973
3716 3.720512447670592 3.5151536542879627
3717 3.780469837809794 3.4706120453947893
3718 3.8385429208015234 3.4803189210745504
3719 3.7852423750168476 3.4626135461755903
3720 3.9203953158737965 3.3405937275597006
3721 3.7863248735765738 3.439276761732717
3722 3.812882141853725 3.277354346738877
3723 3.7962137999082044 3.4703279013256862
3724 4.670383808247022 3.5610920453820802
3725 4.844256444692823 3.4566915757139696
3726 3.7534586678377386 3.397015928787724
3727 3.7721569649281927 3.4295015668440048
3728 3.9145481695990965 3.2960936498401847
3729 3.90017854055645 3.360249218923062
3730 3.7112099995374224 3.4011825744909334
3731 4.025997052908775 3.363827791021181
3732 3.6009318744034826 3.176197620704496
3733 3.579165345493253 3.351603856444363
3734 3.7440784023209983 3.2497121991490303
3735 3.8661833215251606 3.3498702949758896
3736 3.785248320655622 3.357340464704074
3737 3.8267256040008846 3.4273034558024125
3738 3.794755080674943 3.4177875055674125
3739 3.68365534629555 3.3577082657372035
3740 3.8494035130900692 3.3292167649627755
3741 3.730164407359488 3.298551295401659
3742 3.822264682559735 3.366357613280127
3743 3.6976140788096115 3.365293493708869
3744 3.7779385102018406 3.3374422424504453
3745 3.7282378241821625 3.4306579308551806
3746 3.7517566813375294 3.332753056269658
3747 3.7822365085076433 3.2758873365833137
3748 3.5740454169278917 3.2670493401175844
3749 3.6422616617608075 3.184101265651934
3750 3.9121034004072186 3.3365673466290975
3751 3.729058477219753 3.2921210743907783
3752 3.678048529467676 3.287039334214968
3753 3.728312597222675 3.2504667293134437
3754 3.8341842443142333 3.4144942544780728
3755 3.7791636105731894 3.3539366910536086
3756 3.565997489671559 3.3711975234360807
3757 3.776734439185743 3.36630002247314
3758 3.945665941826309 3.3577329034744854
3759 3.7896216416094686 3.5478981067002318
3760 3.866762387832244 3.3192383583177767
3761 3.7506512927599243 3.2916615925280657
3762 3.7663467425587873 3.3858270448826033
3763 3.7807436086277346 3.369283128011499
3764 3.8117354745348684 3.350178562205673
3765 3.591349393627454 3.37522054595457
3766 3.8998698233549454 3.6638483235722354
3767 3.7290841882519192 3.376936504231831
3768 3.706384741930112 3.510385591015912
3769 3.8816514790876084 3.3001832607600927
3770 3.590267512420811 3.458433004845063
3771 4.032421951902379 3.5691104841697197
3772 3.610078106307764 3.397986645832364
3773 3.5318740220095464 3.268479675892008
3774 4.088312398013353 3.381913689312078
3775 4.111435156683364 3.505748480911696
3776 3.6377425068591926 3.17014527596035
3777 3.6004968567326676 3.334370109377647
3778 3.912178394152121 3.5566503881936846
3779 3.8859433385279565 3.3964874436793178
3780 3.807061055362932 3.4245865552351793
3781 3.6942379870428557 3.4448628817057805
3782 3.9366065266290984 3.352442771414256
3783 3.804638216256986 3.4315326618976645
3784 3.7467402599007777 3.3544964295023263
3785 3.7969794876240037 3.3684700131137326
3786 4.0444383179232215 3.309344194898287
3787 3.9537545187101717 3.6476021463169648
3788 3.8568216626695784 3.246361438127451
3789 3.7461574284816415 3.278689381876785
3790 3.8779988409606467 3.4602561624848964
3791 3.6514545635457614 3.250534728706935
3792 3.75463138908128 3.3354503460088294
3793 3.8118235363457402 3.4122748671074987
3794 3.6830838620705526 3.30809528813234
3795 3.5433687731363337 3.41464015720318
3796 3.6930150271492748 3.3829434112514805
3797 3.704386966624487 3.396857053004377
3798 3.991327226025378 3.2200729665108163
3799 3.72034193293077 3.374229184840504
3800 3.8796421776503216 3.3064517171053667
3801 3.7160008766786503 3.2401222394316074
3802 3.8202203742409946 3.446251620132192
3803 3.9485687616372838 3.437847627419279
3804 3.9215441454985873 3.3905539874867534
3805 3.8177395498102613 3.436530512764475
3806 3.77453552947084 3.4856283123326635
3807 3.643880872098938 3.420314037299909
3808 3.7232002742843187 3.4734789709808034
3809 3.7081677321153514 3.3419250717003397
3810 3.732607865024697 3.4053470726023325
3811 3.9301497891037784 3.399927290912818
3812 3.8158021687456625 3.371008728267426
3813 3.6325547664362667 3.352363214089116
3814 3.7627631356000224 3.238786770791896
3815 3.6821626598501678 3.33949232325155
3816 3.8516270955983423 3.344779163246448
3817 3.657257025750516 3.3974003158006867
3818 3.6264242495065333 3.298328888400854
3819 3.583696770019544 3.4138528323942388
3820 3.5765221646667715 3.413974608422849
3821 3.753854443531622 3.4456357639059254
3822 3.815638894923534 3.268197024494771
3823 3.7220543969074726 3.344865210090148
3824 3.750096946268623 3.2630580226115193
3825 3.5849997331843833 3.34406476078667
3826 3.636417937569706 3.343437794189712
3827 3.5507609188390576 3.5380926159887287
3828 3.8744164044805225 3.384433748950606
3829 3.7105909768208294 3.7426894679313247
3830 3.851879669840014 3.359804215496952
3831 3.8166431408905486 3.316496755702593
3832 3.5678236339702183 3.359326015901723
3833 3.9989855870948823 3.3212526904128556
3834 3.8481863897428887 3.4673943315698934
3835 3.8333174837284476 3.458197773210931
3836 3.8873206822555257 3.335855835159276
3837 3.945526919385678 3.3805041826298425
3838 4.160743109088095 3.428841496705835
3839 3.800603931399698 3.3130338350024533
3840 3.9041405871832273 3.421464604328807
3841 3.893046176293838 3.280661058037921
3842 3.94519900577872 3.4143984009350494
3843 3.90917597959678 3.4414065863324375
3844 3.9991499835720266 3.392300523157192
3845 3.8422977218327 3.3678224236113534
3846 5.098796416190724 3.7185206075943094
3847 3.816354491907408 3.3746177140947258
3848 4.922015182785474 3.58206236761841
3849 3.856807074470768 3.453538707831882
3850 3.675944698713207 3.4457689975423675
3851 3.932522932883087 3.5999092041855163
3852 3.635333130487763 3.3175285169174313
3853 3.835204421147388 3.255740556312029
3854 3.700205102475354 3.3456143976287933
3855 3.8286189906554196 3.4581977156782924
3856 3.8298997402866886 3.2661685213255143
3857 3.6175937559893487 3.55832918935157
3858 3.616112012825207 3.33609875669794
3859 4.449014646153668 3.482630913236029
3860 3.7539938935891786 3.2253332669800114
3861 3.895593808885296 3.3340808316030635
3862 4.49553935861418 4.052271345950553
3863 3.9247810209796303 3.4606362526057377
3864 3.7127024830878432 3.3569195313084625
3865 3.8997123358044887 3.3693479335453134
3866 3.8171478999933344 3.4020749124281453
3867 3.839978562451128 3.6239053546693083
3868 3.578492407938963 3.4345132273024452
3869 3.7927210243021188 3.472492020824143
3870 3.929461824638667 3.3903623426358167
3871 3.9484038919129603 3.4472602257764864
3872 3.503661934465205 3.260395130510387
3873 3.86382652452295 3.3360483576484525
3874 3.6780718036385838 3.487213967875522
3875 3.941777076272871 3.363672231061014
3876 3.573272507438089 3.368292885148956
3877 3.7001409869057107 3.415508156694805
3878 3.7787163458229163 3.4203978256519645
3879 3.757104802052676 3.2596563889032413
3880 3.890785126544551 3.416598412195328
3881 3.996003327769944 3.4060799349223263
3882 3.840670828553707 3.508542192899064
3883 3.7657169288143293 3.329434866960721
3884 3.6238910278299903 3.3666162348992494
3885 3.6986796906043344 3.4625773045285406
3886 3.731236887726259 3.439784899093293
3887 3.752166511898652 3.3703958041345476
3888 3.7838305005243527 3.421576958789286
3889 3.8186300089108545 3.4168091309040824
3890 4.788713056316261 3.331194547121825
3891 3.829387617089403 3.538970463786678
3892 3.7841435752628954 3.3632006951882216
3893 4.8871256199368505 3.50820159475704
3894 3.8984367083221896 3.254921799376653
3895 4.013001406392024 3.4743802471373404
3896 4.3549731327655 3.31543448481743
3897 4.513938395254818 3.3673324563603293
3898 4.906365363761116 3.5211709934626367
3899 5.138953400660423 3.6623163081578225
3900 6.1913996365535295 3.617398559921033
3901 5.087085121735868 3.3094953838256287
3902 5.128056679167543 3.556750324849892
3903 5.311051102203007 3.4344555334825153
3904 4.984717272992366 3.486958859654084
3905 6.123818663757481 3.6134692916186797
3906 4.428036888297927 3.4214556058764214
3907 3.986716173575731 3.3802696719195806
3908 4.315401161126871 3.4497677716452873
3909 5.2115332409016375 3.384269748867424
3910 4.329252445577534 3.4448931598001127
3911 4.39152717546095 3.395436833345253
3912 4.9202225497368035 3.5202995768520733
3913 3.791732874703782 3.392437474715399
3914 3.661839190403616 3.4084418260688265
3915 3.7978292992642704 3.188752458450329
3916 5.870788600903489 3.908170292545352
3917 4.1831444594356215 3.6857534384463695
3918 3.8960044047051667 3.301047280711016
3919 3.827975191810902 3.576944072513816
3920 3.8004085230533304 3.294157687325801
3921 5.050360830180126 3.5870074765992346
3922 4.055809985335834 3.6122351966281006
3923 4.043013945047238 3.397884712168927
3924 3.889372303971849 3.3626629592579995
3925 3.8994422482426114 3.4641455404681807
3926 4.085576453029957 3.5209394104721263
3927 3.6065405613574626 3.5103257438352946
3928 3.901670003768434 3.259821070376696
3929 3.879255553889086 3.3256725829189677
3930 3.781525267853253 3.3522499116974847
3931 3.8774123421913003 3.636827929030296
3932 3.820950454655904 3.3214951063809504
3933 3.9037616247260423 3.3500857426461925
3934 4.068372131834231 3.541106863117278
3935 4.129985644244606 3.429292618292855
3936 3.7680386313882295 3.332987606550538
3937 3.809765229311016 3.4389042844323603
3938 4.396178481706482 3.3702694941759077
3939 4.7041590788214 3.921519569368008
3940 4.376594360931213 3.3522327264591385
3941 4.254284740015766 3.2849199858795943
3942 4.150352160770805 3.541425267691001
3943 5.967501897898782 3.836201344821979
3944 3.850541939467232 3.284196806772863
3945 3.9649007312352516 3.361914772383046
3946 4.6734650489969125 3.5217272206764076
3947 5.311432952643971 3.560828166220746
3948 6.020507041164696 3.6316837668244593
3949 5.432266387266398 3.5877620553550535
3950 5.9256110845339345 3.661100010997343
3951 5.318383687861054 3.6429941114193456
3952 5.622457279974 3.69795901427721
3953 5.600895628335332 3.89000331028994
3954 5.49289987753812 3.3694049810733677
3955 5.055527367676703 3.6552935846978354
3956 4.923939379019289 3.542664641044098
3957 4.546602514910418 3.6553331540352416
3958 4.719170952592536 3.663097985525983
3959 3.7975506535392873 3.389738868373757
3960 3.7965836071079764 3.3541152201586937
3961 3.6837842285358082 3.2661041189295177
3962 3.9078623764598763 3.2234776243076624
3963 3.797120014349667 3.4046213946208437
3964 3.6132167137369677 3.285216866052932
3965 3.964826898174126 3.4421542281861752
3966 3.829126263955716 3.332229806996396
3967 4.0005645074376295 3.228740059594383
3968 3.801767256075853 3.5168629271974647
3969 3.794135836805902 3.3785782151329293
3970 3.8655714332367737 3.4405961259818327
3971 3.5342547610286705 3.2487961506907177
3972 3.8524639698107763 3.304581001558704
3973 3.7754906849570076 3.3091784061557563
3974 3.879718094872081 3.265357189019283
3975 3.8865351819790726 3.4295504977326745
3976 3.938297765435173 3.407462549553658
3977 4.379179658729308 3.4329232273709853
3978 3.6102390568128926 3.3904964763932313
3979 3.8344083705416176 3.4728052058824175
3980 3.860368240655195 3.3882062979392327
3981 4.404794652641618 3.482755917872876
3982 3.6878523809402064 3.3213142700214773
3983 3.6360002152004105 3.4701418462259985
3984 3.862005290572194 3.42512874893438
3985 3.8696404192941305 3.640997316317483
3986 3.7164823947989354 3.385563058032883
3987 3.766156333675315 3.4380115662419364
3988 4.001393964706905 3.346597466387908
3989 3.8657229039650924 3.45183583581424
3990 3.9174646837295595 3.592687357983847
3991 4.290599282204229 3.415155360210584
3992 3.7021604472647978 3.550860742169043
3993 3.8899406160460326 3.579593391646172
3994 3.8583905914390013 3.4666230085910943
3995 4.587187950436954 3.5456062026176918
3996 3.9927339117735063 3.503820525205856
3997 4.098502537892077 3.4920570973267258
3998 3.7297263624464687 3.2747521199802985
3999 3.909535256419708 3.62626663222603
4000 3.635008922267243 3.4259588298719588
4001 3.7593594630016907 3.4974681723732823
4002 5.165105031009812 3.4917754327877315
4003 5.929441673502436 3.987092461154029
4004 5.498113364228656 3.809686201257073
4005 5.42468788922618 3.5032743957748482
4006 3.8936701492061374 3.3218597560442724
4007 3.998560882881925 3.5092210945294737
4008 3.815494092874533 3.319550228900772
4009 3.864611773923446 3.2074446247946544
4010 3.8572629993111476 3.485951055456273
4011 3.694921350344579 3.3255492248038863
4012 3.9364603088473 3.349361778431943
4013 3.5470968554679274 3.353558958099147
4014 3.7325824519099533 3.2594860062515494
4015 3.8456685585023336 3.402598771861413
4016 3.8692812020653644 3.301654357631843
4017 4.089121429497064 3.5249604730443225
4018 3.84812006389864 3.2596739469957305
4019 3.7771076329970605 3.4759925253518524
4020 3.851224482299776 3.301120692935923
4021 3.926772100220432 3.2465669967779385
4022 5.060318380359511 3.4977858324018984
4023 3.6298304920599627 3.4379457326041987
4024 3.970656814355304 3.5521955621833277
4025 3.8796378213737372 3.238167245155927
4026 3.998559721545445 3.511625658884371
4027 3.8141246840351184 3.462226428298022
4028 3.6454155230413283 3.5038920504033886
4029 4.174833803917676 3.3675604544514623
4030 3.98894239180079 3.4227549406891424
4031 3.8012470472826747 3.3779053589929577
4032 3.783428102118381 3.325287998282715
4033 3.8098560899980516 3.3389033841678826
4034 3.719757437696685 3.5872432399479965
4035 3.721742445097464 3.3835822980403663
4036 3.714805381986402 3.3103538243546193
4037 3.835268285196436 3.4727889915650434
4038 3.8614758510397627 3.2426349457693187
4039 3.7875500454610043 3.2367448173520996
4040 3.539120415104335 3.3560107911071575
4041 3.6316709124309248 3.353684032245532
4042 3.8234048253818216 3.4540809896848637
4043 3.7001773121019945 3.2636336854423855
4044 3.5967478809450486 3.649915483816481
4045 4.083387404596074 3.369469842413847
4046 3.6656112531015923 3.522860544882854
4047 3.6658062586798916 3.305006017135113
4048 3.803075567159976 3.270479204102718
4049 3.9436697674818104 3.371578447581546
4050 3.8054036064986922 3.4024037535189926
4051 3.889786649837263 3.462297457152258
4052 4.434930422797999 3.8301739502483705
4053 3.834874220149244 3.453044707158425
4054 3.8029578504320964 3.362484714284952
4055 3.8033864685991023 3.2887421113288946
4056 3.9446414632203495 3.247990488018313
4057 3.9713507001402624 3.552686365367705
4058 4.341944434430819 3.5392812690612137
4059 3.6997662751342966 3.579929052685828
4060 3.858398063205894 3.259933411833435
4061 5.697895038672912 3.75556938116462
4062 3.882463584239907 3.3436216715565292
4063 3.687956469196417 3.257215050941282
4064 4.3521925141037 3.4325818521940605
4065 3.7924922918726147 3.5889354119369066
4066 3.800088652650229 3.591274471388741
4067 3.72395549087179 3.4792538611389987
4068 3.639898422161281 3.2246381541891393
4069 3.6252226230582107 3.3777557244636807
4070 3.56713005280198 3.4290605969887222
4071 3.8709240044569784 3.450237400998142
4072 3.6921569716297404 3.3612855156621646
4073 3.7410958589660566 3.5192065676207775
4074 3.9684227748223706 3.2356178701175953
4075 3.87359011259234 3.3605496896553406
4076 3.8992887038247965 3.3584675558290065
4077 3.742622956028094 3.275374460193138
4078 3.689836451071726 3.409685328961907
4079 3.8814892819373394 3.6822563549002836
4080 3.8075320238953134 3.391116571924719
4081 3.791460576460583 3.454347998203212
4082 3.8928934568422404 3.468916612222491
4083 3.8810365944511305 3.575076117387453
4084 3.7486988789308735 3.4074267770503415
4085 3.7509360628326163 3.2106632160280717
4086 3.5830823152288467 3.367428427205557
4087 4.322293878354121 3.382386096902562
4088 4.0073020843211955 3.5467324745228552
4089 3.7190635831658256 3.2467580007796957
4090 3.8719137938696777 3.3073972086192347
4091 4.428964494552798 3.4858271901553484
4092 4.480245091841465 3.4240295859085172
4093 4.213247295684471 3.5046529784182225
4094 3.8309441513997613 3.311896006731366
4095 4.016016312581629 3.3915538249009267
4096 3.940147563312804 3.385739618303869
4097 3.7385908371642347 3.631748122662482
4098 3.727815779667726 3.653220723148244
4099 3.9029278219610553 3.4706293610104666
4100 3.786600651395847 3.3587407134463994
4101 3.7988305437211674 3.4325567149919065
4102 3.8358669383932176 3.2571117383748245
4103 3.81808951182415 3.3065368771478885
4104 4.05778795010465 3.3654940691227666
4105 3.759962141569731 3.2334897345339266
4106 3.777701851843222 3.3989239524024977
4107 4.337124495626375 3.376718826866899
4108 3.925395699213195 3.561636268279262
4109 3.662767273171169 3.1785311940263874
4110 3.7432524884415033 3.3692087885705524
4111 3.9059011296623942 3.5527505301645177
4112 3.83912119116605 3.2935305241063633
4113 3.596188758763864 3.4293544144403065
4114 4.117286857237406 3.3741320827771797
4115 4.50605690488515 3.512568028891081
4116 4.468166993897382 3.3634366428421094
4117 3.834869285739622 3.3450867415618593
4118 3.8692680087987537 3.4414135979560156
4119 3.8063891194421937 3.407592497201775
4120 3.637226160596135 3.349490641873902
4121 3.817001442291827 3.2759331219944636
4122 3.640042038047955 3.512775692611858
4123 3.4798232244082405 3.353911724873701
4124 3.815580965092797 3.3284155776707705
4125 3.7169839846304633 3.2395659710788367
4126 3.894845699105875 3.3924720755969893
4127 4.010038821450895 3.2321688817586254
4128 3.7369366442250884 3.4620449320462883
4129 3.6508723167787327 3.4435054448683844
4130 3.8143174323280804 3.484709538438609
4131 3.843424604725018 3.2328829268887027
4132 4.391373163440472 3.5426762719290057
4133 4.587944502469402 3.523649569242574
4134 3.658136721355443 3.3610735045460958
4135 4.568914567662757 3.3995316325017977
4136 4.641651174000231 3.3262596673113305
4137 4.930077914231299 3.6146101867738882
4138 3.832664304982191 3.3888587243410955
4139 3.7357642468558026 3.2332104752577853
4140 4.509244536704726 3.412942008245513
4141 4.736535329320417 3.444978483952198
4142 4.479387075446362 3.487762062346296
4143 5.186264940556179 3.750757836262237
4144 5.540080114468299 3.563617263404568
4145 5.061620562059731 3.4859646023578454
4146 4.766756021309145 3.5409341460223995
4147 3.8453521411379388 3.266485189332649
4148 4.902451241387785 3.7387744176942066
4149 4.6336423082730605 3.501646149977422
4150 4.912766381816029 3.7324940164287805
4151 4.469716486938948 3.452664249670488
4152 4.346737090740713 3.3492528756838955
4153 4.321496966440447 3.4704155107464105
4154 3.6724424018404327 3.3437437443450224
4155 3.7209198271766635 3.4292538499502103
4156 3.921434924192239 3.2740151538838886
4157 3.91629132689307 3.3430596914784125
4158 4.682733407872288 3.545837215940722
4159 4.752382101280097 3.385661472876264
4160 4.862745157549746 3.659953180300368
4161 4.01315756152461 3.638083568096107
4162 5.273123683517871 3.805719655472053
4163 3.808934867045807 3.3875551125983443
4164 3.785317439456707 3.3684784792447893
4165 3.91009948948756 3.6578879413823375
4166 3.959021872845645 3.6374423244346756
4167 3.9800130536888036 3.4971826806617785
4168 3.9856159776882816 3.4086299753451197
4169 3.8768119250167983 3.4058312466636216
4170 4.053729458030641 3.5051691756110217
4171 3.8761793084083815 3.5304612349455455
4172 3.9002226534332998 3.4535437458334326
4173 3.5668404910737723 3.3883717712787234
4174 3.8717384643804897 3.3994378690797333
4175 3.8019398253078345 3.5405443686320073
4176 3.789720185566083 3.369148608055496
4177 3.919148775028255 3.6529624387211785
4178 3.8943859078561673 3.433398141395058
4179 3.6600146962604048 3.320809247386744
4180 3.7520447781068995 3.350055840262143
4181 5.6196553796373605 3.8814472480989135
4182 4.458899713219986 3.448081257537368
4183 3.8561581201027186 3.1820267861271594
4184 3.971270835025983 3.430601236811302
4185 4.795251041107206 3.609159527126923
4186 3.9442254856530643 3.2994837666335104
4187 4.474085691453879 3.6977663768717832
4188 4.914448646890114 3.733969756115218
4189 3.8259073698263375 3.530854885373048
4190 4.0561279364813005 3.531961504477343
4191 4.031345178569955 3.3735880872379895
4192 3.85287125869768 3.673975602392185
4193 4.447039087761285 3.5148071512634824
4194 3.7054513487114913 3.3165032022401584
4195 3.8544911554823695 3.523641808383526
4196 3.966045156118338 3.3401428785794605
4197 3.808269322883977 3.4585558695776344
4198 3.629544769817 3.281838900882603
4199 3.7854285948172346 3.3184810954381776
4200 3.774152154367745 3.3411390270836803
4201 3.657432235784591 3.3640087649298005
4202 3.7791372959717933 3.3146197472637082
4203 3.7451406183651805 3.3054338806890495
4204 3.6699992432110946 3.3446050718584734
4205 3.8812126078437785 3.424344571054293
4206 3.9099763773644103 3.2949602073756026
4207 3.8620491414549583 3.4037854500303917
4208 3.9509908945901957 3.3862310537828866
4209 3.698344852171354 3.471044441633738
4210 3.8704019612794713 3.425876942613044
4211 3.7695513005551744 3.535522138499674
4212 3.9836070095960294 3.2772025154556124
4213 3.7949342956233454 3.1987701032448035
4214 3.9403390619898873 3.211753739800235
4215 3.895568398705658 3.4059035257421884
4216 3.859710398362204 3.3812466100662006
4217 3.6835866630586205 3.465841915729894
4218 3.659829567403145 3.399956685690879
4219 4.222069643016304 3.3105596942908577
4220 3.7326845046558397 3.3549531517558377
4221 3.771073528776033 3.4781827731070663
4222 3.691295420408441 3.4185239265742573
4223 3.8020680501809045 3.337555595525202
4224 3.8690081480983864 3.268782879453204
4225 3.748382276851053 3.3113173154128632
4226 3.7519959497768194 3.457830119682927
4227 3.81433055127553 3.3858337947801433
4228 3.793137689367971 3.397356743370886
4229 3.838847031387463 3.222550259018739
4230 3.7462155977919176 3.305509488149514
4231 3.896424512942793 3.291777000064848
4232 3.871045216622444 3.2766687436746436
4233 3.806639890919554 3.4019244397966233
4234 3.7255730369708093 3.4473185845739356
4235 3.705946591065088 3.3975199325963237
4236 4.1203928106187835 3.4031996142897167
4237 3.5514278920014584 3.59785595500349
4238 3.680877767860733 3.122907248110476
4239 3.854247894271183 3.6750499024929475
4240 3.839588622509146 3.3114116962777724
4241 3.6151645007151223 3.4451038784042827
4242 3.875818348491624 3.3613525365153216
4243 3.76975138304623 3.285741207050171
4244 3.780666876021834 3.581920709027905
4245 3.5808793947046653 3.3470970802334836
4246 3.8403424792017735 3.4796877034857903
4247 4.974496739311685 3.2499268273149866
4248 4.533303459300449 3.65293326501667
4249 4.067375488345942 3.5391831504485203
4250 3.8943138219670974 3.3604488557834475
4251 3.980280670031637 3.2838129141908228
4252 3.6881571547213774 3.5383224484951477
4253 3.7122823916793926 3.2542922450573823
4254 4.962831310552984 3.4269422513692303
4255 3.734109002801469 3.353738413788838
4256 4.24263943227851 3.635508266694353
4257 3.760089978417953 3.2049561902430854
4258 4.32745584015677 3.9130185384865945
4259 4.829950246040809 3.6077350489351723
4260 4.128975969070123 3.76086425734105
4261 5.380957387968308 3.4242916243511967
4262 4.437565852515821 3.7453124937104354
4263 4.336394936213982 4.075116787627728
4264 4.78656213046483 3.7798421992093565
4265 4.258644192533283 3.407149025201106
4266 4.871717822146631 3.665547717669394
4267 4.652223590799054 4.034383134268441
4268 5.00474543760673 3.4470333812417273
4269 3.8613521613468422 3.4635397291490593
4270 3.964923688880236 3.236530931054103
4271 3.6794043247728534 3.3607044137510895
4272 4.023183036161749 3.7347346985265317
4273 3.7298848754120506 3.2315678463404334
4274 3.8532975514618752 3.359360458738061
4275 3.867771280071071 3.478724239639604
4276 3.705252257000189 3.2508945270544554
4277 3.873661767161023 3.3546905935246856
4278 3.867047491412474 3.4052300291675164
4279 3.793334087769154 3.2546156735935052
4280 4.132484111352896 3.4142559159396537
4281 4.578868621331034 3.5638357661385056
4282 3.8189171362493872 3.465688942906487
4283 5.0006267349064295 3.513175469139792
4284 3.739288646591063 3.320231695907349
4285 3.9832288465641916 3.4959313668139917
4286 3.762620376922124 3.312440350125239
4287 3.888893338154943 3.4124090361184707
4288 3.6742512037962207 3.24333739098315
4289 3.696657782682365 3.3826979648297497
4290 3.627314916527334 3.3982620306693865
4291 3.803114331493825 3.4442925064553656
4292 3.7735259976216335 3.412375649353531
4293 3.7730874897058557 3.4590411217629176
4294 3.8408294484983787 3.5501428145901066
4295 3.786398691104669 3.3855173178772935
4296 3.9178121803385393 3.487753591565823
4297 3.8120336398532957 3.281904900914653
4298 3.7651747576426238 3.3848386950875047
4299 3.9585256773341264 3.313088966444691
4300 3.7979226822607126 3.363096673640068
4301 3.9791865137285174 3.2623370298511696
4302 4.872832316224356 3.416738914881407
4303 4.0093566298439836 3.3199646758298096
4304 3.7694979116793457 3.2438241814272297
4305 3.8969791750110616 3.311012499914582
4306 3.9336124499574807 3.2617916775226474
4307 3.937023952815459 3.1946042974634374
4308 3.8962270632435296 3.199514180213691
4309 3.675004387523781 3.3277703838243515
4310 3.8585045209238205 3.39241182949555
4311 3.961961069501211 3.40516225105423
4312 3.7561535689190855 3.5327877953192206
4313 3.8540521231764635 3.410285469064283
4314 3.735122073178762 3.3668375402790574
4315 3.972145166840802 3.3130737646253547
4316 3.780327302989557 3.3490390537537316
4317 3.865118564515157 3.3781841104825476
4318 3.8308438459309806 3.456594661750949
4319 3.532981671215559 3.3443494806521143
4320 3.736870031928232 3.527106445548243
4321 3.6944338726480805 3.3842948190137228
4322 4.026792415624015 3.556144014825531
4323 3.91499357175052 3.4437929666812286
4324 3.71461868943301 3.2863657440519263
4325 3.8056994643904045 3.3666607606000887
4326 3.8283146265410117 3.3276675153884714
4327 3.891411498637917 3.4113347488079286
4328 3.8486208782077593 3.352261131119913
4329 3.858381526020281 3.2817460918177317
4330 3.7420897705435876 3.3897463393844136
4331 3.80862284911438 3.330293536091383
4332 3.845303262838779 3.3528296900094468
4333 3.9613000646904184 3.4550865112180635
4334 4.015258519366219 3.5686088539821386
4335 3.711065693734291 3.3631998528157414
4336 3.8720811849597445 3.246706196235259
4337 3.843415004350126 3.3597588444381428
4338 3.7236175748337033 3.316816711739699
4339 4.370273481105612 3.3292233523965984
4340 3.7085533136573114 3.302735501785016
4341 3.8646040721291897 3.2778712350873356
4342 3.808657718240268 3.2998611344069295
4343 4.252155287242974 3.450423968260708
4344 5.093764544993105 3.3858270194196143
4345 5.255777899134187 3.627569562644523
4346 3.9483997584844257 3.455664967094509
4347 3.809488797609288 3.3389426417660912
4348 3.737221880787536 3.4118375076857004
4349 3.9082614093073293 3.353518809313092
4350 3.9212211561428476 3.404099229590436
4351 3.9225511038665655 3.3807630540995746
4352 3.51523157995276 3.2798722092989596
4353 3.856526091002708 3.3026537729153227
4354 3.8309334573355116 3.367445997028778
4355 3.8584750415057067 3.396430133621566
4356 3.8621895164539404 3.3173830631972505
4357 4.046674253218965 3.39895550454237
4358 3.829672247914017 3.3656599087366024
4359 3.8431839858630705 3.3648197434194063
4360 3.9530660215284383 3.3890588558796324
4361 3.617058058208787 3.395391965042786
4362 3.720674365854058 3.370073287630005
4363 4.018395349013176 3.238652731583616
4364 3.74495238428063 3.313729337086758
4365 3.7961131925070295 3.3180401778408615
4366 3.971427719191333 3.5829984922386293
4367 3.849599443698856 3.382980694730904
4368 3.732025243479429 3.319949029841831
4369 3.667766938159594 3.442616290326519
4370 3.8484948233027287 3.320500650030864
4371 3.8084112926517046 3.315913220398796
4372 3.980331276150124 3.5139933818073494
4373 3.703947572386772 3.302354410120655
4374 3.8236226728808873 3.366615751621385
4375 3.8158242969776026 3.3441433531106552
4376 3.932113957820607 3.291485021181774
4377 3.640153462835133 3.438488541551607
4378 3.955096750486432 3.1980793409496053
4379 3.8891813454213344 3.3470549496565405
4380 3.6471254899487424 3.467604243794369
4381 3.830236545755172 3.390481497280017
4382 3.9694104993268278 3.3727592759608847
4383 3.823309019579651 3.4760304446540227
4384 4.0521667449864305 3.3246445236510103
4385 3.77861222368614 3.215707307446713
4386 3.779402726792445 3.5225748337923957
4387 4.628729354435255 3.402985435978569
4388 4.642366981068175 3.586123920937794
4389 4.1220312389911555 3.4024081108736737
4390 3.923257585195817 3.264024592297088
4391 3.8361772002821826 3.255614450253818
4392 3.973144802335021 3.309113671637226
4393 3.7728743651116656 3.365845183660574
4394 3.85430292600786 3.2762652733142414
4395 3.811938198292722 3.268328273375095
4396 3.6288249341386463 3.3235790178916513
4397 3.750465496461544 3.273106509053341
4398 3.7113570665802467 3.4888420259162314
4399 3.7169688545784787 3.3855967357498034
4400 3.902181435398341 3.3392035453690605
4401 3.7483679643553742 3.399667059479373
4402 3.945753255217603 3.4167734668412812
4403 3.477595429609578 3.3097962057267964
4404 3.7698608868005765 3.33225377667292
4405 3.720893002907502 3.412605572853152
4406 3.8485893931024266 3.254156046114535
4407 3.697761824329081 3.3408195114079953
4408 3.901582201997378 3.297617973225067
4409 3.728685756333366 3.3747650414719423
4410 3.7741301031712364 3.3938977663606336
4411 3.773650499104216 3.2549123923167618
4412 3.8591953435925803 3.352624296564763
4413 3.6629791830111187 3.220173682146769
4414 3.9092458478213064 3.3397958784086756
4415 3.8944143519882566 3.3164460458516714
4416 3.800679772679925 3.3558560954262044
4417 3.7462100732275236 3.348030311513959
4418 3.7627949311300544 3.2533862914169216
4419 3.5652912831744112 3.307152723748081
4420 3.690571955155253 3.4300645315547564
4421 3.7773535445055297 3.3299738255877176
4422 3.8067027331080356 3.4219764907297407
4423 3.6989647071542278 3.59571076002849
4424 3.629964137887839 3.5836028499014314
4425 3.812209409421373 3.38949916727461
4426 3.6464753483421863 3.3340462999436795
4427 5.014548858801185 3.6258101366326883
4428 3.5017906960538854 3.3578668320042624
4429 4.206344122582487 3.6326725713357297
4430 3.779918011896422 3.509775896309463
4431 3.842300178560635 3.243934744116195
4432 3.7373886114190173 3.370580244972023
4433 3.9268140694587883 3.315754545454992
4434 3.8055477673607974 3.3457793527811903
4435 3.8260894571951973 3.5360809590299755
4436 3.6329050678727883 3.312505584661227
4437 3.807988563120221 3.3911067263735837
4438 3.8989285459869776 3.36652364683938
4439 3.7575332727105843 3.258130889704378
4440 3.7081433214929853 3.43751179943421
4441 3.6730314016713423 3.554192258937727
4442 4.050512169446078 3.458708946573142
4443 3.7799329953234055 3.4391502564209575
4444 3.845487364098098 3.622460214105354
4445 3.7523129726050946 3.7299190765705816
4446 4.055250943032888 3.404748602106847
4447 4.156934412066613 3.572952448838352
4448 3.889898320554166 3.521339915307432
4449 4.013012583804513 3.415598614205127
4450 3.961377306850199 3.533342292403893
4451 3.6772974718366807 3.547518212809276
4452 4.204631556011493 3.523906737088813
4453 4.386580566922421 3.547031815341729
4454 3.8142573543736233 3.481231426931134
4455 3.655241906580195 3.4459576658718154
4456 3.994773046927158 3.5287377339582795
4457 4.15188318447175 3.540128078650504
4458 3.9166818619587196 3.3106966924958225
4459 3.8388316485831213 3.5726886210830138
4460 3.781164476522644 3.624789305739125
4461 3.8099138973308557 3.3944708586468644
4462 3.8652571688086796 3.5538688570059267
4463 3.6424824388344494 3.3912093868167488
4464 3.7688758736602734 3.4744210159935203
4465 3.937146634318941 3.5437370033680424
4466 3.921955111987943 3.6997182941700597
4467 4.973651709423109 3.6177538794127257
4468 4.516575300978618 3.3074825453820966
4469 4.516561852676665 3.3472375720069967
4470 5.37674674822862 3.9691149413658104
4471 4.272146119408409 3.469942511620726
4472 3.7448804316852478 3.4540914841863497
4473 3.9924715043678076 3.3895092481074074
4474 3.8097458986495174 3.427982774567718
4475 3.8142761698096685 3.4791465858767063
4476 3.92862395015197 3.3041224051205687
4477 3.8073602477842683 3.2849474679756696
4478 4.030823255195668 3.5987366267018888
4479 3.8280740102703534 3.4558748714313454
4480 3.7729379266707057 3.2538981895755126
4481 3.8032128030353487 3.4414917077802354
4482 3.8193151068939555 3.440754884338515
4483 3.7194915853786363 3.4436319299657976
4484 3.5805103987104587 3.386614688660128
4485 3.7359738294688105 3.321461617944793
4486 3.6416057977197878 3.5478375837021945
4487 3.818160270032796 3.6207764795640487
4488 4.1447582634056355 3.2291674185540247
4489 3.7979148882622975 3.56211234149086
4490 4.60688009992955 3.303388771783248
4491 3.6866394492089483 3.4170343543125536
4492 3.7768937935665035 3.375870293425502
4493 3.8049640005819096 3.3496774997581427
4494 3.795570441410166 3.491576126636705
4495 3.669477686937876 3.554969819538077
4496 3.6933069942560715 3.5313708182322805
4497 3.910150692365453 3.512263364696771
4498 4.011435537316299 3.5626125318655393
4499 4.167976766101938 3.7251894338055322
4500 4.704096447460287 3.348060202982196
4501 4.619732614238004 3.218013911740444
4502 4.301091154980049 3.4622348171728867
4503 5.077856039775138 3.7111710224013446
4504 4.53279985253305 3.5046028842981247
4505 4.329062438606939 3.2793718688885085
4506 4.532384119247059 3.386859607558762
4507 4.367374427303073 3.2550398406343826
4508 4.630194146311219 3.3515172250463845
4509 3.7934072901684823 3.3089764729300812
4510 4.260147208449289 3.5656879221094724
4511 4.661947049191388 3.4600490149843917
4512 4.811009815654639 3.4811616164144263
4513 4.179555128123852 3.4783934207236005
4514 4.180314124445839 3.3951345659725956
4515 4.231653443010413 3.5795474284404762
4516 4.513753803252325 3.521476478667711
4517 4.221394795591568 3.382926641925667
4518 3.930874103026224 3.4709642264133986
4519 3.7360662094978503 3.547648607278611
4520 3.846105052862911 3.7884784803164924
4521 3.87691759307989 3.3106630965562367
4522 3.9106609719743677 3.6967388883058665
4523 3.6773824753289905 3.399582659565551
4524 3.6929001465517795 3.3528079800063635
4525 3.8637210845404635 3.293424191062896
4526 3.6719590691184627 3.4801237202129562
4527 3.6938941890999493 3.3403047895797733
4528 3.8294603834810066 3.496014197388036
4529 3.79822059637356 3.2967300079236437
4530 3.8033081905435244 3.358569133186776
4531 3.7352713439761653 3.3864809064881687
4532 3.7381901970601215 3.4746521247593245
4533 3.734527015235473 3.3522314921620917
4534 4.260032049964207 3.3451539028247583
4535 3.939235045465367 3.4466644260216164
4536 3.8173697798247046 3.355433870748016
4537 3.8631795564178493 3.3613848478053794
4538 3.697696991740061 3.48309889897032
4539 3.870185836545581 3.359202883110444
4540 3.927386868794567 3.41271996440716
4541 3.9143775067017863 3.447588277540182
4542 3.991575464330341 3.3252651756707894
4543 3.802638170058189 3.2661476466405284
4544 3.7207404245032496 3.2070326135701057
4545 4.1338311090306314 3.5639071741576434
4546 4.082225836211579 3.4170122821833973
4547 3.7096903855985666 3.3699234920797307
4548 3.8141198535555194 3.541732272801202
4549 3.850600040903846 3.649433372107508
4550 3.8624355963422508 3.4761328316794384
4551 3.8602487615905168 3.318214762029242
4552 4.0403450415330395 3.295274928955936
4553 3.695214262293961 3.416017478234641
4554 3.682256123598803 3.48585457827011
4555 3.804219357083866 3.4906760305826356
4556 4.653947157126754 3.476873512677857
4557 5.412078022345085 3.40981982401508
4558 5.800652969090745 3.693061573093376
4559 4.720798887443999 3.5763408421371756
4560 5.221016701644195 3.4901304748414193
4561 4.256479125088717 3.1927990088153964
4562 4.097318695761626 3.437352253213895
4563 4.3706875593646455 3.4467300323084293
4564 3.987096427245801 3.4407199486846687
4565 3.6001665255192066 3.252042810384664
4566 3.776579101383865 3.265300734773722
4567 3.829544223467119 3.354365766017953
4568 3.617000507155889 3.5490764345452863
4569 3.671026952446829 3.5506653615703874
4570 3.8043577197558123 3.28736268593759
4571 3.67540492893526 3.3366739940964525
4572 3.973558106907223 3.268961323559513
4573 3.806842742497861 3.1757442333366965
4574 3.860178824592646 3.40073083791353
4575 3.763425195864064 3.2444197805484074
4576 4.456008475166174 3.297793883172706
4577 4.302914783705533 3.21152631612416
4578 4.287860259007659 3.2500254981416705
4579 4.738759444638263 3.6796608033647074
4580 4.66619502964478 4.055058684801339
4581 4.310889405784874 3.362242437918775
4582 4.82068183474093 3.6537000330073397
4583 3.4622173959676505 3.3561843466398122
4584 3.8241298725473616 3.3783815425124466
4585 3.987640501660764 3.3572251627700944
4586 3.750036451156374 3.3278814984714327
4587 3.4900162068626353 3.580727437397739
4588 3.7671925278331897 3.3168114719409574
4589 3.8271904978259377 3.4878704942170287
4590 3.7011114969200505 3.4509406111079843
4591 3.7922856819006943 3.558229097617212
4592 3.580239662424232 3.3679629006674547
4593 3.6875144954032324 3.407399907107905
4594 3.939873170925769 3.3155835983069344
4595 3.5696138176132686 3.1633334603273933
4596 3.747327236156531 3.573720033483672
4597 3.784328831423983 3.3692571216562532
4598 3.772494026108994 3.491614270731674
4599 3.644349740108005 3.270186472537052
4600 3.5741088568526527 3.3735919616921577
4601 3.638660284391777 3.4277379629198004
4602 3.8743559575991373 3.6095581289246175
4603 3.895494785842783 3.470445095037492
4604 4.383234386750334 3.495292433428088
4605 4.618311005716383 3.4093910412171384
4606 4.496820921406751 3.5856981596063067
4607 3.870760954827104 3.5701022466370884
4608 3.676639425469932 3.326348710418325
4609 3.870930437109948 3.4086952279321103
4610 3.5741821447183404 3.321564174509791
4611 3.7744498012142422 3.3574089659953272
4612 3.907807394024773 3.2144587310288255
4613 3.9502613705949106 3.3472501077723593
4614 3.764612854522999 3.4700686408149175
4615 3.9501378878693507 3.3383912870530827
4616 4.0075094093528145 3.698742710814743
4617 3.4747028953914585 3.614679712211398
4618 4.024924101430857 3.6635780828368523
4619 4.111626420204073 3.366511065304398
4620 3.879434598924992 3.4353304624404264
4621 3.8500934085235445 3.6128539124174037
4622 3.8225620635797655 3.390528307736546
4623 3.847800795743311 3.409874486937954
4624 3.867151562538527 3.3797818436239977
4625 3.9924998835137733 3.295300980691864
4626 3.7200898898972774 3.3892889611036776
4627 4.034832300738405 3.3960959570997797
4628 3.759842606705516 3.443630434831558
4629 3.644017454092264 3.1656709355514914
4630 3.7789862081225407 3.451317169599545
4631 4.093156170372819 3.394875303767176
4632 3.836786071717768 3.4475675941915345
4633 3.836183889405206 3.285453413332896
4634 3.6811360542059033 3.498143380977493
4635 4.032602699683155 3.4101816123277233
4636 3.891224911742935 3.6074503085192378
4637 3.6695794457936906 3.4693544250059345
4638 3.830183733044053 3.5548155044561573
4639 3.8015953071691633 3.6200855295830854
4640 3.86362333370488 3.467493796638653
4641 3.9381166332771875 3.4011992310359465
4642 3.6225366306764757 3.5326748702456414
4643 3.5929681649860474 3.344534275858138
4644 3.8687990180320084 3.446458336247331
4645 3.863504687803539 3.558123851577302
4646 3.861243289960345 3.276420776342729
4647 3.9593222453460797 3.361638473677623
4648 3.7576210195770177 3.3115149532052928
4649 3.6629174082690636 3.13663427355684
4650 3.6581872623440077 3.2834587760962024
4651 3.8649323113588867 3.282498525634291
4652 3.8501445092855353 3.3427678024414917
4653 3.769142476392481 3.3358237816147156
4654 3.902732919044071 3.4226992242417813
4655 3.896953397101427 3.408976162341949
4656 3.8024626643456116 3.4950091568528054
4657 3.9587072696945946 3.4414025388873775
4658 3.700191678852738 3.276960201434822
4659 4.580234249443 3.3757531857693843
4660 5.060818508380706 3.434152256756427
4661 5.3847298754880955 3.415780455158477
4662 4.858354039593246 3.561065482140642
4663 4.621312040602927 3.2845842097348457
4664 4.3162524228711705 3.3688618842587825
4665 4.750731120301389 3.58579207916786
4666 6.2530588119577235 3.496248744691691
4667 5.642487693729953 3.559661959577479
4668 3.925691567099635 3.2537042418833475
4669 4.570710223541443 3.6130562850765706
4670 3.791418463917896 3.269411130564128
4671 3.595394487018653 3.4494124978931655
4672 4.766451256285179 3.3614287751429512
4673 4.482580321970523 3.4011375030565683
4674 4.96087286205566 3.401402102865626
4675 3.673029215066401 3.275020182236765
4676 3.519700971662158 3.196232961163584
4677 3.8662583425027948 3.28858475147677
4678 3.5519413314177606 3.288084578446438
4679 3.986699342949912 3.359854850630287
4680 3.882669883699204 3.315537689750589
4681 4.8412929101875335 3.5986376350888896
4682 4.24707451286092 3.465986852879363
4683 4.232489830423585 3.300834523686882
4684 3.7277134057015244 3.651018497581329
4685 4.7640095400468025 3.3534504175621263
4686 5.605191731936903 3.291946363674899
4687 4.3367786112701365 3.3908298455026977
4688 3.8705030102443256 3.3245692462829437
4689 4.9855475405863805 3.2935962354129034
4690 5.199805910124573 3.5391967950467853
4691 5.220586968850395 3.411952236403694
4692 4.388635840804135 3.446815924625223
4693 5.702801088598214 3.7462318984106058
4694 4.323689854046112 3.551878478233618
4695 4.297495579961861 3.66184793206835
4696 4.312472594530551 3.2202290925014103
4697 4.840579233444876 3.375376229100996
4698 3.734292067362552 3.3531767282966953
4699 3.5006553572208055 3.3349738103363222
4700 3.773081985047717 3.641300744244884
4701 3.7925171187622224 3.3712380356060905
4702 3.7141644562127096 3.3994968717838385
4703 3.6058038443158718 3.4051476350037366
4704 3.9951831827158295 3.376296908890623
4705 3.8147942723399715 3.38736326681705
4706 3.701202564477718 3.3333523734502037
4707 3.7780268799782624 3.3201347116673854
4708 3.4906206017395593 3.4879314691047347
4709 3.8938893016865226 3.560469132471527
4710 3.706314954969037 3.424296107484718
4711 3.892205802287436 3.2786549079320366
4712 4.935040537800763 3.2789855342495042
4713 3.6592359260718936 3.4317141646373477
4714 3.7063489605942572 3.344756530076344
4715 4.272107058320369 3.9056511793255693
4716 4.592509864917243 3.443328372751044
4717 3.7740136409507468 3.500603564996077
4718 4.405864159202298 3.508157400100935
4719 4.428419515519081 3.380232159800254
4720 4.095854683042093 3.298440437524436
4721 4.915400122894618 3.504317695784124
4722 4.345636731768894 4.021446662547928
4723 3.5801489675090745 3.2873282366678667
4724 3.9135698470490934 3.375353608481885
4725 3.8151703010820723 3.2848805022431247
4726 3.6572861179903646 3.4817756715680597
4727 3.6646946364852826 3.384536527219251
4728 3.714123720728544 3.269267539823736
4729 3.718085095666108 3.3897851114738686
4730 3.8603909520538218 3.23802226656542
4731 3.642177757425517 3.253268987884288
4732 3.8924956363621748 3.223957660918678
4733 3.8422733417252735 3.365996412256237
4734 4.377570766450394 3.6575949668009384
4735 3.679169065321015 3.520737583784965
4736 3.734086645455527 3.2504401059331296
4737 3.809738135423772 3.524271275653972
4738 4.705679005102646 3.3726033421548705
4739 3.6377595293800433 3.374555084705759
4740 3.7687121413217137 3.2227621307164314
4741 4.220085777804512 3.5025816353504826
4742 3.8494509120500013 3.3791418583537
4743 4.0065929637094815 3.593797267019893
4744 3.7960697680100264 3.3547709889512958
4745 3.841243518328757 3.368173725267167
4746 4.072163460963352 3.5398754026152535
4747 3.7181832373050194 3.4859809783621247
4748 3.66466924783804 3.4582044185029255
4749 3.915671882750083 3.3902010063020973
4750 3.7973526588254107 3.3689977359215573
4751 4.052554300287317 3.2878681686756037
4752 4.178196642663753 3.586747090079773
4753 5.137652365192419 3.5497822118870004
4754 3.9860230528148697 3.5838359174255356
4755 5.02603552160495 3.3225322958882195
4756 5.321320005200497 3.6180818657769547
4757 3.9699436258295404 3.28137377655308
4758 4.832263339026242 3.736963210931032
4759 3.898074028301337 3.442012643589961
4760 3.793295439621712 3.493299740731349
4761 3.65079365356965 3.5310566569475745
4762 3.7716838188372948 3.535936704672393
4763 3.8195830318084325 3.3722452786960746
4764 4.324237097442022 3.655196310245594
4765 3.8258127015677683 3.399347769455793
4766 4.040501380401033 3.4147897516711336
4767 3.811060068502256 3.5269041092339726
4768 3.841778689767358 3.528102802744436
4769 3.857037873660613 3.561465516246606
4770 3.9818154406992092 3.6528401863196525
4771 3.944044329530824 3.5025676231601244
4772 3.8421054083562507 3.307387503359427
4773 3.9563819778232117 3.5278249283827825
4774 3.94982406861289 3.7024344899742423
4775 3.7575700920812802 3.4029871769127777
4776 4.027947651274818 3.4264315286024214
4777 5.194592426838277 3.556218560236729
4778 3.7974450849493904 3.6031505093505625
4779 3.847573392637258 3.492640936267015
4780 3.8505484439618916 3.467194026657137
4781 3.9626253086231884 3.444255581752801
4782 3.9368904156448545 3.3686927063290373
4783 4.015384722014352 3.58971303724341
4784 4.057310287856676 3.44297630817348
4785 3.7756708711805667 3.339774926520107
4786 4.944697683781053 3.7054807780921144
4787 4.344644445222459 3.3271148433680198
4788 4.997587134243621 3.515394385766543
4789 5.872425526053986 3.791764406260765
4790 5.616318427603276 3.4504868064483905
4791 5.802704548381867 3.5832143537458547
4792 5.7605756730152695 3.6982332977230574
4793 5.15322741242554 3.4177874971796096
4794 5.136317495762531 3.395653944727489
4795 5.984467856797046 3.887999858698074
4796 5.397551999474689 3.5106748091808733
4797 5.948466944776158 3.8275752786370716
4798 5.561453801782826 3.509639111580017
4799 6.554752353193728 3.9298620057456133
4800 5.3611991597202 3.5520919891265734
4801 5.5564871205880815 3.706455975821516
4802 6.000171160764823 3.5184667349531122
4803 6.7163581567092345 3.5517562647046645
4804 5.471060275665252 3.5238460193142775
4805 5.954157786594005 3.3569886410718954
4806 5.480922888045059 3.6509049930306166
4807 5.0673397399718025 3.374846853281491
4808 5.32753859697969 3.5000143772816856
4809 5.10528556878607 3.4433826337271842
4810 5.835098673395701 3.9148678211942913
4811 4.8825482476789395 3.3641294158225725
4812 5.339803987608365 3.662746312301865
4813 5.2366082758652786 3.65433989587414
4814 4.136249514915972 3.573305410018781
4815 4.945918602901707 3.4539155098806806
4816 5.067319226512284 3.5691621335424815
4817 5.127978107243299 3.6395503224285584
4818 5.147901250659703 3.260264834813072
4819 5.211541475537304 3.2798040050850688
4820 5.443907196418267 3.717103035650101
4821 5.207965034135439 3.491896282860436
4822 5.066139810533578 3.6603656187321336
4823 5.598636526213002 3.655731707848141
4824 5.426631709571195 3.4969594982835033
4825 5.050829986327261 3.4735826374369805
4826 5.432940183894845 3.343651823234243
4827 5.405537491824634 3.5312535259377307
4828 5.280853492609153 3.5555269202529765
4829 5.508178028224079 3.64513340774004
4830 5.532668179549062 3.534158831682903
4831 4.7713645306377614 3.526145673706134
4832 5.684020980969776 3.5733604006891553
4833 4.112681216039255 3.5494152264455825
4834 3.958970239342463 3.4153166623400457
4835 3.775888436653731 3.43654700306904
4836 3.8144225046429527 3.4268562600069714
4837 3.7339374605284754 3.3036982688929397
4838 3.8885573782122584 3.313532832243001
4839 3.7908993066643903 3.451004293641155
4840 3.6754700673759673 3.209051578523791
4841 3.8174174319479834 3.5023748179186884
4842 3.948494955058222 3.2956173444016286
4843 4.060267883424955 3.423648165708906
4844 4.329057276406454 3.5971398829684755
4845 4.002892027353962 3.6312322181639316
4846 3.803129586880682 3.4551873415676084
4847 3.6754385144212143 3.353522401863705
4848 3.648779036213128 3.4593264488799345
4849 3.921356048091099 3.2818023624368884
4850 3.8235020767755 3.677939678707141
4851 4.264621876108652 3.2634623170725625
4852 3.944302833637481 3.4332574466808006
4853 3.6785093968527387 3.4935271510693124
4854 3.8501019871086046 3.4332889090364427
4855 3.555137684224833 3.373021138195188
4856 3.783838737878403 3.286912434380354
4857 3.941658606614284 3.426893837412089
4858 3.85694771280324 3.2709586425635644
4859 4.196896933075205 3.2845832942502176
4860 3.9964575377875033 3.1425282984480085
4861 3.779563361972802 3.351983104125537
4862 3.8366760260363617 3.338150739235022
4863 3.594155605216586 3.3886278330532664
4864 3.6761233412074894 3.4659397246571113
4865 3.6940043917786776 3.5494169410268643
4866 3.636635246910385 3.3116956977818455
4867 3.644503680910951 3.4126207901455876
4868 3.695215017580637 3.327009007933061
4869 3.757601102780335 3.398451134320242
4870 3.67266120116548 3.3088690105012026
4871 3.643204852530629 3.3267944795827646
4872 3.6634282716436095 3.4353367398828567
4873 3.6255291274254624 3.3986207200877745
4874 3.5935938486646357 3.2310915943273018
4875 3.853487367324019 3.3498267348384974
4876 3.7116564222586095 3.4004327015175337
4877 3.7284976105928465 3.4276275896401125
4878 3.754966779704883 3.3081448461298355
4879 3.807274016939451 3.43567658036676
4880 3.537355197644849 3.472318138603718
4881 3.817796341232166 3.445032971586623
4882 3.7100617294649663 3.3836850282081428
4883 3.436048754586689 3.219261427871571
4884 3.745711368192407 3.4555137169948074
4885 3.8601081063195735 3.2923787868021246
4886 3.635934008560087 3.71932300466155
4887 3.750538271991183 3.748279257408343
4888 3.9279810702972724 3.331222390013791
4889 3.839122953939939 3.4487054377648563
4890 3.537544304290229 3.5019768851254303
4891 3.4081405394230613 3.2509932857703814
4892 4.353389639002322 3.5127383825827425
4893 3.3881635809907826 3.4312551297318326
4894 3.75706165030994 3.2533459371244215
4895 3.603507346907324 3.334822702805949
4896 3.7434999333580787 3.439527661948341
4897 4.291783137702705 3.327172901027617
4898 3.714672583560714 3.4012670277827683
4899 3.9168868754441872 3.498037007814376
4900 3.65612972127097 3.423812423083873
4901 3.7659281716852666 3.320493254818984
4902 3.8137733809436156 3.5406080127199533
4903 3.7360655456973437 3.2901092440668096
4904 3.8206071661539855 3.4080788227028176
4905 3.9698231984030925 3.414035611393021
4906 3.840803311825532 3.4416651389968145
4907 3.805843844456803 3.342560604876991
4908 3.937001844639224 3.37608848538678
4909 3.9451463198004624 3.5145427698104683
4910 3.723170601885178 3.6233342148920484
4911 3.814334539318305 3.437279783569086
4912 3.77923928354568 3.3160684415734285
4913 3.565092942299057 3.2979989644268453
4914 3.5047021807858463 3.392817842528277
4915 3.664897282887922 3.279749382717348
4916 3.9018085046025877 3.3474480855440154
4917 3.791264724140874 3.320228116530494
4918 3.825713457434767 3.289156741846965
4919 3.481139497640193 3.355310830983948
4920 3.86985250892446 3.3113389578085695
4921 3.5429832221210242 3.155555328634117
4922 3.575088016572563 3.2757742498886384
4923 3.7824650144008194 3.3413497814325797
4924 3.594016137004946 3.458424687175535
4925 3.5796461434230116 3.312337058924856
4926 3.5650727001813287 3.430768574719527
4927 3.796420505249265 3.280996338969079
4928 3.9081513255632827 3.5040911315301524
4929 3.5678958325071215 3.3237990247970317
4930 3.656213875608883 3.4762033711148397
4931 3.626452077323952 3.345203342005182
4932 3.7143226304551407 3.3559772416685707
4933 3.5980656553120585 3.150203090166416
4934 3.7508827906560716 3.313097341855848
4935 3.773164486653721 3.2914951658818614
4936 3.740712910636331 3.3159002615752255
4937 3.9128054067820903 3.3559924749877745
4938 4.045586957121067 3.4785781904125863
4939 3.564515247244668 3.5004514296636198
4940 3.6605131290515427 3.442048572361105
4941 4.08320224709346 3.352373348504405
4942 3.7861851069290666 3.336740666679746
4943 3.6963237832378497 3.3143659253087114
4944 4.430567657508321 3.7422661461751314
4945 3.8708735843487756 3.2450485164141276
4946 3.9953070387325456 3.109314996459922
4947 4.493308800217214 3.261962497419484
4948 3.6394264913489622 3.445343779447142
4949 3.651694457887943 3.4307384354701855
4950 4.193444092206429 3.338581405342283
4951 3.955083590955203 3.475990775662998
4952 3.7219553746258356 3.2129876789056877
4953 3.9259888838937282 3.3730947323093012
4954 3.7045003256173987 3.2898293859511654
4955 3.7496440636487773 3.3564215002126723
4956 3.8438390209414885 3.367544260234916
4957 3.999642520374841 3.2247954995580868
4958 3.749718467447513 3.4316629756160326
4959 3.756829592011316 3.390087281110539
4960 3.894951807069296 3.2080635395845767
4961 4.007882541171045 3.361345699708042
4962 3.624163660504498 3.3166920601553618
4963 4.013922254994582 3.5419454067158957
4964 3.7750390454326435 3.3773844345963577
4965 3.617079131965459 3.415917858506774
4966 4.4794518303455035 3.3138926722401796
4967 3.799403026328894 3.157892078583904
4968 3.9594253030637128 3.578095868082044
4969 4.057664840499459 3.306809131598601
4970 3.9677344737749527 3.2704804565822565
4971 3.8858143750017597 3.3169654026184197
4972 3.6843329997632077 3.2801403786916277
4973 3.6913424574822455 3.417110300683037
4974 3.706878556293059 3.2471404433642883
4975 3.6981448722029318 3.4121675679600094
4976 3.652984523963706 3.4008003841639955
4977 3.707245965576512 3.4699773317870752
4978 3.7957111253795257 3.265520930165411
4979 3.6462251988075813 3.257712929313473
4980 3.9931483849236864 3.2845593587010415
4981 3.63076947261247 3.2381985681220535
4982 3.801753054783857 3.305774611411685
4983 3.8515632334676995 3.3061445549088484
4984 3.850927069589839 3.294335604353309
4985 3.7647463387781372 3.2366888060690053
4986 3.5248716677541942 3.439011775540493
4987 3.6275065088054532 3.5139320778686076
4988 3.716285359812315 3.2880002674010878
4989 3.7424837223976177 3.2733296893526522
4990 3.700257180769325 3.2062287874258186
4991 3.9483669356326074 3.2876621710908442
4992 3.852766999301045 3.284521042591306
4993 3.679131742828104 3.1163450085569417
4994 3.9474261733733536 3.4906252103845543
4995 3.8439652607726194 3.1831954425011886
4996 3.729124344343435 3.5429098586028527
4997 3.59376118729559 3.5616108203309342
4998 3.609489787532827 3.548246236469418
4999 3.816473444587212 3.3182554988693735
5000 3.988451878983251 3.447140403638595
5001 3.9854439479294776 3.335800437041897
5002 3.7559517285321964 3.3034348740444055
5003 4.292971747804927 3.2192036686024057
5004 3.78501227230006 3.3261603887476645
5005 3.786173714276496 3.4528652616209357
5006 3.504428858575168 3.4809408099224894
5007 3.4750495395847825 3.4697164830097056
5008 3.665315332219837 3.4880440805712767
5009 3.675340857632761 3.187415795387186
5010 3.691403698213206 3.4284963295236985
5011 3.644141882893159 3.436110868252011
5012 3.5816262417836096 3.4723360210856518
5013 4.313636932996469 3.341025250717883
5014 3.796882455979762 3.5771733818196987
5015 3.8614536307029548 3.590106666309569
5016 3.8452194117048735 3.2135501331061462
5017 3.49046644024654 3.3666872846061793
5018 3.708308102630777 3.3461769196355626
5019 3.6471231112899387 3.3734514644216174
5020 3.646789495974485 3.242466881431894
5021 3.5435251422592238 3.293281751038309
5022 4.388622104472173 3.3143822891838224
5023 3.689028266671161 3.2212183517131705
5024 4.112507229688394 3.6401594350656166
5025 4.686416229843947 3.519644240210796
5026 3.6775491004618632 3.337485303082532
5027 4.565074269191397 3.406967377822716
5028 4.733486545275487 3.5190016687277885
5029 3.562015564079511 3.3373157680850523
5030 3.6777183889641147 3.2934617948688754
5031 3.697402170593722 3.27189673914608
5032 4.13668862449924 3.4852541301280557
5033 3.6833895820163534 3.3489611184695645
5034 3.746027417949425 3.449850842570396
5035 4.177649675542783 3.4003647626831777
5036 4.049265637129984 3.2527015640310135
5037 3.7391890191822026 3.4088454165593576
5038 3.7570438810432627 3.3039520395195363
5039 3.668161582936061 3.3864606147468126
5040 3.7171169461846767 3.2953967528788457
5041 3.7007371149488297 3.4916383827369395
5042 3.6589760433589213 3.630445283318805
5043 4.01676067142685 3.3992578326549734
5044 3.738790764190503 3.4115084308559847
5045 3.8261790125036046 3.3641711667372585
5046 3.806547623805175 3.343614587722927
5047 3.8910423252614494 3.443261909781458
5048 4.1276471687838034 3.4926597540394235
5049 3.96853723315326 3.37329890960499
5050 3.8663424639179644 3.318946470250967
5051 3.8409916702566194 3.2245927816987754
5052 3.9829826366231034 3.512036693153156
5053 3.895597321557634 3.5153144578355024
5054 3.7622031640718983 3.4354583171854
5055 3.869881023768309 3.5493406357584094
5056 3.985540560121177 3.537480777219757
5057 3.8088131371852936 3.428909643863237
5058 4.133988330841867 3.477708971258924
5059 6.134040400042393 3.9734890990588414
5060 4.8466537338446365 3.2298585401632582
5061 3.8466898925873974 3.3617900450987768
5062 4.034669404289099 3.2585088441101746
5063 5.004415551272586 3.374751404721099
5064 4.790710765076902 3.2217048287245458
5065 4.7018146348248475 3.3352052445563825
5066 4.29940303917571 3.55701667030062
5067 3.8223347392569083 3.548265474558152
5068 3.7708243654073863 3.3957779061893985
5069 3.9351096827299434 3.4214465205517723
5070 4.308239588484929 3.599151254292055
5071 3.5358521342107956 3.6617463487184883
5072 4.150248754709842 3.382375317772526
5073 3.7380774686344553 3.191296412802203
5074 3.6872599485684936 3.3145572716501004
5075 3.824261739963243 3.476162138605489
5076 4.095588403773741 3.4390788406375545
5077 4.619378113682118 3.510474261470168
5078 5.172081031264777 3.3420265178534874
5079 5.872147811616391 3.3799634386852784
5080 4.313159678378135 3.4205204906093525
5081 5.031651958432315 3.5865934243217916
5082 4.766072114254382 3.3573121219935715
5083 3.65840530278639 3.4393669990315194
5084 4.932870656751961 3.3627586154501965
5085 3.7144241522717665 3.3053458065910144
5086 3.785024953626291 3.243720501693295
5087 3.866678364306275 3.3961950364068465
5088 3.7685136752738173 3.2691795515274564
5089 3.9053881024212593 3.4430431238010764
5090 3.7258529044767457 3.338487619640972
5091 3.730454499773033 3.4169516701986673
5092 3.801210098731973 3.247990368419407
5093 3.8720251410449684 3.4058373951462206
5094 3.6676043585349953 3.143504717349286
5095 3.846933383768699 3.354016418958979
5096 3.7361819084319703 3.2816531268771616
5097 3.671250469732532 3.266024347394386
5098 3.7192555381895755 3.225293528951458
5099 3.8994780607013135 3.618128496042739
5100 3.713640926309357 3.3564931489729037
5101 3.9441140395681735 3.224663039255851
5102 4.881245162961798 3.4507815903677375
5103 3.8126575893852337 3.383836042772051
5104 3.6957107576887593 3.437620007979346
5105 3.644326357103722 3.2379305113952843
5106 3.827292243739023 3.5740048342326376
5107 3.7627427661161863 3.294262526250107
5108 3.845708806851277 3.517165220768338
5109 3.8436246671245042 3.492128743363118
5110 3.9286094423638405 3.409179588803816
5111 3.939487447073642 3.4948402722133474
5112 3.8531461002959775 3.567464092180037
5113 3.7677102129368305 3.3175776008881406
5114 3.7793487418438305 3.5651325067275508
5115 4.0879929303710085 3.506044775992879
5116 3.9041915706304926 3.332096082732062
5117 3.8364758129869383 3.406752471251248
5118 3.919813722476469 3.380604956592158
5119 3.945950804987396 3.445480945759729
5120 4.0686144890391205 3.6323949812038956
5121 3.9089422941915837 3.2934641584479425
5122 3.9575720305506366 3.482566588146023
5123 3.7365220952534988 3.3594077146112946
5124 3.6701745148900033 3.4191717498012952
5125 3.7986799892278826 3.3674991005429877
5126 3.7713713861730978 3.274237774378453
5127 4.027417545869909 3.315444490353042
5128 3.601852695308454 3.4493966776885254
5129 3.5689352553701705 3.321940861216099
5130 3.691859476158648 3.4786865864030236
5131 3.8429648081971863 3.41253997057763
5132 3.7644194945535063 3.2190977236068625
5133 3.7323649381656074 3.42328574582541
5134 3.91075139025587 3.4515936617383236
5135 3.756345156329508 3.23952310453554
5136 3.853132128696689 3.4095631275773775
5137 4.133980530227355 3.5980029348590232
5138 4.083719503933408 3.2970413802216587
5139 3.7847251090297025 3.5131270248428024
5140 3.774713005609011 3.356165628363478
5141 3.858942930985391 3.458562919307249
5142 3.8347116969794297 3.476045707987204
5143 3.860865966795653 3.6241693988695407
5144 3.8380828053097384 3.281432063094346
5145 3.87027033120257 3.4315316968697553
5146 3.9193545832201724 3.289623207950603
5147 3.6602574888061907 3.524316115712653
5148 3.8869659267357584 3.4710872350578303
5149 3.888156832114247 3.5449362653188716
5150 3.684766561066292 3.387180321408802
5151 3.921469536217605 3.5370750037342904
5152 3.8553313640328937 3.2307180757819705
5153 3.7048865843127206 4.974651016719244
5154 3.7033694259460264 5.141539895927194
5155 3.7411536210533964 5.419659825959609
5156 4.085162085990396 5.240757074338138
5157 3.818370177541987 5.241569923167742
5158 3.809131126090342 5.206199102824941
5159 4.024252487007928 5.927809428754391
5160 3.525594580765123 5.072602874971393
5161 3.883315527828966 5.383769918619508
5162 3.893492171532895 5.410040060420559
5163 3.7465216141057835 5.414687278116499
5164 3.6061750800713153 5.296747062629339
5165 3.693637541199849 5.03486698734435
5166 3.4757860465084334 5.301843104958931
5167 3.659001758790263 5.361310511315826
5168 3.8616716783604508 3.4704453551439784
5169 4.157167441450529 5.604678560643139
5170 3.740371836726752 5.109779460713659
5171 3.828081396785964 4.8250001676885175
5172 3.8115422116904942 3.3645158935180293
5173 4.005905948384518 3.3774616090529697
5174 3.8743167962666862 3.447195364783946
5175 3.908669408075014 3.559363756763954
5176 3.8267799812950716 3.613302965972483
5177 3.734974489044107 3.5126289820220418
5178 3.6927358027472135 3.2067283267548454
5179 3.896721220978587 3.8064961715791235
5180 4.128628779357955 3.360992595228806
5181 4.008325829528601 3.4761252199189925
5182 3.9260568885305087 3.3867933961128136
5183 3.872360095578378 3.6781927689288634
5184 3.6793881208007417 3.2750388009145808
5185 3.956645842381365 3.6293774342413743
5186 3.906001401181877 3.3543366846836675
5187 3.910296641638251 3.422651191803669
5188 3.857452103378689 3.454106630616944
5189 3.8701471794164424 3.3885320845194284
5190 3.8890721454948998 3.4822650586136183
5191 3.914394281058112 3.486734321083669
5192 3.699037059230332 3.3820604781569195
5193 4.000370951911617 3.311101562471183
5194 3.831016726070698 3.5955785538201432
5195 3.903556024261582 3.465706003886162
5196 3.9041281823025002 3.5867604733354135
5197 3.8025819660309352 3.4340053703642934
5198 3.931126780624449 3.33879655659451
5199 4.024429824961217 3.37784644815193
5200 3.694628193330336 3.4406518037740095
5201 3.575718549273315 3.3407021953608065
5202 3.8776420583123645 3.552095029334335
5203 3.9791106989833747 3.4831766431254607
5204 3.8413111235012565 3.350804146364525
5205 3.9963473640073146 3.4373512713186423
5206 3.895851955154586 3.3933328727254946
5207 3.861722581364899 3.4008257280560055
5208 3.8304422804625866 3.2886538900863402
5209 3.6337361426595023 3.3007354399159876
5210 3.8629869026765364 3.731676619130061
5211 3.898131286866857 3.85491896016836
5212 3.932773870343312 3.4987575757793197
5213 3.998067933537998 3.4277593988098034
5214 3.5828380887218048 3.2433401478213435
5215 3.945849694892744 3.265072815916735
5216 3.5134602973852473 3.5431172832169002
5217 4.017840276973647 3.421068881002946
5218 3.7094704877132356 3.4005792030192326
5219 3.522180442591314 3.288867719190234
5220 4.025675417782628 3.4666705927407366
5221 4.072110477647668 3.415499003457054
5222 3.6649856948058086 3.388759544605861
5223 3.8056454966419517 3.699662454543817
5224 3.4620660893730584 3.432060939667369
5225 3.625150162151272 3.3429469823340354
5226 3.803545816491351 3.337279253142208
5227 3.761025475900455 3.486914466666566
5228 3.814616929864399 3.219681229819385
5229 3.675569069254249 3.2975273315331792
5230 3.5363097064662417 3.362092922271375
5231 4.461708469112033 3.309926900469725
5232 3.667502569060235 3.2925492860510683
5233 3.634258226032687 3.2741238952830467
5234 3.6253237240712917 3.2692509192361823
5235 3.8006547168483626 3.6536559597850484
5236 3.94210077575878 3.401026979405618
5237 3.9074935878144523 3.47434466890781
5238 4.043154278885239 3.4580462466292867
5239 3.726031052457013 3.4080965684278266
5240 3.911009209276577 3.364730831553641
5241 4.018544245788894 3.4874904426505062
5242 3.80256677196746 3.2028564845454017
5243 3.7166915524180415 3.268101806759076
5244 3.8258733437541026 3.420575275519487
5245 4.023892821783364 3.4545441885972012
5246 3.877630039113279 3.4345958306221656
5247 3.942538831955534 3.5288918126139
5248 3.9501635441306004 3.359406601648425
5249 4.104732832983832 3.5336824753336895
5250 3.8589425677788673 3.3938148156940375
5251 3.9065455042484225 3.3412953597470514
5252 3.6615205476174593 3.475442813847178
5253 3.7254805439954803 3.1918372878235366
5254 3.989114061340541 3.3945025674503952
5255 3.8127426365235384 3.4442933395581057
5256 3.9309596117500707 3.5676538472474633
5257 3.7212053091258386 3.3836358020131594
5258 4.016226535558845 3.3511785716468196
5259 3.934502889085495 3.3444385936751377
5260 4.101400858391004 3.380254309490478
5261 4.022459165475606 3.215203088789028
5262 3.782922536292115 3.3654677345292385
5263 3.772796678585229 3.633700658396428
5264 3.7573862132469564 3.501337242448272
5265 3.541580314144468 3.5159396124428413
5266 3.8969019986153106 3.447806573058258
5267 3.8483386337270296 3.4687677672989325
5268 3.7930866535502936 3.380002321989476
5269 3.89611079692018 3.4084840254244346
5270 4.063161292517683 3.432674324438228
5271 3.851220193591073 3.6892640953460782
5272 3.913305892636409 3.5329287691538527
5273 4.144183423856824 3.363972970876486
5274 3.8221496282130616 3.2842431757114676
5275 4.002561934860771 3.3069200132209904
5276 4.145234362007121 3.3416250228624853
5277 3.5171817958863105 3.5675154438345076
5278 3.817699762080694 3.4777823959189624
5279 3.908141510260307 3.424614958797303
5280 3.9057107750210056 3.3695870209332845
5281 3.6602609464735782 3.394123791868338
5282 4.0791024718810975 3.5300925345006133
5283 3.563726509403871 3.3340340072227606
5284 3.679132189064486 3.4636545558762863
5285 3.7762809231825964 3.3996466956391154
5286 3.649312723489874 3.316714938938533
5287 3.7755658090091475 3.3655612027979203
5288 3.5706666663124387 3.2177267686547677
5289 3.753871847792522 3.3902751450528865
5290 3.5100978632197966 3.629184493179329
5291 3.8195643690443797 3.388181065781368
5292 3.9225092432607185 3.676378323814237
5293 3.938981704719185 3.3953318354442
5294 3.8263770775258688 3.274740188893179
5295 3.7185693444727286 3.4134173324906865
5296 3.9106385614177377 3.3222893296261016
5297 3.850970733284375 3.371195793387647
5298 4.017509596476365 3.441400380729435
5299 3.8864015748268077 3.3746443879318773
5300 3.8536235828556475 3.567056254804758
5301 3.6732199924116724 3.2997327265375564
5302 3.8151124451659593 3.393924858840707
5303 3.7504117939015096 3.4646847311824516
5304 3.6601031820836893 3.5590304264159567
5305 3.590855514316923 3.5310737280019753
5306 3.6662545026647 3.6835410075086408
5307 3.784627660127367 3.687455886887667
5308 3.527374266584027 3.3425538386482887
5309 3.624422675433537 3.446926416102144
5310 4.0043923919013125 3.42223926755246
5311 3.8384521701398944 3.454420133326963
5312 3.800976780590219 3.4557439922416227
5313 4.053501700308825 3.258622861496807
5314 3.6982481736241235 3.3862123812615676
5315 3.9874820316594177 3.618564694948222
5316 3.93854110027217 3.298858396615287
5317 3.7579449088140673 3.3681855581120996
5318 3.9813332602217972 3.373141512414617
5319 3.823048344431445 3.33789039619627
5320 3.8146388607624084 3.416492502715926
5321 3.9184674212065334 3.5665695516061917
5322 3.8504589876497053 3.400404941604041
5323 3.5835768631887377 3.520392307530099
5324 3.6649423788862316 3.5890670917358833
5325 3.6670451565459716 3.386353988526705
5326 3.6060977792044104 3.3208026234410086
5327 4.505705547674696 3.3570075658333054
5328 3.73915206989941 3.3561003590312817
5329 3.782113433584125 3.2824375068752025
5330 3.7141549712312227 3.353781851379881
5331 3.7607145887381557 3.302366800697955
5332 3.8002708284349502 3.428218232150142
5333 3.9573066024236794 3.362122273471163
5334 3.91726515321127 3.378099781006189
5335 3.902460589599626 3.618683359468743
5336 4.1790206181121095 3.506344162602566
5337 3.999533595925891 3.3707096920780235
5338 3.686184802087883 3.3815377700162172
5339 4.068420709444979 3.3683583978581892
5340 3.9625968280811157 3.3921593630961935
5341 3.927114291734876 3.49726028162543
5342 3.8987534960945425 3.4731550908120474
5343 3.5915681426716235 3.4488214592073505
5344 3.680647682047425 3.2307465912102162
5345 3.809572703904999 3.433768505677985
5346 3.732318624461342 3.442703816382714
5347 3.51553604362226 3.386786576213812
5348 3.699773942024553 3.3866704875648095
5349 3.937929433064829 3.5841240818158973
5350 4.801872698980687 3.3479101127006197
5351 3.8447297123972466 3.455008479076316
5352 3.904193600039969 3.2205609608657286
5353 3.7582781316583693 3.281022385872769
5354 3.865938662161778 3.5239751710672076
5355 4.0189263190305144 3.4067506076844314
5356 3.9103038000447303 3.5157394665349733
5357 3.7438583124459237 3.2884517064675025
5358 3.8231838397366222 3.3542477168218285
5359 3.7894780466430746 3.4610575841885107
5360 4.019903915136168 3.5223472195576977
5361 3.9894170391881665 3.4931260008257836
5362 3.8768113451878663 3.5148000407601607
5363 3.9987108594387895 3.3691089921159567
5364 3.916062962089776 3.3686137287197124
5365 3.81970189903436 3.545285827683195
5366 3.8255900626115835 3.645251846118372
5367 3.7473275738455634 3.2870396198587275
5368 3.769033336166634 3.3906424489020943
5369 4.058920326980656 4.9955829497321185
5370 3.947716842598511 3.645660671606443
5371 3.774916667832767 3.2715595045746735
5372 3.921100755106664 3.6345143286326875
5373 4.062903584929397 3.47079580769701
5374 3.9241227300001196 3.4814779831099685
5375 3.9112479675124865 3.802758523140205
5376 3.5930001471864115 3.5939534849205694
5377 3.8021367813228277 3.374455324132538
5378 3.836569137399968 3.528323358826214
5379 3.899833269056964 3.3881374290911914
5380 3.98830041083822 3.1815552670091805
5381 3.7204715217160698 3.376069330750378
5382 3.7851919741755173 3.388831902934484
5383 3.863556937075079 3.3774492923546546
5384 3.834748111588737 3.389794932380063
5385 3.8296470304867762 3.451545056238333
5386 3.970723179495832 3.4474471725383165
5387 3.7332867370843865 3.486079088085345
5388 3.763245007288106 3.350951604518338
5389 3.543550900335663 3.4509414459668344
5390 3.9091383698962874 3.258520423612972
5391 3.7647867304829683 3.4092630387487706
5392 3.973174785297785 3.466155790438608
5393 3.918916415934987 3.538309128107469
5394 3.993819690822453 3.4473991451425254
5395 3.866258207811652 3.5095689850526215
5396 3.902573239694246 3.2350980421647653
5397 3.698733324040064 3.2945699698480686
5398 3.8887072541784127 3.4716064229280317
5399 3.67497742991299 3.48351321529096
5400 3.749473413355321 3.2955973764812168
5401 3.768971474305524 3.5244592970129553
5402 3.646471125996074 3.534992451620191
5403 4.0548286615018645 3.4020758925619377
5404 3.684727286402102 3.4919611954500427
5405 3.7248068335129343 3.5155493732859293
5406 3.725465795961515 3.400409099448753
5407 3.886471966072478 3.441315730313098
5408 3.882197051263973 3.425842806985031
5409 3.8299321822410555 3.5549829215161033
5410 3.8242076655834962 3.19737954240153
5411 3.6663522117225718 3.4522935958688836
5412 3.7213108184913417 3.2183138628286967
5413 3.534341130005713 3.3034577562493377
5414 3.822312689084301 3.2756977869697477
5415 3.46685393304189 3.3829563134447427
5416 3.8983152176861053 3.5203891950349133
5417 4.471114341260723 3.5373165639124298
5418 4.334079830231413 3.5391249410162193
5419 3.761756092257703 3.3405807043826448
5420 3.836759685660453 3.469287644502568
5421 3.828109038535762 3.5427312549961787
5422 3.692381278178869 3.3336551858410206
5423 3.6209398431340154 3.325051118432386
5424 3.8897673699776463 3.4161647707190577
5425 3.798095407617539 3.4523260167599092
5426 3.952849504091921 3.401779911850734
5427 3.8112780104277126 3.340513830766935
5428 3.5046004510284225 3.375726104976477
5429 3.963135441689974 3.3996412235808764
5430 4.130056584321234 3.344070644730414
5431 3.724223263935436 3.159320240577755
5432 3.7231900420346045 3.2032422790164574
5433 3.905943101915405 3.3071816037510935
5434 4.658058822020815 3.2529918991961937
5435 3.821253991352909 3.2547866164365287
5436 3.8356407678877256 3.397269003355775
5437 3.5967700926193515 3.3311261234306
5438 3.855478179564547 3.4233734575142987
5439 3.837463870701182 3.5731453321800752
5440 3.797206785847087 3.31248794756419
5441 3.70243060022409 3.2042074648539978
5442 3.8815968673253245 3.6284009410257143
5443 3.718135313967065 3.52972522438
5444 3.7179272457904995 3.4487025873531785
5445 3.6086346621186527 3.336458072079738
5446 3.7741745400823143 3.4024358553611695
5447 3.9128693195223097 3.3705484559329224
5448 3.945725696335211 3.2489070236115762
5449 3.90143926344179 3.3076014230977475
5450 3.7698066689044984 3.3549988868818077
5451 3.839321614091578 3.4125415587953296
5452 3.903928761034046 3.1882181191502244
5453 3.8720431944591938 3.3098855288873796
5454 3.787388738937198 3.1972499174196627
5455 3.776088807871446 3.5607603886510044
5456 3.658016949432903 3.2481953101248715
5457 3.7812897681768916 3.4194503109022722
5458 3.6054464781333224 3.3997861360569233
5459 4.030325275067331 3.625916506660087
5460 3.8195974425913017 3.3553168377019364
5461 3.832001664547798 3.447797903133914
5462 3.7291889327085026 3.3315044840224957
5463 3.7370393868201237 3.480146578257076
5464 4.266240885849602 3.704814443094351
5465 4.5930850666793805 3.4399882153839734
5466 4.746283697723858 3.4139889010606184
5467 4.6667626059814555 3.384645409977222
5468 4.3648626248069355 3.3302800364930043
5469 3.8383443247505222 3.3399484375301016
5470 3.6864277491948703 3.421548894170694
5471 3.8036694638848045 3.259931111303318
5472 3.863923324231201 3.3154932311172867
5473 3.7938692586716085 3.361284894822487
5474 3.8924333700241545 3.4323849235274673
5475 3.9282843459459693 3.358611803954299
5476 4.182325966840603 3.283706114413202
5477 3.901273965423511 3.4013732374726193
5478 4.05940406850366 3.471260039468534
5479 3.9391627682473382 3.355253143417357
5480 3.9415383061403797 3.2580237286936535
5481 3.6978462013279043 3.3631414006730185
5482 4.019559793959099 3.438496918312162
5483 4.0718185211782645 3.3491100704796004
5484 4.102300396701234 3.3096092927189584
5485 3.919775459160656 3.475107165531197
5486 3.924620541071299 3.380199637836759
5487 3.967399534534234 3.502223171171436
5488 3.943167091322454 3.51517020895542
5489 3.8982636099641885 3.3234766141570606
5490 3.9439705910088185 3.3638039066937586
5491 3.856786931334427 3.335221209528053
5492 3.912476526587077 3.5650628632200907
5493 3.7342479732003864 3.238252851967877
5494 3.714726074452136 3.504399261603637
5495 3.809375567993006 3.3367881602576634
5496 3.803739976830905 3.5228802233432175
5497 3.6929429630465096 3.3611474533143593
5498 3.745713181801867 3.4182654965482175
5499 4.1298763485499705 3.4208508031821854
5500 3.8630156678253043 3.4106003920194805
5501 3.703776847595166 3.3099664653612457
5502 4.099224672140349 3.291076935305554
5503 3.777612926269779 3.419898963945396
5504 3.768919051303705 3.319755831939069
5505 3.643548479364328 3.3748360905320625
5506 3.837232330114951 3.3843913554217595
5507 3.8145138427224246 3.6042733672353595
5508 3.6317719685276075 3.4282402209370875
5509 3.545159720139071 3.2446696151473837
5510 3.5568544733292686 3.482596650613968
5511 3.703170993111288 3.491734749316635
5512 3.5285479329420135 3.241237452774496
5513 3.8171331213839172 3.4120730348790977
5514 3.9163264022628437 3.383229761050045
5515 3.6456732573051527 3.2678790267630053
5516 4.2041982724753675 3.4949457156887633
5517 5.314538231515874 3.4519806416106866
5518 3.5238978244635826 3.4052062226861604
5519 3.933910051180124 3.5456697762776037
5520 4.011094141693427 3.47363767797891
5521 3.8722910715167003 3.333460735164138
5522 3.718735105223192 3.1231778352073962
5523 3.850559894950146 3.364244552042171
5524 3.6657569116114197 3.285738503109576
5525 3.62518797643003 3.437766682936948
5526 3.830070023791307 3.340773917783399
5527 3.826452436486253 3.2270865504482154
5528 3.9149754064413465 3.2559429106028515
5529 3.947846134785607 3.3140472223782766
5530 3.9923479536049196 3.23055967631742
5531 4.070278222064433 3.425440851320245
5532 4.124097404763056 3.4633425897938825
5533 4.054100036080099 3.581568611096583
5534 3.885766895527901 3.349524067503898
5535 3.7381486147241025 3.428528885153605
5536 3.9784797554856417 3.350395911921642
5537 3.7715032750693673 3.4156226629651085
5538 3.9750560885036936 3.3514427658229486
5539 3.7658243776738165 3.389289309629535
5540 3.8221071876432036 3.260436459915334
5541 3.818051610409636 3.3582293016226625
5542 3.682193571543599 3.5839362341623637
5543 4.050310281539669 3.550126759051975
5544 3.858868756110691 3.308555323936454
5545 3.9776003597356073 3.319327355901983
5546 3.9806385596070113 3.566594699024466
5547 5.045664877952828 3.6149419937860534
5548 3.8918675100095075 3.46058093478216
5549 3.7500023519317036 3.378332427496569
5550 3.9035448700019204 3.3945158887068514
5551 4.228590118514716 3.56520021245457
5552 3.8510130001964553 3.4389508612738022
5553 3.785446944782111 3.440377174596808
5554 3.839764931594883 3.405822629761104
5555 3.730889780864018 3.3365220915554894
5556 3.8171785584646756 3.239348294939944
5557 3.7286030283329303 3.411752786594931
5558 3.866229500025589 3.420268605643562
5559 3.661208068873078 3.380843329783396
5560 3.7176808668403165 3.431357473804478
5561 4.085258492361404 3.2953338277817514
5562 3.777463250282183 3.4309739257700143
5563 3.5330316546075053 3.289299763825516
5564 3.6664100765963776 3.262353094795583
5565 3.822075515123493 3.346955202586971
5566 3.645948854131907 3.2854293059851254
5567 3.6244158248042164 3.3405646321306075
5568 4.145279877173931 3.3362783392219817
5569 4.597604229344077 3.4731101050003117
5570 3.5840307938954967 3.45380415859513
5571 3.7586974418097236 3.6157272588873792
5572 3.838604509660852 3.3071561692554217
5573 5.126321896777055 3.6422205769827443
5574 4.521909410982918 3.310825519110052
5575 4.676411756421996 3.4589095704760546
5576 4.313046111768798 3.2684721198831417
5577 4.668795300839505 3.400077826320671
5578 3.7948762784158236 3.3309624816484398
5579 3.753341674657117 3.4645120040789004
5580 3.6932284130007385 3.2821107676687573
5581 3.7663035638132047 3.2638227786196694
5582 3.64205646204503 3.526271794515359
5583 3.8490529805468987 3.3684850571089546
5584 3.95801213185846 3.370185334371427
5585 3.8589746169476142 3.491924781301299
5586 3.8163478137476994 3.446574469405064
5587 3.8589219009826894 3.300461282850861
5588 3.694662383460063 3.386248196157399
5589 3.999020144340201 3.4372383523999677
5590 3.8425788294419783 3.2723371600734357
5591 3.9804465050268156 3.382436489500961
5592 3.686870588855804 3.407608416451382
5593 3.8679986412105722 3.4558592808260378
5594 3.6713770461072066 3.5308834716609265
5595 4.066542450047571 3.2933555007437576
5596 3.7163267868576337 3.3427470721782315
5597 3.740938002771494 3.4479910922821095
5598 3.841331010324307 3.530873515667483
5599 3.8614341820431664 3.2830063039914177
5600 3.7780486918272924 3.5423969355064364
5601 3.8401271337514453 3.5231362294867505
5602 3.6731931194806284 3.2879527874910592
5603 3.8641775876405693 3.25547054322752
5604 3.9117137692389705 3.3738446667195654
5605 3.911872263456504 3.426869294436954
5606 3.8397255519159574 3.5109354503106514
5607 3.896117124704501 3.435193155681999
5608 3.797545173068325 3.392824148503794
5609 3.6037657893526727 3.5149832346267154
5610 3.5281617947429047 3.8489135532805774
5611 3.7153759195858345 3.492986290552423
5612 4.771108656460438 3.4001981539019535
5613 3.799370861861757 3.5937249492412278
5614 4.1642798965793855 3.588207366453398
5615 3.924595762139146 3.9172218326229573
5616 4.190230569604352 3.7554577040250017
5617 4.69210870429246 3.7173248740740954
5618 4.441636947871989 3.8640228199561326
5619 4.246003254182828 3.6662718482278183
5620 4.593875976818648 4.0396952513799675
5621 3.995898711782633 3.6588131836183018
5622 3.8029107273743814 3.9916185119419145
5623 3.78713965949827 3.4207644381469406
5624 3.9015559918588236 3.2805085226718815
5625 3.6418940479105535 3.464275816987795
5626 3.893687301893894 3.3304743080796655
5627 3.780364772274317 3.437665370693026
5628 3.9046413687561676 3.4461906459681724
5629 3.623385723843011 3.3191504218709236
5630 3.7008200582172 3.4161460986438925
5631 3.9153783306344554 3.3164093651590134
5632 3.9062446645378017 3.4568477266600377
5633 5.609490324388075 3.6555893702474433
5634 3.940291177466045 3.434805371133272
5635 3.8494761722311197 3.425141606565332
5636 3.9351078522177882 3.409672527959328
5637 4.059454482099853 3.405715462740666
5638 3.8267514413793795 3.3070104753672807
5639 3.5552971027692224 3.2472476077241383
5640 3.845173763993894 3.4034539664369974
5641 3.8250296094964087 3.3814273856105057
5642 3.64895469955067 3.6397398326009336
5643 3.6979153350470493 3.3735208127675396
5644 3.807919043491136 3.2738392487979495
5645 3.714416116403194 3.333511553200297
5646 3.9309216286778854 3.4631517687470548
5647 4.121591041333364 3.424946045303521
5648 4.015742044640555 3.3803503094327154
5649 4.184765424463868 3.4283461287503396
5650 3.76210243371465 3.312804863060009
5651 3.703067920866117 3.4517034767704895
5652 3.876782458227156 3.35606795764247
5653 3.8590419643826475 3.5236476595613193
5654 3.992790058142809 3.5506607929956457
5655 3.944653091262298 3.337660852168283
5656 3.887385489494263 3.4840234537134496
5657 3.737027483187875 3.340236719647847
5658 3.754195720976032 3.3654228448635872
5659 3.786150098340447 3.540535308059773
5660 3.6337053784769076 3.4611534901048824
5661 3.865513551272204 3.448367251221016
5662 3.886747188681718 3.3256171931409155
5663 3.896967814269653 3.4102205195114537
5664 3.650025261415879 3.4417629064923205
5665 3.7007961628852164 3.4029085025101256
5666 3.758874775848381 3.2864310426049568
5667 3.5283096890711882 3.387473273303047
5668 3.7757505274831717 3.4806679787367067
5669 3.5260116548119456 3.6007393069201923
5670 3.6999223812983932 3.307134860771781
5671 3.8838863521213476 3.30510048667594
5672 3.6556435691769877 3.5083744299325326
5673 3.668570452147927 3.2409015575227103
5674 3.7513573561275506 3.466681570336591
5675 4.008571911328005 3.368992918871349
5676 3.9029697356796285 3.41432025449105
5677 3.83389733385726 3.398998925496552
5678 3.6342271889827793 3.3693117375050794
5679 3.708046165245729 3.316886939846744
5680 3.992481376599689 3.3636285048049013
5681 3.725999799809993 3.3826031540715564
5682 3.7747362582627257 3.5358147241558466
5683 4.410291864932291 3.3979835333858457
5684 3.8209894269176043 3.1551689262661764
5685 3.97796031112163 3.38498431466963
5686 3.8335356862916914 3.3404387374841216
5687 3.989650960258703 3.57204244713957
5688 4.029397439138528 3.347674048731311
5689 3.7276353206937776 3.457067899742723
5690 3.5936730492932636 3.2337030408197958
5691 3.8220611953717456 3.3731621354892845
5692 3.7556779049303683 3.4108470772521264
5693 3.7365713797107003 3.361930655791409
5694 3.8490287468418383 3.3278548656168665
5695 3.7235328930972105 3.30949687584292
5696 3.9319267511916927 3.2419231525924737
5697 3.9851759804064337 3.2797456104707003
5698 3.8486782853925536 3.311606289269935
5699 3.564762438850319 3.3968159657458017
5700 4.059136890269737 3.4185398020842417
5701 3.651228566419888 3.286348891480991
5702 3.9930330738628594 3.491228283139009
5703 3.7667061409527656 3.347696171305672
5704 4.195269279154974 3.476068796436343
5705 3.7882844360252137 3.3419935094789808
5706 4.357503894694724 3.449605939977124
5707 3.823337536364648 3.224054973132291
5708 4.042117730988604 3.3521679466534935
5709 3.8322303366258406 3.5467981863743208
5710 3.7669717772695583 3.368656922070348
5711 3.962328774859134 3.3377769233955434
5712 3.7473733115574004 3.3701243285428055
5713 3.9796909427019234 3.295426598672743
5714 3.9354596137118545 3.4565742380155506
5715 3.9831247890347714 3.349038967274394
5716 3.731651255764261 3.410525100854468
5717 3.8377074367585537 3.3396093171939825
5718 3.5493018185115908 3.1698741632908587
5719 3.900883327269447 3.401801720729531
5720 3.9570514820262055 3.274266546936356
5721 3.9258940397202897 3.4175652366948754
5722 3.8208097777856054 3.419101540113121
5723 3.862441965209925 3.3072113564544425
5724 3.9607765666104613 3.3620319225164175
5725 3.946583222144319 3.401192763982455
5726 3.885696389859834 3.297762479195073
5727 3.8658833551232794 3.2166751962253683
5728 3.731731021490315 3.2209371192897107
5729 3.924040206545592 3.3575880724021867
5730 3.7188404752295763 3.1609957232291577
5731 3.8403000034103116 3.3040339214255248
5732 3.9300074172744575 3.3995205856431405
5733 3.8739426969920605 3.5825431977263205
5734 3.8415481237424873 3.408641394659845
5735 3.8520978167318414 3.2588297372370088
5736 3.9852143162770206 3.3843532280354616
5737 3.9660811815657726 3.2794744141745182
5738 3.845237361967146 3.3467885710496583
5739 3.8509104321064767 3.399244188043595
5740 3.7682111447047633 3.324591791976358
5741 3.758690290243668 3.4218729606799054
5742 4.0561960576578775 3.369463867317004
5743 3.670342917418668 3.440541447483644
5744 3.725614385393643 3.3140123546940363
5745 3.942576231880083 3.5082386610592784
5746 3.7746754944108916 3.2929690015400817
5747 3.6045849806271812 3.190664527436355
5748 3.975246393708725 3.6503059597283647
5749 4.49338992202366 3.44129315601219
5750 4.524618853675605 3.2128090010925563
5751 4.509701985471258 3.3531240486452893
5752 3.7801634312811854 3.4796692429441083
5753 4.005245662905767 3.356695808472632
5754 3.62804532096165 3.4101870795958513
5755 3.5839420302500122 3.3344281276058854
5756 3.8183194247755834 3.394500183888935
5757 3.886953177989483 3.3611767460484736
5758 3.928510108286571 3.4998895615901673
5759 3.725683380278908 3.3792656898797806
5760 3.6792145329074737 3.5904619606709076
5761 3.8280990104127244 3.3548084479294547
5762 4.019479165040838 3.234755584410929
5763 3.862374791993845 3.3639249814267296
5764 3.985265472786552 3.494882071362051
5765 4.063581363569022 3.229661880704775
5766 4.656546320085467 3.4580062437811883
5767 3.9138309730445946 3.5488838073456592
5768 4.444985831878378 3.7399737463157794
5769 4.538767792490635 3.2273028227071014
5770 4.3369754291409635 3.694691376499291
5771 4.7229015555264064 3.3780018817635185
5772 3.7824287157267737 3.2112349154636184
5773 4.1172535829700525 3.366312618833582
5774 4.258029198985606 3.440882153654925
5775 3.61602781422091 3.383069638764005
5776 3.7650731470760848 3.2981956722700394
5777 3.9011221686897612 3.346900364604801
5778 3.7199706756551096 3.192743715505158
5779 3.6060718528468643 3.2365131737155113
5780 3.7277719653242514 3.291375273996443
5781 3.85630308360341 3.630314570129257
5782 3.757249430082309 3.256148923052557
5783 4.424687442348346 3.2792975284651376
5784 3.77042208162451 3.3922769466474643
5785 3.5838717298441827 3.498408691605234
5786 3.8082738118754302 3.2911124009465516
5787 4.112999734018058 3.563690430852583
5788 3.71400602222652 3.2405775670177013
5789 3.8490091274716596 3.3825092309609204
5790 3.8278061089532383 3.4459415151677892
5791 3.490229039708693 3.388854627903817
5792 3.7385633887769507 3.198669778006263
5793 3.7539004056652505 3.366583342711432
5794 3.888895506312012 3.537116119338528
5795 3.7840517576667745 3.43952684531041
5796 3.6757056712891996 3.3109884498098423
5797 4.069759696395602 3.724441419417813
5798 4.002477015454967 3.4249132341858934
5799 3.660257180404181 3.2293644409138196
5800 3.647681463610387 3.288592298469176
5801 3.9038331193637013 3.32896437252243
5802 3.734914361845056 3.3066762906232383
5803 3.8057987037478247 3.356118277342714
5804 4.203429376309827 3.4876154364353447
5805 3.727409860302173 3.190078830736954
5806 3.8631044185384695 3.5151325112525655
5807 3.812900974681442 3.2683238255175655
5808 4.446090989863373 3.3110097818387922
5809 3.8097924809103394 3.2912162382975594
5810 3.574969767610597 3.3388434257894177
5811 3.9291390916531634 3.509879325927457
5812 3.8716348526092412 3.305508701635628
5813 3.777346661919039 3.2386192931963667
5814 3.7220348600734496 3.4220258913737402
5815 3.707846722588858 3.651265999334904
5816 3.8661031541434197 3.379374450800325
5817 3.760654123728169 3.2014030845467976
5818 4.0277196610660075 3.5049096747363557
5819 3.948617167166867 3.3591705016277267
5820 3.825144865697619 3.336464300304307
5821 3.8802729213796288 3.3421807174475098
5822 3.5201927706559157 3.276072591706704
5823 3.8531839469024707 3.3367326754222004
5824 3.8612392004333786 3.4167298938623434
5825 3.884181105447404 3.5377673615784637
5826 3.874187247333355 3.3335430207532983
5827 3.9139501873250904 3.56532519608438
5828 3.650460344667685 3.383015088167555
5829 3.9855181123566825 3.43062313298828
5830 3.8186437972083995 3.331374055162152
5831 3.9488259766748253 3.309323589270253
5832 3.7691497466614754 3.566697986400001
5833 3.790425044381195 3.316287760685898
5834 3.9278344204096944 3.3797632770690584
5835 3.498150445991296 3.291462043308574
5836 3.84186439457377 3.248092281260983
5837 3.5940743958870365 3.270740881831853
5838 3.8623654031614807 3.330585015135016
5839 3.738216483165186 3.222284321353961
5840 4.313312420910847 3.3428896564564297
5841 5.294020674937481 3.4754456582908504
5842 3.922834196472289 3.426686774306084
5843 3.7560221483624687 3.5096215732003477
5844 3.790340144558904 3.3509577783848408
5845 3.7795729866348613 3.47754643213913
5846 3.6114315275866344 3.373715188516423
5847 3.7418427685082043 3.2929063493894772
5848 3.928139321795005 3.3748594997040122
5849 3.8177686250798875 3.424145641282313
5850 3.632703140295424 3.5852744955992755
5851 3.866481311536873 3.394712133672712
5852 3.835468155532961 3.7406858842053885
5853 3.8456011500313743 3.3620698994579774
5854 4.016822014640914 3.405286893455404
5855 3.807244156023921 3.2970521917594686
5856 3.773325573570894 3.403738396866177
5857 3.816992406621596 3.342895287599748
5858 4.531992468416709 3.534678117040911
5859 3.831928445342473 3.3936648702820666
5860 3.8159956657080967 3.3270248808659106
5861 3.7657294858976087 3.3912799774216786
5862 3.828312276320692 3.4696866100219617
5863 3.6257917233677093 3.3256891837434424
5864 3.811545309714821 3.452107770220736
5865 3.7445061286649293 3.296564993145277
5866 3.8279465843867797 3.2892525613858474
5867 5.0492859147383475 3.6413747132487946
5868 4.019264969817158 3.3416887143268252
5869 3.992437641621106 3.284408225639533
5870 3.532231700094633 3.3571581043200225
5871 4.293038745747068 3.581199321908434
5872 4.5312638477777725 3.5351415363678056
5873 3.9018553792102852 3.4034830831431178
5874 3.7297796172741586 3.5935512964274436
5875 3.9663633089643673 3.2814071705299086
5876 3.9547419532346586 3.4594320955574034
5877 3.9010156455897897 3.3899109521761757
5878 3.8530791250978305 3.3472537090097116
5879 4.092451890580741 3.6469472585488076
5880 4.06196230782774 3.3234738296287176
5881 3.6452842539941464 3.2602333063316093
5882 4.067719241328444 3.2551493031290066
5883 3.815980842577321 3.2910934349627188
5884 4.017997845256045 3.600753715975549
5885 3.897061389222826 3.4303498622677213
5886 4.300139276824758 3.4848067897997326
5887 3.938583439881721 3.3760139921620027
5888 3.831656073156504 3.2762745728653755
5889 3.953104539401726 3.381442135060507
5890 3.9381525753627593 3.3814345917251103
5891 3.9708611892536356 3.4698536003330385
5892 3.736776944340992 3.2786794384584947
5893 3.9152120282436713 3.4688420125219586
5894 3.8674257356984914 3.3304514183892664
5895 4.415877670029027 3.464367901068385
5896 4.1922011013054545 3.3295794610236027
5897 4.182463127246831 3.355014308283766
5898 3.779332750506361 3.410082139504603
5899 3.993177100794783 3.401000786130912
5900 3.773097537318794 3.279611662779731
5901 3.860605550636764 3.6459237198874304
5902 3.7811643974639075 3.31322930849065
5903 3.7921790489382645 3.434713220184872
5904 3.9064569481544456 3.313866646555403
5905 3.863000089696091 3.4102175290141057
5906 4.056130671124164 3.3380674137350477
5907 3.930213334194762 3.3273597632807017
5908 3.946757743238745 3.4823453865836864
5909 3.890451027064233 3.4302034645140984
5910 3.9539315808052824 3.612334740344881
5911 3.643177820921019 3.3686020706055078
5912 3.6930652450762746 3.436980813789294
5913 3.7265957421853795 3.227470792263781
5914 4.156897484601994 3.296839020359893
5915 3.97351224628848 3.256239230965759
5916 4.092784166401218 3.502376308338471
5917 3.8656156277428697 3.3905629224173555
5918 3.8094922111938567 3.3338716839637677
5919 3.8640468157227845 3.377017559765226
5920 3.5371019196748374 3.472233364568333
5921 3.72149093764329 3.3206598857400444
5922 3.6616137819710195 3.3362749652767096
5923 3.862728589597801 3.191443974161223
5924 4.004553141365655 3.4903512635825447
5925 3.8428296286169403 3.32455025463142
5926 3.6926412816764724 3.3762173946049496
5927 3.907094378126824 3.537549801867945
5928 3.802807871629791 3.349087479621622
5929 3.90892835923824 3.3278152884369834
5930 4.088539819901843 3.4495507903111777
5931 3.9306778293441513 3.3880578795774974
5932 3.874906202556132 3.330784400122711
5933 3.855728925950894 3.6490728167460045
5934 3.847292293110098 3.5040967784013635
5935 3.7186696630745244 3.4779335804894727
5936 4.020143682886843 3.339354863475247
5937 3.5723957805177324 3.2128159779244716
5938 3.745185595883356 3.4858528138534335
5939 3.8752910773190465 3.2928428069997913
5940 3.6585059072753907 3.2654816862639002
5941 3.83927247156053 3.4366917049302006
5942 3.8597178795846205 3.54583707728912
5943 3.9660340876758733 3.2884824456335324
5944 3.9840715103479596 3.3994289957938033
5945 3.871468463620011 3.545430823750946
5946 3.8964693846458713 3.4392316289060703
5947 3.7989560013728383 3.3795821356598594
5948 3.8216324126357333 3.506019881987031
5949 3.910607542440826 3.410933530905306
5950 3.9047911290877537 3.499892627085604
5951 3.7122356772401313 3.5188959721577353
5952 3.834629414208507 3.4980749982137453
5953 3.750668288118953 3.4328266443226387
5954 4.0606682573026704 3.4713516479669337
5955 3.7033542564791433 3.353739703946434
5956 3.9247327531351583 3.383709092105113
5957 4.387045769136766 3.537238189338702
5958 3.6666266907457374 3.422370376262381
5959 3.8952155790383567 3.382966992919795
5960 3.791314261038776 3.302534647096634
5961 3.6653818060068684 3.2935072558474934
5962 4.806463733458856 3.479901181007817
5963 3.9676021366708354 3.4337155375464135
5964 3.9923863511094644 3.3881651282347924
5965 3.8894453993719287 3.297163359008501
5966 3.854162201867894 3.2609175464107145
5967 3.9019841481487885 3.4554443391313767
5968 3.8667170451559554 3.361463916358492
5969 3.812939334274212 3.4278425520170837
5970 3.6071280700644066 3.226423772602941
5971 3.888655441624085 3.365567197175042
5972 3.8675568364284594 3.490612685262594
5973 3.7618968329796365 3.5409174232682514
5974 3.921448231911486 3.4685621312996564
5975 3.740512196076072 3.4103410669548904
5976 3.6784229917804145 3.5118256661843605
5977 3.8918538509290466 3.2612075882960614
5978 4.101146475589966 3.4063072045226352
5979 4.052781470777295 3.5076263389875555
5980 3.7849138067489694 3.275675086673469
5981 3.9315579638012066 3.6691593686017536
5982 4.015822738728554 3.6061386556951547
5983 4.227765377341762 3.4414257888116158
5984 3.8972821610354207 3.2796389387230733
5985 3.9597361866730907 3.3613866243141404
5986 3.9484601666774677 3.512325533885269
5987 3.7747589731016 3.3419690550954444
5988 3.9903739854563645 3.3552827516506136
5989 4.182432179383144 3.327490187654583
5990 3.838938159153908 3.4898318600997027
5991 3.6475411964830378 3.6472125023338013
5992 3.801424497606851 3.5097156689639966
5993 3.9084182012214668 3.586184656548913
5994 3.719360378214911 3.310915431764455
5995 3.9232463908344637 3.3034988355362023
5996 3.857066064191247 3.4203415188394737
5997 3.8446360182126744 3.2621268959400784
5998 3.8034596637048534 3.189702627373793
5999 3.67427515300267 3.4345589579584628
6000 3.926333733018126 3.3563089842709397
6001 3.8677192750940605 3.242121228344702
6002 3.907790579592933 3.463682153341272
6003 3.7301371332988302 3.274605074388795
6004 3.836293814366678 3.336970033573328
6005 4.107294334048165 3.244700672507348
6006 3.8615470236059366 3.3846086475060804
6007 3.822675025945732 3.289567852685248
6008 3.723174696878513 3.3799177420827315
6009 3.6641136615806205 3.3838210662557895
6010 3.996069976453483 3.2272457969347963
6011 3.5550012873250747 3.2719852997759262
6012 3.9971868179898875 3.419389626639696
6013 3.8641591408201292 3.613737153183999
6014 3.5331573563302237 3.2513774298276106
6015 3.862485288410231 3.400697056689727
6016 3.7026252947128344 3.4116342465033207
6017 3.7572621433718134 3.513301613142786
6018 3.8865347089115234 3.54670021486278
6019 4.643985447859641 3.478352856400832
6020 3.731446841615944 3.362771506572797
6021 3.834090584491713 3.4085316454538646
6022 3.909143337727854 3.460871175697337
6023 3.7000225181112363 3.491292259123763
6024 3.7341266253824026 3.3417931817087427
6025 3.9116919595458355 3.5614142063784557
6026 3.8706337618680724 3.43346574733578
6027 4.447189697593144 3.537173988998847
6028 3.5682675110042177 3.3147069414557833
6029 3.8293819174348642 3.2667533995815177
6030 3.8769190035187844 3.4968440578472464
6031 3.7549341047224223 3.41955012635461
6032 4.027899417485324 3.470844470931232
6033 3.779859245605777 3.202785256586535
6034 3.959239074160991 3.307294374925511
6035 3.8818764331067506 3.449616419911584
6036 3.8325635779647387 3.5058565292175476
6037 3.700855070365249 3.5943201332233685
6038 3.8551107480309637 3.4482640749709286
6039 3.78671965042416 3.384803833391156
6040 3.8310543940843544 3.475746595528724
6041 3.9602937746554714 3.509335758742487
6042 3.8983647253656675 3.3753758658568134
6043 3.8060735412407025 3.4598283460149557
6044 4.423208270155195 3.532907079053268
6045 3.6121710796025917 3.294983855108207
6046 3.9554248509804313 3.4310906043535074
6047 3.779732183866409 3.37955384555168
6048 3.7047620573645617 3.4277260751012744
6049 3.6529373020823406 3.4362593413521707
6050 3.814727997656054 3.669747121558653
6051 3.8656771650715736 3.3913959238610474
6052 3.8052907421561883 3.3903341192726324
6053 3.826483411464838 3.40435820692169
6054 3.5659949858880267 3.256212363382306
6055 3.858923610688894 3.5257214340043865
6056 3.8205468561167915 3.28817417835348
6057 3.797989285704613 3.4851910111760254
6058 3.663832457932794 3.445917430315441
6059 3.739411658536777 3.4625570954062024
6060 3.735783496712381 3.2752543161896654
6061 3.8259595832993623 3.3421692281851665
6062 3.8873112300007953 3.4101072276471522
6063 5.505930979971913 3.6930989682678943
6064 4.98741695382982 3.5464917904704563
6065 4.2582467246358435 3.3358738839563165
6066 3.7764504932373315 3.167221190338243
6067 3.7699477517851423 3.3677529302216445
6068 3.8848977473050312 3.3247363880412113
6069 3.7985385087052497 3.3758312132121526
6070 3.4965605617728297 3.247133683131005
6071 3.7422315711306773 3.3406237974507937
6072 3.957607558055273 3.568605440909659
6073 3.767612567252768 3.4928928860984723
6074 3.776159106835149 3.4897660646100612
6075 3.4038864983225063 3.3383012752091727
6076 3.7699996822421378 3.3863561059651826
6077 3.656103450188788 3.571384221165223
6078 3.750890591167804 3.436098874920851
6079 3.787517150601776 3.438111324647207
6080 3.846654536511629 3.5329445798964647
6081 3.7929308378685365 3.504803265551924
6082 3.62046405547996 3.2931184851181503
6083 3.815837477202444 3.3021914291292678
6084 3.746905159257889 3.387534542510996
6085 3.694956015896632 3.437804579100343
6086 3.8451454040943043 3.539988456636308
6087 3.8123106839910235 3.5160164375671914
6088 3.8136827768957025 3.444011534684275
6089 4.024633123998236 3.3741627499265383
6090 3.862744553273358 3.5102362642647384
6091 4.007516949427858 3.180443181026413
6092 4.005002394573965 3.656703106626684
6093 3.836970735493555 3.393216735812735
6094 3.8802414945283794 3.249727163498199
6095 3.9598594591818954 3.5120827506215027
6096 3.710580169378347 3.2893591559713733
6097 3.9135046831622806 3.403730052041065
6098 3.654696330447139 3.36870270658998
6099 3.7432532033533614 3.482694063870883
6100 3.5221646780700757 3.3170395617388566
6101 3.9243325472581603 3.5143817753282023
6102 3.877197751341272 3.5236535693535647
6103 3.810047225030181 3.3566849752492747
6104 3.9955331282913353 3.4421146745122884
6105 3.793460827416854 3.4647403943169155
6106 3.720003214105775 3.475340090472059
6107 3.959804330220218 3.211031434912521
6108 4.499507393844862 3.2671717938779943
6109 3.882970803353353 3.396893874210869
6110 3.725235978640104 3.340982262664643
6111 3.982129849149412 3.2004797314829303
6112 3.9087040861203204 3.55425716806706
6113 4.005316541072065 3.386862654708856
6114 3.851754817839428 3.1889788668813157
6115 4.0073284729231595 3.2397172518469453
6116 4.205419168499584 3.378487679400126
6117 3.724800171528133 3.3734484310474597
6118 3.833252853557051 3.3505520803104982
6119 3.6153815964193865 3.400828165908247
6120 3.7453563207695777 3.4737141687539648
6121 4.318482883333075 3.3311166139269712
6122 4.954008487166479 3.573380956870769
6123 4.33116595241757 3.67383683326859
6124 4.193465779470561 3.4957016231132183
6125 7.730534329467831 4.054324433047133
6126 7.592759272344568 4.0122467149017025
6127 7.241476509519699 3.9400646869463767
6128 7.494870305835667 3.9619727066881114
6129 6.036932420638465 3.4119527974691075
6130 7.6337585781110375 4.3056865861260905
6131 7.17455737462158 4.0276569351946225
6132 7.160399729060015 3.7792499240504953
6133 7.882608133199226 3.737304424174434
6134 7.466646164414164 3.714002578524109
6135 6.975814368751734 3.5644034369021207
6136 8.041749432412528 3.947493320621842
6137 7.89480115888251 4.015639914453765
6138 7.373596346154442 3.8223727679757675
6139 5.839073249397469 3.7831433128226464
6140 7.759437603794176 4.042741283399835
6141 7.157471489673235 3.8262419612664047
6142 7.315583017307892 3.7165783589812262
6143 7.641442362322119 3.8356938505269063
6144 6.2693549399936135 3.459534287351826
6145 7.473384946400816 3.9347761030463784
6146 7.670860273911008 3.9074246838644027
6147 7.21359647485498 3.9151607817639524
6148 7.773790269856251 3.956347271203804
6149 8.142124058138767 3.955665302125726
6150 7.649440624624421 3.8934446710211064
6151 6.898262511224747 3.5934999496556883
6152 7.782654608883212 3.5104672173839275
6153 7.8793242828403685 3.8510467778108564
6154 7.846036092401057 3.8314587556683906
6155 7.969637870621688 3.565954365960698
6156 6.454683120863353 3.798700913941668
6157 8.111901424491235 3.7218203365929754
6158 7.59797516305902 3.869058367577444
6159 7.139431806148273 3.8847041326344147
6160 7.307623672142255 3.8034121294990997
6161 5.56338632819704 3.577627978229676
6162 5.6244550698199305 3.554215841155782
6163 3.7120278528535313 3.3474693514343756
6164 4.432515289663149 3.3763557451419657
6165 3.678946286424941 3.30476202750517
6166 3.8369278206798456 3.4213057681658836
6167 3.72994867287238 3.446655419487876
6168 3.7688715177695875 3.281286893506216
6169 3.9805431757546805 3.51362153619312
6170 3.8933644255167597 3.311691957178496
6171 3.702452351381796 3.2662554493406097
6172 3.9290869333114475 3.402526790394349
6173 3.7863209067072883 3.2744610033016763
6174 3.9591986816894873 3.4101431175003025
6175 3.8012494088244226 3.2467832920553854
6176 3.925617854808954 3.518149096509305
6177 3.9675458155672794 3.288346715309041
6178 3.788849584666578 3.378541751964597
6179 3.771912796367409 3.4759646572630483
6180 3.7192173094078487 3.373255355568443
6181 3.8058640659494745 3.367398337360586
6182 3.7878021917278386 3.3917981858901354
6183 4.927730162026445 3.6245452939043674
6184 4.8243805664300945 3.6415194083852183
6185 4.368536554845997 3.558646539479318
6186 4.793707949042592 3.838520277723643
6187 3.862494855074401 3.384078267056173
6188 3.858605062453463 3.404839742196276
6189 3.830397636834008 3.507521705817574
6190 3.849701351740174 3.7243663532587523
6191 4.001200668683194 3.370650582190129
6192 3.7334831177154064 3.360681386245679
6193 3.7706221908963053 3.4168517583464855
6194 3.7108098721212794 3.4370968443753602
6195 3.787081060993352 3.450897377699209
6196 3.707163405311966 3.394587769068287
6197 3.8334851683473152 3.4004339618385857
6198 4.061987608298932 3.327499556215141
6199 3.9046617575523497 3.3369349378571402
6200 3.9558393983006304 3.498530704265426
6201 3.7973469186606583 3.5574719845161358
6202 3.881718009686077 3.3021152337414
6203 4.695044053090277 3.5317080743818092
6204 3.609538666484133 3.3407623595265776
6205 3.8864398477568467 3.4374429168697227
6206 3.9746824918458894 3.2716017957567356
6207 4.61399770582361 3.71191285108913
6208 3.7773977402277894 3.4821898855557376
6209 3.483733571861303 3.3218010131929008
6210 3.876579708345856 3.4289292068403454
6211 3.890174927395782 3.383787937347374
6212 3.731718193228057 3.3923441974004898
6213 3.770803146529604 3.343072091730669
6214 3.849986272412977 3.332381496010001
6215 3.7399446401088605 3.2624078985825897
6216 4.302097532294374 3.3419766696755517
6217 4.418060357799431 3.3482048453232895
6218 3.632565589928941 3.3690582401184392
6219 3.9038329453148717 3.3815084981202213
6220 3.7239544932483293 3.3964186972514834
6221 3.79590161245448 3.1580995845391198
6222 3.8373275304299432 3.3428850755041526
6223 3.8544971347971346 3.3867696838419556
6224 3.948282925629888 3.3597982436596907
6225 3.888016495078532 3.429244571162188
6226 3.7418784136404755 3.7411984965846825
6227 3.9553826896853983 3.4053924194659873
6228 3.8587057481495957 3.4927097461918186
6229 3.666271871394523 3.24534099531602
6230 3.787097957645383 3.3740441545801074
6231 4.356242480703275 3.3703618564589592
6232 3.9223441886414965 3.4129417843430523
6233 3.86799055912111 3.4573534249607363
6234 3.9864649743552905 3.3947010450484023
6235 3.931616436056912 3.4224758553775056
6236 4.367052309317714 3.9792061264262073
6237 3.7239086514581285 3.3696244503690815
6238 4.4593168911908885 3.44274618413255
6239 3.6933675124642633 3.3073714069293167
6240 3.6941452832314243 3.3242251285384734
6241 3.887568036857182 3.5927831890276223
6242 3.8071832651466235 3.2260691049169807
6243 3.964597690340067 3.466974479474458
6244 3.885568437361568 3.4582171386553364
6245 3.9625488277663754 3.3858312522582423
6246 3.871466950750522 3.293401950486778
6247 4.892948254279317 3.4897935130307576
6248 4.519358152073214 3.3617884850724433
6249 4.3874776973930265 3.394771542456747
6250 3.83100337628467 3.517273619215382
6251 3.7902263543898336 3.3520540433478367
6252 3.7341093831081986 3.448716165937923
6253 3.861104378541362 3.4319432806029204
6254 4.122638559069527 3.4081728053988045
6255 3.851914306717739 3.4799911397965984
6256 3.6798832701602633 3.322523213685668
6257 3.8181130242755605 3.236509895877377
6258 3.995179266876093 3.369720529543941
6259 4.207479359941938 3.3230534022633123
6260 4.982676282114102 3.44918656500549
6261 3.8428869800263685 3.3697054732091467
6262 4.373307673072144 3.5449185753463146
6263 4.503963354078762 3.4971927355123933
6264 4.909517888864352 3.729629509189298
6265 4.531532132935082 3.472623409296662
6266 5.223858996638552 3.5947204349326616
6267 4.5768853840084525 3.4796723366564466
6268 4.338977145203309 3.768721098782032
6269 3.7872473220806757 3.580779141925917
6270 3.7641981842036385 3.4792693306898155
6271 3.865813474242219 3.3461809570443517
6272 3.774142013143479 3.431687820514079
6273 3.7675160133193724 3.2699975053072325
6274 4.048467304879494 3.348442915583095
6275 3.76730267607694 3.4748254205986178
6276 3.9405365699548267 3.3234798417034344
6277 3.9568255979752416 3.2042140856026498
6278 4.045307732283394 3.4925705420231217
6279 3.9634920743694124 3.365574977975171
6280 4.801735210925515 3.6528066706619016
6281 4.421667501708513 3.421169929302271
6282 3.683449495442031 3.3562630925916235
6283 4.582849337572283 3.339424482421347
6284 3.7623651256210646 3.444084413896006
6285 4.504108987196984 3.298685874759659
6286 3.7660590205357325 3.565588234128137
6287 4.10088630033665 3.496952274033692
6288 3.712534174307802 3.476130091490057
6289 3.989269688286021 3.4040785335101544
6290 3.7766772493241008 3.3088143040556175
6291 3.855346163782235 3.4560124747538756
6292 4.062511933289959 3.6348465140115582
6293 3.843540558975079 3.485704897808775
6294 3.9836747643775836 3.2594240609404337
6295 3.9479630814518134 3.484033763655639
6296 3.9259807604046038 3.303684354184112
6297 4.042708942802885 3.5603804517761333
6298 3.8639375321489675 3.8482375175798285
6299 4.277870147307083 3.205470949247146
6300 4.483882282092169 3.301743285241538
6301 4.486115820469358 3.4805984020782152
6302 4.342562835236222 3.475669519747572
6303 4.8398358264105115 3.5703516768118173
6304 4.453828995837104 3.4720421725276607
6305 4.359325956590815 3.342410098456006
6306 3.665604875348661 3.243113205581847
6307 3.7640519845983205 3.355722374082028
6308 3.712849786838523 3.337309937922573
6309 4.060724616314265 3.4059263156825583
6310 3.813023135597143 3.554760968214538
6311 3.9306606390350485 3.315992168565352
6312 3.7964444349522126 3.3410547076633037
6313 3.899783509821255 3.4597180102270215
6314 3.4880936334311694 3.4756763129568737
6315 3.8894055842876214 3.3395123754492695
6316 3.811830010846021 3.4205662644461143
6317 3.6077919785171355 3.2300803050895595
6318 3.828313993564714 3.3478104316611303
6319 3.8168515298374577 3.574274517349772
6320 3.873191866723411 3.360094684000087
6321 3.8094252196955605 3.566728119566082
6322 5.318779739916265 4.904476694542043
6323 4.949091414019251 3.476249412586621
6324 5.082471871794157 3.6107669889942016
6325 4.073661336321099 3.5475742393098413
6326 3.826235687685194 3.5582891646828685
6327 4.319349284392271 3.508371197647074
6328 3.9489366280504994 3.6081983362085057
6329 3.721707610397758 3.3247002100888827
6330 3.9924495603216212 3.220236592820583
6331 3.6136412369804205 3.373585970946268
6332 3.7673716578284564 3.3856493503857816
6333 3.7605842244480794 3.3733323353140277
6334 3.643993620806219 3.339269753127007
6335 3.982498275634855 3.464485903158162
6336 3.8909086716073764 3.505378281592965
6337 3.900550914414339 3.26950727450898
6338 3.7848946740257587 3.5390373274702824
6339 4.733709447995464 3.5307500053222056
6340 4.541533286159967 3.4780360634426013
6341 4.019728220964354 3.411443115041062
6342 3.68834744970829 3.4257447094491287
6343 3.9502947283890255 3.5191801995149974
6344 3.927418386074131 3.287495007148752
6345 4.010399949117868 3.577330783374789
6346 3.8619566562016603 3.3693460084277937
6347 3.7991112574733554 3.446351960088984
6348 3.751609080814195 3.5863864104270062
6349 3.8654708847594548 3.3135011664183582
6350 3.718127383123331 3.2582439991299177
6351 3.790960178464825 3.336726216157854
6352 4.029864625136402 3.395220839672726
6353 3.9427047277513103 3.4334957166820055
6354 3.8386569615886987 3.5092250723400586
6355 3.839955018410409 3.5457804789084584
6356 3.739658029323411 3.427312706573554
6357 3.6217361215455557 3.442018832491448
6358 3.9534625667913676 3.218738892557204
6359 3.9908277249727426 3.2618681650226167
6360 3.7923182840722953 3.4293555882060396
6361 3.8598672008468347 3.4240680214599593
6362 4.008962928039861 3.226274857847567
6363 3.7304990556987248 3.3084237656474653
6364 3.634874954130407 3.3393766591195058
6365 3.7693336566085716 3.421006224426822
6366 3.7044097292272555 3.2379127317766927
6367 3.590776789397146 3.343184860103686
6368 3.904500974250468 3.3384013287272456
6369 3.809914127082161 3.3042570295217963
6370 3.909620708654775 3.4280496774427536
6371 4.097602205770553 3.644246436862803
6372 3.9149999307875687 3.386461950897089
6373 3.9051836049606976 3.4162351021739465
6374 3.8220859452474456 3.3391238165061403
6375 3.8746455663491264 3.2961279005183544
6376 3.6543874743691642 3.3801890207175744
6377 3.908873618574787 3.3438241089044314
6378 3.925837784451734 3.385433167060088
6379 3.8491146613059986 3.3128497321379546
6380 4.910377849678483 3.7304779801254817
6381 4.696920888815937 3.6536508111578994
6382 5.443231090221194 3.459865791663123
6383 4.8459861507455155 3.5451847198640656
6384 4.625803756230961 3.5353762802474966
6385 4.840484792939026 3.3993595702093815
6386 4.974168158784079 3.5347924651566847
6387 4.166285177843066 3.4188873470881194
6388 4.380867482576639 3.459499370212132
6389 4.459288991219576 3.4444332255857697
6390 4.468754287610575 3.397179666839019
6391 5.233202968556346 3.4919784463776393
6392 4.330938101624991 3.3390982076458577
6393 3.548080744461859 3.4907710402250407
6394 3.880215785839294 3.583865624148524
6395 3.907877594310926 3.655098311349138
6396 3.7959522779910913 3.5778289799680416
6397 3.547079712254492 3.5374945421142585
6398 3.909310342108917 3.611101071726869
6399 3.8312440965462042 3.4864048339280673
6400 4.0649949217524055 3.655389538922712
6401 3.7561069560056515 3.4226260024668647
6402 3.81326134489164 3.628099262457277
6403 3.765318084392501 3.318770325661258
6404 4.530038700351428 3.3683403008338284
6405 4.7024605370733825 3.340472481682463
6406 4.338820062862412 3.4155741633230634
6407 4.263385255690121 3.48699407132888
6408 4.528065541170798 3.359127138136354
6409 4.971674539362097 3.3239125740183426
6410 3.8431740630636346 3.3023001870984765
6411 3.653412544216554 3.610246093736946
6412 3.7029358663687804 3.4239914266894957
6413 3.8986957265678983 3.5560841066682682
6414 3.617137905255088 3.37155537205128
6415 3.6148696356889896 3.5000989142076646
6416 3.772016106208145 3.453823265816778
6417 3.6178043203078123 3.5548913969737543
6418 4.1685751128829205 3.5743295731903437
6419 4.474536194714101 3.6819846786119688
6420 5.605079933075356 3.391396820751998
6421 3.9989201524230804 3.3227004756042557
6422 3.9715311886534637 3.2646848334542367
6423 3.777146530115003 3.4650637689259813
6424 3.7806955394217177 3.388608305935757
6425 3.8287277068892003 3.5855860561534767
6426 3.815943761780843 3.464815977022796
6427 3.883957235695407 3.4896051269964032
6428 3.656801662367533 3.402933085081087
6429 5.0192972009996035 3.566018294531949
6430 4.590723486493267 3.5520706119367587
6431 4.52742444572248 3.5617723712991647
6432 4.500285641298438 3.723840980887147
6433 4.719685960102736 3.609518596751432
6434 4.467592524492585 3.350633111626991
6435 4.579691689897507 3.489896525896291
6436 3.7940904625238288 3.3392832192658046
6437 4.121158548925648 3.535839367749238
6438 3.795591799050658 3.3584322027838853
6439 3.674179642395441 3.5418084466526283
6440 3.707395321068241 3.2928845076696103
6441 3.7890181677527672 3.443595017323422
6442 3.7596236932007643 3.6501275214874633
6443 3.745897465081927 3.5432461908060247
6444 3.8817481639622975 3.3565046112659713
6445 4.118935016494838 3.602309950455976
6446 4.10069204203244 3.44065175969672
6447 3.7404231557010306 3.3444729644893925
6448 3.841990523721683 3.6404639571114177
6449 3.8097897416523883 3.327386453493514
6450 3.8512377705134737 3.3002510989695346
6451 3.7614022687496154 3.4215568415877984
6452 3.8489665937111015 3.416993392387389
6453 3.7934563237231314 3.2808924787222993
6454 4.001608296722571 3.264706329605534
6455 3.635763599150315 3.3611984757120155
6456 3.758838824502109 3.463777782466023
6457 3.8176091043729103 3.301517050773692
6458 4.242387007025352 3.3364313529462333
6459 4.427814064766985 3.5941721143762404
6460 3.9595293951222237 3.3748080705087404
6461 3.969535780819186 3.3178933243330455
6462 4.115387173786836 3.5596259558572036
6463 3.8524725489956615 3.4477387938721913
6464 5.2158941339399485 3.498088514832918
6465 3.7502198091413366 3.2101782563547125
6466 3.8806820316606525 3.3059064193877914
6467 3.926791354262489 3.2695436465887515
6468 3.803674741282956 3.3892938447883845
6469 3.4807111210703736 3.3677264500170083
6470 3.6863029443933737 3.403878969615482
6471 3.8654302437296453 3.3297197195146593
6472 4.356219596848452 3.4522749390314673
6473 3.953138701897779 3.38039767236626
6474 3.8678114859885615 3.3863460629260302
6475 3.8240820362456196 3.449621377328305
6476 5.414845604445703 3.6533249500255343
6477 4.11171220042242 3.4213424549733187
6478 3.8043291813917035 3.4622888762209296
6479 3.617039316247645 3.412554220691093
6480 3.818764772768156 3.428893213322582
6481 3.633425199310526 3.453822998146206
6482 4.097310856697171 3.6761389597362872
6483 5.16114576034 3.6192390389551354
6484 4.437479437738493 3.295027711891448
6485 4.954071640473525 3.423297383261887
6486 5.525172168233875 3.630205966399524
6487 4.835981402711833 3.4347563854633516
6488 4.636567628168672 3.308859484891869
6489 5.389941983198319 3.7118266960353044
6490 4.817993754635041 3.5050978437457005
6491 3.7440437188795057 3.3436607151573963
6492 3.8434720960487407 3.226163368351091
6493 3.804961262867094 3.3518757303040987
6494 4.138837279652106 3.4038599323296514
6495 3.4937145157739935 3.87269257422763
6496 3.7917688802248017 3.211165722046097
6497 3.75424086810064 3.348478843444615
6498 4.408114084732939 3.4661909107045816
6499 3.9652795979292077 3.501790111942052
6500 4.0867175849614235 3.4323606254464907
6501 4.048017410723917 3.418042679823867
6502 3.9862911166778026 3.5259216814792915
6503 3.5701841601740734 3.35017681763339
6504 3.997555818694544 3.5310774815412085
6505 3.7898742986155485 3.3356518480784882
6506 3.669078833457401 3.2396204758301943
6507 3.867331505080586 3.415492837581685
6508 3.7604592564929247 3.3198809666767053
6509 3.5073801250872187 3.403421528306823
6510 3.9199952910071336 3.6157032411406593
6511 3.949023924965919 3.3789549485098576
6512 4.060979989129051 3.52122039285693
6513 3.794085552072677 3.4913584415436727
6514 4.261147873200935 3.539938716724607
6515 3.9325467568940273 3.6793519627205984
6516 3.767746285391533 3.65771729251674
6517 3.8875641814909487 3.414193564552363
6518 3.9253815223265494 3.420729192523844
6519 3.656939373541259 3.3821284361920188
6520 4.047727054936794 3.4797870595729004
6521 3.953101872130703 3.5713446253752448
6522 3.8036313430532034 3.4242737330191915
6523 5.222376730848216 3.643468644616864
6524 3.868863101369103 3.553713786822563
6525 3.720615184921866 3.3238852060332094
6526 4.276584217566031 3.565621111501387
6527 3.946427809687514 3.662837825379918
6528 3.9523765932735513 3.434969529633882
6529 3.85952598847582 3.602531641127997
6530 3.857857129519048 3.4200441869202445
6531 3.9850167514399923 3.466201747491975
6532 3.7921429821347856 3.402141887785579
6533 3.7678954597013528 3.4180047017042994
6534 4.087723287983124 3.6627101903013095
6535 3.860499130949572 3.5375642429213854
6536 3.8973860935562583 3.392008994966458
6537 4.010540064718841 3.558031536664697
6538 3.859531418592817 3.311758904533834
6539 3.943077248701521 3.446152384885269
6540 3.9814907182002504 3.4045212937315714
6541 3.8578380233552987 3.466050754538745
6542 3.9163080482407238 3.468767873611664
6543 4.865384991150844 3.646867677984351
6544 4.011906472938565 3.4812281145240833
6545 3.8225061983850863 3.424811415441629
6546 3.8800637445907333 3.3956134704137573
6547 3.877153485222048 3.5408827630859694
6548 4.038425715788182 3.553350800743538
6549 3.984096731425057 3.350455194570842
6550 4.049231969741648 3.4768505316654164
6551 3.657693461864528 3.2961624069229303
6552 3.729424626572359 3.4239057889444733
6553 3.722528479521226 3.529362864327211
6554 3.952580420287718 3.4397359053098553
6555 3.8492511544191252 3.5090697767646293
6556 3.6833858330044085 3.5494017997213247
6557 3.9566043348216615 3.395695403699959
6558 3.980721660373438 3.498277604416038
6559 3.9310589745721813 3.3995832654568305
6560 3.9762742612678856 3.4539334885108612
6561 3.826221126784551 3.506841854568438
6562 3.8668590927819033 3.384657599968938
6563 3.9074382429831913 3.422702354354087
6564 3.8441205624971357 3.438009248691907
6565 3.9921887831652385 3.586136889693747
6566 3.8226136843196974 3.3754497484346273
6567 4.769250578106005 3.759333633688314
6568 4.379767979101109 3.2702935849823156
6569 3.74372928179646 3.372536124630269
6570 3.976262301803321 3.4135524771474905
6571 3.8223034354152006 3.4038744025672036
6572 3.9105401781502156 3.44169711206069
6573 4.482958376396407 3.489093808602718
6574 3.746396144392093 3.368569363085443
6575 3.875227520627734 3.3439839410096606
6576 3.827990168486934 3.266362332942893
6577 3.6410591191718655 3.475786594422273
6578 3.901835539509026 3.2897383981977883
6579 3.7933936227766174 3.314872048418358
6580 3.77692185024723 3.1999719072353376
6581 3.537258063420471 3.2343501628785023
6582 3.759168650763736 3.447752948618386
6583 3.811880147579945 3.3868105482276367
6584 3.6802472960161747 3.3345471736365524
6585 3.8289848911837283 3.2924435997714405
6586 3.6795512695935533 3.5115360848081782
6587 4.941865444150315 3.617304075268699
6588 4.070351960660898 3.5559359271572797
6589 3.820409520425215 3.5012897467559037
6590 3.713678125255662 3.4412547813671677
6591 4.9539901488573514 3.4790385600749154
6592 4.64712326548743 3.5038011386443912
6593 3.6102273239512557 3.2209527724872618
6594 3.926078410716911 3.2612486427715446
6595 3.8851017252668547 3.4062535247552064
6596 3.710681618249382 3.4611968572097074
6597 3.8021090197829803 3.442343203879845
6598 4.0462325935856045 3.4407633597430003
6599 3.9008981157123706 3.51919318374533
6600 3.7835764528408955 3.5157846930873196
6601 3.8770499421895477 3.419847528110651
6602 3.8483315339981345 3.4254034290033575
6603 3.8414902220558673 3.536276331158912
6604 3.790364488990038 3.6214244454727837
6605 3.782921910539562 3.6552883552045876
6606 3.887605517106715 3.59408325955451
6607 3.84391721361488 3.536524697641826
6608 3.73477629894155 3.717049651770364
6609 3.917319000589459 3.489974766734351
6610 3.8299614627709 3.2587979266673153
6611 3.8768871783785035 3.497613820838898
6612 3.834044801672668 3.4999164679036032
6613 3.8149991245786894 3.4068067242533835
6614 3.655794775526259 3.3504437098630993
6615 4.033883535926932 3.5794501317298777
6616 3.7693210746431296 3.426931407531661
6617 3.9596997126568363 3.6090362867431023
6618 4.3504648723281765 3.4741565965637147
6619 3.7297753171836634 3.48587957122216
6620 3.9332816876270744 3.364846783584962
6621 3.9909974356844504 3.5238315046182076
6622 3.7846148121787935 3.454460382706918
6623 3.847522938906216 3.5579863143115245
6624 3.919827828663716 3.620414041993208
6625 3.8571353340772356 3.5976358265309316
6626 3.782628978897427 3.2773879351296387
6627 3.8044831351805106 3.4083185041536677
6628 3.729939078625193 3.645962876838578
6629 3.886395176786914 3.7876125611359726
6630 3.9308987926188346 3.5049551129846432
6631 3.9330124285197066 3.5393663253907865
6632 3.9153356046655565 3.4232573973958598
6633 4.069188335203573 3.3117352050645947
6634 3.9701532782817144 3.430369554875173
6635 4.169992216904357 3.4451454044489456
6636 3.87710884253329 3.3341297055509034
6637 3.9632325106624355 3.441458462300989
6638 3.9244490964453185 3.4247974716333722
6639 4.025658411231261 3.7127372271115893
6640 3.735243067074904 3.273163853099649
6641 3.803984496110742 3.483074117805268
6642 3.9208163071688626 3.4888388619279076
6643 3.923508773533146 3.6225329140125297
6644 3.9954711075587874 3.4965662629060983
6645 3.6751314762709186 3.5415937295392705
6646 3.9343054038353444 3.343624224041495
6647 3.8045928919271708 3.5973908648291477
6648 3.75167243392634 3.3107413416645213
6649 3.9541764803536203 3.5622690411981637
6650 4.558626788434191 3.7877646980182598
6651 3.8778661905355785 3.369455300558545
6652 5.05576194516655 3.4585611640306615
6653 4.04560267740732 3.5596983471996255
6654 4.044663149276379 3.358649111714716
6655 3.9002438945986677 3.411881642528742
6656 3.8655434813563208 3.3565409227156784
6657 3.836848644939323 3.4345863408061272
6658 4.091565414233572 3.5579009575201206
6659 3.5085815567418424 3.227822210152117
6660 4.085770554251548 3.524209186496409
6661 3.9897093564402395 3.3553981350318383
6662 3.8392453955359436 3.4639218711234805
6663 4.11014916227334 3.392093950614627
6664 3.8212631230253544 3.3867875865138353
6665 3.658755440168567 3.406188779475724
6666 3.7311456904281686 3.4216558245927664
6667 3.755425900114474 3.438152954250246
6668 4.047125210211863 3.2565840582021894
6669 3.7203725574513635 3.473392373682764
6670 3.7619924857373284 3.3345640878216645
6671 3.9363173342147846 3.4907433978989393
6672 3.67554057348506 3.3677289256076373
6673 3.870398654058659 3.3439936554701584
6674 3.6578729212615357 3.4511297313690656
6675 3.7528085069956965 3.362716117140995
6676 3.625232984482809 3.241856320798023
6677 3.7229681441594034 3.3876693404401435
6678 3.7588629041644297 3.4289894989094303
6679 3.963560886111735 3.4808823861247102
6680 3.4847737545401776 3.4080558675087254
6681 3.766244184527199 3.4051038806459912
6682 3.785905465023611 3.3774626009482493
6683 3.7732611303915875 3.5295633440653447
6684 3.9405284390506337 3.403510193845718
6685 3.6258864712649443 3.370636190292392
6686 4.926650062408186 3.6966830047213186
6687 3.8779593110118684 3.4667649587024716
6688 4.0134167829997125 3.4692143833239877
6689 3.8110171752222954 3.259538134885219
6690 3.6557546597465995 3.471420193407368
6691 3.9374350297702487 3.2581830290718585
6692 3.8707914532295646 3.6210167341192356
6693 3.7209912292264615 3.418884838964918
6694 3.599352838878484 3.3485026157398043
6695 3.808598744792526 3.4199888665055083
6696 3.7697893048107027 3.6002136402544083
6697 3.649364123489112 3.510392996739273
6698 4.171600322182436 3.4684439044751527
6699 3.868916770069609 3.2274714716898756
6700 3.9522481552417776 3.3061452727885094
6701 3.7779536741491793 3.3503845719402214
6702 4.038773773243721 3.5776383150511544
6703 3.758865814996807 3.527554285109335
6704 3.96400648966131 3.6123328391064535
6705 3.7540156079416436 3.339957060856737
6706 3.714216424583432 3.386528036123407
6707 3.854913040977911 3.477714951477623
6708 3.8323252493132136 3.446767503822027
6709 4.041505963818179 3.421756337472152
6710 3.983283462982646 3.491650828741643
6711 3.933334809607113 3.508112593469343
6712 3.796242330329884 3.3200659159642
6713 3.914541160419017 3.441600248526844
6714 3.9219958613801875 3.3628460109990255
6715 3.730622348374377 3.3993287982771174
6716 3.838784039159889 3.2466755285978643
6717 3.9889407695992958 3.500227952842011
6718 3.8432236227819296 3.3856064394128897
6719 3.8046848811188236 3.249376719885495
6720 3.8155928664003493 3.283968244286275
6721 3.672326195013975 3.3081144001472773
6722 3.8181849873836384 3.4820710360897027
6723 3.796932455527792 3.3938612487679154
6724 3.7705440612915893 3.427433621450262
6725 3.72194762523023 3.643139410213507
6726 4.342841254948408 3.2994098762058224
6727 3.8179171608603535 3.4058422649094595
6728 3.730889522038572 3.4600822874185604
6729 3.748643126907712 3.5159534920962807
6730 3.860791624205975 3.433395955229527
6731 3.8276815453011794 3.6514278712255788
6732 4.078063706740866 3.2590254701500476
6733 3.765223329525195 3.357817333320491
6734 3.7804296469298073 3.558598364493987
6735 3.827012414942172 3.4588963020499466
6736 3.781925144305857 3.4264917023611736
6737 3.8750718002256064 3.2954835214375073
6738 3.9131979173233056 3.4569113817891766
6739 3.8590986633038122 3.451637452653678
6740 3.662033902347218 3.5175076940978154
6741 4.493922403520752 3.540585778536944
6742 3.7500599244422386 3.6814426752067466
6743 3.615919921029793 3.452802448158306
6744 3.8549311386486655 3.511833783668975
6745 3.7728759580987843 3.1921152843866296
6746 3.9169019440658452 3.4553835313686707
6747 3.890283905260688 3.5785767990589017
6748 3.872450537030792 3.252472945786733
6749 3.749801375956377 3.2478336564315913
6750 3.5328766109054093 3.4466580893220007
6751 4.114212504820062 3.4634083101240685
6752 3.5744836247378236 3.5664192367083656
6753 3.8804236387418714 3.6149882288899353
6754 3.706113745394751 3.4567789433048555
6755 3.6970628685227003 3.2531544409855466
6756 3.8307682671027194 3.6082205161487395
6757 3.6955943111646907 3.3542788219620405
6758 3.7220721144925615 3.3318511649697866
6759 3.650637202330891 3.3308420719100433
6760 3.7959446212348946 3.2937915315913866
6761 3.753280898933177 3.25631450247171
6762 3.8282534939754025 3.52736097460201
6763 3.7947275619898915 3.476465888842191
6764 3.61612908072731 3.388768596357809
6765 3.699503557881629 3.51842269526715
6766 3.606726373928833 3.491267053356179
6767 3.720278827671259 3.666095521206928
6768 3.7454287772281134 3.749115923455397
6769 3.769264339494762 3.3263216085344256
6770 4.0697143599505 3.720755473667076
6771 4.371429345239821 3.5698751708929746
6772 4.99713385379868 3.740629675503472
6773 4.40263821664858 3.739231002423729
6774 3.635886766282882 3.7343182725966515
6775 3.7903386011515336 3.381539799331001
6776 4.020610010857899 3.373426092059494
6777 3.926469030783587 3.3903298239753936
6778 3.6826933471583416 3.5111931655805924
6779 3.9157986557297826 3.4271449166576184
6780 3.95329978328351 3.476561316174222
6781 3.872532124396445 3.667933943665793
6782 3.9777615840529132 3.489013725321615
6783 4.074494583762753 3.4826533889087474
6784 3.9724309291981093 3.3376065626226064
6785 3.916095783796524 3.431802565591644
6786 3.8488820256325322 3.499277525766696
6787 3.7390763830798504 3.5353382635582946
6788 3.8686638159101046 3.437770275250407
6789 3.8711846992163315 3.5318571334567843
6790 4.500340472824741 3.6171277124854537
6791 5.384834098157562 3.8353161975254717
6792 5.211432652394386 3.4970349301470294
6793 4.486038385335464 3.514596029562449
6794 3.988665070295705 3.387964399415883
6795 3.572413629902608 3.35735387846883
6796 4.069107808417686 3.4583282137385756
6797 3.829041223673156 3.351944575021765
6798 3.7285188010073074 3.3207438933550266
6799 3.7312709952053913 3.468938528774834
6800 3.7281106789672807 3.49022218270824
6801 4.491536291264626 3.437901468337567
6802 3.7666509583419345 3.584470355518524
6803 3.7395958689926787 3.451309881043952
6804 3.6895364143197615 3.392876981499938
6805 3.838730656155023 3.400929146760345
6806 3.7847905362443606 3.4121465081196707
6807 3.902030889856165 3.3439157847943886
6808 3.485413074897446 3.379211786719033
6809 3.966835493832463 3.5844464054926086
6810 3.72965770429739 3.4799686472360833
6811 3.781213329054133 3.523548209450785
6812 3.987049600608595 3.665088540718493
6813 4.13684404145706 3.4848260595933223
6814 3.9692342161639655 3.436607768136351
6815 3.8976826273031815 3.6101145994127983
6816 3.9172673688000064 3.4611529310071876
6817 4.017151714639499 3.559387806212878
6818 4.128445077783219 3.63487307459071
6819 3.846083043121979 3.421354170468283
6820 3.8456273199436706 3.6006958348653986
6821 4.032720241416095 3.583863904349307
6822 4.670420234250418 3.6807986224379103
6823 3.943169832494221 3.6062432744465656
6824 4.736797157394086 3.7756457261199063
6825 4.18462989175141 3.5292447329521317
6826 3.7390755085941323 3.4416318877039402
6827 3.9146722755567684 3.5627564243594096
6828 3.7615565173474774 3.6107853605557647
6829 3.7308558988260034 3.397634374292505
6830 3.620210895575337 3.300664669506396
6831 4.078421955796408 3.336200596622094
6832 3.795465649226033 3.5475190121867026
6833 3.7143781799411526 3.484555629349215
6834 4.812946912410342 3.6568930824318895
6835 4.573180069226368 3.6097294798443658
6836 3.7283665112891375 3.525012403883887
6837 3.5934990938933185 3.343143802354369
6838 3.7503838922642143 3.409621995831894
6839 4.53445364423962 3.3535637052470517
6840 3.7808609551817782 3.150664190411952
6841 3.9789540798902276 3.379178748331408
6842 4.01105724821081 3.313788729372544
6843 3.6358808673470073 3.388612198362152
6844 3.6304790541697125 3.3573028296864695
6845 3.679229605147822 3.335348221579809
6846 3.782081995294717 3.2662408367502613
6847 4.038431358683343 3.2925013853474536
6848 3.596016933095615 3.658778580481902
6849 3.607303463981916 3.402837807901324
6850 3.5896634021728344 3.3584894746365017
6851 3.842896418676696 3.3026721870651987
6852 3.9816314272886952 3.463665698903391
6853 3.699706109034286 3.544375609054459
6854 3.787317552992146 3.2478425293003426
6855 3.762952229622658 3.3181806621430177
6856 3.666623540770887 3.261354133903548
6857 3.559597812670208 3.3415599942657583
6858 3.6283201742679845 3.3291187729220053
6859 3.6055195130298188 3.5853973672019026
6860 4.069153922607841 3.6814101590883586
6861 3.5020820469273928 3.720171332558851
6862 4.737069312529009 3.248910731900296
6863 3.714391199182165 3.325637421191673
6864 4.0833887081721345 3.48517697769027
6865 3.513316829714174 3.3969953754186233
6866 3.722798999977315 3.4002657878145035
6867 3.799539652645078 3.321257071449036
6868 3.8178511075634756 3.425710850600713
6869 3.7979079392941686 3.2703522925316726
6870 3.7460547372080586 3.3729312094238746
6871 3.6154397096246473 3.476737769855271
6872 4.00936887222143 3.3508969713815366
6873 3.9903171126757484 3.437087016949265
6874 3.7999871096554654 3.3417574379184556
6875 3.7607081061249756 3.533099021403
6876 3.9052334036642913 3.216753434156024
6877 3.7874108298175755 3.3720599620213836
6878 3.810031968680654 3.4627058350376054
6879 3.672484844412452 3.126998029220529
6880 3.841763254669605 3.681426513653826
6881 3.6803561253163632 3.4296820270473645
6882 3.8335087608806253 3.1925219252644683
6883 3.622041783427285 3.3119363986284607
6884 3.8385117322572335 3.26379074964275
6885 3.7673029392937765 3.357071577491792
6886 3.4825338629047633 3.2635005886303654
6887 4.254934519100701 3.4231462701737336
6888 3.7452519136950415 3.315032881538584
6889 3.668979906734858 3.4345032356334877
6890 3.8150943666499693 3.58563966242475
6891 3.86713941278944 3.275276071077331
6892 3.723320244816153 3.535377756549207
6893 3.7701654952651227 3.3548779477272626
6894 3.904788241101259 3.303710948106561
6895 3.671067844742756 3.319573850674356
6896 3.6593019157828497 3.4103151353372305
6897 3.708349669106103 3.56996518595432
6898 3.8216029159202454 3.419686755593455
6899 3.7195196538874846 3.223568893788752
6900 4.051955358612159 3.417877761372261
6901 3.8948059519189577 3.378257202358347
6902 3.7583459747081482 3.3758649927492423
6903 3.8750054140402685 3.5897636800134913
6904 3.7409980534423393 3.4100112476676068
6905 3.948389295867023 3.3263630505883017
6906 3.9303322419250453 3.550353054271738
6907 3.9951557398445017 3.551162594099237
6908 3.930959343567951 3.6500816881530627
6909 4.309893214106134 3.400260893507097
6910 3.716671306724645 3.399705560717147
6911 3.801144773963222 3.3404975401982346
6912 3.9106903586892074 3.4423004998202487
6913 3.85781089353681 3.4657272155336654
6914 3.6297972461250807 3.543730789735524
6915 4.158310221888164 3.6684928580769394
6916 3.9942991389732376 3.52667162611791
6917 3.905882557446894 3.3582792155060703
6918 3.7337227727113445 3.356675577066655
6919 3.846951323296376 3.376800662832559
6920 3.6565704045404033 3.2980813368945725
6921 3.6568002176089087 3.383988212739969
6922 3.670617394053497 3.663699367492758
6923 3.8147390774318937 3.302770117261469
6924 3.84335848777229 3.5676482143181985
6925 3.702452639528276 3.5676493455952394
6926 3.846497300405782 3.331118146785592
6927 3.7829023471448937 3.363207450457347
6928 3.9242963719190507 3.4051486204011825
6929 3.7598629499210205 3.625374900583088
6930 3.7159166284948295 3.2847358249536747
6931 3.8080295779934996 3.4854471796884723
6932 3.6548217009387907 3.2794854396483077
6933 3.7508370675495706 3.3658184044221975
6934 4.492818745465653 3.575487779723049
6935 3.536877280970908 3.3880556320973696
6936 4.035449145103549 3.74993006170139
6937 4.973783105176619 3.581277156278731
6938 3.806307691022975 3.552047368467696
6939 3.723323112436031 3.457931491367806
6940 3.9449672930840047 3.408656289056459
6941 3.8326094846681236 3.4900896476360224
6942 3.877481274428905 3.492987370479646
6943 3.911350147655185 3.4629738722125603
6944 5.163522914827538 3.579518770744663
6945 3.8745489499515724 3.523285286501369
6946 4.010917190405471 3.61514100566681
6947 3.9397591382607478 3.679211638876061
6948 3.8241312625482715 3.4414641673321715
6949 3.7571848431418604 3.229260756108898
6950 3.8177431344578436 3.5687355681372614
6951 3.9619511928817426 3.4931796515569284
6952 3.8372905947970604 3.557274653333153
6953 3.943734758741294 3.354206190772784
6954 4.042374985395149 3.6647037511008533
6955 4.078182852735798 3.567576893727172
6956 3.9056569777892287 3.555125286216754
6957 3.590246642357391 3.40143320473321
6958 3.943645244156215 3.372479806823365
6959 3.8561152591757155 3.3052941956966198
6960 3.9023400001612805 3.478784120035278
6961 4.0548448661949195 3.6536662086963236
6962 3.8502885296438674 3.594473674220568
6963 3.923505774418904 3.414746939803247
6964 3.7045476291135686 3.493279528622499
6965 3.8149646055715314 3.607652081013215
6966 3.8248031856781406 3.4417270329381275
6967 3.8736051551201895 3.441106546347296
6968 3.86690121027912 3.360890648044309
6969 3.715017038601534 3.5621567421560605
6970 3.984294743820174 3.4758885113924163
6971 3.9070202466482127 3.5906220960715314
6972 4.007926115391392 3.452404470919924
6973 3.8336906902550782 3.547452896082724
6974 3.962492149654017 3.5396695620246765
6975 3.6344776230194453 3.2688094388526365
6976 4.054900409294301 3.481932965963693
6977 3.816828942679574 3.483826950236602
6978 3.829279278627818 3.393079425042035
6979 4.057065155597819 3.4500398979302624
6980 3.973608460674771 3.3896289781397972
6981 4.032346939324699 3.38039368177558
6982 3.925787854327626 3.6918265154040673
6983 3.95815081308856 3.6682257500741104
6984 3.9544676743282174 3.3988994227966183
6985 3.8681059405267204 3.410211010727364
6986 3.751713886269837 3.3842892588856883
6987 3.863422934009946 3.464515602084541
6988 3.893193428152655 3.340019312883898
6989 4.057313210322923 3.3829180906957332
6990 3.995517877258 3.524774902119301
6991 3.834669049205986 3.216597587411952
6992 3.724139860560579 3.402288659726625
6993 3.960233557117211 3.5779702838977347
6994 3.9075552570494447 3.538730282349127
6995 3.855569202354433 3.4147839751690174
6996 4.040559410666949 3.557640276461562
6997 3.851031773657197 3.622019335566634
6998 3.8215859125262743 3.4415018463337543
6999 4.428292715881045 3.3444752574540995
7000 3.7719533522253803 3.638073151950644
7001 4.024487235436119 3.380394046952195
7002 4.068519431877416 3.3600469618990294
7003 4.192954653360709 3.5332343391504866
7004 3.9597943836787914 3.5357498127643767
7005 4.002710010374907 3.5252234860415816
7006 3.857084602205168 3.51869892156973
7007 3.854109453689313 3.707341063276149
7008 3.854207589216681 3.429919741007589
7009 3.7422102428250037 3.4195437691683455
7010 4.000449047558436 3.47588187277564
7011 3.9443048579208058 3.401547017880791
7012 3.9734849615277943 3.5694073935426562
7013 3.7816449464115074 3.390946921658923
7014 4.030279662547579 3.528427673535797
7015 3.832102112668549 3.4658143202310168
7016 3.8408943356048075 3.5651848710751834
7017 3.931366747690147 3.407840724569169
7018 3.807367422748485 3.406884091005608
7019 3.6559598288989013 3.46661783222079
7020 3.8121464269024994 3.381026644202765
7021 3.6424232321411507 3.4427076858658014
7022 3.9713605040026256 3.48168304682246
7023 3.7706129386525298 3.4181967254010055
7024 3.787514722226441 3.500414804032699
7025 3.809878221467174 3.4481876065322954
7026 3.847907460941648 3.24797339163597
7027 3.8893946738805485 3.56284938948774
7028 3.791664098747311 3.4969252570416893
7029 3.6441330438943855 3.3054891615912863
7030 3.611791292745405 3.393012014926143
7031 3.8066746923047914 3.3138329356957086
7032 3.6095098911693997 3.19153386828513
7033 3.6416382593578693 3.323359077860651
7034 3.6541577913449155 3.3593688998274014
7035 3.727206015600091 3.378440520129154
7036 3.453694499093847 3.5305813304896243
7037 3.722424024431242 3.2325248905547252
7038 4.187071208766698 3.3119028062465428
7039 3.7910872174204138 3.467124394176645
7040 3.6442718167020502 3.33800832580269
7041 3.624117832218284 3.445105437563084
7042 3.731750731137438 3.339411810020834
7043 4.473849390802157 3.4875167738087245
7044 3.854563350434239 3.445896770056349
7045 3.7773858733740604 3.128201205668185
7046 3.6842535644817014 3.289818776131471
7047 4.969496916828379 3.4140628098875827
7048 3.961576566087657 3.4430118873201025
7049 3.804473101331499 3.4913260575918694
7050 3.89153247414636 3.2052319394832853
7051 3.7693043630339362 3.4276625310070554
7052 3.879167575506292 3.4149160189832024
7053 3.6224636678501674 3.377734119058416
7054 3.843968702664571 3.5593356710966777
7055 3.984755464872284 3.5231093036863586
7056 3.720039805421436 3.4185860867730424
7057 3.6794389200583684 3.4869681113000843
7058 3.626079197288236 3.5031588037334935
7059 4.159666460521192 3.2310527005187692
7060 3.8201645775514255 3.4389117532206632
7061 3.9704551564906567 3.5506461838015864
7062 3.9245690360352192 3.379731540642803
7063 3.934785502337296 3.230316878680433
7064 4.0166397888195435 3.4440865027211136
7065 3.8992463862834676 3.4416429152148895
7066 3.972851190822421 3.3922879246875404
7067 3.704742020930515 3.3637855381070265
7068 4.03337374816411 3.483454212958946
7069 3.8279752649967134 3.4060061352970754
7070 3.8231256797714877 3.530135987193616
7071 3.739769527235696 3.4394391445499486
7072 3.9214012262864015 3.445154334007206
7073 4.068471315755726 3.499904133385701
7074 3.8715450306955823 3.5020553210707708
7075 3.856638351555764 3.4340370995418343
7076 4.023873254345262 3.5470755944721213
7077 3.791367788715662 3.4664031562225897
7078 3.9247543572343204 3.4596334706160152
7079 5.307736817072692 3.8972076027571507
7080 4.489706362216436 3.6359028291946163
7081 3.9037434810499305 3.4550003864240333
7082 3.9029772894770365 3.5269794240101504
7083 3.912884852710439 3.361931642172545
7084 4.027342222138943 3.6183285582916795
7085 3.91731609070945 3.2954210698058737
7086 3.5742767517671235 3.3226507922522868
7087 3.650167515736178 3.4073717263377064
7088 3.7435735636446132 3.420159667604377
7089 3.861359032739118 3.593181893014688
7090 3.8830219789337015 3.468359415734538
7091 3.7817266215198733 3.488825789269428
7092 4.175970143580677 3.3451592761195568
7093 3.949208100557152 3.4383353016455693
7094 3.822954727608174 3.2697806297972596
7095 3.6982064884512775 3.2998614124410883
7096 3.932635905974899 3.362237957026231
7097 3.909837553489903 3.5119512659324266
7098 3.7292893541805374 3.3773555271379814
7099 3.6009457650959598 3.2331014431426937
7100 3.7785519325796337 3.4003210276351363
7101 3.7601196513791924 3.3955349636470737
7102 4.704362468652465 3.542070758538157
7103 5.066681764391239 3.507987232447671
7104 4.014327465390268 3.442013627132592
7105 3.9457414563809725 3.434872701483763
7106 3.5532121462174797 3.3374943067951532
7107 3.8944864390473466 3.3538842165415574
7108 3.85230994679884 3.508141015089426
7109 3.9001879536013244 3.377356272940915
7110 3.837760868595665 3.328285633914554
7111 3.787606921279727 3.480548557253892
7112 3.8293211956289195 3.383579991079389
7113 3.695593096403809 3.4036226266839247
7114 3.8748415481231056 3.229833583141752
7115 3.6971040885131816 3.5025217996082314
7116 3.68042009037834 3.314431480190612
7117 4.157590019899076 3.28777703807754
7118 3.424022260605581 3.247711389263707
7119 3.800767473759741 3.2453721693799924
7120 4.625682947698262 3.735457834154183
7121 4.140889664212025 3.5539088146795876
7122 3.831373128864579 3.4453897504622373
7123 3.797330635892257 3.409929151582668
7124 3.687475207329094 3.2676688399305176
7125 3.910817940079977 3.32408660974785
7126 3.5795849251979717 3.3678921541699656
7127 3.759467470143893 3.350671129367711
7128 3.7496466832402753 3.328591479610875
7129 3.8710161002572407 3.351331545558331
7130 4.108387895167296 3.4790374356534275
7131 3.8866037335457166 3.3022649163693765
7132 4.001307291888036 3.5776994266415976
7133 3.7432674649221287 3.269020779643234
7134 3.758642425109587 3.49891486307397
7135 3.745908112974783 3.3650447033165283
7136 3.7721590511168834 3.3142638850402792
7137 3.8679138255746457 3.3390413060411994
7138 4.0392115464180405 3.4761905305315373
7139 3.8914759483665042 3.2341365154788484
7140 3.8339636420910517 3.3254555100841774
7141 3.8470765867642447 3.3806429664252677
7142 3.832563005906765 3.601713613062221
7143 3.7122957482120245 3.4277459265200263
7144 3.8444170598149654 3.369994264440281
7145 3.7873793750593294 3.2090860216300463
7146 3.819678905805948 3.4139469716992634
7147 3.7831698798196323 3.6082991969571627
7148 3.8408034293037616 3.506723601235901
7149 4.008839019865295 3.3520448004385552
7150 3.7602779842566014 3.439676785161361
7151 3.8480214279327853 3.404211689730138
7152 3.6428284121430807 3.3632792374806764
7153 3.6916082551015776 3.45797948301805
7154 3.654750308502656 3.473859516504722
7155 3.9178159098731555 3.3341263708848836
7156 3.704328966732676 3.5069369128550387
7157 3.9838697915940786 3.4257718612796584
7158 4.67059115966017 3.4618259526883923
7159 3.645961028864255 3.4989360219078067
7160 3.8399378784882856 3.235754242071758
7161 3.6435596471406706 3.4061017387640056
7162 3.8276463724169214 3.47838777746198
7163 3.8849331646843726 3.4839937041831615
7164 3.7467245479236357 3.2876823854763613
7165 3.9328688859033973 3.4609264620262117
7166 3.678964244769709 3.400477932643959
7167 3.7119497858417465 3.310130462006746
7168 3.885071353671575 3.5853858079690677
7169 4.04785935670416 3.3564511249604463
7170 3.9138453124792747 3.617673395208193
7171 4.017874702104733 3.435324565473779
7172 3.8617323672102692 3.3239163076201566
7173 3.910735537549743 3.5126488781107295
7174 4.0920020145457565 3.4062171302659263
7175 3.904328059358355 3.3612237527131215
7176 4.0300134516530886 3.5836032402106395
7177 3.9415591727740673 3.3879660118924577
7178 4.089170737280594 3.478220499633463
7179 3.8586660333267813 3.451555328110264
7180 3.7090819248820095 3.216306121567485
7181 3.7946203943234758 3.445715882919285
7182 3.824821086046362 3.389236700626345
7183 3.5730062642466915 3.206340712944405
7184 3.7992024686783563 3.3397030540903727
7185 3.984370887094091 3.6272898648713388
7186 4.0842405230332295 3.4722184741975086
7187 5.594635996870964 3.7650717837187972
7188 4.703118440501986 3.649017673357368
7189 4.8709702068854535 3.717867377989626
7190 3.8600797428666076 3.5039028650676625
7191 4.175687844031725 3.504003932652913
7192 3.8240425691597304 3.4225202144212514
7193 4.040929890564449 3.6363811525326653
7194 5.063046728114594 3.7990741693693604
7195 4.519985088972473 3.4631041314098554
7196 4.913931353682227 3.6952568142522666
7197 3.957508531839737 3.406681477689853
7198 3.754674439204979 3.4410169570156928
7199 3.742039232587004 3.4824128382510726
7200 3.7446335379775806 3.6739700029052518
7201 3.7566943583301 3.6334558244167696
7202 4.0791417331774955 3.4489878197550485
7203 3.9150963530452683 3.4966485743430757
7204 3.7091045970542225 3.313955899505975
7205 3.8430748153077827 3.3829354196335495
7206 3.9245401285821186 3.4688962582815277
7207 4.074048762782849 3.317947178142814
7208 3.7809322811391954 3.3733013180660762
7209 3.776343050336659 3.3951501908451047
7210 3.8017220093027024 3.3691821003592715
7211 3.68326195957779 3.4092004586792863
7212 3.8882156288340672 3.4468311524564985
7213 3.6201112115416683 3.206632632497614
7214 3.7341656944866117 3.588140776286893
7215 3.7556298239008714 3.265617657356698
7216 3.7054921460762995 3.3811683425629995
7217 3.634682785817568 3.343066506778366
7218 3.815766246681872 3.294077479240865
7219 3.8066715151812023 3.363302922066765
7220 3.8483721918065257 3.340150652379781
7221 4.337460098274671 3.653382432772404
7222 4.342766184361481 3.4852526920524376
7223 3.7425647960611905 3.354328051162727
7224 3.784464331249592 3.22925963121445
7225 3.784158516411842 3.4001778394713846
7226 3.6858897899809153 3.5488417004660984
7227 3.823683338532078 3.3770830442030833
7228 3.6622310235135296 3.4329677420813565
7229 3.7489092048355306 3.4067347438569
7230 3.7098527660392544 3.372892878254667
7231 4.014290810295747 3.2517755177356737
7232 3.8510516158442285 3.414125014825359
7233 3.6757446975367025 3.435376849300213
7234 3.872261781552638 3.4609152004194006
7235 3.944994197675026 3.4502268822413424
7236 3.68606568787372 3.4392316299567183
7237 3.7519006413319094 3.4252185972061566
7238 3.6269742238644924 3.221932840111711
7239 3.6960390732744752 3.6027803806358762
7240 5.775452089196924 3.368264935969158
7241 3.8642384103265988 3.286489447341164
7242 3.703830498793046 3.126817865233386
7243 3.849723491996606 3.5638771785286942
7244 3.5900351988052597 3.5124562445454335
7245 3.8553541241572273 3.557817275901854
7246 4.072413801200393 3.641492411521914
7247 4.016133021997251 3.5318827889176587
7248 3.8581411320336425 3.4647918350974694
7249 3.9950902380085713 3.366213845200894
7250 3.8578199089394265 3.5187067180945704
7251 3.8247799737235963 3.5105454827759703
7252 3.9001978370198067 3.486317321623265
7253 3.7603129029051265 3.4955488379205626
7254 3.8444730551912714 3.3219305569657225
7255 4.008561178859604 3.581582691907589
7256 3.9672158304948852 3.4370801931933093
7257 3.63637332922457 3.6174843208179377
7258 3.7334494183016758 3.4126299205607817
7259 3.719599260477745 3.3097592700716856
7260 3.812618397210517 3.3366764180080657
7261 3.8154874321758063 3.4408659094470853
7262 4.212601811258927 3.496711651296205
7263 3.9156042861248226 3.6192934993484345
7264 3.9569916216111514 3.6061398597134593
7265 3.646100405501532 3.3755423895550916
7266 3.862395944133551 3.3934159456101196
7267 3.6309020942935044 3.211633255006728
7268 3.736105509998252 3.515785317972188
7269 3.7635164217204595 3.4933659886154937
7270 3.689223596353261 3.24908534591756
7271 3.606396322321333 3.251643407338849
7272 3.894566139461142 3.6088633473473917
7273 4.011557852360668 3.4921070401433334
7274 4.051756335643566 3.3655264021446634
7275 4.311555196057126 3.4493740504549977
7276 3.420782853147458 3.351365339527836
7277 3.5505418976878604 3.381632367562678
7278 3.519916069098738 3.2675660385294845
7279 3.5165793551799034 3.540729511064917
7280 4.751260436947771 3.671580779505523
7281 4.1053340249746 3.391005044066133
7282 3.952691278007025 3.4026095343346916
7283 3.72477940051002 3.2227759986639315
7284 3.8722090051811464 3.3170548792965078
7285 3.817932733107875 3.59276621163111
7286 3.682032427239792 3.2133487804913714
7287 3.7523398056634916 3.2541564790171376
7288 3.690096199843693 3.326157248482959
7289 3.7876159240807183 3.3019420218588658
7290 3.649024474348862 3.5963930955884313
7291 4.76762218575182 3.2586476143295524
7292 3.9898639220155934 3.483895385987227
7293 3.5405641889329518 3.236354366764876
7294 3.8682407540604618 3.3382148245424257
7295 3.512053634441156 3.355436113043649
7296 3.864648359267778 3.4398878339945638
7297 3.6605555276764545 3.440427671808195
7298 3.8991422927389574 3.2934395656053983
7299 3.669195696083695 3.5385676235588175
7300 3.837936076405825 3.646427482123892
7301 3.6693835489618314 3.3464020926912514
7302 3.9227902844399303 3.337715813510263
7303 3.8251695918328488 3.445634484364768
7304 3.8609692063195586 3.3045407582767212
7305 4.995749666934928 3.5995879441117444
7306 3.883149220225528 3.5406440369462726
7307 3.6571396447323385 3.423707871772904
7308 3.6804080061162145 3.4928450851363606
7309 3.642949571057369 3.35274182234622
7310 3.8568583403965953 3.393489337273313
7311 3.54693232186958 3.36121263664396
7312 3.9966683499210838 3.470458433939008
7313 3.6335941358155694 3.378520479217004
7314 3.6879390940071457 3.407394469968246
7315 3.8200778700644102 3.440751955453669
7316 3.7639644697489 3.37149523442227
7317 3.919808708717855 3.471530837978537
7318 3.8274504333671637 3.518521808803238
7319 3.703179847056893 3.348737303574456
7320 3.8918260660964994 3.5475687310312454
7321 3.641308353222588 3.242762483985065
7322 3.7539200787372815 3.2077408827960614
7323 3.6454339382135044 3.3499294062936524
7324 3.9136689759386027 3.3730763619315076
7325 3.9676307354652915 3.3604006688097816
7326 3.6398572738242687 3.2595319046581372
7327 3.9732055426788913 3.2059319952204155
7328 3.9415785776968333 3.4102496462838254
7329 3.846221471637865 3.4361847388769537
7330 3.8653393322723977 3.4337408664875744
7331 4.981222617855289 3.557113752435311
7332 5.0262238809249355 3.5517699631487036
7333 3.705259013687724 3.286890420732117
7334 5.097772690801288 3.2412463818485793
7335 3.6693185005374644 3.2910592266706247
7336 3.933647980360855 3.322187156242219
7337 3.804558978661712 3.429873459092965
7338 3.92149275914559 3.3338307583420117
7339 4.344767793462461 3.295848836300673
7340 3.639655308024823 3.46293742042703
7341 4.210666653412284 3.6145874866504273
7342 3.8417808946206224 3.271503172678551
7343 3.7962633753361272 3.254962247982745
7344 4.835349688990535 3.444717409316196
7345 3.732721269967934 3.3698859229259215
7346 4.577571407615243 3.2296052438022707
7347 3.725197576564467 3.164523080008625
7348 4.031811247936971 3.2204203838515295
7349 4.544418928058265 3.325227247379408
7350 4.431868235944583 3.62978332059889
7351 4.766918162702287 3.5412845148152474
7352 3.6330440095583048 3.6242630750698357
7353 3.623246723542261 3.1363358381779856
7354 3.91378769734855 3.271843672952924
7355 3.811029857290419 3.477328551737461
7356 3.66412543535986 3.3557709180101516
7357 3.658226318513763 3.319482763774036
7358 3.994850126579461 3.5229691362019837
7359 3.755959266506454 3.4775208240428612
7360 3.9594461462542445 3.375294680120687
7361 3.866208401736806 3.431865425937536
7362 3.938946382991298 3.472586885063569
7363 3.7979273983818382 3.5079475677080465
7364 3.7852232314580676 3.500700787495903
7365 3.7568159620018875 3.3771224822046393
7366 4.07874190776512 3.4214798428186723
7367 3.8294658480229042 3.4847790218280905
7368 3.6315481213811602 3.299151291292012
7369 3.983424151941197 3.5326704153816424
7370 3.920417042119096 3.2987678384401544
7371 3.9600643838309035 3.3579328459712783
7372 4.018449471489084 3.673877240042841
7373 3.716377499436547 3.268241463944737
7374 3.8712741152746957 3.516236095504381
7375 3.7755188951422345 3.1677743639330616
7376 3.9016327288588077 3.326601163460307
7377 3.775420448770514 3.1640471432666604
7378 3.7633824812826986 3.4341472217830202
7379 4.784056390050141 3.4205827199968257
7380 4.897122431714996 3.4866025448022757
7381 3.623676337064478 3.49834189203017
7382 3.8113789142963403 3.45755228969534
7383 3.7984018937019375 3.3482237850227707
7384 3.7816243393195514 3.2221462127658436
7385 4.028728609045994 3.3242370189364867
7386 3.6996560037390367 3.4606901324403125
7387 3.782603844857592 3.4977566423704056
7388 3.728145059827194 3.475337949044597
7389 3.8255897284862264 3.3059172614726045
7390 3.874849058498448 3.3721208649071643
7391 4.509957408814723 3.396594810938387
7392 3.6068981140590903 3.4488209921742263
7393 3.808681638432805 3.462019194406084
7394 3.753865909459431 3.5868513360031096
7395 4.435633168313579 3.2718206890130905
7396 3.957018853199689 3.2823053191382106
7397 3.804379079852477 3.504150897147777
7398 5.084511540747095 3.6473727479518048
7399 3.702837448489778 3.4406096483854776
7400 3.6730325878014423 3.5000518837085894
7401 3.6063586577119313 3.300448416478774
7402 3.9344048234609934 3.408597593821614
7403 3.7772289403186274 3.4558808114847555
7404 3.6681538448486046 3.477220633354837
7405 3.947672702024044 3.389321429507191
7406 4.229136858033613 3.405443946478318
7407 3.770903029103699 3.1852096355093957
7408 5.124299625764614 3.393427732078643
7409 4.189056767593258 3.422689973830231
7410 4.3207026664570245 3.5237829065491915
7411 3.784830935804034 3.3850941008972875
7412 3.5233009748143886 3.24891564594931
7413 4.85466800007141 3.3766694995199664
7414 3.798788641380126 3.3462310536101865
7415 3.501864308661807 3.257437578913102
7416 3.541595898830222 3.7544989327946103
7417 3.5266789763126987 3.4604167325590676
7418 3.8899207198934773 3.44945573230352
7419 3.7387586662328816 3.2482364594120803
7420 3.6251938948705855 3.414655886526896
7421 4.096468069150643 3.548867271769228
7422 3.8561376330803965 3.3080767443674137
7423 3.6758000557316017 3.3827689024935816
7424 3.540293612747515 3.4715256735190296
7425 4.860510412745886 3.3941313769555266
7426 3.7404308870892105 3.3238614482616025
7427 3.706171124660574 3.513197903559784
7428 3.875717193482079 3.353584485865568
7429 3.8946380738064934 3.461008659638907
7430 3.5491540233110745 3.339422769413105
7431 3.5610350818065113 3.4558398944781388
7432 4.766438170388883 3.5830682522057486
7433 3.7056348768532836 3.4561965120996017
7434 4.453452588216165 3.313280203492405
7435 4.43448096073188 3.4667675572261127
7436 6.754199150416803 5.581724424698123
7437 5.393499457190858 3.6297000732172013
7438 5.179596561949704 3.646979122064899
7439 6.634879386471713 4.658280265147566
7440 5.109390263296227 3.5155740139621434
7441 5.049030637986923 3.4460464306012732
7442 4.187645237563923 3.5100974616282974
7443 4.244569018899446 3.736530685976733
7444 4.540434518629088 3.751353777495774
7445 4.2163302247689725 3.7293139886748734
7446 5.774824629971458 3.741106653497376
7447 7.828896175610787 5.895210492229508
7448 6.501335282814898 3.8814895518097448
7449 6.393538711138228 5.200087757225214
7450 4.371795209612209 3.808847312586957
7451 4.938998484861183 3.6293839648740662
7452 4.4966856822536085 3.832099271086356
7453 4.768398996029061 3.412654755880266
7454 4.278594845934103 3.608251047112634
7455 5.779481615297714 3.43022321154274
7456 5.56139591513527 3.3744684641536726
7457 4.755750016897538 4.003053610284553
7458 6.099229783815854 3.4073916397571793
7459 4.78792544396901 4.049142870691498
7460 4.211331307184812 3.429677760924449
7461 4.672585837137152 3.4169731577870084
7462 4.454660844814984 3.9088163543737324
7463 4.539737851240583 3.360394863315493
7464 4.9599639526137445 3.3979442738179277
7465 4.372968882386456 3.528010192918319
7466 4.228537340142862 3.1122234318681397
7467 4.584161886338547 3.639140132295832
7468 3.8231492636369535 3.377676377558222
7469 3.7801304414349794 3.2772193779093675
7470 4.083318505079031 3.3131778466688875
7471 4.030610586712094 3.335131556598714
7472 3.8612058162440634 3.51449258518698
7473 3.6017495543349054 3.5245838325502192
7474 3.581749014135575 3.3787026693138227
7475 4.127776710135667 3.471360079620171
7476 3.93010313577545 3.4697361021533752
7477 3.863439942614476 3.440220119139722
7478 3.9900693001180256 3.4764731308747985
7479 4.322913167781352 3.287377632834081
7480 4.899344518002002 3.5006787175674465
7481 5.260761307174798 3.5739427167846483
7482 3.889606602398834 3.303982565322234
7483 4.6033022691341845 3.5776571265763955
7484 4.291620095591436 3.370354404699061
7485 4.1313116528201865 3.398184298932875
7486 4.440776665584882 3.169318700771269
7487 4.530734199529457 3.3930735081061862
7488 4.492680178004212 3.296215796837727
7489 4.162822319694871 3.413779395401894
7490 4.356260466400402 3.257558626377306
7491 3.6792944610260054 3.440028758221491
7492 5.865253865512164 3.687333838548868
7493 4.4281485149585995 3.2188801650885868
7494 3.8437530836519365 3.421222624796367
7495 3.6470891667383634 3.3031468181392825
7496 3.5328893402981283 3.252378983080084
7497 3.5855998349115548 3.3652329331081625
7498 3.638067893554711 3.3574540983973193
7499 3.876218727928161 3.4181237361375185
7500 4.5235368908673514 3.4760605634846446
7501 3.688437468680826 3.185570126008481
7502 4.010625907209559 3.4777565838319795
7503 3.762350234142392 3.5263284603485796
7504 3.9954610794928884 3.3774411109007643
7505 3.848372514172177 3.323300377604259
7506 4.031088293182241 3.393740293435364
7507 3.8818280658074182 3.3773959042117108
7508 5.4343178766428055 3.574580289649149
7509 5.030986186802216 3.5051617537912825
7510 4.983380897993638 3.5407804085873047
7511 4.951784683514131 3.447598113792148
7512 3.6160869220555023 3.6078669993398114
7513 4.144444780362239 3.459064136564923
7514 4.26959763764156 3.2787105407931807
7515 4.371240065216952 3.2726711206520447
7516 5.172650121662243 3.556741778396875
7517 3.847809663196464 3.3937526608829787
7518 3.742736548455193 3.4894050342940908
7519 5.512554341770907 3.745351541618459
7520 5.202413869667384 3.4796393825155767
7521 3.6885166900223987 3.2847934407187096
7522 5.266600555748749 3.416529054935914
7523 3.8612800212822846 3.2739124621688904
7524 3.859837794928995 3.372067821635588
7525 3.747583084171066 3.533474283870019
7526 4.386668824125533 3.4858270084225884
7527 3.779507578212259 3.2374890660463396
7528 3.581159195502857 3.2346205763037346
7529 4.73585018467522 3.534111722382647
7530 4.160170055937152 3.446199331339697
7531 3.727917427627836 3.374710074750778
7532 3.896720515253852 3.2299613183889093
7533 3.8214499715986894 3.282422780036189
7534 3.7990655558511524 3.271807498607484
7535 3.603980670399862 3.2718457033333355
7536 4.687769380761877 3.410875249786433
7537 4.494469342423434 3.2758271847474245
7538 3.7101096910400297 3.4933903439732235
7539 3.640321147581933 3.3531531262632015
7540 4.453397975740001 3.373029931672381
7541 3.705191080585049 3.4610496558036306
7542 3.4210524313609736 3.3542424845409897
7543 4.742939455194932 3.6384071169254
7544 4.848980456227244 3.7407537585679425
7545 3.923616795351372 3.474124731833615
7546 3.739013520632954 3.2145840699190376
7547 3.6609491935365184 3.4083221586326418
7548 3.6424676011255164 3.3536483093138227
7549 3.831040530632393 3.3059205912539795
7550 3.78859903772754 3.440844276549792
7551 3.8265629101951686 3.3266639552971546
7552 3.767309248132036 3.431181044670893
7553 3.8744485549194834 3.4991182134099788
7554 3.7321264212499563 3.555609039693359
7555 3.645087515256397 3.226785059597196
7556 3.7167887841741654 3.381585378273738
7557 3.9219007180636773 3.4364856706748426
7558 3.9174756495382193 3.5250297532369577
7559 3.7282376982433534 3.514318481651449
7560 3.8195934671731098 3.4218103872097747
7561 3.743116026913839 3.359915733484793
7562 3.7015713128264074 3.3897804934266986
7563 4.1414460370849895 3.3133438555894807
7564 5.104059173902181 3.442664981515404
7565 4.282209701419447 3.320413713619741
7566 4.5009184250227685 3.486703549185009
7567 4.48747173161469 3.366413785087845
7568 4.751858764733828 3.3399231804752594
7569 4.287325360654198 3.4929336476830004
7570 4.546496718895666 3.4138666986146715
7571 4.595443000776225 3.4400768024363884
7572 4.728943398225832 3.3516622829264784
7573 4.751485445144596 3.507702286997859
7574 3.8111087333146916 3.5454156921101765
7575 3.8578595367167132 3.681130822563602
7576 3.9314711748389564 3.358485158548169
7577 3.9920185201855523 3.3926466036022083
7578 3.444667504102853 3.7457121291989126
7579 3.7962267615438368 3.736900753528119
7580 4.118074937131282 3.320210486680282
7581 3.7948090847970617 3.6054787058469016
7582 5.483825812406191 3.4725924400801165
7583 4.01447997975332 3.2429174846184017
7584 4.329955298878324 3.4117658125868617
7585 3.83757824033189 3.2904434273712755
7586 3.7351024622777285 3.391741188627912
7587 4.023258347831538 3.45544548732864
7588 3.9175365781683675 3.425768082373438
7589 4.48360349454889 3.3405665039168677
7590 4.522232631759432 3.3938564738390022
7591 4.233875703561366 3.3787943852345363
7592 5.05061857244219 3.423449871297031
7593 4.690146545577427 3.524902163753814
7594 4.291573931121387 3.9090834347049674
7595 8.029635545041321 3.8599446683912353
7596 7.197254291695074 3.86940338012602
7597 5.338102162448533 3.405861292244616
7598 4.4516907518168916 3.4699811510303182
7599 5.653621647034421 3.3971723909423734
7600 4.380314207054652 3.449009758315878
7601 4.921248463440454 3.522361114399725
7602 3.565883462719868 3.2970240008903424
7603 4.346670904862408 3.444483058006221
7604 4.709151867938423 3.438660818912068
7605 5.085590183679407 3.62128239766775
7606 3.6640094295500596 3.289387365017877
7607 3.711702893518517 3.2998619356997336
7608 3.879362253147324 3.2274855597175187
7609 4.7092779972455965 3.3524439301768836
7610 5.5882464088806705 3.2109961226774852
7611 4.751181244300397 3.316814423456916
7612 4.878078052958771 3.465292060340194
7613 4.782945973723891 3.362104356926476
7614 4.435327234350956 3.311510190344086
7615 3.689232839654691 3.5270673560706416
7616 4.513624050949288 3.371414582638453
7617 4.847225812390454 3.585037790244173
7618 4.91106158514087 3.4398549785015162
7619 4.998907950890047 3.4795444677837137
7620 4.3281375469537045 3.275999564336112
7621 4.6094797393531035 3.3513760888675703
7622 4.595769218802921 3.606528274748784
7623 3.7018029826056824 3.391035271832101
7624 3.7406226019311126 3.4346182040894493
7625 3.6778646891121505 3.579152395981906
7626 3.8411580029391943 3.3580958380276185
7627 3.962253557987962 3.3990791466145516
7628 4.021129245644679 3.4172742115294463
7629 4.078059033473253 3.446744914251024
7630 3.6541874299385855 3.259243238839277
7631 3.7574854921816634 3.4084582689663208
7632 3.8430927271685267 3.411915889737257
7633 3.685179949060895 3.3258393648966362
7634 3.6618567800759703 3.331232621488472
7635 3.687722069461123 3.2545275471783275
7636 3.6415327542042712 3.4187877358575953
7637 3.5224359802981215 3.3791661528349026
7638 3.897969905457528 3.456871217841933
7639 3.71601711468371 3.403904021058219
7640 3.7835441661964007 3.4197627401485056
7641 3.6881872508387 3.213432236631458
7642 3.6552736214282415 3.3743075027870497
7643 3.8610636156960214 3.453902428159729
7644 3.821112515901024 3.3987961782684075
7645 3.7089482735529318 3.486580359854812
7646 3.7734004732633752 3.2951429334695117
7647 3.7615380338296176 3.4167966620175245
7648 3.7610288405730885 3.3074427306292606
7649 3.5920234056807367 3.284600243389627
7650 3.9071040944125577 3.381501451605553
7651 3.8737716658750245 3.412808383058142
7652 3.8949642109836455 3.4811909906536136
7653 4.343825035487978 3.492865228403683
7654 3.86501251069918 3.320597010986137
7655 3.868891917071544 3.3548858971406426
7656 4.565333359246016 3.3495165490898167
7657 3.706944870495604 3.2760528589388644
7658 3.694587523891379 3.3289167609944808
7659 3.78352297740125 3.2892556960327894
7660 3.7804600928337933 3.5723215046614896
7661 3.8303376246606327 3.3441190213100067
7662 4.8898141639205805 3.59671714377855
7663 3.674917913738343 3.2976239663208555
7664 3.829100475583933 3.5326648068864888
7665 4.818144937042518 3.2985655485151186
7666 4.737892256148594 3.306583723887438
7667 4.489846097241619 3.307489002503826
7668 4.348799816570788 3.5133853379243627
7669 4.649384698092971 3.3071280170055406
7670 4.544364969479954 3.560943224453357
7671 4.276097184800413 3.334910782799968
7672 4.485955723519238 3.3856365027162743
7673 4.558113481116986 3.368152276151377
7674 4.478966689099837 3.3609172010961994
7675 4.580678501039266 3.574028052465916
7676 4.903396740863801 3.382588746219214
7677 4.297857269178461 3.6541516620825854
7678 4.596275503567674 3.47364820589024
7679 4.620169823674572 3.5023646158659276
7680 4.407680826689044 3.5288892317311547
7681 3.926384349017845 3.7381269312249503
7682 4.401488702935243 3.330791096171426
7683 5.20540161721976 3.425415709030558
7684 4.805182343744315 3.350234503752209
7685 3.8043320057129484 3.3193484319419113
7686 3.984414779231444 3.2965172180297078
7687 3.710793956223185 3.369106687613161
7688 3.706288867336749 3.4593749372544598
7689 3.9712539343797957 3.442219088691433
7690 3.5013529208906977 3.4343175961349317
7691 3.8867130962605114 3.515762060247635
7692 3.749631491668708 3.4608620021118375
7693 5.0595703417537035 3.601659635321512
7694 3.8317619292246325 3.5097139161148942
7695 3.6889188397137085 3.302033926300331
7696 3.8374480527181563 3.382708048520048
7697 4.013155240111386 3.571674176558305
7698 3.787814817454506 3.396109082059208
7699 3.7321316523159207 3.3908823791575777
7700 3.9971138428395103 3.408931350626373
7701 3.8168278490855028 3.3760882609010228
7702 3.8879555242958976 3.4012788979243638
7703 3.6508571510089975 3.503448640232412
7704 4.453558393227855 3.597342980992802
7705 3.9534875000902048 3.559709516970161
7706 3.6772973868228696 3.322724819872404
7707 3.9124946978023485 3.2628074027293357
7708 3.738873560243096 3.3243522484916044
7709 3.912250096564101 3.387061618397366
7710 3.7246372924353874 3.4329228044244755
7711 3.9149126295175916 3.4131332458574093
7712 3.675396129356661 3.4698399317024404
7713 3.760312615548296 3.258643437281878
7714 3.8204508021471395 3.475159472237791
7715 3.750261056420372 3.251461170419944
7716 4.345260721211349 3.402182627024491
7717 3.866036709130767 3.353357664378528
7718 3.7888797201177793 3.4856741990472466
7719 3.8376855007712867 3.512569867404034
7720 3.7492896684589057 3.4343691224733326
7721 3.7606108742428637 3.5572962466414615
7722 3.9577311322549633 3.570896135121727
7723 3.7496387668925832 3.3784004963503067
7724 3.778884732770959 3.2192942716102904
7725 3.78434969838601 3.4140916749659618
7726 4.068840785604529 3.4027489171124894
7727 3.7285583028312903 3.2404813432856785
7728 3.836992066122086 3.358830282734994
7729 4.023996093001591 3.2688998637246653
7730 3.7700745940144724 3.440166245296316
7731 3.815578476250512 3.5039276520644487
7732 3.7461910637981797 3.4932031948657407
7733 3.982563501231916 3.47192903452772
7734 3.743326567600345 3.32765165860537
7735 3.7690938002201797 3.52694820731856
7736 3.8032034931631507 3.4396980752523274
7737 3.80947452034799 3.309339924862016
7738 3.8608087099606183 3.3702664096292843
7739 3.756807118761114 3.3258565347386226
7740 3.6522992619447594 3.456655704874672
7741 3.896352664398424 3.6120898337131346
7742 3.8418363889676796 3.2000700405394
7743 3.7825065969281377 3.337363572156962
7744 3.7755454938838877 3.3200417193854572
7745 3.983991307197974 3.409953853135184
7746 3.5902011924819717 3.445979191911509
7747 3.7531309783430338 3.3339340841173057
7748 3.8099313194271955 3.52970088075078
7749 3.9047401220251 3.3740403511749415
7750 3.769541202142359 3.195909681823108
7751 3.6983086042622904 3.454691333358979
7752 3.9546078333453347 3.472397523774953
7753 3.722469046690853 3.237325867041101
7754 3.784129457790273 3.4644896519796515
7755 3.72779906889109 3.4061021847393795
7756 4.735887674295952 3.6237481608368283
7757 3.925620681581346 3.3762861250977454
7758 3.7835984735190045 3.503983043044012
7759 3.7693267251035487 3.402789374415507
7760 4.14852860269361 3.4682668734376456
7761 3.603097353255268 3.229498045070973
7762 3.8797435549495396 3.561609599746119
7763 3.657100900991962 3.474848961297715
7764 3.57974094253335 3.311475893343954
7765 4.044850690856228 3.4874067631061023
7766 3.839205627641672 3.4819576326749866
7767 3.6271774792426204 3.4173421560433774
7768 3.843453913294927 3.56495124603394
7769 3.8161944283157525 3.508653502840166
7770 3.8370227976565983 3.3565512070035153
7771 3.7708595587636844 3.548505131762362
7772 5.576967102967268 3.8888966094911006
7773 3.7736211575664087 3.443893771836577
7774 3.7567279879138447 3.3344709882698083
7775 3.7342828985620007 3.3368947645678655
7776 3.966224774154095 3.538932664726082
7777 3.911648386167117 3.3514937218376106
7778 3.964620379001749 3.3937231859462895
7779 3.7748793866667896 3.3709168316331795
7780 3.6176914785414143 3.357607257639318
7781 3.664680827051783 3.232562929354123
7782 3.846921090797761 3.290314640312935
7783 3.6384143931293496 3.4073420978486877
7784 3.7911062908080457 3.43678864200257
7785 3.8448977378707743 3.393641130594041
7786 3.7557971218896897 3.513664297731173
7787 3.939846293490051 3.5781393893157296
7788 3.9531931632580557 3.352479050071053
7789 4.159795714161737 3.4325849172687044
7790 6.285228207349396 4.136208506390391
7791 5.498134808241849 3.661496558945196
7792 3.8880249352378478 3.349869720358595
7793 3.9274457638701032 3.6905620129206405
7794 3.912524154187289 3.574940447028755
7795 3.9731618884384723 3.5831672981678375
7796 3.8977395543688145 3.552114433228934
7797 3.8454210618142204 3.368262916808812
7798 3.880480994884903 3.188492887988994
7799 3.774985578855892 3.569147335317321
7800 3.798150910946607 3.163891072093123
7801 3.668491563772864 3.4061479664814005
7802 3.791917394599799 3.3340194143007724
7803 3.9649010732586514 3.393600031608529
7804 3.9578542026279515 3.480829162179889
7805 3.7295856167934356 3.24107402793239
7806 3.702580290616368 3.288853063351979
7807 3.5166494184070336 3.3321494159877605
7808 3.7082689435089735 3.3706504901222374
7809 3.493074772613772 3.4453669817386943
7810 3.7112606465847024 3.3209761823502078
7811 3.6843029017597417 3.2625968809028096
7812 3.719722806931142 3.1291236342479687
7813 3.8287859879280663 3.2705915719775733
7814 3.899918968223877 3.214644332487696
7815 3.828456871003714 3.440454810515569
7816 4.098407974521975 3.5010012485442763
7817 3.714888242059092 3.5163796062442128
7818 3.8724242045514283 3.2088911313398674
7819 3.62706282479565 3.4521263264846045
7820 3.6633746504867553 3.382372586950094
7821 4.323475797240617 3.572631816443846
7822 3.89805374860875 3.485422605150057
7823 4.0406866342539 3.5079763723299
7824 3.838890255363689 3.4881794345411357
7825 3.8980610047835094 3.479036338540608
7826 3.7383648784209473 3.5027987934814377
7827 3.9776616858767078 3.56238271268794
7828 4.855823042224746 3.4762504871432784
7829 4.234991285297114 3.272645765540891
7830 4.02485177762907 3.3219578899398385
7831 3.7841201487692353 3.3592992827524197
7832 3.833121272990216 3.4722275849406654
7833 3.8646331783764563 3.5298859505537474
7834 3.8379379455263134 3.6274576614941023
7835 3.9731206721370524 3.396763092819745
7836 3.810550195545059 3.3088051598860875
7837 3.9563002597585153 3.276569176872258
7838 3.7871930856337657 3.512632185406622
7839 3.731687961363581 3.482680690367962
7840 3.7612796497512413 3.5415005418398873
7841 3.9431252754545825 3.422474981383625
7842 3.8064851307874874 3.5149696630039644
7843 3.9316827775243524 3.4098095550275387
7844 4.220523129430503 3.3024381974545944
7845 3.706983972475566 3.5673121558722647
7846 3.7181552847030988 3.496361309520949
7847 4.183134923585366 3.597109647609595
7848 3.992018056870296 3.397711503506698
7849 3.833547494134367 3.4219850673985333
7850 3.9273510890268617 3.3448517232884383
7851 3.8436775061033406 3.3234373949583986
7852 3.783314689762556 3.4234284594994318
7853 3.837326961674254 3.5034379714203108
7854 3.7318865867613904 3.414121630561045
7855 3.7362951870326992 3.617938919320959
7856 3.8044290215617016 3.500175211211968
7857 4.087643652297663 3.4581785952139286
7858 3.79105294796826 3.482202758704181
7859 3.9029725969990614 3.5057143205224754
7860 3.6754098291310124 3.364817900139955
7861 3.824688238597757 3.282127448734619
7862 4.057510637166738 3.590290065062864
7863 3.9235936253258994 3.4012770348598744
7864 3.7811536972918605 3.4142538893941756
7865 3.9082892586050684 3.4358332227111976
7866 3.9439867833201787 3.625943830229015
7867 3.9102943760898827 3.407609306037564
7868 3.956890206089424 3.368619871944826
7869 3.8174801867218564 3.75347453322969
7870 4.025524184137137 3.396614814162896
7871 4.024533628430092 3.4372432036567964
7872 3.9841784922610417 3.5387338530558856
7873 3.915090317316423 3.5955336731731715
7874 4.050905174795264 3.6655346072883455
7875 4.068088124965543 3.661280185532457
7876 3.9041379597650536 3.5561423204688
7877 3.9090961883294386 3.475151995165984
7878 3.965644760623754 3.540080727977002
7879 3.655225526690405 3.539751604015295
7880 6.3792651288078535 3.847244314709929
7881 7.5144652404709325 3.817719768366269
7882 7.455045880974409 3.75376243715045
7883 7.328834846518042 3.9269285272361207
7884 7.024979220114487 3.886610562303277
7885 6.917096116466131 3.743789856028591
7886 7.335266752028664 3.7092854084528932
7887 7.606911619178791 3.630875651134698
7888 6.936880576127878 4.089215099125615
7889 6.942676790422409 3.730451037426465
7890 7.010601540454214 3.9080217541406217
7891 7.216677204033921 3.773611724439255
7892 7.304993196531963 3.8440187711346705
7893 4.847264327185893 3.594031402807346
7894 3.919840643989694 3.4611821709815347
7895 3.7487671577420456 3.3500892301687917
7896 3.7980991109511253 3.6616864972791583
7897 3.8271854391828946 3.401858181374632
7898 3.8909997382203794 3.506649421121166
7899 3.9396422656057073 3.3770383893871916
7900 3.860427208950911 3.301517706505452
7901 3.8961990015150536 3.290796254115472
7902 3.9862021102631906 3.855591993514451
7903 5.180579737944265 3.5207448525720655
7904 4.552328031113748 3.4131816733393467
7905 3.6462904960345317 3.314678346450728
7906 3.759241136397056 3.5786545111424455
7907 3.7560599981158274 3.288125235544483
7908 3.866095527694757 3.3546368997548695
7909 4.160838088836838 3.5955106590270507
7910 4.64499942521452 3.4011686292106775
7911 3.6386658996680725 3.4895534625619726
7912 3.8024808971639024 3.3908190179941187
7913 3.7595198231138536 3.1494892875766554
7914 3.6724491611547707 3.5016536350480107
7915 3.7330630810174616 3.413070225266572
7916 4.2194743031635475 3.3600215211105415
7917 4.495548010043079 3.54317273123935
7918 3.787864004448026 3.339533779902661
7919 3.647903763230007 3.5063015324822295
7920 4.263016502813389 3.6214815066274775
7921 6.897938021492647 3.7569627988971033
7922 6.924874095195248 3.6900221434439757
7923 6.989344398842087 3.6465460397162266
7924 7.044970171755052 3.668065019262703
7925 7.042628260572802 3.765975737818333
7926 7.205821421045595 3.9533984774862145
7927 7.483905066709054 3.8070923310491
7928 7.6198121815502455 3.5491270773175705
7929 7.501600794618918 3.8080830987365157
7930 7.797191813081971 3.6517133499607057
7931 6.6783557882146605 3.8466985958866324
7932 7.274225944698547 3.8439675255599806
7933 7.601903457038124 3.825788541650003
7934 7.502021937872665 3.8235197287658944
7935 7.378868498315907 3.880277025415213
7936 7.419073441296523 3.7911394914789582
7937 7.729502759808745 3.732886255000374
7938 8.013228765152409 3.8678427242767923
7939 7.761693592372657 3.7381616414907035
7940 7.700818873996411 3.689918572678825
7941 7.8073406579583855 3.902527745794094
7942 8.069523417372432 3.9023933730419023
7943 7.49886291322112 3.7408545371420563
7944 7.450666863987209 3.9450079934747175
7945 7.426524028622543 3.8892808706376227
7946 7.251415013338206 3.6865211842302132
7947 7.513550575344174 3.9417622382034407
7948 7.379880827721617 3.5434129300737287
7949 7.224827061353266 3.7107578591019386
7950 6.618046316809321 3.7510830004313758
7951 7.103925854682416 3.682758234845684
7952 4.294504178020076 3.330085133597024
7953 4.890508259540546 3.711052202257151
7954 4.066099781061625 3.2730148154386165
7955 3.7965778097733707 3.4689475331943624
7956 3.9926174486294124 3.6643085525366086
7957 4.077460612555308 3.4193969582946364
7958 4.012172420707496 3.4782327764474923
7959 3.7850594324690254 3.4444317356571705
7960 3.7699376601482775 3.465202384097932
7961 3.942564028347882 3.4796654513003396
7962 3.845604335726808 3.4109759594903126
7963 3.7313471133828435 3.454450250495793
7964 3.7597766148086356 3.509903282263046
7965 3.6641150403090945 3.474062956793258
7966 3.8484658830175063 3.2826252201725965
7967 3.723223155106572 3.283198242373502
7968 3.9101928860976534 3.56454086539266
7969 3.655299865864391 3.5931705641605163
7970 3.7437590242969225 3.492423188545934
7971 3.5223956001139904 3.418620215333929
7972 3.8565003675102214 3.4277961717293848
7973 4.146314309863084 3.332233701474852
7974 3.710538820324195 3.3101374066921285
7975 3.692552691685939 3.2500851758635023
7976 4.0703597898238115 3.428414700258345
7977 3.7650676965657772 3.225776888943588
7978 3.9463874514048425 3.3512634316235963
7979 4.95645040541305 3.5158971448232426
7980 4.138466417912054 3.260076254036054
7981 4.085841286055981 3.361924116563028
7982 3.9037045253537466 3.357479591159672
7983 4.007840595426426 3.4890309981798358
7984 4.02329259289894 3.3187503369962283
7985 3.6537980195915307 3.351462539170159
7986 3.8614448902068266 3.220633653795309
7987 3.5797883975079205 3.6902529942333464
7988 3.677879784585618 3.4688209518740263
7989 3.799415291214677 3.4003979263414217
7990 3.7402494860181927 3.253510814238089
7991 3.4390725293127136 3.364755057985032
7992 3.8083068866418275 3.2494152655610913
7993 3.906647157286961 3.4996416924271023
7994 4.145739681561506 3.3383033210304536
7995 3.8766723822971656 3.589721105950437
7996 3.6722524258242832 3.4274225231953634
7997 3.6221028970851252 3.4044481903788806
7998 3.668672344467465 3.289847517352826
7999 3.6868891014125658 3.2949247211361543
8000 3.7134865348729225 3.5702472033548043
8001 3.7662694315517093 3.540021264624071
8002 4.3617719472139065 3.4469656818767276
8003 3.786464136267007 3.3555631493086784
8004 4.804667477340766 3.42723541088199
8005 3.501416377698969 3.4033394321043082
8006 4.3147085720617495 3.373275420575386
8007 3.6562635346154093 3.4523594429943163
8008 3.8521682247654616 3.3810345491422926
8009 4.133065703156104 3.6382736785741505
8010 3.7882807393253173 3.174197674865746
8011 3.6210071823586207 3.3357183082523703
8012 3.646535915324504 3.5177708396354714
8013 3.759499404585445 3.5133501160980316
8014 3.976655648653027 3.2831615660150364
8015 3.668823824395728 3.4349688633763056
8016 4.341847206110914 3.3305555418397006
8017 4.866388204098925 3.5359559499824913
8018 4.477415935106825 3.290975810326117
8019 3.8859086861054246 3.4324508574820753
8020 3.8590093822568097 3.335157097582785
8021 3.5588781880587956 3.3443835324180693
8022 4.8610950630808585 3.4601070629617476
8023 5.581245598838312 3.9190887776451286
8024 4.02263688130925 3.4702836906127033
8025 3.6153536750181816 3.5422893829373723
8026 4.737413973772333 3.5528326477844976
8027 3.5103386388835007 3.5705573021286217
8028 3.8746051731756093 3.359446695398948
8029 3.8400582909941057 3.371530387867223
8030 3.8642652674517044 3.34226297517658
8031 3.6629449552326427 3.2977468642239387
8032 3.9659210856308373 3.274857082701017
8033 3.7949580662225535 3.471215117146172
8034 3.7510909697696633 3.351314547247338
8035 3.691150410497582 3.5828631783325213
8036 4.59355075730315 3.2396053317951616
8037 3.7689460862067117 3.3287364103655452
8038 3.654311073251497 3.2929919113121913
8039 4.888020313553521 3.7692493765810258
8040 3.641568135484568 3.3468962897473387
8041 4.607180308623115 3.536477952846311
8042 3.886956855135262 3.3817511305801777
8043 3.7843323398691946 3.4204718970418764
8044 3.6072546687197904 3.472306076732717
8045 3.5150021725556733 3.4432622705509135
8046 3.6454283096695734 3.3033103993079953
8047 3.8188203273220798 3.384689916993481
8048 4.085957548060876 3.221272834149289
8049 4.394182741305395 3.4683197577706277
8050 4.563637787864885 3.391996457721309
8051 3.7397503162403822 3.301033177538935
8052 3.7297721968105524 3.2753596870339434
8053 3.793768552452428 3.423627155060596
8054 3.852931562616876 3.4390644556692735
8055 4.319575687336088 3.4329838172925418
8056 3.8487257164809816 3.300020853722053
8057 4.29848079788729 3.33566205004688
8058 3.8894131564392262 3.346370543300745
8059 4.015576367973074 3.209161253039757
8060 3.90052141608096 3.324472277199888
8061 3.7702095553956507 3.5334405724315627
8062 3.7970716105849003 3.305753194947636
8063 3.7664004138728466 3.2141702729506525
8064 3.6817564340838977 3.361466557598328
8065 3.6080327648257566 3.2275885959715604
8066 3.6162397379431357 3.4309012787982254
8067 3.909172228887977 3.5208601211742874
8068 3.726639265456854 3.248648356895954
8069 3.649417958137386 3.3795649237074445
8070 3.7781001800527685 3.344793809073127
8071 3.9477107852449187 3.3372004729952356
8072 3.811618398589258 3.2911085496292816
8073 3.9397311604414713 3.498219961077017
8074 3.669225606896417 3.3540796303619205
8075 3.9394356781604705 3.32210110728242
8076 3.655084630542691 3.270058431412745
8077 5.023912307871431 3.433122707405186
8078 4.530663825096912 3.299323316161869
8079 4.2846490237020625 3.4503478155648075
8080 4.028683100562608 3.288642152683923
8081 3.922542440312312 3.2854356700338574
8082 3.5112618678124425 3.2468846894766115
8083 3.871912131846316 3.431712197660858
8084 3.6248629849096647 3.2597399224820194
8085 3.52774968338673 3.539636830676415
8086 3.997409113823664 3.5176482590965823
8087 3.5657746614456443 3.4373636264289904
8088 3.6774281932528465 3.2343634705900914
8089 3.6598211045445703 3.3651757979536456
8090 3.932617097158703 3.332127311556005
8091 5.400645791749896 3.620069598038179
8092 4.558796396620748 3.4595229896265827
8093 3.9976149335905315 3.394263228985265
8094 3.9462043881385873 3.4357681620147287
8095 4.558183100297869 3.4459050295920957
8096 3.9309488577886698 3.4468256496882943
8097 3.7895245684991576 3.4456081848864772
8098 4.689841441458412 3.6057078511847687
8099 3.8106048069638825 3.525464004777715
8100 3.8447292520649783 3.5617325414138206
8101 3.580763892688858 3.3236419666294084
8102 3.7899981323642593 3.4113364991487694
8103 3.608707091033043 3.357581076194464
8104 3.674761563628018 3.2695507099868135
8105 3.780545202797481 3.4459386999016597
8106 3.802692105354627 3.1969472526778984
8107 3.872988189837174 3.3879403454889525
8108 4.080573666399374 3.468762104244663
8109 4.954180259162784 3.5508594496162695
8110 3.8443225869515576 3.3259113736303676
8111 3.6409530413979185 3.3160967360289315
8112 3.769275280678427 3.367868919909431
8113 3.810953022746737 3.2878820507574624
8114 3.9120007016056793 3.3301193329063077
8115 3.9996784040163376 3.353217440693138
8116 3.638579843905687 3.35208737574626
8117 4.659986267302965 3.4188049637471356
8118 4.568229796501332 3.421313402741099
8119 4.958294900139985 3.2833866574914885
8120 4.936329255706043 3.492096416870358
8121 4.17326306754967 3.2305417987560063
8122 3.7595212412036982 3.3895520185151873
8123 3.6682261432832384 3.2306774914497773
8124 3.5491927820694396 3.4478769769635105
8125 3.8712293168997824 3.35949554059149
8126 4.7323835816083575 3.6411617752535923
8127 3.7839170373254083 3.3445977256949164
8128 3.799507024322961 3.4218141424749002
8129 4.182168550904605 3.354628761422511
8130 3.839180207170601 3.3917660062837762
8131 3.8176921077268258 3.2425455386621014
8132 3.57075213543964 3.3683830289772665
8133 3.5930798693393924 3.3887345493088135
8134 3.7403631277934464 3.4196243092566023
8135 3.7243449607361674 3.382281272436036
8136 3.787145265154799 3.2347564295092495
8137 3.6648615487180605 3.387711475981388
8138 4.010987732915649 3.39916980880322
8139 4.639086767447304 3.508761296931399
8140 3.7167226237247983 3.332932578293569
8141 4.5155538365056955 3.5190248167671987
8142 3.898740613197743 3.375603828927996
8143 4.381614492832892 3.2987174802068115
8144 3.695182779506936 3.6075205251356834
8145 3.9154266855606017 3.3463557399582493
8146 3.8221533522858695 3.68522390478802
8147 4.861196500220664 3.826543201687824
8148 3.589175118790605 3.4209340934327064
8149 4.496426580024473 3.3540451867687513
8150 3.785688770600048 3.4625945730798264
8151 3.7729731938727333 3.6248295483627806
8152 3.6548284401064586 3.2169968726942058
8153 3.9062507583396937 3.365864034191304
8154 3.8705012016271536 3.5413566127785803
8155 3.7929036248957835 3.3094713610949618
8156 3.843421915380795 3.4565725524242796
8157 3.9354234441982827 3.268841457354327
8158 3.99870582405941 3.4393920238976956
8159 4.00087103904066 3.2312297902008402
8160 3.7236140980230044 3.308098986173412
8161 3.56825258963237 3.3810862175207315
8162 3.745320034165116 3.4589917363473544
8163 3.6788490719748204 3.3787646314491804
8164 3.8512451881994667 3.4233359112472694
8165 3.608735695011941 3.375594189366465
8166 3.7785613893476055 3.4512399767955086
8167 3.6612150709005427 3.4146245358275737
8168 3.7627454004502505 3.4476002451180143
8169 3.705681149182159 3.599121035958471
8170 3.621432106721806 3.3433282100113297
8171 4.458315198320583 3.60248992720642
8172 3.8422527831037465 3.3897207594811816
8173 3.734336634252583 3.4596405605262692
8174 3.783901111035766 3.5343341923049043
8175 3.969518620536211 3.376457180321646
8176 3.990291599060685 3.599648535493146
8177 4.24639997417461 3.564218472060261
8178 4.494433206010541 3.45853960611149
8179 3.8449633149189455 3.276091346438513
8180 4.626209700166129 3.3694524735138156
8181 3.786485546102733 3.5721696234118463
8182 3.971744480677726 3.2481621222918813
8183 3.857613983225843 3.3778545035439014
8184 3.630166160108334 3.306828759630619
8185 3.907745922893407 3.267097357114618
8186 3.8036239840399557 3.346441475250038
8187 5.812477953475523 4.0962741133688025
8188 7.628685792656653 3.691170559103821
8189 7.705898255905384 4.007525320635296
8190 8.169269458257881 4.118307770882241
8191 7.345263547547089 3.9301509325386754
8192 7.622103671831611 3.765939448523523
8193 7.711114306117079 3.6884518143765286
8194 5.71139876872781 3.6332771887872846
8195 8.818537176704709 5.4173498166223375
8196 4.477022509982636 3.553057640476114
8197 4.150917682039018 3.410117625866506
8198 3.656222951340208 3.2764090902279506
8199 3.7291967222064835 3.206060667288454
8200 3.706186611749297 3.3988925593101293
8201 3.7489802199606763 3.492358336213659
8202 5.13366630065957 3.4668016768340872
8203 3.6497159367533936 3.3548561893667355
8204 3.89861097852709 3.4905128766468834
8205 3.6638008852241946 3.29789118542324
8206 3.941444955832517 3.411519535093483
8207 4.561123393731584 3.5784072878935005
8208 3.8626605340832274 3.4320399536639843
8209 3.6974713368908025 3.353816144840794
8210 3.82546562458578 3.294165433857582
8211 3.6768808015057544 3.477457379264237
8212 4.052413586237982 3.589852775735693
8213 4.379845597633001 3.345513012292347
8214 3.972448814943025 3.5265073652142482
8215 3.8605635152836326 3.51990738164289
8216 3.94554379072681 3.3998718089234603
8217 3.7869654642540245 3.4257657338425846
8218 4.386440247642589 3.385884272717379
8219 4.474010994980174 3.3568004116728156
8220 4.520857877719672 3.6464292636675806
8221 5.821424199327182 3.8259901194183734
8222 4.406842716269792 3.2842848333264536
8223 7.692341101352425 3.9548278955158978
8224 4.119602005829448 3.3919900129544596
8225 4.678746892069979 3.606458490916942
8226 4.995747459354301 3.6539039350365896
8227 4.257814587948763 3.6281819996570075
8228 5.422346803561506 3.572264977669903
8229 4.9815222958602545 3.6413998822281304
8230 5.522736532799162 3.4524676024980736
8231 5.215915811717128 3.430969481793805
8232 5.215619330242247 3.4848397166581147
8233 5.510136582916845 3.951017865192109
8234 4.252482658651201 3.382838722063128
8235 4.802354577584484 3.4387903616663906
8236 4.968195384821737 3.395542289284682
8237 4.412449092323537 3.344408506913003
8238 4.2971169559273035 3.4628264276186544
8239 4.670305166344855 3.3401329794940544
8240 3.680043253061753 3.362461570162718
8241 3.6887829126719107 3.505285144254336
8242 4.506086474895964 3.4145039603369103
8243 3.7101714415292477 3.506708155759351
8244 4.77916117356843 3.40496470881765
8245 3.714279108746396 3.2335373048350586
8246 3.8126545493334523 3.3031788925884853
8247 4.994009604600834 3.820156649543741
8248 4.473631477403655 3.5397164181248004
8249 4.730476175079238 3.475297908624048
8250 5.404073146474586 3.3994844724191298
8251 5.444274216761409 3.7766661115385327
8252 4.453484968163161 3.4360537338695285
8253 4.856910049349844 3.3987019197780555
8254 5.253584532245308 3.513965305302619
8255 4.604068461982863 3.4227104440300717
8256 5.392835012663628 3.4404441822901
8257 4.241642856370721 3.2319206506935774
8258 4.229856978503909 3.564907283590533
8259 5.034851281456721 3.519452327469645
8260 4.335583608944812 3.4077293492282297
8261 5.525150913736065 3.707473277004634
8262 3.9606484340633754 3.374008257772629
8263 3.797376403288169 3.4223476583754167
8264 3.690004864905175 3.4424972684756994
8265 3.514044862865533 3.3550637252610604
8266 3.8224953289288752 3.4809345229415007
8267 4.789183730056787 3.6376457894807763
8268 3.740672137836614 3.2792106525930187
8269 3.8258762783968243 3.3513696570473552
8270 4.806231557728871 3.415164910586064
8271 4.035494193870862 3.410642153016511
8272 3.8991609438834387 3.338443240273306
8273 3.9608541296323283 3.3087075925002223
8274 3.710303315075684 3.295886936109176
8275 3.797942313982841 3.4852629650308216
8276 3.9490287108675313 3.554693854046976
8277 4.58446955437898 3.594767423332122
8278 3.9215474265604615 3.3245104117048316
8279 3.6700257262175717 3.208743345556643
8280 4.034262748859686 3.5195392495888767
8281 3.910777901459458 3.5854720963915665
8282 3.6144992236264137 3.337021715611644
8283 3.6511679172300773 3.3363947119443655
8284 3.52632367892722 3.2402587320984684
8285 3.778221573917685 3.299429789450842
8286 3.6709369744090594 3.3915863650300757
8287 3.9941536707130587 3.6011594302252
8288 3.979441870119264 3.6255139122791307
8289 3.6826969768440465 3.4522259222157383
8290 3.7776018778063216 3.4551058898760987
8291 3.8565320652367427 3.4365042173208153
8292 3.860418207840413 3.335472311988524
8293 3.755049293116239 3.4718171339023036
8294 4.0100991873197085 3.2003106374785033
8295 3.914283661781185 3.1923444112297856
8296 4.686294618180033 3.346155615523125
8297 3.6491500125171186 3.292936293367362
8298 3.5417171991218974 3.433590653730486
8299 3.7663987852421963 3.449208982211723
8300 3.819289686018866 3.3833244519671304
8301 3.8717091599037006 3.399471095245526
8302 3.6912755845405973 3.38411442234593
8303 3.992722548178257 3.3685534444525955
8304 3.7351147757886527 3.4347726571826045
8305 3.8828164778183916 3.2533783152214344
8306 3.803226968842854 3.4452497296420694
8307 3.767818272973428 3.407969710261772
8308 3.7850080305987523 3.297036917234361
8309 3.6759994227666 3.298482696440601
8310 3.8332584327519976 3.2529476852800747
8311 4.854975052121401 3.5140848036357712
8312 3.784464706666666 3.5110222194835496
8313 3.845763153591418 3.63709107924674
8314 3.927073889419827 3.3646736832475
8315 3.8999347871885495 3.3584189685013546
8316 3.702680663325025 3.3388370713495203
8317 4.022453848109625 3.5907123904731484
8318 3.8362914812922018 3.3647634184795887
8319 4.251854073960582 3.331141180494459
8320 3.695842915367303 3.4570269874782507
8321 3.6592990423809457 3.478155936145147
8322 3.8006059476600362 3.2175603257224923
8323 3.7265063294884726 3.4777565153431236
8324 3.654948352581083 3.4266395703969734
8325 3.8302752569503835 3.3810878946130827
8326 3.7449735629484326 3.2921152723064546
8327 3.847459251369157 3.3661475644204284
8328 4.393072223376283 3.540943380156843
8329 3.804488908626278 3.3476644037812897
8330 4.538533460915402 3.591302523497784
8331 4.076917856930105 3.5181182102603716
8332 3.6539847528083707 3.266805604250574
8333 4.256714632499721 3.3885861440576224
8334 4.2706097185396565 3.4675536035146632
8335 3.483360030105594 3.335906145836847
8336 3.8357204584948836 3.4625770433629435
8337 4.462223489702663 3.4411232659883355
8338 3.902127460540889 3.350646850930316
8339 3.7665277460457327 3.506079248895348
8340 3.812967176036813 3.2821863002622123
8341 3.7033919659847077 3.3911832034745237
8342 4.416670337283265 3.508532644388541
8343 3.8610688977947834 3.306421446851267
8344 5.331971347826204 3.717426387385659
8345 4.616086719766042 3.614060570067155
8346 4.06311023431552 3.4930566563787746
8347 3.7459711311334556 3.615461073180202
8348 3.791959392157909 3.5291014549914324
8349 3.6340274259583576 3.699954770151798
8350 3.692961181747015 3.5404545745780243
8351 4.306300398439714 3.4130175005301218
8352 3.7540019809739906 3.2088919038210317
8353 4.669927494843205 3.304197832501449
8354 3.5484863136446965 3.4622174597869475
8355 3.609533105362067 3.1870765378224113
8356 3.759102335430065 3.4679269732492193
8357 3.6793702064717078 3.3237206630530367
8358 3.7643021842725872 3.580419120436855
8359 4.219021032326391 3.410995666650659
8360 3.955564316410335 3.3928776533001215
8361 3.541895061947658 3.3565506186936047
8362 3.819741522623642 3.3154241785761807
8363 3.664808801058006 3.41960189858609
8364 4.636659512299624 3.3162810058759096
8365 3.651577843848824 3.2883714777796764
8366 3.959738695843312 3.4476322676792686
8367 3.6870259549785933 3.3584824982970725
8368 3.8349494327413796 3.4432695049203583
8369 3.629733716065313 3.472017318312997
8370 3.636163323286616 3.474038151904521
8371 3.833825497936328 3.46856987444087
8372 3.859892877594453 3.5635711723253873
8373 3.8162396589083767 3.7289612010601316
8374 3.644903400582847 3.5347283315098452
8375 3.629455255361756 3.3193995568688144
8376 3.716475354053184 3.334645802282805
8377 3.6963867998286823 3.4006750983424556
8378 3.7146404199139087 3.404287662800003
8379 3.5734069611105577 3.3485745599784766
8380 3.6019759392465898 3.5274869333612817
8381 3.7197916902517467 3.2896892905927384
8382 3.9427599164061125 3.223229080389103
8383 3.880544006189668 3.4562499958072275
8384 3.652596518582606 3.4215035623607215
8385 3.7213650112546577 3.174096438069909
8386 3.793916255696501 3.644723036440977
8387 3.770582027014767 3.279442757538586
8388 3.6609631958162034 3.545492471665446
8389 3.570730586632302 3.196450870865214
8390 3.511929645008987 3.3862192590693203
8391 3.808979003455112 3.249005979735856
8392 3.7343070556333884 3.266365989900163
8393 3.8660756006094306 3.357779345256789
8394 3.9024270100870195 3.5590582563894997
8395 3.8934217090515273 3.47610988075134
8396 3.8356608841556863 3.2978610038355494
8397 3.7998147928761186 3.348173937169099
8398 3.7880246510244926 3.3217039637956396
8399 3.9414323064191357 3.2669249522328596
8400 3.947116936408572 3.5119524684266317
8401 3.8397284653799155 3.3061324418807136
8402 3.8493906355821537 3.3301596015952533
8403 3.56189135022947 3.3993700671395244
8404 3.7084482233637073 3.410715239033163
8405 3.577346947873151 3.3745842972473286
8406 3.597736613300029 3.502628352403501
8407 3.870368355027049 3.409070754183328
8408 3.7684612103907913 3.680798082970521
8409 3.5618417179400677 3.5210542810312506
8410 3.674346049984775 3.2726902272462635
8411 3.782557233675776 3.3195919390950994
8412 3.891628816357875 3.610869917435426
8413 3.765493555728591 3.337613248054676
8414 3.76379071860259 3.4195156169298966
8415 3.788952370550668 3.4341639375203115
8416 3.8156653570792116 3.2425143631540823
8417 3.804071369336225 3.3943208016477504
8418 3.726928389886304 3.490538782062441
8419 3.9205253942970053 3.3840718997903707
8420 3.617361858339276 3.3558190891363444
8421 3.99787700701404 3.564983871248848
8422 3.8516993146782017 3.512257266028788
8423 3.825428677664484 3.3381903794220134
8424 4.0050800467766505 3.3991382155381813
8425 4.180471623418002 3.517363183235989
8426 3.8629408417856093 3.5288723975718157
8427 3.7732952098389805 3.4883353191449276
8428 3.7402350251473573 3.4008364929357104
8429 4.029191279549548 3.5771757419779027
8430 3.673379025345287 3.5544079822134975
8431 3.7236782485105695 3.375899712088547
8432 3.9834797278860443 3.647723548071778
8433 3.8093393125802413 3.326307763351256
8434 3.790853314156584 3.4110780628115682
8435 3.7456748620048343 3.446365577170071
8436 3.942624657676644 3.5569997361540597
8437 3.872396906482098 3.485171348810702
8438 3.508505313438512 3.3777488417472554
8439 3.9896770740386804 3.432115889707777
8440 3.850065100187665 3.4743942059512536
8441 4.154730411856591 4.895099109304327
8442 3.875673520620226 3.4287759232481747
8443 3.782292658244011 3.50497648174757
8444 5.3408737958859716 3.721366921426069
8445 3.912068343148361 3.3910331345077176
8446 3.7930745858251798 3.3741960235476482
8447 3.829260873104572 3.541620236805105
8448 3.809501823874827 3.4002102866055974
8449 3.615166119687076 3.4182548079114037
8450 3.8000970806828356 3.5812162657666144
8451 3.997250529090773 3.755226573107551
8452 3.856633762963835 3.3379748519206047
8453 3.8145818937236973 3.4488217263615715
8454 3.8553322357532442 3.2919619164714278
8455 3.8336336698602715 3.460425387019225
8456 3.7789996969032082 3.4523199482474265
8457 4.044234988477734 3.564385970796413
8458 3.9247583826102046 3.2720696067713337
8459 3.844498678089123 3.406152302520951
8460 3.7225662435241844 3.3516559780089747
8461 4.079891529039582 3.6361474689307935
8462 3.7249764218700863 3.2286271421130603
8463 3.799111075873597 3.6810092864978707
8464 3.980216750071136 3.5442077994761974
8465 3.8947906011516245 3.420100685235258
8466 3.8540856419377136 3.589551972407595
8467 3.925584329543717 3.4230086967302253
8468 4.027821251218772 3.675854465095208
8469 3.7640415122322772 3.3636192129254185
8470 3.8116354754602146 3.258469633720197
8471 4.040528601489855 3.405728456024346
8472 3.995026102814862 3.4670636566505446
8473 3.7637248113706563 3.4281571924077876
8474 3.7155992210993594 3.5601482317760396
8475 3.7647982098613966 3.446409438327512
8476 3.882737892081835 3.2880929254607416
8477 3.8458040235213398 3.404380518384783
8478 3.674546884954949 3.260187161295336
8479 3.9547901964538714 3.3370058292545735
8480 4.268829809699444 3.5274165730187637
8481 3.6457010914559875 3.343186458578086
8482 3.8844940223118654 3.470875025252384
8483 3.61680321491441 3.438048245196077
8484 4.058046395390976 3.471074218093845
8485 3.792839809808587 3.6015391138164907
8486 3.8314891315147483 3.6138989872187333
8487 3.764174251787997 3.517624834771933
8488 3.9880550361738316 3.3232507281320656
8489 3.8311718496461515 3.5607520859755786
8490 3.9066671801035797 3.6976259861264027
8491 3.788999557690626 3.648172766748887
8492 3.970970157453471 3.5891056886717894
8493 3.6454470588511163 3.379010845747691
8494 3.9747328986651236 3.687112363273002
8495 4.012208904921426 3.6185782582296575
8496 3.9978489387988256 3.6344360669736395
8497 3.949443518659647 3.472649634010781
8498 3.5640684818594925 3.406959992303453
8499 3.9457541399992433 3.904640429721925
8500 3.968534779040606 3.3335548998570435
8501 3.9406210378501854 3.3640146909327515
8502 3.871120619021877 3.6862348740640316
8503 3.944299300972097 3.370586591322681
8504 3.9457926783186577 3.33567239011665
8505 3.8791783235897417 3.4007569214480147
8506 4.003446375145454 3.6505169874947847
8507 3.8206975012599633 3.395757463372733
8508 3.884630755121133 3.4205785689498875
8509 3.8059107480254255 3.303616285528569
8510 3.697816772349608 3.3001778436817393
8511 3.7772232634067593 3.7040090053941004
8512 3.9553737278762684 3.2968624851688726
8513 3.793687435036102 3.48293246004533
8514 3.902431193049053 3.609487314183306
8515 3.9890646432814174 3.6491584752790236
8516 4.222884956708967 3.5949481430960173
8517 3.959694874478553 3.586349364454475
8518 3.847303733170397 3.431869415911099
8519 4.0328369487435465 3.383471086984958
8520 3.833344818411927 3.4531511600694724
8521 3.958687603533781 3.4091200927297574
8522 3.7963225844927067 3.324733261363059
8523 3.725764840115993 3.551893917256545
8524 3.8091617479499766 3.6345070446883327
8525 3.6692322426094863 3.307189822449551
8526 3.9130863427900877 3.4071094450959607
8527 4.01271452396783 3.368149231743871
8528 3.935019603803815 3.3998991436775814
8529 3.9231386928731515 3.2842315001726026
8530 3.8547791966309997 3.4575320045042646
8531 3.8201111179491765 3.422577328043563
8532 3.611269317330427 3.310615184994546
8533 3.8600691628614388 3.6564434207935452
8534 3.877445376072073 3.3533998581278395
8535 3.7457197780839135 3.2569346823222958
8536 3.6921566461587636 3.595959797967486
8537 3.857718045623584 3.3769614762654485
8538 3.829805904386574 3.592156246019619
8539 3.585406912444948 3.5777625190369235
8540 3.793284666687223 3.418611397930913
8541 3.7624493348624983 3.28775508212541
8542 4.007774454113113 3.351196120031367
8543 3.535428562870785 3.3796298999258063
8544 3.6062767952554498 3.322258241404144
8545 3.55770811664324 3.211111794877806
8546 3.8575656533797296 3.3728604663051995
8547 3.6277801889599193 3.43118478042202
8548 3.6624887509685693 3.4233487400033256
8549 3.7290259135911517 3.207070589738149
8550 3.8223640920697597 3.2420451221683675
8551 4.708649152461397 3.3961425469933926
8552 3.5362611800293062 3.466289522625379
8553 3.9479028224330173 3.597565007739777
8554 3.789388741238424 3.2880636843064264
8555 3.4916073176324423 3.4621172416696733
8556 4.504644320482135 3.3238443953970513
8557 3.613108352576348 3.552414813352252
8558 3.8349213419321764 3.404996252813306
8559 5.0526888762927475 3.4666360955557605
8560 3.720496098156946 3.4595278822232074
8561 3.9560230707689157 3.4618748282668883
8562 4.192448898059892 3.3993306002120325
8563 3.9863315276402167 3.3050407387807397
8564 3.8394364571108066 3.361975176210451
8565 4.015690183178026 3.4701128266173655
8566 4.116255894523806 3.542167082776701
8567 3.9320587169267753 3.476025658350796
8568 3.717040689644345 3.316933711801258
8569 3.583713620434427 3.3157043692518395
8570 3.7473737529825364 3.304502116628945
8571 3.782789924065146 3.3516827517908636
8572 3.8492438715618467 3.3338837951221776
8573 3.6958016741924777 3.2981175489105516
8574 3.9031831454772155 3.2839053653067083
8575 3.849472163313176 3.3990455606849266
8576 3.5988196879771106 3.4675901971763023
8577 3.77704418035925 3.441523704925254
8578 3.8705724671394823 3.4259893037478535
8579 4.058677356509731 3.3194755923487045
8580 3.894158135969442 3.4668460946206574
8581 3.872777002154067 3.371718967227362
8582 3.7249612102896683 3.320253974042457
8583 3.76362679460173 3.391157792001925
8584 3.848099461415312 3.3540218403669964
8585 3.7703681666953583 3.440768067403926
8586 3.6952583345398438 3.5212135319872164
8587 3.870218106234588 3.4258108091382553
8588 3.529281646720645 3.536329762298702
8589 3.755144297013278 3.3170013358440613
8590 3.71446128672993 3.609314515180998
8591 3.5132129967403514 3.50401111641597
8592 3.9304735324242386 3.579010854426953
8593 3.851960346996237 3.297407200453113
8594 3.8110631010975853 3.290860441370014
8595 4.047049802598927 3.4498048889231168
8596 4.362980294807342 3.633066930815271
8597 3.86765766108902 3.422697739102466
8598 3.6881903880333224 3.3058966665127483
8599 3.7137734399795526 3.359096545019308
8600 3.5747696381087373 3.2794478285581032
8601 4.151913732313548 3.3575180541307406
8602 3.99301483783875 3.3332030083115116
8603 3.8145154300622415 3.4996272334858207
8604 3.8307986604147324 3.36440766179289
8605 3.593716386524396 3.3578555263185326
8606 3.7940026358984205 3.3331384631484746
8607 3.982066525638996 3.385303578268746
8608 3.7785039818458865 3.320113440280082
8609 3.766603141426342 3.3649256479288727
8610 3.7725768704554463 3.3812498311649954
8611 3.749875548138816 3.2034853443717104
8612 3.5831722426052086 3.291891357489124
8613 3.5260926005462796 3.4227791434074977
8614 3.891804879487165 3.509703897431399
8615 4.009543581400223 3.4446502568805855
8616 3.672101670290103 3.33081047201999
8617 3.9755279213511483 3.439772868893103
8618 3.7798739930431813 3.261536488982653
8619 3.6196062529859314 3.450816625922311
8620 3.8944076725359693 3.4329063576536885
8621 4.061263233886829 3.415871432057904
8622 3.8955491435390184 3.629440657744059
8623 3.8963861876909482 3.382430708905353
8624 4.578786396707214 3.6672563746413744
8625 4.048801482025299 3.507731136393407
8626 3.8631492853552376 3.6215000778465396
8627 3.739051810099212 3.3312660005740966
8628 3.8648542073235017 3.515552696418659
8629 3.71727643401557 3.347949265572486
8630 3.7071327992415823 3.166467600165117
8631 3.8035157072386854 3.4841582024579942
8632 3.884936675753638 3.474140693772977
8633 3.7183113748793386 3.3299672789541863
8634 3.6510575395079656 3.272388167395626
8635 3.7776634117031893 3.589356747595283
8636 3.8748774335342637 3.1599213722886987
8637 3.8037102367915105 3.470284004852441
8638 3.7009774598818255 3.5089803281706287
8639 3.9081488269531017 3.39222552941743
8640 4.291058302022673 3.4542505694419585
8641 3.8054491715221572 3.4463418602615383
8642 3.8237616293153707 3.617816144447609
8643 3.763421175246064 3.5535647732247453
8644 3.89790832167336 3.500747149659706
8645 3.663234658692489 3.5988188606891076
8646 3.983235793575398 3.512885986479399
8647 3.746357999261883 3.3058812305984464
8648 4.669379532101461 3.5682516129337665
8649 3.7496481868549636 3.313714909060357
8650 3.758393814133225 3.3446860003629073
8651 4.076554704580378 3.4101750677687592
8652 3.739292307743423 3.4928769364697323
8653 3.757801345952404 3.361506948655165
8654 3.81212084412757 3.4987648337992114
8655 3.987111396397539 3.4677406572282448
8656 3.7299838178227565 3.443615897815996
8657 4.123687151928241 3.5760961056762617
8658 3.943329865146979 3.407588518529572
8659 3.9714204607090426 3.4275870183134134
8660 3.7313202310086773 3.2663168570254584
8661 3.564962517213721 3.3809771060463296
8662 3.8286931168879748 3.196217993538759
8663 3.942831930243147 3.2904519005970805
8664 3.858232357591057 3.29335985141303
8665 3.936454826838525 3.361011000513056
8666 3.8716221545887537 3.304402254462293
8667 3.7781502883928693 3.4861185701882422
8668 3.815176615003086 3.2860987148979235
8669 3.6393526743259517 3.421266790246045
8670 3.7579362987041303 3.233427023254996
8671 5.9590425976673895 4.399759104726231
8672 6.2396103960920835 7.021950313351167
8673 5.981219498609406 4.9014409652539115
8674 6.307014862689534 6.019020101044342
8675 7.822507429005868 7.579727298656785
8676 6.539226416744505 6.862925010217655
8677 7.023888973967397 7.39504515882121
8678 5.080538059293673 4.497652935552209
8679 6.099168669637388 3.769862134714281
8680 3.8464387884721694 3.3754050055998177
8681 3.790816817753255 3.2363457030470726
8682 3.653080319402211 3.422043904134903
8683 3.914221311501843 3.2291903385573764
8684 3.752942457109551 3.392331073044402
8685 3.7478020421267675 3.312904152886199
8686 5.203403022062379 3.717343090798958
8687 5.22323980129626 3.6512111274657895
8688 3.7376716567002553 3.391169003834795
8689 3.9860345195329914 3.355325327719829
8690 3.8142560095869014 3.4698025857749486
8691 4.06394387444602 3.5607328886871854
8692 3.916308300118303 3.4769681557967282
8693 3.876879321676343 3.3623065880192535
8694 4.063114417071897 3.578197082979059
8695 3.6124641320177457 3.377270671929877
8696 3.6143593020576987 3.3141343600421003
8697 3.585963509918677 3.334440427174273
8698 3.6958151419648204 3.392810322771487
8699 3.842312279577775 3.3880078091598573
8700 3.93789056861949 3.5408723123969126
8701 3.887661919783571 3.443255622196255
8702 3.7547314216378056 3.298023963861285
8703 3.8330183331047065 3.440235567318482
8704 3.679783333805503 3.26377251457653
8705 3.6048404556314653 3.3785580580368793
8706 3.6931595218794087 3.479932917737277
8707 3.783142065917461 3.3450268091997115
8708 3.8029852167089278 3.31035396074597
8709 3.879568821439864 3.4794162019973136
8710 3.917875296303738 3.313161774259389
8711 3.684915932561937 3.369646852781069
8712 3.8185127354000885 3.436489324231436
8713 4.231672301524147 3.443126429084519
8714 3.9506695800537046 3.8790868865634858
8715 3.7820516269199667 3.392563052938899
8716 3.8694202348486644 3.2229301003740924
8717 3.8454949962394602 3.4570544699075976
8718 4.264522017519187 3.568647500264679
8719 3.800481097416115 3.6404160845363394
8720 3.824943764412245 3.204647215984356
8721 3.8914881068315865 3.4969669528608684
8722 3.8079464543405486 3.2777026850568056
8723 3.7620157285914964 3.3553960070780118
8724 3.6589431806558794 3.2950288111594213
8725 3.610761160281685 3.404849481619116
8726 3.6659643088609144 3.388711471630504
8727 3.8112174395130034 3.445976141029665
8728 3.6771898515003874 3.2592445824193277
8729 4.206887058800096 3.434489808890092
8730 3.9413895688114184 3.36679912302875
8731 4.3824254404925265 3.46272795796921
8732 3.759540281742147 3.3811997004178673
8733 3.8125345432315267 3.491124651481382
8734 3.6312670276372807 3.341738164543839
8735 4.217776638900404 3.3648598640379053
8736 3.8712346746088917 3.4834962695767957
8737 3.565608110078789 3.410822591192717
8738 3.774246885550003 3.3717955696450828
8739 3.972137814497954 3.4817945199146245
8740 3.6176486312837133 3.65688316382113
8741 3.666323724937925 3.379519737169713
8742 4.399757433698978 3.069242163728507
8743 4.303066808821123 3.3186351700768113
8744 5.812655481475509 5.968405232352135
8745 3.7323750754511598 5.019553862265312
8746 5.841171896884003 8.62346446536254
8747 8.008915925225928 8.890310023693882
8748 8.374263962879441 10.596171501657073
8749 5.688218542999679 8.640355443951407
8750 6.220967705315649 5.822396375253591
8751 7.085884514921826 9.043738230387094
8752 7.233454268276941 7.7181951863904
8753 7.586886250004964 9.96198987003922
8754 6.949161295453982 7.477413214594217
8755 7.168507737145133 8.289474341578874
8756 7.320574682515026 9.374795049773503
8757 5.060661787432201 8.081642341346072
8758 5.927986639965598 7.666540038713058
8759 7.149527990710579 6.760564331618451
8760 5.321987716563739 5.494463008572494
8761 8.765665563270343 9.112835106994085
8762 7.863612721698944 8.678489635057442
8763 8.901442595491432 8.194943805446837
8764 8.819451673171187 8.608450321758042
8765 7.800838329059709 7.602725796320245
8766 9.887128328337523 9.165782916875129
8767 9.1818118805627 8.130169094437646
8768 10.245549186528274 9.752321615071294
8769 10.21017960707514 8.726674062001642
8770 11.394875914917035 9.832922089412639
8771 10.745770841952005 9.165482935727757
8772 11.51048421142127 8.869897765837862
8773 10.379078336584751 9.231065019669705
8774 9.753800712571428 9.184561427805946
8775 10.681643737302318 9.835174391886826
8776 10.156420516265916 11.079040785190585
8777 8.245477718384217 10.231276982924557
8778 9.387664250295716 10.191463188545846
8779 11.797617929433866 10.7239733304454
8780 12.03760648472741 10.410033255873357
8781 11.470968101846056 10.00720475900835
8782 10.98810516296277 9.63702532389442
8783 8.6521025200578 6.109851728677489
8784 9.959435650046647 8.572810967091957
8785 10.31415966651345 9.514591744082512
8786 7.656143545295934 7.430443303597754
8787 5.718052867880636 5.8859406738623585
8788 8.483038443900172 9.485572987821305
8789 7.9688557702158125 8.943179252441297
8790 5.867877768830828 6.451020121886082
8791 5.86550914747172 7.141223708640901
8792 8.287194210770155 8.471185091893059
8793 8.140207488487237 8.716430792783918
8794 9.605222449423973 10.601601445611502
8795 9.995069983815181 10.19691441560538
8796 11.492471336607545 10.989297374695656
8797 8.618981019070763 9.851747534184225
8798 8.926624110960805 7.739586348159146
8799 7.7310336317744754 6.88728509943158
8800 7.1330257087092335 8.471121300470012
8801 7.876000795066472 8.670923578112587
8802 10.126770092561731 10.45397413646008
8803 8.151411947108526 8.378137838808302
8804 8.210567314808406 7.521802888405087
8805 7.791834601424196 6.489464158070164
8806 7.555443221219807 6.203564370435773
8807 5.990245667905229 6.07145928546354
8808 6.030480866534789 6.866595455409041
8809 6.049490204036494 6.953240775438304
8810 6.255627157108278 7.816332743262298
8811 6.242305356182314 7.815719362009315
8812 5.734962549464768 7.26880090455995
8813 6.124679616524803 6.9406929230122625
8814 8.14814571868384 6.336434843886025
8815 6.570277135660988 6.150972854817768
8816 8.45426971722209 7.726685364622603
8817 7.869036257095807 6.488880760556149
8818 6.152713275141421 7.139837608566897
8819 6.084342163331031 7.428299594821585
8820 7.762774714970786 8.827847508853836
8821 9.372768852981846 10.18339305768169
8822 8.155448655448971 8.1749465499978
8823 3.767305688624573 7.386433520144343
8824 3.8630944613010207 5.272919060168048
8825 3.7977901461802515 3.425259256213607
8826 3.894748718869431 3.371558613223037
8827 4.102726948284368 3.4484794831974166
8828 3.7217654371060203 3.4272374870200064
8829 3.8257484651361366 3.3639024682313488
8830 3.819985587039145 3.3405505491370864
8831 3.9000441035568976 3.3736457989620803
8832 3.8445282588611196 3.5412572718125785
8833 3.970479858649422 3.655399784762358
8834 3.7214756303713057 3.2917148502107323
8835 4.14231743626267 3.4856553579893297
8836 4.047817411129651 3.4349461501996785
8837 3.836274954863823 3.5604067535522477
8838 3.7689808384550085 3.2675280322122315
8839 4.548944207014018 3.546134212648891
8840 4.047905316626574 3.5882628077244507
8841 4.032080750856658 3.4674612418698776
8842 3.8899394358069563 3.228734686925285
8843 5.065929913383034 3.69757355071068
8844 3.819222002913747 3.427950671578566
8845 3.9745768994539596 3.4343333040345176
8846 3.954158601516323 3.4154351133987766
8847 3.87808583719311 3.536304343824491
8848 3.728471363974896 3.3217342133448096
8849 4.071700968035512 3.5640234224275575
8850 4.008428133088915 3.38050058045546
8851 3.57976446535639 3.4693628660233546
8852 4.00140519148373 3.474217215150979
8853 3.844018695259191 3.36671027752164
8854 3.754155600551672 3.4287704325974064
8855 3.892364469328642 3.5051982218920696
8856 3.8111230195422774 3.259240831380896
8857 3.776522457310897 3.5539404987513072
8858 3.756011605169272 3.52669266091779
8859 3.8338905022515415 3.488996797918167
8860 4.0586842645033006 3.216858639069488
8861 3.90758665437125 3.53144641732515
8862 3.856272482926337 3.5972930302242494
8863 3.910971508795311 3.48096932664193
8864 4.092867082624335 3.6193508751303898
8865 4.002042791282194 3.6222798322379246
8866 3.9124359305595973 3.4147436208163464
8867 3.915717492409248 3.252817981478578
8868 3.959010366274513 3.500364225531293
8869 3.8004736541272033 3.6187794018927804
8870 3.9361640197965335 3.461093053333328
8871 3.5890776953867713 3.4069046556248677
8872 3.8876928480502246 3.2393170953315615
8873 3.9654327628789567 3.4008577610178694
8874 3.8315959736933825 3.241335044189303
8875 3.850657566055473 3.341015411262328
8876 3.6531100250407778 3.2653273296792693
8877 4.049375903666092 3.6308720828939554
8878 3.73529187333346 3.440694398833299
8879 3.778464072808363 3.4902390785887256
8880 3.706455561981152 3.602757618752935
8881 3.93915815435313 3.526016231322566
8882 3.649158562227451 3.510366805696102
8883 4.022537092605728 3.5718723835641093
8884 3.8969541015441242 3.415752033474244
8885 3.913510565329389 3.6044235688913773
8886 3.9566596198311914 3.472600451945159
8887 3.8489555219229867 3.3666097777128066
8888 3.804051250712285 3.629662423534093
8889 3.9658009944197117 3.336981162504599
8890 3.976836452028694 3.404254558210728
8891 3.5701262636965065 3.3615937963575178
8892 3.56266159284889 3.3353703964811907
8893 3.6884971364023023 3.499774163492159
8894 3.8171381202151022 3.336837599139772
8895 6.050938020414658 3.5470555802191335
8896 5.851654200219865 3.7314459818053525
8897 3.7472822749566186 3.5958263661881102
8898 3.9191577806240394 3.3970260268279033
8899 3.6925796280768624 3.3243798905255235
8900 3.7717982929319316 3.3068208568952215
8901 3.748511535046454 3.211121077863225
8902 3.6260138585549226 3.2841097878493017
8903 4.349243935572781 3.5256692641194363
8904 3.624882359778689 3.2839852223678894
8905 3.8672602227800947 3.5171882587245524
8906 3.616516826217232 3.3119511131821744
8907 3.901180243164248 3.281198948297224
8908 4.601342412518547 3.6307712051224743
8909 3.6962998500255044 3.271699760212297
8910 3.8001122511880507 3.2766148230595635
8911 4.006550192230354 3.4824644713979866
8912 3.799244546934519 3.272677844752873
8913 3.858384561918993 3.3247907231512808
8914 3.921310355395046 3.294920197959229
8915 3.843197535371147 3.4032958108247557
8916 3.704946487913271 3.404942691082148
8917 3.910600213284598 3.323557760238179
8918 3.7180493303390936 3.473758949698293
8919 3.6409526181786784 3.3098711522628355
8920 3.6874482512235036 3.375502379371799
8921 4.076972408090695 3.399608027180184
8922 3.966826277642216 3.4484116932597204
8923 3.902651110978913 3.3541744880719966
8924 3.966933656806819 3.5040344981806673
8925 3.7393046864551875 3.341969857408276
8926 3.741308115523575 3.408628562440983
8927 3.9983919792694067 3.532209442725374
8928 4.760245762032126 3.42068766920714
8929 3.659397895014844 3.395614195918979
8930 3.8180723583379113 3.482784686431848
8931 3.548151016928594 3.2160409483946277
8932 4.5955140415456635 3.4581702695597114
8933 3.9587626553983766 3.5344463318745873
8934 3.912980994293929 3.470024164207365
8935 3.938128230133362 3.3079753084926713
8936 5.344631541797948 3.7735420719454233
8937 4.231949950006366 3.4270506702972376
8938 3.5866881490236926 3.3808049429130445
8939 3.6317823426588576 3.53552167551829
8940 3.6645822712354525 3.187309358460738
8941 3.851922568913497 3.3998697167934613
8942 3.9226572357006204 3.6120007329028097
8943 3.6902248885437214 3.3148873994378802
8944 3.746632169781252 3.4396937653122683
8945 3.7534619894124335 3.4258064633688554
8946 4.638019234710886 3.423974858816685
8947 3.727714481896502 3.575675997503781
8948 3.833856914687567 3.2600217145291004
8949 3.7668958707725637 3.4897935365540538
8950 4.497548263461249 3.5853110132434223
8951 5.304929408369772 3.670357114976946
8952 3.8972403849531077 3.2125498345788097
8953 4.0390833251162 3.41878866149764
8954 5.502854239028498 3.6733581785606546
8955 3.8937200341933678 3.465166136057245
8956 3.7872822642587445 3.3990652559548784
8957 3.765701118704914 3.5008228604573706
8958 3.952804490566726 3.767767119231859
8959 3.791969881014047 3.199196751691419
8960 4.009956669894676 3.506554830853674
8961 3.667209152063075 3.4322904882345124
8962 3.9717553457365007 3.453464307287468
8963 3.900921238900666 3.2783143072782663
8964 3.6395926948107444 3.4555059186037966
8965 3.7945612252384144 3.38249817144001
8966 3.9970398859807967 3.3460015673035284
8967 5.496189471089862 3.761205162336605
8968 3.759866197212719 3.143986954340321
8969 3.9236486757945648 3.366203283132485
8970 3.956975346336876 3.4325259773516197
8971 3.8980381670712885 3.5160697755927366
8972 3.911400391661112 3.410206604885524
8973 3.800135262094471 3.2300138099296105
8974 3.730686256248187 3.4632070725387063
8975 3.6526750568192132 3.3991831546429356
8976 3.807429108197591 3.358408877749708
8977 3.8678039997673164 3.387323819048945
8978 3.8119624889528447 3.5881502775198
8979 5.1396144717414085 3.8376956688969934
8980 4.3166295079344845 3.5930027574484713
8981 3.8456168240039097 3.402089695410161
8982 3.8880574623180726 3.5030750263748445
8983 3.9205743276965763 3.466204678651064
8984 3.853291217003907 3.2817235021344437
8985 3.7092137787113004 3.484791498647485
8986 3.9114429703121045 3.4213582343224096
8987 3.90816539451328 3.3881893369235576
8988 4.010199421945874 3.4450642100053823
8989 3.882456379406883 3.52624639535285
8990 3.9746279160753004 3.396080564096195
8991 3.7713504550384522 3.38444468202503
8992 3.949957869822006 3.6084235070604693
8993 3.94209092876434 3.5940166879127764
8994 4.021677874157189 3.396302264983602
8995 4.026117134147207 3.4443556099815433
8996 3.9977122133122296 3.593502968658915
8997 4.280348794066517 3.3641301436817033
8998 3.970247776155761 3.364599016751667
8999 3.927617638846298 3.44112798542417
9000 3.9444965869811486 3.3382929341420615
9001 3.839923851489284 3.579531285119412
9002 3.8788016547870243 3.434977069592748
9003 3.7794877035126646 3.4775053651837196
9004 4.021151863137761 3.4117110401769413
9005 3.7884516546970826 3.3840578147475906
9006 3.8165043302842165 3.5183987551147866
9007 3.7920855535264217 3.346244783800012
9008 3.865009905018887 3.3093178806716423
9009 3.830875176557276 3.4343037022010203
9010 3.9050938776456725 3.5364038489186265
9011 3.857231361794075 3.421472178583999
9012 3.8602804162508564 3.3944272103132653
9013 3.8805962095780684 3.5115349684412096
9014 3.9509708574116367 3.69617983833006
9015 3.984067587144744 3.543017805791046
9016 3.8375491607810237 3.6775274440299017
9017 4.024602952398808 3.546969328090235
9018 4.064677986827756 3.52534438878887
9019 3.947610972162104 3.4577731098920608
9020 4.040827188546667 3.491287088315099
9021 4.716744295894981 3.6548318580054153
9022 3.635560143645956 3.711022647785584
9023 3.9751336102809036 3.4674177550900898
9024 3.6555339274125096 3.373741516238046
9025 3.9419698109469627 3.446867537436911
9026 3.7689248005306504 3.4037180833124983
9027 3.79003741679962 3.295635044039421
9028 3.871488016157654 3.6242525263861545
9029 3.959082804277461 3.445558857325904
9030 3.8133223881896026 3.4480499634707753
9031 3.7643120766646083 3.5801837677172936
9032 4.561592089844479 3.6438088102569384
9033 3.8479562994479566 3.436032404774074
9034 3.8609163359361265 3.5954064396343517
9035 3.84469660362117 3.418118615091841
9036 3.7005133441935265 3.266922176407485
9037 3.770490469951731 3.4614128286454786
9038 4.020484413428855 3.725901531995042
9039 3.6209101252318363 3.4223560237281063
9040 3.7003121604512583 3.3386121293992224
9041 3.9240342829858728 3.3906653324736267
9042 3.690513272803914 3.379854913712317
9043 4.468677340795773 3.484115060823007
9044 3.714302399714884 3.458181038095924
9045 3.758901412592542 3.5204843835733994
9046 3.875245095793375 3.3352504769788123
9047 4.639668049589824 3.6748883109504162
9048 3.8238765624576354 3.238168558575126
9049 3.683855332634589 3.39636065686881
9050 4.072709314182977 3.620888098904707
9051 4.650828591317006 3.614243211073135
9052 3.9286410707352664 3.430957269088931
9053 3.750352951736376 3.445526735361499
9054 3.6563999406850045 3.4588855734543875
9055 3.989797810661233 3.4628087793492495
9056 3.7782107031847647 3.408756931924742
9057 3.7896144227567805 3.392930989635431
9058 3.895058223718604 3.2357078690343295
9059 4.425887785581285 3.466286893908201
9060 3.8914898696094076 3.546182522792035
9061 3.859551659628587 3.4405634575574813
9062 4.038029755775547 3.4850655072438603
9063 3.812480658137788 3.602843384799717
9064 3.8308892874450104 3.7038982746693256
9065 4.013980515126086 3.4249508841670004
9066 3.9127334662584694 3.3860769018492496
9067 3.958350249599432 3.2908910731189573
9068 3.785214481846901 3.3839306238903237
9069 4.123360600167906 3.8344861483715014
9070 3.8159878239964726 3.2551344519165997
9071 3.977749828072047 3.554799486689429
9072 4.078219257594132 3.3958561190502903
9073 3.6552255630384627 3.269274309473502
9074 3.865291331608466 3.379054184152971
9075 3.631616134836108 3.468509638217664
9076 3.838458802890494 3.463459752987236
9077 3.809397329655007 3.4245612212255123
9078 3.9573776528525832 3.6121694034390446
9079 3.928382501435837 3.3248381913027174
9080 3.9586547311368627 3.53149592163382
9081 3.9864568837743337 3.5890972476264325
9082 3.832534586783965 3.5458872257826486
9083 3.6076513969401165 3.290532228282033
9084 3.875964663378556 3.4603949186237304
9085 4.01696397546868 3.447818457276713
9086 3.901256443559115 3.651040293958781
9087 4.103968674203225 3.5097781430251107
9088 3.8530392272572764 3.5968374969413204
9089 3.8838597170855156 3.33184549646018
9090 3.912841006732294 3.3282630139169718
9091 3.7356257960724126 3.381518243682666
9092 3.945701169254015 3.358820813597029
9093 3.9795943742501128 3.539564987911923
9094 3.766662593147003 3.35359625955887
9095 4.1284689159169545 3.5889686956865763
9096 3.6961749875229004 3.446621610962718
9097 3.80743180477705 3.485008079128531
9098 3.9510196825146777 3.344311327221679
9099 3.7122592448336373 3.6682298181187325
9100 3.7666696055177296 3.447272029532787
9101 3.8714113096823906 3.569501246412893
9102 3.8733962433313756 3.374123687059212
9103 3.890300689201796 3.4570218216123054
9104 3.77197763630026 3.3660573977860353
9105 3.811879022019526 3.5777708090591047
9106 3.843243940352902 3.284280739755829
9107 3.821840957729007 3.3652305312338697
9108 3.742715858456428 3.5493471156438154
9109 3.97755904053757 3.3618298916706233
9110 3.8321231145354435 3.458626106586481
9111 3.926943070702595 3.5349401230653537
9112 4.0299847045397375 3.384677258600588
9113 3.740073416953441 3.4159758178538926
9114 3.8453867748223733 3.394146134057103
9115 5.573616793379454 4.1312327590790945
9116 3.7684209837015623 3.329059704696528
9117 3.9129199961408445 3.413492191367898
9118 3.8336429975865105 3.418640170918446
9119 3.635750464515521 3.4083456293171
9120 4.0308848734853235 3.32982580853912
9121 3.904737207533618 3.371348525340173
9122 3.916647657385739 3.7404073409183782
9123 4.021238852239137 3.4844519214378997
9124 3.852972019420184 3.301598670467877
9125 4.011016148938381 3.306896754241472
9126 4.073585410125742 3.3251953496671556
9127 3.8902245091028314 3.4958414496160732
9128 3.718059665423652 3.1760071395551024
9129 3.9729241710595984 3.731613863260112
9130 3.9276120073223706 3.620818898615793
9131 3.7271114896423043 3.360236150851963
9132 3.923853951712562 3.4403153286601067
9133 3.8150743403533163 3.4068775279205656
9134 3.997703150517636 3.450769270202666
9135 4.124347912466427 3.387484801646489
9136 3.766732206546231 3.3062320259248175
9137 4.029662015969118 3.3217162325090603
9138 3.933149212611294 3.3904158402133953
9139 3.899064290837738 3.5245263144489765
9140 3.6774591470832325 3.5448644885099427
9141 3.705044144027068 3.1920769533516067
9142 3.916082435986155 3.3505339001986796
9143 3.956633061959093 3.6565880567557283
9144 3.7555578419345643 3.3643352412186425
9145 3.8015240457338715 3.4173231002952758
9146 3.7217612579952357 3.435120978827253
9147 3.8945275420308163 3.5162240702910523
9148 3.755951421194937 3.412776337606562
9149 3.921504655027808 3.528296448001106
9150 3.9627563959570553 3.2922694909041073
9151 3.888718477702562 3.513240194515558
9152 3.94330507507579 3.4679563151138617
9153 3.7570454250539984 3.427223528947128
9154 3.827777403658454 3.3292047287217823
9155 3.857439729141697 3.158098836719507
9156 4.029755118727074 3.424003664304885
9157 3.9349875486201866 3.51357467949616
9158 3.8010307401136982 3.4769820098476885
9159 3.8999270036985174 3.3307093777275396
9160 3.806712830528632 3.5356079642086367
9161 3.865767541107961 3.323800479517881
9162 3.6969691529215036 3.301948173874901
9163 3.721985824433391 3.365987883195651
9164 3.93345183511718 3.3444993786481794
9165 3.9283901184536525 3.2508991938805347
9166 3.8364031477883755 3.360460059307802
9167 3.824816870277796 3.528502065711504
9168 4.013729161332009 3.3011389783832863
9169 4.139804463078066 3.5388121913226938
9170 3.8388867204458856 3.4309940514021964
9171 3.76100756924336 3.4142341325773304
9172 4.080608888542911 3.5137615000079507
9173 4.019553058926339 3.54293670024884
9174 3.8655698931058247 3.369759553485073
9175 3.9563928998958326 3.3110182672311583
9176 3.977158251933106 3.411084750856814
9177 3.9867358425052224 3.448540642966914
9178 3.993059276858522 3.256976343880166
9179 4.033535426993642 3.4377731573482224
9180 3.794765938652671 3.402677375010911
9181 3.8131682750880067 3.410014878544447
9182 3.922004094640503 3.3484592565551634
9183 3.8556402003635792 3.4614208233761445
9184 3.8974174724392623 3.3398830236977477
9185 4.098563566933179 3.5369548834720526
9186 3.8815202163836813 3.4495689735928337
9187 3.763470991470171 3.4647170379557473
9188 3.963546986439777 3.3825233163651847
9189 3.8920833460269666 3.5147175554411128
9190 3.9774820505638875 3.266143897306664
9191 4.022433983764071 3.238607263256401
9192 4.007699400663165 3.541007647207354
9193 3.8932578824518274 3.423621051319946
9194 3.799042691600274 3.388629666299602
9195 3.8465399153017823 3.4974994774185304
9196 3.8507025016083114 3.464602732534675
9197 3.761821453936736 3.3452936745500783
9198 3.9194889500057233 3.636754426759257
9199 4.012476705353026 3.508056476044891
9200 4.047526764567314 3.4507637857547526
9201 3.926909062863271 3.6375200229514335
9202 3.855761504487228 3.356720277359804
9203 3.8906421606463293 3.3423646280106283
9204 3.8455304175993867 3.5331055204423847
9205 3.8176221937657635 3.6401895718592274
9206 3.8178253238878552 3.3394054086427363
9207 3.9138950492373152 3.33668047054265
9208 3.754852354938896 3.4765294702588205
9209 3.953278869181845 3.4955819136961157
9210 3.824534320400751 3.494372101484579
9211 3.729985450512432 3.36480417760874
9212 3.9263801008592125 3.4706147982142523
9213 3.7417632532078806 3.438083418494865
9214 3.9027731021219054 3.535644497242385
9215 3.688016195588957 3.5718292444388346
9216 3.926769417034743 3.448643719175743
9217 3.8348984704585996 3.2767252036008796
9218 3.704384953073562 3.323851315236484
9219 3.8015977699448253 3.4171554830699096
9220 3.949830608864841 3.4916755979115073
9221 4.042070895240549 3.4743513268688737
9222 3.7866737645601867 3.4712021773928434
9223 4.037393438299006 3.519717832724845
9224 3.8990031048435174 3.354677884136208
9225 3.8695719909703574 3.6148645274855697
9226 3.818202070065071 3.5013174360475756
9227 3.927212330049365 3.42942909973951
9228 3.95200171849304 3.3672251967044655
9229 3.9698217311046555 3.5432320628827103
9230 3.887743652497586 3.4054716973837835
9231 3.6699375846663655 3.634152604758226
9232 3.7504051018388536 3.6790150269402844
9233 3.7575882576545006 3.4723102096789282
9234 3.846573495368028 3.485198323638916
9235 4.0344011987583395 3.553980108927608
9236 4.161924966294378 3.4711803056285686
9237 4.005545464526791 3.5863319274010057
9238 4.276526124406039 3.657880130720434
9239 4.013974457227585 3.546730080238585
9240 3.796383249869848 3.4432682680640063
9241 4.038532632937201 3.5350893379944486
9242 3.8963795381798367 3.39208949576218
9243 3.839919410846672 3.414332769486485
9244 3.8719578912987602 3.5784563735909725
9245 3.927899496419896 3.343816119115928
9246 3.8368891810688877 3.50642571838027
9247 3.9402840177966794 3.541033215554797
9248 3.898608991322649 3.5777409108326297
9249 3.7826662753562807 3.6108701548633944
9250 3.9330443335972887 3.6977631654653993
9251 3.791188447959442 3.537888473561056
9252 4.031581106615413 3.610305000642235
9253 3.9115665195150413 3.5730206601821566
9254 3.9364570160403516 3.556061374345813
9255 3.9965383582136726 3.4695459511134206
9256 3.656566093084571 3.519440288422711
9257 3.7110194117383237 3.3621114485300687
9258 3.8669643125072777 3.4756143389706304
9259 3.9879383160004473 3.468157644356686
9260 3.786635717060006 3.5882867908988776
9261 3.952036787163523 3.520457778787423
9262 3.559955515279309 3.662186730230439
9263 3.7025351498813417 3.5034955541781083
9264 3.8888466542925975 3.8735094317812537
9265 4.092810544649784 3.506307202280131
9266 3.864934986400743 3.499785462271107
9267 3.8377589664157847 3.654286368115335
9268 4.043369058607626 5.556229138861658
9269 3.9931553139719655 5.594384198257601
9270 5.125970337184201 7.227517297394545
9271 6.4028077362339495 7.7774174425460725
9272 7.121536416633286 8.454963348052946
9273 5.943015191161867 7.31027549837779
9274 6.674172769362871 7.853388855526045
9275 5.392128313838039 9.048180273138664
9276 4.478281835262984 8.12747456559564
9277 5.010687955775997 8.188299088574528
9278 8.050402290222829 10.594138385644722
9279 3.723326743638873 7.095729405630701
9280 5.8254147350421706 8.102526116477113
9281 5.937831123448921 8.342672890310798
9282 5.884498237420282 9.483820387832392
9283 6.267085935635182 8.863253172609861
9284 6.809351367421343 10.202138671413866
9285 5.53405110512256 9.0177780599813
9286 6.464579536143958 9.777850334947173
9287 6.873182025724158 10.15883704290545
9288 4.771230259328129 8.314107722425689
9289 5.107997787657268 8.205347477745143
9290 5.7367262198358375 8.424677638314574
9291 7.26032771275614 10.129350154758411
9292 7.613176118030733 10.252796348663082
9293 6.917450195103336 9.561899776267742
9294 5.29545506272315 8.462813152486213
9295 7.133852630359578 10.23820782240361
9296 7.329278178224886 9.900657308035552
9297 5.538647989122203 7.612999797073479
9298 6.09498873755291 7.23432945836203
9299 5.96912267041797 8.030285225810708
9300 5.741999610344485 8.366982764295432
9301 5.353048858403554 8.572307443915038
9302 4.9565273665193015 8.446699969772244
9303 6.031403244368123 7.948133813028332
9304 7.123796016543942 9.239907066558374
9305 5.077140281460454 8.481678529083492
9306 5.3031380104617805 8.42202977904688
9307 4.227603457838071 6.838630101555662
9308 4.887300416451996 8.328929523768897
9309 4.318475169227121 7.059558827011562
9310 6.763235224335383 10.090560577422806
9311 7.802588912749265 10.293663999037317
9312 5.836594944927486 7.94668338266127
9313 7.090508141639924 9.140189823624985
9314 6.729226724258413 9.532536347257064
9315 5.620011087936152 8.652296089589079
9316 5.469517581368769 8.384463710007878
9317 5.549476678938297 8.386591580791343
9318 4.0024973211838395 3.40312252372293
9319 3.8596885246278365 3.436832235566544
9320 3.9395203514955552 3.4691085293004384
9321 3.897894941003281 3.3191711553640677
9322 3.7930743720387765 6.639715615601737
9323 5.921346694855756 8.27564553952086
9324 5.6161787082720265 6.117441996364924
9325 3.898146352346538 5.826295502720599
9326 4.955117882174147 7.219813498898461
9327 6.776879722945541 7.377938389540082
9328 4.215662535470073 5.0933882984559755
9329 3.5069425138012305 3.4372634049825685
9330 4.979998351581224 3.6150861078183545
9331 3.709017503507159 3.3818298192001257
9332 3.7140812516505073 3.371451130551576
9333 4.272935702643219 3.708257544162481
9334 4.388497341499634 3.501640119326524
9335 3.8753992862314113 3.3618934832503795
9336 3.8075523334124655 3.3042731124662423
9337 4.096034171499359 3.593538374468331
9338 3.6506954482426988 3.5774640728348355
9339 4.659333282634818 3.5904745450615367
9340 3.9074644632420092 3.5684445570837235
9341 3.96228710204172 3.7974151805018828
9342 4.3085926577138425 3.6525600990763905
9343 3.7891851365226197 3.4786026550847557
9344 3.8600667944616065 3.4499453581712793
9345 4.001630285995855 3.42130166840532
9346 4.366302802639565 3.242321421778987
9347 4.256128715471829 3.587934484949931
9348 4.720595442539159 3.3495120133777543
9349 3.6087517464732577 3.4272910417949394
9350 3.7758913071401827 3.410906125024445
9351 3.888812097625726 3.5532666465963607
9352 3.808388254456504 3.27126842952974
9353 3.833185308103708 3.320166110640671
9354 3.6559025735771837 3.3721321785314804
9355 3.71169843091707 3.323010130579716
9356 3.9950911909253173 3.422689094230947
9357 4.248423857218131 3.4550095855600707
9358 3.910087626408593 3.61986616681581
9359 4.063526316622584 3.62693133014845
9360 3.751772850779535 3.394435214416805
9361 3.580280382699467 3.3364636642105028
9362 3.864276775167372 3.522028168864249
9363 3.7927080123261905 3.3763254190968643
9364 3.805807672854538 3.5056610127006698
9365 3.671903780532631 3.5082949208237264
9366 3.7095706653998 3.475213942797904
9367 3.955217072007848 3.441489856309922
9368 3.7871195299545866 3.5206361567372384
9369 3.6905156774091386 3.4315651589966336
9370 3.7335321034574327 3.4337929892595387
9371 4.360390000631468 3.444805113203952
9372 3.968210246387698 3.629614479736753
9373 3.92295407493288 3.573965894730484
9374 3.9972526961207233 3.450005266734827
9375 3.9491233462100896 3.5087132236324026
9376 3.8243283248126394 3.2913742416979472
9377 3.70837333350347 3.548591370930455
9378 3.809909097325022 3.4848436422168874
9379 3.9933310112092975 3.6637523929676066
9380 3.6904243765987608 3.4799359694471335
9381 3.685479291535318 3.3756495983673247
9382 3.9712057505512646 3.576625651475607
9383 3.8024106456874294 3.6951358057619217
9384 3.839436753597591 3.441064545574849
9385 3.7220053257075745 3.4443304440292084
9386 3.702533607251775 3.50104155322299
9387 3.641086642851056 3.4702257637471123
9388 3.5923170251384833 3.2580021797706045
9389 3.8685392992231367 3.6050837399073448
9390 3.8055176909120543 3.5421972169538183
9391 4.065212118373511 3.290679443423691
9392 3.9132768794811104 3.2396784477846357
9393 3.9867551175278506 3.4124949291186693
9394 3.783943337037749 3.4413444414675034
9395 3.7936624937113 3.425784729594725
9396 3.954576264129588 3.1549972678357987
9397 3.864192066515561 3.319285840732262
9398 3.689004741716805 3.4534274901776683
9399 3.9040683368539892 3.3918071364054128
9400 4.0948907786634585 4.392123755255153
9401 3.770586857814264 3.3461362933834216
9402 3.6873434516619574 3.261948967875972
9403 3.8573676710330087 3.389770708213365
9404 3.731511501616832 3.3559238569755094
9405 3.8245370223190327 3.2518494368109736
9406 3.9539912785271323 3.536631943571274
9407 3.635876145099605 3.183800276056252
9408 4.112260547267169 3.5236797136612177
9409 3.7889299252473636 3.5859155034671
9410 4.00709929686098 3.3163001098869445
9411 3.6986906353444997 4.151687785214325
9412 3.846410975229783 3.3217159525962203
9413 3.924418754107556 3.3741821608763414
9414 3.7138073252720343 3.5177865485806024
9415 3.6427403135686096 3.314438079963891
9416 3.596423488672743 3.412431973654505
9417 3.555879009809431 3.475156463960793
9418 3.623450885220206 3.1693788781995553
9419 3.883866504527413 3.3429733027125343
9420 4.005784627523522 3.3812499338028044
9421 3.518341110428821 3.4280949503063285
9422 3.693277896393932 3.4807195991042943
9423 4.059437626239789 3.483804525831916
9424 3.787833471554557 3.3678166821380158
9425 3.7675920369099205 4.696167400049203
9426 3.836166298867941 3.560833969195339
9427 3.8888237814222455 3.435799035360267
9428 3.822387691508928 3.1342712912624258
9429 3.674165365424351 3.3131984981117784
9430 3.6518727487713845 3.3480731140792614
9431 3.7101557174409687 3.2356189913720654
9432 4.512653966774469 3.4052784986770606
9433 3.910336831735667 3.289186603777584
9434 3.924401967478567 3.319108920540221
9435 3.652608397758039 3.8182102490804186
9436 3.841632737573581 3.4688082774175215
9437 3.7758215928414933 3.4262869642753664
9438 3.738956844235321 3.404457096049275
9439 3.7033397527713543 3.2385696192566766
9440 3.771784425180161 3.4200852589187765
9441 3.629795516299287 3.3020984373775204
9442 4.031658599902671 3.417636611888262
9443 3.6868145525612888 3.359829621966264
9444 3.7552405226262717 3.2961578467577124
9445 3.8069658623596614 3.3803221580627443
9446 3.9064999159691753 3.3316154573431462
9447 3.7065918241152143 3.2862675926626785
9448 3.8598699548023165 3.5568111846944004
9449 3.9368770770186656 3.5227656629847153
9450 3.8325407692535185 3.4273850084351327
9451 3.925711157516042 3.430807354296288
9452 3.6197397792782073 3.3186371260554313
9453 3.8096440400905007 3.4420956721710003
9454 4.053775607214691 3.531629052950781
9455 3.7468084108347757 3.190415918302606
9456 3.7578523791465313 3.446909904607292
9457 4.055217394227484 3.467151484717491
9458 3.8520224123697746 3.696429661299786
9459 3.551634953535966 3.298171895041385
9460 3.8270453995279397 3.4780517145385907
9461 4.04372053750891 3.6263000425492886
9462 3.663419655154765 3.472387819668638
9463 3.686431697662216 3.4531223803553255
9464 3.982654467999156 3.340324345945627
9465 3.861917074109076 3.5065510375852993
9466 3.8545481688010566 3.3982002812763525
9467 3.9660348397028966 3.4077583214192537
9468 3.8251661995096864 3.924901679257096
9469 3.8487875862759906 3.3658730786530273
9470 5.145012602890194 3.8113933536727886
9471 3.6772592233661685 3.4044621307652543
9472 3.817984715268293 3.397578446858348
9473 4.154455581754998 3.1816233228771806
9474 4.051259434210054 3.495442114335895
9475 4.059345311598569 3.662896976488981
9476 3.942853293797253 3.4240379548978077
9477 3.80583525048732 3.6394786091759346
9478 3.9324977693075556 3.232706199137365
9479 3.8842938037201806 3.5000335432923593
9480 3.942188339661541 3.495411816725156
9481 3.943009518151487 3.5088272360468133
9482 3.862225137972061 3.4889808413850423
9483 4.1559798348392745 3.3791977917864653
9484 3.893258080497937 3.2948318416368876
9485 3.90093062775415 3.270751392882807
9486 3.92865839408389 3.402582107687195
9487 4.0414547335628805 3.731870222553603
9488 3.7717528831280434 3.4417962698175373
9489 3.8327460536199367 3.2832686341553123
9490 3.684468558612273 3.5047403665038344
9491 4.61803174294202 3.340227244167805
9492 4.4832767926658 3.275449869535158
9493 5.154290159049968 3.6385435652360854
9494 3.9275684189415974 3.5851427107475113
9495 3.7997708953941514 3.250019447767905
9496 3.9203814296050306 3.4788090347002125
9497 4.260353252538591 3.7604007087175617
9498 3.885535065851198 3.442269842737724
9499 3.5775995384957775 3.3788335428731493
9500 3.8776231415704454 3.4225403457878527
9501 4.027352094010317 3.6880021288946288
9502 3.5912190351725255 3.4699242394602696
9503 3.6316828329313613 3.4939519644413597
9504 3.791316039875491 3.467542214808085
9505 3.7111223564948363 3.2865353561371293
9506 3.6426766249935794 3.466936262375316
9507 3.449902601616431 3.603555243648862
9508 3.62160647352005 3.559937259402035
9509 3.57168107243594 3.484749240637175
9510 3.857601962900735 3.648127436146965
9511 4.381168240076241 3.3679610080923768
9512 3.851336889412256 3.6222735466692466
9513 3.6380853064521332 3.3443204751474664
9514 3.9252134525765188 3.1489827516531905
9515 3.689095806281882 3.4725289183453816
9516 3.664554035965196 3.254065019394931
9517 3.663102676870101 3.5965765823562403
9518 3.812767118778453 3.6155645061941613
9519 3.794222131211359 3.6044905691548315
9520 3.672835131786731 3.645884508667628
9521 3.616432434592893 3.3758867096171032
9522 3.807171214733109 3.437345473195161
9523 3.6746857382592113 3.340125966617268
9524 3.7425565165883077 3.352624792992478
9525 3.7166029800672886 3.3629242499450216
9526 3.8165559625876386 3.461296712478806
9527 3.6481077979016003 3.4423031725877578
9528 3.6686300527691578 3.6050141965466116
9529 3.621084509822058 3.4426128227928996
9530 3.532020670300142 3.484153724426627
9531 4.121235063324624 3.1806789125719215
9532 3.4540837199007424 3.5086083994804182
9533 3.876350617569395 3.212301030249695
9534 3.893197484614023 3.3500795981751943
9535 3.4420297593838356 3.2794793399732054
9536 3.5527185683134936 3.3787637027809887
9537 3.6324592655613377 3.4365478545477184
9538 3.6760771675233137 3.304500032816252
9539 3.670682682979413 3.429505187845017
9540 3.763878446343224 3.4038253557758718
9541 3.674628930542497 3.55188320487189
9542 3.899373542489405 3.39278067905437
9543 3.645108297845174 3.281679670886229
9544 3.798541885152258 3.4437516923366234
9545 3.709976750040262 3.3076339686711465
9546 3.618188825952845 3.2857417097714046
9547 3.579102320957462 3.3256865731251977
9548 3.583548603661675 3.574424784576523
9549 3.5531389966801883 3.483853755319514
9550 3.7961517015199626 3.545145055822879
9551 3.599442908331069 3.2712634128602014
9552 3.66955400618092 3.485134297454162
9553 3.6491060572099108 3.630812167739429
9554 3.855786527126597 3.4930486708613833
9555 3.633802764245688 3.6210676156797716
9556 3.8076926509179936 3.459730634421054
9557 4.558828289220991 3.292198435732258
9558 5.517996843668028 3.3665751023555925
9559 3.7522079425850965 3.4675851938215407
9560 3.8503940287010825 3.261797405331922
9561 3.709219672135362 3.2040258122585774
9562 4.018229438907722 3.4026180568759927
9563 5.437458674349821 3.5455488584060753
9564 4.3974305373405835 3.3595460468748257
9565 3.975759517746511 3.3697283645314595
9566 3.8916817866224456 3.477773962083207
9567 4.046154144925236 3.4393423589534504
9568 3.9266076142964272 3.4627786440339623
9569 3.8456181858128913 3.267651658050788
9570 3.7077390173415483 3.408917887533083
9571 3.809430585216481 3.281182311374704
9572 4.11934524104608 3.4469155973153973
9573 4.926720566250726 3.6567953186494426
9574 3.9520770804740786 3.2568314419006215
9575 4.090351258455419 3.501080957082924
9576 3.888423562321054 3.4329447367309442
9577 3.848307847232986 3.3679808127703406
9578 3.6766091752132506 3.2812193336508537
9579 3.9374531117155085 3.5347082867796304
9580 3.8396378292791944 3.2158539529416816
9581 3.675878720055679 3.4153803827948406
9582 3.68556284507873 3.332394089115761
9583 4.006555130838011 3.5984104286505403
9584 3.9336022024084807 3.4568523916868767
9585 3.9180685217116955 3.7608478965669674
[truncated: 14,442 more chars]
