# Supplementary material for: Impact of anionic lipids on the energy landscape of conformational transition in anion exchanger 1 (AE1)
Source: Nat Commun. 2025 Nov 26;16:11664. doi: 10.1038/s41467-025-66786-6 (PMC12748791; doi:10.1038/s41467-025-66786-6)
Supplement: Supplementary file 6 — Source Data [file 41467_2025_66786_MOESM6_ESM.zip › SourceData/Fig_6f_SMD.txt]

0 3.874513422462318
1 3.760561003490426
2 3.8491559354324347
3 3.635415521791279
4 3.660142304773863
5 4.1383766895162974
6 3.831021401805986
7 3.838082831883922
8 4.161518996248462
9 4.119972167369578
10 3.881738801376746
11 3.7405665408051028
12 3.903813135910879
13 4.096762260075365
14 3.6771099117429342
15 3.612233331280898
16 4.032657985933016
17 4.091094009262517
18 3.7839883736018414
19 3.851242570208844
20 3.7574035537804495
21 3.7368910038208374
22 3.7240151383015543
23 3.8370839622533492
24 3.8187382103731444
25 3.8752372681341054
26 3.739619425186495
27 3.6106023327130936
28 3.6543786229571293
29 3.887204666882376
30 3.784749258383669
31 3.7512331236573746
32 3.6738165342618196
33 3.7239319891638774
34 3.7468502890077273
35 3.6430907482578103
36 3.9136522684763424
37 3.79409156761117
38 3.8246876822161235
39 3.7908500887487993
40 3.897846358028731
41 3.8753435033788026
42 3.8492065872432932
43 3.9231763229777963
44 3.9539905833519744
45 3.867484676184358
46 3.9425587540618077
47 3.9708255026309005
48 3.658534526351346
49 3.8313658977291705
50 3.8827025743740697
51 3.9050745920008474
52 3.9389372347634946
53 3.8817610269521627
54 3.9840526921055286
55 3.666592100607231
56 3.9243440582927485
57 3.7200100228189092
58 3.709579990727045
59 3.79407463812742
60 3.900588728071481
61 4.059006603146809
62 3.8433168797283748
63 3.979352894816522
64 4.017611020048075
65 4.037055061348412
66 3.9049376736088264
67 3.8372520583442453
68 4.115505189111489
69 3.7708935532946977
70 3.92120499887816
71 4.274081593419883
72 4.085685149883417
73 4.094419987909683
74 4.015922295203481
75 4.0152526198049925
76 4.261233121854012
77 4.007256181813648
78 3.9167193133018348
79 3.927042059287743
80 3.99238445802605
81 3.7431435857009503
82 3.896675954790495
83 3.506328796198158
84 3.8195465699617426
85 3.6002685421002694
86 3.7448309606254275
87 3.972540518243367
88 3.830585510130414
89 3.636558834104526
90 3.384144769591605
91 3.2217736046001444
92 3.418831105479373
93 3.448012664786735
94 3.5949360635144174
95 3.311975410381624
96 3.3435590219286455
97 3.55721794685376
98 3.7308268092252774
99 3.3407708589569873
100 3.4727437560564285
101 3.232678271453058
102 3.469497979247598
103 3.2922591936945675
104 3.3715408533450972
105 3.4261469122129595
106 3.5381231916337827
107 3.5544106545876906
108 3.280559960790425
109 3.406452288599786
110 3.330171600760605
111 3.387496261241285
112 3.5095917670480317
113 3.375166384502617
114 3.276479451970064
115 3.551120703947259
116 3.4956280274900338
117 3.4479209579695316
118 3.4100622983375874
119 3.43474761531134
120 3.4458211405395494
121 3.3497800133283415
122 3.5028556539187936
123 3.294546308726821
124 3.2512724417543732
125 3.2329312518283317
126 3.2501257775651373
127 3.230760524652999
128 3.344924303051851
129 3.3659412151741823
130 3.253998657845588
131 3.6575618071883196
132 3.5203017286208564
133 3.5256527154758
134 3.436248313400093
135 3.4301087146250366
136 3.3391509838498874
137 3.432064640172618
138 3.404601144417953
139 3.3396001226992116
140 3.3272329558898823
141 3.2966055470823457
142 3.630819257387905
143 3.2613450674332696
144 3.5181959096050144
145 3.344002898045794
146 3.3150783685286673
147 3.2362505354975584
148 3.371708501690156
149 3.625179533246703
150 3.281319045920066
151 3.5789319798936012
152 3.3437924361131164
153 3.538141534965051
154 3.442580383523205
155 3.367437719719348
156 3.498869927156789
157 3.420065124740097
158 3.3792248055820853
159 3.3053767538559904
160 3.3604755898972276
161 3.559421823653851
162 3.435594192315342
163 3.255212467056744
164 3.2636653502885284
165 3.3868216133360947
166 3.4133476845721265
167 3.5592875186235675
168 3.577892619506259
169 3.3646700625596955
170 3.309741456309077
171 3.3960829055042248
172 3.2190655826478483
173 3.526395016372611
174 3.4571610079809076
175 3.3118165055780597
176 3.300527798859374
177 3.2091075349471865
178 3.1479294447078763
179 3.4003548718540766
180 3.541262053625907
181 3.3733824539233783
182 3.460319501078296
183 3.481166876644001
184 3.4217728976856017
185 3.3564821437224333
186 3.3159620545651225
187 3.518227825856805
188 3.4601744414496873
189 3.604205180092592
190 3.3789430059436816
191 3.327227033502633
192 3.438707905450219
193 3.2618380469751056
194 3.3585560654731847
195 3.558241733715144
196 3.447809557085641
197 3.3425411848825233
198 3.3157308547095683
199 3.2771123888040057
200 3.5924832602501118
201 3.5664412734163626
202 3.329225483677115
203 3.4382534838459597
204 3.4929751995037406
205 3.4944462425202416
206 3.346758969787126
207 3.258172185342978
208 3.55250802732113
209 3.6902786679693502
210 3.332162850171464
211 3.3791471280863945
212 3.5752923941744763
213 3.389384918337911
214 3.51542465868371
215 3.700696657827138
216 3.440899341308175
217 3.5587639562227413
218 3.338097104328311
219 3.3016933763156495
220 3.4110118059570906
221 3.2415379685792796
222 3.3621768023320353
223 3.3244996913039433
224 3.2661730441217305
225 3.489893299509235
226 3.310084401745771
227 3.3509666710149792
228 3.353348413975114
229 3.632998647924073
230 3.538054579025349
231 3.4666698199746167
232 3.64157024927106
233 3.5391289175443514
234 3.8732293499589567
235 3.5363806379426066
236 3.5849288347463957
237 3.4748243968756785
238 3.3451409140908863
239 3.3222516380600178
240 3.4203996034318536
241 3.4640522633099686
242 3.319655188506108
243 3.3827928814835926
244 3.441124693952464
245 3.3149259590599143
246 3.4755131149095297
247 3.299468736019486
248 3.4315578517321947
249 3.3988753562596052
250 3.429142073314325
251 3.4941795567630884
252 3.3643555385295127
253 3.680793425869459
254 3.5187020020774042
255 3.627218949748859
256 3.4557264449322913
257 3.494982228995053
258 3.2188910286421732
259 3.479279406675714
260 3.3727776613055496
261 3.4489559911524146
262 3.561323830429518
263 3.3720335099778955
264 3.476138245223559
265 3.4893174615662526
266 3.3919237766037824
267 3.4035997999975756
268 3.503837931054
269 3.3960153191213953
270 3.565122256568582
271 3.428449066499651
272 3.3100672676752483
273 3.3753289622017673
274 3.5682413846773677
275 3.5341069831143144
276 3.4503642884036703
277 3.3983320028194375
278 3.387643529874826
279 3.403375179422532
280 3.37341446945382
281 3.303996898047538
282 3.3574366823701194
283 3.521240407023204
284 3.6063386941435738
285 3.3151399250646354
286 3.5447664425574468
287 3.3204539046425543
288 3.3085715469502586
289 3.42037142865747
290 3.4196645278132074
291 3.455879709489662
292 3.5274057035842876
293 3.4070027622630312
294 3.4631522462270974
295 3.390772395793765
296 3.338682500493581
297 3.348743371656557
298 3.4618207153395515
299 3.478965448803396
300 3.34271352048679
301 3.360925909553866
302 3.354357656805666
303 3.4869032497485435
304 3.4991719571897346
305 3.472941026505404
306 3.46570489253945
307 3.2703552042800657
308 3.628311377350174
309 3.762719526815794
310 3.439889682787667
311 3.4821218217902623
312 3.519813728661733
313 3.3908644849688856
314 3.4263271636317487
315 3.366239262936862
316 3.2137975658280356
317 3.398453396680014
318 3.4904916233301746
319 3.377861085945626
320 3.63002029146895
321 3.26966088378561
322 3.4332682598630333
323 3.3924442168689284
324 3.3521943751525782
325 3.500122140453013
326 3.316779567100123
327 3.394715620113848
328 3.2640624258390423
329 3.485630242952907
330 3.3092346402616197
331 3.5472818208778722
332 3.445872607064329
333 3.2932592499795708
334 3.4403365445857714
335 3.8444495766145237
336 3.4179710303831756
337 3.489613354458777
338 3.8326608903817094
339 3.4914929049673886
340 3.6028524376459328
341 3.8717715078063084
342 3.411075463881225
343 3.1745287022975046
344 3.4921787105992284
345 3.363553503104798
346 3.3248267433008474
347 3.390255883893086
348 3.4387800099527106
349 3.3851525649095415
350 3.453822984074517
351 3.288805194286394
352 3.3213861937754965
353 3.5930265958777703
354 3.2869673157372192
355 3.416815993559789
356 3.4422596776403527
357 3.344912791905205
358 3.1990430584077285
359 3.454619951959171
360 3.475309994469762
361 3.4013487688966837
362 3.2883811058290373
363 3.3013278283063454
364 3.5238325339298315
365 3.524913126478295
366 3.540387045937291
367 3.345560282010805
368 3.413629093417785
369 3.418178975098438
370 3.412704111627971
371 3.401199325392833
372 3.2954545628983243
373 3.3242004794068865
374 3.4316448993963804
375 3.391541119847812
376 3.5541110290416422
377 3.3867967914635577
378 3.3463793200509726
379 3.544280720664541
380 3.3802136623294
381 3.257614010689021
382 3.3726809963975066
383 3.4550771521501202
384 3.3277368821798055
385 3.37375121411131
386 3.4567183424607624
387 3.4099373436151525
388 3.476875893107715
389 3.2258194743612516
390 3.3259059652097567
391 3.4375637213303354
392 3.2991251826780243
393 3.374729956389302
394 3.2981461760466555
395 3.3036131922986085
396 3.5486796831874727
397 3.4537979108169856
398 3.5617224857902525
399 3.408886736971282
400 3.583806754420985
401 3.458852871212138
402 3.460464147543096
403 3.267497380943198
404 3.347836714581835
405 3.4691437908943223
406 3.5127884028916805
407 3.6887262890395958
408 3.4933521494354918
409 3.4144230393545794
410 3.3443247927091706
411 3.540357423242513
412 3.4570721357364986
413 3.493393354899766
414 3.180673665514415
415 3.409791587063702
416 3.458988714287489
417 3.2031728776375705
418 3.3248727664220503
419 3.6113976543255477
420 3.455659444846103
421 3.254661598027868
422 3.4678750827269256
423 3.536374171727912
424 3.464046146418528
425 3.49219277606979
426 3.650070012965139
427 3.293550082112481
428 3.3938590096883363
429 3.3418972980149486
430 3.384052604429367
431 3.4193204403752104
432 3.5926968510252073
433 3.423247992123343
434 3.3068402993894663
435 3.424697816426359
436 3.4315111634370887
437 3.438052509241041
438 3.228726314411562
439 3.3312806744283603
440 3.33045933748881
441 3.3132875826309025
442 3.3052854639075533
443 3.403438516899617
444 3.430113178249762
445 3.409709714690358
446 3.5381017055719552
447 3.4565546710715935
448 3.4374216512125533
449 3.3624496947875295
450 3.4313836419378623
451 3.427965813424534
452 3.4822067970877
453 3.359102360078957
454 3.472416197953081
455 3.37624256326149
456 3.303576246765381
457 3.303918327839187
458 3.5973738514737263
459 3.2528946902114053
460 3.3852177207156693
461 3.465577141945313
462 3.2099435557547267
463 3.302183294669183
464 3.385162459979836
465 3.566431162175358
466 3.3064843814399314
467 3.260047663944055
468 3.3623494716389835
469 3.409838686232968
470 3.452760200533811
471 3.3722534202785903
472 3.5507924338224175
473 3.429628281478885
474 3.459653884239229
475 3.5280679966073105
476 3.3417047024730095
477 3.351595506808953
478 3.500563417404132
479 3.478871851995765
480 3.3238066743356645
481 3.6352774229309643
482 3.4339192756627943
483 3.404088876826435
484 3.427732305021788
485 3.3648760204847408
486 3.4146849430251645
487 3.457229845053262
488 3.3334769807794338
489 3.3545707474731343
490 3.4790542503739466
491 3.529608333803159
492 3.330398196028412
493 3.3492773114475556
494 3.350467119504286
495 3.4040005523581955
496 3.32436995533567
497 3.431684158240095
498 3.4064117624077817
499 3.5356586937440913
500 3.5885359990385406
501 3.578786364984603
502 3.4377405521751414
503 3.6645636224592697
504 3.6149621966212178
505 3.18397003373519
506 3.5474010735006187
507 3.252080164292503
508 3.4649342076523424
509 3.5299061581482563
510 3.2080261109674435
511 3.6893590505624108
512 3.561203010220171
513 3.19635290334817
514 3.3884535642671896
515 3.4969904842782737
516 3.353653056918997
517 3.5463873094403
518 3.3437367070639428
519 3.3639243217400896
520 3.6264369756515644
521 3.444555786782024
522 3.752070388217217
523 3.6681335387682577
524 3.42926842074983
525 3.5595674387630183
526 3.4182130487709
527 3.3155116732863825
528 3.5512995055911287
529 3.421152307750122
530 3.5512968597562855
531 3.6100849488270996
532 3.5012153151142114
533 3.202338281834942
534 3.63393373244051
535 3.540582770395031
536 3.347229768126158
537 3.4646538498434136
538 3.351310929529279
539 3.4419694654294863
540 3.5322259668077045
541 3.407072856460187
542 3.4693092520273257
543 3.4293978146944104
544 3.4516243532801147
545 3.1387751593382283
546 3.6853557733471445
547 3.4333379142530758
548 3.5534501422953295
549 3.4816707463365986
550 3.3280940826359457
551 3.5122012483657077
552 3.353603395625495
553 3.3848483540461194
554 3.4062228418849068
555 3.3919049009163365
556 3.7009111152961878
557 3.3962073644058046
558 3.391859371517781
559 3.393372246422977
560 3.550482368628268
561 3.4961620125645805
562 3.3707104833686947
563 3.5341449899064807
564 3.4944720706497963
565 3.2270385466543665
566 3.3342493985087907
567 3.3061244566475674
568 3.439903187870483
569 3.4540497079078385
570 3.498536036767875
571 3.5757142911141933
572 3.490269265938055
573 3.3229823623445274
574 3.5680050851761003
575 3.279515376150234
576 3.502393639715584
577 3.391345729507889
578 3.523778093691878
579 3.2417949245301805
580 3.267196810939936
581 3.4201107087883633
582 3.589672227327575
583 3.4484807548305163
584 3.5453162758436347
585 3.50696855121935
586 3.401740008576184
587 3.610231644764518
588 3.4540598237161495
589 3.409811467493515
590 3.5370385963059445
591 3.2077489373602672
592 3.361723420699892
593 3.4719518706944053
594 3.388625423716569
595 3.264953990257235
596 3.4945444781633244
597 3.456046502462518
598 3.429528552840176
599 3.442692601194345
600 3.5346748343051435
601 3.3969665221847762
602 3.6367137552877185
603 3.358614948865376
604 3.257970648846201
605 3.4525064838696724
606 3.381502712352707
607 3.4593877150190133
608 3.406509665620401
609 3.2119095072491137
610 3.538065280222878
611 3.357840477251221
612 3.580412635138294
613 3.3255285763957074
614 3.5210813427865757
615 3.5057720679099647
616 3.613873918646469
617 3.33306024238882
618 3.437431123925491
619 3.598123632794659
620 3.8265733492559235
621 3.575755817321281
622 3.63240921510975
623 3.4154656782245647
624 3.4366581158623015
625 3.527096703368882
626 3.396941631135296
627 3.729692698984108
628 3.611069361670113
629 3.489473791924354
630 3.346379305533185
631 3.4737127405853623
632 3.5813806550566563
633 3.3384301562925627
634 3.4799098676206817
635 3.3505986685751967
636 3.737364884238122
637 3.408817482586721
638 3.3784983761200857
639 3.4768379220680146
640 3.485711873222496
641 3.3673207893929282
642 3.7761403115727528
643 3.3537756192821573
644 3.2754867261547957
645 3.502636535510696
646 3.440415600345772
647 3.3981404437412466
648 3.3773082419663956
649 3.435424350861124
650 3.4695798535798055
651 3.3363258422378803
652 3.4496469859770422
653 3.4343909656402136
654 3.2279512518408073
655 3.2880148284873743
656 3.365750428425496
657 3.2396859022359115
658 3.3763405662897554
659 3.2514061061210264
660 3.408645045537704
661 3.4573044964832484
662 3.4835659669631736
663 3.4220196366788898
664 3.70929779312948
665 3.486732734850379
666 3.260201347404977
667 3.4635855295146603
668 3.4751312839610384
669 3.4341113518424757
670 3.451973379536023
671 3.4574203167257638
672 3.4001234063276415
673 3.4310969115668035
674 3.3893105876864125
675 3.354472830974173
676 3.309953346444404
677 3.3009194389895615
678 3.431432396194549
679 3.3377022404811045
680 3.2976618751876567
681 3.3834742205314776
682 3.2878025545882688
683 3.1954789477785566
684 3.539717050096528
685 3.2916146037385925
686 3.3208006541109776
687 3.395737165641749
688 3.4364431658115606
689 3.3751240468466146
690 3.35565308709873
691 3.5272412162605256
692 3.2731202515578324
693 3.4521276503577267
694 3.3360935123585578
695 3.229605482154483
696 3.6193604944142894
697 3.652298748810239
698 3.5267150717849964
699 3.2065327024434644
700 3.4294834154540266
701 3.3817398396784606
702 3.431640806002697
703 3.4419033485606145
704 3.4887945781501943
705 3.3847056971566363
706 3.3764773531137355
707 3.506777034833614
708 3.385119615022365
709 3.451245583960727
710 3.3870472785451744
711 3.3524390975751537
712 3.4072502067089605
713 3.423454078369175
714 3.4315205460342186
715 3.4578650536211897
716 3.3636934452132032
717 3.4240310584257037
718 3.1670988614691735
719 3.519456325683626
720 3.302993592551121
721 3.3387290003460888
722 3.413713351905267
723 3.3420563193368196
724 3.2973006046018853
725 3.449593308580153
726 3.3058111812175506
727 3.4526221671659147
728 3.4328456022665175
729 3.4005334506926226
730 3.520937798927386
731 3.398687550953347
732 3.5951078960989005
733 3.465635437776599
734 3.3403865084711684
735 3.423340151305352
736 3.555580635100075
737 3.4861838491464083
738 3.3245284413301137
739 3.292220778876443
740 3.5110980284661633
741 3.4829280344044413
742 3.3639658813758775
743 3.3252525099367034
744 3.498062528799649
745 3.1976523660904914
746 3.365909367208369
747 3.3959028703348157
748 3.322254871743258
749 3.4630211115952747
750 3.301092103281198
751 3.6172924908164683
752 3.3241577233140434
753 3.3175474562474285
754 3.4953287172136642
755 3.398550118201408
756 3.339661849864276
757 3.4227941307849536
758 3.274285960874454
759 3.4552903843637917
760 3.2699512297048483
761 3.4884060041714884
762 3.3415550213219567
763 3.5669509548012552
764 3.4191753811592
765 3.3404048958479646
766 3.313865642508443
767 3.560511872773389
768 3.6454658252927596
769 3.367628316848148
770 3.3106096980304165
771 3.515307236791318
772 3.5421384663096926
773 3.5241194185607103
774 3.3645779578056754
775 3.6439749016869922
776 3.5357056053305143
777 3.214578351425651
778 3.416881061147637
779 3.301229357177576
780 3.4766400603035676
781 3.3343869512766666
782 3.400275437290841
783 3.7344562520293176
784 3.223930099982898
785 3.426164515243646
786 3.3471256663512556
787 3.2707131314739497
788 3.4067937075381654
789 3.5330607101868905
790 3.452203091496332
791 3.374276794693142
792 3.4602436951608375
793 3.274225986081351
794 3.4030302528903986
795 3.3579384800068532
796 3.478203825990275
797 3.314762287175722
798 3.4589272563378066
799 3.514794148942624
800 3.4733219153853496
801 3.512805099747076
802 3.343647409732838
803 3.465627599924315
804 3.437855570479368
805 3.2187643040930083
806 3.4549373123076226
807 3.269653249526003
808 3.229519475206276
809 3.406666483464991
810 3.2106123324010993
811 3.564012498935756
812 3.4731020011981135
813 3.3733569958936034
814 3.330010562381766
815 3.447223114511714
816 3.5310251179204233
817 3.330905615742565
818 3.451813356951533
819 3.285178461997798
820 3.5046278861005304
821 3.2874351912696853
822 3.59316843640147
823 3.4190182047092708
824 3.215861391688694
825 3.3466807514264887
826 3.579994916655295
827 3.540844698402369
828 3.4076346207568955
829 3.5686505318771524
830 3.4017662330298353
831 3.246697125409884
832 3.2762647304242454
833 3.3832324758613823
834 3.4243848135457644
835 3.296455533290665
836 3.396986185441281
837 3.3582834462966127
838 3.3542414687212028
839 3.5266955549751513
840 3.373475424431781
841 3.3530560878748186
842 3.5170746334762915
843 3.411860227007243
844 3.4010891916971944
845 3.494705171598335
846 3.4485000476366445
847 3.336359492122355
848 3.5467484856246885
849 3.5336195718384458
850 3.6044703470413744
851 3.4657055535531973
852 3.3411364325776995
853 3.479405384743062
854 3.434228597963067
855 3.7218650277846295
856 3.4369391526907753
857 3.3475348759957106
858 3.3760283627621837
859 3.3042742043502686
860 3.705521795187981
861 3.3923501636595925
862 3.536479333073099
863 3.4084192511317712
864 3.1314164545914163
865 3.3217583546143543
866 3.403975211762687
867 3.3281719468015964
868 3.3252193029230326
869 3.4162617492945193
870 3.3775991690791627
871 3.337902266122515
872 3.6748096857115655
873 3.419765324383022
874 3.473251420410985
875 3.452180835334746
876 3.5329353224413773
877 3.5063601162999865
878 3.3244755980061065
879 3.3069747316971347
880 3.3026213654128815
881 3.487602191620642
882 3.4159981252123024
883 3.433728865165723
884 3.2995947775534216
885 3.4170248201590887
886 3.47807737171655
887 3.3460824093487793
888 3.346291114681199
889 3.5751745726967217
890 3.2550040641054947
891 3.3663381773968633
892 3.447381157898685
893 3.467990750308531
894 3.349792647290725
895 3.452561862793214
896 3.424034120009799
897 3.2984140452848507
898 3.4139582886102833
899 3.6301428712048107
900 3.3868608044408917
901 3.50084400919854
902 3.2750789193059098
903 3.4594940127575513
904 3.5140503297128918
905 3.34837986868126
906 3.489447875850011
907 3.357580845699121
908 3.4354945831194654
909 3.3296667221073406
910 3.495319687234068
911 3.381987739299118
912 3.468192238127786
913 3.4887930871917363
914 3.368549204906762
915 3.5675332677226836
916 3.5787295414134777
917 3.4802182428604698
918 3.2844759033245525
919 3.41165019017375
920 3.515550319053615
921 3.3497194365896945
922 3.2760070490010467
923 3.4066914589730573
924 3.3624636250233864
925 3.4798614099631218
926 3.3750934616963395
927 3.375665861275312
928 3.3756046007338925
929 3.380454765811036
930 3.262200859307706
931 3.3265263133141705
932 3.408188557562196
933 3.3943628469621534
934 3.3185428066586633
935 3.2333093742450676
936 3.4393990113644146
937 3.457961565789191
938 3.2976352719516826
939 3.3708316619266467
940 3.5812635458978264
941 3.485034016654766
942 3.231309370810964
943 3.3810625477717737
944 3.4320942529865333
945 3.4201528796701406
946 3.2621884708369913
947 3.3332058377701403
948 3.421847041212777
949 3.3235886413196716
950 3.451431593666879
951 3.497265818473282
952 3.3575567211372084
953 3.336754729328008
954 3.4114316053742253
955 3.304240939330852
956 3.330977698878138
957 3.435573868021842
958 3.4401732982897033
959 3.6695433898631484
960 3.2642709217039307
961 3.5169765833771427
962 3.342564448081008
963 3.4354319265680124
964 3.303754008677419
965 3.292388434624451
966 3.2930713141723964
967 3.4561718822599574
968 3.3654588257687497
969 3.33887746780901
970 3.2977934687650823
971 3.433158323945143
972 3.4742295006189923
973 3.341749607172701
974 3.479599334097927
975 3.422220812717014
976 3.260335680621308
977 3.4325551645875785
978 3.4099167174102227
979 3.3755694626408923
980 3.689945443675959
981 3.540601484373248
982 3.5855249844932744
983 3.4537563984219806
984 3.4581570709264913
985 3.3723776576884874
986 3.2738207788611993
987 3.765273871331727
988 3.375079100891783
989 3.6208456508242555
990 3.3392816045438707
991 3.4160599085802144
992 3.695267007610946
993 3.3748681506111304
994 3.5464028596448416
995 3.552383487149635
996 3.4425659481114823
997 3.562199784974189
998 3.565387246064072
999 3.4963377348422577
1000 3.6371877576641674
1001 3.802990340722644
1002 3.75374317805528
1003 3.7044355177679678
1004 3.7705099230126486
1005 3.841868815665021
1006 4.063163843791899
1007 3.9271150220799487
1008 3.9896057740545983
1009 3.898978706366949
1010 3.8607564755131696
1011 3.883106227800726
1012 3.7135739513919295
1013 3.7927577150776313
1014 3.766876634422224
1015 3.7750366905646366
1016 3.7628755794182895
1017 4.070557738394958
1018 3.5987444850289196
1019 3.8393465545868724
1020 3.820946022317556
1021 3.9112840458664087
1022 3.9948062385333207
1023 3.8046495493902817
1024 4.040537048100441
1025 3.976045199352984
1026 3.963371807806473
1027 3.9635618035174733
1028 3.6778183000937616
1029 3.5690371050372853
1030 3.5365077462908663
1031 3.724630950745998
1032 3.6177390397103286
1033 3.745493515510602
1034 3.474288334920543
1035 3.5337126647556727
1036 3.4108738331826
1037 3.7467512318403062
1038 3.8270938270188144
1039 3.8277657518965054
1040 3.7178310128370673
1041 3.55654874991294
1042 3.5319124304147627
1043 3.5892758605172497
1044 3.718332372635186
1045 3.4956979070858725
1046 3.6832472586079055
1047 3.574573222967268
1048 3.7480086264311
1049 3.593049974841108
1050 3.737741561112125
1051 3.8998027534430357
1052 3.984971098527259
1053 3.5146826458070586
1054 3.3838746455785187
1055 3.56229126167728
1056 3.558337058593617
1057 3.56878796075812
1058 3.2212713245811067
1059 3.2992885728818084
1060 3.4703017388838107
1061 3.6843208689047686
1062 4.010965058435667
1063 3.536160099772826
1064 3.65698461180511
1065 3.885207675809751
1066 3.9528069523349787
1067 3.6676895736571993
1068 3.4696499646669774
1069 3.3794616713486687
1070 3.4447595810209033
1071 3.2841733995227056
1072 3.418307531350288
1073 3.553879329000525
1074 3.451466001452932
1075 3.364354497275774
1076 3.6541094601968442
1077 3.4840034371307396
1078 3.3987478520617893
1079 3.6350328876907416
1080 3.3722594612166263
1081 3.5115415912782204
1082 3.6456889405218056
1083 3.6262742978447857
1084 3.456014536925972
1085 3.5467393236069005
1086 3.4190126551669624
1087 3.5453539278491033
1088 3.558912313393449
1089 3.5014587247894897
1090 3.457199733552329
1091 3.437832169241346
1092 3.6701235127760308
1093 3.560729056532908
1094 3.431160828867203
1095 3.515817767774478
1096 3.5773145940264746
1097 3.7528620079227664
1098 3.6264099003926202
1099 3.471804282150598
1100 3.5585689467857144
1101 3.574730575183215
1102 3.609714434143391
1103 3.48793028088594
1104 3.663886874666865
1105 3.5215056872588044
1106 3.527080006936967
1107 3.267487007018654
1108 3.5700025359787992
1109 3.487490909904365
1110 3.5198569087367986
1111 3.765625876981394
1112 3.3659391380176746
1113 3.3416690429754587
1114 3.590837482294835
1115 3.405004648869427
1116 3.722539162267086
1117 3.853927152013023
1118 3.162860469144206
1119 3.272907900959514
1120 3.308266561154075
1121 3.4931417456108993
1122 3.518505964362508
1123 3.6197496624219814
1124 3.392518056409901
1125 3.404411564552057
1126 3.449595012227362
1127 3.5605259477899684
1128 3.222292203248829
1129 3.4732428687720382
1130 3.517874279649691
1131 3.363472995402497
1132 3.5804523814714866
1133 3.6706937220222584
1134 3.282168064136403
1135 3.3571716258987023
1136 3.5786785894980215
1137 3.366295438705405
1138 3.4533724937079535
1139 3.333233670426352
1140 3.3665004999312944
1141 3.278970869049627
1142 3.3511949290713035
1143 3.467714175373757
1144 3.532623290174259
1145 3.356738281906666
1146 3.4556635411925103
1147 3.4967123089831835
1148 3.541571347628195
1149 3.8772233505342295
1150 3.4493051288087884
1151 3.363602751569049
1152 3.538563298292923
1153 3.817483651877107
1154 3.6094172923431542
1155 3.570121436960842
1156 3.476710959825734
1157 3.466343274178483
1158 3.4431077853894645
1159 3.5977798943103156
1160 3.5076923053428555
1161 3.523103680700389
1162 3.5718274311146114
1163 3.714363202822793
1164 3.4395481897661324
1165 3.9720046262643396
1166 3.475183335066897
1167 3.553923995628205
1168 3.5880744998632266
1169 3.439277738021993
1170 3.7548955075395316
1171 3.606090297397978
1172 3.70611420727894
1173 3.6297455660647735
1174 3.470347493588958
1175 3.4123847126472064
1176 3.570275928984793
1177 3.298017852920188
1178 3.5366841644611156
1179 3.3475759836364207
1180 3.615612557053096
1181 3.2579918101965593
1182 3.581325822065441
1183 3.29239195073705
1184 3.5323873579100424
1185 3.6182913031539283
1186 3.2616807236327947
1187 3.28442269737902
1188 3.4333743414807953
1189 3.2998876232452155
1190 3.6584324913160935
1191 3.5729707544732827
1192 3.40642550292983
1193 3.725595836506927
1194 3.863857009414605
1195 3.291478968548464
1196 3.35039633225763
1197 3.3363025966841895
1198 3.458724813280943
1199 3.498902817400096
1200 3.3567453500853763
1201 3.706532072289428
1202 3.4315666948434056
1203 3.3252233037529213
1204 3.196047969193737
1205 3.331386522399803
1206 3.5993977609499965
1207 3.4735700072637683
1208 3.4839021338990155
1209 3.407033074456853
1210 3.1977315359373284
1211 3.5349246417081637
1212 3.368114732100065
1213 3.625621766362803
1214 3.4733199945805517
1215 3.408575307868794
1216 3.481609567515042
1217 3.331254116712919
1218 3.538395000362537
1219 3.2794105715049744
1220 3.569323572652623
1221 3.379828286094862
1222 3.330911313840894
1223 3.434863537431875
1224 3.381120225248262
1225 3.659251873479073
1226 3.336198788132523
1227 3.5658086265056883
1228 3.263189192518993
1229 3.6491503645775234
1230 3.483270943364165
1231 3.4272792339820444
1232 3.481140350908795
1233 3.719001322800214
1234 3.3470691433205824
1235 3.36068441466032
1236 3.3772797928883365
1237 3.377797917167888
1238 3.418224798684673
1239 3.327498642031955
1240 3.3502696663447797
1241 3.47869439224624
1242 3.2678642101599196
1243 3.506450762931526
1244 3.521961504496042
1245 3.545115896693393
1246 3.2981935707045786
1247 3.70532298861794
1248 3.5330303245391934
1249 3.9053042718348863
1250 3.2501504041047875
1251 3.5284325911050267
1252 3.81496615682886
1253 3.4731973406388104
1254 3.464016800420543
1255 3.603738157549254
1256 3.445993663467749
1257 3.5516842687117225
1258 3.6334534772181906
1259 3.7347988205883027
1260 3.6392624002783918
1261 3.4989718355458677
1262 3.644241470736501
1263 3.429142641901953
1264 3.7633792825871892
1265 3.4833953373571314
1266 3.322530030089769
1267 3.364078019545289
1268 3.4918051680630073
1269 3.8950564632912017
1270 3.5584139179581316
1271 3.3823049339100617
1272 3.396415553867107
1273 3.5599712723605266
1274 3.4073895348874426
1275 3.685641673664372
1276 3.5314114810716015
1277 3.4815464276782917
1278 3.506838113472536
1279 3.4507633624102563
1280 3.5565309174182334
1281 3.428935350110349
1282 3.405793121806491
1283 3.4794061352885075
1284 3.791029983394287
1285 3.538155000364013
1286 3.353147176071738
1287 3.518789109933235
1288 3.563031736892273
1289 3.4535099369524405
1290 3.616019046242741
1291 3.720701006838841
1292 3.732097352326253
1293 3.4828111480711956
1294 3.6152650232251053
1295 3.6221411486701873
1296 3.483698572717262
1297 3.6018552617974775
1298 3.6454462518216184
1299 3.4289917464966
1300 3.378854790951908
1301 3.450278019749088
1302 3.556427581316163
1303 3.57644684813406
1304 3.4600890909353397
1305 3.5747379921512863
1306 3.4612141134027774
1307 3.801917966701535
1308 3.486918789248501
1309 3.4452332673332844
1310 3.3429671098667346
1311 3.4763121080010726
1312 3.6161997636944276
1313 3.6128573256194514
1314 3.514229560514018
1315 3.777806749093989
1316 3.7123483893211064
1317 3.542777796824026
1318 3.557163497521836
1319 3.7372937126668444
1320 3.601370176665337
1321 3.5985856340903277
1322 3.606876706549274
1323 3.466680021978413
1324 3.5928774211150216
1325 3.335487714258388
1326 3.4559094595812905
1327 3.572461408751783
1328 3.897129770895997
1329 3.382531215799682
1330 3.8081428498675987
1331 3.3973701421210905
1332 3.5837773822846035
1333 3.406021978342207
1334 3.3233092049978743
1335 3.59724509024241
1336 3.60398652391636
1337 3.5693197542752184
1338 3.566330697887782
1339 3.4022829435527955
1340 3.6063416208041805
1341 3.4642112144609922
1342 3.64635953934554
1343 3.5832203704855066
1344 3.5071725018641198
1345 3.741642329860277
1346 3.525752454658558
1347 3.4040872657709276
1348 3.624431136630778
1349 3.60235481354576
1350 3.56402359315497
1351 3.529332921343841
1352 3.6358833399148223
1353 3.4942367130904475
1354 3.486956621414129
1355 3.522651891707815
1356 3.6425943585113
1357 3.5507600551456613
1358 3.5666218151407674
1359 3.5435128846049544
1360 3.772969927853847
1361 3.669949970880123
1362 3.655111664075851
1363 3.711275164918971
1364 3.4152313548374433
1365 3.720687897742691
1366 3.5595816105185976
1367 3.6202891679490774
1368 3.413929283891648
1369 3.4541871638589456
1370 3.435408454444249
1371 3.2823791260352198
1372 3.4476708386112587
1373 3.3545262291287092
1374 3.4507893557533573
1375 3.4460832393495173
1376 3.5233074334303733
1377 3.4821554037438913
1378 3.5369912202453633
1379 3.8431507173179456
1380 3.613363902274072
1381 3.511227071160988
1382 3.5932364487111212
1383 3.515809148484334
1384 3.515772060854616
1385 3.420575846452444
1386 3.2850687898997704
1387 3.5435391506158793
1388 3.7286595393687962
1389 3.5610192361809596
1390 3.4609598379490207
1391 3.7027222108645894
1392 3.5631861111138208
1393 3.527711776294495
1394 3.4961578784025726
1395 3.5465305263177616
1396 3.564517949159973
1397 3.445464374290161
1398 3.549376032335302
1399 3.6301192904827655
1400 3.36712245083056
1401 3.7765401794304196
1402 3.7739272939527986
1403 3.8748343622220576
1404 3.6956734143345384
1405 3.4943104817642414
1406 3.7290368096370092
1407 3.835632340293049
1408 3.6532151032386038
1409 3.581153507946469
1410 3.677180152584299
1411 3.5557320979057487
1412 3.6653247171593866
1413 3.445221224444299
1414 3.6982151855867085
1415 3.6460913031931996
1416 3.477333817878016
1417 3.475828016903925
1418 3.488359614615925
1419 3.4481062192589222
1420 3.492074143116215
1421 3.460210727885489
1422 3.398034731827077
1423 3.7238502165082297
1424 3.5261091961849687
1425 3.728891698897811
1426 3.5186546811159185
1427 3.82238549750052
1428 3.6039991654810146
1429 3.674788208367934
1430 3.728303198190427
1431 3.4825467489663975
1432 3.7100885181970713
1433 3.5133182384228734
1434 3.6817788589862896
1435 3.818725816950297
1436 3.5449517182609425
1437 3.6799083116572198
1438 3.8719636037231835
1439 3.3724676091330843
1440 3.7707546964651635
1441 3.6933074605888523
1442 3.67118294089779
1443 3.393362082806435
1444 3.50437831400233
1445 3.502061627446305
1446 3.6336299048960403
1447 3.5944675599921942
1448 3.7134451717174013
1449 3.612296152142601
1450 3.546332582307134
1451 3.450890373093672
1452 3.7087926002878047
1453 3.66405177942718
1454 3.541933733022819
1455 3.6718953369729324
1456 3.4708336969421665
1457 3.360402425143275
1458 3.657830745663938
1459 3.807196422211768
1460 3.5458492922681275
1461 3.410216785917708
1462 3.8209767856928307
1463 3.7306854279055934
1464 3.5364792783731276
1465 3.717204645896214
1466 3.432120405680055
1467 3.5687148948921217
1468 3.54515269038356
1469 3.60688963421353
1470 3.5511171583845216
1471 3.5828809746422134
1472 3.7384103954878647
1473 3.497874887857247
1474 3.5959343151637495
1475 3.2615177438158223
1476 3.588377931328654
1477 3.5098450816638658
1478 3.727935369165395
1479 3.5666385031954646
1480 3.3772853868615127
1481 3.64261825467332
1482 3.526982687805246
1483 3.516143557841148
1484 3.6252765282340853
1485 3.51236513467375
1486 3.4988351417894856
1487 3.740123246406211
1488 3.413592367033508
1489 3.570618597886317
1490 3.69813519924654
1491 3.577192164122176
1492 3.3230261686406113
1493 3.4245981769147367
1494 3.6696951570661644
1495 3.8721385219974676
1496 3.504977230556369
1497 3.457504391069453
1498 3.6429713454657984
1499 3.3596136965339736
1500 3.586625548339405
1501 3.656821806479046
1502 3.410538474344728
1503 3.383054623169067
1504 3.4220283945357948
1505 3.5967140467419223
1506 3.574987173866039
1507 3.7028207465695218
1508 3.5165886430443365
1509 3.3937298461539744
1510 3.443709759469162
1511 3.704624205394616
1512 3.403701188789211
1513 3.7291124520566283
1514 3.794201120877148
1515 3.2684270673519125
1516 3.6672349240745734
1517 3.5836781388509538
1518 3.7700122221004353
1519 3.3081043349016523
1520 3.4963356195938067
1521 3.6299057374728583
1522 3.536636206864019
1523 3.5504228934731685
1524 3.502555263061175
1525 3.5458441328621793
1526 3.463458126745082
1527 3.311390785174443
1528 3.3815227742970935
1529 3.508104749666773
1530 3.709463243778096
1531 3.51497202927009
1532 3.4282392585942687
1533 3.407171870863974
1534 3.5614804438939713
1535 3.5716384731430613
1536 3.5842949940143916
1537 3.5828018815650107
1538 3.248445377976409
1539 3.395378536904836
1540 3.704230361951065
1541 3.516161799929512
1542 3.45749683884736
1543 3.4713333461333122
1544 3.6006459831022375
1545 3.3065450654007913
1546 3.3162255689831333
1547 3.5731906768241855
1548 3.433680213512282
1549 3.427877953215163
1550 3.459081361971291
1551 3.367607242032276
1552 3.451467661692538
1553 3.6800221866109566
1554 3.4183781991925115
1555 3.3386753388747175
1556 3.3940288228244193
1557 3.467400634791643
1558 3.489719932993159
1559 3.5047524382092354
1560 3.501066716039829
1561 3.414136164041791
1562 3.4973032290428323
1563 3.3819384818157165
1564 3.4432290026236663
1565 3.272622828864596
1566 3.4615108207073186
1567 3.5887615970940536
1568 3.685175079610846
1569 3.317933343109718
1570 3.52111277237411
1571 3.3663530173445833
1572 3.403350662679567
1573 3.6305843284906327
1574 3.37629247936135
1575 3.3607935730192495
1576 3.504628589652958
1577 3.351643611637705
1578 3.631261550033417
1579 3.4792584769705894
1580 3.3495558025572527
1581 3.3561441181412444
1582 3.5591347115433276
1583 3.5814131223684105
1584 3.3303517077211424
1585 3.4818839544425852
1586 3.46601455743622
1587 3.651165881874382
1588 3.5579119034679505
1589 3.6148011955619226
1590 3.5151684512423818
1591 3.509302724320968
1592 3.4333785360549602
1593 3.6230565342938448
1594 3.420630266386622
1595 3.4782327057992823
1596 3.432214990126401
1597 3.4286054106510298
1598 3.514854276094052
1599 3.6441552447941876
1600 3.616004060836799
1601 3.3384745356825523
1602 3.3474103898396788
1603 3.600527866972893
1604 3.7179486945729576
1605 3.4482758820561084
1606 3.367905073524871
1607 3.310870532830261
1608 3.478090620002026
1609 3.230153271524498
1610 3.4788700304568274
1611 3.534893461513271
1612 3.3906685397527907
1613 3.2797911187545843
1614 3.329817277063021
1615 3.625665907217513
1616 3.401897566864947
1617 3.3703010857449267
1618 3.2627681391275343
1619 3.643911265185215
1620 3.531550519848931
1621 3.5452873740225943
1622 3.7225759515833183
1623 3.40831231273867
1624 3.3682673385600737
1625 3.339483708134404
1626 3.351235136971148
1627 3.321508757801271
1628 3.3499819281773813
1629 3.455317413007366
1630 3.359088367862581
1631 3.461490645641413
1632 3.3277217034664757
1633 3.2594065517357307
1634 3.4858251836035747
1635 3.5548387607895524
1636 3.4818907294069774
1637 3.455961883136314
1638 3.6323448347875655
1639 3.5458130463679174
1640 3.444335047927205
1641 3.4966246325000796
1642 3.448377252877241
1643 3.5763569162974167
1644 3.3848175212203997
1645 3.6477130779948808
1646 3.3457600004733274
1647 3.302437910743852
1648 3.2955753370687235
1649 3.3840385073889125
1650 3.4064516632649715
1651 3.490476716239914
1652 3.4855151129495985
1653 3.6039909056671386
1654 3.846117970426524
1655 3.305084066881927
1656 3.3581786441107853
1657 3.541559973847696
1658 3.3194893668369927
1659 3.3827531347609567
1660 3.432490700946742
1661 3.5816255573399616
1662 3.6110440243600603
1663 3.3487984436761797
1664 3.4881572587495024
1665 3.4738196265779266
1666 3.4607771966472183
1667 3.4717207583627054
1668 3.5228468323290167
1669 3.580423053353133
1670 3.488024910854604
1671 3.656237233259105
1672 3.5899008747733525
1673 3.408583707280833
1674 3.5518656823349555
1675 3.304996134843297
1676 3.608359807060459
1677 3.4818116118081033
1678 3.737491865595785
1679 3.4124752834528427
1680 3.440438931201485
1681 3.362363029515724
1682 3.5895729085470816
1683 3.4336784680485275
1684 3.3897794217066703
1685 3.4497626218062134
1686 3.347068491940426
1687 3.620412900752178
1688 3.3687533320468783
1689 3.523653933586879
1690 3.406832936599472
1691 3.3239465536016195
1692 3.737754144134982
1693 3.5184134164073306
1694 3.3992000252210195
1695 3.4341086430043077
1696 3.5059723457152723
1697 3.7920399035526997
1698 3.3097811137484103
1699 3.5262876506343366
1700 3.3335106067443023
1701 3.357187344225051
1702 3.6833977480396225
1703 3.4889251541563326
1704 3.5096805605133743
1705 3.5689607819017497
1706 3.393159420684551
1707 3.42749132031516
1708 3.54648108070919
1709 3.474112072416262
1710 3.505020023205492
1711 3.6310542389566103
1712 3.4376973224100706
1713 3.516915241815398
1714 3.479459809785862
1715 3.395379179167347
1716 3.5724122564953533
1717 3.4648198093151685
1718 3.777459491292871
1719 3.4720689705906453
1720 3.5003910639496065
1721 3.710129172838246
1722 3.5379405517360385
1723 3.5538754391805387
1724 3.4216659570994064
1725 3.5597827197023837
1726 3.557969041927421
1727 3.722357005078122
1728 3.6731358161095
1729 3.4243991369676805
1730 3.3531166267074055
1731 3.59903110375367
1732 3.6264987025658595
1733 3.8088175635358263
1734 3.4696643086731416
1735 3.359036581584979
1736 3.6064140975483463
1737 3.293340800594745
1738 3.553226721939509
1739 3.4794742583500233
1740 3.5261345231782144
1741 3.636854783496616
1742 3.7733752785933414
1743 3.625776996961907
1744 3.408062677417341
1745 3.521457179403501
1746 3.234348967311865
1747 3.523900800446247
1748 3.1899575890262506
1749 3.684834358023979
1750 3.615058074592996
1751 3.6332459255944345
1752 3.4532852177371334
1753 3.6086188933844987
1754 3.588054399501268
1755 3.2809937735465295
1756 3.403647027255471
1757 3.5198894074904272
1758 3.4505184764223054
1759 3.5273810905742846
1760 3.6075931878480647
1761 3.5756874807362857
1762 3.185836493452408
1763 3.354013211558595
1764 3.309669402922349
1765 3.273388113325183
1766 3.5857579332748872
1767 3.502138695665314
1768 3.651001754070727
1769 3.42026751259306
1770 3.369040287092821
1771 3.600059542288045
1772 3.5005962889762485
1773 3.5841522514553654
1774 3.7067757295367456
1775 3.3835035310803905
1776 3.3161861301781927
1777 3.5921934989149698
1778 3.393134809838048
1779 3.599074108170679
1780 3.4799858525320295
1781 3.241655197634861
1782 3.340735740329422
1783 3.364570649092088
1784 3.448414160598805
1785 3.329794419511331
1786 3.5770962600665146
1787 3.2900447779017017
1788 3.4056045301133016
1789 3.417746067278867
1790 3.3344147292197412
1791 3.726703595720633
1792 3.296218755877661
1793 3.4127733495691834
1794 3.240917652011183
1795 3.615832979665168
1796 3.360133552095977
1797 3.393655166385216
1798 3.5464642298278943
1799 3.3267322656653544
1800 3.343040128367099
1801 3.5230680378886277
1802 3.422471579263846
1803 3.236350084767788
1804 3.3981611622507457
1805 3.3050985526480123
1806 3.4174707073398998
1807 3.549906634442881
1808 3.2502745644551903
1809 3.5019497668425403
1810 3.434407220502365
1811 3.410910280322799
1812 3.4986481899186272
1813 3.517649958737101
1814 3.6039338627075965
1815 3.3646252874890945
1816 3.377195505215087
1817 3.3107114559971667
1818 3.4829461256510923
1819 3.26366634989461
1820 3.551397464723978
1821 3.4867369253899363
1822 3.2232769447268765
1823 3.4348941186384976
1824 3.4268327442341664
1825 3.2435174487127068
1826 3.3725088817303535
1827 3.403166051029304
1828 3.521194966115902
1829 3.26694968326094
1830 3.394052943051932
1831 3.4405700207003127
1832 3.3184908531417
1833 3.3724083237667197
1834 3.6418910282016506
1835 3.572313902812336
1836 3.4875737670932128
1837 3.7004620158841064
1838 3.3479989896217996
1839 3.4517437499184793
1840 3.2954424672890896
1841 3.5825842759220725
1842 3.490282228807287
1843 3.283135467796745
1844 3.351480756228281
1845 3.3304692202317216
1846 3.45792655221524
1847 3.424203564333191
1848 3.4521977559465626
1849 3.431053899008231
1850 3.8218134749285038
1851 3.3803683995263816
1852 3.4118118389100713
1853 3.6610940677487593
1854 3.353584162892146
1855 3.554187284990111
1856 3.3817556760752123
1857 3.4434951732184196
1858 3.478751281380511
1859 3.857075381703777
1860 3.6113046525953965
1861 3.7046901578734404
1862 3.302906973841266
1863 3.5107304881444086
1864 3.3283758023451755
1865 3.3123684088819245
1866 3.5579178496825867
1867 3.4637195655059108
1868 3.931517097937397
1869 3.926003865828949
1870 3.7219010048501926
1871 3.350770781102479
1872 3.6046455660186782
1873 3.7259770592971004
1874 3.675523342808389
1875 3.6494571163922287
1876 3.4277760462908002
1877 3.350084776235474
1878 3.733251819577612
1879 3.412304583903037
1880 3.4625642161881887
1881 3.372575529826732
1882 3.5728038634511154
1883 3.7052172684797604
1884 3.740712398080652
1885 5.67975130984774
1886 5.736941963180636
1887 6.0499052686291845
1888 6.008511541558192
1889 5.906071629893722
1890 5.743007851035994
1891 6.012364434929528
1892 6.327378777517064
1893 5.565668244990088
1894 6.083489806693707
1895 5.959791557408733
1896 5.765684741525358
1897 3.878375699322786
1898 3.779693167176284
1899 3.6592729241978326
1900 3.6707193083474134
1901 3.8118922188381767
1902 3.704893464458871
1903 3.743118719964968
1904 3.9279890483570536
1905 3.5336033319765185
1906 3.867905313978117
1907 3.4593635054474148
1908 3.596895395416872
1909 3.4781787135249713
1910 3.7609326059798214
1911 3.3331798455068
1912 3.5653862717801657
1913 3.5817344564871623
1914 3.3992164241959726
1915 4.336453002753502
1916 3.2632576773179585
1917 3.555015833785019
1918 3.5925360328225278
1919 3.6314513924368392
1920 3.4067868250190587
1921 3.555442304201644
1922 3.622715263569883
1923 3.564992333702815
1924 3.4521733716057046
1925 3.805264052231746
1926 3.5840172587410546
1927 3.8420418738856754
1928 3.8618651595560416
1929 4.431560223408479
1930 3.7018521494269443
1931 3.582249445506837
1932 3.483609872553384
1933 3.528921983375834
1934 3.52078028199712
1935 3.603896706267083
1936 3.3972554497399745
1937 3.567641260188295
1938 3.5715954499504146
1939 3.54391185203762
1940 3.590484364475689
1941 3.5266332579159925
1942 3.4607933505287916
1943 3.710596239243301
1944 3.697611887758854
1945 3.7139926585083107
1946 3.6053067154441876
1947 3.7542667064187216
1948 3.7295834472935696
1949 3.418756389996507
1950 3.5921175168221127
1951 3.7348762121228773
1952 3.5295884930493058
1953 3.572366489984734
1954 3.8472007805083095
1955 3.544360882105717
1956 3.4233705592845403
1957 3.445059286181855
1958 3.400548394053282
1959 3.3918640587088387
1960 3.369617653717637
1961 3.541411076948729
1962 3.4505360640653584
1963 3.4853801716622246
1964 3.7715433333395847
1965 3.5823543501114883
1966 3.6999660257748648
1967 3.6019723250446383
1968 3.5456424908265727
1969 3.4753529016930047
1970 3.5685685483534786
1971 3.494293997858633
1972 3.2668565610500346
1973 3.4845787027333968
1974 3.5585235300135905
1975 3.57740713232841
1976 3.4017762897985877
1977 3.3434626605971243
1978 3.72291431406335
1979 3.608310259389802
1980 3.3972215448417113
1981 3.313498324565596
1982 3.3348961083346564
1983 3.3485616147718393
1984 3.4908966009436107
1985 3.374016555255961
1986 3.5215316343681287
1987 3.3105746316432523
1988 3.414370838086362
1989 3.63338579312646
1990 3.415208469292074
1991 3.4237803172616816
1992 3.906712245435038
1993 3.4397626630571665
1994 3.2467249095393327
1995 3.738833329579847
1996 3.3871863229285215
1997 3.5327755002864425
1998 3.3534875661872885
1999 3.4145693558498316
2000 3.4965019811153537
2001 3.4039860950394667
2002 3.4637736974333464
2003 3.602294583739435
2004 3.640087605221519
2005 3.708911908182091
2006 3.382815592782966
2007 3.545226198558893
2008 3.5190440454339402
2009 3.5422765797532354
2010 3.38021073476287
2011 3.5275046308785285
2012 3.371671393426919
2013 3.389370806110535
2014 3.8660154351369873
2015 3.4515724166345163
2016 3.5453243484624033
2017 3.807562532974518
2018 3.454343584716788
2019 3.589242036369329
2020 3.408326024289124
2021 3.6529132549938725
2022 3.544011330241417
2023 3.424778802968372
2024 3.5851176602952584
2025 3.4609804011731806
2026 3.2717930334810212
2027 3.516638049271875
2028 3.7285372527576417
2029 3.4602537259700106
2030 3.4307462261342847
2031 3.544914484782601
2032 3.402937634966874
2033 3.5192955961225203
2034 3.65039000280384
2035 3.734282974879636
2036 3.3561835731310876
2037 3.484739862102627
2038 3.3787436115321987
2039 3.8096156735694024
2040 3.598596172959518
2041 3.5442127730235122
2042 3.474197815615097
2043 3.4657722416215555
2044 3.308962671867431
2045 3.5526481285513007
2046 3.7332923258667994
2047 3.5898353782363546
2048 3.700270781754455
2049 3.85068499043325
2050 3.3433759245535795
2051 3.427440635241312
2052 3.5058111112097916
2053 3.579797246770013
2054 3.4946190251411267
2055 3.5396407890476285
2056 3.806702956947716
2057 3.410366069898819
2058 3.3401778895062613
2059 3.396973914744342
2060 3.3147012170705032
2061 3.864222963520831
2062 3.7018991880930465
2063 3.571192245391513
2064 3.5542942514756524
2065 3.5714439669850853
2066 3.778940627292962
2067 3.7443603707721524
2068 3.634552762545644
2069 3.322174055938559
2070 3.4600337947301107
2071 3.3635303639594483
2072 3.39599458451512
2073 3.705663345537379
2074 3.391842015984545
2075 3.5721068089556973
2076 3.5696689717683614
2077 3.507767067819316
2078 3.601081219661963
2079 3.496826619784267
2080 3.5020485998996302
2081 5.711389736002059
2082 9.514824741952568
2083 6.82090030466204
2084 5.728783412872127
2085 6.437356642665678
2086 9.71691806041111
2087 9.846726805978626
2088 5.58731570750994
2089 6.481886244488073
2090 7.185498974204645
2091 5.932763680214465
2092 5.30804416902801
2093 6.67485931467887
2094 7.631219106576276
2095 5.194439682812485
2096 5.544418956607104
2097 4.933415284785511
2098 5.0523859518695104
2099 7.265814953035786
2100 7.285280499210647
2101 7.74262282433553
2102 5.331106803561784
2103 5.218022144711824
2104 7.509069179532858
2105 7.08412248884358
2106 5.913448294210148
2107 5.826592578654422
2108 5.757251089410928
2109 4.795780715181138
2110 7.3181613395379115
2111 5.41840599947095
2112 3.7468912355188966
2113 5.399801768256768
2114 5.31338462894089
2115 6.344709787650443
2116 3.564285905814261
2117 3.4082182242896075
2118 3.9636221644214356
2119 3.49002854960984
2120 3.685844964276272
2121 3.495398340140856
2122 3.523022071596168
2123 3.3061505768572963
2124 3.8700529939289594
2125 4.0031685270510025
2126 3.6958632317346485
2127 3.841894992862653
2128 3.668657281538714
2129 5.0514994369214365
2130 5.982634949835547
2131 5.6328484147231315
2132 3.7354071059201153
2133 3.8357351097800416
2134 3.4233283661515
2135 3.4354591250863713
2136 3.5126310413987567
2137 3.491670487392879
2138 3.510459982866669
2139 3.3813724286982376
2140 3.504064008997893
2141 3.6714830719424847
2142 3.4739195717377713
2143 3.4851734776847656
2144 3.7578519428131076
2145 3.7984620108537523
2146 3.439696488595961
2147 3.389780991340046
2148 3.516824183584851
2149 3.7103514737751726
2150 3.5975807079038327
2151 5.735495073030072
2152 5.813011705631082
2153 5.449494648665468
2154 6.533731869617392
2155 7.298582431315266
2156 7.820285668045522
2157 8.498049890248716
2158 5.1960137182794455
2159 7.803631358401029
2160 5.587300041328109
2161 3.5714183159311155
2162 4.053504639889883
2163 4.10833325387817
2164 3.9853649791310795
2165 3.5439221611737253
2166 3.3156315243816965
2167 3.3116499150607437
2168 3.6128676573514364
2169 3.677872646792324
2170 3.78392275253961
2171 3.3832985525596673
2172 3.673587234012349
2173 3.2415962905906732
2174 3.5526153611524074
2175 3.484328753987887
2176 3.3355075587292062
2177 3.8721599551578407
2178 3.560180006988322
2179 3.504345004367777
2180 3.583851230577645
2181 3.7082754163713663
2182 3.5151085066803622
2183 3.5807159108573625
2184 3.576424680304185
2185 3.858033358636742
2186 3.6247621254158835
2187 3.4235973394347092
2188 3.380046277165773
2189 3.681843897910452
2190 3.5940538738446905
2191 3.557744270683227
2192 3.4797937005937385
2193 3.5506829213783315
2194 3.5118392354680634
2195 3.479628965428907
2196 3.413737786668165
2197 3.569643030895844
2198 3.6662341323545107
2199 4.04329011398043
2200 3.79848447627359
2201 3.386450769113462
2202 4.021289363457588
2203 3.638307307745357
2204 3.9052730506903224
2205 3.492328063787081
2206 3.3743321461262625
2207 3.811668480483857
2208 3.7002493324321435
2209 3.461772946028525
2210 3.3401821553663438
2211 3.4575958273306915
2212 3.7259460147673003
2213 3.760720277291225
2214 3.64866392217816
2215 3.7194792077087913
2216 3.5435591082456077
2217 3.7195236636902
2218 3.548415595103565
2219 3.5234611010264314
2220 3.502589626738855
2221 3.4577994773693987
2222 3.416012903712692
2223 3.64384350524717
2224 3.7801431641873156
2225 3.514462433442365
2226 3.490923800575761
2227 3.612401373313741
2228 3.74534410820371
2229 3.9385645966162612
2230 3.7384420298773975
2231 3.810958431479341
2232 3.6561291702772434
2233 3.709629195641653
2234 3.578486623088016
2235 3.368439167163901
2236 3.5029510910619788
2237 3.579205046133498
2238 3.6826777925737226
2239 3.364566160899162
2240 3.5695167659332334
2241 3.599392319094504
2242 3.4329428731958673
2243 3.507969099064594
2244 3.3346356732297826
2245 3.4338872465364405
2246 3.4991234250682264
2247 3.42080889238228
2248 3.736334647305782
2249 3.449322810624348
2250 3.3624568791765412
2251 3.3649539940997264
2252 3.712790948910656
2253 3.2914193750619014
2254 3.374960709993627
2255 3.434243842489124
2256 3.3934887901089774
2257 3.4019680744017458
2258 3.5177604441741885
2259 3.3809283298324972
2260 3.434275778267768
2261 3.4697734609487556
2262 3.3590733754197224
2263 3.4575986398591607
2264 3.5583777235467453
2265 3.3490133004640708
2266 3.70088230396754
2267 3.5136355490519917
2268 3.480549062979162
2269 3.762190942326094
2270 3.3411815098212507
2271 3.3092119314624906
2272 3.4096139065102187
2273 3.5042313737890276
2274 3.425115558410333
2275 3.2418861443822933
2276 3.450154660734618
2277 3.4599418294172
2278 3.4269886263077547
2279 3.5761572420719876
2280 3.6989754435279143
2281 3.3238125021102833
2282 3.5581184885536583
2283 3.3966866437281045
2284 3.3887755843758476
2285 3.3761461005491156
2286 3.5292826098199295
2287 3.480498453605709
2288 3.4920623172364755
2289 3.348062254400847
2290 3.402507882689917
2291 3.359716772300661
2292 3.662340734211026
2293 3.5735074162701888
2294 3.2647923519064053
2295 3.376375993976385
2296 3.5256849908312446
2297 3.466527749357312
2298 3.5263081212340803
2299 3.6185696013634248
2300 3.192302537214158
2301 3.341285989967554
2302 3.7897139435351628
2303 3.5110055177292194
2304 3.468231109085249
2305 3.4749543640319875
2306 3.3379389345378807
2307 3.655450457908895
2308 3.2333934502608135
2309 3.6261412658376173
2310 3.4366507402636985
2311 3.4440147925511657
2312 3.3553762570980266
2313 3.5332067290601468
2314 3.247949182082263
2315 3.549759501334606
2316 3.298661749109212
2317 3.400328722965491
2318 3.291491868654093
2319 3.6429076758970966
2320 3.378630563838409
2321 3.5331921638034496
2322 3.147692856285275
2323 3.566032532389083
2324 3.2899877176533217
2325 3.3785518723077614
2326 3.489133394279718
2327 3.641219895007758
2328 3.6222060771457083
2329 3.4996878944939116
2330 3.4419192083840873
2331 3.343362385501865
2332 3.401696386774008
2333 3.3720224524287525
2334 3.496116203938399
2335 3.730954635623444
2336 3.7123107194637135
2337 3.4395721762627782
2338 3.5270666912929314
2339 3.45490075301434
2340 3.171822570072592
2341 3.4092853417338014
2342 3.8441223994287452
2343 3.2602400682793005
2344 3.3428649880084307
2345 3.7067772836746196
2346 3.3017087558079683
2347 3.3852311593812194
2348 3.2884182793378045
2349 3.6476155533537606
2350 3.2887554009245683
2351 3.643121083805388
2352 3.4220472589702924
2353 3.4260652129172713
2354 3.452969793997658
2355 3.4325401252202465
2356 3.2877315897145665
2357 3.279045648901809
2358 3.345607277830691
2359 3.238677045700132
2360 3.4916722053242655
2361 3.5691057037105427
2362 3.3810353966713556
2363 3.396673533874064
2364 3.370181280360753
2365 3.327362287186216
2366 3.4519789329494257
2367 3.455228508781139
2368 3.470341526901555
2369 3.48926612725476
2370 3.386993703724885
2371 3.352228952025735
2372 3.5154645632703625
2373 3.3300606681382097
2374 3.336356726510622
2375 3.386651193668297
2376 3.7563730829424467
2377 3.508779589049228
2378 3.569408271350011
2379 3.53938033339837
2380 3.627838532331923
2381 3.384349881632489
2382 3.6007359080547445
2383 3.3617914738545465
2384 3.2819036731308326
2385 3.4428639703971657
2386 3.4818421642998008
2387 3.5285457298593337
2388 3.3194874070916676
2389 3.4252496524660145
2390 3.3930495155487534
2391 3.529391864211617
2392 3.849688493533555
2393 3.4973370777027863
2394 3.2869595548624546
2395 3.37465700165919
2396 3.6383121480872846
2397 3.3604579361395213
2398 3.294849131452709
2399 3.603809860703963
2400 3.3534165325374086
2401 3.745924053269187
2402 3.587901211005776
2403 3.6413308784012646
2404 3.2496136830748363
2405 3.463159195621262
2406 3.442724142414508
2407 4.060467377329694
2408 3.5673245414926558
2409 3.31602090387711
2410 3.7290541514725506
2411 3.2662310927710148
2412 3.431891878316092
2413 3.631720468573465
2414 3.54686433881458
2415 3.4774261090362444
2416 3.7001768078372463
2417 3.462287799533371
2418 3.4634274549366153
2419 3.548436163478042
2420 3.587979852564013
2421 3.577737464954416
2422 3.9222459500342093
2423 3.6310398242729884
2424 3.300459993093319
2425 3.675047857700237
2426 3.685286809455928
2427 3.3917380716934944
2428 3.386044356897249
2429 3.3693895312670636
2430 3.6616831693595078
2431 3.8957470355862545
2432 3.2909340255338195
2433 3.3110046408382052
2434 3.3014787356378497
2435 3.4741613936161295
2436 3.3982296926023996
2437 3.2344674309962147
2438 3.48200565875264
2439 3.463237818406992
2440 3.5824378808433015
2441 3.7993684168120696
2442 3.5452217900684233
2443 3.5589588847654325
2444 3.440151042849213
2445 3.707933972586372
2446 3.4385050176303915
2447 3.278081122233277
2448 3.3863019659040186
2449 3.540049556034383
2450 3.285187163388318
2451 3.5320742987787215
2452 3.5468048848782376
2453 3.6891596558698696
2454 3.7082239077529424
2455 3.3209565590288253
2456 3.394390935903722
2457 3.461491575988043
2458 3.266679195621655
2459 3.660012672972882
2460 3.3209877584929757
2461 3.441145381489274
2462 3.407876207777157
2463 3.546827763153834
2464 3.341635905196984
2465 3.407838718051164
2466 3.604624868734676
2467 3.383709707396312
2468 3.576221169872619
2469 3.374712896129193
2470 3.678977540698222
2471 3.412247779059867
2472 3.330249492468598
2473 3.7638853999252615
2474 3.233113152234922
2475 3.3299985157180694
2476 3.7143988681338196
2477 3.4349245102982864
2478 3.3647643201876667
2479 3.5735341939661915
2480 3.732147426854686
2481 3.6507688652813957
2482 3.4319608083562447
2483 3.386298487749203
2484 3.8358982420276124
2485 3.3913149874411914
2486 3.4927284386759023
2487 3.5107154328625994
2488 3.315728439621978
2489 3.5892328618081444
2490 3.491430759029
2491 3.506407350117585
2492 3.5290100591378466
2493 3.291987685159387
2494 4.199868237342623
2495 3.415884159100254
2496 3.506204402608455
2497 3.592656074111176
2498 3.360806838351144
2499 3.581514009112006
2500 3.4460814990298516
2501 3.700185259550699
2502 3.548667221810225
2503 3.4644405185986895
2504 3.6569889580477937
2505 3.4930072543478587
2506 3.392563036830988
2507 3.3972653467863183
2508 3.421760060469925
2509 3.3583326351536087
2510 3.4314372385746768
2511 3.4597210976107493
2512 3.392449607275972
2513 3.310344709759141
2514 3.4847356676828576
2515 3.2846000912201174
2516 3.4408849295100503
2517 3.4528939231909566
2518 3.3691560363148456
2519 3.306398044082272
2520 3.4390954833531104
2521 3.23664069461229
2522 3.402505148474615
2523 3.397814085707053
2524 3.383999493885345
2525 3.43717404919385
2526 3.2495786642046034
2527 3.3478331285205902
2528 3.4060584470447504
2529 3.327400178841367
2530 3.309805749650262
2531 3.614611938741385
2532 3.536129700589185
2533 3.2421980429086985
2534 3.452229170611695
2535 3.372298277897847
2536 3.552862821660975
2537 3.3034189164777463
2538 3.407080614697034
2539 3.338827616102736
2540 3.2370014177254784
2541 3.562883924642581
2542 3.270939207056489
2543 3.3206543036967067
2544 3.844036107696593
2545 3.3483807374908
2546 3.3663586880532708
2547 3.294784806855869
2548 3.8047159997649698
2549 3.3911898939572476
2550 3.470164418066049
2551 3.821106955044513
2552 3.9574672059551403
2553 3.6446609258673193
2554 3.613344325538846
2555 3.3243799008226502
2556 3.7290473200539687
2557 3.2765182407054274
2558 3.526250925125786
2559 3.6283503948313904
2560 3.3745215753416486
2561 3.3114211774402436
2562 3.4496540045662765
2563 3.694446434094352
2564 3.6163908228866397
2565 3.687357451285255
2566 3.6031727010095063
2567 3.3629075519739993
2568 3.5664324648292456
2569 3.3791890938566254
2570 3.5952178692188563
2571 3.366862985180642
2572 3.7907189088579054
2573 3.6364125392679423
2574 3.8054604936168284
2575 3.6216795664210366
2576 3.679682841620894
2577 3.387224568311962
2578 3.3902666178186935
2579 3.326531171850713
2580 3.627811712811009
2581 3.2647066420201183
2582 3.2613081009996474
2583 3.2841860907450715
2584 3.998879688396421
2585 3.6256161599248466
2586 3.9121091073241434
2587 3.7263421216811534
2588 3.496155162867667
2589 3.4248415551965374
2590 3.556209621083963
2591 3.8829265847951233
2592 3.5591733621571886
2593 3.598349576110842
2594 3.837634924355443
2595 3.6915537910740954
2596 3.584841419509993
2597 3.637629789190687
2598 3.3556591220119083
2599 3.69920295547595
2600 3.309135321627563
2601 3.4095812375284944
2602 3.5255375820537815
2603 3.4972825114746526
2604 3.3209152209489794
2605 3.4781271251697374
2606 3.461591383834013
2607 3.6784629057577756
2608 3.698080925687765
2609 3.5472830454111377
2610 3.3233999133909387
2611 3.469400974140129
2612 3.28688199402981
2613 3.3202568252568008
2614 3.3202619503087103
2615 3.484084866685049
2616 3.6304527890048313
2617 3.516310573468536
2618 3.2114704169957435
2619 3.6492133789489687
2620 3.5439705233674705
2621 3.1422624067023137
2622 3.4388439045525327
2623 3.3453636101326776
2624 3.394983946778891
2625 3.331960063714049
2626 3.520136008951431
2627 3.4036634236720738
2628 3.4345072473369957
2629 3.411428849838446
2630 3.4040186174163662
2631 3.3366194781309595
2632 3.4832104022766743
2633 3.319173521574739
2634 3.2422356759356674
2635 3.3065663555221048
2636 3.2653504441530705
2637 3.381974991989945
2638 3.21497012526793
2639 3.5041317925271236
2640 3.341570945570442
2641 3.422634205361833
2642 3.36824883812231
2643 3.4068461875789025
2644 3.3308103816577024
2645 3.2507734789214138
2646 3.5618864096180336
2647 3.61650716468354
2648 3.2707092306269137
2649 3.5749335372501947
2650 3.2981867069226114
2651 3.319161011603286
2652 3.388351445661692
2653 3.32449818291067
2654 3.402444085124974
2655 3.264916818655957
2656 3.6775259536284453
2657 3.3394716729207286
2658 3.4830761837716504
2659 3.4006589537043292
2660 3.3694498882168173
2661 3.6075478374036507
2662 3.6210172577773787
2663 3.5579332581927345
2664 3.2188903127915296
2665 3.394207086589085
2666 3.5373822024124575
2667 3.561430429091536
2668 3.6536317589453025
2669 3.5861094840319203
2670 3.440534360237752
2671 3.392128174842263
2672 3.5569572030214687
2673 3.725574921536162
2674 3.446498498719148
2675 3.595189800807048
2676 3.3067375383901423
2677 3.3035171446248803
2678 3.467402276149411
2679 3.3599370911514623
2680 3.5112911280735295
2681 3.263788115876423
2682 3.3323245520208804
2683 3.5435640320466884
2684 3.63515596165005
2685 3.455128386041862
2686 3.248960221563494
2687 3.671583191303422
2688 3.5567603796903726
2689 3.401235098956902
2690 3.4329011484083973
2691 3.618708484030077
2692 3.5627747360745032
2693 3.687738076471003
2694 3.3026957816328038
2695 3.4005285206310174
2696 3.6538021605020377
2697 3.540329683568532
2698 3.642946270874088
2699 3.348510569393563
2700 3.63205557369024
2701 3.578347836933663
2702 3.4628952052142097
2703 3.6983388845658065
2704 3.551545095477336
2705 3.562371822346146
2706 3.504612227011442
2707 3.359156263981818
2708 3.651952236831034
2709 3.6142779280060777
2710 3.478794933783235
2711 3.5411883841465053
2712 3.5819585475872566
2713 3.2461734394554713
2714 3.511926652614638
2715 3.7310612151930647
2716 3.349482995315234
2717 3.754461221419069
2718 3.6562805161338905
2719 3.3685169728934174
2720 3.5298795145664483
2721 3.516108372733125
2722 3.2760773882548913
2723 3.5413754549702037
2724 3.6817623925771006
2725 3.469681257237236
2726 3.387683813136612
2727 3.3082650100512176
2728 3.254428896527956
2729 3.5421517781703415
2730 3.4306197082178365
2731 3.685747084507458
2732 3.329576992608493
2733 3.5289176937806492
2734 3.390834376910651
2735 3.4203733352017975
2736 3.516995216798249
2737 3.585061685548464
2738 3.4756711532376268
2739 3.2998184292586266
2740 3.4851943037051387
2741 3.4498769507239477
2742 3.4876654737029957
2743 3.455404159082914
2744 3.44456825657347
2745 3.550717959998682
2746 3.6136782302588255
2747 3.456160937198241
2748 3.3379599038614
2749 3.4234929251842208
2750 3.5988049747217197
2751 3.3952343034286128
2752 3.566871350143995
2753 3.407444495135463
2754 3.555553046237124
2755 3.6758308407606144
2756 3.8557178997783974
2757 3.7890414931518315
2758 3.760080243503174
2759 3.4000196883791425
2760 3.6321667088979184
2761 3.7483962857236737
2762 3.659813424005898
2763 3.707271574319369
2764 3.573548605179144
2765 3.6692322347514934
2766 3.553003898542252
2767 3.4183711417024805
2768 3.4496798759845997
2769 3.602241998868796
2770 3.849377694046841
2771 3.5526187994645193
2772 3.6510568096058056
2773 3.4780595473314317
2774 3.4352555828068105
2775 3.5334929591005966
2776 3.427431196676037
2777 3.499454232715879
2778 3.935879841346222
2779 3.259997489204128
2780 3.8178798745136797
2781 3.4650389809088447
2782 3.7905817861450153
2783 3.3687754172556117
2784 3.5339633699568083
2785 3.4954571341688916
2786 3.624367688849895
2787 3.6467708078091743
2788 3.4397250032480167
2789 3.8236763161624427
2790 3.38483643167889
2791 3.9677087219406704
2792 3.6690935129164695
2793 3.3971682681978312
2794 3.5300111225992423
2795 3.625373977327193
2796 3.4783455810470247
2797 3.8211196055032204
2798 3.551203420771985
2799 3.413199827336994
2800 3.6203664579840247
2801 3.9793271160917505
2802 3.600851488729238
2803 3.326508168591376
2804 3.241415181086161
2805 3.577186817085461
2806 3.623961015537147
2807 3.6575630795394893
2808 3.5893973412291214
2809 3.3921206656710536
2810 3.41021456943541
2811 3.5071445452492727
2812 3.6569230777642576
2813 3.5623870786001497
2814 3.4352647053682213
2815 3.487511983592118
2816 3.390781189920447
2817 3.3471716351797904
2818 3.562334075147116
2819 3.637562052872023
2820 3.689707916970222
2821 3.5966957602710563
2822 3.595300989811187
2823 3.445414309299003
2824 3.5716314583522286
2825 3.745860351405469
2826 3.4469293064287476
2827 3.498743285749375
2828 3.461077618432395
2829 3.3110337171412305
2830 3.3633266721250337
2831 3.479387511925768
2832 3.3721109700508243
2833 3.5316545405372812
2834 4.061816973315955
2835 3.853068660169414
2836 3.734878510625023
2837 3.556909429327128
2838 3.4661739998545187
2839 3.4421351101053737
2840 3.305955593453049
2841 3.547280885803284
2842 3.5392102145061424
2843 3.276490885140923
2844 3.276466609134496
2845 3.3029254871427725
2846 3.5271391164105927
2847 3.30684774380085
2848 3.596095187129314
2849 3.4616328088776402
2850 3.5415046843445657
2851 3.6734211861725248
2852 3.331879207819473
2853 3.4729169480347535
2854 3.439327045201954
2855 3.7135892352811166
2856 3.7119734523813057
2857 3.477918337162422
2858 3.578378811323342
2859 3.4478329183936385
2860 3.4094923319456094
2861 3.593784586025206
2862 3.378046892096048
2863 3.381614485920833
2864 3.5602901108605596
2865 3.669870410467036
2866 3.4720613411813255
2867 3.409474404999757
2868 3.748050534861766
2869 3.689087619309896
2870 3.486406653689646
2871 3.4442787034542275
2872 3.453328769277288
2873 3.4253712310587177
2874 3.385780253633585
2875 3.4924005946943604
2876 3.5840288596569327
2877 3.615857075761161
2878 3.5840213047945078
2879 3.560087154327024
2880 3.683254724441039
2881 3.365691940696269
2882 3.7911546953196935
2883 3.591341986691029
2884 3.7141753707544627
2885 3.6735300230100636
2886 3.4436679664734773
2887 3.332912051067637
2888 3.7091493206827577
2889 3.5927498080355424
2890 3.3336388134896078
2891 3.679332481894553
2892 3.4686880402348472
2893 3.615262715075243
2894 3.328347867167353
2895 3.522907901593381
2896 3.4012317728099477
2897 3.357121614217677
2898 3.3068373266389695
2899 3.5860115251916507
2900 3.462555923255296
2901 3.4238010663434206
2902 3.421279322756233
2903 3.3755735105440454
2904 3.5139899923563864
2905 3.507939770332442
2906 3.544498019312158
2907 3.4205556539496635
2908 3.408301631337348
2909 3.30485506632041
2910 3.4362908743507994
2911 3.574111142808299
2912 3.407297084919022
2913 3.737333064251842
2914 3.4168772118487776
2915 3.5623752160092605
2916 3.5240522849466704
2917 3.601341644880064
2918 3.318625656806628
2919 3.513686903619815
2920 3.6620705816564856
2921 3.45613126742015
2922 3.6155658034263065
2923 3.304944294180431
2924 3.389426951932604
2925 3.4326932266136874
2926 4.209164029984437
2927 3.8307466594176507
2928 3.7580868397432314
2929 3.6780045524644613
2930 3.629946436646583
2931 3.6188455730934894
2932 3.433074383735954
2933 3.597117795122493
2934 3.6214332729807657
2935 3.730401250141284
2936 3.6199027742780663
2937 3.4663999470074005
2938 3.485476687750781
2939 3.475102603497424
2940 3.6149606874511266
2941 3.3654233552047375
2942 3.387316638062204
2943 3.3428615728362687
2944 3.663136816469949
2945 3.4622830063260914
2946 3.3487921240301177
2947 3.5979203375440907
2948 3.6276677188386017
2949 3.2529632950616176
2950 3.455113879808813
2951 3.5010815499620316
2952 3.5483369870705777
2953 3.625072302774223
2954 3.56650370323958
2955 3.6960118139889913
2956 3.5480004105600433
2957 3.8268018358756963
2958 3.467041450429256
2959 3.6363291828518367
2960 3.6234351550267943
2961 3.3347791058922414
2962 3.4459529357618277
2963 3.5616501069022464
2964 3.8164245501159644
2965 3.4562076529253707
2966 3.4849473506096658
2967 3.3045498446000985
2968 3.504860231559485
2969 3.3089626474645457
2970 3.344627752329226
2971 3.2723035155583275
2972 3.3489389211311797
2973 3.3290477433905044
2974 3.627006189039556
2975 3.5158475175981994
2976 3.6272366130623266
2977 3.4410995414852166
2978 3.355406130101969
2979 3.7438547204129513
2980 3.1636683914106345
2981 3.557301333207394
2982 3.620112218579627
2983 3.2671281948298185
2984 3.575271281091354
2985 3.861502706307985
2986 3.6528399896158197
2987 3.7534477332053373
2988 3.837161222865531
2989 3.5168492177683537
2990 3.437825021145343
2991 3.6155033757222346
2992 3.6696830808960437
2993 3.677397887960703
2994 3.740508981160483
2995 3.378572981940389
2996 3.4654682019619076
2997 3.4408421765004924
2998 3.683014618074782
2999 3.6339415075491073
3000 3.3565486968128697
3001 3.797521699117842
3002 3.7096922029163983
3003 3.5666476463425254
3004 3.5225943325566162
3005 3.471215970683293
3006 3.7773102291539136
3007 3.4461011177501946
3008 3.756949349047594
3009 3.8068749589804876
3010 3.5559563857575056
3011 3.3571051430852954
3012 3.5156577542365217
3013 3.336885219822439
3014 3.6422822810987587
3015 3.4285696809505275
3016 3.5541847519748364
3017 3.4591223449770476
3018 3.8401047068746004
3019 3.4254941149237044
3020 3.688835068487677
3021 3.6441165414289536
3022 3.5867647686669413
3023 3.378271300991882
3024 3.733280942823452
3025 3.436993405732052
3026 3.5086755327780583
3027 3.5175005706182785
3028 3.512092500230724
3029 3.794056037523115
3030 3.6910565181612087
3031 3.353293738726753
3032 3.6029645213051555
3033 3.3342910721042474
3034 3.2960733308523733
3035 3.424758779347178
3036 3.4064882327999215
3037 3.2902292183785686
3038 3.602381329012806
3039 3.5106488940772604
3040 3.461169861954922
3041 3.380351286290762
3042 3.4015076516967855
3043 3.5155131088779994
3044 3.4773595852991637
3045 3.4222450835456573
3046 3.466263391927827
3047 3.671654915903624
3048 3.521586698574605
3049 3.575903680838329
3050 3.672211402414513
3051 3.65567936410751
3052 3.689615314381281
3053 3.669314617261098
3054 3.593032783992864
3055 3.3493770472989897
3056 3.390584751141576
3057 3.587746609480892
3058 3.7128353501333553
3059 3.551855592726038
3060 3.7106965830652876
3061 3.5187028477187248
3062 3.6848922011335454
3063 3.4518480490905707
3064 3.470318986082117
3065 3.4758989894382144
3066 3.373966745942104
3067 3.406917818601679
3068 3.5912909094287477
3069 3.5966606238989436
3070 3.6421637170508054
3071 3.820277423725503
3072 3.4374150737875095
3073 3.6300189060189414
3074 3.3328192632563045
3075 3.648029522741888
3076 3.503392999668895
3077 3.3976321965505125
3078 3.3222108278335214
3079 3.841585847772266
3080 3.49147464873777
3081 3.4771817726365417
3082 3.358196182891328
3083 3.3903005443390257
3084 3.3621179274412354
3085 3.5205497444564355
3086 3.4191895336887574
3087 3.40136522347315
3088 3.3041663636052157
3089 3.7323039863288177
3090 3.459590106150117
3091 3.5035056154843467
3092 3.6985812803955347
3093 3.4504227271984256
3094 3.353790069110976
3095 3.3682202666598733
3096 3.3354472338750916
3097 3.406417273676015
3098 3.3632255102445177
3099 3.3915052820102995
3100 3.7398074059410615
3101 3.5753254944894364
3102 3.4386682720596906
3103 3.5996933576631522
3104 3.290617448507211
3105 3.4885376010651252
3106 3.330231117157431
3107 3.8513522115396994
3108 3.394853321619383
3109 3.3277179897212457
3110 3.422166684188191
3111 3.417709101715653
3112 3.972041117968298
3113 3.3440708943369586
3114 3.318198787130996
3115 3.330957791824251
3116 3.2077095290356956
3117 3.418395971811751
3118 3.518159476502312
3119 3.212134710502958
3120 3.342559332853993
3121 3.595565080842965
3122 3.4579820743820906
3123 3.5930916111482567
3124 3.4414421143342926
3125 3.650155176838329
3126 3.4755129144833457
3127 3.345066440021281
3128 3.6835382012209985
3129 3.2831797112842973
3130 3.3969404066337687
3131 3.494364861815817
3132 3.517735117541921
3133 3.5173463756622803
3134 3.4848140510693533
3135 3.6670717310878658
3136 3.7518230324494697
3137 3.313797863081448
3138 3.7335769221970687
3139 3.3918335534893775
3140 3.6721699827705097
3141 3.485440806744821
3142 3.3857839345322707
3143 3.477022801352629
3144 3.641921348538196
3145 3.613048906640752
3146 3.2832942515403896
3147 3.3750970420484916
3148 3.3964721898675427
3149 3.31272981656772
3150 3.5221709190894863
3151 3.255739105457218
3152 3.4032459092226612
3153 3.597768165997355
3154 3.6105772181373452
3155 3.599565964771895
3156 3.3568217544236334
3157 3.5949935538699807
3158 3.4035490269182427
3159 3.738808629898974
3160 3.5430636070343646
3161 3.4910233486857534
3162 3.671804655423574
3163 3.7279107738290205
3164 3.7880794973557053
3165 3.5082558516754463
3166 3.470503512349444
3167 3.8330973610804047
3168 4.021806851876284
3169 3.4590456969970833
3170 3.6301773354434705
3171 3.8581655151092127
3172 3.441756474621374
3173 3.349959872974632
3174 3.610872679616895
3175 3.6650881240474464
3176 3.66884000569141
3177 3.634678643413177
3178 3.6129043025831895
3179 3.4505906035476737
3180 3.5842831466871794
3181 3.5752720567171665
3182 3.464336482015632
3183 3.3193818459143833
3184 3.4166635953236244
3185 3.5209383805295107
3186 3.8142279606839087
3187 3.5789547557752415
3188 3.611762097807822
3189 3.715734609046708
3190 3.628657230028444
3191 3.6260354664438132
3192 3.6442394456014857
3193 3.2160889264851473
3194 3.9765301133114126
3195 3.5903388854859113
3196 3.484327680212214
3197 3.288313072565465
3198 3.511297674106746
3199 3.8714830529208077
3200 3.4498153852733973
3201 3.582320287809415
3202 3.6868757674932575
3203 3.6743350416018625
3204 3.6215029993777534
3205 3.7571576506430895
3206 3.5934573574461357
3207 3.9427589660178834
3208 3.5470562741047975
3209 3.6407378745450347
3210 3.2571870116791746
3211 4.028266593556976
3212 3.641210454259429
3213 3.267582694114379
3214 3.499057484276995
3215 3.6197143272295866
3216 3.3474425130969707
3217 3.548683159633392
3218 3.6480007871625006
3219 3.4102638272296155
3220 3.59826099060302
3221 3.5568610654093575
3222 3.906090793336851
3223 3.3835150908801284
3224 3.4108321707080758
3225 3.431810472341483
3226 3.4773299782149185
3227 3.5568621903675357
3228 3.93423507928167
3229 3.4719741818742302
3230 3.641997922592665
3231 3.6676488800748097
3232 3.623193310744235
3233 3.3627477838811224
3234 3.508649570902905
3235 3.7342890392928325
3236 3.5611596364895597
3237 3.4018006663062375
3238 3.6752161304518203
3239 3.2606516578115934
3240 3.494513127940643
3241 3.699383578551492
3242 3.565527068677976
3243 3.432719173944872
3244 4.027531557098961
3245 3.8239687768656223
3246 3.9919990038569493
3247 3.5484414987856265
3248 3.6238212132376035
3249 3.339103032508771
3250 3.89236434885571
3251 3.4454957900156313
3252 3.4979070527747202
3253 3.46792315148498
3254 3.497155605108373
3255 3.7325896642576555
3256 3.8328909586002626
3257 3.6044443787352467
3258 3.830375705636521
3259 3.300289469957867
3260 3.3062023841121624
3261 3.636849288422657
3262 3.756659827360079
3263 3.8347712190013716
3264 3.32538498514917
3265 3.5142853183559177
3266 3.2403631118022376
3267 3.8767992414702306
3268 3.3410667240753495
3269 3.8175522830515893
3270 3.7232208809806964
3271 3.3838627372286303
3272 3.6244224493364037
3273 3.813808919382507
3274 3.549515959691265
3275 3.9034216299545945
3276 3.475529068613731
3277 3.5508646983012215
3278 3.432402506894607
3279 3.5004843315152283
3280 3.601641141699049
3281 3.579820512353664
3282 3.628285111166165
3283 3.4851531084817453
3284 3.687968848058579
3285 3.4281197055757566
3286 3.4117629143250197
3287 3.5870995813136926
3288 3.385022686931083
3289 3.421829743441182
3290 3.59184594023677
3291 3.3368858820623624
3292 3.241883763476184
3293 3.5147131353271583
3294 3.3288621922138657
3295 3.2056676484494075
3296 3.5916355898277286
3297 3.3872979931666736
3298 3.3484027067424686
3299 3.5000247806322102
3300 3.373966467247418
3301 3.2481653495638247
3302 3.4562576319864453
3303 3.5207995693087386
3304 3.852711773657091
3305 3.412052716419647
3306 3.356121314410422
3307 3.384093874790859
3308 3.3875928493276444
3309 3.6656348315614635
3310 3.5198592750911764
3311 3.576026015142831
3312 3.735784733570667
3313 3.5614914210095123
3314 3.421219006399613
3315 3.6978457396219366
3316 3.5048821765672504
3317 3.515126744961256
3318 3.25490632005312
3319 3.236651786753599
3320 3.439771047887982
3321 3.414890698180232
3322 3.498809202304261
3323 3.4428654736815156
3324 3.641533217353166
3325 3.2718291197817524
3326 3.469268758123591
3327 3.5664689813341424
3328 3.3603471293275966
3329 3.520262116347643
3330 3.5043241161450163
3331 3.333830520072986
3332 3.3956022085377775
3333 3.2609996723532
3334 3.829104513509876
3335 3.6389869761352416
3336 3.324264117424783
3337 3.5462678410870447
3338 3.6517766765882294
3339 3.5847148915066103
3340 3.624071733070839
3341 3.3666379862945788
3342 3.408333494843175
3343 3.3502241314457413
3344 3.5849659780065326
3345 3.4879162107574317
3346 3.3640448910731715
3347 3.399101969805858
3348 3.680928193488071
3349 3.7504493578664397
3350 3.4676300918887555
3351 3.647195830830068
3352 3.5380020210170944
3353 3.5080459985209367
3354 3.546439447097331
3355 3.7877800143791847
3356 3.801718986164188
3357 3.568233199104268
3358 3.777522645945188
3359 3.665600689832707
3360 3.3821223451630047
3361 3.918342201245875
3362 3.6389220181711845
3363 3.5649511144862944
3364 3.7376385304119757
3365 3.1854197894295084
3366 3.595790863824996
3367 3.417395349757872
3368 3.4141048673737733
3369 3.4682875449713517
3370 3.515790015394542
3371 3.505932030116503
3372 3.427262069436573
3373 3.4824975858478595
3374 3.3889629336193083
3375 3.5715994706038354
3376 3.469923620029426
3377 3.365938332413757
3378 3.715517959267726
3379 3.428242345883444
3380 3.4579186076504334
3381 3.349019715320049
3382 3.44989172947952
3383 3.517394402286231
3384 3.463417497869835
3385 3.5484688853008692
3386 3.4242202810116114
3387 3.5090544896616933
3388 3.2923937548713855
3389 3.492079113400739
3390 3.863201830848052
3391 3.5948734469312025
3392 3.5806834238235163
3393 3.493757335633492
3394 3.5258327682293307
3395 3.3617102015131977
3396 3.4094902909868154
3397 3.837989700763359
3398 3.5538583259100958
3399 3.8500177013048265
3400 3.3918260948667545
3401 3.6066705874788374
3402 3.612788724704493
3403 3.6391137808210066
3404 3.5438108850962426
3405 3.747845405892296
3406 3.4207127266885817
3407 3.582380730935276
3408 3.549832025930531
3409 3.2157648002574026
3410 3.5918680202141298
3411 3.4228919060537355
3412 3.4848837760348164
3413 3.566972249408194
3414 3.354458938359336
3415 3.2401935314804806
3416 3.520665905651162
3417 3.5285345463209623
3418 3.4875031090079434
3419 3.419301038026056
3420 3.4604615812835453
3421 3.6348751242460424
3422 3.573045058118014
3423 3.4822219560190457
3424 3.584110488934002
3425 3.5952604861876716
3426 3.4680837126238275
3427 3.5230728636887
3428 3.628729650635865
3429 3.7034690212112253
3430 3.4284360214964176
3431 3.493467833860388
3432 3.5172066193207256
3433 3.329911493654343
3434 3.4630015679217045
3435 3.6271046330968306
3436 3.5677778686335766
3437 3.460242108846376
3438 3.251783301777512
3439 3.649757324668686
3440 3.3449901604797403
3441 3.3308443556660365
3442 3.30934942292215
3443 3.376518438492324
3444 3.4132504856474433
3445 3.2181491137743667
3446 3.3574217799444166
3447 3.563738627175617
3448 3.3163586937149887
3449 3.3727547389045873
3450 3.405763549197601
3451 3.4092689208307316
3452 3.5412261819062953
3453 3.3786227199119794
3454 3.536400761148578
3455 3.5957051966813207
3456 3.411093289663348
3457 3.4979944607609497
3458 3.405291517908222
3459 3.5768225303682586
3460 3.624898518957116
3461 3.5992545758182226
3462 3.4257403301538827
3463 3.325557172168277
3464 3.3734120046428013
3465 3.831807740073738
3466 3.4161390442341935
3467 3.5010990360722616
3468 3.6352764210859054
3469 3.7984591193705266
3470 3.8489369629714156
3471 3.4446211088079313
3472 3.464210291844563
3473 3.3776556736560144
3474 3.318851538584609
3475 3.4066529536646852
3476 3.318742922401072
3477 3.289549552499648
3478 3.360827767926752
3479 3.271190025256719
3480 3.5795735127673765
3481 3.4837038093992394
3482 3.4591277869525747
3483 3.535381223704279
3484 3.605771394799329
3485 3.678459539694763
3486 3.32619730880165
3487 3.6642380289721475
3488 3.268532530375996
3489 3.392103290292608
3490 3.4689433712453757
3491 3.482784128114163
3492 3.5986980566016458
3493 3.545471739795951
3494 3.6730205532945224
3495 3.378114020443839
3496 3.509113392944162
3497 3.52593948022832
3498 3.3966661213416547
3499 3.397679080157138
3500 3.602472633657234
3501 3.798463257913239
3502 3.346718262514693
3503 3.588540058833627
3504 3.2887565672738
3505 3.5964726578628756
3506 3.4202504438985106
3507 3.480294078578397
3508 3.504044454244189
3509 3.4037002072337486
3510 3.5867094123269463
3511 3.412125872457383
3512 3.3309314396833307
3513 3.3717718762945608
3514 3.457721705887787
3515 3.520750282355412
3516 3.3616189884988894
3517 3.610317548777858
3518 3.3784673509337986
3519 3.6074160037463545
3520 3.420849713927667
3521 3.497373461888263
3522 3.491756001456752
3523 3.7397838505046463
3524 3.649997461607782
3525 3.392255443218012
3526 3.465275372239991
3527 3.6048247408982586
3528 3.580330500384976
3529 3.46469067515896
3530 3.3990377772714395
3531 3.656243120360434
3532 3.4354217030182395
3533 3.4112997448047007
3534 3.3873061294952027
3535 3.310623890028883
3536 3.6772998042766876
3537 3.469376027903873
3538 3.7486109796214055
3539 3.481317986122087
3540 3.435292795830035
3541 3.40889755842985
3542 3.663867339205782
3543 3.5630544514184574
3544 3.4915195891284694
3545 3.7203949887422367
3546 3.275687253330044
3547 3.528052681538779
3548 3.375475985053789
3549 3.588953824169625
3550 3.319480824758096
3551 3.399462065545677
3552 3.5990050789662713
3553 3.250911291768802
3554 3.332448694300383
3555 3.3204432158239316
3556 3.511618555308369
3557 3.4037457293413853
3558 3.4654949175774203
3559 3.309046213820933
3560 3.3468487566641008
3561 3.23962415612754
3562 3.4637192255477696
3563 3.3094677280514846
3564 3.412823876410643
3565 3.6202909777608205
3566 3.5071560778688844
3567 3.4099332573128835
3568 3.334015610833549
3569 3.564113439195504
3570 3.3953730039510934
3571 3.360638694274747
3572 3.7908494850198795
3573 3.5863385658183122
3574 3.1810188228224545
3575 3.4163385633868324
3576 3.32920782332426
3577 3.6134252836624294
3578 3.321144584104498
3579 3.353814495107028
3580 3.454280615624088
3581 3.3203411131784724
3582 3.2236013104119032
3583 3.419857347831394
3584 3.3624519246209394
3585 3.3474459401045658
3586 3.5556974773509493
3587 3.431485713298852
3588 3.3023487195509027
3589 3.606713676520399
3590 3.512483801522262
3591 3.6615022397542365
3592 3.49203989054905
3593 3.4656926144931206
3594 3.368474359589836
3595 3.521121617991118
3596 3.4777290308809894
3597 3.413860892340145
3598 3.4069361142664953
3599 3.528936498918184
3600 3.746366272345054
3601 3.535647047016975
3602 3.389016394462745
3603 3.457510161433547
3604 3.286289680110928
3605 3.214693563020112
3606 3.5119488385331996
3607 3.1843186050379617
3608 3.684698772245311
3609 3.381044051260459
3610 3.2726217509646687
3611 3.342285294199211
3612 3.4179869462198376
3613 3.411864813525797
3614 3.4135000869702385
3615 3.324314154580332
3616 3.7058300893308185
3617 3.250226774878765
3618 3.529802519546393
3619 3.4457145189762346
3620 3.2777551538007437
3621 3.431050448857786
3622 3.264999178868607
3623 3.44559296502178
3624 3.530350725851154
3625 3.621420290263052
3626 3.590854450739209
3627 3.603465417339598
3628 3.574158864652803
3629 3.86277516021932
3630 3.4305020737293423
3631 3.3421326126308517
3632 3.414870217137348
3633 3.580895415905387
3634 3.6063694696976905
3635 3.5615523625212577
3636 3.4401423902828774
3637 3.372479327146076
3638 3.4329771468009826
3639 3.490588463517881
3640 3.5248366956068
3641 3.732927076398447
3642 3.51230792011674
3643 3.800180958222471
3644 3.6432364202630994
3645 3.6099254519888104
3646 3.5919766122230103
3647 3.6381264754679945
3648 3.774027665699209
3649 3.665715229683507
3650 3.6719721530740013
3651 3.342283606402206
3652 3.7442278638725046
3653 3.315419524913476
3654 3.3067186410906886
3655 3.333514531109756
3656 3.396879753301929
3657 3.5524366407710546
3658 3.358287111576463
3659 3.45781052887885
3660 3.4273090685142216
3661 3.2921782233577743
3662 3.4522699239790695
3663 3.3785078378092805
3664 3.496335135856541
3665 3.5204918328731085
3666 3.64181836784626
3667 3.490244003151807
3668 3.474903959004263
3669 3.5017064196673977
3670 3.4601154374428447
3671 3.3109715774770283
3672 3.57497088238951
3673 3.2708622680485253
3674 3.5619616246649937
3675 3.6703668212661076
3676 3.3685945856225272
3677 3.3322666948390127
3678 3.3911354156369677
3679 3.281809743051625
3680 3.380799896694874
3681 3.3441316303325483
3682 3.315113664958942
3683 3.572338939802128
3684 3.511388004613164
3685 3.534085153413432
3686 3.5542048213376876
3687 3.376138286031425
3688 3.5554220721484646
3689 3.575799292994851
3690 3.2300942887735573
3691 3.257540797021776
3692 3.53752377881862
3693 3.2581977348503033
3694 3.6233350261211656
3695 3.3891535356653706
3696 3.5873575523910044
3697 3.5478720718249663
3698 3.587575591115873
3699 3.43700708251672
3700 3.5968448681812237
3701 3.4950145977142286
3702 3.2996478831779794
3703 3.7081055496286894
3704 3.458959294731986
3705 3.738737263116409
3706 3.348922707499506
3707 3.2931184507597924
3708 3.6263918898148617
3709 3.8074632927481837
3710 3.493076215610885
3711 3.3149092764806087
3712 3.462208290603706
3713 3.6838297473187946
3714 3.6342319975339823
3715 3.660576501752324
3716 3.4015954538722775
3717 3.3373793375583722
3718 3.3867461363361944
3719 3.5061304576266297
3720 3.585311222073538
3721 3.384500958629108
3722 3.6679229523730514
3723 3.302884639729813
3724 3.36189148641728
3725 3.5603793553019685
3726 3.474970515684019
3727 3.4636877935624604
3728 3.38639171102766
3729 3.3415132621341845
3730 3.2539206103810345
3731 3.5853965005417985
3732 3.425147995138625
3733 3.541172942657956
3734 3.4008268642487467
3735 3.3318939587966665
3736 3.469825475670336
3737 3.3705701311540497
3738 3.3821574702238584
3739 3.6072773285961413
3740 3.6062810315210756
3741 3.6573648625037003
3742 3.624351207123023
3743 3.5371708678392424
3744 3.529541616142286
3745 3.2836203438986167
3746 3.720079847275268
3747 3.624134272194192
3748 3.619200581294629
3749 3.429079165009444
3750 3.4759231207377224
3751 3.4479906640734357
3752 3.456074905325134
3753 3.4137757917247464
3754 3.5432224269882693
3755 3.83035831638412
3756 3.838444470916931
3757 3.5318654284149336
3758 3.7067529705203426
3759 3.7939521946757218
3760 3.6673507939965013
3761 3.7822902168039203
3762 3.458776366099263
3763 3.9026437425034683
3764 3.6647935352042293
3765 3.745391722340585
3766 3.5898015097280975
3767 3.7966529053730826
3768 3.6550806466006813
3769 3.9212701727649693
3770 3.7990283876631077
3771 3.8021445156046365
3772 3.902838064459239
3773 3.563235860136467
3774 3.85410015141064
3775 4.103960678272395
3776 3.51058296078714
3777 3.312433124883226
3778 3.18082662461375
3779 3.7682763133999857
3780 3.6217946688311295
3781 3.4511743496618115
3782 3.4864438728784446
3783 3.5897231007255335
3784 3.660590874266399
3785 3.5400310664622308
3786 3.6367125635927544
3787 3.575109534779381
3788 3.735187561817843
3789 3.2405689377721103
3790 3.3080329810714777
3791 3.665524880600948
3792 3.4858973899259635
3793 3.363814173372789
3794 3.4270522249453523
3795 3.5418845797553695
3796 3.3737378167218544
3797 3.29383789579739
3798 3.518886238094273
3799 3.363827480076479
3800 3.3611179777869036
3801 3.297122939826124
3802 3.4313040766372103
3803 3.4840051484402834
3804 3.5644402411134184
3805 3.265767289585709
3806 3.304936998782444
3807 3.323620381412319
3808 3.420849434187523
3809 3.5932369848534274
3810 3.3772940863742944
3811 3.44736358017222
3812 3.4134827064620334
3813 3.5629327382336635
3814 3.6465952383558142
3815 3.4392136049364304
3816 3.3010183281310397
3817 3.2440629819730544
3818 3.674399348941693
3819 3.443231432972823
3820 3.5586796998867105
3821 3.5038300318767153
3822 3.283223496795385
3823 3.511071580367777
3824 3.4425277759637307
3825 3.3811589716961694
3826 3.456108510631048
3827 3.3977634950535505
3828 3.394994657455029
3829 3.706039435678707
3830 3.5015341105560456
3831 3.618074792627274
3832 3.3208965004987854
3833 3.4581843066310434
3834 3.630953544623889
3835 3.372874032469497
3836 3.558670045749264
3837 3.332275574848502
3838 3.874868056083269
3839 3.336903954629013
3840 3.179042877778186
3841 3.5912460595678724
3842 3.546497638612296
3843 3.554773248406066
3844 3.683142575997249
3845 3.4776499936666947
3846 3.329522309396551
3847 3.446857231478333
3848 3.589639556982974
3849 3.6755354538309977
3850 3.3856481315894946
3851 3.2271381751008192
3852 3.5821584251684175
3853 3.6024477416954475
3854 3.397491925682218
3855 3.423223730620377
3856 3.4315254271207034
3857 3.606616132003841
3858 3.1442760840804813
3859 3.688368656926723
3860 3.7065499644343225
3861 3.4253225160939342
3862 3.2707233042820922
3863 3.4610375656055
3864 3.4316856112981866
3865 3.54003074072428
3866 3.3723042939403216
3867 3.2772564685042176
3868 3.8284099665075035
3869 3.3899872032663314
3870 3.2831666408747764
3871 3.44749830226879
3872 3.7373398826793434
3873 3.276536734118116
3874 3.3732348354420356
3875 3.7302172204551587
3876 3.392167553346553
3877 3.745646777579645
3878 3.523903946053852
3879 3.626695881104008
3880 3.4894882202127637
3881 3.395399445037858
3882 3.3972147567331437
3883 3.3809442234044176
3884 3.4236321155498897
3885 3.413704005843899
3886 3.3192488915309153
3887 3.186809020651561
3888 3.352216225692697
3889 3.48191153225668
3890 3.263850345456274
3891 3.4795381156380936
3892 3.4198046520284766
3893 3.503733751359922
3894 3.4947528746122907
3895 3.2783639822703403
3896 3.507438742712574
3897 3.8065785065246134
3898 3.300091332702665
3899 3.449074323762319
3900 3.372876159121048
3901 3.650994093817571
3902 3.444394908315517
3903 3.3005476415671837
3904 3.588276045908764
3905 3.3898855595761033
3906 3.7799859237674087
3907 3.3122684881605475
3908 3.6279372892544894
3909 3.5819140477045917
3910 3.448960165094489
3911 3.6086104649476676
3912 3.6674001574599195
3913 3.543190017371541
3914 3.4552133005681847
3915 3.539562060083768
3916 3.529487585921416
3917 3.3987854564608018
3918 3.4003314015742214
3919 3.505776204277789
3920 3.6067945404252866
3921 3.3685634280773322
3922 3.5326833282757546
3923 3.614516009893947
3924 3.5727408362118207
3925 3.6661659547411474
3926 3.496082552497465
3927 3.479010737534376
3928 3.2134438998490693
3929 3.5944195505974568
3930 3.5689315638558443
3931 3.2993707031510353
3932 3.6228645540337334
3933 3.2197242295653417
3934 3.3465780027539656
3935 3.3639598923432925
3936 3.5583036408488553
3937 3.527380922525837
3938 3.28301054959255
3939 3.3742894357048767
3940 3.393213595915184
3941 3.4361319752062083
3942 3.2899278273563897
3943 3.467777665131867
3944 3.3863954592324594
3945 3.5166731433665532
3946 3.5556880537030877
3947 3.289982873589909
3948 3.4883953263885608
3949 3.31328413059503
3950 3.550909645860806
3951 3.5383482412558522
3952 3.427527486495616
3953 3.595726160454169
3954 3.5972990041834665
3955 3.593942007963556
3956 3.6826020074343226
3957 3.2981802395642967
3958 3.492156408069057
3959 3.415881328970831
3960 3.5398879745762963
3961 3.586201893283638
3962 3.5305977994392728
3963 3.564647150915974
3964 3.5089303546274278
3965 3.465008560681812
3966 3.4063337732745755
3967 3.5438010573749086
3968 3.3445580275005207
3969 3.586021449997568
3970 3.512159356485382
3971 3.50959549400204
3972 3.614775258773213
3973 3.385702195417287
3974 3.6548776312186093
3975 3.770123921461068
3976 3.6833341276858786
3977 3.4079977395713614
3978 3.467432107631789
3979 3.5007118582865893
3980 3.3223126164113626
3981 3.328339635942165
3982 3.5368256255051658
3983 3.251240810834025
3984 3.5295637502995127
3985 3.458749048101899
3986 3.59025620839708
3987 3.731320516921485
3988 3.532204369705448
3989 3.637695328873776
3990 3.570639344273528
3991 3.5833368832599017
3992 3.5349974762997354
3993 3.5982608901658657
3994 3.53680753701068
3995 3.34403707599585
3996 3.482840279598538
3997 3.6150994327266908
3998 3.4265101418099926
3999 3.8517875615856547
4000 3.6091196246446464
4001 3.5578370968780626
4002 3.296365808775466
4003 3.397283603712353
4004 3.5875228869943294
4005 3.4549979989622397
4006 3.548517316464241
4007 3.5248244812401075
4008 3.624359628937018
4009 3.503740664997362
4010 3.5564304410153587
4011 3.56532328303218
4012 3.313950366691667
4013 3.3264760323401372
4014 3.4605252836511147
4015 3.4220192197765398
4016 3.54944793689879
4017 3.394507167498936
4018 3.4487730716841543
4019 3.247408368120859
4020 3.7551996874797773
4021 3.6245967003547674
4022 3.612114286460709
4023 3.578685718388226
4024 3.449873793297054
4025 3.4197851518904634
4026 3.426535692119286
4027 3.433120786567643
4028 3.6081511039493033
4029 3.4580271461646124
4030 3.355796127038151
4031 3.365924964277577
4032 3.272063886609837
4033 3.4699051738531033
4034 3.5972369864259566
4035 3.4204010221479995
4036 3.290288001476874
4037 3.347074973381098
4038 3.594021912736798
4039 3.415341689105763
4040 3.385467091096055
4041 3.818927270089134
4042 3.3270315308663974
4043 3.4595101512068407
4044 3.3621671244224105
4045 3.4693589200693693
4046 3.462715729162927
4047 3.2614958244292063
4048 3.5535422583833864
4049 3.501960562719746
4050 3.3010687232954865
4051 3.221192160522799
4052 3.511286263817792
4053 3.8533433306591496
4054 3.618104594541913
4055 3.4313142752975447
4056 3.4023814424516736
4057 3.4144747388977774
4058 3.5081928199383285
4059 3.351425840492058
4060 3.616985183798544
4061 3.5636618117126213
4062 3.2955036489352727
4063 3.779560679825738
4064 3.5556180667170585
4065 3.3824621504830956
4066 3.6653365819621926
4067 3.32608467806911
4068 3.4977624121381137
4069 3.50331515596143
4070 3.649483487489687
4071 3.44096617383651
4072 3.2539952870573403
4073 3.4771788461351902
4074 3.3509397774357375
4075 3.4314695394105765
4076 3.3711771032605014
4077 3.4396405326306656
4078 3.358070106865133
4079 3.446786395146413
4080 3.344053775498803
4081 3.401701249038058
4082 3.75870960682616
4083 3.4113496747331578
4084 3.3704955526184657
4085 3.372171556296809
4086 3.3430069684657506
4087 3.4726037006270722
4088 3.494537111414593
4089 3.436032481852228
4090 3.6726187607035894
4091 3.5837563865980244
4092 3.891698521724042
4093 3.6399832518249347
4094 3.4969162339572937
4095 3.485921249268942
4096 3.7579330795175823
4097 3.4175465527253306
4098 3.5182225003075915
4099 3.419856022463632
4100 3.406134253891072
4101 3.5659933387721896
4102 3.601127291488823
4103 3.2927100482744844
4104 3.8935982214517475
4105 3.6267840460948513
4106 3.5650755654872595
4107 3.6663999908195324
4108 3.5384701925247337
4109 3.571863507896766
4110 3.5565024487099857
4111 3.2093921129143057
4112 3.660682280564959
4113 3.5194410629046793
4114 3.3648234618314294
4115 3.4670644944917735
4116 3.688255183448949
4117 3.497061361750918
4118 3.447966269795129
4119 3.402260224144726
4120 3.3743014470494175
4121 3.531200396412611
4122 3.405955232657398
4123 3.5905945910957855
4124 3.473076236197901
4125 3.5793188388248667
4126 3.5370443964057463
4127 3.4420997375353637
4128 3.445749350668617
4129 3.349256555030061
4130 3.3438326501461577
4131 3.653857833116808
4132 3.4076708409566225
4133 3.5323727807810616
4134 3.564146012295398
4135 3.462277878450783
4136 3.377013562341938
4137 3.437049738387966
4138 3.3523674444068043
4139 3.3776565003996546
4140 3.3593539236374124
4141 3.512308149854193
4142 3.3670988844260643
4143 3.5455380338816873
4144 3.4037480503607584
4145 3.4513464848660114
4146 3.4082800835238944
4147 3.497848427131224
4148 3.3828695065485013
4149 3.4350093197716225
4150 3.2514340441628105
4151 3.368578954717119
4152 3.388131108621005
4153 3.4143746480526525
4154 3.7351473840759044
4155 3.475631946752326
4156 3.488177251975614
4157 3.6013316469149794
4158 3.712623116329773
4159 3.4612836032022547
4160 3.411250057974796
4161 3.298901646557457
4162 3.378845181404628
4163 3.4106236599077793
4164 3.6624047413728116
4165 3.576933135838302
4166 3.244181476682849
4167 3.3561949604248915
4168 3.7626787018938797
4169 3.578324203775343
4170 3.3641047031683176
4171 3.2428051359551353
4172 3.4166480180284404
4173 3.462898687004837
4174 3.340270037068688
4175 3.6060893937049676
4176 3.5015970408577832
4177 3.3870514558184266
4178 3.247736917995594
4179 3.418344497266271
4180 3.496075803773884
4181 3.3370690973101858
4182 3.4985867422377033
4183 3.258501657231263
4184 3.7521221666749494
4185 3.50504936553405
4186 3.743358797025369
4187 3.5207094799304985
4188 3.4096324546519012
4189 3.44847316465698
4190 3.431238556883853
4191 3.5068157245935105
4192 3.5794142362212393
4193 3.5041307174035885
4194 3.2598701620301123
4195 3.4795092534599776
4196 3.363648036952098
4197 3.4955622172476364
4198 3.5010187309807987
4199 3.510011564915785
4200 3.5729593477517474
4201 3.5064226589463017
4202 3.5869022365415084
4203 3.3776160934916697
4204 3.4785268835937053
4205 3.6450487090197266
4206 3.309520351593793
4207 3.3177627261183695
4208 3.322382947338407
4209 3.36421270673062
4210 3.5191088399923873
4211 3.4829468221571735
4212 3.310808822440566
4213 3.4484360684852158
4214 3.3169788039255272
4215 3.4886599655912596
4216 3.2774435334055045
4217 3.3599957625284813
4218 3.5428241474640103
4219 3.491752672035011
4220 3.1406862169146765
4221 3.320963975125164
4222 3.667339971308649
4223 3.652386229843844
4224 3.4649090180694784
4225 3.761921085980508
4226 3.3816609722833544
4227 3.525412522590951
4228 3.6719249590796297
4229 3.5327241370003946
4230 3.5090721383985777
4231 3.6875864128506395
4232 3.3924186162446412
4233 3.6634554949298748
4234 3.2880841207026927
4235 3.5624073911145695
4236 3.833755115674168
4237 3.5167158725111443
4238 3.3441087267187912
4239 3.4270317422321614
4240 3.607798376903853
4241 3.392674761364964
4242 3.802954343656383
4243 3.690628239083065
4244 3.463350221143418
4245 3.5423264763125504
4246 3.6093681953663324
4247 3.76507683999441
4248 3.352722701428298
4249 3.4532251422768594
4250 3.645481763362546
4251 3.4240980383406705
4252 3.6945087968933588
4253 3.494594964725958
4254 3.475165523043991
4255 3.5529427157274074
4256 3.375378723454014
4257 3.3138420809508755
4258 3.523172123957606
4259 3.445161434093878
4260 3.4868088785037905
4261 3.4777511595597055
4262 3.427876734835197
4263 3.4624955357975575
4264 3.3283913907339238
4265 3.5835496088024867
4266 3.584735119113508
4267 3.517269084697038
4268 3.4393108755572617
4269 3.5357011859398244
4270 3.58156330386459
4271 3.325346785328334
4272 3.3572654990415094
4273 3.4411973554064965
4274 3.4706288877908955
4275 3.3476674740300916
4276 3.3966774361370806
4277 3.453938792970568
4278 3.694383274263233
4279 3.3652794328201687
4280 3.3842093670881472
4281 3.555255881453177
4282 3.5797842954116446
4283 3.600879768021439
4284 3.400049964158841
4285 3.566252972495621
4286 3.381191764286216
4287 3.505704541672749
4288 3.4773032815697813
4289 3.5427529122608843
4290 3.4141388889159807
4291 3.3500658035168422
4292 3.5063498935997073
4293 3.434881809443757
4294 3.543684065719645
4295 3.4025494634882225
4296 3.2153363207755064
4297 3.2813865534669593
4298 3.4463947953952774
4299 3.428618390431787
4300 3.488939411456155
4301 3.3159723445252602
4302 3.2297300342302075
4303 3.4129111458064525
4304 3.3182181346834874
4305 3.6518637433093373
4306 3.5473741399092673
4307 3.3417469800151833
4308 3.3928316147500444
4309 3.475336925471062
4310 3.528952313926254
4311 3.2690908084970047
4312 3.286723121030431
4313 3.548648567621643
4314 3.3729752713919696
4315 3.5497592408089704
4316 3.6009007992336466
4317 3.396924191770396
4318 3.4331670523793543
4319 3.296053638430202
4320 3.6224547978865083
4321 3.6573222026684893
4322 3.5542010964457678
4323 3.4580518246074408
4324 3.324218875403239
4325 3.618582095776309
4326 3.3879801715549234
4327 3.592854879132406
4328 3.446973804647715
4329 3.621074459044303
4330 3.609151737257802
4331 3.5565610564059664
4332 3.7349305251719054
4333 3.2343874947823044
4334 3.5114569937642868
4335 3.408721918013848
4336 3.389600734407514
4337 3.4750823332582836
4338 3.4593163323923304
4339 3.3015855650292143
4340 3.7023987024358957
4341 3.477292499060743
4342 3.288000913929028
4343 3.390967960298758
4344 3.570385190998882
4345 3.2708103798961616
4346 3.4104521657699753
4347 3.337708290690709
4348 3.5917965392970648
4349 3.3530115340424977
4350 3.3315952283794705
4351 3.7372054024298382
4352 3.4925822814997654
4353 3.3119483111111236
4354 3.572028682166991
4355 3.5374823805105624
4356 3.9289246139242895
4357 3.489890927549954
4358 3.8839994129953292
4359 3.6421805617092358
4360 3.9246438093288187
4361 3.4003884035324146
4362 3.4515537914691445
4363 3.625194905116492
4364 3.6265362058128154
4365 3.733705941597009
4366 3.4014570039885554
4367 3.3123546291884822
4368 3.3664853092373965
4369 3.454529272056717
4370 3.8621784174956417
4371 3.8008756975592823
4372 3.5548373756904614
4373 3.4199481692195737
4374 3.4139005663707285
4375 3.5018071967482824
4376 3.702947779653841
4377 3.3822155881841836
4378 3.5034288616699802
4379 3.6704865321119593
4380 3.478448459865482
4381 3.910213854255592
4382 3.4841821426834794
4383 3.805792120667137
4384 3.748364102468277
4385 3.3310571995793783
4386 3.4860386536288224
4387 3.8504963850499183
4388 3.569050456470676
4389 3.83529573815421
4390 3.4972515222362106
4391 3.22980372694643
4392 3.482475066180029
4393 3.4631698185297672
4394 3.4522048572029678
4395 3.6294997076860036
4396 3.5886708863454944
4397 3.675679467389147
4398 3.5861881422046347
4399 3.4565264385146697
4400 3.4003436034586696
4401 3.4425945479648434
4402 3.907370334240292
4403 3.7222939569755984
4404 3.944731541855707
4405 3.7565276344998186
4406 3.555596736705235
4407 3.4783230682063646
4408 3.55388333002537
4409 3.8299116686352015
4410 3.3329917424929634
4411 3.6567160505386846
4412 3.554846251617537
4413 3.462401984838146
4414 3.4848325911619376
4415 3.748185130638339
4416 3.4095018175996294
4417 3.77774068567774
4418 3.6234375580205174
4419 3.5373779799279004
4420 3.3612784823922235
4421 3.3621084626398874
4422 3.3477956445653714
4423 3.6640592535650662
4424 3.306908278166168
4425 3.535812660217884
4426 3.5022069990698323
4427 3.4253947245799305
4428 3.3973284184019503
4429 3.205531125974401
4430 3.5513983059919685
4431 3.579846187660058
4432 3.5358753291105707
4433 3.333214293199411
4434 3.4401278212290243
4435 3.5057803966471686
4436 3.3868779804957962
4437 3.552040357336818
4438 3.526743992153306
4439 3.5711846184087217
4440 3.4124586553892464
4441 3.5503920290960287
4442 3.414051778656427
4443 3.5573442194842064
4444 3.347269223949582
4445 3.2958933036150784
4446 3.8215634304403934
4447 3.568508863700069
4448 3.438457433558408
4449 3.520293068862321
4450 3.4057598336426977
4451 3.621177228949255
4452 3.4112142267002037
4453 3.6548946506386626
4454 3.518059348803378
4455 3.406197015374081
4456 3.6611522311706928
4457 3.5720365504928204
4458 3.5941702946501617
4459 3.7635869858627866
4460 3.7428344884003457
4461 3.6234145669759728
4462 3.684253839246952
4463 3.7245074580735245
4464 3.347903854611273
4465 3.3417517127350527
4466 3.5416572469178615
4467 3.6598516498102565
4468 3.5046186140973807
4469 3.359764427144304
4470 3.592645412313301
4471 3.634528722440935
4472 3.62464033899565
4473 3.8557861784286844
4474 3.29927153365909
4475 3.488601074580414
4476 3.754202549063224
4477 3.283456110254015
4478 3.377213755347954
4479 3.4430371610108175
4480 3.5100389856114993
4481 3.453266956885038
4482 3.5817710223010497
4483 3.2584128328881663
4484 3.7364994792518926
4485 3.6926086588892337
4486 3.4427502121328755
4487 3.623502760631489
4488 3.661919537399145
4489 3.5125161777626532
4490 3.5631885425829917
4491 3.580458391902932
4492 3.72253642513777
4493 3.644040954235944
4494 3.39558234999602
4495 3.7781188628891313
4496 3.514630234965207
4497 3.5562589233314594
4498 3.6949238953773325
4499 3.4514513475757873
4500 3.4799661532930486
4501 3.758422563590132
4502 3.6302007789467816
4503 3.771745907750709
4504 3.7807736592824637
4505 3.922714492669093
4506 3.6400782635695257
4507 3.7552155762776622
4508 3.744048834899964
4509 3.606977571833585
4510 3.6964018041114786
4511 3.3426302776828396
4512 3.516052741227198
4513 3.614242058770127
4514 3.331840693494924
4515 3.9019772573912683
4516 3.5256656243807423
4517 3.770846929695155
4518 3.4710182144596664
4519 3.4409961735566443
4520 3.519656101257987
4521 3.685892811052641
4522 3.4540827297470016
4523 3.3880795821064895
4524 3.5827024518333093
4525 3.465580230916521
4526 3.535930634546646
4527 3.431879371416309
4528 3.5326189259605565
4529 3.808786259901188
4530 3.715611388182707
4531 3.766734869753089
4532 3.625798782646412
4533 3.3770404548348396
4534 3.8782195822757894
4535 3.717133854986821
4536 3.5767021589608237
4537 3.640167225035543
4538 3.793449285463527
4539 3.7767620296891544
4540 3.8201058112502913
4541 3.803106631315975
4542 3.795945376989821
4543 3.9548423301816076
4544 3.765579658104156
4545 3.6341532870289828
4546 3.6843397625040626
4547 3.586976058319168
4548 3.9703756376772525
4549 3.7608732647221195
4550 3.6476822707922563
4551 3.685020837375611
4552 3.516762934445107
4553 3.5718376421154185
4554 3.477803413885299
4555 3.4207586890818664
4556 3.5340631388507755
4557 3.5777815511546742
4558 3.9071769036142205
4559 3.8734604121223497
4560 3.8624010737800747
4561 3.662231972462335
4562 3.711498371639624
4563 3.557434113919377
4564 3.5147998467418664
4565 3.2692090652203696
4566 3.6766731652649893
4567 3.5271989984667464
4568 3.600191259961499
4569 3.3088005644789704
4570 3.730172229918491
4571 3.7562699670805424
4572 3.757813415234882
4573 3.649650025936421
4574 3.617632314163016
4575 3.6023575922594295
4576 3.703750157742845
4577 3.914499868161815
4578 3.5602604553414854
4579 3.687394714789947
4580 3.504726274152614
4581 3.511144757085151
4582 3.831395512173172
4583 3.5322688217346228
4584 3.480759226369512
4585 3.540593225658003
4586 3.4873336671102044
4587 3.574157590568588
4588 3.454246192090551
4589 3.45937278006929
4590 3.5259866011131873
4591 3.311009807332724
4592 3.406858545063453
4593 3.3654491777657314
4594 3.4895027202375903
4595 3.456964085811211
4596 3.630786919399702
4597 3.215093227918577
4598 3.4646029343144384
4599 3.7056216520991008
4600 3.4815299500564487
4601 3.5290721532885656
4602 3.5332831304006795
4603 3.428239345383899
4604 3.4355716692208924
4605 3.4656822385842254
4606 3.445640107449169
4607 3.4506809596340204
4608 3.4170245956950502
4609 3.5619942708783885
4610 3.607620676141663
4611 3.4191772697406044
4612 3.6146137317745346
4613 3.499339594634125
4614 3.3421219439849104
4615 3.5219534309697913
4616 3.226824717152493
4617 3.5910818430152074
4618 3.3553410736413496
4619 3.560133085962404
4620 3.440887201276653
4621 3.836680852508083
4622 3.4317190561202415
4623 3.476524852341241
4624 3.4313336437253437
4625 3.656375528588279
4626 3.5790043427057174
4627 3.560067661139108
4628 3.5479959419622675
4629 3.6714884948329813
4630 3.312656893108658
4631 3.3493679394003597
4632 3.7346550395332745
4633 3.5449009648215393
4634 3.5411687706006045
4635 3.719828212306714
4636 3.372758451454296
4637 3.6992215210530284
4638 3.6482916926893365
4639 3.758601598162131
4640 3.6302707859438477
4641 3.8786247298845704
4642 3.6533286960510627
4643 3.5923282895471877
4644 3.5760701366521057
4645 3.5290919435419155
4646 3.6305345010847745
4647 3.7402476667786106
4648 3.5534991129090976
4649 3.937935065167134
4650 3.7396685359408814
4651 3.6409256446558764
4652 3.5528273754098123
4653 3.618965368518964
4654 3.5811325641919263
4655 3.5106129654343774
4656 3.5347879632946806
4657 3.6993823944770727
4658 3.6268172171068382
4659 3.8633976774824283
4660 4.024426029795252
4661 3.312835144211972
4662 3.5080896248411064
4663 3.67050763558241
4664 3.6020321725579287
4665 3.2097358096185165
4666 3.6251751898690756
4667 3.7433202759652633
4668 3.6947384512360024
4669 3.949315318749383
4670 3.4678457504625744
4671 3.641101620182085
4672 3.4728030743922798
4673 3.4153779357486505
4674 3.5032464178081324
4675 3.526279549059884
4676 3.74848830634832
4677 3.9548748887464473
4678 3.570102191014673
4679 3.4273551039640604
4680 3.7175689876689075
4681 3.676451430487798
4682 3.8276645560329574
4683 3.6632794015049113
4684 3.81514834768067
4685 3.510816121399665
4686 3.397010424075928
4687 3.48001241377526
4688 3.5303328960485865
4689 3.3149168441887333
4690 3.575662298304452
4691 3.4943422317297235
4692 3.423631672046379
4693 3.6226763852923605
4694 3.3130465316596815
4695 3.5990245711848927
4696 3.610650039954715
4697 3.75750805583597
4698 3.4324170546846107
4699 3.5700838514209265
4700 3.6249343619222896
4701 3.5355442457487327
4702 3.639147421176879
4703 3.3136750088237448
4704 3.676603625072806
4705 3.3640120785377627
4706 3.53741331160127
4707 3.4510100364981953
4708 3.62678586413774
4709 3.4077795182675916
4710 3.5285138838380896
4711 3.32594929577632
4712 3.684066883508621
4713 3.4604180498774886
4714 3.7402836561462816
4715 3.6224357691416462
4716 3.579330229302599
4717 3.624986341394592
4718 3.5479640854717442
4719 3.603235222145211
4720 3.459617761088527
4721 3.4495685994951577
4722 3.4584394106201315
4723 3.3418015605420957
4724 3.510894919956819
4725 3.6723262124577825
4726 3.598303456865217
4727 3.4314248191458785
4728 3.3748413617158906
4729 3.5348436799480094
4730 3.6869370696801984
4731 3.622861513109341
4732 3.720158131554006
4733 3.9812698386449945
4734 3.2692576273085545
4735 3.406018917540144
4736 3.823467756939726
4737 3.9087478852936917
4738 3.495545341748779
4739 3.855404645585128
4740 3.63789250756539
4741 3.513134231579253
4742 3.3384925974889916
4743 3.4727084185448063
4744 3.694985100722346
4745 3.646686885152445
4746 3.62072416538762
4747 3.31560964050677
4748 3.270857868740111
4749 3.356458521185665
4750 3.4344651734463776
4751 3.7424992376528774
4752 3.596022119136877
4753 3.2980934996691023
4754 3.582762444223205
4755 3.375243618027629
4756 3.4062169515067344
4757 3.74759018234822
4758 3.5348192652911123
4759 3.6005230066573137
4760 3.529887832187757
4761 3.3458264241371114
4762 3.5832453271359928
4763 3.4964805004100534
4764 3.690140507810493
4765 3.599559890714312
4766 3.3600435731708087
4767 3.3996825940874738
4768 3.4849445574152123
4769 3.3306937822357736
4770 3.2068649485643648
4771 3.4080357953290337
4772 3.411277036512736
4773 3.6184360879093234
4774 3.5336450695541686
4775 3.279342686951228
4776 3.6805214317247197
4777 3.357330822475571
4778 3.3142526376463874
4779 3.4962813109577207
4780 3.454076610458243
4781 3.4054370463464707
4782 3.3248402527551804
4783 3.3640782712995514
4784 3.323631027032789
4785 3.6428212609998787
4786 3.3669196724914485
4787 3.414429651832014
4788 3.3984091268145633
4789 3.5133279041707666
4790 3.2921039202757867
4791 3.4209471518746963
4792 3.3170148005121303
4793 3.7442233701610275
4794 3.783822106548963
4795 3.301697916392915
4796 3.8420641557511166
4797 3.5260740927774137
4798 3.695776243846579
4799 3.4808777194804965
4800 3.3320956492598968
4801 3.4789996925632263
4802 3.373985604825296
4803 3.4500554566198476
4804 3.4971400878286207
4805 3.421587246960725
4806 3.530555233273423
4807 3.4895156010270707
4808 3.659265182345685
4809 3.6440819907763697
4810 3.3537620587745645
4811 3.695706163473552
4812 3.665723228486427
4813 3.6285680864821597
4814 3.5694992404792134
4815 3.5809705011194835
4816 3.6009258407434057
4817 3.5946594506429284
4818 3.7673737691418854
4819 3.394254177403163
4820 3.8095345428805567
4821 3.3794124321241914
4822 3.503953731722925
4823 3.5853183908341117
4824 3.55259807779674
4825 3.5571446073784143
4826 3.5535422251284223
4827 3.773518964267809
4828 3.487367652246817
4829 3.368788885707959
4830 3.2675145940388606
4831 3.6855446327597714
4832 3.5431866314438287
4833 3.6872085072971674
4834 3.4837399796341817
4835 3.545090218801493
4836 3.5193331423221834
4837 3.6489594020799574
4838 3.243836428789178
4839 3.352282822202247
4840 3.798464724391274
4841 3.54449321475208
4842 3.3310219803234973
4843 3.429437896364099
4844 3.5201890636930075
4845 3.7053398094333705
4846 3.4515719376251495
4847 3.615482919005634
4848 3.792638122522461
4849 3.4306039863721383
4850 3.4451884105069692
4851 3.706813962158147
4852 3.993017622498288
4853 3.7186376268153514
4854 3.365431086056345
4855 3.488391042315604
4856 3.5627926519711868
4857 3.826600776041025
4858 3.430751804347137
4859 3.6282280222454477
4860 3.5563619516691487
4861 3.493383197633197
4862 3.623027073970238
4863 3.4197345408286073
4864 3.813207515535475
4865 3.5530296490392708
4866 3.7625554624880295
4867 3.582264481599717
4868 3.3663617046811027
4869 3.4791869825235526
4870 3.746983765944895
4871 3.501630979521061
4872 3.5466145921958647
4873 3.581196489512547
4874 3.587228876047187
4875 3.450344760231323
4876 3.51660190975748
4877 3.465356345658646
4878 3.6176837840899982
4879 3.3413686876165456
4880 3.3245492633670666
4881 3.637784691872683
4882 3.6267522240670456
4883 3.382374155569359
4884 3.6082348646628066
4885 3.4494147877109094
4886 3.4034085449223284
4887 3.5052028258702195
4888 3.4943846274704216
4889 3.692364203327145
4890 3.6696445977090755
4891 3.417148705556089
4892 3.7242497725398125
4893 3.4811655075600645
4894 3.532150112910249
4895 3.495611127894326
4896 3.675200035644989
4897 3.314215332616085
4898 3.914011535436111
4899 3.8717789528266593
4900 3.836630210637668
4901 3.6560065602748066
4902 3.5781805130270588
4903 3.6077338580753286
4904 3.5496041601943067
4905 3.622683357814683
4906 3.7249711737677136
4907 3.380356298093852
4908 3.6458961227804294
4909 3.324735531282916
4910 3.7647829309464025
4911 3.6032575825947397
4912 3.6305126008942885
4913 3.5807679491968933
4914 3.5557264470485164
4915 3.3152477601741754
4916 3.799865455500084
4917 3.8699770232566415
4918 3.594423361308928
4919 3.555168248426829
4920 3.6604261715425026
4921 3.5770109525705913
4922 3.489287145391233
4923 3.696375209500709
4924 3.358486448298485
4925 3.307935610870789
4926 3.752656614491222
4927 3.6329616023297926
4928 3.900371786550995
4929 3.2983727962075173
4930 3.7043137901793046
4931 3.6571566386182033
4932 3.273075035070038
4933 3.4657448098815657
4934 3.544617122132795
4935 3.6428185336247205
4936 3.987609735043747
4937 3.4883262610729893
4938 3.5054135773358093
4939 3.5712060454594345
4940 3.340235187917003
4941 3.4486276137717993
4942 4.008616917366551
4943 3.8108160971114216
4944 3.452970089109396
4945 3.4983615294558774
4946 3.3464877895714507
4947 3.4010553480878523
4948 3.6177754503819894
4949 3.585992322879771
4950 3.546402249687828
4951 3.488091872021055
4952 3.486570432797343
4953 3.4848388954096867
4954 3.6961729401896948
4955 3.6630043435672373
4956 3.6811670373291157
4957 3.488042332803295
4958 3.348116684451359
4959 3.5996970619869186
4960 3.3975074852885414
4961 3.6688179265559526
4962 3.3446278509734753
4963 3.454910336530669
4964 3.6347708314077445
4965 3.578159268934116
4966 3.6433943999425784
4967 3.4939110280868237
4968 3.547711789897745
4969 3.613753226761822
4970 3.3936555945951663
4971 3.599434503065933
4972 3.4217608861455875
4973 3.703398683721476
4974 3.509613924081632
4975 3.347395539729223
4976 3.351260696659866
4977 3.4401703719297947
4978 3.661909471554929
4979 3.4089300495536135
4980 3.6194249347015486
4981 3.4992813647088643
4982 3.6144070321290043
4983 3.400261252108436
4984 3.5188479552187184
4985 3.449841456452404
4986 3.4689181065555252
4987 3.760149602536521
4988 3.5190909734464917
4989 3.494733044006205
4990 3.5274786665380438
4991 3.3287567955944466
4992 3.2328839542215273
4993 3.6381010990445377
4994 3.3319302053888946
4995 3.570815708119418
4996 3.7201874477773615
4997 3.4726023977313534
4998 3.4788118493709366
4999 3.480494075335587
5000 3.462633082911658
5001 11.17011644862673
5002 10.359302919931388
5003 11.906505703813568
5004 9.829885179397747
5005 6.661284425450183
5006 7.243709679965344
5007 5.313016465731175
5008 5.5547576197324755
5009 5.560956470279513
5010 3.826712980010806
5011 3.564542856014871
5012 3.6945846065092174
5013 3.4678991371836894
5014 3.6398567217168067
5015 3.925637898801663
5016 3.667254829370882
5017 3.818518295151479
5018 3.5158205237574847
5019 3.7452554621242538
5020 3.7891066965000504
5021 3.5678498846524787
5022 3.3365896597152624
5023 3.763329241070481
5024 3.672435710657608
5025 3.498267025507374
5026 3.685882895346324
5027 3.5817473016732935
5028 3.907052821531672
5029 3.4569847423886872
5030 3.720146154641504
5031 3.7913825200145146
5032 3.6383434795011547
5033 3.430575294294207
5034 3.594760745222881
5035 3.53455984648418
5036 3.769657120464368
5037 3.546185683390826
5038 3.4427384244266097
5039 3.5499904290579445
5040 3.870324467602274
5041 3.4812726927435547
5042 3.7877625915356306
5043 3.579273218614661
5044 3.420348167732007
5045 3.4319171448301278
5046 3.397327141216049
5047 3.6308465921668627
5048 3.280046105625834
5049 3.363682484914363
5050 3.555333927809168
5051 3.7112124457688496
5052 3.4852655505695687
5053 3.5167572394211777
5054 3.350171016379038
5055 3.4059271556261925
5056 3.386234634868365
5057 3.7948476382693825
5058 3.4805775304400024
5059 3.322456898111188
5060 3.5416503302472644
5061 3.550670764430034
5062 3.550092769109606
5063 3.7238908351726354
5064 3.7499682552415217
5065 3.3964620126959675
5066 3.9975014310481747
5067 3.368946401964465
5068 3.581195910071847
5069 3.573970449373425
5070 3.697579194465754
5071 3.668029838369316
5072 3.783146653342348
5073 3.403817940601814
5074 3.512507896616762
5075 3.3224867615241016
5076 3.353648308573323
5077 3.3924885936467803
5078 3.7683409817716575
5079 3.5461766459631128
5080 3.488575638576038
5081 3.481644143849263
5082 3.5650383715999214
5083 3.625829061432001
5084 3.873457987780045
5085 3.3990279472951483
5086 3.3718176152482013
5087 3.5778338942498564
5088 3.367843591145967
5089 3.8202281123337256
5090 3.4089579084300214
5091 3.6193582803677757
5092 3.60418585771913
5093 3.5623212054533404
5094 3.5899299667960376
5095 3.355169162211078
5096 3.2813202805753536
5097 3.641656396586248
5098 3.3450195539878003
5099 3.6708404719570202
5100 3.6165879042307445
5101 3.42502694149221
5102 3.616199841705949
5103 3.7647895557209097
5104 3.531413829395169
5105 3.3865637934798736
5106 3.4349463535118616
5107 3.7335080250012034
5108 3.569819290788416
5109 3.6867713994639373
5110 3.8538337864462795
5111 3.7676233483378407
5112 3.612878509271224
5113 3.9259231285378986
5114 3.3320162574400665
5115 3.595117289202736
5116 3.5003533890560488
5117 3.4665857732145673
5118 3.8049476693357773
5119 3.8438492898818737
5120 3.5207385394824997
5121 3.9120102280423152
5122 3.6940894823939563
5123 3.4778461122077426
5124 3.493145922937182
5125 3.458763759180717
5126 3.7398328309429276
5127 3.801679220337962
5128 3.827016633056687
5129 3.468898913829357
5130 3.844605933514525
5131 3.7993853311718833
5132 3.3311946493157825
5133 3.9366639469466795
5134 3.456860609574271
5135 3.3636122908519566
5136 3.477034883908086
5137 3.5715123301303002
5138 3.5768540156589097
5139 3.493657779883579
5140 3.354481326398552
5141 3.6283831510575393
5142 3.688962371287684
5143 3.5445243303184553
5144 3.7136344981475897
5145 3.661774468566133
5146 3.5488637425197838
5147 3.55108986916527
5148 3.5570233520356354
5149 3.6703290193204636
5150 3.477210734146537
5151 3.4500188913370478
5152 3.6416749836364626
5153 3.64990903080168
5154 3.6164330074240096
5155 3.751366718646677
5156 3.4169376756798364
5157 3.857846969343148
5158 3.3887639622748935
5159 3.3357407077563503
5160 3.5078334149652837
5161 3.447101984662479
5162 3.390986092296526
5163 3.7296239678483376
5164 3.3983877887258718
5165 3.906459932310599
5166 3.800414330278361
5167 3.5388504433992964
5168 3.7539736266980626
5169 3.274733831308084
5170 3.462368996558611
5171 3.927445600806853
5172 3.7190202447418996
5173 3.5630924138406233
5174 3.8586432430198463
5175 3.2797177173741363
5176 3.358778668090743
5177 3.435351890610259
5178 3.7382009270055745
5179 3.296203296258858
5180 3.6259230565206755
5181 3.4872602109692443
5182 3.8139550210683795
5183 3.578870585664696
5184 4.042538935726311
5185 3.554340505660131
5186 3.477800121698297
5187 3.4857997255506494
5188 3.404128337260983
5189 3.303600535987449
5190 3.511978086332883
5191 3.8606491451082046
5192 3.581665921821101
5193 3.738585600035986
5194 3.595229198816728
5195 3.567661847057467
5196 3.939330328242203
5197 3.5776789982525385
5198 3.909796814330805
5199 4.025945980571872
5200 3.808067422145402
5201 3.9356616269706515
5202 3.821635445662733
5203 3.5294991333450056
5204 3.652257742453315
5205 3.801388150351323
5206 3.6582778736724
5207 3.4921768312986856
5208 3.8117499953418807
5209 3.746981483054305
5210 3.4901232373154256
5211 3.409009294583601
5212 3.63467299858889
5213 3.604642065756561
5214 3.5604778037563354
5215 3.3504455584944934
5216 3.645695772287894
5217 3.4820797134519346
5218 3.529139829979354
5219 3.5087703626958415
5220 3.442977224607843
5221 3.6012935946304854
5222 3.662520754310913
5223 3.5723245619925006
5224 3.5669927592404074
5225 3.5763261456852584
5226 3.397971107362996
5227 3.4293554373399844
5228 4.830302617143317
5229 3.495769335172264
5230 3.5738092026231714
5231 3.706244258279607
5232 3.7436119658985683
5233 3.4442073909573248
5234 3.3429459857400103
5235 3.6598894609048043
5236 3.440158420912221
5237 3.5005391367392917
5238 3.636888491435046
5239 3.7563868188102116
5240 3.492722813704147
5241 3.828477608848161
5242 3.6099976721765823
5243 3.7889587456701066
5244 3.55299010358119
5245 3.683622457071102
5246 3.783633771434037
5247 3.5720693034272215
5248 3.6534607538070767
5249 3.60507590892972
5250 3.420030777676242
5251 3.432562818883072
5252 3.5499601228114797
5253 3.424370116625132
5254 3.2938147750375664
5255 3.4392002085362394
5256 3.777966728415574
5257 3.2561533621265886
5258 3.3986541232576846
5259 3.4979236895653854
5260 3.6978518294126523
5261 3.4358192760524164
5262 3.6692229770181357
5263 3.3976115547753625
5264 3.4011717601443445
5265 3.4784346662640404
5266 3.491489301420113
5267 3.4060390491636996
5268 3.315735878404563
5269 3.4163190617896326
5270 3.352917003030913
5271 3.7312104133838617
5272 3.4716606663337224
5273 3.5446034060435547
5274 3.5684047118090616
5275 3.7076575492614605
5276 3.4661541050449847
5277 3.438249650609057
5278 3.6026519390251504
5279 3.752300926385956
5280 3.4756250062431873
5281 3.7734603204106434
5282 3.6561953113667487
5283 3.364137640587547
5284 3.5324314406065884
5285 3.7801535177411467
5286 3.481292093440281
5287 3.4140432750116005
5288 3.4002328878457218
5289 3.6405999036135457
5290 3.4043632482870185
5291 3.3866162202356636
5292 3.5584644096581672
5293 3.6299532062941324
5294 3.4918233638859197
5295 3.470521467639163
5296 3.378564975349283
5297 3.479858417546552
5298 3.669069369373179
5299 3.33235953154808
5300 3.693827302630386
5301 3.416469707535486
5302 3.523780713053478
5303 3.3423482752324887
5304 3.3177091419767524
5305 3.555686590075801
5306 3.7650731884057165
5307 3.480930481815931
5308 3.730919170741118
5309 3.339947389062146
5310 3.800359791758032
5311 3.4353849312844185
5312 3.625497677672381
5313 3.900625827334573
5314 3.896204816684233
5315 3.6343630114255863
5316 3.8048789363091315
5317 3.7254152823032927
5318 3.387375246228216
5319 3.745192994567164
5320 3.8758795156258694
5321 3.6625169433688063
5322 3.390470436899453
5323 3.960031325892055
5324 3.7600096005440338
5325 3.6802477638200095
5326 3.9141674950256973
5327 3.3801679429497775
5328 3.8731339631488892
5329 3.85278903891389
5330 3.9703388230610264
5331 3.478457567903638
5332 4.060095003571001
5333 3.8230061889430247
5334 3.613359585379467
5335 3.3484951146376774
5336 3.769395148885516
5337 3.3011308157354797
5338 3.7861998197736964
5339 3.580818574356454
5340 3.8217523087549377
5341 3.302188310147093
5342 3.799936667967162
5343 3.9212558127047386
5344 3.7785422849643777
5345 4.0353170368714
5346 3.579343634048342
5347 3.625761905434501
5348 3.2310102419184106
5349 4.0542035352630625
5350 3.578846959141369
5351 3.9437324193595558
5352 3.98454837622377
5353 3.6170827491374284
5354 3.271966601869917
5355 3.650746805293783
5356 3.4559899270351275
5357 3.5449546175578166
5358 3.297125847480772
5359 3.9108148371089433
5360 3.896938671316981
5361 3.5304920373492035
5362 4.007907328111087
5363 3.8674771756201656
5364 3.6766194809526462
5365 3.913629725580257
5366 3.9707445843006535
5367 3.9224835910981684
5368 3.52282360880672
5369 3.2609273755942514
5370 3.496502267843366
5371 3.7788123477399926
5372 3.545820597986923
5373 3.927359946891515
5374 4.316304608801386
5375 3.7283293190996525
5376 3.8779177057101526
5377 3.7588986528349473
5378 3.504514898125248
5379 3.9026300420126954
5380 3.528028015130468
5381 3.3788084860229075
5382 3.3937251747088304
5383 3.5329878770891727
5384 3.4095508152508396
5385 3.8210131601013044
5386 3.3428041680652663
5387 3.3643932696204066
5388 3.9247055871586456
5389 3.613267228267813
5390 3.6813203593345456
5391 3.4671581971113747
5392 3.5549312405676616
5393 3.9010676645814195
5394 3.713557077148907
5395 3.789349764623449
5396 3.3064962275752174
5397 3.6374934470243834
5398 3.328405551072473
5399 3.7810838623175105
5400 3.336526187989756
5401 3.41558544388509
5402 3.5885071319426944
5403 3.651927494042874
5404 3.632712599249539
5405 3.3784792084314312
5406 3.4622736058420664
5407 3.721981999087394
5408 3.6573589093165384
5409 3.492514621583058
5410 3.732325220182328
5411 3.752087115594952
5412 3.529200545663442
5413 3.4724732770590734
5414 3.412748793168777
5415 3.866979708566664
5416 3.4906649016441658
5417 3.613375643387944
5418 4.0891928095646435
5419 3.728093975385764
5420 3.6248119703518853
5421 3.6058233794982164
5422 4.157959564965532
5423 3.785282454952267
5424 3.610975563531588
5425 3.8375889776255825
5426 3.583946556670963
5427 3.7202278311372474
5428 3.8127699582244
5429 3.7197935752385067
5430 3.858029859082209
5431 3.3881990364008208
5432 3.970534326798139
5433 3.6371026116094263
5434 3.9775261649867306
5435 3.6877510241246565
5436 3.4729206126340895
5437 3.315786761098065
5438 3.4699672136542024
5439 3.563342344227394
5440 3.47721470216492
5441 3.5080922027909547
5442 3.8299581769704876
5443 3.760330328546275
5444 3.716763022728899
5445 3.940128180233813
5446 3.7653937886218043
5447 3.371517804919779
5448 3.4447545815562965
5449 3.4238446417754274
5450 3.919275744444453
5451 3.390709531278546
5452 3.4318626198453273
5453 3.5331080496689027
5454 3.5753875358099987
5455 3.251460387097239
5456 3.2952132278248625
5457 3.304882880038273
5458 3.4600002154190492
5459 3.4758387471550285
5460 3.985650685242583
5461 3.798850829425535
5462 3.505695346039459
5463 3.676013110359445
5464 3.5288230524927826
5465 3.6209985840187575
5466 3.90532743196873
5467 3.4208555196278922
5468 3.461697290601044
5469 3.549048220001023
5470 3.831457286368854
5471 3.513877709435152
5472 3.45124381927925
5473 3.5661711921088073
5474 3.784129341738007
5475 3.6073802487338806
5476 3.783719941573912
5477 3.382072365753762
5478 3.4136469112032377
5479 3.938296094076682
5480 3.398942320795609
5481 3.952914312931291
5482 3.6598523086693975
5483 3.8609073115901564
5484 3.4848631326571344
5485 3.5237857815590385
5486 3.773849144563444
5487 3.754715844307274
5488 3.9312169103603734
5489 3.5893757092903864
5490 3.5663171564285503
5491 3.2751944415236913
5492 3.278531818148623
5493 3.4495844039836836
5494 3.7423250178595233
5495 3.4577443361451117
5496 3.885910944107734
5497 3.7189820567971252
5498 3.545575645284742
5499 3.879023713558947
5500 3.7395432277912533
5501 3.8316041386307655
5502 3.457501124268068
5503 3.5908904144543072
5504 3.6745550304245516
5505 3.466382459956426
5506 3.469844181132297
5507 3.8580716959855295
5508 3.3932425864356817
5509 3.6759959692561925
5510 3.6067547134047757
5511 3.2505342751787363
5512 3.642634968895084
5513 3.3788526481666072
5514 3.5695333639007085
5515 3.4317685335234427
5516 3.493297962098317
5517 3.5229153166702907
5518 3.5561989954299795
5519 3.4055743928802507
5520 3.4279419808933524
5521 3.4608641177848116
5522 3.6738912839752422
5523 3.650965052540034
5524 3.5239895490450235
5525 3.594541789819834
5526 3.5584878176336545
5527 3.373086153838674
5528 5.079705691831537
5529 3.667088062144343
5530 3.4893297736574795
5531 3.6209359585085243
5532 3.5744005304461726
5533 3.531782804021524
5534 3.66790681010784
5535 3.721852680790945
5536 3.256754998335776
5537 3.581109406826918
5538 3.6026758948785256
5539 3.3718440652106123
5540 3.4153229193344057
5541 4.054025286915086
5542 3.718162010416492
5543 3.424742873731499
5544 3.538502260755344
5545 3.527524930563706
5546 3.5013288567845726
5547 3.68878691142332
5548 3.5285917103577065
5549 3.717880336199893
5550 3.3893223437793356
5551 3.4347259589963484
5552 3.5860031313357337
5553 3.6549881353965055
5554 3.5309911614894594
5555 3.4511744795199437
5556 3.325432645062492
5557 3.879548916708573
5558 3.4920574192570473
5559 3.354459766475616
5560 3.5640555929806315
5561 3.453373177095037
5562 3.34723154893441
5563 3.467264343223827
5564 3.308182917076979
5565 3.5761671997466835
5566 3.3163826998342123
5567 3.705336659514442
5568 3.701468846532746
5569 3.487653918246955
5570 3.669677130119282
5571 3.5758934875281487
5572 3.6017584623226493
5573 3.6038520921673016
5574 3.3357344288683577
5575 3.400318260660402
5576 3.2914255585113885
5577 3.7184707681088347
5578 3.6070668065910434
5579 3.640924321910087
5580 3.379905529208379
5581 3.5421291802035175
5582 3.443437307913915
5583 3.4476805013002245
5584 3.3394749163292334
5585 3.452856548745184
5586 3.4376775301765
5587 3.324393060661391
5588 3.5479178432251244
5589 3.6448164342661094
5590 3.367557890797045
5591 3.5268842383086247
5592 3.697725650950602
5593 3.6584929229182577
5594 3.62235734134916
5595 3.2606618354012284
5596 3.4093819835494736
5597 3.6349772802975338
5598 3.5735606438300174
5599 3.5571410583513243
5600 3.747959197024289
5601 3.4957355445991563
5602 3.5049495108965663
5603 3.3439885272325434
5604 3.4573388849331206
5605 3.2975292522463593
5606 3.603315238615674
5607 3.4716645992096007
5608 3.422659892459292
5609 3.451943167773697
5610 3.896359271067084
5611 3.5051704863843187
5612 3.7329085124036525
5613 3.4718393063634356
5614 3.5855315424251026
5615 4.135297075093558
5616 3.806505653077037
5617 3.5247398513609016
5618 3.832961241610885
5619 4.069429248248067
5620 3.919015188894353
5621 3.53958482218599
5622 3.7921963092532214
5623 3.4675620668658884
5624 3.5556910793235934
5625 3.7359437072673063
5626 3.8133146077153035
5627 3.5781512232096886
5628 3.870884780564724
5629 3.8121813825825455
5630 3.981170507829726
5631 3.594557567360127
5632 3.641330702280165
5633 3.696557819078939
5634 3.784993510768936
5635 3.4439263887538547
5636 3.5193455128226745
5637 3.5696262225322952
5638 3.8912369219746283
5639 3.422431021723441
5640 3.4929872304256753
5641 3.603858500605288
5642 4.079449414515047
5643 3.97099933494369
5644 3.5340465545802324
5645 3.894368352480662
5646 4.2273699379200504
5647 3.4624768062074525
5648 3.594935472926422
5649 3.703394033396376
5650 3.74551714387482
5651 3.441010011404997
5652 3.3918031044084187
5653 3.797078400958095
5654 3.442394519506314
5655 3.479213630596764
5656 3.5283777332380293
5657 3.5069245805629166
5658 3.7742215185711263
5659 3.5978853337781347
5660 3.4411040799213874
5661 3.541365691642969
5662 3.538116128259581
5663 3.701872701523613
5664 3.6917338192528986
5665 3.737993306625103
5666 3.519255495088607
5667 3.5763684875358956
5668 3.3529055343997243
5669 3.6637080679848797
5670 3.352530134637978
5671 3.7694719130195953
5672 3.695953217565241
5673 3.425377506012811
5674 3.7297220536959172
5675 3.6334148341381924
5676 3.5595680783712926
5677 3.5457305513230297
5678 3.407702686474421
5679 3.5409577138044845
5680 3.319411630724221
5681 3.27024263456447
5682 4.037613021736081
5683 4.8483664753793025
5684 3.4830592476311977
5685 3.473757172558148
5686 3.4775871235405047
5687 3.610914672328003
5688 3.524208301745193
5689 4.6814443459775905
5690 3.3386354258222695
5691 3.7011036273627433
5692 3.354734560238153
5693 3.5437838321389794
5694 3.499691305545515
5695 3.460345362640384
5696 3.3492218852301336
5697 3.3588724395824254
5698 3.523471707815587
5699 3.4520109357348976
5700 3.6833577330214324
5701 3.4648452805024483
5702 3.541822872702195
5703 3.9099145660077856
5704 3.70023706083691
5705 3.566609587126692
5706 3.397959251744406
5707 3.49426421157677
5708 3.3899479649125297
5709 3.361583134680552
5710 3.444791358506273
5711 3.3231475318546555
5712 3.764945276670094
5713 3.7519053647253147
5714 3.6416349736573554
5715 3.2088803946196975
5716 3.6642373348278454
5717 3.5212150967408933
5718 3.329010475705376
5719 3.546347963885365
5720 3.249409533547326
5721 3.381622517410487
5722 3.5513157691156705
5723 3.429377550549262
5724 3.332635698322619
5725 3.6682787393093585
5726 3.766626166573288
5727 3.745191378364606
5728 3.7851947263989727
5729 3.3887240951985067
5730 3.500065963157778
5731 4.0747967619656675
5732 3.7394827692142716
5733 3.8612727244752687
5734 3.39046614942542
5735 3.5119011251505636
5736 3.2481129251592207
5737 3.410595089796924
5738 3.471948285457963
5739 3.5373122342087013
5740 3.638279071611028
5741 3.5280720359709123
5742 3.7678471735032075
5743 3.5738920446213114
5744 3.5713558339675178
5745 3.8161097372106028
5746 3.5133320084923967
5747 3.4874960028488906
5748 3.6118922915133376
5749 3.565489899553018
5750 3.50789902095954
5751 3.74124652831372
5752 3.5397705362287857
5753 3.3041815443736704
5754 3.805402809749716
5755 3.6672941115287463
5756 3.4294193061290588
5757 3.425462800783838
5758 3.3217413289169446
5759 3.3911582568318295
5760 3.435635980571018
5761 3.4493169563624124
5762 3.4126378840708194
5763 3.518897055962904
5764 3.433298818885298
5765 3.7047844554122737
5766 3.7822516194285596
5767 3.6203506446710234
5768 3.361201261826784
5769 3.340088262155906
5770 3.54230795295752
5771 3.3678394899850996
5772 3.5451796397800908
5773 3.4714614118316534
5774 3.4094877879659893
5775 3.5610982614793287
5776 3.4627926020427267
5777 3.315311388364937
5778 3.827575650271022
5779 3.725508268628065
5780 3.5617636640259063
5781 3.5865465825240865
5782 3.792545691685037
5783 3.57630165023857
5784 3.5463747238541576
5785 3.9306782483102114
5786 3.8976259620162836
5787 3.7952649643851193
5788 3.256490791685642
5789 3.494374123618094
5790 3.484417688922873
5791 3.468367106406596
5792 3.666748697252736
5793 3.5416362512524966
5794 3.380540700780137
5795 3.6721494873777765
5796 3.732035731538602
5797 3.395549679954829
5798 3.402981005586337
5799 3.5784731313914864
5800 3.5117350472464914
5801 3.437009936821305
5802 3.3721818424252694
5803 3.509214554420685
5804 3.7763257743007155
5805 3.529813015086101
5806 3.78396897835591
5807 3.7192242164356126
5808 3.45925993045265
5809 3.7463475027258966
5810 3.616795289769618
5811 3.742005910172796
5812 3.845071448169119
5813 3.8559077959650003
5814 3.5451281337036518
5815 3.9858363219422595
5816 3.179755861596159
5817 3.6864801785678516
5818 3.608685058040604
5819 3.7018114620438847
5820 3.6414459532531085
5821 3.5488898061649037
5822 3.558395060767747
5823 3.5672623950274045
5824 3.5522502057210033
5825 3.658485525001182
5826 3.644221048225094
5827 3.6263323977648585
5828 3.2859100266743573
5829 3.7428709750014444
5830 3.606503516008829
5831 3.715494425972676
5832 3.87039669486657
5833 3.6646696122206874
5834 3.4703895995350376
5835 3.605319546883614
5836 3.613848205220475
5837 3.5514520417094206
5838 3.5021022852183004
5839 3.5700342702192294
5840 3.9705009924110444
5841 3.7888380778313455
5842 3.8006504197956428
5843 3.652011590089885
5844 3.793263420630283
5845 3.736742489283356
5846 3.8907281582129216
5847 3.560358088385251
5848 3.259751240415997
5849 3.697689833599767
5850 3.8330456156565638
5851 4.179222080491968
5852 4.028000319595929
5853 3.783480450728549
5854 3.4778585667256934
5855 3.728401283551212
5856 3.804433611448603
5857 3.5396477826008783
5858 3.8012046052787953
5859 3.553222278054562
5860 3.587236313702636
5861 3.5009128026699505
5862 3.6075287914114806
5863 3.678353928671526
5864 3.397454736691486
5865 3.8688309533530054
5866 3.589939556184492
5867 3.4677054361092012
5868 3.4066236145748916
5869 3.6503427278600227
5870 3.5992681338773465
5871 3.501281279025172
5872 3.784278693787912
5873 3.6158599697011584
5874 3.6603699507431684
5875 3.667798250724082
5876 3.3988907990078445
5877 3.2997863138777555
5878 3.340690577725992
5879 3.1602260080877556
5880 3.5798149934341557
5881 3.7511290636005157
5882 3.4749155153070834
5883 3.4466432901283195
5884 3.455001774311198
5885 3.6747724886915902
5886 3.5577991920230074
5887 3.7641883509758816
5888 3.583631889117033
5889 3.7279294716649063
5890 3.688910942041134
5891 3.521669162318217
5892 3.737567155322904
5893 3.6735642254263112
5894 3.5653245850129487
5895 3.389242127049343
5896 3.675273925304208
5897 3.3227230438142423
5898 3.570881546202067
5899 3.6904241595224048
5900 3.5664447365800434
5901 3.6200970301442843
5902 3.7032509286220305
5903 3.470677211449045
5904 3.6526874214846043
5905 3.4163814974686306
5906 3.370894646391971
5907 3.276695237393011
5908 3.4178005181144733
5909 3.5433075796424363
5910 3.595516434049007
5911 3.437200609509209
5912 3.3824752713435386
5913 3.6184934461752025
5914 3.5790823292476692
5915 3.6838065030513314
5916 3.7483559232890316
5917 3.5751035782718708
5918 3.5333370084831457
5919 3.744372902981557
5920 3.3486011459661955
5921 3.3517896826353306
5922 3.437094529810183
5923 3.3962006417210335
5924 3.545703001667264
5925 3.78185327677893
5926 3.599731066604236
5927 3.6690249271768125
5928 3.8037046839567967
5929 3.802770905521544
5930 3.9113225579259367
5931 3.7559059649763
5932 3.494311969777176
5933 3.5708479459694256
5934 3.664083580548704
5935 3.680025342316585
5936 3.806122050543792
5937 3.4851200649671044
5938 3.4627425222506663
5939 3.5401972734254312
5940 3.44744922796457
5941 3.5415595026953675
5942 3.483868204168832
5943 3.848300407824231
5944 3.3528247784390084
5945 3.647091825132644
5946 3.8056206426532935
5947 3.4938711478428432
5948 3.477715813923205
5949 3.6965481672352336
5950 3.805650339863829
5951 3.5626232253197743
5952 3.789580399222536
5953 3.3742793383337206
5954 3.6511505046892445
5955 3.790598450670018
5956 3.823659281103654
5957 3.757386663664735
5958 3.4894420208492036
5959 3.7782819261002754
5960 3.70397031179983
5961 3.652709011730595
5962 3.70055692945126
5963 3.851200336554689
5964 3.793051886045755
5965 3.5266247842744445
5966 3.773993246730675
5967 3.5091807354989166
5968 3.566078334684671
5969 3.55489475007278
5970 3.54298998829342
5971 3.4801189544208144
5972 3.3302601205751152
5973 3.427567967380702
5974 3.5698777948975033
5975 3.4768190752509778
5976 3.901966629874275
5977 3.5838968784083343
5978 3.509809419291087
5979 3.4295466245580077
5980 3.858812827778471
5981 3.564169450967081
5982 3.499589296487266
5983 3.6084073699362094
5984 3.6141817782378562
5985 3.8008091274491824
5986 3.5836406019139178
5987 3.796254708471325
5988 3.358941747529356
5989 3.755800303171538
5990 3.517023599563203
5991 3.4549642913966703
5992 3.6840687304535815
5993 3.7156809054960953
5994 3.569409954512375
5995 3.6590423335751616
5996 3.890926124485123
5997 3.7993560130539987
5998 3.832524455645147
5999 3.4167984732962253
6000 3.2595698916358313
6001 3.6608928141318784
6002 3.4824260828105267
6003 3.8159768811134445
6004 3.6548848838427435
6005 3.695284287336688
6006 3.8431386903302966
6007 3.523785445156125
6008 3.67756815558737
6009 3.6690567742017053
6010 3.956410116608227
6011 3.8850650397353035
6012 3.760990854518056
6013 3.539420425266243
6014 3.6435748359432116
6015 3.5656986472430856
6016 3.6211310941499466
6017 3.4266001311092578
6018 3.730107987965066
6019 3.595591352579676
6020 3.306788442050296
6021 3.695217093807825
6022 3.441264437149612
6023 3.6149690909003693
6024 3.79515078343143
6025 3.8127492056253915
6026 3.7551192823062993
6027 3.331327757808413
6028 3.6759865278492545
6029 3.774264745485915
6030 3.542692987088174
6031 3.4823895995825915
6032 3.8061883865240502
6033 3.308142935394548
6034 3.523042162573192
6035 3.7786833469237897
6036 3.6778128987805143
6037 3.3090654704897675
6038 3.5466630295540487
6039 3.5503205271711047
6040 3.331178200495392
6041 3.49892755884862
6042 3.28563783968246
6043 3.2485579610724806
6044 3.2225946444542637
6045 3.548417785783004
6046 3.6313588666692214
6047 3.6042537562077945
6048 3.432139609997858
6049 3.53770440346553
6050 3.9634727635415916
6051 3.418184850459979
6052 3.638423464563015
6053 3.7878120707100584
6054 3.9514357436571563
6055 3.617601831828544
6056 3.566237908333334
6057 3.283820265174248
6058 3.4723454653414243
6059 3.788675836108754
6060 3.516728311403659
6061 3.5054509845385105
6062 3.43971688253159
6063 3.6169446051577516
6064 3.5618484745324874
6065 3.87734572362012
6066 3.923973507146546
6067 3.587684184888565
6068 3.855979190559826
6069 3.7850170595080352
6070 3.410873953014757
6071 3.7716801441596033
6072 3.7158375843840497
6073 3.5164106950085157
6074 3.865789317226436
6075 3.9776720570000834
6076 3.8670029905297203
6077 3.8182112955771044
6078 3.884485086510352
6079 3.9323560157657305
6080 3.9691568120611165
6081 3.725249222753038
6082 3.6691087489197853
6083 3.767872379730984
6084 3.4589214826536137
6085 3.6044959846207467
6086 3.7863894518952934
6087 3.93480795447379
6088 3.636477859534644
6089 3.683139519954279
6090 3.6695912964990254
6091 3.7129755901600374
6092 3.6128341615825237
6093 3.734355555815297
6094 3.6801618389277513
6095 3.678575540319983
6096 3.755107431784349
6097 3.6542446663127084
6098 3.8260540966721184
6099 3.790453521917507
6100 3.862194249896708
6101 3.6014601421441044
6102 3.6441291020044773
6103 3.3723379770859725
6104 3.863563020930853
6105 3.5708693222054557
6106 3.5846319955663506
6107 3.719101720348627
6108 3.585179724276555
6109 3.5954884688769226
6110 3.6203567461115007
6111 3.6370209627404417
6112 3.640378518056152
6113 3.785910624965097
6114 3.839550412072899
6115 3.376173951689382
6116 3.2776315903730646
6117 3.8086018975768012
6118 3.685385500142045
6119 3.6005664575427425
6120 3.6030322242587784
6121 3.627850794413944
6122 3.609577145538445
6123 3.822154389108066
6124 3.8554208474514464
6125 4.019139030995097
6126 3.9041268860328926
6127 3.590521977756002
6128 3.995881260259466
6129 3.9778534840962365
6130 3.981191116692233
6131 3.859476568548181
6132 3.9411547575957773
6133 3.5551347442350663
6134 3.450341476536506
6135 3.5999970666655496
6136 3.6085543219249843
6137 3.419160670147519
6138 4.3210476443216175
6139 5.743159103664635
6140 5.232424323896754
6141 5.307955194257399
6142 5.505020505339368
6143 5.084161952779922
6144 5.923934099482138
6145 5.614369567188349
6146 5.508823264409284
6147 5.349442532195468
6148 4.70714311532818
6149 4.674292250525042
6150 5.936536378649928
6151 5.2348880584683295
6152 4.899709193858573
6153 5.883667121777193
6154 5.586763515721414
6155 5.320673409478739
6156 5.318416040067396
6157 5.434025743013727
6158 5.554201891440951
6159 5.553985913632437
6160 5.866723903395855
6161 5.229197441238389
6162 5.136725445354363
6163 5.280263945301677
6164 5.677200635877346
6165 5.7788998939150265
6166 6.449243556773842
6167 5.484371196263029
6168 5.451189811166886
6169 5.443136504767657
6170 5.728706848173753
6171 5.2709036389810535
6172 5.843054657588528
6173 5.429128602882107
6174 5.749274301437566
6175 5.2607159367899365
6176 3.466385429998281
6177 3.7753442007303333
6178 3.3895007247482885
6179 3.2748022539769317
6180 3.525709040326544
6181 3.48887522086409
6182 3.8379077436274223
6183 3.640825218728568
6184 3.3007949858414185
6185 3.426498071081779
6186 3.5029120406984156
6187 3.7165144821189244
6188 3.5871291736755344
6189 3.389572273751333
6190 3.652851999545305
6191 3.8749720559424503
6192 3.4214635909437057
6193 3.7577126164946146
6194 3.7537689590895114
6195 3.681818499696881
6196 3.3248785786179726
6197 3.683447267147798
6198 3.727211328441707
6199 3.4130066186556647
6200 3.7762677190756784
6201 3.480557657064216
6202 3.7880829658803092
6203 3.598752867391091
6204 3.868702454892812
6205 3.6795478069324505
6206 3.6091123369760822
6207 3.369141820144857
6208 3.6288828011597696
6209 3.6979379666055823
6210 3.752943687672822
6211 3.7149082763010637
6212 3.590372900187292
6213 3.755884228881646
6214 3.5606002424434524
6215 3.4565988975585995
6216 3.4907371649781953
6217 3.7247484290619757
6218 3.60015614777322
6219 3.3801718196844996
6220 3.343857690411479
6221 3.827316060412333
6222 3.616569576972505
6223 3.7854501295262777
6224 3.581245328784187
6225 3.685849204226792
6226 3.6415883840835575
6227 5.7913530434207185
6228 5.424901377042349
6229 6.692130576414062
6230 6.898435777898253
6231 6.713116196274339
6232 7.851494622719948
6233 9.526824362976782
6234 10.06634085627046
6235 7.297998890659877
6236 9.482849871196713
6237 13.684368842601037
6238 16.20721175731403
6239 12.914607653446408
6240 14.13866115513156
6241 16.42665988859356
6242 16.722445798904676
6243 17.96373964947295
6244 19.269810074375396
6245 18.05934935774039
6246 17.52189890222347
6247 21.414529148277932
6248 19.00078903063465
6249 21.556356721920356
6250 18.586095497675828
6251 20.236329481253083
6252 16.36151451212553
6253 11.354933885443605
6254 14.480082974944851
6255 15.899129147919846
6256 17.205898244448818
6257 12.102028647762513
6258 16.31616533340563
6259 11.47038677619406
6260 15.74819109028781
6261 13.622465948447719
6262 10.995536106196836
6263 14.63876413501985
6264 18.88599412124173
6265 20.09487693931181
6266 18.61599620676714
6267 17.32350576523962
6268 14.37197136533356
6269 13.667649473332558
6270 17.174052885131644
6271 15.931383837713286
6272 19.26805634440816
6273 20.921840177140005
6274 19.428583758970696
6275 18.02729200334013
6276 16.75046621916318
6277 16.746881297288905
6278 16.521162627470993
6279 13.478734912113454
6280 16.018969269817728
6281 16.38234826041233
6282 12.913360995688395
6283 13.548995026651548
6284 14.141336822742458
6285 14.511548740873337
6286 22.481581840052996
6287 19.723224344587003
6288 19.129435385527977
6289 21.00902170062688
6290 20.32527277860932
6291 17.239984786228767
6292 18.12335652661392
6293 16.89054650802577
6294 17.51848230920166
6295 17.53135955735176
6296 17.787927669502892
6297 20.980487581507884
6298 15.847516967643772
6299 16.723363510608824
6300 15.245657310938578
6301 16.501400137025385
6302 21.287000874958704
6303 20.067223130431234
6304 18.379925109655435
6305 16.93406253723135
6306 19.46264756454497
6307 24.737629367311886
6308 19.91902444929718
6309 24.54351778913562
6310 24.989512028036167
6311 25.203408408034793
6312 19.6122344069441
6313 22.61036267691326
6314 20.852978358851146
6315 21.075941691474153
6316 24.530875183902523
6317 21.760702204613306
6318 21.16416357538087
6319 24.36824545908111
6320 24.96643986635949
6321 26.761666097263966
6322 24.861868959604987
6323 20.455064355927323
6324 18.994348933395123
6325 19.77924689641851
6326 19.831319795959683
6327 24.964764010843187
6328 22.17722445713875
6329 22.684905757045655
6330 25.22815473226871
6331 22.198475317617245
6332 20.42773281608832
6333 23.886508709730684
6334 17.36877397710622
6335 20.8785104189434
6336 21.733987002479566
6337 17.632343955394862
6338 19.739856933512876
6339 20.824269922397114
6340 20.085346965641673
6341 17.98313411348524
6342 20.058245717295296
6343 21.98923973128201
6344 24.521928940733396
6345 23.141849750774938
6346 20.512990794921286
6347 22.06089542859451
6348 21.281023847345992
6349 22.62822912509343
6350 23.987050301770633
6351 23.91909341918123
6352 24.903086616359584
6353 20.997432318896987
6354 20.76646985515093
6355 18.693403628266033
6356 22.735621480748545
6357 22.25157944650088
6358 23.605649233988174
6359 22.755822032802218
6360 23.217915872089794
6361 23.0493856266657
6362 22.827756648885543
6363 25.59570018542437
6364 23.840960114658706
6365 19.67611142275314
6366 22.190537777018083
6367 19.293631950431703
6368 21.47469071467599
6369 21.331992169407133
6370 21.886349834066664
6371 20.87195023798943
6372 23.827643003798507
6373 23.131561019763556
6374 18.511072782102406
6375 22.872547108317068
6376 19.518749630434876
6377 21.4996095147407
6378 23.454675196313467
6379 19.966804538485317
6380 21.412638693179243
6381 21.518494563102614
6382 20.76050102812699
6383 21.90908593223986
6384 21.70527341136274
6385 20.61700866784281
6386 17.2185521049081
6387 22.03754202453879
6388 22.017735284902614
6389 22.755025954628962
6390 25.001322762072196
6391 22.914104233221128
6392 20.63547550265469
6393 21.87063034318047
6394 19.81533709288013
6395 18.84428462107668
6396 22.129360019097597
6397 21.492343990872804
6398 15.618227319433702
6399 23.199933334325266
6400 22.47892227711319
6401 22.091347297311682
6402 18.96928637252283
6403 19.49997301450379
6404 18.365871811611832
6405 16.27024581146306
6406 19.116833376633863
6407 15.614706608362333
6408 16.37606165352827
6409 19.675309488550752
6410 19.15734787724019
6411 21.336993874023808
6412 23.16280467180004
6413 19.19133473093695
6414 19.680136969604582
6415 20.144769627894043
6416 22.306178197723842
6417 25.46697247842206
6418 23.790654773011656
6419 24.48685889206708
6420 22.25150555625142
6421 19.879497577616817
6422 16.551321418110536
6423 15.476281512891168
6424 17.72746539005659
6425 18.16822341888086
6426 16.60286192593855
6427 21.22632765905376
6428 17.763629051210753
6429 17.20910389020845
6430 22.813837731635186
6431 20.954261666088886
6432 20.452528083811558
6433 24.838165083603197
6434 22.505008156912986
6435 23.52413448693818
6436 21.577513706056948
6437 19.825230210765753
6438 22.139296213959597
6439 20.62019759192983
6440 24.05163991195907
6441 21.864606695613695
6442 19.344677295849
6443 22.52687658924206
6444 25.08629657723292
6445 26.053541210621123
6446 23.71792030951534
6447 20.134171619280252
6448 19.245809740026257
6449 20.47251306034928
6450 21.080246293481906
6451 24.66522541610556
6452 27.777766181060077
6453 25.8968783103442
6454 25.9035644191743
6455 28.11543672688454
6456 25.355717315248626
6457 26.265541439745675
6458 26.758643113634182
6459 22.590185046840222
6460 22.75810632101306
6461 20.201084361931013
6462 21.49660756028763
6463 20.47908633437928
6464 21.625445401709612
6465 18.82762848667974
6466 18.60763001656391
6467 19.71845645076343
6468 20.019257995010232
6469 20.60594686851845
6470 20.294253251397095
6471 22.619474825186067
6472 20.694650949983618
6473 21.511844677106524
6474 23.372198480425176
6475 17.001898648186106
6476 17.810157893358742
6477 15.175574028310866
6478 12.78198029478202
6479 17.666165664122477
6480 20.438326361154054
6481 22.336195243678937
6482 22.43404111095664
6483 20.87316904480851
6484 21.902254202612337
6485 22.51882225267961
6486 21.972823443343945
6487 22.92609418056048
6488 20.74808804907605
6489 22.960486607637133
6490 19.628692999397103
6491 17.7587353919974
6492 15.34220351540491
6493 14.235864477865569
6494 16.997917304918854
6495 13.854939778474378
6496 13.477550804785427
6497 12.985135885905397
6498 13.727983722261113
6499 15.809373377884567
6500 15.20242710742149
6501 15.421172357852981
6502 23.799003187165948
6503 26.30774825313683
6504 25.50230398848544
6505 22.605206861414615
6506 28.890302477437437
6507 26.25505157837626
6508 26.54930268348371
6509 25.124915339610453
6510 22.68937944519468
6511 23.156446427557057
6512 16.271115548177246
6513 18.987292048594156
6514 17.776860704175693
6515 20.368565799580708
6516 17.027594706815712
6517 21.383248849262642
6518 16.46152539639546
6519 14.615610870310615
6520 13.853984930126913
6521 17.209597520385827
6522 18.662388083913598
6523 15.894568514982545
6524 13.684410201617418
6525 12.278922726809448
6526 13.33540089524007
6527 16.820839177797964
6528 14.458838214257298
6529 15.152122676805512
6530 16.219036199482954
6531 18.74195452536604
6532 16.877315555763204
6533 17.870316685939454
6534 17.836779141893786
6535 17.714539309334473
6536 20.370349801212587
6537 21.929176870423934
6538 17.66046395792223
6539 17.197791289334447
6540 15.065881743389387
6541 20.43311690439652
6542 20.007112695347708
6543 19.878024588518972
6544 16.95538236087502
6545 15.297663292015773
6546 16.072819443401848
6547 17.043493879705593
6548 21.362058363150005
6549 13.658810408636658
6550 17.984441054829585
6551 19.92546611702758
6552 21.16496339037197
6553 23.741967117754726
6554 21.177007609645774
6555 22.44148177888594
6556 15.016071673438882
6557 14.552138535806192
6558 18.940163521819343
6559 22.342779632084106
6560 20.300145240363914
6561 14.830138428342512
6562 13.705515171102709
6563 16.028903004887937
6564 16.94260568631856
6565 14.376799502259074
6566 14.858980892945906
6567 13.763579500979
6568 16.415477705708813
6569 13.336500495777598
6570 16.191355313360585
6571 16.970423923040865
6572 17.05301425606875
6573 19.128762272890746
6574 20.527469360982714
6575 18.826197704879316
6576 21.623284491551978
6577 22.528317956683896
6578 22.51139889014277
6579 23.383473662136172
6580 21.770211527880885
6581 16.884365257859432
6582 17.286872926239838
6583 18.94773143544613
6584 18.681359107075803
6585 17.661189533416806
6586 18.423568770118184
6587 20.68511671224094
6588 20.384587931321377
6589 19.750371490784207
6590 22.451247140298303
6591 20.20784252200158
6592 22.854533284585486
6593 22.67695364269248
6594 17.567359234241394
6595 22.10490618647081
6596 21.825052038823888
6597 21.06250671586423
6598 18.655576289063113
6599 16.795325301995565
6600 15.307611891011723
6601 20.338478571390755
6602 15.544207084280142
6603 20.534593251322114
6604 21.00288064885256
6605 20.26940448549699
6606 22.68574622953563
6607 18.286216777678813
6608 20.43465079949733
6609 15.006386949650697
6610 22.662326212854058
6611 19.460219196264536
6612 20.219583185897953
6613 15.973187617256583
6614 16.21363015010706
6615 18.60908897075503
6616 14.663005125400439
6617 16.064085268832685
6618 16.792034096884915
6619 17.0257045350646
6620 12.095547469782513
6621 8.502543727618255
6622 14.455958533689486
6623 16.910261540242615
6624 17.68957575102533
6625 16.315206308938112
6626 14.820929215777362
6627 14.192292134490607
6628 16.67517820616312
6629 14.883787639162135
6630 11.492002930194952
6631 10.88134018500414
6632 9.603121554001726
6633 9.87582971329574
6634 10.274923116033833
6635 11.581012989484808
6636 10.755864543255301
6637 11.792780236101986
6638 11.485772502472237
6639 15.956230622376008
6640 15.598298765933318
6641 14.154302162830668
6642 13.706559127508136
6643 13.980416469750713
6644 9.747323590908056
6645 14.240979438613916
6646 12.918597400785343
6647 14.71873792438229
6648 15.614941737638176
6649 15.367985305031091
6650 13.637503446792147
6651 13.73511512100216
6652 14.225194263609291
6653 17.534981124576074
6654 15.843813632970038
6655 14.769308043409309
6656 17.13399370300957
6657 16.417038134306996
6658 13.743882274204797
6659 11.276121404598474
6660 14.45613910532717
6661 16.989530119431294
6662 17.157310107237443
6663 19.277454864739546
6664 19.823515626352304
6665 18.92608303545569
6666 14.24288169108395
6667 17.87108453381669
6668 17.311532530817644
6669 18.919382320492467
6670 17.407595887321026
6671 15.667361406813079
6672 12.905329045894401
6673 20.526985506889037
6674 16.160816555079005
6675 20.32197719220911
6676 18.43454694294868
6677 13.562228680339151
6678 11.014243574523332
6679 15.476207330832317
6680 15.530726127733441
6681 20.865941751979626
6682 15.22662768952417
6683 16.052865966616533
6684 16.047172663312065
6685 16.85111299171923
6686 13.790206221851827
6687 13.048167977313943
6688 15.344005565431207
6689 13.730861572722151
6690 13.294389781488299
6691 11.950162849658485
6692 16.90795319032307
6693 15.149262003535915
6694 15.16194354594307
6695 19.4801586950708
6696 21.76040365556999
6697 19.510659136484108
6698 17.0311005316314
6699 19.919063745017368
6700 15.719374385423746
6701 22.372407567049056
6702 20.023528921429264
6703 19.31632576511114
6704 20.849931135938995
6705 21.700878918227357
6706 24.01640314426054
6707 23.953351935383537
6708 22.6697344102819
6709 23.974593623674
6710 21.666142197357335
6711 18.715530404041537
6712 18.94000162990239
6713 16.311375510680925
6714 19.672503268358685
6715 20.98736194531165
6716 16.84200561049467
6717 21.227256578391586
6718 24.47156705211795
6719 20.82994947973197
6720 18.981063167289538
6721 17.549525385303976
6722 20.014085410145995
6723 18.821323759813257
6724 23.174257554572506
6725 21.364865491690736
6726 22.013261103132823
6727 23.34124845042862
6728 20.263203257918832
6729 22.64971370926208
6730 24.445092095150567
6731 24.85000201297995
6732 26.944970356026978
6733 24.935489482737392
6734 22.970787331565518
6735 22.31664000622207
6736 22.587367355268817
6737 21.221696046997376
6738 22.01411162328173
6739 22.187609053992794
6740 18.655166576022445
6741 21.414431904568005
6742 17.936007510542407
6743 19.085236491424215
6744 18.68510582530301
6745 19.049378529771648
6746 19.2303714380704
6747 19.973064091169935
6748 21.55705538967419
6749 20.170128803558615
6750 19.897968487514014
6751 18.640668615033608
6752 15.781195416137273
6753 18.342837653857465
6754 18.940840937383076
6755 21.780548515061074
6756 18.944213886831793
6757 16.610924284276745
6758 15.98552884877883
6759 22.247253743565125
6760 23.53733588845703
6761 19.360038783431573
6762 16.067951069722014
6763 15.313264257120746
6764 16.672610709987804
6765 20.958511149263277
6766 18.155819976875865
6767 14.278134881867615
6768 15.775566757784166
6769 19.94415438199109
6770 17.107204961886552
6771 15.129293905487119
6772 17.582078387814448
6773 16.409361516906426
6774 19.167317624868588
6775 16.30501412813981
6776 11.56908371788396
6777 13.173347855001024
6778 11.22951052780197
6779 13.02831600626992
6780 17.567476665141122
6781 15.826629227940526
6782 21.9829018578793
6783 20.559367376944465
6784 22.301751524168104
6785 19.96832653556728
6786 18.659450775188418
6787 18.458237215957638
6788 15.117505749187588
6789 14.577935797656096
6790 14.554907801210181
6791 11.840217224917481
6792 17.65682637325924
6793 19.696344251423113
6794 18.961896327381965
6795 18.812307034178044
6796 19.298589252073718
6797 20.310573052336053
6798 22.139986035589203
6799 21.23056274533426
6800 19.31806393163921
6801 22.062709071877162
6802 23.355269206487495
6803 18.569063501402972
6804 19.009411158851773
6805 18.337803480952456
6806 13.251916281339113
6807 16.853364455155834
6808 15.652706210236703
6809 14.615050597574761
6810 16.656796972912012
6811 18.23627351480743
6812 16.419171663900666
6813 14.492517060061235
6814 16.565300815314288
6815 16.618472080308926
6816 17.170249277510802
6817 19.11653670075843
6818 18.252410384359365
6819 18.041529011386427
6820 19.288574075114493
6821 19.672641981940334
6822 20.733024491332223
6823 19.637270170957898
6824 18.37311543351074
6825 17.680550359074644
6826 18.289779765297194
6827 20.845482920369363
6828 21.041853874109268
6829 20.103659089728033
6830 19.495081756076562
6831 18.02818867391487
6832 14.239597916154224
6833 12.99108093929522
6834 12.080059664027374
6835 13.817875549466539
6836 14.394678277408874
6837 15.337596995572536
6838 14.138008362359336
6839 13.779842404085617
6840 18.256745865484472
6841 17.419468130547653
6842 16.509701213748276
6843 17.253200501468367
6844 18.055518646082202
6845 18.590624890655867
6846 17.708675545435355
6847 18.85983213400323
6848 16.90958695354584
6849 18.394242772765086
6850 19.86513233911327
6851 18.887626530457304
6852 18.22689250562052
6853 18.348524140055147
6854 19.816100520315015
6855 21.731997527190508
6856 21.390518296790972
6857 18.79900540371662
6858 19.936426716556987
6859 18.600428376574325
6860 20.53108724721103
6861 21.504023716306197
6862 18.667934206558105
6863 19.142356019932596
6864 19.851719099776993
6865 20.79951269477679
6866 18.55747870602693
6867 18.821596890569946
6868 18.113294848485282
6869 17.699876477779334
6870 18.18647018782106
6871 18.07149747929339
6872 19.201902265018553
6873 20.505136571588796
6874 17.717989422125328
6875 18.82076369448761
6876 19.18886456227493
6877 16.592750378100405
6878 20.10387504987088
6879 22.169478293607128
6880 21.87304700757332
6881 19.222244881754982
6882 19.711427901462216
6883 19.32287977515999
6884 20.457812577679565
6885 18.582810844242868
6886 18.68825691405883
6887 19.88125710879968
6888 13.544766214422877
6889 13.338366453784786
6890 14.203693933659775
6891 17.634105581827395
6892 17.040713335760845
6893 18.304315899739965
6894 17.764875702779985
6895 18.074008043807872
6896 17.229805326382426
6897 17.59492965547519
6898 17.35618070160465
6899 17.301866137394395
6900 17.18100379887626
6901 16.923354940816235
6902 13.595147783333479
6903 15.820021298980288
6904 14.71396594477436
6905 14.304694397813426
6906 12.691044686682764
6907 13.47285018226922
6908 13.0199086060896
6909 12.682579196053876
6910 17.282727769425303
6911 16.691373424316104
6912 16.0086777495364
6913 19.942939186705182
6914 18.97128698515691
6915 18.412230461824176
6916 18.68278287007691
6917 15.489849010737172
6918 17.22306688791369
6919 23.18707761385827
6920 20.78271238108766
6921 21.708118460635013
6922 21.217129992485447
6923 19.79347133862501
6924 21.52934060518165
6925 20.65084458401577
6926 20.621285956984558
6927 20.173629046586786
6928 20.28682913006764
6929 22.581350456575827
6930 20.76190464319843
6931 19.551400799944684
6932 19.003106061881038
6933 20.356521708424886
6934 20.621355392466132
6935 17.29711899401509
6936 19.598587850664277
6937 19.30205150610796
6938 19.449559065841896
6939 20.881008423614542
6940 20.718354719593133
6941 18.93678345449839
6942 20.622692999576383
6943 20.979478244371762
6944 21.374582031305856
6945 21.12116932961143
6946 21.512756231017676
6947 22.368332999515502
6948 19.287801683468295
6949 20.67672855224418
6950 19.91483340804843
6951 20.66050771176738
6952 19.108163507352824
6953 20.020386936598776
6954 16.831072717136713
6955 19.717365734288958
6956 16.608064073187613
6957 16.232826105356796
6958 15.916947395731537
6959 17.156153192983695
6960 18.110269768166322
6961 15.417044253700567
6962 18.635120104491183
6963 14.702266074805332
6964 16.049762199678927
6965 19.289232284064365
6966 16.998095689873836
6967 14.735595373317992
6968 15.922065305338782
6969 15.37036918994896
6970 16.6325613289787
6971 17.99802857030463
6972 18.95914106444247
6973 16.79797953874204
6974 17.308892366252188
6975 17.250373454042858
6976 18.05631433668114
6977 18.18217740931315
6978 18.364023766350986
6979 20.309952701162846
6980 15.18965841163291
6981 15.856698340547414
6982 18.000274600397027
6983 17.300697485757514
6984 16.05870302170401
6985 15.37320397124788
6986 19.482929472874208
6987 17.041473601113523
6988 16.71320365705946
6989 16.535296679683622
6990 15.3359851823479
6991 16.59435888992049
6992 16.01700786819063
6993 17.169411919522656
6994 19.27948205244865
6995 16.286372784250513
6996 16.85234689494799
6997 16.87264448750938
6998 16.71426196090444
6999 16.624188932580036
7000 19.309330530768055
7001 19.688010913036635
7002 16.54036139672396
7003 17.349498016555263
7004 15.620858825520193
7005 15.494899472750358
7006 17.249841653754558
7007 17.587983105418463
7008 17.71404531387165
7009 16.41480290546355
7010 15.587468620499022
7011 17.448733492807538
7012 19.436306880062613
7013 20.80845553316251
7014 19.59487298968772
7015 19.02957446046773
7016 18.18468618123834
7017 20.493451588744907
7018 18.188481932244677
7019 19.299175742626407
7020 18.83710623998001
7021 17.926351350131537
7022 19.092561333017475
7023 20.576859813873668
7024 19.851276053410665
7025 18.079533414852875
7026 15.85997781788875
7027 19.093265039210642
7028 18.18538801938519
7029 18.065717981672183
7030 19.946726132114406
7031 18.332674182014525
7032 15.935759776133722
7033 17.380659382213906
7034 19.065925079605634
7035 18.235455828804668
7036 18.214133159924245
7037 19.387051176922796
7038 15.059285668585243
7039 19.533347957722594
7040 17.0807082779517
7041 20.048079756366626
7042 19.089893365889225
7043 16.652163241921816
7044 17.541656408818685
7045 18.778335867971727
7046 22.351206239560536
7047 21.1990925758188
7048 19.620196598008288
7049 19.772720404927203
7050 18.69871775192749
7051 19.860564652970535
7052 17.180437086899147
7053 18.39226911474788
7054 18.895864905820474
7055 18.8857597402822
7056 20.78119548010592
7057 21.658907303072624
7058 19.0370657230435
7059 19.30904750873315
7060 19.2952064435364
7061 18.956959685605014
7062 19.117710853984537
7063 18.37292239851721
7064 18.316249354004004
7065 16.734615554568517
7066 20.650678023014606
7067 20.546260481676693
7068 19.654941823005842
7069 19.377608174317803
7070 19.788222627313985
7071 21.19588777882521
7072 17.810952071558795
7073 22.283356163836245
7074 21.306026789287166
7075 21.20424953483541
7076 21.691870360610917
7077 21.34343017794454
7078 19.0979355717168
7079 22.58586349014137
7080 17.26686787187328
7081 18.550540089412113
7082 14.549453580382286
7083 17.10500050240347
7084 14.784937393348404
7085 13.501286724809882
7086 15.697060243799669
7087 14.546997602729213
7088 16.485577202527406
7089 15.096244249222941
7090 16.653260790318246
7091 16.39985394877799
7092 15.929551109052243
7093 12.083239153067158
7094 12.471520864610829
7095 13.865407710950102
7096 17.831859448351995
7097 18.096522501296757
7098 14.947448910047793
7099 15.786373061703133
7100 18.73839443713963
7101 18.050549230715564
7102 17.8104977987243
7103 18.769053184492915
7104 19.45433107226859
7105 16.779798880492606
7106 19.393679639947177
7107 18.41373372642397
7108 15.01137409289942
7109 17.755053056870263
7110 12.916358616074888
7111 16.696089403435977
7112 17.080216947393325
7113 18.430852185584172
7114 16.566717293484164
7115 14.248402346102196
7116 11.03279707995946
7117 10.723113582663576
7118 11.183916071313702
7119 11.25091007277793
7120 12.059563045891055
7121 14.456883875260191
7122 16.90505595822219
7123 18.0405525120826
7124 18.04972076926585
7125 12.878031920154157
7126 15.224287961526002
7127 17.122790620898776
7128 20.460932770840277
7129 20.052402048732173
7130 20.09443594463287
7131 17.717533315278498
7132 17.566235540580422
7133 18.32444761301779
7134 21.69729409249473
7135 19.602914938620938
7136 21.437484158128445
7137 20.686155253259617
7138 22.748892258737673
7139 23.222298914465078
7140 19.312705764964157
7141 22.917737805057328
7142 18.716926274010802
7143 21.072232128683932
7144 17.488921266041096
7145 20.97744775019353
7146 20.12284592291197
7147 19.021508693342057
7148 20.494613541439776
7149 20.600403360883174
7150 19.359286109484422
7151 19.605418756363616
7152 20.681841088500242
7153 18.38230324832352
7154 19.956668055447363
7155 18.859705636749474
7156 19.095088023027582
7157 20.18152622816296
7158 21.732352041879604
7159 16.52117029198817
7160 17.577426635418547
7161 19.86762497788374
7162 21.930657697087817
7163 19.85175608831759
7164 22.142523288125922
7165 20.513316634404504
7166 17.31058745529384
7167 19.678471300832147
7168 18.72878051176254
7169 18.64767570213149
7170 20.825657958251902
7171 21.070467892397158
7172 20.13614764897466
7173 19.89700457336685
7174 20.03487310942868
7175 18.844134418186542
7176 17.649001581791577
7177 18.49165229097054
7178 17.61303692647986
7179 18.134831025474746
7180 17.29159338033108
7181 18.99404243939844
7182 19.268844948186533
7183 19.462310946943038
7184 18.42426456857235
7185 18.91892059430207
7186 18.15826653672316
7187 17.482581756017524
7188 18.991584674221908
7189 16.608980052729684
7190 18.43198623560162
7191 15.199132442499101
7192 19.5802355211659
7193 18.91023788188236
7194 16.634594331409726
7195 15.966159158647324
7196 17.766012153226953
7197 18.31637385613655
7198 18.130695567261675
7199 17.85531497364325
7200 19.388969493232292
7201 19.15614691345637
7202 17.35718564489028
7203 16.759462660734794
7204 18.574349948154698
7205 20.136569292017786
7206 20.31023272593787
7207 21.17221375913487
7208 17.318450593170585
7209 18.157821524752627
7210 18.177419716432112
7211 17.838566215782954
7212 17.64824072877729
7213 16.447966790666403
7214 18.086598613609503
7215 15.780288266702598
7216 17.43978320765498
7217 18.9971995114349
7218 16.76245425794757
7219 15.229894968967004
7220 16.553574447370156
7221 13.574625664871533
7222 15.548613598137981
7223 14.02537191063284
7224 15.977210221649553
7225 13.548611914826221
7226 13.634472152385126
7227 14.882228842616753
7228 13.978940506758754
7229 14.697613992887208
7230 17.839901092436996
7231 17.22971276876244
7232 16.947885513213173
7233 16.182373771497282
7234 15.67430515902899
7235 16.39960603755029
7236 17.363891138778644
7237 17.032633459252295
7238 19.904326734310736
7239 16.111253837845553
7240 17.299033540497277
7241 19.120675483411453
7242 17.78638882760991
7243 18.145787726142743
7244 15.469899133987864
7245 13.880721238225032
7246 14.442119793479085
7247 17.985159078919274
7248 17.089675781095742
7249 17.29843796207258
7250 15.628299088336272
7251 17.305464649307417
7252 16.590390556755185
7253 16.660404978216686
7254 17.425362355585747
7255 16.842778272969124
7256 18.716903574224002
7257 18.760817235040093
7258 18.6780504514734
7259 19.79162866095132
7260 18.134419209198626
7261 18.875956076459936
7262 17.26575551040956
7263 16.025812299192538
7264 16.095276442062204
7265 18.77840806233977
7266 17.721820806433197
7267 13.62239633645556
7268 12.065217782938172
7269 11.577885872811397
7270 15.680101668354379
7271 12.73224916463138
7272 17.876628603172563
7273 18.84109196755322
7274 11.452505930279923
7275 10.442046387780772
7276 8.689852933933501
7277 10.851407349828174
7278 12.413476551409472
7279 11.536283717416293
7280 11.979139375496883
7281 12.310370899061434
7282 15.638413464487819
7283 16.89272984695795
7284 16.871517224912377
7285 14.204787743402589
7286 12.748274115659214
7287 9.766774058895178
7288 9.317915441798444
7289 12.050202858681885
7290 9.159196611184267
7291 9.561404952343631
7292 10.39904974542323
7293 9.335462356390801
7294 9.087584476314616
7295 8.89608020715806
7296 10.94803088272893
7297 9.12871691102967
7298 9.351169615512823
7299 9.089301602224888
7300 9.238151132795272
7301 8.815053252078172
7302 9.509796668879309
7303 8.834915374344556
7304 9.070642289610156
7305 9.36833045755164
7306 9.504318294678447
7307 10.708714987147827
7308 14.350689102618881
7309 14.618469488185733
7310 14.653620037012553
7311 15.471716052039259
7312 11.940410558036465
7313 11.395770722724052
7314 10.926515291782428
7315 12.226003835525747
7316 15.360119128879221
7317 13.601898793532735
7318 14.295060954128262
7319 12.067437566054148
7320 14.704397062129903
7321 18.297138827814265
7322 14.457270228390538
7323 15.376130413536583
7324 18.56764148934332
7325 14.565054882923915
7326 19.825903248838763
7327 19.00759655389059
7328 15.836631373166282
7329 16.352256216039546
7330 15.86983639594441
7331 11.887910304772944
7332 13.466568565549808
7333 16.747083324366468
7334 15.750470592450188
7335 14.690352742089848
7336 12.522118035858261
7337 17.12520865122131
7338 14.504330832621255
7339 13.902975193670736
7340 14.912551141127595
7341 12.035301102673158
7342 13.416356818457084
7343 14.12413163729505
7344 13.79608968576246
7345 13.562804847291725
7346 14.593187204574471
7347 13.267558997278483
7348 12.912508109709208
7349 17.22723974179072
7350 17.379935579348675
7351 15.108230835120535
7352 17.62652943036583
7353 16.43043378976648
7354 13.77971049558546
7355 16.465439214819433
7356 19.452018584924343
7357 19.14044604607137
7358 15.188229282573392
7359 18.52295944094425
7360 17.62364949192675
7361 15.817976421042408
7362 13.85074169262805
7363 13.499849374239169
7364 14.768157105341741
7365 15.03658233045059
7366 13.583296577930128
7367 13.205277877968735
7368 15.63053624019174
7369 13.296787698311627
7370 14.07136286475899
7371 13.722356255366405
7372 15.689086142731451
7373 15.422210757126699
7374 16.12035117031324
7375 18.380979685957712
7376 19.489418454777322
7377 19.559070151912334
7378 19.355359931290366
7379 16.9077832112096
7380 16.568238721462436
7381 20.476478588346087
7382 19.32712351131873
7383 17.170312329694184
7384 17.163023492650517
7385 18.07247726834422
7386 18.38841863579097
7387 19.03619627050565
7388 18.647544356636015
7389 17.599301437432743
7390 18.3767489722481
7391 17.326388468393404
7392 15.827371084422367
7393 17.702304312261045
7394 13.858722274098783
7395 19.557269444403236
7396 15.825138037990806
7397 20.438542145257344
7398 17.402775425164297
7399 16.172836748927434
7400 16.830846214247394
7401 16.686153210192906
7402 16.495699345551746
7403 14.900542598448382
7404 12.600661677734797
7405 14.001772956425391
7406 16.544632765857866
7407 11.989043525325856
7408 11.386591270099993
7409 10.830256113263902
7410 12.519467966640741
7411 14.492839365284661
7412 11.676440897353313
7413 10.813271202582332
7414 15.905315609604752
7415 13.235125007760884
7416 13.755307583494599
7417 8.988261190591329
7418 12.13358263506501
7419 11.111704075884685
7420 9.586294475953723
7421 9.706767615734233
7422 12.906147561505204
7423 12.02376285480596
7424 15.11651022754609
7425 12.047267517322549
7426 12.294901785923836
7427 9.906192691650842
7428 9.423111760349137
7429 15.822795059536723
7430 14.462829043580058
7431 11.846717666082192
7432 10.831750173261701
7433 11.625899001581724
7434 12.316147258252137
7435 14.59276829728945
7436 14.684674399465996
7437 13.098577107550557
7438 13.280689315139119
7439 11.563871139589843
7440 12.076456708897751
7441 12.431557508872777
7442 12.370403355308204
7443 11.401985611037407
7444 12.15847691980324
7445 11.76866364604511
7446 12.096975718193935
7447 13.478140960852354
7448 11.764983895864255
7449 11.266725710968066
7450 12.07048578895356
7451 13.180708016951298
7452 13.472903662714417
7453 11.64653386422356
7454 12.499954472686294
7455 13.742010761062428
7456 15.499525821454792
7457 19.590371419247376
7458 16.41946706481194
7459 11.77863566094625
7460 12.106981043833306
7461 11.849647575189618
7462 15.134340909044438
7463 13.574280551469252
7464 13.779423935900716
7465 15.251121165402925
7466 16.63030621307489
7467 13.651600959072782
7468 13.638221456518949
7469 11.672760616651146
7470 14.110171083484504
7471 15.20657537447501
7472 15.903588033661228
7473 13.875108958792334
7474 13.437164122736268
7475 13.95378650704212
7476 11.261203754684036
7477 13.166134672450335
7478 12.376032133962507
7479 12.358061160577462
7480 12.931109576505074
7481 12.725994849381284
7482 13.326904661486001
7483 13.410038279396568
7484 15.178573394170884
7485 14.737587036259926
7486 16.987806819961342
7487 15.271130016092377
7488 17.143557699600688
7489 14.144111512857279
7490 15.925578148528535
7491 13.566206421463898
7492 14.191906201938755
7493 15.772123104671579
7494 19.67573225410768
7495 16.705820355266376
7496 19.718365257205182
7497 17.98691556300734
7498 19.36760031485175
7499 16.862469113664464
7500 18.048409221120583
7501 14.525744524749467
7502 12.45668294956417
7503 13.131804571125661
7504 13.901693388522833
7505 17.05053122695623
7506 15.086362025148885
7507 17.321343454022458
7508 13.120363897784433
7509 14.01989373863512
7510 19.829973175560962
7511 17.759536678612527
7512 17.972618217769146
7513 19.27111461297765
7514 20.92879008623832
7515 17.81265053051927
7516 12.720575229507208
7517 16.67127156815986
7518 17.995524969034722
7519 15.10019534596651
7520 13.354266401934424
7521 13.827455054525906
7522 9.625214318369599
7523 9.443445619750191
7524 7.578748916220803
7525 9.379896167847035
7526 8.826050700198182
7527 13.551836596898767
7528 14.152691068967156
7529 10.210406611104299
7530 9.218196743166114
7531 11.608439054206897
7532 18.499871728875952
7533 16.704112865698523
7534 12.6075607641651
7535 11.512411263814702
7536 9.367771072976057
7537 9.493435562471419
7538 10.467372913104647
7539 14.098467766992135
7540 11.248874888747311
7541 11.45438519016544
7542 14.548586914080033
7543 16.434020225627105
7544 17.209668301872544
7545 15.278543222006927
7546 15.87355737239706
7547 18.28991120115893
7548 15.62503378993554
7549 16.47363112429561
7550 13.043628686344295
7551 11.362924727120276
7552 13.540672739644435
7553 16.576751042525416
7554 15.756878890097964
7555 16.92424825018274
7556 19.494046277244546
7557 19.464268981556454
7558 17.16395238125046
7559 18.37550064507237
7560 18.879049981124
7561 17.51433808233815
7562 17.115995651082116
7563 18.64450874622346
7564 18.24173926575806
7565 17.939133452779156
7566 16.68091809515466
7567 16.53535999942596
7568 19.00919077549649
7569 21.348017798648687
7570 21.163471175502856
7571 21.01447297102486
7572 21.561475968248345
7573 19.076978587142392
7574 22.5591373839985
7575 23.47731012151015
7576 19.684201184889524
7577 21.766756436567054
7578 20.604965027501404
7579 18.822857749931647
7580 17.14745352419399
7581 17.466955703022542
7582 17.16942643496815
7583 13.969616406837766
7584 15.017726108129787
7585 17.651471712939333
7586 17.398898602652213
7587 19.16122987341913
7588 17.286549352882762
7589 18.581087379747757
7590 18.446755217580204
7591 18.797968535425728
7592 19.4817755425646
7593 16.94924419511891
7594 16.840868660836307
7595 16.66485169017739
7596 20.549938704501358
7597 18.739141069575517
7598 19.489208943054795
7599 18.0205920980141
7600 20.679422627065748
7601 16.652001309107774
7602 14.454065477177183
7603 14.666268300640558
7604 16.00137689827662
7605 17.935954967317464
7606 13.580272576607992
7607 17.284465151662918
7608 15.85836085366009
7609 13.936331572767008
7610 16.307899129620772
7611 12.934981787570267
7612 8.633127016245957
7613 8.954343983998228
7614 8.730546570756024
7615 9.431997117365636
7616 13.652916988841264
7617 9.337508429309509
7618 9.158435091800794
7619 10.681621833615253
7620 9.388828156134851
7621 9.593846171308053
7622 9.233272106775916
7623 8.956475843245684
7624 10.301615514185416
7625 11.071528020112297
7626 11.887982601690556
7627 10.76689091496666
7628 13.830143795148105
7629 11.946975588829735
7630 9.675034039974676
7631 6.682594073534416
7632 7.137816187553966
7633 7.208693958729995
7634 5.840729486631655
7635 6.693397754349762
7636 6.857229235133302
7637 11.241505808312407
7638 9.16359100012301
7639 9.076910740781106
7640 8.254163672725712
7641 8.85015040350047
7642 8.684288179790572
7643 9.249426817044675
7644 9.615018393760138
7645 9.475344483576375
7646 9.912317556554225
7647 9.339456443858692
7648 9.108306919327905
7649 11.899361760949994
7650 14.336767424075427
7651 16.28454886962914
7652 13.650720278221401
7653 14.594082489243739
7654 10.769106987239947
7655 8.745017686504307
7656 16.042924808005818
7657 18.602229683007533
7658 13.91358276964436
7659 13.745622541420952
7660 17.984847308344353
7661 19.378891282126343
7662 19.082002460305503
7663 15.219575199054546
7664 13.73991155369967
7665 10.332888289255616
7666 15.41550840777748
7667 16.59558027209598
7668 19.699426002859767
7669 17.220805912715058
7670 15.917613309700977
7671 11.731869528643228
7672 12.316369434847786
7673 13.388116634255555
7674 10.794343871311261
7675 13.842931415126587
7676 16.8064961923002
7677 14.822130929960194
7678 12.057869566741598
7679 15.313734018588422
7680 14.36346327030634
7681 15.578352896963034
7682 15.192561453890926
7683 15.390131348570124
7684 15.012780845118124
7685 11.012360452324879
7686 11.548961869046524
7687 12.192438336020752
7688 10.343896862363307
7689 13.809365527081644
7690 13.024803577102317
7691 9.059493467318397
7692 16.58026130054177
7693 10.17268095670223
7694 14.569072487165814
7695 14.175537830346588
7696 16.22762966448502
7697 17.832556819350817
7698 18.1119874024591
7699 16.324595661122917
7700 16.34317738348151
7701 17.919933202462598
7702 15.688209368358747
7703 17.522599678087946
7704 14.49855313617081
7705 15.826652502980464
7706 16.19542195701055
7707 17.768073529568984
7708 17.78389492001987
7709 14.750870734827766
7710 17.727760153737062
7711 14.79450936151942
7712 17.051448299291035
7713 20.232535195766406
7714 21.236024708020558
7715 20.949825838859184
7716 13.559365760638055
7717 16.18337217203861
7718 15.041463927798372
7719 15.141136515458973
7720 14.21730151657459
7721 14.866337049246349
7722 11.341064410251322
7723 13.985328544181145
7724 15.16274499592458
7725 14.61987705754433
7726 14.907125580140383
7727 11.255925200805226
7728 18.87252077359437
7729 18.118142914125496
7730 13.635717383006037
7731 9.885552241834406
7732 11.618615489355212
7733 10.651337257610928
7734 10.260276502418188
7735 10.710967257766582
7736 13.197448881721984
7737 11.343257934798297
7738 9.831890517989587
7739 18.416219829011546
7740 15.407665701609554
7741 15.50789658475717
7742 12.653708484391984
7743 10.69747998725361
7744 9.437544837558884
7745 12.52810360702711
7746 9.744978792200437
7747 12.419254397261906
7748 13.045066922819693
7749 16.87023004319762
7750 14.013495171892611
7751 10.353776951460961
7752 10.75801677016254
7753 17.023626384880693
7754 17.325713314406237
7755 14.856769703476543
7756 16.04731632368115
7757 13.995245722984652
7758 11.242077405292621
7759 10.696200907748773
7760 9.710199890756625
7761 15.349891585037296
7762 15.045252439876375
7763 15.960355966432806
7764 14.591681235754157
7765 16.852877648968217
7766 15.740394251840526
7767 14.134078790342283
7768 14.732382801201808
7769 13.894937170116757
7770 12.761479392482501
7771 17.018455354251756
7772 18.301765133768463
7773 12.576168625377369
7774 10.914846412972446
7775 16.230623004265617
7776 12.446771769496523
7777 11.603304060862026
7778 10.983066659520736
7779 11.714005147788335
7780 12.930362942543692
7781 15.080225219810128
7782 16.857752992388853
7783 16.47154395266418
7784 10.286742967715531
7785 10.546841061296465
7786 13.327734889885324
7787 10.95768201063209
7788 10.969210991200962
7789 9.074876233621739
7790 11.882433177140046
7791 11.50255000967747
7792 10.883141917947459
7793 14.097370864553646
7794 16.083656520397376
7795 18.40395695292651
7796 15.054386108405167
7797 8.79289303065822
7798 16.91964293547085
7799 8.416065095627257
7800 10.058857076999182
7801 14.476094022085146
7802 11.325279365300512
7803 9.009955810910297
7804 13.564242043923366
7805 11.29353526943633
7806 14.243792374812408
7807 14.740504438885473
7808 13.389491967242389
7809 14.17183251371587
7810 16.52479676748894
7811 19.3876043090326
7812 17.435467387849762
7813 12.236035149640095
7814 17.699451845801338
7815 16.315594966345074
7816 13.615832775263582
7817 10.336549634747776
7818 13.599402881813488
7819 14.038887847994513
7820 16.603201395093134
7821 17.26876951135973
7822 13.87363063124166
7823 16.175027720767567
7824 14.107757259923131
7825 17.9047072828816
7826 17.58478639126404
7827 15.194802008693578
7828 18.695619848902545
7829 17.439867680105365
7830 13.652658779188137
7831 15.623986763670626
7832 15.711587883079783
7833 18.990984944655157
7834 17.401658567929662
7835 11.488891957660856
7836 11.064478305707837
7837 13.431180408436955
7838 14.140517653188846
7839 14.239674477444819
7840 13.954253595572874
7841 16.366793805877748
7842 15.128544348857035
7843 16.465351351011552
7844 15.368275792304168
7845 21.971821837743803
7846 18.206596843412484
7847 19.861372836322847
7848 17.869425425296555
7849 16.651421112841035
7850 16.19739610149328
7851 18.53273666813993
7852 15.46530886016269
7853 20.41178481147599
7854 15.512346094323282
7855 15.42880363247734
7856 19.153758633283527
7857 17.717233883410955
7858 13.404651007602252
7859 13.118224846161498
7860 13.531991816533056
7861 14.357522803035408
7862 12.739976262120233
7863 11.123938744641341
7864 14.36233346893761
7865 16.258494256496892
7866 14.570244623505365
7867 16.17808232725538
7868 16.919691242659418
7869 17.596745080443615
7870 16.816090227421128
7871 18.049472962080507
7872 15.961764441994747
7873 17.24359159272678
7874 16.445283411525047
7875 15.078196641013722
7876 13.160665818988928
7877 12.238666552883863
7878 13.091892436490763
7879 17.771268700557904
7880 20.08790744705647
7881 11.673036239565562
7882 15.996107492995769
7883 12.298658959798841
7884 17.872640497068286
7885 17.239033614806754
7886 17.929538871445075
7887 18.206641890420045
7888 17.38871154313904
7889 14.49130282579476
7890 15.649102671521002
7891 15.640151396283292
7892 17.430864585255204
7893 16.49766694335696
7894 12.3751382862658
7895 12.836873224874514
7896 17.098762087577498
7897 14.68026602647313
7898 15.901598006726823
7899 9.498952914672229
7900 7.81697606980781
7901 9.131828453823212
7902 9.070394463366346
7903 10.983110035970018
7904 10.907168789397716
7905 12.820561937728913
7906 15.328958476372705
7907 12.601848395490034
7908 10.182175000595844
7909 12.435626568043135
7910 10.035585123918034
7911 14.822859795517266
7912 11.263735774920981
7913 13.428681972452305
7914 12.336612928713889
7915 10.820939017304937
7916 12.968717861083608
7917 9.188074730268358
7918 9.461132124942147
7919 9.411857756741501
7920 13.634663615396986
7921 13.339849755675667
7922 12.74040253657568
7923 14.212891986588996
7924 13.356221297189034
7925 15.651098159659966
7926 12.660141164291346
7927 10.481980370941978
7928 12.684230573704003
7929 14.851753070953011
7930 13.273607669824575
7931 9.738072148622598
7932 11.301415900562786
7933 11.295563695977725
7934 11.309419402071704
7935 11.562449227999632
7936 12.84683354467651
7937 13.456554841726504
7938 11.722574018449551
7939 13.993825324189547
7940 18.837621188659206
7941 18.553096426003105
7942 18.39777456846284
7943 18.378158142696876
7944 14.849050151523173
7945 15.919050466849558
7946 18.22697316822763
7947 19.22042255513913
7948 20.801436136281836
7949 23.191277481950255
7950 16.156490548098482
7951 16.086896424161772
7952 17.69118201754624
7953 17.8102997454518
7954 18.6567949328996
7955 21.059508767958743
7956 21.055036598267655
7957 18.3105103734681
7958 18.93631286416153
7959 19.641209527889345
7960 20.596003274771622
7961 19.21118861316431
7962 16.475281113612535
7963 15.9129766006389
7964 16.593867130479133
7965 18.169929083835363
7966 14.97397170526222
7967 13.847161052195737
7968 11.091675957759351
7969 13.13574595750875
7970 18.168366248099645
7971 13.178417358929636
7972 17.74806403205877
7973 15.296552692372451
7974 14.071285778535126
7975 10.731168597979742
7976 16.48931453704651
7977 15.394447216495923
7978 19.96935359190407
7979 14.634213124572604
7980 13.928952096432603
7981 15.751797634967868
7982 17.421295801507522
7983 18.225317963038695
7984 20.34278405595663
7985 11.689581924472769
7986 16.539572443001695
7987 16.45793021685123
7988 18.67741244494078
7989 19.771410756111347
7990 16.651082659613067
7991 17.654044953982503
7992 19.346190588030577
7993 17.558891690790272
7994 16.923779203115334
7995 11.929577708361855
7996 11.469076856437066
7997 14.693948254306159
7998 17.87806630817226
7999 12.935836730719798
8000 13.42086303095512
8001 12.56867735290094
8002 17.546445461013715
8003 13.65147909810823
8004 15.948395339709013
8005 14.109022145759026
8006 13.787912867526877
8007 18.299728928368065
8008 15.822527761875971
8009 12.559222642155692
8010 10.113601503985967
8011 10.08927734077974
8012 13.983394569667642
8013 16.816695066208208
8014 14.552832636479977
8015 13.680375535249706
8016 10.655291500270884
8017 13.3589019847217
8018 17.491727180051985
8019 19.305649179583888
8020 15.96863382047012
8021 16.547340114232973
8022 15.083598941753884
8023 12.752920630922866
8024 15.836043781806504
8025 14.990579859174225
8026 15.375429058007109
8027 14.286755018174748
8028 16.04119507064375
8029 13.531730691781682
8030 19.46306054371745
8031 20.397912155238245
8032 20.13697159057944
8033 19.678070029261455
8034 22.205750441562017
8035 21.205294165931434
8036 20.49390868866842
8037 20.048378512345003
8038 16.999972890415158
8039 18.73599281144037
8040 19.209622248845857
8041 20.802313462786024
8042 17.659679940419913
8043 16.895984573475086
8044 17.32900339840562
8045 18.54272121638751
8046 20.93109755872351
8047 18.832658201055942
8048 19.56552291569323
8049 19.82779755575097
8050 18.064837339375163
8051 17.745286938729844
8052 18.16592233465671
8053 16.59955419204874
8054 20.660124679196766
8055 19.332414802767648
8056 21.044409514604943
8057 23.062593148903687
8058 14.21307953325033
8059 16.836544559764025
8060 14.672892402345118
8061 10.503818169369342
8062 10.820035811663713
8063 14.238649161615154
8064 9.261100856551199
8065 9.774760096501362
8066 8.967896433871195
8067 11.662351992899916
8068 15.882534812406483
8069 13.767069699832517
8070 16.1322706789195
8071 14.545971056430105
8072 9.706897619078994
8073 6.059806428453409
8074 8.386855148883223
8075 10.978290272145964
8076 10.775929251984394
8077 10.840057070597393
8078 8.846045112301713
8079 9.618759805651312
8080 10.435640271221006
8081 9.453602008462548
8082 11.68206810157917
8083 11.723563492095202
8084 9.932787015949758
8085 11.930890784810423
8086 10.224364149230897
8087 12.15294927476026
8088 10.894700473201954
8089 16.048324279881903
8090 13.573197268956505
8091 8.614068776845341
8092 8.393154803621735
8093 9.024765679336793
8094 10.971039363707938
8095 9.456264628924025
8096 12.096669530015099
8097 8.887519258604524
8098 10.60322494592599
8099 9.165671040959037
8100 10.821732839665481
8101 9.072732831214257
8102 8.827788347772751
8103 10.860156602830932
8104 9.652288885854519
8105 10.018326061130162
8106 10.884652798655152
8107 10.161736980158961
8108 10.370364393130885
8109 13.586660998792446
8110 13.155043133141968
8111 15.886707749421095
8112 13.699635134178921
8113 18.040597401889148
8114 18.010617259946727
8115 11.835421737776299
8116 15.435588344185241
8117 16.406815576709132
8118 15.455887827087446
8119 17.181810932857093
8120 19.254656820101633
8121 19.684107667598404
8122 16.743435616600646
8123 17.92286016080035
8124 18.45782513544975
8125 13.090010332349605
8126 19.901717776036286
8127 17.08599054515696
8128 12.90329969608969
8129 12.05918788650798
8130 15.42603371900417
8131 13.00674573520136
8132 9.221803650296318
8133 18.004387110678167
8134 16.36591315061451
8135 11.83205708073072
8136 18.390704561364903
8137 16.27880239112709
8138 14.06326165569778
8139 20.253719845688792
8140 18.622732971370926
8141 17.831899888396773
8142 20.82089935680142
8143 16.66462157699348
8144 13.80727814083028
8145 16.135398178784534
8146 15.639152551422026
8147 14.519145944162826
8148 18.39417458344403
8149 18.880781165122116
8150 17.101140328036372
8151 19.290443749127387
8152 19.994523455042334
8153 15.446794657825333
8154 13.459189828315381
8155 14.263197610240384
8156 16.631476060647355
8157 15.213603150154507
8158 16.33555597197617
8159 13.611351716436277
8160 13.337966587648017
8161 10.29611261196747
8162 11.22891442767013
8163 8.075980006007217
8164 7.343307002453325
8165 11.971488179014841
8166 8.809560252684571
8167 14.082344089155706
8168 13.306828941464916
8169 13.570315786756835
8170 15.462698860741186
8171 17.96342713494065
8172 17.458804782833013
8173 19.06946350232163
8174 18.595686202730167
8175 17.463754066745825
8176 17.982855797788684
8177 18.425377520633653
8178 18.47233474494601
8179 17.325014309453344
8180 16.77079060314093
8181 17.775762706560776
8182 19.41167079598576
8183 19.628334848508885
8184 17.40916795472886
8185 16.410041578685412
8186 15.367166795578592
8187 17.35957128269625
8188 15.762598241949739
8189 17.519588836865157
8190 16.9451554596085
8191 15.380244590558517
8192 16.322252197481028
8193 16.948634202413693
8194 15.77555021561718
8195 15.813088735346776
8196 17.934419578372836
8197 16.684514942079215
8198 18.23109307248106
8199 17.961985879515215
8200 15.635683317750273
8201 19.093985195668797
8202 17.691598614313854
8203 18.946374816798194
8204 14.701716765194167
8205 20.90436825969592
8206 17.737387183729627
8207 19.914211648502313
8208 14.23800906479775
8209 14.933089986896725
8210 16.527221196671693
8211 18.802263527226174
8212 19.85313065447702
8213 16.003520697750975
8214 18.662089353259724
8215 13.264892238587134
8216 12.070101466940645
8217 14.24126373827586
8218 13.924720249582643
8219 14.325968583668068
8220 17.061350478906974
8221 15.624669145946875
8222 13.163341343965849
8223 9.122823120618808
8224 12.272823222405897
8225 13.12520127480554
8226 12.724046061015336
8227 16.129405007933745
8228 14.648701669516973
8229 17.2846498421806
8230 16.576180598142564
8231 16.75266189028286
8232 17.609520808722774
8233 14.23196242482267
8234 12.082668337870974
8235 8.912890487495108
8236 10.79756853937494
8237 9.820002016644747
8238 9.760279064583507
8239 8.799584718446507
8240 6.829686093270441
8241 7.090260519793251
8242 10.194251335384903
8243 13.36567808772065
8244 12.208927216150318
8245 16.40148742027581
8246 16.75480067437615
8247 15.035640178553944
8248 13.134240528835077
8249 16.664764385635078
8250 15.392039840462518
8251 17.561268821324404
8252 14.056967813122412
8253 13.401044704469056
8254 13.020076955199503
8255 8.592604102767641
8256 13.874345311782923
8257 11.625537338578054
8258 16.722421796592094
8259 8.432415185989043
8260 11.142389765714436
8261 14.71142979952708
8262 15.251445503808474
8263 17.138864541860986
8264 16.549920348290936
8265 18.17545453527606
8266 15.153541180759913
8267 14.317815329263771
8268 15.741462524223948
8269 12.334213556004118
8270 15.51924205748422
8271 14.795959431046754
8272 14.211542903003549
8273 14.652529462706786
8274 13.610277360311175
8275 11.144618678538249
8276 10.539343958692035
8277 10.530052812649217
8278 9.23838840655447
8279 8.833797445105905
8280 8.824022845762869
8281 9.174766487129377
8282 7.911562862006878
8283 7.22249623719971
8284 7.985893857100373
8285 5.699510492511901
8286 5.535460362179201
8287 6.072801511236095
8288 8.387333738681285
8289 10.89921965701978
8290 7.760222290519733
8291 8.46772787031838
8292 10.479728535613056
8293 13.484000165199943
8294 9.060138008268991
8295 9.95464527575656
8296 10.64403829152238
8297 10.941640228629737
8298 9.487316847600953
8299 16.640773816094836
8300 13.820002362813566
8301 12.442510931752148
8302 12.311061038221132
8303 9.599593086751847
8304 13.369427572341907
8305 16.128233495371962
8306 9.385594967718903
8307 9.414938653864368
8308 9.734496491190939
8309 8.656878010039785
8310 8.441914885360324
8311 9.464551823307593
8312 8.224472877566974
8313 7.525873347878804
8314 7.457445223986782
8315 7.46501154753915
8316 7.414484864778753
8317 7.159515575308338
8318 9.063025287773543
8319 7.005199384497596
8320 7.489168840386597
8321 7.51608866287723
8322 7.5085876274939185
8323 7.520481580492098
8324 7.342491908199768
8325 7.484416067470871
8326 7.467205483449735
8327 7.95377028372914
8328 7.5384662734602115
8329 7.158368537586944
8330 7.299932735929868
8331 6.297225562408328
8332 7.3175124901452815
8333 7.717199875576799
8334 7.010046013198616
8335 7.275466094399721
8336 7.415307630222848
8337 8.010945074223494
8338 8.176003426218266
8339 11.240108863883613
8340 11.397354894062444
8341 10.131514433475914
8342 13.777989377971185
8343 12.865242954050462
8344 16.670807679356678
8345 13.221045217720588
8346 15.055934711716539
8347 15.653591566686178
8348 13.354613035996227
8349 11.935522845247231
8350 13.49583407700612
8351 13.798789138300732
8352 9.382192651383436
8353 7.6804913889801485
8354 13.75800015070968
8355 9.910838607998032
8356 14.636047351714156
8357 15.840981010461153
8358 17.225222333694266
8359 13.753366845735144
8360 18.85951438135823
8361 12.973029887274576
8362 16.716501393297982
8363 13.627141256773081
8364 13.015802989699562
8365 11.244314107316782
8366 15.611304431773624
8367 16.518422987034167
8368 16.840308207275783
8369 15.82895702805612
8370 19.534227390440627
8371 15.045341870118916
8372 11.581315168380177
8373 10.450550083511839
8374 16.137163448960262
8375 13.625486652648435
8376 16.125789274581322
8377 14.690262292262211
8378 11.714966826872084
8379 11.714424606892198
8380 10.758150097592411
8381 11.83104615279339
8382 14.822152097684718
8383 14.039303633367776
8384 13.926919759152645
8385 13.97688061483897
8386 13.523256153801274
8387 10.39368135544935
8388 15.693730779883209
8389 14.767527732086576
8390 11.836662459473592
8391 11.165914509145528
8392 9.25208031949436
8393 14.638042601116108
8394 16.087498803362045
8395 11.60850020687923
8396 8.025996419810069
8397 8.632948774483113
8398 9.93353315968457
8399 9.288409345079115
8400 8.961446374702962
8401 8.827303554711344
8402 7.879456634496196
8403 8.512021107568128
8404 7.827282184286925
8405 8.254126298422095
8406 8.545100333787888
8407 8.703449001338981
8408 8.469850884643208
8409 8.528259023557702
8410 8.122989768145088
8411 8.196757575440738
8412 8.537498567445386
8413 9.651050426869649
8414 10.380196269919598
8415 9.743155436141416
8416 10.81105179978224
8417 11.27009909295876
8418 13.097494682693275
8419 12.600380781155787
8420 11.75847720572259
8421 12.170531858809598
8422 13.684573936280277
8423 10.102447698883257
8424 12.09308177403829
8425 8.120100816723115
8426 13.097137100742247
8427 14.733224235907237
8428 14.575461811319558
8429 10.818438037273966
8430 10.079352516462588
8431 9.964544176583773
8432 11.99417373485539
8433 14.560923500815493
8434 10.516153587096007
8435 9.05525773812408
8436 11.73924777246233
8437 8.82784375183571
8438 8.68970014272636
8439 10.228981182528585
8440 11.339416766268265
8441 10.549410083514601
8442 12.611790211980036
8443 10.402022927866414
8444 15.162028869097831
8445 11.965742063081377
8446 12.128693400507657
8447 15.832819961683535
8448 15.957586748597862
8449 16.96401140485895
8450 17.75656750379724
8451 16.703656949615144
8452 19.183349855409457
8453 21.237108861766725
8454 17.72990437656253
8455 7.439692384260411
8456 14.056186728425624
8457 11.075921307854987
8458 13.330393902452675
8459 12.63817416007413
8460 13.416546408263498
8461 15.245789592245448
8462 11.724946473999944
8463 16.296770336272097
8464 10.395564429872477
8465 9.459511010342661
8466 12.087151825666094
8467 9.049609703591084
8468 8.740808513040902
8469 16.375869745627213
8470 17.49851468858522
8471 16.76041270234441
8472 17.75064414064384
8473 20.167868543250496
8474 19.49623659338148
8475 20.628849026845668
8476 17.67468717598595
8477 19.746796908551048
8478 11.681823459435119
8479 14.195825110302895
8480 11.757475163602775
8481 18.455780059885257
8482 18.58641881226886
8483 15.239971017974707
8484 16.309047287620427
8485 14.715164894258924
8486 15.643620170967228
8487 16.662576450603336
8488 18.59876533601255
8489 16.87059645914298
8490 18.614429983334865
8491 15.215911512520558
8492 12.39643310362631
8493 14.308613998053115
8494 9.011968856837012
8495 13.54965441668492
8496 15.6792853298434
8497 10.236787864199997
8498 9.519367053222089
8499 11.318075076694438
8500 9.431706591080962
8501 12.485226275336757
8502 9.72669225134243
8503 12.180892592500777
8504 12.311845411619462
8505 13.612844289189848
8506 11.813735138703043
8507 15.288271898496754
8508 16.035567473489195
8509 12.803347379825501
8510 14.152511249841874
8511 12.733904891825631
8512 17.535957272679155
8513 15.446511231626786
8514 15.835146439981019
8515 8.163347609235696
8516 12.29417463102369
8517 12.362992714042385
8518 14.648732662978558
8519 14.554858673284564
8520 11.42639342956881
8521 12.551897464720348
8522 16.007673392852045
8523 13.792910948495974
8524 15.345869522373373
8525 14.311070501785743
8526 13.266200869156119
8527 14.556806956858921
8528 17.082004655888383
8529 15.347525961668797
8530 15.149668699822513
8531 16.84341166518422
8532 16.4105240145245
8533 17.847778767632697
8534 16.97558820909545
8535 13.71906215749019
8536 13.62510710305225
8537 13.502054232332346
8538 12.991862211442573
8539 14.574055337761335
8540 15.14874711256798
8541 17.706258333212123
8542 17.525305108645718
8543 16.197629766551255
8544 18.65943378387788
8545 18.6869217683469
8546 18.299979724119513
8547 15.91239018485291
8548 14.266920578946406
8549 14.924293401493284
8550 11.146372815783462
8551 10.488385946671011
8552 12.970397783264163
8553 13.16186928132381
8554 16.287247497232123
8555 19.068133589958673
8556 22.501305213085402
8557 18.762215828551273
8558 19.682517697136305
8559 16.495406313767077
8560 16.575544028389636
8561 19.65601371463287
8562 14.490283156874545
8563 17.54145236478801
8564 18.648277817917492
8565 18.10870795525439
8566 13.841193469792511
8567 16.850326598947632
8568 15.517716485787632
8569 21.07979948496944
8570 19.331263820937785
8571 17.166013671670846
8572 16.04706039975435
8573 14.53710078123079
8574 14.269130924877976
8575 10.971623049691585
8576 10.67094132846801
8577 10.460071938556373
8578 15.197367237371042
8579 14.098670920285382
8580 14.340282411336645
8581 9.32608801400033
8582 15.699985674984267
8583 9.947478239744289
8584 11.62754054718776
8585 8.851012386882525
8586 8.311449644847523
8587 16.890829116514574
8588 14.45614344733732
8589 11.969519582985015
8590 14.21904507414412
8591 19.338992775695456
8592 17.76533091380664
8593 21.127514677915762
8594 15.611582868377486
8595 13.769233016197704
8596 12.536560099720212
8597 13.788650630992676
8598 17.41444624239065
8599 14.538304031606618
8600 18.599118092113947
8601 19.76349851479195
8602 17.485868863893515
8603 14.825860350450547
8604 19.081608864131603
8605 15.84400619955502
8606 21.224180696085014
8607 21.15658290467288
8608 20.994771328072982
8609 20.425435476570396
8610 19.149794423302566
8611 16.771453563746842
8612 16.404267620083413
8613 18.64682099019056
8614 16.796556465840514
8615 16.0797646880766
8616 13.90709323630805
8617 11.633645264094357
8618 10.143889622960408
8619 12.32987025818436
8620 10.789733679649977
8621 10.94288062150604
8622 13.158042495164361
8623 11.461327903935354
8624 12.910027867473186
8625 15.107559946764074
8626 19.044949679058558
8627 13.292351177092128
8628 10.576160866560427
8629 11.032511690816204
8630 10.758443866946351
8631 11.807856579871302
8632 10.929690830679545
8633 11.377026127999569
8634 11.504866866141489
8635 11.111973177454813
8636 10.454637519752811
8637 10.410459580281337
8638 13.019042220826032
8639 10.815446521989328
8640 10.648499976410829
8641 8.93083785469288
8642 8.646960713018274
8643 8.465405988368811
8644 7.597106518416628
8645 7.03834162169128
8646 5.7155569253572605
8647 4.7760990207455
8648 5.5332366933116175
8649 5.430726314401566
8650 5.366043522627149
8651 5.869679742844661
8652 5.082596223552013
8653 5.6304426298634285
8654 5.431777190391515
8655 5.3413173157403815
8656 9.758239424927813
8657 8.279165651910517
8658 7.956803539873774
8659 7.864479378939774
8660 12.44680460387428
8661 10.40136277856278
8662 13.569309622348824
8663 14.654141021610336
8664 15.368140961914296
8665 18.946715230619084
8666 15.187442476823655
8667 19.1248940649027
8668 13.888878650236535
8669 19.566160471757946
8670 16.236374706327542
8671 17.5744780616632
8672 14.728524682413344
8673 19.30443841749599
8674 19.53391983255585
8675 15.552385776957484
8676 15.061761018521572
8677 18.101623987132083
8678 13.219211939116235
8679 12.992759636608145
8680 17.84149573231872
8681 22.87871988180652
8682 20.690962049783497
8683 15.547728914351639
8684 17.248149505645127
8685 19.185135733495528
8686 16.31323696608563
8687 20.90088716781672
8688 22.103797629221567
8689 21.30721754357783
8690 17.81502070713369
8691 19.384973695676088
8692 19.849081175625845
8693 19.616651726991854
8694 17.788330985130344
8695 20.271179239884976
8696 16.699453389650056
8697 17.738345648698
8698 18.582425700895577
8699 19.24769357540662
8700 17.154389581849372
8701 19.47093117653795
8702 18.164110079603294
8703 17.885685015972193
8704 18.8224452020886
8705 19.121059683172017
8706 18.53062636878428
8707 20.69170577625362
8708 19.197193259856622
8709 20.298712422513592
8710 22.20492612332482
8711 18.755750766469006
8712 16.388864339171818
8713 15.116928145618564
8714 10.942616777949942
8715 13.129353440960848
8716 15.412150357013799
8717 18.907431052651283
8718 17.487335549085856
8719 18.885173933902966
8720 13.907777731193738
8721 14.250935339065306
8722 15.69250452355942
8723 14.527722287925943
8724 20.336299554143782
8725 19.172692898175253
8726 19.501935412032058
8727 19.305293467723228
8728 18.145150766026365
8729 20.068261352567365
8730 22.51255283646666
8731 22.228178442215455
8732 20.296161176174
8733 16.279733747282545
8734 17.412465002140202
8735 16.408458705126797
8736 14.81955793371045
8737 14.83703119537772
8738 13.244946545950581
8739 11.822992722571163
8740 15.8955265105395
8741 17.414629607251396
8742 14.231053239829176
8743 14.941094213279047
8744 13.344773250653297
8745 11.812745893838722
8746 13.236877302549301
8747 13.774187998130476
8748 13.776650250238589
8749 17.093561965761346
8750 14.941574798688984
8751 18.153180547995618
8752 20.088105337284723
8753 18.298358366305177
8754 18.293433324119107
8755 17.420394344226303
8756 18.347414825026934
8757 20.84533139751003
8758 19.23308160171878
8759 18.11041370700375
8760 18.569212668954727
8761 19.31163361569972
8762 19.26837133049138
8763 17.981456940624746
8764 19.046471385559737
8765 16.77797780397045
8766 18.568351780637837
8767 19.468479596283448
8768 21.5306345968697
8769 21.187702824791362
8770 21.640441668357564
8771 20.98338803408702
8772 21.640968700422416
8773 21.335019531375874
8774 20.84320444092017
8775 18.85295156413429
8776 20.583868174846714
8777 19.635277971178237
8778 20.780160182199978
8779 20.31842559044752
8780 22.018436371983718
8781 19.066722877498492
8782 19.230891993333742
8783 16.871021887140618
8784 16.691819290096802
8785 18.996421090380693
8786 18.01828923209672
8787 19.012826852705857
8788 20.22444782893716
8789 19.462808058530918
8790 19.634355482490356
8791 20.819789556244952
8792 17.819334956719178
8793 18.88087302793904
8794 18.027103967722965
8795 20.570804926026767
8796 21.704245976525165
8797 20.842775383554283
8798 17.997804409036856
8799 13.982263418439718
8800 20.96653197949229
8801 18.374228649342893
8802 17.696913865980772
8803 19.02631882717655
8804 23.527346877488064
8805 21.57729527463169
8806 18.84621146004627
8807 16.712553364971622
8808 23.084030180834777
8809 21.824791164223857
8810 22.412138380034197
8811 20.1479368199563
8812 19.384481751436585
8813 18.02746027086635
8814 18.743867280434415
8815 18.5968882573103
8816 18.33817163593927
8817 18.82151859380496
8818 23.96579103164999
8819 22.225117184683132
8820 22.89194954790655
8821 21.640556726372623
8822 21.27765782254856
8823 18.85593805049069
8824 20.30749740639899
8825 14.057672638210342
8826 15.108936768668526
8827 17.859078510988383
8828 16.856972408351197
8829 13.54424753839684
8830 17.672378067595627
8831 14.587647444918543
8832 19.102428782421203
8833 15.862232054808102
8834 17.048413352820212
8835 17.778945102679963
8836 16.372926002763837
8837 18.101119640868934
8838 14.98617450474942
8839 14.731411030937355
8840 19.017494937891367
8841 20.59612519497401
8842 17.410099229414946
8843 19.032749591464057
8844 20.687074591365654
8845 18.909089991157135
8846 18.214115091229964
8847 16.12236590215585
8848 19.585700060844232
8849 15.245763422899397
8850 14.003177587155278
8851 12.398168607988723
8852 14.31236988125412
8853 15.141584426717658
8854 19.501027570724542
8855 21.008273900890153
8856 16.193410592231984
8857 14.54069827019622
8858 10.406223989264955
8859 9.900707689889387
8860 16.774444282087323
8861 17.789175163766064
8862 16.483572712214887
8863 17.59621418965773
8864 20.692465477942683
8865 22.66413409506509
8866 18.415426274218948
8867 17.521088837082626
8868 17.97962301822308
8869 19.240677578397758
8870 19.415785391633815
8871 17.842404266222246
8872 17.704480066271376
8873 16.981350471913913
8874 19.237867033423374
8875 17.05735375102647
8876 16.45238782846672
8877 16.155300498080333
8878 18.37459980694337
8879 15.685126342619814
8880 17.004956889385408
8881 17.346422505905366
8882 15.649706764734038
8883 15.99616641982708
8884 13.407190190017456
8885 14.2600748128746
8886 14.492429362834065
8887 16.68381277726805
8888 16.95528069330152
8889 18.01066346288815
8890 16.56703075251582
8891 14.169083334521355
8892 15.778408559317691
8893 11.926802270347036
8894 12.968422815856675
8895 14.961117180080715
8896 15.10576375383724
8897 17.00546863916159
8898 18.43644137661955
8899 18.648233112329493
8900 16.75278004032526
8901 18.884732695225438
8902 14.449022507699544
8903 22.179815174009047
8904 19.131518013140877
8905 15.533249038132436
8906 11.041144494800177
8907 12.207654660494518
8908 9.143115591160132
8909 9.06579801657882
8910 9.064984468817855
8911 9.235631096885992
8912 9.050447900309164
8913 9.115447528512494
8914 9.033894217221768
8915 9.008252609843755
8916 9.001794737686971
8917 10.66645331406433
8918 12.675348828765914
8919 12.424120699016669
8920 10.782267993144345
8921 11.156032407817856
8922 13.468658030001537
8923 12.030990871824855
8924 12.761962582550444
8925 15.14483280581964
8926 15.248764980088106
8927 14.763798930943052
8928 13.30362353167566
8929 11.145715791662926
8930 14.0769820540767
8931 12.648086750703877
8932 11.004239128380455
8933 11.25771855787074
8934 12.052497918794895
8935 11.666852178776884
8936 10.190966360495082
8937 10.491346151223524
8938 11.132052784417443
8939 10.88483012286351
8940 11.28208873746211
8941 11.228615129293116
8942 10.7936050126325
8943 11.590271422747781
8944 17.006943581430107
8945 15.967654139189193
8946 13.298359033703802
8947 15.152427066165684
8948 16.84965040408747
8949 14.947022770179096
8950 15.648824318168868
8951 14.055304443945849
8952 13.272330687357298
8953 13.679264496894175
8954 10.697620431448852
8955 15.154731152631053
8956 17.348392895200355
8957 15.725356068378243
8958 15.635052524566197
8959 16.473726967815796
8960 19.63659564040035
8961 18.40275510955804
8962 19.854247202748677
8963 18.385882114686257
8964 19.450726256086213
8965 19.94717032414675
8966 15.969648576432263
8967 19.510010808082452
8968 16.69749454528896
8969 20.296111628562866
8970 19.022813443285816
8971 17.93422170172037
8972 17.8613904772884
8973 15.908125079138696
8974 18.40635523842945
8975 16.453715974499826
8976 17.16897419264
8977 20.261491145295196
8978 16.70077787440922
8979 16.786866071859073
8980 15.342989636820644
8981 17.999328822528945
8982 16.04792683019471
8983 19.47691384628917
8984 13.537523057533686
8985 12.42887478634516
8986 14.38096380401481
8987 13.450441345214976
8988 13.844753415843623
8989 20.20839634509832
8990 17.013699199781666
8991 19.367586643940342
8992 17.47616056637075
8993 15.725723910224094
8994 14.977214598436014
8995 14.510495367431673
8996 14.28734363726489
8997 13.641282661359805
8998 14.663078466905198
8999 14.299872557342292
9000 18.860104585586793
9001 15.88610515029138
9002 14.992395861698146
9003 14.552826714350282
9004 15.38155087132807
9005 15.55255277890893
9006 18.006466472749445
9007 17.882317103046923
9008 19.349476813046447
9009 13.755612998289532
9010 14.617758478163374
9011 16.531893639843876
9012 14.092437440416937
9013 16.575235084235885
9014 15.63424601742594
9015 15.551797077782604
9016 15.54781327898407
9017 12.8503341599228
9018 13.988998058759071
9019 15.28419392193858
9020 18.234690140259666
9021 16.864405321760156
9022 17.927974785119932
9023 17.273429689602942
9024 15.615607881292497
9025 19.115532231582627
9026 18.854420483509134
9027 13.115967443099857
9028 13.136022324296347
9029 12.785536966382539
9030 16.182723551615727
9031 15.519228600281597
9032 16.040754221339736
9033 15.063265138985543
9034 18.037938387723322
9035 19.951411213453333
9036 19.482874723144857
9037 18.868225342650824
9038 19.56351948315927
9039 23.128415120510496
9040 22.231639893381452
9041 19.184249820809526
9042 19.922179261121244
9043 15.046774509235881
9044 19.183254364383203
9045 19.403377129694494
9046 17.21152901855525
9047 16.723805400027178
9048 16.65767328292036
9049 17.30833297931149
9050 17.352378502069644
9051 17.752986808099152
9052 17.084024319063847
9053 18.129160114109197
9054 16.769381513552908
9055 17.508793613880595
9056 12.196972148841189
9057 15.94838640224835
9058 13.30731236408941
9059 14.332250879511546
9060 14.027649318292038
9061 12.829068948449448
9062 15.151794777521385
9063 10.698078427983551
9064 10.629570749295043
9065 14.352910761504786
9066 15.912661491510654
9067 14.621369081098182
9068 15.471944953290588
9069 12.37688087229191
9070 16.180730093123163
9071 15.150523459628626
9072 15.315458093925429
9073 14.664842357693702
9074 15.26357591098372
9075 18.99732797979631
9076 15.320003212810805
9077 15.548959799186742
9078 16.659631641248094
9079 16.643390690157705
9080 15.914070804675127
9081 15.42711957879091
9082 15.362305636498373
9083 16.457642858247013
9084 16.783907129022502
9085 16.22562855618257
9086 16.583119848576377
9087 16.789303785788903
9088 17.464247441793557
9089 15.377157546471908
9090 13.871859127741903
9091 15.275212074242958
9092 15.556697070542999
9093 14.669449121873097
9094 13.767851692805472
9095 11.243369722945133
9096 12.578254729196825
9097 17.721691023421343
9098 17.76731246768445
9099 15.696739411280165
9100 14.870224217719947
9101 15.071229482058929
9102 14.956992618732647
9103 13.080495440119876
9104 13.894320726838048
9105 16.491140190863188
9106 17.30823483792877
9107 15.343191841315338
9108 18.841304260133693
9109 17.807443381168266
9110 15.33985744675216
9111 18.83017900480555
9112 16.824669713829497
9113 17.99294244357989
9114 21.768393583359938
9115 19.452724818506894
9116 19.734943418995595
9117 20.200373777024744
9118 19.1228755527314
9119 18.93340233088741
9120 18.54597111828027
9121 15.722575057508527
9122 15.681092141055801
9123 15.492897257086726
9124 15.613924524125885
9125 13.590094583988753
9126 12.965714917116454
9127 11.470478990972605
9128 13.534922770294347
9129 13.58517898365831
9130 14.28592282117468
9131 13.585527574424425
9132 12.836546799674451
9133 14.624806171538
9134 13.844417029855116
9135 12.226168769378475
9136 12.60254161650367
9137 12.059106454189926
9138 13.653889981758491
9139 15.724330255740941
9140 14.616064983060902
9141 15.145684691068759
9142 16.327114952248206
9143 17.83914551167875
9144 16.424748537656185
9145 16.38159679578779
9146 18.234953083189236
9147 16.90186167805953
9148 14.6244060668565
9149 15.79979137657105
9150 15.871311832081643
9151 15.797100003251666
9152 17.245370911212632
9153 17.750723942381665
9154 17.26637722270968
9155 19.071576656118467
9156 18.24494698026071
9157 16.380972751423556
9158 15.910348380293573
9159 14.06599857965808
9160 15.936372848136058
9161 18.631518196882435
9162 17.33903149735909
9163 16.532413655597086
9164 15.42382163694956
9165 17.387668824768767
9166 16.83349600013691
9167 17.80124605249664
9168 19.49809627817419
9169 19.74045375568624
9170 19.03975331747762
9171 18.289598918707938
9172 18.99364010028651
9173 16.114030527357915
9174 18.87088337567239
9175 18.418562830440234
9176 18.84599396380754
9177 17.9291872950413
9178 17.72462726033365
9179 18.457608923699684
9180 19.245341213826272
9181 16.705776472851653
9182 16.95461963929084
9183 17.844008648019244
9184 18.11595964748552
9185 18.237024164131327
9186 15.693750390910013
9187 17.483352203816487
9188 16.584329127315918
9189 17.19225252311243
9190 14.558850564785295
9191 15.219677037377643
9192 15.90939089234793
9193 13.162877504536624
9194 17.157247283402427
9195 19.149910202853242
9196 19.527586855857884
9197 17.105457165242935
9198 17.895642663539842
9199 14.704245410009005
9200 16.474321758775393
9201 12.53506399641344
9202 17.839283732774984
9203 18.124824691545346
9204 16.94519294292549
9205 16.376318572701944
9206 17.075561303972034
9207 16.808850816614793
9208 13.693553999121484
9209 13.900273919276446
9210 15.829354617528983
9211 15.933542742638938
9212 14.017933627320485
9213 11.797089728669409
9214 10.436951048597512
9215 12.82660086615365
9216 14.45820685570604
9217 13.808784031758773
9218 13.81540601810895
9219 15.270016045686434
9220 14.59757955451642
9221 11.44749350173631
9222 14.45771263617271
9223 13.197699715148568
9224 15.012450166729504
9225 14.025631503376092
9226 11.63310514862675
9227 14.005715038131196
9228 15.696698478775701
9229 18.21164046239123
9230 15.717585569201871
9231 17.55161764593998
9232 18.099731866427604
9233 16.561785981012495
9234 16.85862840969229
9235 17.23189411901256
9236 17.936558911470318
9237 17.47390643417967
9238 15.0026533537041
9239 13.275732721548225
9240 13.00713902059406
9241 16.03347370520262
9242 13.880628824242722
9243 18.61528856811568
9244 18.713008689271287
9245 18.826010611081582
9246 18.212539667839103
9247 21.776168164519355
9248 19.148983024259856
9249 18.872537437645047
9250 19.20703744895214
9251 23.698315778876868
9252 23.908535751340494
9253 20.284485267256635
9254 19.80490865611629
9255 20.287105115935315
9256 21.731644285176966
9257 19.713929042648736
9258 20.29961509077798
9259 16.05401137061665
9260 14.22501169520051
9261 15.607578192882702
9262 18.288473605140464
9263 20.306012665557404
9264 18.873267820963633
9265 20.6604994273327
9266 19.45687528096497
9267 21.228595378639934
9268 21.415263152778582
9269 18.821093096757046
9270 19.692213241331203
9271 18.990336634470236
9272 18.262950260466127
9273 18.51503089477912
9274 19.96126101624206
9275 20.37859159920482
9276 19.620229739167055
9277 18.54866866564399
9278 19.616372239918725
9279 19.32783357307907
9280 19.811389023667978
9281 20.232296781737833
9282 20.505079175977933
9283 21.04928666645394
9284 22.490096343812112
9285 22.148335682020907
9286 22.673772645537753
9287 21.81546746717408
9288 22.903919040433898
9289 19.717495612025218
9290 18.843421618148827
9291 20.350241729220553
9292 20.386847111128994
9293 20.111580781444555
9294 18.910776428933612
9295 19.391183684708707
9296 19.067875092345076
9297 19.769719040740963
9298 18.89220755216789
9299 20.21303434915648
9300 17.53169118951232
9301 16.619962478196975
9302 17.628442139111637
9303 17.23466063551042
9304 20.56752997707993
9305 16.790437259216
9306 17.298652728911215
9307 17.475816063776108
9308 19.90028317748441
9309 19.39402383938185
9310 17.64727142446679
9311 18.52880703706262
9312 22.080662266167646
9313 18.967262160538887
9314 19.65749258230813
9315 19.418841821690197
9316 16.45199280942761
9317 17.174149211643982
9318 16.542968739359758
9319 17.063308378646326
9320 16.81582132791678
9321 18.237577279972577
9322 16.00857862769454
9323 17.467716928451967
9324 14.709926964824096
9325 17.730158526372154
9326 17.335586637276812
9327 15.839622584763328
9328 16.73964642963189
9329 18.47605670482385
9330 17.754664943898987
9331 16.40149982049814
9332 13.77563572237505
9333 14.550424068863007
9334 19.900037485402702
9335 19.150542545039087
9336 16.962759427726493
9337 17.688048518859887
9338 17.338609264022573
9339 16.368370167468335
9340 15.681371791330177
9341 15.672329888453321
9342 15.99585851915935
9343 17.62862386837583
9344 16.827352612364542
9345 16.891824142246847
9346 16.359938726147636
9347 16.383936438107725
9348 16.55984632257838
9349 16.07363891907634
9350 18.402272513799655
9351 19.990355832275696
9352 17.157576354394333
9353 16.208484707586425
9354 16.720403024589316
9355 17.244469180742797
9356 17.91265251401993
9357 17.936484705045824
9358 19.383475632552553
9359 18.21877621098573
9360 16.830885719870896
9361 16.552662092923995
9362 17.286203976893773
9363 16.48616942544437
9364 19.815789782449865
9365 15.863909571417421
9366 17.48662516957732
9367 15.017112559917985
9368 19.073002726570863
9369 17.493877896924605
9370 17.87978515256597
9371 16.832560830855357
9372 15.18280897212417
9373 15.36577460543735
9374 18.604934269993098
9375 14.512469853370057
9376 16.832606685014333
9377 16.62245508495627
9378 17.72377662433254
9379 18.260947293166915
9380 17.635171985560245
9381 14.829370460339963
9382 15.757904913672608
9383 9.787455333734284
9384 10.93918658542346
9385 10.488948696524693
9386 9.707683370893
9387 9.18212749293692
9388 8.877375456780888
9389 8.777074088318155
9390 9.363713255871344
9391 9.308014657519628
9392 10.127873887216008
9393 9.448056871671481
9394 10.85309568052839
9395 12.235647519086134
9396 10.833820229043468
9397 10.41255104134363
9398 8.737226278837436
9399 9.152883763693763
9400 8.897846204390097
9401 10.435529062962479
9402 10.55751789758584
9403 10.53126459148417
9404 11.926494760427772
9405 14.437320206663117
9406 11.178814671198882
9407 11.790764366792326
9408 13.401955985844763
9409 14.943119213452094
9410 18.296584122222704
9411 16.616991741401648
9412 22.068493659666142
9413 19.067347787541248
9414 21.32486639281
9415 20.395889767706926
9416 21.24936024443144
9417 19.418774369112516
9418 21.439898115120986
9419 20.47168045420156
9420 18.46670373095916
9421 19.72825544873819
9422 18.054574401606892
9423 19.103608355245335
9424 19.721639238597398
9425 19.044960762688266
9426 18.872298355175083
9427 19.614337213819898
9428 19.264242600485012
9429 18.57124586035545
9430 17.618061384721692
9431 19.37712329548338
9432 18.21286188028065
9433 19.884754175611548
9434 22.79903390078589
9435 18.830773549847624
9436 19.3686116606309
9437 19.764274735804758
9438 16.258509140803007
9439 17.131376555645343
9440 14.434215829168872
9441 14.583591717429096
9442 18.679751906618172
9443 20.05939199238222
9444 20.310763288607298
9445 17.675207293900957
9446 18.754693365252038
9447 21.364288100140264
9448 19.86497120933157
9449 20.733013813079065
9450 23.02068968797476
9451 19.850799477502953
9452 16.508420611249335
9453 14.489903662155738
9454 15.314604049944148
9455 13.104649509267466
9456 12.059482385663344
9457 11.236569553964213
9458 12.092283279415847
9459 10.341973864439039
9460 10.88038651322992
9461 11.461563391325084
9462 10.509259029816848
9463 10.616698812631713
9464 13.940701587254795
9465 14.448852574825601
9466 12.275919056181403
9467 13.395440609289572
9468 14.47734090145899
9469 16.38006203567599
9470 10.265034556376373
9471 14.131059824452874
9472 14.939810429193525
9473 12.842527847353685
9474 12.509030114464561
9475 12.588151394363901
9476 10.903347121194066
9477 9.214700105574298
9478 12.63942566878434
9479 18.363865363169825
9480 15.991211446479786
9481 14.055907253493356
9482 13.51628397930453
9483 16.846646495657875
9484 19.37286120527168
9485 20.52878973247483
9486 18.75204111431379
9487 17.44291031856413
9488 17.25042955434911
9489 11.206489251063077
9490 13.68556416440231
9491 17.137321833314758
9492 12.622743471531335
9493 13.964671266066013
9494 14.18685703554537
9495 10.986583406384925
9496 14.561271545717165
9497 15.59102607061505
9498 18.216180929243063
9499 15.195807164779307
9500 11.600720894032854
9501 8.889273370900673
9502 8.445417944171817
9503 9.060697302951843
9504 9.114086105867393
9505 8.881243560337373
9506 8.790044099736324
9507 8.504534207036622
9508 9.12407781003827
9509 8.675604052526252
9510 8.432740266668626
9511 9.15346453487309
9512 8.830613664615669
9513 8.926255401869751
9514 9.843368563601398
9515 13.470486788381926
9516 13.534525938331944
9517 13.005152783986494
9518 14.086418686109722
9519 13.966523441783854
9520 10.4262530900838
9521 13.196264998060622
9522 12.04924126081919
9523 12.070015180783374
9524 12.165788233387854
9525 12.908762398153513
9526 8.200205509461291
9527 9.548834731547464
9528 11.707894870953847
9529 8.534516863256583
9530 12.891851738702453
9531 12.86722631223864
9532 12.283139357063467
9533 12.900715283999055
9534 15.132697668947502
9535 15.441726977964317
9536 14.813437096848023
9537 16.08889176327277
9538 14.332672959879686
9539 15.137949566970141
9540 13.615219716591113
9541 13.205487728334115
9542 15.073554331959947
9543 15.464170274196123
9544 11.902940776705611
9545 13.047744338706176
9546 12.356399859787812
9547 14.084305992731945
9548 12.25992386083272
9549 11.911829332929504
9550 11.264705702612183
9551 9.905235421053169
9552 15.662146882198448
9553 9.971896343172018
9554 12.486061636806829
9555 15.796170995373737
9556 13.900887199373303
9557 11.932866370462163
9558 13.199207443316988
9559 12.108291504044862
9560 11.807194490623917
9561 13.132832602762447
9562 11.892522699894872
9563 13.228444606415511
9564 10.147125762872673
9565 8.758260922457447
9566 14.25945149884135
9567 13.536325382399685
9568 11.970472144006878
9569 13.576675288233464
9570 12.33814073858674
9571 13.380698748951126
9572 12.058152297212402
9573 18.714861681213417
9574 16.02937037501246
9575 17.919660089045507
9576 11.692193880521833
9577 6.926470931829595
9578 9.783444143114165
9579 8.904587561988684
9580 7.829092913790264
9581 8.39306203285368
9582 11.18040038050153
9583 10.965752301158178
9584 12.023788940854912
9585 15.748360329814272
9586 16.06022039328071
9587 14.254670791595471
9588 14.370081268944402
9589 14.20838653511959
9590 15.792412130705777
9591 16.18501286459909
9592 16.7668339107833
9593 17.29610569876406
9594 14.675106663703888
9595 14.596244820354803
9596 16.448342988213824
9597 18.567005740262438
9598 17.773922324464184
9599 16.3027352887041
9600 12.646736055105759
9601 16.980983251499833
9602 18.725946324292444
9603 15.982201672241265
9604 15.449166839219917
9605 14.161335655555582
9606 12.089043765379513
9607 13.336228085633008
9608 13.683923101999184
9609 13.819005335513085
9610 12.240168260861376
9611 12.95116473086487
9612 11.34924556021362
9613 11.600851122717645
9614 11.514697676018034
9615 10.833532608959159
9616 9.815649416296319
9617 9.634895662037838
9618 11.475903372673665
9619 7.337332172807486
9620 7.950855665078533
9621 9.187520269843244
9622 9.093960235390552
9623 12.63823473974411
9624 12.564116823003562
9625 15.81264604200413
9626 11.239784526513708
9627 15.610863824121212
9628 10.54663009927661
9629 11.711279326948107
9630 13.330044021251458
9631 8.264196412755183
9632 8.172203534394729
9633 8.412796457649467
9634 7.986609157847932
9635 8.792280223264006
9636 8.649184540016869
9637 7.955528138898193
9638 10.521933346041052
9639 13.729115904410351
9640 13.181771925443844
9641 13.613604584278407
9642 15.861131238377116
9643 16.611226000429028
9644 17.308075865811947
9645 17.09394401950689
9646 11.780563144938917
9647 11.877782362080675
9648 10.667146344158862
9649 10.15988044029757
9650 9.287503688029066
9651 14.308023233262505
9652 14.181972476565246
9653 16.342336685122127
9654 15.251838633464795
9655 14.497217262071315
9656 10.865818194161433
9657 16.41246174778162
9658 15.479776816439129
9659 9.78289364526139
9660 12.34182062036724
9661 8.554155064147848
9662 8.687179316657087
9663 6.746345357792171
9664 6.823573687534441
9665 11.146434129391375
9666 9.97131273407351
9667 12.150576450817434
9668 11.471584373370272
9669 9.7170924988476
9670 10.550080665584586
9671 11.34633233607182
9672 14.154858343571
9673 13.046158308707293
9674 18.602275208253324
9675 17.38276091904962
9676 19.044326363710894
9677 18.157987384687907
9678 17.335966580329334
9679 17.334352164070147
9680 14.035198187524815
9681 14.247998369016798
9682 13.162906558043343
9683 13.87326686547402
9684 12.744410901387447
9685 13.554979079242022
9686 12.643859934939819
9687 13.988965258257267
9688 13.83058784526304
9689 15.711234571574945
9690 14.719288046592201
9691 15.910901643828753
9692 14.38073328433551
9693 14.79749073352819
9694 14.997634477451422
9695 15.273748823232225
9696 15.664091493445035
9697 14.039742137000747
9698 13.723683175988674
9699 15.656836630020168
9700 15.138205092656035
9701 13.912814277792277
9702 14.44287202042626
9703 15.619515294184021
9704 14.67083429986487
9705 13.531690364095889
9706 11.390017005826484
9707 10.721516611140075
9708 10.107830658542444
9709 10.24585281992891
9710 13.086235907474219
9711 13.468619092044873
9712 13.641484375785522
9713 15.50311818688721
9714 14.77218211950641
9715 14.394432227514056
9716 16.11342899376582
9717 14.007222359324425
9718 14.388591246949334
9719 17.05647477372764
9720 16.005160773053227
9721 15.519892657201801
9722 14.345670237967585
9723 15.093465662505647
9724 15.7609509903597
9725 14.80853778629012
9726 17.816951490606165
9727 17.977046961673565
9728 18.43952856770489
9729 20.85090334558556
9730 21.22265609677063
9731 18.96731631115027
9732 16.666882517663698
9733 19.682657975968592
9734 20.557519732431462
9735 21.02734398112243
9736 23.05191318054415
9737 20.54724130359979
9738 23.914337311312824
9739 20.94042154077489
9740 18.228260558880375
9741 13.826680461762846
9742 20.81081396163621
9743 21.724052755992403
9744 23.993345679387875
9745 20.665733641519974
9746 14.71609093866059
9747 15.097882302909401
9748 15.442669742292747
9749 16.989712673342805
9750 19.217785158975733
9751 16.910399416567916
9752 17.941028018763326
9753 19.337527342778664
9754 19.585227077317573
9755 20.083824390113445
9756 19.528835329088228
9757 22.89823325210603
9758 19.81170978863223
9759 22.10293897534029
9760 19.029594516968093
9761 13.54094505346812
9762 15.180791057603598
9763 9.687315146720657
9764 8.27975821766281
9765 8.713415760169
9766 8.516810476063636
9767 7.948616113507676
9768 9.248643359386596
9769 8.80341683738274
9770 7.392266702225181
9771 7.403857580781681
9772 7.48546300580253
9773 8.894286115951298
9774 7.896264880133184
9775 9.432359522666477
9776 8.318037358283602
9777 8.821682009534154
9778 7.983189410191774
9779 8.024752842864608
9780 9.005068463737484
9781 8.764600691166587
9782 7.8963017624019445
9783 8.248808278721492
9784 8.508267092159668
9785 9.097936815549161
9786 8.099161302552105
9787 8.79047346288992
9788 8.297872081196745
9789 10.200886091321014
9790 12.032810693231704
9791 11.841379920009343
9792 14.595029912005913
9793 16.813120571638205
9794 17.859185602160167
9795 16.30932592156614
9796 17.74713876004093
9797 19.598594526018672
9798 18.750762514453815
9799 16.493938346470706
9800 14.456183397152634
9801 18.08191429609549
9802 14.273708092569683
9803 17.44573254398968
9804 15.328929768087168
9805 17.437407666140487
9806 16.592827023389372
9807 17.369426766542432
9808 15.410279164573193
9809 18.827059006436084
9810 15.682027292607494
9811 16.148550264224863
9812 14.640513596744523
9813 14.947059907464963
9814 13.042658337690524
9815 15.158616388984814
9816 15.022380316424085
9817 19.26890620853982
9818 16.748274673911446
9819 18.414602769885434
9820 17.006777809601072
9821 18.99284049095452
9822 14.69546467596776
9823 13.934422795448938
9824 15.2442160844297
9825 15.061905316621921
9826 20.767218762906868
9827 18.976285385609643
9828 17.613553596052178
9829 16.797275110240435
9830 14.719161911052716
9831 8.046546322417054
9832 8.404380988150113
9833 8.279622064491964
9834 12.398379280702917
9835 11.104400524678965
9836 11.022153389133837
9837 12.82178230307172
9838 13.465392407303417
9839 10.335383181935837
9840 15.391546542821809
9841 18.342381259443236
9842 16.868506937545064
9843 15.330928842380878
9844 15.836039554297905
9845 16.36263194272863
9846 16.452144947098535
9847 16.313292011530518
9848 14.48366543707778
9849 16.12582181067959
9850 19.568747655920895
9851 15.371725485287502
9852 18.344363248152984
9853 14.828049354170718
9854 13.112046623061888
9855 11.833663473708226
9856 13.033473041582369
9857 7.858232449812758
9858 7.820231245990321
9859 8.208029943516095
9860 7.743167550348006
9861 7.84606288151316
9862 7.833640746149829
9863 7.4971673637490115
9864 7.0313563392564005
9865 8.347773561341773
9866 8.075280145632872
9867 14.41429600674629
9868 13.854177125895978
9869 13.520297635700441
9870 13.357929811830749
9871 14.350164936612469
9872 12.59338489687575
9873 16.412953052531268
9874 12.946100483633908
9875 14.471124083594665
9876 10.176379508692941
9877 11.77024822337599
9878 13.388978124451596
9879 15.276417278141952
9880 17.17751880510324
9881 12.538246449715807
9882 14.299147687984599
9883 13.454628485111849
9884 15.221105799881627
9885 10.391029788144301
9886 14.682472052452516
9887 16.848129042765297
9888 16.54066658833759
9889 12.97977048597304
9890 11.625142610488375
9891 14.08184093009527
9892 19.16136935528882
9893 19.41305655175148
9894 17.162708352514272
9895 17.86572108906615
9896 21.406837945496836
9897 22.105984075509323
9898 20.60658058647866
9899 17.14730011524118
9900 14.757710892547294
9901 16.876659633339322
9902 16.041890934357234
9903 15.569773126398166
9904 15.917785112509101
9905 16.06159508711578
9906 16.642796841055553
9907 15.49338719452784
9908 15.71021244922051
9909 15.685355072413682
9910 16.71662804364825
9911 16.44876647145553
9912 16.24098894908703
9913 15.32143108213785
9914 16.70246332738403
9915 15.471233977840896
9916 16.12130136107333
9917 14.82140455619965
9918 15.203252308827917
9919 16.254216117601523
9920 15.468210627018747
9921 13.420710133712198
9922 17.358970323475372
9923 16.299056153119956
9924 12.541499583818961
9925 15.268162973394137
9926 13.373206060203037
9927 8.822429608253117
9928 14.791430621194067
9929 10.887615103471362
9930 13.389765571624594
9931 13.048997276804469
9932 13.953378326083849
9933 14.106549998749424
9934 14.645373744093748
9935 16.414396092188213
9936 13.953844417790599
9937 14.125328110264228
9938 9.095926827503789
9939 13.855526151510942
9940 10.672936208528354
9941 12.30360019793431
9942 10.21463458480343
9943 7.622693034622793
9944 9.354412424606128
9945 13.37054482839197
9946 14.620046477130801
9947 16.552051672638914
9948 16.819174893065533
9949 14.88937640890402
9950 14.052912136347773
9951 10.34956337152957
9952 10.356544117174588
9953 11.6497458103585
9954 12.831590416571997
9955 10.776713997228718
9956 11.416222579131604
9957 10.879645375727062
9958 12.709592898853126
9959 11.776871927802572
9960 10.991841890851163
9961 9.89869085599366
9962 12.573781118911269
9963 12.484273155851053
9964 9.614722059884643
9965 7.371393723230589
9966 7.744722662065717
9967 8.045572927995272
9968 12.652306279138823
9969 15.564944874715902
9970 14.681020226089817
9971 10.4649177436523
9972 10.348663940930624
9973 12.897414252854448
9974 11.46727215186712
9975 12.549414421096968
9976 13.121704113958335
9977 12.068015509140702
9978 13.804179765465408
9979 14.945980470401622
9980 10.994679641873034
9981 11.64668974089333
9982 10.494474623532728
9983 7.922686051350557
9984 8.08271913099531
9985 10.520395415141397
9986 9.205614697489123
9987 7.680144174188155
9988 7.418178775814694
9989 8.239941453519886
9990 7.885496860275086
9991 10.323629797167014
9992 15.30433447134822
9993 11.507200822240598
9994 11.534472887822373
9995 9.983918194533738
9996 12.972402542711182
9997 17.267049592777003
9998 18.158403510558745
9999 17.83853157815847
10000 17.413422517154476
10001 18.811860521389114
10002 17.6848645246561
10003 16.90731167969681
10004 17.987141156118007
10005 17.39726791838229
10006 17.1737143207237
10007 15.658033252646426
10008 15.213844688414849
10009 15.772411182663216
10010 14.867120083469024
10011 17.91553953906435
10012 19.387150961191512
10013 18.837048344439296
10014 18.67002385896285
10015 15.328614910917333
10016 18.004869329003643
10017 13.771278821300527
10018 13.899511432454092
10019 12.959887595519755
10020 14.564679110378444
10021 14.584389859704258
10022 13.689072255497354
10023 15.105659912711968
10024 14.68319444828172
10025 13.955629832765963
10026 13.800613215233996
10027 11.182905867685188
10028 10.979612728794585
10029 12.072674701470815
10030 13.962938074355298
10031 9.918519015199692
10032 8.443121721961846
10033 8.716230039103113
10034 10.987682859191551
10035 8.292213805388505
10036 7.762832847820134
10037 7.380997646673165
10038 13.991313305209713
10039 12.852904403219656
10040 13.500802293219497
10041 17.423822625472123
10042 20.42408573682417
10043 22.261419743877546
10044 17.32682445256984
10045 17.097218800669978
10046 12.509763830337235
10047 12.667401681206634
10048 11.799976269330113
10049 9.252071137082357
10050 11.30928793827343
10051 10.22446495560236
10052 13.963940371054287
10053 14.353949707984006
10054 12.552261718973922
10055 14.684314738420916
10056 14.787008491985329
10057 15.000643074942461
10058 12.937780262319379
10059 11.46015306649965
10060 9.999503689856882
10061 11.430018030801442
10062 10.435618354966733
10063 13.177410721179976
10064 10.233374513258333
10065 13.648559752265054
10066 17.152271082997952
10067 16.644533052869512
10068 13.380281874170144
10069 12.863260355364416
10070 11.414652238410007
10071 15.53712600603981
10072 18.2525109065335
10073 15.96213712037372
10074 21.60162707110142
10075 15.97745665697191
10076 15.670868141568256
10077 14.355953112222531
10078 15.905219785384105
10079 13.673611519604334
10080 12.4524601967531
10081 11.607611030969831
10082 13.940095450815967
10083 11.944055792726006
10084 9.84107288183412
10085 13.985315008922619
10086 12.349498104940627
10087 12.247953744344677
10088 12.433749375492232
10089 13.501909727129433
10090 13.739767195554307
10091 15.875542449231512
10092 14.576631548378659
10093 15.618232075323261
10094 14.851639908531435
10095 10.16193810094508
10096 12.249744224283436
10097 10.982536015986899
10098 13.059867847756648
10099 13.461921819422887
10100 11.714296035484269
10101 11.380651730981777
10102 12.19636268128572
10103 12.222441470631631
10104 13.84926477715387
10105 15.586122255130165
10106 13.960189138527804
10107 15.926479924802964
10108 15.637618712019615
10109 14.21032220820284
10110 13.342039836270256
10111 11.692939533362983
10112 12.070780696176412
10113 14.704345734915002
10114 14.666121602115687
10115 15.835140689682227
10116 15.231059818559208
10117 10.475720564997077
10118 12.457241963308752
10119 14.19452104812609
10120 16.555823745023094
10121 12.354877790690965
10122 13.264598568282741
10123 14.245567494027853
10124 14.91469464915374
10125 11.578643107699108
10126 7.6088598797866736
10127 8.986478513301922
10128 9.155662441303011
10129 12.995963538153369
10130 13.902647668977716
10131 17.932027621991274
10132 16.63005171725041
10133 17.788612826314118
10134 15.339403483189367
10135 16.74742507895798
10136 17.215310628674086
10137 15.511350654373851
10138 13.183857276571123
10139 10.745005408525156
10140 9.53929695252085
10141 9.043219517858397
10142 8.681294282823423
10143 9.281256688040191
10144 10.422998088413891
10145 10.295182857714302
10146 14.26449167296215
10147 12.197390253845121
10148 12.551005353915897
10149 11.159085153762625
10150 17.54133910060614
10151 12.90373703997343
10152 14.683361115149623
10153 13.684579669980375
10154 13.425943242481097
10155 6.61219107835842
10156 7.854426929351888
10157 8.429447240345654
10158 8.916950415034028
10159 10.766073741822536
10160 9.947968929542128
10161 9.416646094866447
10162 10.09347702265626
10163 9.66008262155904
10164 8.504050405181141
10165 9.279701217923249
10166 8.993886876843913
10167 9.552147321793269
10168 9.231502634568967
10169 9.460041620177938
10170 9.176924003793603
10171 11.030401993943334
10172 9.375522677059246
10173 8.763186835825573
10174 9.326787705846288
10175 9.088439207870605
10176 8.62089657089613
10177 12.957012105001498
10178 10.313062936714536
10179 10.127475658270766
10180 13.056018457133892
10181 12.195128790735483
10182 10.078298732316616
10183 10.084345808476694
10184 9.207832193407505
10185 10.273086452391809
10186 11.18144419817433
10187 12.541797931355935
10188 13.461550514715002
10189 12.975901266234207
10190 11.762552805715451
10191 9.93338276644455
10192 10.020485474909819
10193 8.304425810058992
10194 9.925506885090597
10195 9.90844442554533
10196 9.186239245020401
10197 11.86263423713166
10198 11.697775086234856
10199 12.415627591241732
10200 12.441259765028041
10201 11.236401742103835
10202 10.312414503615537
10203 10.32574978133683
10204 9.650793768103412
10205 8.539961834701428
10206 7.208182729050137
10207 7.08139205879634
10208 7.855195814019439
10209 8.432448214712887
10210 10.975606992938571
10211 10.910797982446413
10212 9.113402775062555
10213 9.510018177926598
10214 10.682800426931488
10215 9.825587432909137
10216 10.060941847658942
10217 10.039135490585053
10218 10.364050978953692
10219 14.755839969099743
10220 15.119012215295108
10221 16.307262221986974
10222 13.424394000077086
10223 14.853907137464098
10224 14.3275559974775
10225 11.322864264139042
10226 8.54406854110335
10227 8.633061781784942
10228 11.534919695178294
10229 15.97433403967559
10230 20.51414926454975
10231 16.832963280278054
10232 14.953205461388627
10233 13.279557597059151
10234 11.823880794102122
10235 12.639012646137992
10236 12.803386604085391
10237 15.436956286361353
10238 17.49389621726209
10239 18.184972448959766
10240 19.704287791380043
10241 20.212001925887716
10242 18.16864115821761
10243 17.7500794860369
10244 19.35620723656116
10245 18.21599913746102
10246 17.046387134924657
10247 12.820268862795434
10248 12.371358981372635
10249 14.765919307762127
10250 15.129181558256931
10251 15.865732536894269
10252 15.300113476521176
10253 15.548874155943333
10254 15.78634450822298
10255 14.892787569611643
10256 16.153473328490158
10257 20.218325247858335
10258 16.444496151536647
10259 13.626843045048828
10260 12.470043367020434
10261 13.670750633326557
10262 11.699356707330836
10263 12.587696825512973
10264 11.353162730639813
10265 11.53446450170541
10266 13.096959973244097
10267 12.942426050484807
10268 13.34374437204104
10269 13.703081051756948
10270 14.047811716459545
10271 16.00591770224763
10272 16.72747457214581
10273 15.573406124237163
10274 16.20388710210303
10275 15.986960495382975
10276 16.771918996196963
10277 16.138169433326322
10278 18.629015253359306
10279 18.10105093950833
10280 18.23428315071361
10281 17.99450362248655
10282 17.824634682985398
10283 17.40185485853536
10284 17.847359036175305
10285 17.378920338508607
10286 17.87811812836435
10287 16.39375376948209
10288 16.980651826282216
10289 17.494899129826177
10290 18.012106306000852
10291 17.800347474427067
10292 17.324751363754658
10293 17.552048857845378
10294 18.691130563206066
10295 17.602115922187288
10296 18.258416994621314
10297 15.283978427392249
10298 16.548075281823422
10299 16.917175323358578
10300 16.136266050963627
10301 17.771872759532396
10302 10.536459343361331
10303 14.36793711189403
10304 15.601296146818255
10305 15.770754421749348
10306 16.776319391261943
10307 16.716951588050676
10308 18.161803544835504
10309 15.406050532757238
10310 15.477890451556386
10311 13.42587784359291
10312 13.735821863301089
10313 16.750085090686095
10314 15.698876249762003
10315 14.898683427282696
10316 16.888021411637006
10317 11.008635903238304
10318 10.90738631903385
10319 13.49012682730903
10320 14.478148120006054
10321 16.636112803349782
10322 11.706746940193437
10323 13.401831390353072
10324 11.203536605674584
10325 11.930026671269337
10326 12.536350925553366
10327 12.044205402651484
10328 13.524278997562112
10329 11.52932194179488
10330 14.685184613705934
10331 11.15969040830768
10332 12.413231703978571
10333 11.827052631327293
10334 12.384859360764743
10335 11.05934873882811
10336 11.217658721124412
10337 10.943171068473028
10338 10.353613487836506
10339 16.03528282064717
10340 12.981673553473877
10341 13.597208854706762
10342 11.91684938578578
10343 13.865346421105778
10344 12.69809331097038
10345 11.132186015085889
10346 10.657510556268651
10347 11.403639564037697
10348 16.163387440999102
10349 17.10448391970221
10350 14.819721827788971
10351 13.457328687109886
10352 11.757380055896144
10353 11.876411535128968
10354 13.153696842522946
10355 11.444500512598125
10356 14.334282927821093
10357 16.96032984497145
10358 16.349325104942174
10359 11.92609891127341
10360 12.32421477365416
10361 7.0162417931785415
10362 7.716187745660118
10363 11.830730974566107
10364 10.397975236947243
10365 11.82589673913315
10366 13.122104902901713
10367 11.385435044731512
10368 16.248996738473398
10369 15.467731523046067
10370 10.086217635365783
10371 13.34738953754613
10372 12.506171658291391
10373 13.582313510568468
10374 14.191044256472912
10375 14.778032743766204
10376 17.445519644521656
10377 13.93738898885723
10378 17.51328966813515
10379 15.535798523457533
10380 14.276544129550135
10381 13.641285140035551
10382 13.817927214717638
10383 13.455949039077293
10384 14.380310717271836
10385 12.761455721721289
10386 12.815355104748777
10387 13.285102364179844
10388 16.580134293025203
10389 13.612398579284665
10390 14.384027916330819
10391 12.19472244876571
10392 11.450570920969783
10393 14.138568345944273
10394 11.508206257422398
10395 11.109072454732555
10396 9.856562126572047
10397 10.077470033258727
10398 8.831304277053215
10399 12.353906251084565
10400 13.140222631873604
10401 15.416945546383877
10402 16.308638236646424
10403 12.266544416211778
10404 14.770143594520908
10405 12.754409840579074
10406 11.799731869503962
10407 8.874356889405973
10408 8.968076659375669
10409 8.368792495670386
10410 6.986792220961463
10411 7.737707719774197
10412 10.880013614274961
10413 12.709004010791514
10414 11.258035579363268
10415 14.630750797309977
10416 13.397740160741339
10417 15.928225597312718
10418 13.156119878347967
10419 11.363618925250018
10420 13.056315943476413
10421 12.279084423596064
10422 12.73847219125913
10423 13.966703588665652
10424 11.596636346852806
10425 12.127330783161895
10426 9.181288289755694
10427 11.007326458555033
10428 11.821061406678043
10429 12.093512079441203
10430 14.472739536502255
10431 15.512589458016414
10432 11.607013329695215
10433 13.619603268232357
10434 12.532240697571071
10435 11.614645113179499
10436 12.694807957729509
10437 11.063432710536373
10438 10.142197473581673
10439 9.651889099706107
10440 11.97548058712511
10441 9.531031937566942
10442 11.150527230132358
10443 10.521745872710241
10444 10.338308779342425
10445 11.602930945702042
10446 7.122847562365539
10447 9.423602996095166
10448 11.920361512496227
10449 9.964297350801239
10450 8.542266230468694
10451 8.008920567539532
10452 8.721077093197243
10453 9.438381864879648
10454 12.349282532350799
10455 12.052527322424988
10456 10.984656185982224
10457 10.931420696227223
10458 10.134095038340535
10459 14.361717098621968
10460 12.323752929217873
10461 13.323738064428571
10462 14.390327445162093
10463 17.436267336406786
10464 13.834921218943851
10465 11.244267912548018
10466 18.156993287088365
10467 16.770717828185056
10468 18.041653628127786
10469 12.812140495893312
10470 13.087971266281603
10471 9.75809310581088
10472 11.038677617663716
10473 8.53854377447543
10474 10.639460604350806
10475 10.135070198100186
10476 11.530428979636232
10477 12.104132609431774
10478 13.890922415569504
10479 16.101135381711323
10480 14.244390233044518
10481 9.07105871330349
10482 8.91276139868786
10483 8.927715714574546
10484 9.900027356752014
10485 9.863381809019373
10486 12.774490780113881
10487 11.921284931076357
10488 9.323751067700162
10489 7.53395110540797
10490 10.467673803889063
10491 12.211152785211885
10492 12.119575186731069
10493 13.183833829433802
10494 12.535768746870746
10495 10.91560297979596
10496 12.498992088871157
10497 11.865553775335465
10498 9.706845479563187
10499 9.5523445951816
10500 10.431739803736045
10501 10.986180607334152
10502 12.062508582127988
10503 12.862580802747345
10504 11.949852866846292
10505 12.318651442588811
10506 13.537976114423847
10507 14.899306278003976
10508 11.061340815358616
10509 16.0712459628266
10510 11.191750164613538
10511 10.659787041618038
10512 12.262947772309918
10513 15.44945246851255
10514 12.09086216019181
10515 11.350812213150716
10516 10.24292855692832
10517 10.913103016230895
10518 9.563073906680769
10519 10.741775796695917
10520 10.929180907353885
10521 9.74890138392782
10522 10.936321915185788
10523 12.039643564295146
10524 13.735103950954334
10525 18.36392547110818
10526 13.266465874388697
10527 13.435995938098388
10528 17.51065034627395
10529 16.403555640137604
10530 19.304335014026382
10531 15.701244263561726
10532 13.378617343933463
10533 14.825202191860328
10534 11.074933540589164
10535 11.361414291981598
10536 10.49570759787
10537 9.151335619885403
10538 7.699064156298455
10539 9.717178871197975
10540 12.719089685881768
10541 11.48333861866872
10542 13.560145538014197
10543 15.136647194035719
10544 14.208194595671957
10545 11.803585880509297
10546 14.636395668839361
10547 14.531660283316677
10548 10.158441775150353
10549 9.310160426465066
10550 10.952522304763981
10551 10.231456820416835
10552 12.329399482696704
10553 11.974929354011573
10554 13.730148646203306
10555 19.615167609275172
10556 14.6939282037686
10557 13.07028301041098
10558 10.951846093919812
10559 15.881849329271622
10560 11.845304933462891
10561 16.616112762298986
10562 13.532171466497237
10563 15.89609781663316
10564 12.382969324521193
10565 13.461770149272464
10566 15.892520419195671
10567 16.45311697153701
10568 16.956092746712745
10569 14.825629921643142
10570 16.69974442799924
10571 17.629444719318933
10572 17.134697154488343
10573 19.028135864833523
10574 18.667600975430076
10575 19.36672096516819
10576 19.798681047537826
10577 17.893769707638633
10578 17.95807373793781
10579 17.18646886550692
10580 18.200021123241527
10581 17.932981346235902
10582 20.219193806081176
10583 18.608830093787887
10584 19.54414189484764
10585 20.45129508169578
10586 20.032080480769963
10587 18.824819473096774
10588 17.074077008581188
10589 17.029473044890892
10590 19.58886135458636
10591 15.809729298519677
10592 19.68730108998768
10593 21.434262470245173
10594 19.303532926219503
10595 18.882968432144725
10596 19.8264223594359
10597 18.610862960124496
10598 20.39660431211479
10599 18.26898184302145
10600 19.31325366693194
10601 19.29082560418693
10602 16.675506466868278
10603 17.449203087250037
10604 17.773758630363613
10605 19.368307659259596
10606 16.340126214701876
10607 16.682655992327927
10608 15.398128886430529
10609 18.079451292471944
10610 16.786984757928362
10611 17.11021375821825
10612 15.621169362084204
10613 19.21308481966588
10614 16.323635524359766
10615 16.46303996689301
10616 16.94979844360966
10617 16.79018709035241
10618 15.555229801178962
10619 14.819690405560513
10620 16.53602402930825
10621 16.472546708622254
10622 14.966244418069252
10623 15.90595522393595
10624 16.888759232431337
10625 15.908529918418907
10626 16.150596188012226
10627 16.834276699294392
10628 14.354636340906882
10629 15.573506096009066
10630 17.152403997668742
10631 16.711416741876334
10632 17.163518728195907
10633 18.158496383534946
10634 16.547030631598936
10635 16.85798531931817
10636 16.23376067114003
10637 16.2417030936551
10638 17.01760261559686
10639 16.988501894193234
10640 15.361591311148004
10641 15.419921193575174
10642 15.012235339953074
10643 15.25963312781498
10644 15.756669892629679
10645 17.129109484776748
10646 14.328191154973279
10647 12.288689382728782
10648 14.839072885633938
10649 14.93379842627387
10650 15.362079163708216
10651 17.316308570542873
10652 15.024598119528775
10653 16.347287416149975
10654 15.604440376062323
10655 17.065515285686043
10656 15.880755826821352
10657 14.339869951716835
10658 16.097522608669603
10659 16.25890184621747
10660 16.557342402674124
10661 15.182723200276579
10662 16.815083517820945
10663 16.111820146206142
10664 16.557954936350836
10665 17.41709689538468
10666 16.03514537788915
10667 15.758048463420527
10668 12.474639623750775
10669 16.829116228086182
10670 15.047124414857295
10671 16.284954328673688
10672 11.996244011251711
10673 12.375419171999418
10674 12.089012424990777
10675 12.375761359065034
10676 11.774976762467123
10677 12.677167443762523
10678 14.116336944403372
10679 13.431720978453177
10680 12.871865483458413
10681 13.45636427611029
10682 11.600368968049086
10683 11.53718503753267
10684 10.457596063113465
10685 13.778006232871574
10686 12.368591840959189
10687 18.013813572303658
10688 16.648502792550712
10689 12.393923839541422
10690 14.056883250928042
10691 17.418886319072552
10692 14.896275589124944
10693 15.929996193587975
10694 14.931258734831793
10695 15.266707471179364
10696 13.626136898273451
10697 13.372739993399442
10698 16.113167714796482
10699 14.509947412496395
10700 16.467640266290548
10701 15.799960782427062
10702 13.09897287261719
10703 17.43358751335141
10704 13.727101868510701
10705 16.146455341587792
10706 16.812363426861797
10707 16.033695188506833
10708 14.930456712033754
10709 13.953062894226267
10710 15.91837157948224
10711 15.563471062713143
10712 17.405268692466276
10713 15.622751989539069
10714 14.38075996192743
10715 13.047443418014959
10716 15.901584924305098
10717 19.26119850205124
10718 18.60367307185884
10719 18.13848084205756
10720 19.28581966399749
10721 17.172293811926
10722 17.86054757343782
10723 17.389209630037968
10724 17.81091479057079
10725 16.846717787621962
10726 17.44588483334884
10727 15.722454386517317
10728 16.90973084123432
10729 15.531645743656236
10730 15.809438004774785
10731 15.76863593995225
10732 15.362589498592026
10733 15.712155624741866
10734 14.434709164452828
10735 14.271002684232618
10736 15.713120202486158
10737 17.115734562266905
10738 17.254858908299923
10739 16.565254429064414
10740 17.972528783244513
10741 15.192974425216015
10742 20.797546509412538
10743 20.082102538203802
10744 19.267510070660542
10745 19.552835549394374
10746 16.51303347984925
10747 18.25842791476438
10748 18.48138512865741
10749 17.671868890974544
10750 13.063212390810303
10751 14.779254058842673
10752 17.09932810580483
10753 16.10926709891634
10754 14.66082824848683
10755 17.218153781002286
10756 15.216522391893967
10757 13.873325165953531
10758 15.710842412846082
10759 12.706398464542938
10760 9.20530374985603
10761 10.123923346545475
10762 9.539774859610272
10763 7.097075981589258
10764 8.925498858254361
10765 8.288931525935189
10766 8.993371575027632
10767 8.572260520496263
10768 8.745786628341168
10769 8.868011716916016
10770 8.393937581591791
10771 9.856329747539663
10772 10.152555336471508
10773 9.58602962213272
10774 9.334160064035029
10775 9.62356697882405
10776 7.639583636262637
10777 6.267120630532583
10778 9.079596829069754
10779 10.639155208347178
10780 9.342959173996249
10781 5.530978958582098
10782 5.927150005631527
10783 5.7245065904105195
10784 8.28712319150129
10785 7.2512647998784345
10786 7.063359301089605
10787 5.76742340691487
10788 6.039388363330869
10789 6.054016076589981
10790 7.774157310392723
10791 8.15652074403082
10792 8.536848836605161
10793 8.569544964420874
10794 8.005947449559464
10795 8.814483819884158
10796 9.347125631753538
10797 5.805668282858305
10798 5.677207995273247
10799 5.657913188081648
10800 6.072605978570898
10801 5.9214644021697485
10802 5.946410178968411
10803 5.9250895760005395
10804 6.008284516153243
10805 6.285193381908975
10806 6.034386916974634
10807 6.296098567166608
10808 6.132214512944814
10809 5.906444391695558
10810 5.9261400260932735
10811 6.017306261227025
10812 5.623770489519233
10813 5.054560168401682
10814 5.776855617612359
10815 5.8367236523943
10816 5.461308037431184
10817 5.549561505164588
10818 5.39635879170137
10819 5.562726057921726
10820 5.284058246360224
10821 5.568675010051333
10822 4.608756971270765
10823 5.710979138495152
10824 5.234905710789557
10825 5.4338604490717355
10826 5.18666057275736
10827 6.165541303118652
10828 5.192017613476774
10829 5.905582425487932
10830 6.630489383199249
10831 6.551346927804516
10832 7.329529396950541
10833 6.981246961973512
10834 7.594946581024539
10835 6.144011006035885
10836 6.986889923931345
10837 5.600761852953736
10838 7.3920768008750875
10839 6.962932716823099
10840 5.493057236007393
10841 5.952427563066675
10842 6.091734524534609
10843 5.406383668691329
10844 5.678118727268991
10845 5.626625691202339
10846 5.73008631491356
10847 6.935004069578606
10848 8.310611191498797
10849 8.302163246470618
10850 8.456564906493758
10851 8.006783001887783
10852 8.430219808113772
10853 8.560013664128986
10854 8.997989097453374
10855 8.11108471937952
10856 8.391950467459022
10857 12.474170650028835
10858 11.185476002614744
10859 14.586098750654108
10860 14.021825790503248
10861 16.291692148831086
10862 15.511278392834813
10863 15.34809910491919
10864 15.730063608673866
10865 15.216549848171475
10866 14.474679040620028
10867 14.261661462604392
10868 17.796759055681562
10869 19.232155507791443
10870 18.237339146748827
10871 17.849955448799463
10872 15.618393894722692
10873 15.987877809333693
10874 17.04803660947663
10875 16.424581892351508
10876 19.175865233273125
10877 20.326605850231342
10878 20.120770717455283
10879 9.660069348153131
10880 10.891650257774295
10881 12.99358868408009
10882 10.999878871006278
10883 11.260321466901575
10884 9.033344969096825
10885 8.498159057881471
10886 5.488845203154844
10887 6.496218223613961
10888 5.822102519066753
10889 7.484130054965628
10890 6.703458254542967
10891 5.5210061638254935
10892 5.654730060055407
10893 5.826580897143271
10894 7.012510407154188
10895 6.232323432957757
10896 8.379312372678804
10897 9.275139132277179
10898 5.805681506636733
10899 6.899056289717424
10900 5.505549603077616
10901 5.659547220195782
10902 5.634888611565575
10903 5.272994431756838
10904 5.312097450553802
10905 5.525175067674837
10906 5.43428556281171
10907 5.171796316645053
10908 6.1509770778052895
10909 5.4011502895230254
10910 5.611071175198738
10911 5.586197336581717
10912 5.652506568692929
10913 5.716125425428606
10914 5.4646343880926445
10915 6.54102415150345
10916 6.094211722270636
10917 6.126682889409879
10918 5.879640498657276
10919 6.0652989103737145
10920 6.687132542265504
10921 6.732893782920165
10922 5.959878017769806
10923 6.544255323772146
10924 6.678107896637129
10925 5.509831062957125
10926 5.5703272052102255
10927 5.8770722466182495
10928 5.846377805089049
10929 8.310833466997062
10930 7.966792979780166
10931 10.059570505479918
10932 9.498177216050872
10933 9.092969840099173
10934 13.947087620741016
10935 21.634804059064166
10936 19.655393956366215
10937 19.961404300480794
10938 17.864655379235522
10939 18.05568912679045
10940 16.304686783194228
10941 18.616708835154704
10942 16.97369152008367
10943 15.332888118050306
10944 18.101570589188754
10945 12.145164350416575
10946 14.105654830002685
10947 17.4734041316173
10948 15.286704183191313
10949 15.035900066232784
10950 10.96286567897235
10951 8.916834744991577
10952 10.726761000230598
10953 14.465092877920927
10954 10.789686133001537
10955 10.370500394653652
10956 7.968668975419401
10957 15.29361957783754
10958 13.840005885690486
10959 10.455553223326456
10960 14.913105326261483
10961 14.097849518529031
10962 12.326980109161568
10963 11.745274691435178
10964 15.063389450037917
10965 14.870243165328116
10966 16.111060270805776
10967 14.320423005424354
10968 10.777503580523545
10969 9.727857811850873
10970 11.99235928759715
10971 8.042973374693787
10972 8.965352011426562
10973 5.917539922062547
10974 5.5233744396085225
10975 6.602377283784651
10976 6.097166670074343
10977 5.78479343904243
10978 5.762226410964602
10979 5.422628256522106
10980 5.38996882352301
10981 6.89946742727679
10982 5.572878291854542
10983 5.584329940590175
10984 6.496008676523209
10985 6.272048886050335
10986 5.577562009802313
10987 5.668312201339315
10988 6.165818073077729
10989 5.599350045791242
10990 5.6321025371222895
10991 5.240901767138771
10992 6.296734733157527
10993 9.765918047883975
10994 7.9249560673898864
10995 8.508951187439806
10996 9.382879627056319
10997 14.229245030545355
10998 10.158690643744016
10999 12.857271297155032
11000 9.340370841855977
11001 10.72596108690245
11002 12.86040393143292
11003 14.097178037587758
11004 16.188046920367924
11005 11.94740244435393
11006 12.32680906791244
11007 9.745569101139548
11008 11.401097975712648
11009 8.938966311869398
11010 9.451990535563727
11011 10.524203563973435
11012 9.87171207219352
11013 7.938279847544778
11014 13.417461281476186
11015 16.052429973710073
11016 14.101914369826842
11017 14.577102828750313
11018 15.535184965678367
11019 11.076875165257253
11020 12.994008014371275
11021 12.87781302457333
11022 9.052251162940971
11023 12.217615575911434
11024 14.4960665861489
11025 12.9505526332125
11026 14.669829133887518
11027 12.119475998120292
11028 10.444979768142296
11029 13.573482180781498
11030 16.017279428163935
11031 13.10943105107813
11032 8.530448954171264
11033 10.368815895738805
11034 8.202137988608925
11035 7.993793654617856
11036 10.694000861218035
11037 12.133665017492163
11038 8.849786253560595
11039 9.027537651396447
11040 7.7573694428059845
11041 10.7856002350167
11042 5.8299913191437716
11043 5.403863988373931
11044 5.166712263574846
11045 5.769035310171809
11046 5.295454623898476
11047 5.268478866897631
11048 5.17071565135876
11049 5.317645034375231
11050 5.605213030107167
11051 5.83235097912984
11052 5.5260489643379325
11053 5.306811717078997
11054 5.825757672983469
11055 6.589879652747805
11056 6.160701661177106
11057 5.812013405382762
11058 6.217204600341528
11059 5.296026405817358
11060 5.2712809445739905
11061 5.85182273691292
11062 5.584277594617052
11063 5.8532974141303
11064 6.405299743643912
11065 5.488734647932812
11066 5.538755495719433
11067 5.722521812315002
11068 5.0911905057358116
11069 5.302060386396504
11070 5.092896766886711
11071 5.494560920459491
11072 5.437109371112456
11073 5.234418390291553
11074 5.724391936346824
11075 10.832680224734597
11076 11.05578234446893
11077 10.809956921911906
11078 8.70368432430802
11079 10.816878667147941
11080 12.89084532801227
11081 13.083318058830196
11082 13.650621169788982
11083 13.741984673038107
11084 13.801842347804001
11085 13.46194274819791
11086 11.528277016600196
11087 10.95051286319495
11088 8.44455940867339
11089 9.1197761517424
11090 8.286039595401789
11091 8.561326202915987
11092 10.56561341251373
11093 10.588507632282177
11094 12.819854775012772
11095 10.927458809917455
11096 11.918832661152996
11097 12.586081548974114
11098 13.148491489301028
11099 17.570602498069697
11100 13.241257905887943
11101 12.684025681802728
11102 18.13739411482267
11103 13.65263398337593
11104 11.66995262124535
11105 13.211571964308542
11106 15.739535444709656
11107 13.20253430376379
11108 14.828340897498126
11109 14.811826088870562
11110 14.667488469149497
11111 14.102690294707733
11112 12.64379023620084
11113 15.128767884547266
11114 15.668524744414318
11115 15.996585292267234
11116 11.687698387542856
11117 13.036633712821468
11118 13.222688995532353
11119 17.82132692371123
11120 16.52824454595447
11121 15.105508748792984
11122 14.490787322510458
11123 16.248790124139887
11124 9.661557319451923
11125 7.233440622933297
11126 8.282671711538462
11127 8.001016049637236
11128 8.187470771878509
11129 8.033517699496516
11130 7.063002681088976
11131 6.416269113004244
11132 7.391673335686735
11133 6.500619626500884
11134 7.03726866090954
11135 6.673951852257206
11136 9.082567867448589
11137 13.17490262718185
11138 13.618826282988318
11139 14.131095620708505
11140 13.629574582091001
11141 9.821228622464176
11142 10.91070106267333
11143 8.058285241407285
11144 5.687911502271776
11145 6.001793380202639
11146 6.88706278101117
11147 6.573318284578372
11148 7.034421244049041
11149 6.629849184282637
11150 6.081232010008624
11151 6.227385768168299
11152 5.622003967598363
11153 5.937598569822082
11154 6.362468827707176
11155 6.829443102869982
11156 5.97183502667419
11157 5.814687534268294
11158 6.46525399550066
11159 6.573147013456539
11160 7.390712175466355
11161 6.97345486309907
11162 8.347923972981492
11163 10.459281170019318
11164 10.32863896539185
11165 13.268788973956527
11166 11.93532419037581
11167 13.653447453472184
11168 13.29185336544903
11169 14.871121799073146
11170 13.243600611384014
11171 14.402744620359607
11172 17.100532680109424
11173 15.54163361544372
11174 9.16940231413989
11175 11.17210316411898
11176 13.010966705844849
11177 13.35036807771686
11178 12.305169905695085
11179 11.423626021875132
11180 14.401464151967888
11181 15.497094006199147
11182 13.570354278728365
11183 13.1767295511102
11184 14.327364371009281
11185 13.589891016826881
11186 12.83967495675897
11187 13.396290969051497
11188 14.939326261421273
11189 17.368290210877397
11190 17.368184589733023
11191 17.58225034646236
11192 18.983508840374473
11193 18.827693156619
11194 16.553261810520212
11195 13.741580588647567
11196 17.248754810837166
11197 16.91890840774672
11198 16.564628653708322
11199 14.736886271830068
11200 17.611912254713427
11201 17.953335379647115
11202 17.556926062060477
11203 19.064508587887335
11204 20.33280182561038
11205 20.518493856481722
11206 22.636238688105163
11207 24.054073664429083
11208 19.20305802213705
11209 19.869188985972087
11210 20.554588357720547
11211 19.21289108896311
11212 19.05029802572769
11213 19.627479233793995
11214 20.075260994381313
11215 19.204412372133206
11216 20.81404041828602
11217 21.455472514852882
11218 23.422514227809994
11219 19.186680765404194
11220 18.0003887132161
11221 18.382242577023938
11222 17.98475202451411
11223 14.331243367794638
11224 17.49087723167118
11225 14.987782806647028
11226 16.68581337719146
11227 19.191338002031713
11228 18.377124156430284
11229 19.238498937965396
11230 15.859540990212162
11231 18.127127136831945
11232 18.03877060565432
11233 18.842067052592
11234 18.7254221636513
11235 20.17694816550998
11236 17.096578765167763
11237 15.952378513604437
11238 15.825334250628012
11239 20.046634553546504
11240 15.686214484218649
11241 16.223448506415124
11242 15.170491752108843
11243 17.073052866234264
11244 12.314473712696559
11245 13.096198740489127
11246 12.75965034533607
11247 13.31516338059899
11248 16.54487252408372
11249 13.735617844808946
11250 16.80354294348953
11251 16.24892394768484
11252 15.028581754948025
11253 15.784195651001482
11254 11.12918676092432
11255 11.358470801118573
11256 10.713026098198343
11257 11.074612305061649
11258 13.144804497447828
11259 12.043308892509152
11260 15.650733146920308
11261 17.10132440196881
11262 18.682036845078645
11263 20.349897565610515
11264 17.974598128197677
11265 14.60295082212186
11266 14.237387934097907
11267 15.814615809089428
11268 15.155685865322386
11269 15.60226936381364
11270 15.59043366071719
11271 14.954297447495946
11272 16.52572144538883
11273 16.273762286385427
11274 15.471932746919597
11275 16.143163532015418
11276 15.275434218580811
11277 14.832218854533313
11278 15.19958639718262
11279 16.616668728583612
11280 15.191181739903865
11281 14.413721203060943
11282 15.40878748409181
11283 16.169120296333553
11284 15.800546543031802
11285 15.001617806381697
11286 16.267924769152707
11287 15.6523390579568
11288 15.317709024217628
11289 15.08505075646064
11290 14.366697514353335
11291 14.022396261370014
11292 13.73201076229773
11293 13.256054122856101
11294 14.110196587868872
11295 13.265964697143225
11296 15.204704614566712
11297 15.648819700748707
11298 14.806970508133192
11299 13.622911015073027
11300 13.213904974841974
11301 15.739926277281906
11302 16.325988829695568
11303 15.450265132430255
11304 14.539956737933617
11305 18.327480416112223
11306 17.020641106487343
11307 15.95873506570171
11308 16.139772367277786
11309 16.37322530568621
11310 17.38576541435855
11311 16.349099830878334
11312 16.40477054123711
11313 15.323032679188868
11314 14.942305224117165
11315 17.660424477759808
11316 15.200254400649227
11317 15.058444845903912
11318 15.518028558656248
11319 11.791871433840202
11320 14.21953927188422
11321 12.175471354012592
11322 12.310542761941676
11323 17.064701360926545
11324 13.721021290246437
11325 16.43965586605892
11326 16.201002301733293
11327 13.767473705679523
11328 14.786850071711651
11329 15.839870632326722
11330 16.94138468013858
11331 14.825888864848922
11332 18.17699394475821
11333 18.938726778826194
11334 20.103899668909563
11335 21.25832865545453
11336 20.678912865478523
11337 23.077303760800422
11338 22.635746402988985
11339 20.63119944938333
11340 15.204049457243844
11341 13.904697498241434
11342 15.10585357858246
11343 17.702428765153225
11344 18.982869294683162
11345 15.117901692536236
11346 15.865373714252721
11347 16.14659145116358
11348 15.279614715739005
11349 16.232989631662033
11350 16.044780880971686
11351 15.237467705416126
11352 15.581724163090003
11353 14.476680600325656
11354 15.241403092792192
11355 14.542427164073597
11356 17.10325013176034
11357 20.027609920121016
11358 21.38620302956497
11359 19.898864608795268
11360 21.147110643390512
11361 19.88603887010603
11362 18.68781045254166
11363 19.46245285363561
11364 19.773468417547825
11365 19.391911590051606
11366 21.03144019371904
11367 20.75630918407213
11368 20.255917670601153
11369 19.276222274663166
11370 19.55177535221343
11371 21.619875601493796
11372 21.13910377425524
11373 20.78904162480833
11374 21.6766725104075
11375 20.497754170265
11376 19.23803554018165
11377 20.476735693105738
11378 20.845162816641963
11379 20.76823554818187
11380 20.152744639078122
11381 19.712254569729375
11382 19.31236609872525
11383 19.356124045873806
11384 19.356358821766236
11385 19.172056672494236
11386 19.43049793851295
11387 18.254773463419184
11388 18.523623396882837
11389 19.383282627132385
11390 18.82170910942011
11391 19.87022987496626
11392 21.01166674806969
11393 20.41628138036249
11394 21.255190172491243
11395 20.993493122651223
11396 21.00024205313329
11397 20.246555432879212
11398 19.92810682189673
11399 21.682797467092627
11400 20.387452870053956
11401 20.66819200643787
11402 19.7344591729183
11403 20.22978288833599
11404 20.26970736639334
11405 20.526082745713875
11406 20.6858400424051
11407 21.479417925473278
11408 20.93570940507868
11409 20.81976193460243
11410 20.91172971252826
11411 20.958148938116743
11412 21.030054454652216
11413 22.758984385556083
11414 19.66938232034939
11415 20.691000818216143
11416 24.805515016611363
11417 23.986748993380175
11418 21.530213688997524
11419 23.3331176010697
11420 21.996704197832507
11421 20.90698080790604
11422 21.19078420079449
11423 21.559286841200162
11424 21.50437853356809
11425 21.497320167568226
11426 21.36181511558246
11427 20.42070900160642
11428 19.834408198295097
11429 20.23767508131942
11430 20.67229454179232
11431 21.991508125624684
11432 22.365703208909892
11433 21.268542609682804
11434 20.06826665442184
11435 19.9615905060841
11436 22.015171672909457
11437 22.03234638951565
11438 18.830372217197915
11439 20.25506225514332
11440 18.18430670596914
11441 19.45388395792542
11442 18.39357704104618
11443 19.281967714080782
11444 16.57369521782455
11445 17.764578732400636
11446 18.613078229549096
11447 19.486135027239186
11448 18.78430072933935
11449 18.847821270468813
11450 18.11143431419956
11451 19.723270716098483
11452 19.978586549358397
11453 19.176443676896742
11454 14.704457950502546
11455 13.9498425483021
11456 15.094318037225758
11457 20.696769760937062
11458 20.9928130698408
11459 17.537567184979046
11460 18.457553078610307
11461 14.87721559822234
11462 16.60278030520477
11463 18.9201197882174
11464 14.920836860354086
11465 15.479188263362095
11466 16.65154825430438
11467 13.821409313752092
11468 16.081115459189444
11469 13.873807779305475
11470 13.02249472262879
11471 18.763520085726366
11472 13.603591337763861
11473 17.623262522245618
11474 16.141101629480332
11475 15.446961799892788
11476 12.324599763435012
11477 13.759313042192183
11478 13.909474241513026
11479 11.449987295510798
11480 12.105605576541707
11481 10.942377736000683
11482 11.101381315910944
11483 11.353574509324025
11484 10.86060994821831
11485 8.589599653415918
11486 9.802658846910514
11487 10.56159393730894
11488 11.045246154264383
11489 11.660981477232216
11490 10.83137650277887
11491 12.231793079815178
11492 10.573738413300806
11493 14.129475488509566
11494 14.244697934615001
11495 15.022758281316415
11496 15.708363697397626
11497 13.71061034612771
11498 14.186090957306268
11499 17.365552178372432
11500 13.940832607440479
11501 11.447249179187466
11502 12.219058241029932
11503 15.480659409620664
11504 17.7140283527574
11505 13.481249035516226
11506 18.123880194534028
11507 21.85418555525953
11508 22.890702296969724
11509 22.601974003382796
11510 20.990109717626584
11511 16.349794766487896
11512 17.732264052680407
11513 19.40712961908404
11514 17.325038506833987
11515 18.14256099730747
11516 16.60551569629557
11517 17.449867624457866
11518 16.014719757359867
11519 18.07690994445207
11520 18.413127248526795
11521 14.143659721069486
11522 10.291921947026129
11523 13.956966138966434
11524 14.076814783934285
11525 13.577406503620379
11526 12.96925859455765
11527 12.515519305039636
11528 13.772104636945404
11529 16.77042212279538
11530 9.302204926717176
11531 10.393678832422195
11532 11.068931407383486
11533 12.50496561353642
11534 15.187800723505504
11535 12.610563146718372
11536 9.284064975676426
11537 9.638902551506908
11538 13.453107879076025
11539 11.721228138320951
11540 14.757226972994376
11541 13.26711636072799
11542 15.473265810246952
11543 13.18246515560734
11544 13.00624830176465
11545 14.004779591073907
11546 16.220819712425858
11547 19.292463511123454
11548 17.891247088468738
11549 19.1310266619534
11550 21.759518264684104
11551 20.481202532044115
11552 21.176701668537284
11553 19.73678760265316
11554 19.573744956168422
11555 19.681101565212803
11556 20.048758292245633
11557 17.742717515730856
11558 22.95157848712921
11559 20.287203530467973
11560 19.807803831465424
11561 21.913336543675104
11562 18.452007866914506
11563 18.73830076236072
11564 15.468174987041492
11565 18.751607672286045
11566 17.84296940827854
11567 18.340174335952298
11568 17.993665637142144
11569 19.87412235269411
11570 16.083189619158272
11571 20.042581678083796
11572 20.728731687027476
11573 19.24911237290807
11574 19.817733752022296
11575 20.009944362282475
11576 19.382887366032637
11577 19.086762169110546
11578 20.114028943851512
11579 20.57362563279528
11580 21.19029321380523
11581 19.43187646511025
11582 20.454660234307564
11583 17.409267532822295
11584 16.743812665410537
11585 15.433572774118959
11586 20.04055071956398
11587 17.357572436497637
11588 16.926466688328322
11589 17.13102313204856
11590 16.642495413304133
11591 16.15152572030466
11592 16.37512379824418
11593 14.417990006876447
11594 16.62714068378393
11595 16.567260589090584
11596 15.785656061743373
11597 16.703549983329147
11598 17.929510533116556
11599 16.96017623782687
11600 16.33392107111573
11601 13.093552393358753
11602 9.016252974404491
11603 10.322868259351845
11604 16.405891646301125
11605 14.911557663029019
11606 11.500327556707802
11607 11.747133736213394
11608 18.5674257428221
11609 14.424868854818525
11610 12.808954488359914
11611 14.14666363603981
11612 15.686106641984788
11613 14.23164503061774
11614 12.823560644477332
11615 9.272414914048424
11616 14.058171701867737
11617 16.17775317153169
11618 12.828561408430225
11619 15.038047655687683
11620 12.430451194355372
11621 14.562150324877983
11622 14.079002191081756
11623 16.707472937828868
11624 10.219640954737265
11625 15.640691992753647
11626 12.574051214664568
11627 10.870481368976414
11628 15.237793471511026
11629 11.244335976131355
11630 10.003971690490054
11631 7.981169955029514
11632 11.348680155660807
11633 12.255937664604504
11634 12.097057190103307
11635 10.360714190856429
11636 8.75678029922691
11637 10.736937088102621
11638 12.617428205341463
11639 13.934474301327757
11640 14.019095997557946
11641 15.37156781665971
11642 16.608872422902106
11643 14.63661021526885
11644 11.584676372530044
11645 15.224466950927676
11646 17.031279087266206
11647 12.434882081912262
11648 11.666122023418058
11649 11.177260869139559
11650 10.762710575945837
11651 9.646055486626988
11652 14.26739597276801
11653 13.492347219392267
11654 11.990471687127064
11655 15.962524612667464
11656 14.203985584026423
11657 13.925164860554059
11658 12.968285317235207
11659 16.0297251388943
11660 15.59412656348492
11661 18.292051318566738
11662 17.69894751625378
11663 17.53705665511574
11664 15.278154731220047
11665 14.033655547368868
11666 17.297588412717342
11667 18.78031287401942
11668 20.348870669554813
11669 19.473524031925866
11670 18.54907748612744
11671 20.169971737088034
11672 17.625738266327645
11673 16.09675422710366
11674 17.26139778249289
11675 17.15728357109083
11676 16.30283398882606
11677 17.518154009313168
11678 17.752382622675125
11679 17.679897186759774
11680 17.38495336789545
11681 15.639324915446654
11682 15.626832414640988
11683 15.110138962899038
11684 15.23658072176302
11685 15.609301894824547
11686 13.890478825785635
11687 16.365241327308205
11688 17.811279224968725
11689 12.293273368888467
11690 18.14586414888555
11691 17.803900350397413
11692 20.54330312653093
11693 16.860931379668283
11694 12.478616295542507
11695 9.3546275927193
11696 11.118813260650882
11697 13.937572686909746
11698 14.659780782513472
11699 14.124299744169015
11700 14.977808788856619
11701 15.764306910204855
11702 12.022851970368508
11703 12.845392443398984
11704 12.504948117623297
11705 16.90272843016351
11706 17.249628966087503
11707 15.343933100025184
11708 18.090906107976885
11709 17.874032272474615
11710 13.687344119927412
11711 16.408579032813513
11712 12.749212371782368
11713 17.265004800663146
11714 16.56562207110773
11715 19.184787224509538
11716 18.177378383249337
11717 21.558120687712904
11718 19.141760419246346
11719 14.77842478570946
11720 13.044433077472897
11721 15.395538588423598
11722 16.53154382224403
11723 17.77989063702317
11724 12.655462053871755
11725 12.296457834144363
11726 11.127856244824962
11727 10.576567399050766
11728 10.707977559800705
11729 15.075201668164295
11730 17.520687978580856
11731 18.06455256963723
11732 18.346440683672423
11733 20.01094322195561
11734 14.675420608184115
11735 20.12533876150185
11736 17.105066757340186
11737 18.145946331769657
11738 18.33386777512524
11739 18.693613353691152
11740 13.247862252968337
11741 10.578441415080636
11742 16.801917558395704
11743 16.578097054973014
11744 12.840665350222448
11745 11.64137433100566
11746 16.094394304472758
11747 15.83831513501605
11748 17.185239976799643
11749 12.709803029797111
11750 11.932736586127504
11751 14.251899749190715
11752 14.997733976273922
11753 12.324886540270862
11754 13.142737602794753
11755 10.891003600811363
11756 13.09503818518313
11757 8.728558478682402
11758 10.238806469068281
11759 9.722558980226992
11760 12.894874890083711
11761 13.365323473059066
11762 16.223746601075128
11763 17.37738032046256
11764 16.60028915280787
11765 17.587390920826664
11766 17.430366167759217
11767 19.177376830324384
11768 15.745130478193879
11769 14.850245973659147
11770 16.27142065360416
11771 18.102120298570192
11772 19.137178028685675
11773 13.974190539199657
11774 12.558128577276927
11775 9.263067675639643
11776 11.43859433668825
11777 9.804051541734827
11778 11.049571479882122
11779 10.82755861174316
11780 16.43967914800647
11781 15.614787662366734
11782 17.07692322935746
11783 18.274824167303464
11784 14.956674818553937
11785 19.493751409466228
11786 16.30680166922433
11787 13.317377241804431
11788 17.22060169947623
11789 14.99250925273276
11790 13.819628099717788
11791 16.972248058288994
11792 16.527577394364
11793 20.347991955834782
11794 19.615793232084194
11795 19.372293142603695
11796 18.72035952962699
11797 18.216009660878864
11798 18.400921787577207
11799 19.8917158180446
11800 20.452365349976226
11801 20.085702118980265
11802 19.550162759838692
11803 19.44656293091643
11804 19.097649178576724
11805 18.835747572335134
11806 19.551663356831586
11807 20.486029962232617
11808 18.17603489118024
11809 16.824795862887115
11810 17.86312732115369
11811 19.028313398962812
11812 17.13740990332373
11813 11.578998697070576
11814 14.290299967614756
11815 14.335824202674411
11816 14.906825205104694
11817 18.466725076028325
11818 16.189752203383787
11819 18.876145133654045
11820 16.493844904531983
11821 15.45114204059629
11822 16.513029280238317
11823 19.68552911631114
11824 12.846766423825244
11825 14.216677556996595
11826 17.71744981559372
11827 18.250866382731225
11828 17.490083805070025
11829 18.540024583534837
11830 18.90435070733733
11831 19.132884472968136
11832 19.012349071703294
11833 23.369133445745707
11834 18.682770239149573
11835 18.58156218599198
11836 18.23875621060769
11837 17.69231870734734
11838 16.184159564636776
11839 14.998985370724007
11840 16.605944491806227
11841 14.941578615764294
11842 15.098854763858713
11843 15.012954226263197
11844 12.819745569124379
11845 14.68624730677108
11846 16.14076119441481
11847 14.426013051118822
11848 17.306388768852873
11849 15.273588720914484
11850 15.280545372366301
11851 16.825584484463576
11852 17.30165377724786
11853 15.838306842245977
11854 16.499776732625012
11855 19.701798776327383
11856 21.7756349854983
11857 20.314839915892897
11858 23.092694666344073
11859 24.202427760521612
11860 20.704037851760827
11861 19.275567478386957
11862 20.356752862642548
11863 18.643929031151877
11864 19.190460314853066
11865 18.655947685312487
11866 20.71260336983042
11867 20.211065260445324
11868 19.738099646268793
11869 19.835348515778776
11870 18.80765226178015
11871 19.769798945901922
11872 19.268948375010325
11873 17.694670263852803
11874 16.31740207424807
11875 18.0466324058072
11876 15.038773853939992
11877 16.847082649225925
11878 17.760895888884928
11879 18.13605138288357
11880 17.855776382343468
11881 16.73403702848521
11882 18.119906383613703
11883 19.758695918795848
11884 18.5314856852109
11885 17.72719465442924
11886 16.18768040077857
11887 16.696222894288404
11888 17.78447859636995
11889 19.538826394492425
11890 21.069191893481168
11891 18.48460378965366
11892 21.949736668513495
11893 20.1992471466145
11894 17.744330219569292
11895 18.284624851037076
11896 17.66883438873521
11897 17.893442371625493
11898 17.51831538235285
11899 18.566357354798676
11900 20.297542226732112
11901 17.855059904452332
11902 15.304791647804011
11903 16.902665129315903
11904 9.108628875181207
11905 16.682398338655155
11906 18.233199366060013
11907 17.578142641144154
11908 18.054932128418745
11909 17.853151495757643
11910 16.287687338039262
11911 15.866834540639347
11912 16.082176698537175
11913 16.17564239358587
11914 14.986161345907341
11915 13.50153153580947
11916 12.59752383064483
11917 13.208881747904332
11918 13.316504194440178
11919 12.039867385976697
11920 13.513233334987891
11921 12.828823482269838
11922 15.898768436533894
11923 13.52198831440488
11924 12.12096708278236
11925 14.180660421233021
11926 10.845707480074303
11927 9.373691909291676
11928 17.744320172966273
11929 15.917278296665096
11930 17.30564806962039
11931 19.769129537969665
11932 20.341693836855022
11933 19.249326671598205
11934 19.805608564300123
11935 17.029290075678283
11936 18.52263410855516
11937 13.251189142680172
11938 15.348852527429917
11939 15.412449749583349
11940 19.532815181600224
11941 16.718654979333333
11942 18.708357150390718
11943 16.58264276171307
11944 17.29962310918037
11945 18.581953732645143
11946 17.113667467217066
11947 19.568123495088482
11948 12.512195349114478
11949 12.526338980649905
11950 11.327472914115464
11951 9.798012304892573
11952 9.516788992608328
11953 11.026047050152917
11954 10.361433777801325
11955 13.96207650685923
11956 16.95278058292902
11957 18.8409633131336
11958 20.03173544855415
11959 21.092152490347715
11960 20.58209104904321
11961 19.654851145522237
11962 20.653171187445512
11963 17.96122047020241
11964 19.254162026512496
11965 19.831752997724074
11966 16.041221160786368
11967 16.736505270375808
11968 15.086492174050626
11969 17.212749226134417
11970 14.25412237868138
11971 18.731636546457484
11972 18.14572633546768
11973 16.968176207815972
11974 17.027324335492775
11975 17.763035450066457
11976 19.632940933596213
11977 17.845571148569615
11978 16.947644324440546
11979 17.91053851644949
11980 20.343064653360184
11981 20.469116736430433
11982 22.678797208475878
11983 16.731431102417663
11984 20.417859078999804
11985 19.9833361572136
11986 20.15153130362216
11987 20.431608189921736
11988 21.03083348641739
11989 18.86025501421337
11990 20.43377711609408
11991 19.499067835706672
11992 19.81354286631958
11993 20.923769896687446
11994 21.49513261629155
11995 18.901535477390908
11996 21.254853530148768
11997 20.136044237836195
11998 21.10780529583273
11999 18.893243184164376
12000 19.598966211569202
12001 20.01171933214168
12002 18.32164760060969
12003 18.783757707739415
12004 17.987763892863377
12005 18.793808417856813
12006 18.329474256152047
12007 18.911774699561754
12008 21.847393439356814
12009 26.042766125915826
12010 21.407897641099524
12011 17.72090595694283
12012 15.314663628972818
12013 19.270855298899814
12014 16.69268726822453
12015 20.41952953715992
12016 19.223399564724453
12017 18.033366439525707
12018 19.271006784127284
12019 20.93110578593325
12020 19.412252675666444
12021 17.433069752373804
12022 18.89843827152963
12023 19.88754405237895
12024 20.424174657695634
12025 19.535537797023245
12026 17.67727965919127
12027 19.250471858345644
12028 16.012287246402455
12029 16.11886343320292
12030 19.62259252598377
12031 19.466511039057863
12032 17.8877316815529
12033 19.060347541072346
12034 14.011014085026856
12035 15.036620172873468
12036 15.811251528252493
12037 18.548637249661194
12038 16.923950644173505
12039 17.26724395117885
12040 17.320083190584942
12041 16.403186065155772
12042 11.030041322322646
12043 15.418663323975533
12044 15.41127167252733
12045 15.253254435097354
12046 16.520462057886945
12047 17.14341628723828
12048 18.00182882623369
12049 18.394078768048978
12050 17.376318615922262
12051 18.504771751650978
12052 18.847459303976457
12053 18.8112230085128
12054 18.833317619676592
12055 16.927985050799872
12056 15.443648720257775
12057 16.169830703518503
12058 14.81280359269245
12059 14.315194103521113
12060 14.25225153488903
12061 17.133150774686037
12062 17.069271905654535
12063 18.257814357269254
12064 17.548912139459603
12065 18.90292636268915
12066 18.48244244042396
12067 20.073518265025175
12068 17.488373204171303
12069 17.277150767173012
12070 15.02694683204018
12071 16.333241831519768
12072 17.84208359672884
12073 16.51713229455856
12074 17.532559637136124
12075 17.144693017054866
12076 16.290560734120643
12077 16.75762506024829
12078 13.610754198470023
12079 17.662240641299764
12080 16.085730744924643
12081 15.368777976212487
12082 10.405753207330031
12083 9.884842090510004
12084 9.659380988539228
12085 12.453103682598588
12086 12.649085173812043
12087 13.272991664101113
12088 15.724739770883074
12089 13.96635729923905
12090 15.428931465267649
12091 12.72878426059904
12092 17.04122112992232
12093 15.353087403577701
12094 17.731788805971178
12095 12.122620938154201
12096 15.854634852753263
12097 17.73252373960715
12098 16.693050642336306
12099 10.061370565250753
12100 11.022532775929049
12101 12.520298839036611
12102 15.627538975838313
12103 16.022268425707544
12104 12.122564424310935
12105 12.661653895783934
12106 8.424633223661214
12107 9.581716553679597
12108 11.597008623223193
12109 10.423665355263205
12110 11.444736386019686
12111 10.230986110092061
12112 10.815186260443994
12113 11.045988846771776
12114 10.915920353748481
12115 13.548204912896553
12116 8.565874873211072
12117 14.594126084021994
12118 13.911140419005681
12119 18.87976684563867
12120 17.596223989788943
12121 18.778766604645753
12122 17.271261904064072
12123 16.752188888622577
12124 14.977734192047116
12125 15.869842535182293
12126 12.238470633720125
12127 10.360219877179995
12128 15.41105609833916
12129 13.115376109954424
12130 10.431492464854363
12131 11.082500685928625
12132 13.805906342225677
12133 15.873400529110413
12134 12.820663867795743
12135 15.172763695943654
12136 13.730014501250428
12137 13.736805031094372
12138 9.809840006469177
12139 7.8247000813405965
12140 12.45090380243155
12141 14.864863515531956
12142 14.785004053953493
12143 18.59724775293457
12144 19.345980563015164
12145 18.589463417577058
12146 15.153236623576198
12147 13.452245524376307
12148 19.042916852474203
12149 16.06956827418114
12150 15.278475327839296
12151 13.51092958119556
12152 15.804372292550985
12153 20.072237448698754
12154 19.77345476085141
12155 15.169827687851589
12156 13.285026359739293
12157 13.306899925382163
12158 19.325110196845163
12159 18.28015206663443
12160 20.156036797208227
12161 18.503976482978107
12162 17.419190343704894
12163 17.73117365673954
12164 18.300326196398693
12165 17.695427103324118
12166 18.332231413981965
12167 19.384270137087643
12168 18.147009221887053
12169 19.21759776599908
12170 20.4242915516012
12171 18.53001143907719
12172 19.44642517169101
12173 20.506968692456535
12174 20.317851265575737
12175 19.81320688446298
12176 19.80021020873851
12177 18.98176776833479
12178 13.531260002113918
12179 14.675916599940932
12180 13.373342827669983
12181 13.056409772136437
12182 13.185372109551864
12183 15.463478354873411
12184 15.205735101575492
12185 15.326125161130832
12186 16.258925008047722
12187 16.75317550382904
12188 16.112276865615605
12189 13.356582836057036
12190 13.912210013813462
12191 13.347943118485167
12192 14.05049506202342
12193 13.807835108266833
12194 13.689380992632346
12195 14.548340460018059
12196 14.045943355289648
12197 15.686326102408676
12198 14.896098603711437
12199 15.45247353165571
12200 14.390751746588856
12201 14.10982821665596
12202 16.784688321364918
12203 17.865191658100006
12204 17.585531104056603
12205 17.792979076560524
12206 17.76641514987012
12207 18.738541453294935
12208 16.07854026490083
12209 17.62356914213138
12210 17.99529588486717
12211 16.78840720043858
12212 16.446144160512343
12213 21.950420008317455
12214 15.952626427369553
12215 16.23581987926732
12216 20.292377320801027
12217 18.08551650867506
12218 22.75598037892316
12219 18.294233177721736
12220 23.268099048904848
12221 23.464173179975752
12222 20.31203938864603
12223 20.21015381993057
12224 21.4983571045795
12225 23.420951342970536
12226 21.041768598789005
12227 22.955656292354938
12228 23.865851165709877
12229 21.66592853092035
12230 21.80603957638016
12231 21.86492397976026
12232 19.574791475699023
12233 19.568416990583728
12234 22.805929120739016
12235 18.318876399254354
12236 16.619939799779413
12237 14.601896279856668
12238 14.877968559490924
12239 17.506595145868324
12240 19.013393943110966
12241 17.597191800821502
12242 18.183645373873397
12243 16.81934652664034
12244 17.052973273599203
12245 19.437600541540093
12246 16.883958089659465
12247 16.615375535315103
12248 21.12424586913911
12249 17.42719031497881
12250 16.55251445201152
12251 17.287265539522828
12252 15.605965214933763
12253 15.064450985780661
12254 14.524442315557636
12255 17.23973299332179
12256 16.624693731250034
12257 20.240412623657352
12258 24.062297940864376
12259 22.981630277686854
12260 22.59250547528239
12261 17.08224364991066
12262 15.760628671312697
12263 13.87798566757129
12264 15.442672122458442
12265 16.086994485382945
12266 16.32609651599933
12267 17.52088801805202
12268 15.743926452224159
12269 16.366177473492883
12270 18.202535487177943
12271 14.285270575698346
12272 12.891397492333379
12273 12.120079385867616
12274 18.39116800721079
12275 19.20033407425225
12276 19.087104846438635
12277 17.954918415192946
12278 17.793067751060423
12279 17.204462257112894
12280 16.13158339882583
12281 18.15239669852526
12282 17.858812799329257
12283 17.828837280606475
12284 18.479322688849074
12285 17.516930349950346
12286 17.93627336535624
12287 18.758684599378572
12288 16.799870254725427
12289 20.22432451520938
12290 19.24097964540147
12291 18.929704373534587
12292 17.950913292625994
12293 17.404371391164744
12294 18.27651243564664
12295 18.807371577376458
12296 17.48873821014878
12297 18.586668599091663
12298 18.884640039787733
12299 17.829558363688477
12300 14.475025250880732
12301 13.695421681409126
12302 15.053685592063237
12303 15.64458295219819
12304 15.360099536884665
12305 16.661652356332237
12306 18.621649711501945
12307 14.867989490337747
12308 13.688963887399249
12309 15.374561671752328
12310 14.286347904008306
12311 12.215565641981545
12312 11.08834612766885
12313 14.20800167117077
12314 17.044812275611495
12315 15.069710891094076
12316 14.121906145186355
12317 16.97595820827376
12318 18.163422717303696
12319 17.160224020229023
12320 16.823620391804717
12321 18.05202059954572
12322 20.710592598149926
12323 18.580482369413115
12324 15.551411403360675
12325 16.31704453654374
12326 20.364331655486193
12327 19.197186712631755
12328 17.92549194604267
12329 16.914247380863173
12330 16.755897798726703
12331 16.487839991541207
12332 16.136494623899072
12333 14.466630766351352
12334 15.881532111970444
12335 15.941958786046738
12336 17.023757002686022
12337 16.764408368708352
12338 17.418397432240504
12339 19.532841208383605
12340 18.31937650065203
12341 18.139040621163982
12342 18.297971976995736
12343 17.930718901604745
12344 17.56424423762232
12345 19.558918589565376
12346 20.67142703896287
12347 19.185207446661455
12348 19.103978764859193
12349 22.034478392822773
12350 19.02085180499019
12351 20.696558824640597
12352 20.075820091162786
12353 20.734035313897888
12354 18.703004416125733
12355 15.610847496752488
12356 12.773069353471337
12357 15.703328700782068
12358 17.613543920709095
12359 19.535680666942543
12360 16.61983115926128
12361 14.51861287701375
12362 13.421375152998882
12363 16.654957575666742
12364 15.935258425703006
12365 14.665477530606461
12366 13.430170197067158
12367 12.6160048437193
12368 17.94623182106737
12369 17.3305855828983
12370 14.65999581980934
12371 13.812190226760654
12372 14.75435231616756
12373 15.877222051388989
12374 16.409545332865562
12375 19.000337336514907
12376 19.81282992323181
12377 19.86285030772453
12378 20.478191792830486
12379 19.445450925749885
12380 20.73028547204451
12381 20.69698693623174
12382 19.957325121567454
12383 20.97384897384603
12384 21.985645254664874
12385 21.19187879463636
12386 20.696590635262595
12387 20.937063843552714
12388 20.95431474552859
12389 18.520462448963983
12390 18.13773852385878
12391 17.338790249279366
12392 16.88922519032781
12393 14.53652104565701
12394 16.28531459834885
12395 17.04231448166802
12396 16.63856641918636
12397 18.195166298722345
12398 19.463923870429937
12399 20.843825681191333
12400 19.890631310628372
12401 17.75821794794934
12402 21.020768850073843
12403 21.024046946907067
12404 14.980428216999362
12405 11.51063986572513
12406 19.09326070230185
12407 16.17397792989699
12408 14.459724517787615
12409 13.291844223459114
12410 18.388262676760394
12411 20.90267926265128
12412 19.51600658145033
12413 18.92411819586518
12414 16.176741382040998
12415 15.799537022337148
12416 15.405264201830295
12417 17.736770412428907
12418 14.415833815575315
12419 15.646462715079057
12420 11.864705979278538
12421 15.791201467976512
12422 15.124535100569222
12423 12.20195408708466
12424 16.965756479142318
12425 15.924478586477237
12426 19.38328265250233
12427 18.59632547867539
12428 14.670330603872761
12429 16.436806505537863
12430 15.012326010734249
12431 15.96623583555529
12432 9.393913992566937
12433 14.957770148105116
12434 11.877470460743785
12435 17.479213283561414
12436 20.57861739598657
12437 17.242126588582334
12438 15.880007659672494
12439 13.306279784300749
12440 14.057390586978256
12441 17.83131027224926
12442 16.050330113715866
12443 16.529768573086553
12444 17.503506895847718
12445 18.589463417577058
12446 15.153236623576198
12447 13.452245524376307
12448 19.042916852474203
12449 16.06956827418114
12450 15.278475327839296
12451 13.51092958119556
12452 15.804372292550985
12453 20.072237448698754
12454 19.77345476085141
12455 15.169827687851589
12456 13.285026359739293
12457 13.306899925382163
12458 19.325110196845163
12459 18.28015206663443
12460 20.156036797208227
12461 18.503976482978107
12462 17.419190343704894
12463 17.73117365673954
12464 18.300326196398693
12465 17.695427103324118
12466 18.332231413981965
12467 19.384270137087643
12468 18.147009221887053
12469 19.21759776599908
12470 20.4242915516012
12471 18.53001143907719
12472 19.44642517169101
12473 20.506968692456535
12474 20.317851265575737
12475 19.81320688446298
12476 19.80021020873851
12477 18.98176776833479
12478 13.531260002113918
12479 14.675916599940932
12480 13.373342827669983
12481 13.056409772136437
12482 13.185372109551864
12483 15.463478354873411
12484 15.205735101575492
12485 15.326125161130832
12486 16.258925008047722
12487 16.75317550382904
12488 16.112276865615605
12489 13.356582836057036
12490 13.912210013813462
12491 13.347943118485167
12492 14.05049506202342
12493 13.807835108266833
12494 13.689380992632346
12495 14.548340460018059
12496 14.045943355289648
12497 15.686326102408676
12498 14.896098603711437
12499 15.45247353165571
12500 14.390751746588856
12501 14.10982821665596
12502 16.784688321364918
12503 17.865191658100006
12504 17.585531104056603
12505 17.792979076560524
12506 17.76641514987012
12507 18.738541453294935
12508 16.07854026490083
12509 17.62356914213138
12510 17.99529588486717
12511 16.78840720043858
12512 16.446144160512343
12513 21.950420008317455
12514 15.952626427369553
12515 16.23581987926732
12516 20.292377320801027
12517 18.08551650867506
12518 22.75598037892316
12519 18.294233177721736
12520 23.268099048904848
12521 23.464173179975752
12522 20.31203938864603
12523 20.21015381993057
12524 21.4983571045795
12525 23.420951342970536
12526 21.041768598789005
12527 22.955656292354938
12528 23.865851165709877
12529 21.66592853092035
12530 21.80603957638016
12531 21.86492397976026
12532 19.574791475699023
12533 19.568416990583728
12534 22.805929120739016
12535 18.318876399254354
12536 16.619939799779413
12537 14.601896279856668
12538 14.877968559490924
12539 17.506595145868324
12540 19.013393943110966
12541 17.597191800821502
12542 18.183645373873397
12543 16.81934652664034
12544 17.052973273599203
12545 19.437600541540093
12546 16.883958089659465
12547 16.615375535315103
12548 21.12424586913911
12549 17.42719031497881
12550 16.55251445201152
12551 17.287265539522828
12552 15.605965214933763
12553 15.064450985780661
12554 14.524442315557636
12555 17.23973299332179
12556 16.624693731250034
12557 20.240412623657352
12558 24.062297940864376
12559 22.981630277686854
12560 22.59250547528239
12561 17.08224364991066
12562 15.760628671312697
12563 13.87798566757129
12564 15.442672122458442
12565 16.086994485382945
12566 16.32609651599933
12567 17.52088801805202
12568 15.743926452224159
12569 16.366177473492883
12570 18.202535487177943
12571 14.285270575698346
12572 12.891397492333379
12573 12.120079385867616
12574 18.39116800721079
12575 19.20033407425225
12576 19.087104846438635
12577 17.954918415192946
12578 17.793067751060423
12579 17.204462257112894
12580 16.13158339882583
12581 18.15239669852526
12582 17.858812799329257
12583 17.828837280606475
12584 18.479322688849074
12585 17.516930349950346
12586 17.93627336535624
12587 18.758684599378572
12588 16.799870254725427
12589 20.22432451520938
12590 19.24097964540147
12591 18.929704373534587
12592 17.950913292625994
12593 17.404371391164744
12594 18.27651243564664
12595 18.807371577376458
12596 17.48873821014878
12597 18.586668599091663
12598 18.884640039787733
12599 17.829558363688477
12600 14.475025250880732
12601 13.695421681409126
12602 15.053685592063237
12603 15.64458295219819
12604 15.360099536884665
12605 16.661652356332237
12606 18.621649711501945
12607 14.867989490337747
12608 13.688963887399249
12609 15.374561671752328
12610 14.286347904008306
12611 12.215565641981545
12612 11.08834612766885
12613 14.20800167117077
12614 17.044812275611495
12615 15.069710891094076
12616 14.121906145186355
12617 16.97595820827376
12618 18.163422717303696
12619 17.160224020229023
12620 16.823620391804717
12621 18.05202059954572
12622 20.710592598149926
12623 18.580482369413115
12624 15.551411403360675
12625 16.31704453654374
12626 20.364331655486193
12627 19.197186712631755
12628 17.92549194604267
12629 16.914247380863173
12630 16.755897798726703
12631 16.487839991541207
12632 16.136494623899072
12633 14.466630766351352
12634 15.881532111970444
12635 15.941958786046738
12636 17.023757002686022
12637 16.764408368708352
12638 17.418397432240504
12639 19.532841208383605
12640 18.31937650065203
12641 18.139040621163982
12642 18.297971976995736
12643 17.930718901604745
12644 17.56424423762232
12645 19.558918589565376
12646 20.67142703896287
12647 19.185207446661455
12648 19.103978764859193
12649 22.034478392822773
12650 19.02085180499019
12651 20.696558824640597
12652 20.075820091162786
12653 20.734035313897888
12654 18.703004416125733
12655 15.610847496752488
12656 12.773069353471337
12657 15.703328700782068
12658 17.613543920709095
12659 19.535680666942543
12660 16.61983115926128
12661 14.51861287701375
12662 13.421375152998882
12663 16.654957575666742
12664 15.935258425703006
12665 14.665477530606461
12666 13.430170197067158
12667 12.6160048437193
12668 17.94623182106737
12669 17.3305855828983
12670 14.65999581980934
12671 13.812190226760654
12672 14.75435231616756
12673 15.877222051388989
12674 16.409545332865562
12675 19.000337336514907
12676 19.81282992323181
12677 19.86285030772453
12678 20.478191792830486
12679 19.445450925749885
12680 20.73028547204451
12681 20.69698693623174
12682 19.957325121567454
12683 20.97384897384603
12684 21.985645254664874
12685 21.19187879463636
12686 20.696590635262595
12687 20.937063843552714
12688 20.95431474552859
12689 18.520462448963983
12690 18.13773852385878
12691 17.338790249279366
12692 16.88922519032781
12693 14.53652104565701
12694 16.28531459834885
12695 17.04231448166802
12696 16.63856641918636
12697 18.195166298722345
12698 19.463923870429937
12699 20.843825681191333
12700 19.890631310628372
12701 17.75821794794934
12702 21.020768850073843
12703 21.024046946907067
12704 14.980428216999362
12705 11.51063986572513
12706 19.09326070230185
12707 16.17397792989699
12708 14.459724517787615
12709 13.291844223459114
12710 18.388262676760394
12711 20.90267926265128
12712 19.51600658145033
12713 18.92411819586518
12714 16.176741382040998
12715 15.799537022337148
12716 15.405264201830295
12717 17.736770412428907
12718 12.233595272644788
12719 10.539948620909632
12720 9.333983995440978
12721 10.278866654617667
12722 14.220243904661611
12723 13.791242655443195
12724 16.452959885582093
12725 8.876895231220601
12726 9.265962117767303
12727 11.074940630297943
12728 10.488363177016348
12729 10.405026374646447
12730 9.335929500483589
12731 10.910679849921262
12732 10.930353878282958
12733 12.913155953902656
12734 11.704233255523745
12735 11.517008075588027
12736 10.490058967584789
12737 8.69719490060589
12738 11.734826542827587
12739 13.449912856235391
12740 15.296806412898999
12741 15.013066105185203
12742 17.106600534726258
12743 18.83316404859637
12744 16.078656418150306
12745 18.820745676190867
12746 19.373830848429094
12747 23.816239083033487
12748 22.51427386699861
12749 24.796612405780724
12750 19.82359981375893
12751 18.914540471262956
12752 21.104251347538273
12753 18.851126597751207
12754 17.400975256938906
12755 17.70371506843642
12756 17.33032047189204
12757 19.521249206219778
12758 19.208521017670083
12759 17.692136542781146
12760 18.288052266128307
12761 20.01567719533188
12762 19.191246048193335
12763 21.23835701974955
12764 17.685019775436334
12765 20.249466881965503
12766 20.21256370947997
12767 21.112967991936962
12768 21.751749101578156
12769 21.857707845941693
12770 21.778579986456492
12771 20.124773023521705
12772 22.86843346269818
12773 21.374637097740607
12774 21.527512927551726
12775 21.37052193379062
12776 19.9170779388355
12777 17.365648908841518
12778 16.56288464478041
12779 20.14014920465008
12780 16.69434046061225
12781 19.114447490197062
12782 18.30303550314579
12783 18.244316641105026
12784 15.63974693984679
12785 16.81511523484817
12786 18.153867920931347
12787 17.047851153000842
12788 19.74119356572645
12789 20.80926892772082
12790 21.35375398297763
12791 19.059785480779038
12792 19.880510735128386
12793 17.783478188878718
12794 18.220178874166333
12795 18.471357472910533
12796 18.843809347262507
12797 21.268356221762836
12798 21.582730803426426
12799 21.776895624950992
12800 20.107704509779882
12801 19.160703160573732
12802 17.681327652562622
12803 20.10601981042521
12804 19.3334901227363
12805 19.564188927679307
12806 21.67868696216698
12807 18.633427046758346
12808 17.806069253489508
12809 18.962731646714968
12810 20.960302412838743
12811 18.96229043309812
12812 22.8537128245811
12813 21.782406182978672
12814 21.63419354511986
12815 22.71524882609998
12816 19.12809025113234
12817 20.884272626768535
12818 18.350918948335977
12819 18.317284047310157
12820 20.93743281038479
12821 19.409390571497603
12822 18.934143507547812
12823 18.315759232297786
12824 18.323500207706456
12825 20.017534035301612
12826 20.198708089433733
12827 17.472537436713903
12828 17.29392571519686
12829 18.87555668433465
12830 20.180823692428795
12831 17.97368611699449
12832 18.25094398042024
12833 17.546727414962547
12834 13.469369081696449
12835 16.333697366524678
12836 17.30745836992252
12837 18.583374936857222
12838 21.043019576797082
12839 15.689057708931601
12840 17.796779748105973
12841 16.118426205840727
12842 14.95816428704247
12843 19.124602320086797
12844 23.08466352577503
12845 17.664104838441933
12846 18.844529212171587
12847 16.61335637754422
12848 18.37736045740008
12849 16.913815277604296
12850 15.802951641608864
12851 18.276972570583297
12852 14.66156883817506
12853 15.988945815495528
12854 19.61208451806415
12855 20.040351780113696
12856 17.946589960814915
12857 19.460705235126998
12858 17.172015149390056
12859 18.164477463301665
12860 14.982296494621757
12861 13.738075790013289
12862 8.941212370462276
12863 10.0653538786248
12864 8.421842411752783
12865 11.163587501957924
12866 15.841009888373472
12867 14.119792249551018
12868 14.78079532211482
12869 16.089864180376264
12870 17.255813365145723
12871 16.593279087455556
12872 18.083884987143257
12873 16.674697186360305
12874 14.457106902383343
12875 14.678822416510458
12876 14.959409440305626
12877 16.92502701933846
12878 15.214507693795317
12879 15.544931989962885
12880 18.87157311129201
12881 17.248210464266
12882 17.846703689360925
12883 20.580869164789036
12884 18.678617883159703
12885 19.41259319295678
12886 16.10114461793546
12887 16.86539797698976
12888 17.89552727563062
12889 15.902074306907634
12890 15.804612185629868
12891 15.726535246917207
12892 16.896798253442658
12893 10.818578367254023
12894 17.83411750236709
12895 20.805542503545958
12896 17.10537264509601
12897 15.732766864788548
12898 20.051701215316534
12899 17.045884574866317
12900 19.415055087277725
12901 20.923146864876408
12902 20.641522164067524
12903 19.76261901674515
12904 18.46155272452627
12905 20.3474144165745
12906 19.18059148227045
12907 21.28505961688692
12908 20.9135198770729
12909 17.66495615397118
12910 16.308256709001146
12911 18.50822842774168
12912 19.074372078778254
12913 20.808461804466447
12914 19.4473071310074
12915 20.289250960168822
12916 19.813768245731854
12917 16.517770943035575
12918 18.995008542148298
12919 18.965331281399454
12920 19.45781863717441
12921 18.331528920171944
12922 21.362554547302544
12923 19.809542899104585
12924 19.908644021634874
12925 17.78014810433268
12926 21.440187572962856
12927 19.631901233115578
12928 21.41207168068845
12929 19.235326215789794
12930 17.75708049793512
12931 18.412847361376073
12932 13.775434726136728
12933 14.81256022298185
12934 18.74576569314935
12935 17.176652154248167
12936 16.854526939401776
12937 18.13860085264369
12938 17.303913337362538
12939 17.644355921342992
12940 18.491744936758057
12941 17.662522813619574
12942 14.863161071182502
12943 14.569558407999178
12944 18.507731023030743
12945 17.053628097648794
12946 17.221200350033694
12947 19.72948460163902
12948 21.050560649203216
12949 21.04059818180323
12950 18.85211345937888
12951 20.738727373064897
12952 19.98635825674562
12953 16.619422850339166
12954 18.820770929370237
12955 19.828143245523563
12956 13.972142993765214
12957 17.40239864824363
12958 17.19706741720687
12959 17.629829542458904
12960 18.45270012619953
12961 18.232664595579642
12962 19.23407647095725
12963 18.75086577691956
12964 20.469775050608654
12965 20.679252515539165
12966 20.535282018749022
12967 20.813540403473567
12968 20.60759672801282
12969 22.20143783379307
12970 16.80015963802345
12971 18.968804112371384
12972 19.355162285123747
12973 19.116333274048923
12974 18.355729500050593
12975 19.42159384080023
12976 19.984497894824653
12977 17.190784569753145
12978 18.144754880641212
12979 21.45195140208301
12980 20.23628373615935
12981 17.651167968995065
12982 17.128414175647297
12983 18.20035913264672
12984 20.085842131248057
12985 19.364214875056092
12986 20.675279673558034
12987 19.659125453041128
12988 19.846546803495748
12989 16.53240632728686
12990 17.938860840653
12991 19.023275160980003
12992 18.56531640961357
12993 19.169009090724686
12994 18.45006325458491
12995 19.515951799353278
12996 20.88986756451522
12997 17.993946366922458
12998 19.658062647149197
12999 17.235914872609975
13000 12.985602895639792
13001 16.793364226431052
13002 16.311249455169975
13003 18.848250115953327
