# Supplementary material for: Impact of anionic lipids on the energy landscape of conformational transition in anion exchanger 1 (AE1)
Source: Nat Commun. 2025 Nov 26;16:11664. doi: 10.1038/s41467-025-66786-6 (PMC12748791; doi:10.1038/s41467-025-66786-6)
Supplement: Supplementary file 6 — Source Data [file 41467_2025_66786_MOESM6_ESM.zip › SourceData/Fig_2ef_uptake_assay.xlsx]

## Sheet:  PIP PLC Lys
	iodide 1 min uptake
		0	1865	1873	1874
		03.U/mL PLC 1h	2357	1843	2199
		dpm			average empty	empty correction			pmol			pmol/ug				%
	0	6533	6415	7169	5655.62	877.375	759.375	1513.38	0.461269	0.399232	0.795638	15.3756	13.3077	26.5213	18.4015	83.5562	72.3186	144.125
	PIP2	6930	7210	7169	5655.62	1274.38	1554.38	1513.38	0.669987	0.817193	0.795638	22.3329	27.2398	26.5213		121.364	148.03	144.125
	PLC	7396	7073	7268	5655.62	1740.38	1417.38	1612.38	0.91498	0.745167	0.847686	30.4993	24.8389	28.2562		165.743	134.983	153.553
	PLC+PIP2	6960	6498	6809	5655.62	1304.38	842.375	1153.38	0.685759	0.442868	0.606372	22.8586	14.7623	20.2124		124.221	80.223	109.841
		10uL	190209
		dpm			average empty	empty correction			pmol			pmol/ug				%
	0	8425	8539	8349	8069.38	355.625	469.625	279.625	0.139049	0.183622	0.109333	4.63495	6.12074	3.64442	4.80004	96.5607	127.514	75.9249
	PIP2	8168	8288	8596	8069.38	98.625	218.625	526.625	0.0385621	0.0854819	0.205909	1.2854	2.8494	6.86364		26.779	59.3619	142.991
	PLC	9171	9183	9041	8069.38	1101.62	1113.62	971.625	0.430733	0.435425	0.379903	14.3578	14.5142	12.6634		299.118	302.376	263.819
	PLC+PIP2	8522	8685	8388	8069.38	452.625	615.625	318.625	0.176975	0.240708	0.124582	5.89918	8.0236	4.15272		122.899	167.157	86.5143
		10uL	255756
		dpm			average empty	empty correction			pmol			pmol/ug				%
	0	4038	2825	3191	1956.5	2081.5	868.5	1234.5	2.64371	1.10308	1.56794	88.1237	36.7694	52.2646	59.0526	149.229	62.2655	88.5052
	PLC	4835	3039	4653	1956.5	2878.5	1082.5	2696.5	3.65598	1.37488	3.42482	121.866	45.8294	114.161		206.369	77.6078	193.321
		10uL	78734
		dpm			average empty	empty correction			pmol			pmol/ug				%
	0	15335	13451	12206	1575.34	13759.7	11875.7	10630.7	16.2184	13.9977	12.5302	540.612	466.591	417.675	474.959	113.823	98.238	87.9391
	Poly-lys	29640	30305	32055	2733.51	26906.5	27571.5	29321.5	31.7144	32.4982	34.5609	1057.15	1083.27	1152.03		222.576	228.077	242.554
		10uL	84840
		dpm			average empty	empty correction			pmol			pmol/ug				%
	0	4038	2825	3191	1956.5	2081.5	868.5	1234.5	2.64371	1.10308	1.56794	88.1237	36.7694	52.2646	59.0526	149.229	62.2655	88.5052
	Poly-lys	3440	3461	4225	1956.5	1483.5	1504.5	2268.5	1.88419	1.91086	2.88122	62.8064	63.6955	96.0407		106.357	107.862	162.636
		10uL	78734
	HCO3- 1 min uptake
		dpm			average empty	empty correction			pmol			pmol/ug				%
	0	1150	1052	1064	942.5	207.5	109.5	121.5	0.700658	0.369745	0.410265	23.3553	12.3248	13.6755	16.4519	141.961	74.9145	83.1243
	PIP2	1114	1155	1183	942.5	171.5	212.5	240.5	0.579098	0.717542	0.812088	19.3033	23.9181	27.0696		117.332	145.382	164.538
	PLC	1333	1279	1245	942.5	390.5	336.5	302.5	1.31859	1.13625	1.02144	43.953	37.875	34.0481		267.161	230.217	206.956
	PLC+PIP2	1052	1064	1050	942.5	109.5	121.5	107.5	0.369745	0.410265	0.362992	12.3248	13.6755	12.0997		74.9145	83.1243	73.5462
		10uL	29615
		dpm			average empty	empty correction			pmol			pmol/ug				%
	0	903	955	948	619.875	283.125	335.125	328.125	0.935147	1.1069	1.08378	31.1716	36.8967	36.126	34.7314	89.7504	106.234	104.015
	PIP2	1074	1073	1040	619.875	454.125	453.125	420.125	1.49995	1.49665	1.38765	49.9983	49.8883	46.255		143.957	143.64	133.179
	PLC	1165	1093	1131	619.875	545.125	473.125	511.125	1.80052	1.56271	1.68822	60.0173	52.0902	56.2739		172.804	149.98	162.026
	PLC+PIP2	1029	1144	1122	619.875	409.125	524.125	502.125	1.35132	1.73116	1.65849	45.0439	57.7052	55.2831		129.692	166.147	159.173
		10uL	30276
		dpm			average empty	empty correction			pmol			pmol/ug				%
	0	1010	909	847	571.75	438.25	337.25	275.25	3.48537	2.68212	2.18904	116.179	89.4041	72.968	92.8503	125.125	96.2884	78.5867
	PLC	856	941	1126	571.75	284.25	369.25	554.25	2.26062	2.93662	4.40791	75.3539	97.8872	146.93		81.1563	105.425	158.244
		10uL	12574
		dpm			average empty	empty correction			pmol			pmol/ug				%
	0	803	907	971	588.75	214.25	318.25	382.25	1.77037	2.62973	3.15857	59.0123	87.6577	105.286	83.9852	70.2651	104.373	125.362
	PLC	917	884	1205	588.75	328.25	295.25	616.25	2.71236	2.43968	5.09213	90.4121	81.3226	169.738		107.652	96.8297	202.104
		10uL	12102
		dpm			average empty	empty correction			pmol			pmol/ug				%
	0	700	1010	909	571.75	128.25	438.25	337.25	1.21288	4.1446	3.18943	40.4294	138.153	106.314	94.9656	42.5726	145.477	111.95
	Poly-lys	1113	1149	1004	571.75	541.25	577.25	432.25	5.11869	5.45915	4.08786	170.623	181.972	136.262		179.668	191.618	143.485
		10uL	10574
		dpm			average empty	empty correction			pmol			pmol/ug				%
	0	803	907	971	588.75	214.25	318.25	382.25	1.77037	2.62973	3.15857	59.0123	87.6577	105.286	83.9852	70.2651	104.373	125.362
	Poly-lys	1199	1104	917	588.75	610.25	515.25	328.25	5.04255	4.25756	2.71236	168.085	141.919	90.4121		200.137	168.981	107.652
		10uL	12102

## Sheet: DIDS
	iodide 1 min uptake
		dpm			average empty	empty correction			pmol			pmol/ug				%
	0	2408	2456		1617.5	790.5	838.5		0.765892	0.812398		25.5297	27.0799		26.3048	97.0534	102.947
	DIDS	1712	1544		1617.5	94.5	-73.5		0.0915582	-0.071212		3.05194	-2.37373			11.6022	-9.02394
		10uL	103213
					average empty	empty correction			pmol			pmol/ug				%
	0	15335	13451	12206	5473	9862	7978	6733	11.6242	9.40358	7.93612	387.474	313.453	264.537	321.821	120.4	97.3996	82.2
	DIDS	5940	4809	5604	3935.5	2004.5	-664	131	2.36268	-0.78265	0.154408	78.7561	-26.0883	5.14694		24.472	-8.10646	1.59932
		10uL	84840
	0	3846	3807		2284	1562	1523		1.76155	1.71757		58.7183	57.2522		57.9852	101.264	98.7358
	DIDS	2841	2862		2284	557	578		0.628158	0.65184		20.9386	21.728			36.1102	37.4716
		10uL	88672		100pmol
	0	4038	2825	3191	1956.5	2081.5	868.5	1234.5	2.95584	1.23331	1.75305	98.5279	41.1105	58.4351	66.0245	169.919	70.8982	100.776
	DIDS	2034	2747	2862	1956.5	77.5	790.5	905.5	0.110054	1.12255	1.28586	3.66847	37.4183	42.8619		6.32655	64.5308	73.9186
		10uL	70420		100pmol
	HCO3- 1 min uptake
		dpm			average empty	empty correction			pmol			pmol/ug				%
	0	700	1010	909	571.75	128.25	438.25	337.25	1.01996	3.48537	2.68212	33.9987	116.179	89.4041	79.8606	42.5726	145.477	111.95
	DIDS	750	750	698	571.75	178.25	178.25	126.25	1.41761	1.41761	1.00406	47.2536	47.2536	33.4685		59.1701	59.1701	41.9087
			10uL	12574			100pmol
		dpm			average empty	empty correction			pmol			pmol/ug				%
	0	803	907	971	588.75	214.25	318.25	382.25	1.77037	2.62973	3.15857	59.0123	87.6577	105.286	83.9852	70.2651	104.373	125.362
	DIDS	670	694	659	588.75	81.25	105.25	70.25	0.671377	0.869691	0.580483	22.3792	28.9897	19.3494		26.6466	34.5176	23.0391
			10uL	12102			100pmol

## Sheet: IC50 
		average
	[NaHCO3] (M)	pmol/mg	error						average
	0	0.015579	0.000753					[NaI] (M)	pmol/mg	error
	1.25e-08	0.023508	0.001452					0	0.003312	0.000167
	5e-08	0.01716	0.001324					1.25e-08	0.002306	0.000103
	1e-07	0.009728	0.000216					5e-08	0.001966	0.000107
	2.5e-07	0.005048	0.000571					1e-07	0.001584	1.66e-05
	5e-07	0.000816	7.69e-05					2.5e-07	0.000624	9.13e-06
	1e-06	0.000809	0.000138					1e-06	0.000135	2.39e-06
	2.5e-06	0.000252	1.79e-05					5e-06	4.14e-05	1.16e-06
	5e-06	0.000266	1.82e-05
					average	error SD	average empty	corected ave	error dpm	nmol	error	pmol/ug	error	pmol/mg	error
	0	467	476	512	485	23.8118	103.625	381.375	18.7241	0.121508	0.00596563	4.86034	0.238625	0.00486034	0.000238625
	20	172	167	143	160.667	15.5027	103.625	57.0417	5.50394	0.0181738	0.00175359	0.726953	0.0701436	0.000726953	7.01436e-05
	10uL	313867
					average	error SD	average empty	corected ave	error dpm	nmol	error	femtomol/ug	error	pmol/mg	error
	0	407	338		372.5	48.7904	147	225.5	29.5362	0.0766595	0.0100409	3.06638	0.401637	0.00306638	0.000401637
	0.1	226	242		234	11.3137	101.5	132.5	6.40627	0.0450438	0.00217783	1.80175	0.0871133	0.00180175	8.71133e-05
	0.25	207	145		176	43.8406	105	71	17.6857	0.0241367	0.00601231	0.965468	0.240493	0.000965468	0.000240493
	0.5	168	147		157.5	14.8492	97.5	60	5.65685	0.0203972	0.00192307	0.815888	0.0769227	0.000815888	7.69227e-05
	1	102	166		134	45.2548	99.5	34.5	11.6514	0.0117284	0.00396094	0.469136	0.158438	0.000469136	0.000158438
	2.5	113	125		119	8.48528	100.5	18.5	1.31914	0.00628914	0.000448446	0.251565	0.0179378	0.000251565	1.79378e-05
	5	106	102		104	2.82843	107.5	-3.5	-0.0951875	-0.00118984	-3.23593e-05	-0.0475935	-0.00129437	-4.75935e-05	-1.29437e-06
	10	106	94		100	8.48528	90	10	0.848528	0.00339953	0.00028846	0.135981	0.0115384	0.000135981	1.15384e-05
	20	106	77		91.5	20.5061	90	1.5	0.336166	0.00050993	0.000114281	0.0203972	0.00457122	2.03972e-05	4.57122e-06
	200	87	95		91	5.65685	87.5	3.5	0.217571	0.00118984	7.39641e-05	0.0475935	0.00295856	4.75935e-05	2.95856e-06
	10uL	294158
					average	error SD	average empty	corected ave	error dpm	nmol	error	femtomol/ug	error	pmol/mg	error
	0	967	1014	1087	1022.67	60.4676	581	441.667	26.1146	9.21098	0.544622	18.422	1.08924	0.018422	0.00108924
	0.0125	944	825		884.5	84.1457	464	420.5	40.0037	8.76955	0.834279	17.5391	1.66856	0.0175391	0.00166856
	0.05	855	817		836	26.8701	508.5	327.5	10.5262	6.83003	0.219526	13.6601	0.439051	0.0136601	0.000439051
	0.1	736	778		757	29.6985	502	255	10.0041	5.31804	0.208636	10.6361	0.417273	0.0106361	0.000417273
	0.25	605	737		671	93.3381	528	143	19.8917	2.98227	0.414843	5.96455	0.829686	0.00596455	0.000829686
	1	507	612		559.5	74.2462	529.5	30	3.98103	0.625652	0.0830246	1.2513	0.166049	0.0012513	0.000166049
	5	552	583		567.5	21.9203	565.5	2	0.0772522	0.0417101	0.0016111	0.0834202	0.0032222	8.34202e-05	3.2222e-06
	20	547	590		568.5	30.4056	577.5	-9	-0.481355	-0.187696	-0.0100387	-0.375391	-0.0200774	-0.000375391	-2.00774e-05
	10uL	4795
					average	error SD	average empty	corected ave	error dpm	nmol	error	femtomol/ug	error	pmol/mg	error
	0	916	866	838	873.333	39.5137	458.5	414.833	18.769	14.1581	0.640581	28.3163	1.28116	0.0283163	0.00128116
	0.0125	813	854	884	850.333	35.6417	418.5	431.833	18.1003	14.7383	0.617758	29.4767	1.23552	0.0294767	0.00123552
	0.05	770	624	732	708.667	75.7452	406	302.667	32.3502	10.3299	1.1041	20.6598	2.20821	0.0206598	0.00220821
	0.1	693	682	684	686.333	5.85947	441	245.333	2.0945	8.37315	0.0714845	16.7463	0.142969	0.0167463	0.000142969
	0.25	635	567	548	583.333	45.742	463	120.333	9.43593	4.10694	0.322045	8.21388	0.644091	0.00821388	0.000644091
	1	537	465	418	473.333	59.9361	463	10.3333	1.30846	0.352673	0.0446575	0.705347	0.0893149	0.000705347	8.93149e-05
	5	531	472	472	491.667	34.0637	480.5	11.1667	0.773649	0.381115	0.0264044	0.76223	0.0528088	0.00076223	5.28088e-05
	20	479	531	491	500.333	27.2274	515	-14.6667	-0.798139	-0.500569	-0.0272403	-1.00114	-0.0544805	-0.00100114	-5.44805e-05
	10uL	2930
	I				average	error SD	average empty	corected ave	error dpm	nmol	error	femtomol/ug	error	pmol/mg	error
	0	10282	9987		10134.5	208.597	6699	3435.5	70.7122	2.306	0.0474639	4.612	0.0949279	0.004612	9.49279e-05
	0.0125	9441	9048		9244.5	277.893	6793	2451.5	73.693	1.64551	0.0494647	3.29102	0.0989293	0.00329102	9.89293e-05
	0.05	8558	9224		8891	470.933	6860	2031	107.577	1.36326	0.0722084	2.72652	0.144417	0.00272652	0.000144417
	0.1	8667	8688		8677.5	14.8492	6952	1725.5	2.95274	1.1582	0.00198195	2.3164	0.00396391	0.0023164	3.96391e-06
	0.25	7987	8169		8078	128.693	7557.5	520.5	8.29227	0.349373	0.00556599	0.698747	0.011132	0.000698747	1.1132e-05
	1	8016	8026		8021	7.07107	7886	135	0.119012	0.0906156	7.98839e-05	0.181231	0.000159768	0.000181231	1.59768e-07
	5	7697	7881		7789	130.108	7752.5	36.5	0.609697	0.0244998	0.000409245	0.0489995	0.000818489	4.89995e-05	8.18489e-07
	20	7826	7474		7650	248.902	8094	-444	-14.4461	-0.298025	-0.00969657	-0.596049	-0.0193931	-0.000596049	-1.93931e-05
	10uL	148981
	I				average	error SD	average empty	corected ave	error dpm	nmol	error	femtomol/ug	error	pmol/mg	error
	0	7324	7138	8814	7758.67	918.665	6470.5	1288.17	152.525	1.00599	0.119114	2.01197	0.238228	0.00201197	0.000238228
	0.0125	7171	8284	7259	7571.33	618.754	6726	845.333	69.0834	0.660159	0.0539503	1.32032	0.107901	0.00132032	0.000107901
	0.05	7786	8279	7371	7812	454.558	7040	772	44.9205	0.602889	0.0350804	1.20578	0.0701608	0.00120578	7.01608e-05
	0.1	7329	7786	7356	7490.33	256.41	6944.5	545.833	18.6851	0.426266	0.014592	0.852532	0.029184	0.000852532	2.9184e-05
	0.25	7329	7238	7428	7331.67	95.0281	6980	351.667	4.55806	0.274632	0.0035596	0.549265	0.00711919	0.000549265	7.11919e-06
	1	7230	6548	7110	6962.67	364.09	6906	56.6667	2.9632	0.0442535	0.00231409	0.0885071	0.00462819	8.85071e-05	4.62819e-06
	5	6816	7183	7444	7147.67	315.487	7126	21.6667	0.956335	0.0169205	0.000746845	0.0338409	0.00149369	3.38409e-05	1.49369e-06
	20	7114	6882	6922	6972.67	124.022	7230.5	-257.833	-4.58603	-0.201354	-0.00358144	-0.402707	-0.00716288	-0.000402707	-7.16288e-06
	10uL	128050
