# Supplementary material for: Impact of anionic lipids on the energy landscape of conformational transition in anion exchanger 1 (AE1)
Source: Nat Commun. 2025 Nov 26;16:11664. doi: 10.1038/s41467-025-66786-6 (PMC12748791; doi:10.1038/s41467-025-66786-6)
Supplement: Supplementary file 6 — Source Data [file 41467_2025_66786_MOESM6_ESM.zip › SourceData/Supplementary_Fig_4c_OF_ion.txt]

-12.065356254577637
39.43667221069336
-12.460776329040527
25.9174861907959
27.878860473632813
-33.7816047668457
-23.429550170898438
-31.989086151123047
-31.715682983398438
-12.421199798583984
28.2473201751709
-29.72107696533203
-23.657058715820313
-32.01213073730469
-11.585137367248535
-18.969846725463867
-29.91963768005371
-12.259035110473633
25.021488189697266
27.592912673950195
-29.208377838134766
-15.2844820022583
-30.398862838745117
33.8751106262207
-11.647693634033203
31.083499908447266
-23.986047744750977
-16.70804786682129
-32.52748107910156
-14.831732749938965
-11.229978561401367
-32.19557189941406
-24.841041564941406
-18.912010192871094
-30.590126037597656
-10.981954574584961
-31.760982513427734
-22.12285804748535
-18.087793350219727
-25.892362594604492
-11.414596557617188
-33.96511459350586
-23.68134880065918
-24.556974411010742
-26.488418579101563
-16.360107421875
-26.001262664794922
-25.264013290405273
-11.782487869262695
-33.90988540649414
-24.501842498779297
-26.258644104003906
-17.22100830078125
-24.066307067871094
-11.458955764770508
-33.00593948364258
-25.880298614501953
-26.940895080566406
-17.329238891601563
-24.60503387451172
-11.820028305053711
-33.091983795166016
28.412120819091797
-16.901762008666992
-24.287630081176758
-11.455730438232422
-35.45669174194336
-26.423648834228516
-15.894307136535645
-20.695175170898438
-10.905641555786133
33.10209655761719
-33.68775177001953
-23.93346405029297
-25.68494415283203
-16.821075439453125
-19.978355407714844
-10.917634963989258
-33.40972900390625
-25.393836975097656
-17.267969131469727
-19.987865447998047
-13.067651748657227
-25.936506271362305
-17.36781883239746
-23.292184829711914
-13.401459693908691
-17.0667781829834
-16.0137996673584
38.077842712402344
-12.799941062927246
-16.512117385864258
26.96199607849121
-11.804213523864746
-24.78038215637207
-15.627997398376465
27.412111282348633
33.21537780761719
-25.019935607910156
41.81304931640625
-12.307165145874023
-25.093225479125977
-16.32640266418457
28.258174896240234
37.53097915649414
-13.000859260559082
-25.65912628173828
-16.0758113861084
-23.316593170166016
-13.169363975524902
-15.350894927978516
-12.837932586669922
-17.842248916625977
28.982192993164063
-12.952869415283203
-17.657384872436523
-12.729167938232422
-18.289939880371094
41.678367614746094
-11.650222778320313
-17.401227951049805
23.245635986328125
-11.403112411499023
-17.475257873535156
22.642208099365234
-11.342055320739746
-17.440330505371094
32.72937774658203
-11.448943138122559
-24.885026931762695
-17.20772361755371
26.58963394165039
-11.304211616516113
-18.04150390625
-11.408234596252441
-27.023784637451172
-16.70903968811035
28.50934600830078
-11.078780174255371
-31.055219650268555
-26.098772048950195
-17.06920051574707
-11.417197227478027
-28.834291458129883
-28.43776512145996
-17.094083786010742
-12.431143760681152
-29.62608528137207
-27.98756980895996
-17.97516632080078
-11.775765419006348
-19.039384841918945
-25.269428253173828
-32.5091667175293
-18.124404907226563
37.067264556884766
23.612577438354492
-12.25854778289795
-19.16315269470215
29.203800201416016
-11.273599624633789
34.91115188598633
-19.896198272705078
-25.166641235351563
-17.516368865966797
-32.85742950439453
-27.395750045776367
-10.907196998596191
30.632387161254883
-21.700721740722656
-17.98577117919922
-11.749238014221191
31.08091926574707
-24.129335403442383
-17.88176727294922
-27.11090087890625
-11.47794246673584
29.88913917541504
-20.88752555847168
-17.315889358520508
-30.523664474487305
-11.132501602172852
30.32075309753418
-21.51793098449707
-18.504850387573242
-33.59096145629883
34.105464935302734
-11.392770767211914
25.23869514465332
-19.248794555664063
-17.52328872680664
-32.85725402832031
28.311500549316406
-11.777571678161621
25.468276977539063
-20.180618286132813
-17.73333740234375
-11.227686882019043
25.634286880493164
-19.64286994934082
-18.248735427856445
-30.33578872680664
30.6262149810791
-12.052225112915039
26.033967971801758
-30.14181137084961
-22.62447166442871
-17.680633544921875
27.944555282592773
-11.260525703430176
-23.73455047607422
-17.0002498626709
27.978731155395508
-10.663020133972168
-31.401472091674805
-21.038440704345703
-15.437780380249023
-16.988258361816406
-10.928126335144043
-20.028867721557617
-12.780906677246094
-17.699405670166016
27.01534652709961
-11.419805526733398
34.995330810546875
-20.25263786315918
-13.256111145019531
-17.009565353393555
25.808124542236328
-11.19348430633545
-20.147628784179688
-14.447548866271973
-17.38425064086914
-11.280732154846191
-21.441415786743164
-14.728798866271973
-18.468164443969727
-12.256628036499023
-20.92306137084961
-17.294082641601563
-16.725364685058594
-11.176628112792969
-22.169342041015625
-17.504945755004883
-11.711055755615234
-21.15727996826172
-14.750337600708008
-12.47331714630127
-20.894926071166992
-18.024425506591797
-17.364103317260742
-12.554896354675293
-18.383426666259766
-16.55866050720215
-16.78461265563965
-11.56362533569336
-29.808076858520508
-17.807802200317383
-16.633424758911133
-27.908061981201172
-11.015756607055664
11.5424165725708
32.302852630615234
-27.944202423095703
-17.899818420410156
-28.054319381713867
-10.828008651733398
7.634688377380371
-33.97987747192383
-23.789989471435547
-10.682097434997559
8.158504486083984
-35.09012985229492
-24.76556968688965
-11.140314102172852
7.2969794273376465
-16.723224639892578
-26.851781845092773
-11.8505859375
4.916395664215088
33.02675247192383
-30.287181854248047
-11.53391170501709
10.008838653564453
-28.182666778564453
29.17650032043457
-14.975798606872559
-29.534317016601563
-11.28536605834961
11.528457641601563
-25.675947189331055
29.064437866210938
-12.5875883102417
-23.53031349182129
-11.002274513244629
12.116517066955566
-21.530061721801758
34.35615539550781
32.33477020263672
-27.655807495117188
-25.20003318786621
-10.970440864562988
18.363779067993164
-21.4174747467041
-13.725000381469727
-29.178085327148438
-31.097055435180664
-10.953253746032715
23.55187225341797
-22.046646118164063
40.173892974853516
-10.631388664245605
23.63743019104004
-19.675518035888672
40.14799499511719
-18.301774978637695
-28.305950164794922
-27.916973114013672
-10.694344520568848
29.343111038208008
-19.542335510253906
-22.21465492248535
-26.550020217895508
-10.628471374511719
27.880788803100586
-19.392541885375977
-22.519451141357422
-15.2926025390625
-26.88509178161621
-26.991779327392578
-28.418807983398438
-9.985878944396973
-20.207517623901367
-11.20659351348877
-29.623844146728516
-10.505561828613281
23.72771644592285
-18.93848419189453
-11.371091842651367
-32.22926712036133
-28.970516204833984
-10.403356552124023
26.13241195678711
-18.573049545288086
-14.991472244262695
-26.98241424560547
37.263282775878906
-13.073800086975098
22.77425765991211
-19.071292877197266
21.8828125
-18.132394790649414
35.717308044433594
-11.63133430480957
24.821683883666992
-19.527271270751953
-14.422279357910156
19.699270248413086
-34.3967399597168
-12.6432466506958
23.4471435546875
-19.33329963684082
-13.719490051269531
-25.3953857421875
26.713069915771484
-34.996307373046875
-24.8331298828125
-11.290648460388184
28.902341842651367
-20.58981704711914
-13.920792579650879
-10.16324234008789
-19.586402893066406
-12.453057289123535
32.31947708129883
-22.340667724609375
-34.642452239990234
-10.770413398742676
-20.885251998901367
-12.83031940460205
34.30613327026367
31.8179931640625
-32.67055892944336
-30.009004592895508
-9.339262962341309
-19.053380966186523
-14.779812812805176
-30.57898712158203
32.806636810302734
-33.57545852661133
-30.39244270324707
-9.801403999328613
-19.081134796142578
-13.806291580200195
36.35594177246094
-29.028804779052734
31.750873565673828
-32.815895080566406
-30.404556274414063
-11.968781471252441
-19.977201461791992
39.846107482910156
32.05929183959961
-31.965869903564453
-25.36307144165039
-11.163354873657227
-20.10722541809082
32.446022033691406
-31.232948303222656
-23.90400505065918
-11.704692840576172
-20.923141479492188
-16.138629913330078
32.69892883300781
-32.35341262817383
-24.81141471862793
-18.674036026000977
-12.020658493041992
-36.360042572021484
-18.563081741333008
32.31733703613281
-32.47468185424805
-13.526138305664063
-31.69922637939453
-19.109130859375
30.224855422973633
-31.31370735168457
-24.731216430664063
-18.431842803955078
-13.329411506652832
-36.23250961303711
-19.09592628479004
-25.462366104125977
-14.936507225036621
27.297399520874023
-13.113248825073242
-19.17442512512207
32.26850128173828
-13.504383087158203
32.49793243408203
-17.47947120666504
-25.173734664916992
-28.212631225585938
30.731966018676758
-34.10690689086914
-13.6172513961792
-18.789339065551758
26.25916290283203
28.3336181640625
-13.70470905303955
-18.90683364868164
29.44605255126953
-13.066459655761719
-19.584413528442383
-9.731026649475098
32.98430633544922
-18.702739715576172
-10.68572998046875
-18.584909439086914
-11.689891815185547
-18.863107681274414
-19.99526596069336
-13.67898941040039
-19.632699966430664
-18.812604904174805
-12.931554794311523
-20.036495208740234
28.10572624206543
-14.392659187316895
-19.217100143432617
25.87218475341797
-24.74644660949707
-14.053349494934082
-18.894624710083008
30.230825424194336
-31.38810920715332
-12.371010780334473
-18.465063095092773
31.08212661743164
-32.89459991455078
-12.427842140197754
-19.5815372467041
-16.10047721862793
31.236888885498047
-32.22351837158203
-35.88957214355469
-8.830693244934082
-19.129169464111328
-9.384960174560547
-18.56203842163086
-25.104597091674805
-9.576289176940918
-18.889690399169922
-28.541231155395508
-11.733510971069336
-19.254711151123047
-34.97760009765625
-11.864678382873535
-19.941574096679688
-32.42704772949219
-12.070823669433594
-18.946582794189453
-33.65927505493164
-11.270611763000488
-20.282974243164063
-32.23832321166992
-12.164217948913574
-20.352983474731445
24.151954650878906
-14.898760795593262
-34.5935173034668
-25.321748733520508
35.34912109375
-12.038397789001465
-18.807069778442383
-22.542604446411133
-12.18824291229248
-20.259838104248047
-29.87992286682129
29.706178665161133
-12.401030540466309
-20.75215721130371
-29.5794677734375
-25.283418655395508
26.768898010253906
-11.827308654785156
-18.48996353149414
-27.700538635253906
-32.745941162109375
-12.311479568481445
-19.46884536743164
28.23134422302246
-33.54001998901367
-12.033395767211914
-24.008544921875
-19.19694709777832
28.255203247070313
-31.499832153320313
-12.571884155273438
-26.838193893432617
-19.19257164001465
33.896419525146484
31.389389038085938
-23.700334548950195
-12.12598991394043
-24.542570114135742
-19.804662704467773
29.109453201293945
-29.240909576416016
-11.9253511428833
-24.342893600463867
-19.1783447265625
29.350305557250977
-36.28154373168945
-22.622509002685547
-12.053552627563477
-24.546092987060547
-19.17792510986328
29.41341781616211
-37.85136795043945
-12.155954360961914
-23.09722328186035
-18.620529174804688
28.95086669921875
29.85612678527832
-24.733797073364258
-12.106670379638672
-23.929758071899414
-19.530059814453125
27.545032501220703
28.225751876831055
-32.253013610839844
-28.922382354736328
-12.157844543457031
-23.478286743164063
23.59840965270996
-19.18061637878418
-29.5067138671875
-12.214692115783691
-23.678037643432617
19.948015213012695
-19.779390335083008
29.409088134765625
-11.549431800842285
-22.547454833984375
26.199968338012695
-18.10558319091797
-12.331232070922852
-23.443723678588867
21.49079132080078
-19.26313591003418
-12.34972095489502
-22.124156951904297
22.711519241333008
-18.788326263427734
-33.723846435546875
-12.466092109680176
-21.96709442138672
23.905288696289063
-18.784915924072266
-24.330690383911133
-32.32984924316406
-35.065311431884766
-12.37791633605957
-22.80621337890625
21.510713577270508
-19.01744270324707
-34.798439025878906
-11.622539520263672
-22.19889259338379
22.09071922302246
-19.262685775756836
-24.105722427368164
14.180663108825684
-21.31313705444336
-12.03842830657959
-23.26093101501465
23.709991455078125
-19.67121696472168
-27.418548583984375
11.2177734375
-25.394893646240234
39.44364547729492
-11.604151725769043
-25.173133850097656
22.992786407470703
-19.460189819335938
-32.200523376464844
10.87558650970459
-23.75071907043457
-12.211703300476074
-25.5430908203125
23.79352569580078
-18.72684097290039
-28.007558822631836
15.532990455627441
-35.407554626464844
-11.480255126953125
-25.401588439941406
22.273426055908203
-19.03191566467285
-18.874286651611328
-30.877559661865234
17.92412757873535
-35.797279357910156
-11.763158798217773
-21.88538360595703
23.55692481994629
-18.290603637695313
-24.557147979736328
-34.04683303833008
26.56712532043457
-34.74613952636719
-11.672222137451172
-23.13099479675293
23.75267219543457
-18.29296112060547
-23.217947006225586
-33.823814392089844
30.226896286010742
-12.167799949645996
-21.961153030395508
22.13279914855957
-17.873685836791992
-22.528553009033203
-32.63100814819336
10.179234504699707
-33.141727447509766
-12.110486030578613
-24.614789962768555
23.8597469329834
-18.9711856842041
-22.512266159057617
12.63061237335205
29.83570671081543
-12.133909225463867
-22.296110153198242
24.11507797241211
-17.646400451660156
-21.678302764892578
-30.483047485351563
19.29792594909668
-11.412229537963867
-24.640666961669922
23.63084602355957
-27.722517013549805
-19.484790802001953
-16.67902946472168
-27.520849227905273
-36.60490798950195
25.46131134033203
-28.657852172851563
-12.334197044372559
-26.713485717773438
24.358489990234375
-33.32119369506836
-17.222017288208008
-31.035022735595703
-33.28329849243164
-29.336523056030273
-11.669222831726074
21.977941513061523
-30.15310287475586
-18.966995239257813
-16.565900802612305
-31.961254119873047
-33.005348205566406
28.5850830078125
-11.339762687683105
19.629228591918945
-27.413476943969727
-19.703527450561523
-15.14492130279541
-27.83885955810547
-11.407403945922852
15.709864616394043
-30.39415168762207
-19.301021575927734
-12.791951179504395
21.881393432617188
-9.97851276397705
15.151201248168945
-29.641921997070313
-19.299396514892578
-12.060635566711426
-23.659690856933594
18.588396072387695
-12.289754867553711
-35.400821685791016
15.959552764892578
-29.295177459716797
-18.77638053894043
-13.989150047302246
-22.809001922607422
-12.29478645324707
-34.64238739013672
18.549701690673828
-27.4744873046875
32.45619583129883
-19.210533142089844
-12.536934852600098
-25.262897491455078
15.656259536743164
39.776329040527344
-11.987232208251953
-31.359310150146484
18.785200119018555
-27.86330795288086
22.708255767822266
-18.53253936767578
-10.00450325012207
14.014411926269531
-11.241637229919434
-31.793678283691406
21.852005004882813
-28.44487190246582
-18.796674728393555
-12.533975601196289
11.669166564941406
-12.431533813476563
-33.45226287841797
22.250280380249023
-28.048402786254883
-19.053430557250977
-16.380979537963867
14.389652252197266
-12.862253189086914
-31.58866310119629
22.566370010375977
-25.564029693603516
-18.94084358215332
-13.549443244934082
-34.23320770263672
-12.18535327911377
-31.19951057434082
23.444459915161133
-25.219987869262695
-18.93918800354004
-12.194969177246094
-21.675798416137695
-11.175996780395508
-32.683719635009766
20.916818618774414
-25.986330032348633
-18.958513259887695
-11.438729286193848
15.329117774963379
25.732860565185547
-11.468063354492188
-33.374244689941406
18.95655059814453
-25.89742660522461
-18.959440231323242
-13.06982707977295
13.971919059753418
-16.362796783447266
-11.958985328674316
-34.302330017089844
18.053565979003906
-28.705671310424805
-19.724029541015625
-12.02055549621582
16.14102554321289
-10.875259399414063
-33.123382568359375
19.16514015197754
-29.696674346923828
-19.990116119384766
-15.294344902038574
12.818939208984375
26.958091735839844
-10.97684383392334
-32.969234466552734
20.936729431152344
-31.818002700805664
-18.851734161376953
14.166722297668457
19.607046127319336
-12.392373085021973
-33.24110412597656
19.732486724853516
-28.747926712036133
-19.972549438476563
-18.286699295043945
15.86139965057373
27.953813552856445
-12.473308563232422
-34.35642623901367
18.40804672241211
-27.231653213500977
-19.316892623901367
-10.773626327514648
17.67096710205078
27.24376106262207
30.188783645629883
-11.742718696594238
-33.12383270263672
19.1804141998291
-27.882169723510742
-19.207998275756836
-9.918794631958008
25.044164657592773
-12.649492263793945
-31.887598037719727
17.99360466003418
-27.818004608154297
-19.75426483154297
-11.509666442871094
26.68219757080078
-33.54380798339844
-11.82371711730957
-33.459110260009766
17.873985290527344
-28.15899658203125
-19.850006103515625
13.708422660827637
-12.271767616271973
-34.652896881103516
19.036535263061523
-28.225475311279297
-19.108917236328125
-13.365649223327637
13.366165161132813
24.144195556640625
-12.144968032836914
-34.64969253540039
19.765682220458984
-27.749649047851563
-18.0667781829834
-8.52468204498291
9.041059494018555
24.48057746887207
16.097532272338867
-12.244319915771484
-33.346004486083984
20.947431564331055
-28.3773250579834
-18.566608428955078
-10.790660858154297
9.787630081176758
23.786788940429688
16.107975006103516
-12.266942977905273
-33.76275634765625
19.15208625793457
-28.09585952758789
-18.572044372558594
-10.547672271728516
14.646181106567383
16.49517059326172
-26.830455780029297
-21.871957778930664
-18.311946868896484
-12.25748062133789
-33.35106658935547
17.33690071105957
-28.23863410949707
-19.018911361694336
-12.842845916748047
11.541015625
28.505807876586914
18.028644561767578
29.867389678955078
-28.071800231933594
-21.373403549194336
-12.332252502441406
-33.353485107421875
15.937466621398926
-28.456315994262695
-18.893108367919922
-12.784475326538086
10.744136810302734
20.128122329711914
-28.07552719116211
-12.25916576385498
-32.789581298828125
17.021268844604492
-28.163175582885742
-18.224897384643555
-12.24510383605957
9.203840255737305
19.031835556030273
39.78972244262695
-25.042837142944336
-12.660531044006348
-36.43693923950195
16.79889678955078
-27.533092498779297
-18.854646682739258
9.330260276794434
24.245849609375
42.08232116699219
-22.081459045410156
-11.737747192382813
-32.86027908325195
17.52853775024414
-27.743934631347656
-18.555904388427734
-21.069150924682617
9.569299697875977
-32.434993743896484
-11.600136756896973
-31.230363845825195
16.927690505981445
-27.617149353027344
-18.04616355895996
-23.047107696533203
-11.818228721618652
-33.64927291870117
15.341683387756348
-28.4703426361084
-18.175630569458008
-18.587360382080078
-33.933815002441406
-23.6839542388916
-19.850553512573242
-12.45292854309082
-33.15544128417969
16.535446166992188
-31.585371017456055
-19.739303588867188
-22.450870513916016
-11.522562980651855
-35.411006927490234
15.973687171936035
-28.562252044677734
-18.54268455505371
-12.258851051330566
-36.25212097167969
13.591903686523438
-27.742191314697266
-18.456165313720703
-19.40362548828125
-37.84907150268555
-11.511805534362793
-34.89262771606445
15.61978816986084
-28.05066680908203
-19.488901138305664
-23.83513641357422
-35.45416259765625
27.474273681640625
-24.53716278076172
-12.679525375366211
-33.17731475830078
15.170580863952637
-28.511030197143555
-19.056259155273438
-26.098684310913086
-12.244630813598633
-34.508235931396484
22.688156127929688
-27.970914840698242
-18.271474838256836
-28.655858993530273
-27.589017868041992
-23.1492977142334
-12.813050270080566
-34.7240104675293
17.873172760009766
-28.07585906982422
-18.28173828125
-23.12453842163086
-12.402824401855469
-35.88761520385742
19.79889488220215
-30.487958908081055
-18.42349624633789
-22.028789520263672
-19.402801513671875
-12.123592376708984
-33.35683822631836
18.935121536254883
-28.469554901123047
-18.407764434814453
-28.398927688598633
-25.022693634033203
-11.990824699401855
18.79886817932129
-27.520885467529297
-19.173782348632813
-29.012348175048828
-24.27159881591797
-26.227121353149414
-12.108264923095703
-28.682010650634766
19.895116806030273
-29.336082458496094
-19.147966384887695
25.03490447998047
-24.481897354125977
-11.746770858764648
-29.463008880615234
19.271486282348633
-29.73309326171875
-19.093652725219727
15.691761016845703
-22.158931732177734
-29.457788467407227
-11.730270385742188
-26.61353302001953
18.910371780395508
-31.12409019470215
-18.438526153564453
-25.76300048828125
-20.338706970214844
-12.292190551757813
19.005855560302734
-31.422693252563477
-18.92218017578125
-35.22690963745117
-33.84077072143555
37.26546096801758
-17.426227569580078
-11.771464347839355
17.596017837524414
-30.498170852661133
-19.55769157409668
15.82529067993164
-34.49839401245117
18.758737564086914
-11.881237983703613
-29.588253021240234
17.319421768188477
-31.508237838745117
-19.15867805480957
22.50654411315918
-32.45446014404297
-16.150157928466797
-12.328968048095703
-28.80461311340332
17.97224998474121
-30.904630661010742
-18.289058685302734
17.76776123046875
-22.661409378051758
-11.115995407104492
-28.947078704833984
18.02638816833496
-28.846467971801758
-18.56525230407715
24.65311050415039
-15.268234252929688
-12.019533157348633
-30.92389678955078
17.665332794189453
-28.64702606201172
-18.21585464477539
-24.009201049804688
28.492591857910156
-15.333566665649414
-12.244514465332031
-30.152359008789063
15.629362106323242
-29.85542869567871
-19.406190872192383
14.779862403869629
27.14985466003418
-14.093719482421875
-12.01027774810791
-27.417604446411133
16.953948974609375
-30.51589584350586
-18.928316116333008
27.498212814331055
-29.49125099182129
26.847837448120117
-14.24039077758789
-11.493302345275879
-27.865530014038086
14.470708847045898
-29.032644271850586
-18.36155891418457
30.435970306396484
27.23200798034668
-12.907136917114258
-12.460569381713867
15.129899024963379
-28.591747283935547
-18.275367736816406
-35.483154296875
29.973255157470703
27.369152069091797
-13.20158863067627
-20.16802406311035
-12.524554252624512
-28.346466064453125
14.724122047424316
-28.800752639770508
-17.816972732543945
-14.169476509094238
-23.65442657470703
-13.031477928161621
-28.50952911376953
13.7506103515625
-31.279956817626953
-19.73367691040039
-35.416072845458984
-13.35523509979248
-19.79913902282715
-12.942893981933594
-29.476430892944336
-36.08681106567383
14.552985191345215
-29.974689483642578
-19.248342514038086
-14.01201057434082
-19.57564926147461
-12.284943580627441
-32.80509948730469
13.594099998474121
-31.045745849609375
34.69639205932617
-19.851390838623047
21.719383239746094
30.513607025146484
-22.103818893432617
-12.704120635986328
-30.561641693115234
10.94019603729248
-29.435039520263672
-19.275218963623047
26.277284622192383
31.70110321044922
-14.207058906555176
-12.351499557495117
-29.092580795288086
16.205293655395508
-28.49757194519043
-19.456348419189453
31.801748275756836
-29.11703109741211
-13.89732551574707
-12.502768516540527
-29.478477478027344
15.773598670959473
-30.397666931152344
26.986770629882813
-19.18555450439453
-25.999982833862305
-13.29355525970459
-20.544845581054688
-12.458510398864746
-30.375938415527344
15.227901458740234
-31.537065505981445
24.359119415283203
-18.778772354125977
31.533641815185547
-14.904528617858887
-12.035045623779297
-30.11701202392578
15.926520347595215
-29.4478759765625
-18.823402404785156
-27.43918800354004
-13.394190788269043
-15.671417236328125
-11.881209373474121
-29.195911407470703
14.911648750305176
-30.530677795410156
36.75359344482422
-18.728485107421875
-25.929954528808594
-12.38011360168457
-12.413789749145508
15.145209312438965
-28.04227638244629
35.35641098022461
-19.004531860351563
-26.961544036865234
-12.988614082336426
-16.22297477722168
-12.2788667678833
15.925786018371582
-27.90254020690918
38.8735466003418
-19.543901443481445
-13.310317993164063
-13.253435134887695
16.133817672729492
-31.432506561279297
-19.125638961791992
38.059913635253906
-14.510025024414063
-12.793484687805176
-32.889122009277344
16.705976486206055
-28.20714569091797
-17.75837516784668
-11.249049186706543
-30.934242248535156
16.493623733520508
-29.615108489990234
-18.609933853149414
-15.177938461303711
-11.530194282531738
19.07592010498047
-28.039236068725586
-19.104848861694336
-12.770896911621094
-11.37255573272705
19.42234230041504
-30.55750846862793
-18.472049713134766
-15.565644264221191
-12.235684394836426
22.456010818481445
-27.737913131713867
-18.11872100830078
-20.41954803466797
-12.977553367614746
26.355571746826172
-28.413715362548828
-18.95486068725586
-11.422872543334961
24.48307228088379
-31.198001861572266
-18.755186080932617
-12.502036094665527
25.870975494384766
-31.06702423095703
-19.44137191772461
-11.336711883544922
23.494808197021484
-31.189542770385742
-19.05970573425293
-29.140331268310547
-33.680091857910156
-14.680871963500977
-11.786942481994629
24.3150691986084
-30.630231857299805
-18.620412826538086
-23.980072021484375
-31.819324493408203
-12.038732528686523
22.425949096679688
-31.124826431274414
-19.431385040283203
-20.356578826904297
-21.654712677001953
-13.098865509033203
29.799739837646484
-28.509553909301758
-18.644636154174805
-31.474332809448242
-12.761676788330078
34.575313568115234
-28.646690368652344
-18.691110610961914
-32.67397689819336
-32.099300384521484
-16.20985984802246
-12.355490684509277
31.97809410095215
-29.285396575927734
-19.374706268310547
-32.003997802734375
-31.519174575805664
-12.2474365234375
-11.661408424377441
27.17943572998047
-28.75080108642578
-18.55875015258789
-30.4378604888916
-11.056499481201172
-11.544123649597168
22.56046485900879
-28.688039779663086
-18.63488006591797
-32.19025802612305
-32.95915222167969
-11.585308074951172
-11.318172454833984
22.794246673583984
-28.856719970703125
-18.72322654724121
-26.311960220336914
-33.402095794677734
-28.741735458374023
-17.058189392089844
-12.192310333251953
21.218568801879883
-28.932205200195313
-18.902362823486328
-31.865188598632813
-10.760429382324219
22.645170211791992
-28.75168228149414
-18.831600189208984
-31.990108489990234
-26.92279052734375
-10.63442611694336
26.50188636779785
-28.75812339782715
-18.218542098999023
-22.496158599853516
-11.221134185791016
-27.110610961914063
-18.505266189575195
-14.284086227416992
-21.884475708007813
-11.086552619934082
28.533132553100586
-27.379520416259766
-19.523344039916992
-11.327994346618652
-10.965002059936523
28.140918731689453
-27.574626922607422
-19.999122619628906
-11.594832420349121
-27.99606704711914
-19.627281188964844
-21.292438507080078
-11.765461921691895
-11.076851844787598
20.262344360351563
-28.069091796875
-19.234477996826172
-20.861034393310547
-12.16619873046875
-11.041487693786621
-27.892101287841797
-20.731273651123047
-22.302536010742188
-11.666476249694824
-11.724900245666504
-26.710954666137695
-19.052906036376953
-20.788101196289063
-13.26588249206543
-10.773112297058105
-26.156667709350586
-19.057212829589844
-20.508342742919922
-13.238059043884277
-10.833233833312988
37.883949279785156
-27.682872772216797
-18.42851448059082
-19.16930389404297
-10.659233093261719
-28.849897384643555
36.08876419067383
-18.575841903686523
-20.584054946899414
-15.991400718688965
-10.939723014831543
27.952774047851563
-27.260332107543945
35.57230758666992
-18.666797637939453
-31.187822341918945
-10.882720947265625
25.334978103637695
-28.22507667541504
-18.304380416870117
-23.918832778930664
-11.069446563720703
25.525421142578125
-29.754623413085938
-17.894285202026367
-12.197199821472168
-10.729304313659668
22.556140899658203
-28.297758102416992
-18.5592041015625
-22.671855926513672
-24.989255905151367
-11.317434310913086
19.413414001464844
-28.743539810180664
-18.56529426574707
-38.773372650146484
-11.072782516479492
20.539749145507813
-30.268285751342773
-18.495248794555664
-16.334548950195313
-30.835865020751953
-11.009872436523438
19.341697692871094
-27.461565017700195
29.685325622558594
-19.505191802978516
-20.32268524169922
-10.67971134185791
21.847503662109375
-28.051637649536133
-18.225366592407227
-13.503586769104004
35.617828369140625
-20.068660736083984
35.68006134033203
-11.321632385253906
24.22598648071289
-29.42668342590332
-19.148448944091797
-15.42324447631836
-11.70326042175293
25.665985107421875
-30.143918991088867
-19.723155975341797
-17.64218521118164
37.4761848449707
-10.537559509277344
24.06439208984375
-29.903900146484375
-19.418975830078125
36.35199737548828
-10.698935508728027
23.179285049438477
-27.848970413208008
-20.337909698486328
-10.488338470458984
24.99546241760254
-28.35852813720703
-20.40485954284668
-14.692045211791992
-11.977217674255371
23.37542724609375
-27.330690383911133
-19.64369010925293
-13.753186225891113
-33.88239669799805
-10.816883087158203
24.651325225830078
-28.368125915527344
-19.224681854248047
-13.8919677734375
-10.62374210357666
17.025148391723633
-28.18742561340332
-20.5393123626709
-33.184749603271484
-10.107749938964844
16.192115783691406
-28.023197174072266
-20.20628547668457
-14.04583740234375
-10.62386703491211
20.198715209960938
-19.304676055908203
22.22974967956543
-12.040650367736816
-8.943556785583496
19.057079315185547
-30.696308135986328
-19.70950698852539
23.600696563720703
-15.087193489074707
-37.12825393676758
-12.282082557678223
17.32654571533203
-28.40833282470703
-20.829883575439453
22.793439865112305
-12.36214828491211
16.060277938842773
-29.093379974365234
-20.411975860595703
-20.109586715698242
-10.419212341308594
15.009119987487793
-29.15637969970703
-22.034393310546875
26.960784912109375
-12.552199363708496
16.99911880493164
-30.448442459106445
-20.305988311767578
29.523122787475586
-19.115814208984375
-11.272969245910645
20.3229923248291
-29.769100189208984
-19.853429794311523
-18.128196716308594
-10.057730674743652
18.933961868286133
-30.559391021728516
-20.648784637451172
-19.38467788696289
-11.865968704223633
23.367502212524414
-30.14052391052246
-19.736480712890625
-28.977210998535156
-19.33821678161621
-11.910398483276367
22.596521377563477
-29.03076934814453
-20.338348388671875
-34.88770294189453
15.023659706115723
-18.597217559814453
-35.3676643371582
-12.53661823272705
17.186546325683594
-29.731021881103516
-18.762556076049805
-33.87907791137695
14.424208641052246
-18.44384002685547
-11.837902069091797
14.149664878845215
-28.879194259643555
-19.240602493286133
-32.25400924682617
11.63270092010498
-17.676748275756836
-9.223978042602539
11.903890609741211
-28.77019500732422
-19.756099700927734
-33.18508529663086
17.12803077697754
30.796560287475586
32.72987747192383
-15.15332317352295
-10.31727409362793
11.791478157043457
-27.5910701751709
-18.998844146728516
-34.47222900390625
-18.55017852783203
-12.498058319091797
13.254159927368164
-28.59601402282715
-18.516618728637695
-35.957359313964844
33.147674560546875
-12.847373008728027
13.828600883483887
-28.50935173034668
-21.47719383239746
-12.168103218078613
-28.162410736083984
-19.653715133666992
33.46780014038086
-31.02752113342285
-12.203840255737305
11.809830665588379
-28.217361450195313
-18.561771392822266
-34.39897155761719
-12.885930061340332
8.843762397766113
-27.761329650878906
-20.91663932800293
-26.6168212890625
-12.017910957336426
7.093080997467041
-27.97694969177246
-20.939870834350586
-12.357142448425293
5.615017414093018
-28.598812103271484
-22.696168899536133
-33.06641387939453
24.734249114990234
-21.77429962158203
-12.413235664367676
7.559244155883789
-29.3703670501709
-25.626712799072266
-28.19869041442871
-12.235224723815918
8.32612419128418
-28.621089935302734
-24.294504165649414
-26.937891006469727
23.489561080932617
-13.250045776367188
8.888508796691895
-27.256216049194336
-21.235477447509766
-32.93830108642578
-24.642620086669922
20.8376522064209
-12.880777359008789
28.20072364807129
10.234582901000977
-28.327234268188477
-33.37213897705078
21.22875213623047
-12.484535217285156
12.951703071594238
-28.64369010925293
-33.318973541259766
26.885223388671875
-31.45549774169922
-13.181002616882324
9.378851890563965
-27.884511947631836
-10.823058128356934
9.756342887878418
-27.45471954345703
38.87923049926758
-13.38892936706543
9.567048072814941
-27.339632034301758
26.155242919921875
-12.447444915771484
9.48138427734375
-27.729055404663086
30.40204620361328
-28.473434448242188
-34.865787506103516
-14.270347595214844
9.81004810333252
-29.42513084411621
22.948209762573242
-26.28845977783203
-26.230770111083984
-12.606063842773438
9.2865571975708
-28.58644676208496
-24.209922790527344
-25.94695281982422
-12.601151466369629
11.495003700256348
-30.891244888305664
-14.432486534118652
9.366251945495605
-30.1513614654541
-9.698027610778809
9.949793815612793
-26.986705780029297
-31.97934913635254
-9.364364624023438
9.272777557373047
-26.529232025146484
-8.660537719726563
9.426359176635742
-26.64621925354004
-12.61047077178955
38.187442779541016
9.573034286499023
-26.07613182067871
-11.684255599975586
10.324217796325684
-27.62201499938965
-9.318438529968262
14.980148315429688
-26.886037826538086
-31.354753494262695
-10.707742691040039
15.245969772338867
-30.168703079223633
-16.00758934020996
-12.00557804107666
13.88976001739502
-27.92228889465332
-16.43636703491211
33.659732818603516
41.917877197265625
-12.099967002868652
13.545920372009277
-28.478164672851563
-12.27688980102539
-11.195788383483887
17.689796447753906
-25.882265090942383
-14.352938652038574
-12.360608100891113
19.659090042114258
-30.048030853271484
-15.130427360534668
-35.5882453918457
-9.936958312988281
19.386890411376953
-30.239721298217773
-13.385814666748047
-12.05182933807373
18.385839462280273
-31.31426429748535
-12.334192276000977
-11.77523136138916
23.07333755493164
-30.63612937927246
-11.402587890625
-12.2939453125
22.584062576293945
-30.483036041259766
-11.271516799926758
-12.219942092895508
25.18948745727539
-31.343725204467773
-13.785073280334473
-28.63930320739746
-11.800593376159668
24.458778381347656
-28.482532501220703
-13.72114086151123
22.219770431518555
-29.67273712158203
-14.306234359741211
-13.614805221557617
24.340190887451172
-27.159170150756836
-13.890872955322266
25.485807418823242
-26.01099967956543
-29.564598083496094
24.35408592224121
-26.043424606323242
-13.089694023132324
-27.041913986206055
-32.79629135131836
22.458576202392578
-23.268329620361328
-12.723026275634766
-25.875913619995117
20.01232147216797
-26.176549911499023
-12.833120346069336
-28.134519577026367
23.473957061767578
-13.012145042419434
30.041181564331055
-26.657581329345703
28.360105514526367
-12.844853401184082
30.968120574951172
-26.366613388061523
28.638458251953125
-27.946557998657227
-13.987988471984863
31.172971725463867
-27.447650909423828
-27.015161514282227
-13.504568099975586
-26.862653732299805
31.98237419128418
-12.54608154296875
-31.0195369720459
22.462722778320313
-13.432872772216797
-31.451217651367188
-26.571502685546875
18.688791275024414
-26.547365188598633
-13.630583763122559
-28.148849487304688
-25.78689193725586
-15.480042457580566
18.4773006439209
-23.462820053100586
-12.721016883850098
-28.374486923217773
-15.28208065032959
17.934125900268555
-23.882892608642578
-12.954073905944824
-29.273805618286133
-30.02364158630371
17.714332580566406
-23.574092864990234
-12.595747947692871
-30.760347366333008
15.530569076538086
-24.08443832397461
-14.07089900970459
-30.46847152709961
-31.603557586669922
11.790109634399414
-24.428749084472656
-28.292184829711914
-8.481830596923828
-29.770950317382813
-33.561912536621094
11.72397518157959
-35.92280960083008
-22.901662826538086
-24.556049346923828
-12.665435791015625
-29.207185745239258
-31.86412239074707
11.40967845916748
-22.633228302001953
-20.753503799438477
-12.710763931274414
-28.245502471923828
10.998615264892578
-33.61037063598633
-13.471065521240234
-28.032217025756836
10.784655570983887
-23.539165496826172
-13.426826477050781
-31.07612419128418
-29.885799407958984
10.570086479187012
-29.639726638793945
-25.80263900756836
36.31462097167969
-14.70089340209961
-28.670438766479492
-25.794118881225586
13.944972038269043
-21.13624382019043
-14.14540958404541
-29.411766052246094
14.343209266662598
-32.08717346191406
-27.709203720092773
-11.622865676879883
35.21957778930664
-26.490352630615234
18.214065551757813
-26.19552230834961
-11.533267974853516
33.668643951416016
-28.479047775268555
-35.06687545776367
22.799945831298828
-20.11017608642578
25.873746871948242
-11.36913776397705
41.59944152832031
-27.26380729675293
-21.750455856323242
26.13330078125
-12.805649757385254
-27.477853775024414
-33.39759826660156
25.05555534362793
-26.310596466064453
-21.71098518371582
26.669189453125
-12.704381942749023
-27.769847869873047
-31.261320114135742
18.855504989624023
-27.68375587463379
-21.141572952270508
29.02874183654785
-11.276443481445313
-27.69273567199707
-32.27168655395508
-21.72376823425293
28.222471237182617
-11.937324523925781
-29.296525955200195
19.653873443603516
-24.004152297973633
-23.722076416015625
28.501914978027344
-11.773531913757324
-29.38213539123535
37.91789627075195
22.22195816040039
-20.792144775390625
-20.966289520263672
27.64825439453125
-13.768104553222656
-29.617238998413086
-35.92268371582031
23.663450241088867
-19.460012435913086
-23.520719528198242
25.993732452392578
-14.711930274963379
-29.197227478027344
-29.41217803955078
22.52693748474121
-19.510499954223633
-25.447933197021484
28.2974796295166
-14.229698181152344
-27.82247543334961
20.504776000976563
-21.872718811035156
-26.29681396484375
27.334396362304688
-14.007004737854004
-27.87534523010254
23.95038414001465
-21.072050094604492
-27.75128746032715
30.086339950561523
-12.61288070678711
-26.877296447753906
19.676565170288086
-23.546836853027344
-22.339696884155273
-11.229043006896973
-26.147916793823242
24.097274780273438
-20.6119327545166
-21.095500946044922
-9.190057754516602
-26.29077911376953
23.32971954345703
-27.498727798461914
-22.744279861450195
-10.419650077819824
-27.620710372924805
-24.051753997802734
26.975971221923828
-34.60028839111328
-21.8465576171875
-10.920865058898926
-27.379819869995117
-26.749732971191406
24.54863929748535
-22.87282943725586
-11.623282432556152
-28.610231399536133
24.216690063476563
-24.39829444885254
-11.240653991699219
-27.872314453125
23.91826629638672
-23.021486282348633
-11.990103721618652
-28.05610466003418
-29.098176956176758
18.67237091064453
-28.146883010864258
-11.91502571105957
-29.549379348754883
-29.15056800842285
24.66437339782715
-27.957582473754883
-11.27427864074707
-30.72341537475586
23.847192764282227
27.44731330871582
-11.177638053894043
-29.764326095581055
33.388214111328125
28.917043685913086
-12.171751976013184
-30.315963745117188
-33.36601638793945
-23.49251937866211
31.554336547851563
31.900989532470703
-12.153115272521973
-30.24992561340332
32.656585693359375
29.14982795715332
-9.944317817687988
-30.27346420288086
-22.218429565429688
34.522682189941406
29.49390983581543
-10.977295875549316
-29.613218307495117
-21.881803512573242
-35.07649612426758
31.526092529296875
-11.111231803894043
-29.76610565185547
-33.31148910522461
-21.43541145324707
29.0976505279541
32.1570930480957
-11.588252067565918
-30.115402221679688
-30.595714569091797
-22.461183547973633
28.271692276000977
-32.73420333862305
28.237438201904297
-13.61722469329834
-29.65562629699707
-30.301382064819336
-21.218027114868164
30.233457565307617
28.222877502441406
-32.373661041259766
26.540220260620117
-14.153682708740234
-29.125755310058594
-28.137325286865234
-23.060291290283203
28.386205673217773
-25.335533142089844
25.88994789123535
-12.351720809936523
-29.483654022216797
-28.230714797973633
-20.65522003173828
-15.530646324157715
-26.20870018005371
29.599029541015625
-11.236624717712402
-29.056690216064453
-30.348169326782227
-22.353567123413086
-14.469403266906738
29.21440887451172
-10.946412086486816
-29.064579010009766
-28.701171875
-21.070079803466797
30.857385635375977
-13.100871086120605
-26.938262939453125
-30.201805114746094
-25.07709312438965
-20.562641143798828
-22.308788299560547
11.878341674804688
31.294689178466797
-15.068742752075195
-26.843341827392578
-31.240259170532227
-20.4416561126709
12.145954132080078
28.793642044067383
-14.88532543182373
-27.889944076538086
-39.78514862060547
-22.37442970275879
10.168669700622559
-14.812042236328125
-28.4174747467041
-21.229305267333984
9.213946342468262
-15.084145545959473
-28.230266571044922
-23.689504623413086
13.763339042663574
-14.870290756225586
-30.802627563476563
-23.99505615234375
23.905977249145508
-13.020169258117676
-30.382829666137695
-31.54754066467285
-22.280729293823242
26.66161346435547
-13.484148979187012
-30.011024475097656
-39.80669403076172
-34.03514862060547
-21.25359535217285
-14.73799991607666
-28.226402282714844
-29.574758529663086
-28.062570571899414
-18.076459884643555
-23.19505500793457
-12.694661140441895
-29.179611206054688
-29.828933715820313
-22.294898986816406
-28.35060691833496
-16.274389266967773
-26.86608123779297
-12.946492195129395
-29.653989791870117
-20.717674255371094
-25.451839447021484
-12.88965129852295
-30.457691192626953
-23.078289031982422
-25.913061141967773
23.73489761352539
-12.914931297302246
-28.35856056213379
-19.767898559570313
-24.52018165588379
-11.30754280090332
-27.236886978149414
33.156490325927734
-20.16611099243164
-23.179676055908203
-17.173263549804688
-10.738558769226074
-26.57320785522461
-30.50002098083496
-20.763362884521484
-24.834196090698242
-12.397945404052734
-30.016115188598633
-30.99190330505371
-18.932615280151367
-23.211259841918945
-12.282827377319336
-32.1309700012207
-19.061017990112305
-24.890230178833008
-11.013632774353027
-28.39116668701172
-21.159072875976563
-24.3010311126709
-12.809992790222168
-27.111833572387695
-30.816349029541016
-19.247058868408203
-25.321165084838867
-11.848211288452148
-29.526168823242188
-18.749998092651367
-12.057597160339355
-29.35150146484375
-20.308242797851563
-10.205625534057617
-27.916471481323242
-21.146587371826172
-10.654656410217285
-28.810317993164063
-23.92563819885254
-11.331933975219727
-30.120943069458008
-20.73353385925293
-24.802818298339844
-11.84510326385498
-31.62569808959961
-20.732534408569336
-25.862831115722656
-11.49033260345459
-30.533550262451172
-24.701669692993164
-26.511693954467773
-11.659367561340332
-31.140134811401367
-25.17159080505371
-33.2025146484375
-29.482458114624023
-11.438960075378418
-28.099864959716797
-23.90325164794922
-19.433218002319336
-28.021291732788086
-11.522485733032227
-30.326696395874023
-21.551443099975586
-33.060516357421875
-32.926334381103516
-11.332070350646973
-27.100339889526367
-24.202699661254883
-11.328323364257813
-30.197521209716797
-23.591583251953125
-30.82788848876953
-26.53813362121582
-12.105602264404297
-30.53838348388672
-22.879486083984375
-12.101028442382813
-30.882505416870117
-22.92806053161621
-33.88470458984375
-11.827020645141602
-29.418712615966797
-19.91138458251953
-12.185370445251465
-29.31903648376465
-25.767087936401367
-25.97417449951172
-12.203771591186523
-30.637258529663086
-37.19839859008789
-28.099191665649414
-25.539243698120117
-11.739173889160156
-29.207077026367188
-32.60907745361328
-25.769105911254883
-11.309602737426758
-29.580835342407227
-24.29433250427246
-28.946496963500977
-37.540706634521484
-11.17529296875
-28.533716201782227
-22.226064682006836
28.757286071777344
-11.649802207946777
-27.678808212280273
-27.03728485107422
-20.913150787353516
-30.138647079467773
30.066417694091797
-11.179864883422852
-28.044721603393555
-27.4325008392334
-24.902223587036133
-19.880741119384766
-29.9377498626709
-29.635347366333008
-10.998815536499023
-29.7635555267334
-30.65757179260254
-25.950855255126953
-23.953414916992188
-33.786155700683594
-11.1093111038208
-29.884002685546875
26.28702735900879
-28.918630599975586
-25.072799682617188
-25.63226890563965
-30.456851959228516
-12.656416893005371
26.40378189086914
-28.79669761657715
-26.541763305664063
-26.206218719482422
-26.357070922851563
36.5247802734375
-11.093249320983887
-30.990676879882813
-31.437341690063477
-25.747915267944336
-26.32642936706543
-30.43584632873535
-33.66245651245117
-11.28889274597168
-29.363872528076172
22.73458480834961
-23.667638778686523
-25.531312942504883
-30.268295288085938
-32.47566223144531
-11.303994178771973
-30.526700973510742
-28.476442337036133
-26.38167953491211
-11.042778968811035
-29.417390823364258
-30.323631286621094
-22.96381950378418
-26.312406539916992
-11.192110061645508
-28.378171920776367
-29.359338760375977
-23.55902671813965
-26.589096069335938
-11.216221809387207
-30.270313262939453
-29.321117401123047
-23.913021087646484
22.902294158935547
-12.024025917053223
-27.909015655517578
-29.709205627441406
-23.925710678100586
-26.352598190307617
23.258872985839844
-11.603581428527832
-27.166187286376953
-28.849679946899414
-20.95895767211914
-25.342845916748047
-28.33523178100586
15.730867385864258
-11.539214134216309
-30.67392349243164
-26.066143035888672
-23.45693588256836
15.5582914352417
-11.540712356567383
-28.66336441040039
-25.559551239013672
-22.706850051879883
-11.416876792907715
-30.175153732299805
-25.57352638244629
-19.161304473876953
9.449492454528809
-28.889535903930664
-11.362217903137207
-26.47679328918457
-25.572351455688477
-19.5406436920166
-27.871265411376953
-11.028630256652832
-27.778900146484375
-20.607261657714844
-27.176246643066406
-11.380213737487793
-20.443889617919922
-27.2545223236084
-20.132545471191406
13.347091674804688
-23.559696197509766
-10.434988975524902
-26.875825881958008
-18.315629959106445
15.612638473510742
-27.12248992919922
-11.361019134521484
-22.447683334350586
-25.906597137451172
-26.602916717529297
-20.949708938598633
14.112844467163086
-10.573837280273438
-20.479351043701172
-23.04118537902832
-24.2259464263916
8.95602798461914
-12.065123558044434
-23.780014038085938
-27.82697296142578
-22.837072372436523
-25.427886962890625
25.701745986938477
7.627588272094727
28.234928131103516
-31.778728485107422
-25.597326278686523
-11.365302085876465
-25.113277435302734
23.3446102142334
-29.591054916381836
-20.34930992126465
20.823455810546875
9.2288818359375
24.761350631713867
-30.941011428833008
-11.194323539733887
-25.512245178222656
23.19597053527832
-21.369972229003906
-31.677509307861328
-11.076860427856445
-26.553407669067383
-23.686601638793945
-18.680103302001953
20.535017013549805
-11.364002227783203
-25.950382232666016
18.7860107421875
-21.93083381652832
-18.290891647338867
27.902231216430664
-33.7622184753418
-11.632417678833008
18.85830307006836
-19.161216735839844
-21.817441940307617
-32.290592193603516
-12.041524887084961
-22.784358978271484
18.628881454467773
-20.289918899536133
-21.28543472290039
-33.05357360839844
-11.198430061340332
16.702003479003906
-21.820720672607422
-21.323490142822266
-24.844057083129883
-33.73377990722656
-11.948555946350098
16.5899658203125
-21.916454315185547
-26.06588363647461
36.689212799072266
-36.24083709716797
-11.433505058288574
-33.25283432006836
15.879145622253418
-21.727397918701172
-26.179729461669922
-35.818389892578125
-11.021183013916016
-34.94798278808594
17.895858764648438
-33.24562454223633
-22.332693099975586
35.4186897277832
-11.728938102722168
19.296958923339844
-31.020326614379883
-28.988088607788086
-21.417911529541016
-11.346352577209473
22.61671257019043
-21.429182052612305
36.948638916015625
-33.957035064697266
-12.411783218383789
19.456554412841797
-25.387958526611328
-19.99614715576172
-12.259177207946777
-29.56907844543457
-20.209936141967773
-29.89544677734375
-12.0376558303833
31.26155662536621
-31.33464813232422
-20.985136032104492
-11.220378875732422
27.830860137939453
-27.72014045715332
-21.48202896118164
-12.446455001831055
23.038206100463867
-28.095985412597656
-24.75290298461914
-21.108142852783203
37.36551284790039
-11.896562576293945
-28.67483139038086
-21.731220245361328
23.181676864624023
-11.89346981048584
-26.903303146362305
-19.968585968017578
24.228389739990234
-11.721325874328613
22.898653030395508
-23.802120208740234
23.008760452270508
-11.808540344238281
-30.192806243896484
22.686607360839844
-11.743656158447266
-32.600887298583984
-20.046974182128906
26.07345199584961
-12.100905418395996
-24.225046157836914
-21.12388801574707
18.979141235351563
-11.199466705322266
-26.283445358276367
-22.526779174804688
23.949209213256836
-11.373923301696777
-26.492429733276367
-30.337665557861328
-23.3995304107666
-33.22685623168945
-11.7649507522583
-26.288137435913086
-27.409168243408203
-32.54153823852539
33.537349700927734
-11.435412406921387
-27.08081817626953
-26.04996681213379
-37.967227935791016
-30.89014434814453
-26.987363815307617
-31.995569229125977
-10.967020988464355
-25.40679931640625
-27.475690841674805
30.112459182739258
-25.88197898864746
-31.780548095703125
-11.291740417480469
-24.199922561645508
-23.92438316345215
-24.02293586730957
30.634641647338867
-11.264992713928223
-23.417194366455078
-28.22414779663086
-11.431089401245117
-26.457998275756836
-19.069210052490234
-11.032760620117188
-25.6721134185791
-11.870471000671387
-23.897794723510742
-24.472335815429688
-10.8711519241333
-26.105932235717773
43.32501983642578
-31.761394500732422
-10.760549545288086
-25.924020767211914
-21.35118293762207
-12.233438491821289
-24.901357650756836
-31.761951446533203
-27.200267791748047
-18.46563148498535
-35.42597579956055
-11.935616493225098
-26.4019832611084
-23.20770263671875
-18.94545555114746
-20.203153610229492
-11.369945526123047
-24.84253692626953
-18.78945541381836
-21.271764755249023
-31.589204788208008
-10.431144714355469
-20.398082733154297
-29.869365692138672
-18.771108627319336
24.926136016845703
-15.358807563781738
-27.31865882873535
43.37946319580078
-11.53208065032959
-18.644088745117188
-20.014102935791016
-19.08095932006836
25.41446304321289
-11.491239547729492
-12.088024139404297
-20.173934936523438
-27.711000442504883
-19.460214614868164
21.453706741333008
-26.46043586730957
-31.947546005249023
-11.318349838256836
-19.257150650024414
-24.695484161376953
-22.76398277282715
-18.74065399169922
-6.600153923034668
-18.822206497192383
-22.18358039855957
23.427698135375977
-16.346715927124023
-11.395575523376465
-20.501781463623047
32.25384521484375
17.639116287231445
-22.197250366210938
-22.05571746826172
-14.549637794494629
-11.362873077392578
-19.14668846130371
23.67011070251465
21.212419509887695
41.585472106933594
-12.095203399658203
-11.715493202209473
-18.79610252380371
13.47618579864502
-36.51164627075195
-11.59628963470459
-19.237520217895508
21.55634117126465
14.728232383728027
-12.075843811035156
-18.262861251831055
-11.898706436157227
-19.50954818725586
22.3914737701416
14.339816093444824
-11.334634780883789
29.572603225708008
-21.495601654052734
20.993576049804688
14.660802841186523
-37.714324951171875
-10.80029296875
-19.38324546813965
20.102174758911133
14.510334968566895
28.07017707824707
-12.126847267150879
-15.019922256469727
-28.07358169555664
24.99078369140625
20.454574584960938
26.154592514038086
-11.448759078979492
-18.352237701416016
-26.172481536865234
31.366376876831055
19.903005599975586
28.703638076782227
-12.356104850769043
-18.31998634338379
-27.811567306518555
14.258244514465332
-38.28277587890625
-11.674293518066406
-17.8814640045166
-26.590923309326172
41.18851852416992
18.977312088012695
-34.075191497802734
28.558549880981445
-11.670690536499023
-18.06076431274414
-25.61202049255371
30.711315155029297
-11.672140121459961
-17.809091567993164
-26.98130226135254
-33.996829986572266
-10.502942085266113
-23.18548011779785
-25.899484634399414
25.426557540893555
-31.452529907226563
-11.021530151367188
-19.182844161987305
-28.2717227935791
19.753164291381836
-25.97422218322754
-11.64244270324707
-21.403539657592773
-29.93539047241211
-32.17807388305664
21.044654846191406
-20.643329620361328
-11.716536521911621
-20.489238739013672
-31.087486267089844
-31.486249923706055
-22.494661331176758
-12.338737487792969
-20.252046585083008
25.735607147216797
-25.477968215942383
-11.867203712463379
-19.223628997802734
-14.835020065307617
-11.594698905944824
-18.980398178100586
-26.414094924926758
-20.90420913696289
-10.98875904083252
-17.364608764648438
-21.644033432006836
29.870798110961914
-10.938894271850586
-21.602527618408203
41.1697883605957
-21.54379653930664
-10.938862800598145
-21.600276947021484
-20.97894859313965
-26.487796783447266
-11.513480186462402
-17.56168556213379
-29.8336238861084
20.021074295043945
-10.944403648376465
-17.207977294921875
-27.808971405029297
-27.272592544555664
20.776817321777344
-11.066071510314941
-18.31456756591797
-28.971424102783203
-25.407981872558594
22.414953231811523
-25.25847625732422
-11.041728019714355
-18.840726852416992
16.798255920410156
-10.80073356628418
-17.15252113342285
17.667865753173828
-11.081941604614258
-19.641738891601563
19.83160400390625
-11.185187339782715
-21.713571548461914
18.409042358398438
-11.746844291687012
-10.660881042480469
-24.649797439575195
-36.88776397705078
-15.06592845916748
-10.860137939453125
-24.184343338012695
-10.882039070129395
-19.76394271850586
35.501739501953125
41.90911102294922
-23.681428909301758
-10.920701026916504
-21.80881118774414
-29.28594207763672
-22.83871078491211
-11.25294303894043
-28.3782901763916
-10.90819263458252
-27.107662200927734
-16.370983123779297
-10.550532341003418
24.83064079284668
-11.282903671264648
30.812816619873047
-26.887508392333984
-21.831829071044922
-9.839900016784668
-25.899471282958984
30.97422981262207
-35.241172790527344
-31.200990676879883
-11.51505184173584
-27.427871704101563
34.289005279541016
24.380126953125
-12.047050476074219
-22.642045974731445
27.407930374145508
-21.08942413330078
-14.008363723754883
-12.535147666931152
-20.259248733520508
25.871435165405273
-16.904760360717773
-11.334233283996582
-22.38041877746582
-17.836910247802734
-21.274744033813477
-11.317464828491211
-24.83167266845703
-15.567584991455078
-25.08502769470215
-13.64184284210205
-11.44196605682373
-26.805496215820313
-15.816788673400879
-25.040916442871094
-14.237359046936035
-11.134186744689941
-26.010530471801758
-20.858041763305664
-12.893198013305664
-11.443750381469727
-23.69070816040039
-19.34908676147461
-11.332656860351563
-34.57004928588867
-22.925325393676758
-21.58583641052246
-28.01423454284668
-11.051424980163574
-32.911983489990234
-21.997028350830078
-18.464101791381836
-19.572887420654297
-10.94237232208252
-34.60667037963867
-20.09198760986328
-11.801797866821289
-36.43777084350586
-19.567468643188477
-16.98090362548828
-10.736639022827148
-35.03689193725586
-21.17530059814453
-21.11474609375
-12.680397033691406
-11.364189147949219
-35.363037109375
-19.294387817382813
-23.725160598754883
-11.875152587890625
-34.789791107177734
-18.747739791870117
-13.23946475982666
-11.258774757385254
-34.76662063598633
-19.893177032470703
-26.350017547607422
-11.246878623962402
-33.544586181640625
-17.818683624267578
-10.990065574645996
-34.23649978637695
-19.164417266845703
-11.451244354248047
-32.710933685302734
-20.48858070373535
32.22064208984375
-11.244722366333008
-34.824363708496094
-19.306596755981445
-21.9948673248291
-16.634593963623047
31.635719299316406
-11.053661346435547
-37.236454010009766
-20.961292266845703
-20.2453670501709
28.433887481689453
-11.327248573303223
-38.089195251464844
-17.130373001098633
27.23897361755371
-10.663254737854004
-36.8194580078125
-23.083999633789063
-21.638277053833008
-10.941900253295898
-33.491519927978516
-20.518049240112305
-22.490041732788086
31.894990921020508
-11.027142524719238
-36.57072830200195
-17.682361602783203
-19.91835594177246
-25.49058723449707
23.760047912597656
-10.98410701751709
-37.446468353271484
-17.990081787109375
-16.562713623046875
-22.21255874633789
-11.403223037719727
-38.3244514465332
-17.78224754333496
-16.36863136291504
-11.460572242736816
-38.95033645629883
-20.108539581298828
-28.482574462890625
-26.806495666503906
-19.51239013671875
-10.889010429382324
-38.304019927978516
-24.091753005981445
-21.382335662841797
-21.2496395111084
-11.60079288482666
-38.005706787109375
-19.71750259399414
-22.20423126220703
-11.59989070892334
-38.212425231933594
-20.98661994934082
-22.60630226135254
24.049795150756836
-11.339948654174805
-37.1706657409668
-22.902713775634766
-23.031885147094727
-11.361749649047852
-22.676902770996094
-33.205421447753906
-11.155962944030762
-23.213706970214844
30.879487991333008
-11.050093650817871
-24.830644607543945
-32.24391174316406
31.011844635009766
-10.999216079711914
-31.82603645324707
30.43907356262207
-11.10008716583252
-32.793392181396484
-31.317378997802734
31.13923454284668
-39.385658264160156
-11.662871360778809
-34.47053146362305
29.988624572753906
-35.95899963378906
-10.71451187133789
-36.767066955566406
-11.682459831237793
-36.52324676513672
-11.476823806762695
-33.700626373291016
-11.524666786193848
-34.60362243652344
-11.85921573638916
-29.02091407775879
-18.61050033569336
-35.028812408447266
-12.246013641357422
-32.93098068237305
-23.299516677856445
-37.38410949707031
-12.013022422790527
-20.267990112304688
-31.444486618041992
-12.106985092163086
33.560325622558594
-18.990079879760742
33.11556625366211
-32.1539421081543
-11.221609115600586
-26.010570526123047
-25.444591522216797
-32.65009689331055
-11.773134231567383
-23.48525047302246
-28.388044357299805
-17.212894439697266
-33.8766975402832
-11.35239028930664
-22.246017456054688
32.17375946044922
-33.379493713378906
-35.94826126098633
-10.95013427734375
-29.914941787719727
-21.97092056274414
39.735538482666016
-10.917654037475586
-31.420930862426758
36.319400787353516
-20.884105682373047
-11.390576362609863
31.46834373474121
-11.08660888671875
-33.76133728027344
29.5072078704834
-26.540790557861328
-20.831209182739258
-20.99032974243164
-11.212583541870117
-35.01726531982422
28.38088607788086
-27.245975494384766
-22.811256408691406
-11.18193531036377
32.272003173828125
-27.755807876586914
-31.860204696655273
-11.13798713684082
43.23512649536133
-27.01999282836914
-27.722087860107422
-28.30150032043457
-10.468210220336914
-25.24957275390625
-29.6380672454834
-27.980852127075195
-10.405862808227539
-21.073423385620117
-34.008384704589844
-10.225749969482422
-21.4617977142334
-35.00437927246094
-11.545281410217285
-18.78798484802246
-11.174968719482422
-18.224515914916992
-28.93120765686035
-11.159841537475586
-26.777076721191406
-19.255136489868164
-31.569629669189453
-31.123559951782227
-11.259581565856934
-20.959379196166992
-35.258323669433594
-25.895675659179688
-11.092315673828125
-21.476282119750977
-18.985198974609375
-11.178601264953613
-20.02525520324707
-21.98654556274414
-25.322311401367188
-11.53394603729248
-20.094545364379883
-24.405580520629883
-11.592293739318848
-20.81591796875
-11.486922264099121
-19.35457420349121
-11.545156478881836
-26.274137496948242
-29.78602409362793
-11.466910362243652
-22.140108108520508
-11.899210929870605
-20.994131088256836
-11.197434425354004
-19.580272674560547
-20.50831413269043
-10.997145652770996
-33.73942184448242
-18.64703941345215
-11.485301971435547
-11.488295555114746
-33.939170837402344
-19.12457847595215
-22.128467559814453
-10.85268783569336
-34.956058502197266
-21.689699172973633
-22.51384735107422
-10.958130836486816
-33.761226654052734
-34.63435745239258
-20.692798614501953
-26.148786544799805
-11.076741218566895
29.12713050842285
-32.843284606933594
-17.862754821777344
-20.917436599731445
-11.875722885131836
-31.836145401000977
-21.518558502197266
-24.9239559173584
-11.292702674865723
-32.32548522949219
-24.80463981628418
-11.505094528198242
-31.28171157836914
-21.80185890197754
-10.214449882507324
-35.099796295166016
-20.663982391357422
-10.062335014343262
-32.7589225769043
-27.08718490600586
-33.23822021484375
-11.625243186950684
-33.75839614868164
-32.49606704711914
-25.258893966674805
-33.727134704589844
-12.13735294342041
-31.79258155822754
-32.246620178222656
-10.878715515136719
-31.305036544799805
-16.248790740966797
-29.725780487060547
-26.636945724487305
-10.9031400680542
-34.05131912231445
-21.447843551635742
-11.42645263671875
-31.521549224853516
-28.771678924560547
-25.346290588378906
-11.230249404907227
-31.48259735107422
29.28218650817871
-27.334697723388672
-34.14679718017578
-11.223421096801758
-32.224693298339844
-10.830025672912598
-34.4278564453125
-11.807687759399414
-33.41096496582031
-13.677428245544434
-11.223921775817871
-32.08232498168945
-18.510650634765625
-23.569028854370117
-10.62269115447998
-34.18647003173828
-11.144177436828613
-35.05622863769531
-24.751249313354492
-11.688802719116211
-33.50315856933594
-11.389585494995117
-34.24323654174805
39.28809356689453
-12.102880477905273
-32.41160583496094
-11.881816864013672
-29.639188766479492
-11.929634094238281
-31.493141174316406
-23.84575080871582
22.105600357055664
-11.397331237792969
-32.16767501831055
-26.526975631713867
-12.056976318359375
-36.30430603027344
-12.059600830078125
-14.209675788879395
-12.183599472045898
-14.282098770141602
-31.510860443115234
-26.295900344848633
-11.736209869384766
-14.297654151916504
-21.167118072509766
-11.015739440917969
-12.606637001037598
-36.759849548339844
-26.979589462280273
-21.531137466430664
-11.986503601074219
-35.14912414550781
-12.469941139221191
-35.125057220458984
-22.697771072387695
39.18092346191406
-30.275959014892578
-11.444504737854004
-35.0278205871582
-12.1823091506958
-26.760791778564453
-24.21965789794922
41.50061798095703
-30.335405349731445
-30.226842880249023
-12.296262741088867
-36.280517578125
23.096519470214844
-18.6253719329834
-27.884931564331055
-21.65267562866211
-31.498760223388672
-30.6851749420166
-11.107746124267578
-31.71792221069336
31.362333297729492
-15.023065567016602
-26.267242431640625
-27.051733016967773
-19.691585540771484
-11.319358825683594
-33.562530517578125
-25.52208137512207
-20.207536697387695
-11.163362503051758
-33.67071533203125
32.60042953491211
-25.897722244262695
-25.084186553955078
-19.902671813964844
-11.459338188171387
-33.62763595581055
-13.528046607971191
-25.32765769958496
-25.232046127319336
-11.379741668701172
-33.398216247558594
-27.207286834716797
-11.122353553771973
26.873191833496094
-10.518488883972168
-36.04039764404297
26.414735794067383
-14.128589630126953
-24.202394485473633
-11.81286907196045
33.05479049682617
-15.797935485839844
-23.49591636657715
-10.736307144165039
29.01646614074707
-16.34351921081543
-25.09880828857422
-23.380802154541016
-11.083809852600098
-17.212223052978516
-22.80918312072754
-11.18507194519043
-12.33069896697998
-22.278066635131836
-11.495916366577148
-14.86298942565918
-23.795738220214844
37.56393051147461
31.989627838134766
-10.989598274230957
-23.584684371948242
26.649200439453125
-11.058375358581543
-12.82758617401123
-23.031505584716797
26.31207847595215
-11.904428482055664
-24.46268653869629
26.41341209411621
-11.166585922241211
-14.592413902282715
-25.443349838256836
30.068397521972656
-11.26137924194336
27.817232131958008
-11.32819652557373
-12.84118938446045
-28.035995483398438
29.569204330444336
-11.499129295349121
-14.511624336242676
-27.887720108032227
26.84003448486328
-10.595343589782715
-27.782615661621094
-34.728450775146484
-11.427751541137695
-14.482797622680664
34.67431640625
-11.173070907592773
-14.440958023071289
19.756649017333984
-23.198097229003906
-10.997191429138184
-19.194561004638672
25.053579330444336
-35.25468063354492
-23.555458068847656
20.197961807250977
-10.744197845458984
-36.56196594238281
-24.298402786254883
-11.250727653503418
-23.99768829345703
-31.53616714477539
-24.655458450317383
-11.254528999328613
-34.65232467651367
-16.729345321655273
-30.757774353027344
-35.245059967041016
-22.941158294677734
-11.912210464477539
-36.59945297241211
-17.68861961364746
17.716907501220703
-31.3079833984375
-23.629926681518555
-20.34417724609375
-12.115111351013184
-33.51786422729492
16.11393165588379
-25.030609130859375
-22.75701332092285
-11.937058448791504
-35.175052642822266
19.20865249633789
-29.61481285095215
-21.836528778076172
-12.173979759216309
-34.22905349731445
23.7929744720459
-23.326995849609375
-33.117591857910156
-12.306921005249023
-34.721378326416016
23.830347061157227
-12.380157470703125
-15.273722648620605
-12.175187110900879
-24.688140869140625
-14.624621391296387
-32.76578903198242
-11.13608169555664
-13.698639869689941
22.538583755493164
-33.222755432128906
-11.41936206817627
-29.593433380126953
-15.268180847167969
19.26683807373047
-11.452291488647461
-31.061580657958984
23.79405975341797
-11.207777976989746
-30.893583297729492
-14.32291030883789
-18.749469757080078
-12.175803184509277
-29.376977920532227
-12.973687171936035
29.486778259277344
-16.699445724487305
-12.281564712524414
-32.15989303588867
-15.575478553771973
21.799222946166992
-18.183568954467773
-11.555681228637695
-30.94537925720215
-16.323097229003906
20.65128517150879
-20.28398323059082
-17.494356155395508
-12.035181045532227
19.466814041137695
-25.523435592651367
-17.186689376831055
32.53718566894531
-12.107272148132324
-30.98336410522461
-18.224000930786133
18.976058959960938
-17.94811248779297
-12.334129333496094
-21.669246673583984
25.772035598754883
-23.5914363861084
-12.450181007385254
-29.021846771240234
-19.788984298706055
26.42487335205078
-22.149200439453125
-12.41217041015625
30.646947860717773
-23.285655975341797
-11.096585273742676
28.87164306640625
-20.650070190429688
-23.413175582885742
-12.03842830657959
-20.51157569885254
-23.020654678344727
-11.004571914672852
-19.20323944091797
-23.900320053100586
-11.896147727966309
-18.47983741760254
-22.599079132080078
-11.54064655303955
-22.202106475830078
-34.814552307128906
-20.717792510986328
-22.52997398376465
-11.244074821472168
-32.116878509521484
-20.110727310180664
-22.33380699157715
-10.850358009338379
-31.013744354248047
-33.822784423828125
-27.358774185180664
-10.966217041015625
-30.368520736694336
-24.68410301208496
-10.671101570129395
-23.52309799194336
-10.565646171569824
-23.784934997558594
-26.02813148498535
-29.785329818725586
-10.713109016418457
-24.584993362426758
-22.207738876342773
-23.254552841186523
-10.993050575256348
-26.27088165283203
-11.695629119873047
-31.720134735107422
-23.686805725097656
-26.90573501586914
-23.593257904052734
-12.008379936218262
-24.20317840576172
-26.542163848876953
-23.213214874267578
-12.301715850830078
-22.251657485961914
-25.798032760620117
26.53091049194336
-24.048574447631836
-11.453388214111328
-17.892749786376953
-26.087894439697266
-22.61467170715332
-11.895695686340332
-19.15013885498047
-26.55982780456543
-11.364564895629883
-22.268089294433594
28.80549430847168
-11.384468078613281
-19.6055965423584
-18.952579498291016
-21.807353973388672
24.545621871948242
-11.230694770812988
-15.628668785095215
-20.51051139831543
-22.08580780029297
26.36795997619629
-19.451557159423828
-11.538168907165527
39.28489303588867
-20.286428451538086
-28.441604614257813
-16.335756301879883
-11.800907135009766
-27.663818359375
-20.8824405670166
-28.397245407104492
30.704978942871094
-16.988420486450195
-11.386147499084473
-19.447202682495117
-21.106237411499023
-23.72874641418457
-17.715431213378906
-11.513827323913574
-19.70380401611328
-26.714595794677734
-16.936201095581055
-10.9671630859375
-19.016956329345703
-16.916637420654297
-11.359201431274414
-18.141643524169922
-26.546615600585938
-17.330692291259766
-12.001248359680176
-17.100683212280273
-11.317912101745605
-13.023687362670898
-31.489208221435547
-15.924751281738281
-11.334521293640137
-16.537317276000977
-11.266486167907715
-13.99780559539795
-22.199182510375977
-16.206148147583008
-24.950035095214844
-11.403843879699707
-15.118914604187012
-15.63156795501709
-23.775442123413086
-10.976652145385742
-16.16963005065918
-20.531448364257813
-11.551487922668457
-21.746837615966797
-22.764301300048828
-16.466920852661133
-23.24601173400879
-10.631784439086914
-22.471343994140625
-29.665019989013672
-16.891141891479492
-21.260740280151367
-11.587464332580566
-15.883941650390625
-29.48443603515625
-15.697345733642578
-22.830888748168945
-11.99169921875
-17.745487213134766
-16.096559524536133
-18.41147232055664
-11.654858589172363
-13.024288177490234
38.390846252441406
-25.40974998474121
-24.96331787109375
-11.701189041137695
-13.387838363647461
-18.870532989501953
-11.7625093460083
-12.307366371154785
-29.047557830810547
-18.970195770263672
-12.139739036560059
-12.021344184875488
-33.01007843017578
-26.78697967529297
-17.58888053894043
-12.411765098571777
-12.105923652648926
-19.776065826416016
-12.658563613891602
-12.862737655639648
28.576904296875
-18.843494415283203
-12.421684265136719
-18.369918823242188
-20.596227645874023
-11.4638671875
31.060955047607422
-16.099077224731445
-20.586469650268555
-11.494627952575684
29.552074432373047
-32.9771614074707
-27.992597579956055
-19.265907287597656
-11.556279182434082
30.223018646240234
-35.386474609375
-19.24695587158203
-12.109567642211914
-20.823484420776367
-10.906331062316895
-27.459091186523438
27.979631423950195
-18.956815719604492
-11.5618257522583
33.250064849853516
29.981050491333008
-17.66575050354004
-11.354256629943848
-12.761602401733398
-30.237442016601563
35.13790512084961
-19.520238876342773
-28.487016677856445
-10.75877857208252
-15.664018630981445
-22.990530014038086
-27.58678436279297
-24.440095901489258
-11.637649536132813
-19.177963256835938
30.897974014282227
-21.26514434814453
-32.45600509643555
-11.122833251953125
-21.146690368652344
-31.783754348754883
30.73136329650879
-25.80866241455078
-11.891033172607422
32.001121520996094
-16.201791763305664
-26.09808921813965
31.091882705688477
-32.13886642456055
-11.92192268371582
32.86082458496094
-14.306755065917969
-23.209901809692383
-24.18508529663086
-12.005910873413086
30.162593841552734
-13.100835800170898
-22.968204498291016
41.857887268066406
-30.003910064697266
-12.059191703796387
30.419252395629883
-25.346166610717773
-28.037567138671875
-29.006500244140625
-12.443885803222656
29.855615615844727
-21.87342643737793
-12.004613876342773
-20.79496192932129
-28.36500358581543
-12.125786781311035
-15.793973922729492
-22.58856201171875
-11.762676239013672
-16.292949676513672
-24.567808151245117
-27.397380828857422
-12.700934410095215
-14.627511024475098
-25.461116790771484
-26.84075164794922
-12.084507942199707
-14.243486404418945
-25.089027404785156
-29.299074172973633
-10.978166580200195
-14.902142524719238
-26.120210647583008
-21.58473014831543
-11.05884838104248
-12.583070755004883
-27.015684127807617
-28.985469818115234
-12.433623313903809
-26.11624526977539
-13.407455444335938
-27.216657638549805
-28.166000366210938
43.90724182128906
28.856721878051758
-11.995821952819824
-12.153802871704102
30.40068817138672
-12.406405448913574
-31.482431411743164
-12.597918510437012
-20.103981018066406
-19.966318130493164
-11.967974662780762
-12.695154190063477
-21.169952392578125
-19.887454986572266
-12.445880889892578
-13.474116325378418
-19.34032440185547
-21.86086654663086
-12.443282127380371
-12.590049743652344
-21.50443458557129
-22.79806900024414
-11.506422996520996
-12.633851051330566
-20.26458740234375
-18.977724075317383
-12.055095672607422
-12.421634674072266
-21.31229591369629
-20.473411560058594
-11.718978881835938
-12.066615104675293
-20.59793472290039
-22.448501586914063
-32.73643493652344
-11.940669059753418
-12.421499252319336
-19.911895751953125
-22.656705856323242
24.47524642944336
-11.88570785522461
-12.358277320861816
-18.660873413085938
-25.794960021972656
29.585054397583008
-11.987515449523926
-12.440680503845215
-19.909746170043945
-11.105047225952148
-12.572521209716797
-19.274761199951172
-27.714733123779297
-11.602444648742676
-12.113295555114746
-19.449350357055664
-22.523738861083984
20.490650177001953
-11.365649223327637
-12.276411056518555
-19.822832107543945
-23.67621421813965
21.210254669189453
-11.215730667114258
-12.609615325927734
-19.81698226928711
-22.745405197143555
-11.530138969421387
-13.403544425964355
-26.917984008789063
-23.284896850585938
-11.57925796508789
-11.979791641235352
-27.61823081970215
27.918455123901367
-11.593513488769531
-12.6545991897583
-27.298688888549805
26.928876876831055
-11.282917022705078
-12.198904991149902
26.760234832763672
-10.81186294555664
-13.191190719604492
31.064300537109375
-12.130196571350098
-11.969250679016113
-10.596125602722168
-14.734359741210938
-24.397552490234375
32.90359878540039
26.689393997192383
-11.897046089172363
-16.408193588256836
-11.104076385498047
-20.654743194580078
31.648338317871094
-21.781604766845703
-11.113500595092773
-19.63261604309082
31.20319938659668
-27.58415985107422
-23.610774993896484
-11.675976753234863
-21.88202476501465
-11.51671028137207
-20.3577880859375
-12.325943946838379
-26.151216506958008
-34.17669677734375
-20.058368682861328
-12.521418571472168
-23.9061336517334
-22.02154541015625
-12.65038776397705
-24.733701705932617
-27.452369689941406
-29.412071228027344
-21.290708541870117
-11.560457229614258
-23.27442741394043
-20.86180305480957
-11.744189262390137
31.549802780151367
-20.74959945678711
-12.18860912322998
-25.090133666992188
-19.356185913085938
-22.755104064941406
-11.499405860900879
-27.41008758544922
-35.6793098449707
-20.87717056274414
-25.06964111328125
-12.481063842773438
30.652849197387695
-23.34100341796875
-35.40544128417969
27.055818557739258
-18.31892204284668
-24.172616958618164
-12.776116371154785
-32.533103942871094
23.234189987182617
-23.052013397216797
-23.793682098388672
-12.01082992553711
29.878948211669922
-31.84252166748047
24.018056869506836
-20.76063346862793
-31.049182891845703
-12.418875694274902
18.524951934814453
-20.372539520263672
-12.265535354614258
-19.12621307373047
-12.239605903625488
36.00965118408203
-24.96831512451172
-12.140142440795898
16.194698333740234
-23.754714965820313
-12.499719619750977
-25.767730712890625
-31.50582504272461
19.462186813354492
-33.675132751464844
-12.354487419128418
-22.802717208862305
-21.361265182495117
-18.66905403137207
-12.845782279968262
-21.680744171142578
-26.067081451416016
-34.72520065307617
-23.39327621459961
-12.873826026916504
-12.20673656463623
41.22907638549805
-17.799699783325195
-13.236198425292969
-11.468579292297363
-18.272188186645508
-24.547855377197266
-15.907626152038574
-12.260821342468262
-24.410541534423828
30.962417602539063
-19.919525146484375
-20.423419952392578
-14.016383171081543
-12.729165077209473
-25.61674690246582
-30.681507110595703
-28.552385330200195
-21.3732852935791
-14.980193138122559
-12.106178283691406
-24.657611846923828
-20.02828598022461
-14.000480651855469
-13.067270278930664
-23.789854049682617
-20.43722152709961
-13.366974830627441
-22.940784454345703
-21.752290725708008
-17.730770111083984
-14.455870628356934
-21.995203018188477
23.073387145996094
-20.948474884033203
-18.70259666442871
-12.921236038208008
-22.049137115478516
-19.10124969482422
19.202922821044922
9.62341594696045
-19.532352447509766
-17.045894622802734
-11.495951652526855
-20.90817642211914
20.961170196533203
15.060626983642578
-25.100860595703125
-13.096138954162598
-22.257848739624023
-17.686416625976563
-12.474637985229492
-22.379627227783203
-19.110414505004883
-13.902252197265625
-12.420941352844238
-23.26092529296875
19.67281150817871
-27.80487632751465
-14.771012306213379
-12.310572624206543
-22.984586715698242
-20.378862380981445
21.669282913208008
-13.731188774108887
-11.76977825164795
-21.450260162353516
-21.706134796142578
-13.855445861816406
-12.385278701782227
-22.18309783935547
-27.632402420043945
-17.429481506347656
-12.937064170837402
-22.04149055480957
36.37715530395508
-18.19605255126953
-36.05287551879883
-12.55118465423584
-22.976959228515625
34.47202682495117
-22.52789878845215
-12.243345260620117
-21.840560913085938
-28.865917205810547
-12.643000602722168
-19.866621017456055
24.59007453918457
-27.026687622070313
-12.384109497070313
-21.27414894104004
-12.813185691833496
-12.849150657653809
-27.895523071289063
28.421640396118164
-18.12910270690918
-12.389094352722168
-23.784597396850586
28.821882247924805
-13.61587905883789
-33.14497756958008
-23.86693000793457
23.40764808654785
-12.525025367736816
-33.447486877441406
-24.489442825317383
-27.780553817749023
21.417011260986328
-12.646166801452637
-34.457275390625
-23.322803497314453
-27.490116119384766
20.44854164123535
-24.840118408203125
-13.075260162353516
-32.89739227294922
-21.996875762939453
-28.97508430480957
-31.388683319091797
29.12977409362793
-15.92523193359375
-13.209881782531738
-21.76212501525879
-34.12714385986328
-12.405174255371094
-22.248355865478516
-30.54492950439453
-35.435302734375
-31.98607635498047
21.73171615600586
-18.79979133605957
-12.373807907104492
-21.07755470275879
-23.654985427856445
-29.26165199279785
26.05282211303711
-16.778757095336914
-13.016206741333008
-22.88902473449707
-21.31120491027832
-13.160529136657715
-22.089231491088867
-19.91107749938965
-23.197755813598633
39.78030776977539
-26.72422218322754
-13.333760261535645
-22.645906448364258
-19.77968978881836
-20.10955810546875
27.536672592163086
-16.278093338012695
-12.604141235351563
-22.853729248046875
-20.398170471191406
-22.086315155029297
-33.5713005065918
-11.919869422912598
-21.294462203979492
29.433425903320313
-22.214313507080078
-19.602886199951172
-21.784046173095703
28.890729904174805
-12.68929386138916
-22.24800682067871
-20.068370819091797
23.75082778930664
-12.91558837890625
-21.752586364746094
-29.70827865600586
-18.820865631103516
-21.30215072631836
-13.384716033935547
-21.17184829711914
-18.71384620666504
-21.369491577148438
-31.02176284790039
-12.964505195617676
-21.550514221191406
-20.18349266052246
-34.8694953918457
-19.415714263916016
-22.070648193359375
-21.231483459472656
-12.556673049926758
-21.0439510345459
-16.56941032409668
-38.24905014038086
-18.43674659729004
-23.152481079101563
-36.47691345214844
-11.533504486083984
-20.310405731201172
-13.930742263793945
-18.618209838867188
-20.63416862487793
-30.749237060546875
-13.1961088180542
-21.24344825744629
-13.563043594360352
-35.99557113647461
-20.88707160949707
-28.57179069519043
-22.932727813720703
-13.011220932006836
-21.68381118774414
-12.498753547668457
-35.46685791015625
-19.534740447998047
-23.746368408203125
-12.42943000793457
-21.472063064575195
-13.071686744689941
-21.40583038330078
-12.528639793395996
-23.097951889038086
-11.062272071838379
-31.664016723632813
-22.19088363647461
28.37236213684082
-29.215362548828125
-12.992777824401855
-23.449155807495117
-11.383017539978027
-20.73272705078125
-29.180328369140625
-12.785118103027344
-22.942195892333984
-10.782803535461426
-20.752365112304688
27.274755477905273
-21.902137756347656
-25.009981155395508
-12.294029235839844
-21.565698623657227
-9.268418312072754
-24.845312118530273
-26.938993453979492
-23.649211883544922
-24.29431915283203
-12.554359436035156
-22.51772117614746
-11.220584869384766
-12.85239028930664
-21.39585304260254
-10.588943481445313
-27.735084533691406
-12.872303009033203
-21.605031967163086
-10.700486183166504
-13.414080619812012
-22.00558853149414
-11.945645332336426
28.09113311767578
-26.031455993652344
-13.602397918701172
-20.96331214904785
-10.67326831817627
-12.646408081054688
-21.493906021118164
-9.817626953125
-25.81151008605957
-12.77005386352539
-21.954885482788086
-9.61998176574707
-21.01197624206543
-12.270364761352539
-22.951431274414063
-10.230682373046875
-21.075523376464844
-11.958969116210938
-23.65725326538086
-10.54943561553955
-31.905637741088867
-21.291200637817383
-12.926551818847656
-23.71042823791504
-10.720693588256836
-20.586753845214844
-11.18271541595459
-24.00460433959961
-11.457246780395508
-23.665180206298828
-12.524224281311035
-22.69281005859375
-11.373173713684082
-21.493797302246094
-12.73869514465332
-24.37342071533203
-12.475262641906738
-19.644792556762695
-12.359326362609863
-23.72655487060547
-10.662443161010742
-36.551151275634766
-19.625167846679688
-12.538102149963379
-22.808040618896484
-10.895577430725098
-36.688167572021484
-18.39371109008789
-21.60692024230957
-11.606802940368652
26.498363494873047
-21.89218521118164
-10.442200660705566
-34.318870544433594
-19.305356979370117
-11.378198623657227
23.611242294311523
-23.240798950195313
-10.812982559204102
-36.87347412109375
-19.14510726928711
-11.373026847839355
26.837966918945313
-23.44561004638672
-11.930925369262695
-38.292945861816406
-21.441795349121094
-11.546318054199219
23.888486862182617
-23.863256454467773
-10.688159942626953
-19.92713737487793
-10.710649490356445
21.382776260375977
-23.66478157043457
-11.02996826171875
-19.67085075378418
-11.040104866027832
24.845687866210938
-24.200437545776367
-12.164719581604004
-18.470977783203125
-11.50706958770752
27.605369567871094
-23.4260196685791
-11.158958435058594
-19.285202026367188
-10.889972686767578
29.412555694580078
-23.736026763916016
-11.652265548706055
-20.138912200927734
-11.405415534973145
26.683198928833008
-23.681480407714844
-11.54232120513916
-22.00716781616211
-11.724221229553223
-23.188814163208008
-12.020511627197266
-19.176612854003906
-34.47541809082031
-11.19505786895752
-22.89847183227539
-9.279801368713379
-18.93355369567871
-30.758188247680664
-11.148786544799805
19.282644271850586
-24.937875747680664
-10.428357124328613
29.861297607421875
-21.0308837890625
-11.292963027954102
10.268363952636719
-24.188907623291016
-12.116209030151367
-25.595033645629883
-20.001697540283203
-10.637682914733887
13.747492790222168
39.59951400756836
-24.439298629760742
-25.32347297668457
-11.230985641479492
-25.8393611907959
-17.135562896728516
-10.538871765136719
-24.17203712463379
-9.770292282104492
-28.952295303344727
-19.046628952026367
-11.47283935546875
-23.838703155517578
-24.912113189697266
-10.074845314025879
-18.806800842285156
-11.448530197143555
-10.018960952758789
-18.719100952148438
-10.304337501525879
-10.454977035522461
-20.9743709564209
-11.109664916992188
24.12990951538086
-22.705074310302734
-10.908021926879883
-33.414859771728516
-19.716094970703125
-11.353593826293945
-24.862079620361328
-13.10303783416748
-25.51300811767578
-18.557106018066406
-11.64490032196045
-22.41455078125
-11.21615219116211
-18.149118423461914
-11.39181900024414
-18.61740493774414
-22.912372589111328
-13.415736198425293
-25.024118423461914
-17.593032836914063
-11.411345481872559
25.377397537231445
-16.829906463623047
-22.07343101501465
-11.69237232208252
-18.11731719970703
-11.258797645568848
29.43543815612793
-16.349708557128906
-22.40786361694336
-13.316170692443848
-34.14708709716797
-18.522499084472656
36.20157241821289
-11.475518226623535
34.43913269042969
26.018407821655273
-14.894197463989258
-22.446748733520508
-12.604777336120605
-35.597206115722656
-25.180187225341797
-11.654494285583496
27.43807029724121
-14.211932182312012
-23.194244384765625
-14.635204315185547
-33.007930755615234
-24.437808990478516
-25.758241653442383
-12.953756332397461
30.39706802368164
-15.388327598571777
-23.192110061645508
-11.892923355102539
-21.093090057373047
-33.48047637939453
-27.72272491455078
-13.872133255004883
27.049697875976563
-16.615962982177734
-21.155014038085938
-12.749900817871094
-19.086761474609375
-13.826003074645996
-33.115665435791016
23.647661209106445
-18.229814529418945
-20.90024185180664
-11.971867561340332
-19.92909049987793
-14.481576919555664
21.494831085205078
-22.109542846679688
-11.34386920928955
-19.852415084838867
-14.159940719604492
19.775651931762695
-35.200199127197266
-16.25402069091797
-20.866540908813477
-11.27017593383789
-22.953893661499023
-14.383745193481445
18.654125213623047
-22.878543853759766
-11.127060890197754
-19.353851318359375
-14.11002254486084
18.475994110107422
-16.50146484375
-22.836153030395508
-10.096366882324219
-18.99466323852539
-13.598015785217285
19.533811569213867
-16.63397979736328
-23.963964462280273
-10.989692687988281
-20.38266372680664
-13.466631889343262
19.6353759765625
-16.786651611328125
-24.272899627685547
-11.03519344329834
-20.89682388305664
-16.354122161865234
-14.102357864379883
19.5089054107666
-22.458145141601563
-12.171966552734375
-23.85239601135254
-15.249510765075684
-13.708654403686523
19.84349822998047
-16.45302963256836
-25.69369125366211
-10.802459716796875
-21.98050308227539
-23.45493507385254
-17.065521240234375
-13.838483810424805
20.154081344604492
-15.570205688476563
-23.045677185058594
28.20319366455078
-11.884530067443848
-22.00265884399414
-26.356950759887695
-16.019004821777344
-14.093419075012207
20.35430335998535
-16.5223388671875
-23.911998748779297
-11.932848930358887
-23.379323959350586
-18.609081268310547
-14.258279800415039
19.744050979614258
-18.601022720336914
-23.635604858398438
-11.301125526428223
-22.39269256591797
-19.101314544677734
-14.113908767700195
20.773574829101563
-18.27296257019043
-23.502382278442383
-12.027935981750488
-19.988737106323242
-25.978633880615234
-14.172452926635742
20.39444923400879
-15.678143501281738
-24.41057777404785
-12.871047019958496
-20.847278594970703
-31.742237091064453
-29.69536018371582
-18.91313934326172
-13.620950698852539
22.4189510345459
-14.52405071258545
-22.835535049438477
-10.828206062316895
-19.050945281982422
-34.496036529541016
31.557985305786133
-18.11237907409668
-14.172245025634766
28.82904815673828
-21.362483978271484
-22.94721031188965
-11.272214889526367
-23.528100967407227
-25.832181930541992
-26.96611976623535
32.04049301147461
-13.518229484558105
23.545825958251953
-23.431781768798828
-10.268548965454102
-27.223968505859375
-25.777904510498047
-21.560672760009766
-13.95002555847168
22.679033279418945
-24.4744930267334
-11.546515464782715
-20.998870849609375
-34.03169250488281
39.72160339355469
-14.102653503417969
21.828771591186523
-22.940364837646484
-10.97093391418457
-24.784046173095703
-32.9227409362793
23.48211669921875
-28.688190460205078
-13.666045188903809
19.946533203125
-23.924793243408203
-11.278668403625488
-25.951547622680664
28.045406341552734
-14.114809036254883
16.99991226196289
-32.726497650146484
-26.000112533569336
-25.64772605895996
-10.744162559509277
-23.80058479309082
-13.945856094360352
19.980894088745117
-32.4492073059082
-26.55266571044922
-22.864072799682617
-11.08083724975586
-34.00377655029297
-13.887171745300293
22.015705108642578
-32.16326904296875
-23.124969482421875
-22.526092529296875
-10.814228057861328
-25.761545181274414
-13.793814659118652
22.533727645874023
-32.99229431152344
-24.9110107421875
-22.876659393310547
-11.255229949951172
-24.83059310913086
-13.883134841918945
20.217756271362305
-32.52291488647461
-22.792280197143555
-10.876623153686523
-27.59095001220703
-25.2864933013916
-13.02779483795166
19.365543365478516
-33.524600982666016
-22.976593017578125
-12.100391387939453
-22.853025436401367
-24.549171447753906
-13.832396507263184
18.94331169128418
-32.481319427490234
-23.215194702148438
-12.410552978515625
-20.364742279052734
-24.483478546142578
31.54933738708496
-14.115415573120117
19.531299591064453
-32.50704574584961
-23.505615234375
-12.510351181030273
-20.85267448425293
-22.511693954467773
-13.201000213623047
20.03144645690918
-34.71260452270508
-22.55866050720215
-12.159496307373047
-19.100072860717773
-22.984495162963867
-14.31446647644043
20.949443817138672
-32.368309020996094
-24.46034812927246
-12.099910736083984
-19.383169174194336
-25.041149139404297
-13.819880485534668
19.463653564453125
-23.350749969482422
-10.717446327209473
-17.443668365478516
28.647613525390625
-31.902366638183594
-13.702593803405762
20.8675537109375
-30.04677391052246
-22.813833236694336
-9.734676361083984
-17.97297477722168
25.040651321411133
-32.7802734375
-14.113515853881836
21.213869094848633
-35.31328201293945
-23.611459732055664
-11.075400352478027
-22.210773468017578
29.743289947509766
-14.0239839553833
-32.865684509277344
-24.7917537689209
-22.11009979248047
-11.292900085449219
-20.758625030517578
-32.53240966796875
33.08799362182617
-14.027795791625977
26.086017608642578
-32.63172912597656
-25.089473724365234
-22.22484588623047
-11.388313293457031
-22.229536056518555
-13.932592391967773
28.556711196899414
-30.719972610473633
-25.052928924560547
-21.246156692504883
-11.569723129272461
-20.234140396118164
18.24688148498535
-14.1787691116333
29.15889549255371
-29.688907623291016
-24.448354721069336
-24.102523803710938
-12.01973819732666
-23.222177505493164
29.322683334350586
17.54726791381836
-14.257627487182617
25.890623092651367
-32.080684661865234
-25.440431594848633
-23.456266403198242
-12.598283767700195
-21.579668045043945
18.677894592285156
-14.025872230529785
22.474119186401367
-30.04498863220215
-23.93158531188965
-27.218917846679688
-11.843988418579102
-18.9691104888916
16.69347381591797
-30.242408752441406
-36.4302864074707
-14.275778770446777
23.012054443359375
-30.22821617126465
-24.599884033203125
-11.730447769165039
-19.762434005737305
28.729068756103516
-14.128368377685547
26.453046798706055
-27.73602294921875
-23.4434814453125
-11.330476760864258
-20.503137588500977
-14.055456161499023
-30.381420135498047
-24.58814811706543
-15.327068328857422
-20.199617385864258
-13.729199409484863
26.515804290771484
-29.2355899810791
-25.445587158203125
-12.269920349121094
-20.465330123901367
-24.165328979492188
-14.003009796142578
22.432878494262695
-30.114309310913086
-24.89891815185547
-12.109574317932129
-24.71164894104004
39.47562789916992
-22.61894416809082
-13.90592098236084
21.57775115966797
-31.708471298217773
-23.98284149169922
-12.640205383300781
-25.87883949279785
-31.612258911132813
-20.63926887512207
-13.756753921508789
19.930700302124023
-29.812280654907227
-26.17101287841797
-11.812530517578125
-14.011113166809082
21.606355667114258
-28.56958770751953
-25.614835739135742
-12.60734748840332
-13.129655838012695
23.415651321411133
-29.516620635986328
-24.78891944885254
-12.694132804870605
-32.015811920166016
-26.972915649414063
-14.243433952331543
17.805622100830078
-30.779747009277344
-23.816537857055664
-12.935294151306152
-21.376407623291016
-31.62078094482422
-25.96350860595703
-13.638998985290527
17.929859161376953
-26.48552703857422
-24.029029846191406
-9.946907043457031
-21.77126693725586
-34.06719970703125
-32.39967727661133
-13.960014343261719
18.248550415039063
-27.747806549072266
-25.62653923034668
-11.045361518859863
-20.665761947631836
-36.25323486328125
-27.77809715270996
-13.58070182800293
18.248449325561523
-32.11166763305664
-25.499608993530273
-10.77276611328125
-14.14106559753418
19.199142456054688
-27.515403747558594
-22.993709564208984
-10.123722076416016
-13.360103607177734
19.73175048828125
-26.825214385986328
-24.98447036743164
-10.090258598327637
-31.856170654296875
-34.12088394165039
-14.125367164611816
19.84126091003418
-31.79698944091797
-24.635128021240234
-10.733017921447754
16.93887710571289
32.92247009277344
-14.449005126953125
18.929866790771484
-25.06145477294922
-10.950384140014648
-25.072799682617188
-34.17499542236328
-14.050321578979492
17.195470809936523
-28.496749877929688
-23.187877655029297
-10.712374687194824
-29.804855346679688
14.608988761901855
-35.983848571777344
-13.36584758758545
17.414873123168945
-24.781476974487305
-25.035064697265625
-10.921086311340332
14.502305030822754
-33.59067153930664
-13.88154125213623
16.80824089050293
-26.82170295715332
-25.800447463989258
-10.80742073059082
14.094568252563477
-14.204975128173828
18.403118133544922
-33.46955871582031
-24.921695709228516
-10.819591522216797
12.086892127990723
-29.565767288208008
-14.230704307556152
18.214338302612305
-33.592525482177734
-25.23604393005371
-11.061651229858398
-28.51581382751465
15.108319282531738
-14.089611053466797
20.02961540222168
-33.069908142089844
-24.5070858001709
-11.196375846862793
11.399203300476074
-14.532458305358887
23.14742660522461
-31.00935935974121
-25.367172241210938
-10.429844856262207
-14.534255981445313
25.445655822753906
-36.08347702026367
-23.629913330078125
-11.358301162719727
-24.14126968383789
-13.851171493530273
27.16693115234375
-21.964508056640625
-10.778582572937012
-20.55890464782715
-14.576363563537598
23.15041160583496
-32.88310241699219
-22.407268524169922
-11.188790321350098
-21.8832950592041
-14.092900276184082
24.540874481201172
-31.533119201660156
-24.02969741821289
-11.47053050994873
18.60329246520996
-14.416985511779785
20.726354598999023
-28.958385467529297
-23.404111862182617
-11.853601455688477
-26.615142822265625
-14.151894569396973
19.038368225097656
-28.679582595825195
-25.142438888549805
-11.412120819091797
29.907596588134766
-21.9135684967041
-14.140327453613281
21.312166213989258
-28.07880210876465
-25.361236572265625
-12.364038467407227
-19.296672821044922
-14.425213813781738
21.323087692260742
-28.024503707885742
-23.55858039855957
-12.9193115234375
-19.788970947265625
-14.192795753479004
27.300928115844727
-30.04652976989746
-25.64162254333496
-12.112334251403809
-18.868366241455078
-14.204329490661621
-28.937597274780273
-25.181337356567383
-12.991134643554688
-20.88981056213379
-29.904207229614258
-13.844625473022461
-30.50853729248047
-24.415559768676758
-11.7232666015625
-27.724056243896484
-13.951656341552734
-26.583637237548828
-31.09575080871582
-23.99530792236328
-13.25405216217041
-19.981090545654297
-13.33263111114502
-27.242969512939453
-26.091991424560547
-12.683022499084473
-20.372968673706055
-13.586285591125488
-28.071605682373047
-26.226776123046875
-13.196174621582031
-22.595304489135742
-14.399486541748047
-26.28030014038086
-25.831388473510742
-12.630363464355469
-20.788599014282227
-13.997471809387207
-25.611169815063477
-25.973299026489258
-12.988515853881836
-21.399227142333984
13.861034393310547
-12.499147415161133
-25.31502914428711
-25.0749454498291
-13.136131286621094
-27.36549186706543
11.584356307983398
-13.731912612915039
-25.800382614135742
-26.069730758666992
-12.895347595214844
-25.158363342285156
9.301414489746094
-13.894205093383789
-25.842973709106445
-26.844411849975586
-11.462468147277832
-26.76523780822754
12.346384048461914
-13.951833724975586
-26.55048942565918
-25.55055809020996
-12.243393898010254
33.13829803466797
-25.457685470581055
10.150360107421875
-14.261533737182617
-24.578933715820313
-26.47525405883789
-12.243678092956543
31.33766746520996
-24.303028106689453
8.691217422485352
-14.259132385253906
-25.22980499267578
-26.554834365844727
-24.01539421081543
-11.172233581542969
-20.047565460205078
15.614356994628906
-14.109920501708984
-24.422439575195313
-25.562461853027344
-11.701437950134277
-20.825382232666016
37.706295013427734
9.863815307617188
-22.89795684814453
-14.522332191467285
-25.580413818359375
-26.34383201599121
-11.429022789001465
-19.947763442993164
10.358936309814453
-13.515597343444824
-25.904266357421875
-27.182369232177734
-12.527305603027344
-18.055763244628906
9.283440589904785
-26.35652732849121
-13.863557815551758
-26.77436637878418
-25.998111724853516
-12.328617095947266
-23.68561363220215
25.481416702270508
-14.334878921508789
-26.57888412475586
-25.610488891601563
-12.01196002960205
-22.170787811279297
-22.32875633239746
-13.912050247192383
-26.812345504760742
-25.947769165039063
-12.269903182983398
-14.413979530334473
-27.014175415039063
-26.639591217041016
-12.895566940307617
-22.289173126220703
-14.116806030273438
-33.574615478515625
-25.998332977294922
-29.204883575439453
-24.887798309326172
-13.832612037658691
-28.86598777770996
-25.35831642150879
-26.590253829956055
-13.073677062988281
-30.480857849121094
-25.877845764160156
-30.42704963684082
30.504823684692383
-21.497150421142578
-27.319683074951172
-12.971324920654297
-32.04610824584961
-25.572336196899414
-20.157543182373047
32.96170425415039
-20.56686019897461
-30.21702766418457
-14.07512378692627
-25.161897659301758
15.4437837600708
-19.88581657409668
24.68718147277832
-25.17464828491211
-13.918255805969238
-29.92634391784668
-25.870540618896484
-21.062644958496094
-13.620545387268066
-25.383275985717773
-32.39546203613281
-13.620418548583984
-25.92008399963379
-30.181753158569336
-13.74088191986084
-25.268463134765625
-23.37044334411621
-33.0380973815918
32.72110366821289
28.973100662231445
-13.84088134765625
-25.22411346435547
26.0186824798584
-34.096187591552734
-35.937965393066406
29.78758430480957
-13.734063148498535
-25.343774795532227
27.77511215209961
27.08578872680664
-14.23762321472168
-25.183433532714844
28.10590934753418
-13.503874778747559
-25.46824073791504
-13.586234092712402
-24.332630157470703
-28.529382705688477
-13.66984748840332
-24.432825088500977
36.30048751831055
-24.723907470703125
31.490331649780273
-21.208675384521484
-13.327276229858398
-25.206228256225586
-23.642906188964844
30.84444808959961
-13.782088279724121
-24.031761169433594
-33.106597900390625
-24.645776748657227
-23.76099395751953
-12.968189239501953
-25.09307289123535
-35.72227096557617
-13.82396125793457
-24.40521240234375
35.705345153808594
32.02066421508789
-25.512826919555664
31.848751068115234
32.89238357543945
-13.640743255615234
-21.20840072631836
-25.297304153442383
31.698627471923828
-14.094390869140625
-25.97413444519043
-14.0357084274292
-25.32242202758789
31.725969314575195
30.987876892089844
-13.983845710754395
-25.670833587646484
-27.14409828186035
36.293514251708984
-14.34547233581543
-26.167036056518555
-14.15798282623291
-25.71776008605957
-13.81407356262207
-25.654998779296875
-13.811065673828125
-27.85183334350586
30.67660140991211
-13.394856452941895
-27.092159271240234
29.782939910888672
-34.05051803588867
-13.764150619506836
28.410789489746094
-13.686126708984375
28.52895736694336
-20.935813903808594
33.350276947021484
-14.165729522705078
-23.924694061279297
-25.058368682861328
32.80813980102539
-13.918085098266602
-34.229434967041016
-20.743127822875977
-27.565505981445313
-30.15839385986328
-13.747443199157715
-36.699100494384766
-24.24386215209961
-21.748825073242188
-23.929637908935547
-31.923250198364258
-12.72460651397705
-35.77725601196289
-22.92390251159668
-21.318323135375977
-30.40165901184082
-13.370121955871582
-40.40834045410156
-21.66530990600586
-26.473114013671875
-20.565406799316406
-25.33645248413086
27.66948127746582
-13.689948081970215
-33.532379150390625
29.146297454833984
-24.378694534301758
-22.14377784729004
-25.09022331237793
-14.014501571655273
-32.73479461669922
24.820526123046875
-26.519521713256836
-21.97146224975586
-13.870126724243164
-31.015230178833008
-22.784528732299805
-21.326082229614258
-13.896733283996582
-29.700992584228516
-25.10933494567871
-21.061254501342773
-24.0181884765625
-13.513493537902832
-33.31036376953125
-26.216928482055664
-13.592781066894531
-32.32904052734375
-13.425773620605469
-28.944446563720703
-13.759238243103027
-24.762666702270508
-29.97239112854004
-31.520069122314453
-13.725946426391602
-26.026342391967773
-26.767715454101563
-33.38706970214844
-33.320064544677734
-13.323001861572266
-28.315401077270508
-34.099815368652344
-13.623953819274902
-28.5259952545166
-13.886856079101563
-28.460607528686523
-13.539905548095703
-26.51805877685547
-29.683517456054688
-33.388343811035156
-13.686023712158203
-27.299654006958008
-22.634994506835938
-13.745169639587402
-25.80730438232422
-27.60630226135254
38.06221389770508
-34.88306427001953
-13.80675220489502
-26.502824783325195
-21.189260482788086
-24.437488555908203
-34.605003356933594
-13.963927268981934
-21.940441131591797
-24.184167861938477
-20.777952194213867
-25.323535919189453
-13.819644927978516
-21.348848342895508
-24.711841583251953
-21.493391036987305
-25.12054443359375
-13.555745124816895
-26.19980812072754
-30.53423309326172
-23.93329429626465
-13.563785552978516
-22.422494888305664
-20.802734375
-13.463966369628906
-22.437719345092773
-21.273160934448242
-26.12102699279785
-13.853431701660156
-22.743473052978516
-23.312036514282227
-22.14532470703125
25.589237213134766
-30.937753677368164
-13.607446670532227
-21.806983947753906
-22.803468704223633
22.594717025756836
-21.106412887573242
24.612245559692383
-31.94325828552246
-12.905068397521973
-21.81828498840332
-23.423133850097656
27.420116424560547
-20.44846534729004
-13.209789276123047
-25.163311004638672
-24.295581817626953
-26.134811401367188
25.767683029174805
-21.109989166259766
-30.547937393188477
-13.374902725219727
-27.80389976501465
-23.96826171875
-19.47144889831543
-29.377769470214844
-12.690696716308594
-26.7469539642334
-21.165613174438477
-13.047080993652344
-21.856142044067383
-21.975324630737305
-35.79486083984375
-18.43425750732422
-13.227622985839844
-27.134700775146484
-20.35422706604004
-20.0778865814209
-17.013914108276367
-13.403046607971191
-22.142005920410156
-21.95514488220215
-13.696329116821289
32.06679916381836
26.741558074951172
-25.52132225036621
-14.221431732177734
19.214059829711914
-34.49944305419922
27.499597549438477
-13.999456405639648
-14.003682136535645
-13.327115058898926
20.468242645263672
-32.03977966308594
-13.40700626373291
24.00027084350586
-28.42392349243164
-13.901932716369629
21.575122833251953
-13.979779243469238
-22.331451416015625
14.592930793762207
-24.962139129638672
-13.771546363830566
-19.410974502563477
21.764951705932617
-21.58863639831543
32.37620162963867
-13.177833557128906
-25.984434127807617
23.107341766357422
-24.687694549560547
-13.660453796386719
-20.917110443115234
-25.03961944580078
31.07965660095215
19.393470764160156
-24.5386962890625
-13.602724075317383
-24.702112197875977
-21.036556243896484
31.975175857543945
16.195499420166016
-20.0003662109375
-32.94945526123047
-13.132514953613281
-22.749671936035156
29.17445182800293
-25.5707950592041
27.406635284423828
15.844986915588379
-19.044477462768555
38.55921936035156
-33.33142852783203
-13.81067180633545
-21.256591796875
25.56215476989746
25.13280487060547
17.144237518310547
-19.848812103271484
-30.95329475402832
-13.763909339904785
-22.84686279296875
25.348169326782227
14.734519958496094
-18.980365753173828
-30.76121711730957
-12.816431999206543
-22.114728927612305
28.309598922729492
17.723730087280273
-19.284687042236328
25.754362106323242
-28.260910034179688
-13.418450355529785
-26.36355209350586
27.77509117126465
21.613975524902344
-19.116132736206055
32.78565979003906
-27.32341194152832
-30.616086959838867
-13.90842056274414
-22.316593170166016
28.9282169342041
21.090787887573242
-18.952381134033203
-30.01790428161621
-13.879077911376953
-21.334829330444336
-19.691837310791016
-24.295438766479492
-30.066476821899414
-13.838597297668457
-21.797943115234375
31.739652633666992
-18.296554565429688
-29.634174346923828
-13.60041618347168
-18.612171173095703
-23.1427059173584
-31.046960830688477
-13.837777137756348
19.831750869750977
-18.67365074157715
-31.54273223876953
-30.293977737426758
-13.845158576965332
-18.852397918701172
-30.187788009643555
-13.446588516235352
14.507124900817871
-18.92729377746582
-27.204099655151367
-13.67187213897705
11.452041625976563
-19.38085174560547
-26.417579650878906
-13.797319412231445
11.866943359375
-18.52500343322754
-27.479150772094727
-13.825546264648438
13.465859413146973
-19.083663940429688
-27.113319396972656
-13.788496971130371
15.032658576965332
-19.22162628173828
-27.074731826782227
-13.861982345581055
22.982986450195313
17.402563095092773
-19.220335006713867
-27.541067123413086
-13.698206901550293
-18.99742889404297
-26.765546798706055
-13.698088645935059
-29.294736862182617
13.334701538085938
-19.355846405029297
-27.11236572265625
-13.42785930633545
-29.637554168701172
14.371816635131836
-19.120065689086914
-24.450807571411133
-26.589576721191406
-13.657227516174316
19.88339614868164
-18.960397720336914
-27.320316314697266
-13.730232238769531
-18.289669036865234
-26.196401596069336
-26.02696990966797
-13.790513038635254
20.12967872619629
19.78619956970215
-19.512554168701172
-25.73866844177246
-13.054906845092773
-31.89806365966797
16.114397048950195
-19.935823440551758
-26.372671127319336
-10.325973510742188
-32.12700653076172
20.412782669067383
-19.680862426757813
-27.47753143310547
-12.079970359802246
23.69368553161621
-21.42951011657715
31.829877853393555
-26.920867919921875
-11.600141525268555
22.280406951904297
-20.132009506225586
-26.121896743774414
-12.51957893371582
18.83475685119629
-19.559871673583984
-21.773752212524414
-26.692018508911133
-12.414583206176758
18.401050567626953
-18.65412712097168
-26.27786636352539
-12.35558795928955
22.454004287719727
-19.414691925048828
-24.97701072692871
-26.897464752197266
-12.176702499389648
-20.5310115814209
22.03963279724121
-18.893695831298828
-24.913084030151367
-24.7699031829834
-26.139036178588867
-11.859895706176758
-21.845273971557617
22.421144485473633
-18.960750579833984
-28.94099998474121
-23.867389678955078
-27.352828979492188
-12.377392768859863
-22.316539764404297
-21.429527282714844
22.695140838623047
-19.97332000732422
-24.691368103027344
-26.661373138427734
-12.320721626281738
-23.306568145751953
23.37132453918457
-19.334312438964844
-22.86266326904297
-25.882488250732422
-13.329731941223145
-21.578887939453125
22.132251739501953
-20.311187744140625
-22.394075393676758
-27.508195877075195
-12.401830673217773
-20.984107971191406
20.16246223449707
-25.174026489257813
-24.146595001220703
-25.828710556030273
-11.848127365112305
-20.323820114135742
-28.336875915527344
-26.005706787109375
21.07379913330078
-24.05473518371582
-26.4761905670166
-12.028910636901855
23.201513290405273
-23.48811149597168
-25.551971435546875
-11.859091758728027
-27.660442352294922
22.044517517089844
-23.98099136352539
-26.814542770385742
-12.056380271911621
19.987579345703125
-24.31166648864746
-26.98857879638672
-11.3762788772583
22.485414505004883
-36.72196960449219
-26.099031448364258
-11.4691801071167
16.322154998779297
-21.918371200561523
-26.159189224243164
-12.563331604003906
20.449792861938477
-21.976402282714844
-26.010892868041992
-12.999778747558594
19.331157684326172
-22.587621688842773
-25.74907684326172
-12.486258506774902
23.594064712524414
-27.20977783203125
-21.488435745239258
-26.832162857055664
-12.421039581298828
20.729434967041016
-25.039413452148438
-21.269489288330078
-27.199539184570313
-13.022436141967773
14.882895469665527
-24.575021743774414
-21.777976989746094
-23.772478103637695
-26.597455978393555
-12.178260803222656
19.530902862548828
-23.698455810546875
-22.986570358276367
32.227455139160156
-25.90492820739746
-26.08784294128418
-12.671221733093262
20.163265228271484
-23.48375129699707
-24.11781120300293
-32.732337951660156
-26.411354064941406
-13.056649208068848
18.94732093811035
-27.36122703552246
-22.984540939331055
-26.50429916381836
-14.414061546325684
15.550531387329102
18.746238708496094
-27.518245697021484
-23.673452377319336
-27.14422607421875
-25.92506980895996
-14.159892082214355
17.359140396118164
36.71242141723633
-17.462675094604492
-30.132118225097656
-12.17173957824707
-31.823020935058594
16.949581146240234
19.524585723876953
-18.471965789794922
-30.832870483398438
-23.081748962402344
-29.734766006469727
-11.668404579162598
17.034788131713867
18.286460876464844
-23.942092895507813
-23.628520965576172
-30.313623428344727
-11.985499382019043
15.61420726776123
20.50750160217285
-23.58884620666504
-19.967039108276367
-30.1400203704834
-12.147857666015625
-36.76421356201172
15.672737121582031
28.10926628112793
-21.43734359741211
-20.121397018432617
-30.10997200012207
-12.454843521118164
-34.898094177246094
25.67781639099121
18.50513458251953
-23.020374298095703
-29.364227294921875
-30.1190242767334
-11.809030532836914
-33.902122497558594
25.035402297973633
16.561803817749023
-22.084867477416992
-23.56737518310547
-32.198734283447266
-30.909605026245117
-11.731780052185059
-33.48136520385742
23.31673812866211
12.651826858520508
-23.142648696899414
-29.385940551757813
-11.18956470489502
-33.514835357666016
19.801321029663086
15.252924919128418
19.36203956604004
-18.15191078186035
-30.30801773071289
-12.208333969116211
-33.72002029418945
20.719249725341797
-22.69930648803711
19.396814346313477
-18.455942153930664
-29.596996307373047
-11.587583541870117
-31.4315242767334
21.95612907409668
-24.114561080932617
-19.572364807128906
-30.2705078125
-12.152838706970215
-32.55800247192383
22.510955810546875
-20.283445358276367
-19.376161575317383
-29.50918960571289
-11.448585510253906
-33.20608901977539
23.312725067138672
-22.541818618774414
12.729394912719727
-18.361289978027344
-32.267478942871094
-12.14348030090332
-30.736412048339844
25.81988525390625
-23.517459869384766
-17.51964569091797
-30.939319610595703
-11.552209854125977
-32.256866455078125
27.7202205657959
-26.427518844604492
16.66096305847168
-18.0762996673584
-29.835878372192383
-11.365527153015137
-30.839637756347656
28.916786193847656
-25.58318328857422
15.172446250915527
-18.32952117919922
-29.989734649658203
-12.151968955993652
-34.69609832763672
26.995492935180664
-17.858102798461914
-28.86528968811035
-11.68454647064209
-38.09552001953125
28.10865592956543
-18.946693420410156
-18.053871154785156
-28.945632934570313
-11.388089179992676
-36.405364990234375
30.81513786315918
-14.304314613342285
-17.95225715637207
-30.164241790771484
-12.311445236206055
-34.46872329711914
30.93157386779785
-16.762483596801758
-18.13395881652832
-30.088346481323242
-12.403789520263672
-36.51972198486328
30.095067977905273
-18.68691635131836
-17.74062156677246
24.980060577392578
-29.193201065063477
-11.933954238891602
-34.955116271972656
30.93336296081543
-16.721263885498047
-16.64143180847168
-29.692039489746094
-11.48202133178711
-36.869083404541016
30.897584915161133
-18.890661239624023
-28.860441207885742
-12.311352729797363
-37.8670539855957
28.87451934814453
-21.70853614807129
-18.137619018554688
-29.53413963317871
-12.124723434448242
-21.932462692260742
-18.57453727722168
-30.12584686279297
-12.279354095458984
-20.086078643798828
27.400259017944336
-19.795135498046875
-29.160324096679688
-11.962526321411133
-34.55964279174805
-20.36056137084961
38.958953857421875
32.90486526489258
-18.434961318969727
-25.449878692626953
-29.060537338256836
-11.422174453735352
-35.432098388671875
29.136627197265625
-35.00115203857422
-21.114992141723633
-24.64002799987793
-28.034700393676758
-11.712729454040527
-33.56171417236328
-23.747522354125977
27.967607498168945
-25.268587112426758
-27.61464500427246
-12.511764526367188
-32.27056884765625
-19.3421688079834
27.09699821472168
-31.606786727905273
-12.112372398376465
-33.01414489746094
-21.872766494750977
-32.064064025878906
-10.293329238891602
-37.75236129760742
-25.954862594604492
-22.492990493774414
-32.253116607666016
-11.52123737335205
-33.23484420776367
-27.34811782836914
-19.3192138671875
17.806684494018555
-30.389820098876953
-11.483407020568848
-36.51101303100586
-19.316333770751953
19.598617553710938
-33.91802978515625
-31.355716705322266
-11.828350067138672
-33.83749008178711
40.70785140991211
-19.014785766601563
18.27913475036621
-33.32477569580078
-27.04239273071289
-30.679113388061523
-11.409219741821289
-33.590904235839844
-19.593576431274414
17.721637725830078
-32.30900955200195
-27.428844451904297
-32.84473419189453
-11.007022857666016
-34.527320861816406
34.082000732421875
-22.900238037109375
26.366592407226563
-26.83234214782715
-30.50201416015625
-10.805595397949219
36.33598327636719
-35.82612228393555
-26.18090057373047
-32.54314422607422
23.051610946655273
-28.975313186645508
-31.51105308532715
-11.103748321533203
-33.779579162597656
-20.720247268676758
-33.576148986816406
-34.991111755371094
-31.283472061157227
-11.215314865112305
-31.764240264892578
-31.177631378173828
-30.645265579223633
-11.635886192321777
-35.10508346557617
-23.846914291381836
-20.676483154296875
-31.427732467651367
-12.479018211364746
-30.652280807495117
-20.285858154296875
-26.22898292541504
-31.106149673461914
-10.942140579223633
-33.1292724609375
-21.10873794555664
-24.663694381713867
-33.21371841430664
-12.144513130187988
-34.95157241821289
-31.13050079345703
-21.873455047607422
-32.958560943603516
-12.275131225585938
-33.60573196411133
23.003026962280273
-21.4946346282959
-35.14860916137695
-11.606354713439941
-33.451026916503906
-20.104473114013672
-34.3284912109375
-11.119030952453613
-33.400299072265625
-25.131521224975586
-16.746265411376953
-27.101116180419922
-25.44057273864746
-11.630744934082031
-32.7053337097168
-22.9362735748291
23.473106384277344
-22.086130142211914
-22.15705108642578
-11.03816032409668
-34.1181526184082
17.301240921020508
-33.5744514465332
-19.711498260498047
-16.96672821044922
-27.248037338256836
-10.52408218383789
11.441194534301758
24.46811866760254
-32.43610763549805
-19.89340591430664
-17.079437255859375
-30.347068786621094
-23.60574722290039
-10.440629959106445
-31.19631576538086
15.959861755371094
-33.19069290161133
-19.675458908081055
-17.912044525146484
-26.240293502807617
-8.013248443603516
-31.229101181030273
-20.5942325592041
15.309840202331543
26.756973266601563
-20.639404296875
-16.286806106567383
-25.0758113861084
-7.646803855895996
-31.60720443725586
-19.41951560974121
14.588232040405273
-19.758207321166992
-16.944530487060547
-32.87295150756836
-25.02399253845215
-7.392270088195801
-31.959516525268555
-19.636852264404297
14.831460952758789
-20.469751358032227
-22.50699234008789
-16.141172409057617
-35.616363525390625
-25.138635635375977
-7.8354668617248535
-30.00475311279297
-21.260562896728516
17.24664306640625
-22.162109375
-14.324047088623047
-25.667301177978516
-8.16201114654541
-27.77399253845215
10.197138786315918
-20.061765670776367
-15.754497528076172
-8.209624290466309
-29.397459030151367
-27.713441848754883
-20.457971572875977
-16.025392532348633
-7.636360168457031
-30.294570922851563
13.886260986328125
-20.77556800842285
-15.45703125
-8.012502670288086
-30.36858367919922
13.442720413208008
-20.217998504638672
-16.536081314086914
-26.145517349243164
-7.969754219055176
-34.00502014160156
16.55563735961914
-23.371192932128906
-31.357763290405273
-15.517505645751953
-35.5455207824707
-18.884702682495117
-7.331437587738037
-33.70415115356445
-21.838043212890625
-35.85810089111328
-21.253555297851563
-7.590656280517578
-34.19053649902344
-36.95438003540039
18.27560043334961
-16.66106605529785
31.247190475463867
-20.407705307006836
-7.62043571472168
-37.01018524169922
-35.12715530395508
-22.44420623779297
-19.42180824279785
-31.475645065307617
-18.247095108032227
-7.956376075744629
-34.798667907714844
-38.159751892089844
-25.385961532592773
-21.419300079345703
-13.666027069091797
-18.3489933013916
-10.978655815124512
-33.839111328125
-36.06421661376953
-21.59882164001465
-12.448868751525879
-18.73651123046875
-10.746633529663086
-28.81094741821289
-33.27019500732422
-37.036678314208984
-21.780029296875
-13.896109580993652
-18.528907775878906
-11.147148132324219
-29.92381477355957
-37.242366790771484
-19.805757522583008
-14.783384323120117
-19.29561424255371
-10.407240867614746
-28.807661056518555
-36.7725944519043
26.133663177490234
-25.31711769104004
-26.062423706054688
31.691022872924805
-20.94174575805664
-16.48179054260254
-19.066347122192383
-10.273918151855469
-28.66271209716797
-38.59025955200195
-22.743328094482422
-24.04193878173828
-21.949377059936523
33.69614028930664
-16.749425888061523
-19.084997177124023
-12.451904296875
-28.90287971496582
-38.35655975341797
30.66916847229004
-26.587425231933594
-34.759735107421875
-14.41317081451416
31.118709564208984
-19.681493759155273
-11.724627494812012
-31.636627197265625
-28.126474380493164
-39.56098556518555
-25.433746337890625
-34.53055191040039
32.245513916015625
-19.662425994873047
-12.487401008605957
-28.517377853393555
-38.21670150756836
-33.475643157958984
32.23404312133789
-20.321094512939453
-14.049144744873047
-27.758333206176758
-38.096805572509766
-34.475440979003906
-18.4964542388916
29.22853660583496
-21.553171157836914
-14.210627555847168
-28.44751739501953
-37.28284454345703
28.67470359802246
-20.681396484375
-14.542948722839355
-28.831090927124023
-37.416015625
-19.220706939697266
-30.438352584838867
28.832061767578125
-21.00295639038086
-13.172110557556152
-29.510095596313477
-37.0743293762207
-18.613967895507813
-34.151729583740234
28.816843032836914
-20.739564895629883
-13.16349983215332
-28.126636505126953
-33.92384719848633
-19.649816513061523
-25.931833267211914
-31.757118225097656
29.584848403930664
-21.166259765625
-13.45298957824707
-27.616064071655273
-34.71413040161133
-19.847253799438477
-21.987199783325195
30.466339111328125
-20.22732925415039
-14.290266990661621
-28.293405532836914
-37.342742919921875
-19.7266902923584
-27.276817321777344
29.299907684326172
25.97164535522461
-20.815839767456055
-11.360113143920898
-27.88636016845703
-30.75271987915039
-22.282438278198242
-31.64053726196289
-26.073684692382813
29.055810928344727
-20.142366409301758
-12.704803466796875
-27.253625869750977
-30.85596466064453
-21.03530502319336
-24.904380798339844
-25.813350677490234
28.653627395629883
-20.899730682373047
-13.347816467285156
-27.470766067504883
-32.29807662963867
-21.56307029724121
-25.825803756713867
28.409147262573242
-19.937347412109375
-12.982690811157227
-28.0307559967041
-32.25431442260742
-23.961708068847656
-26.03790283203125
-29.17689323425293
27.68471908569336
-19.128103256225586
-13.679165840148926
-28.263742446899414
-34.19475173950195
-21.74927520751953
-27.93681526184082
45.632381439208984
28.911428451538086
-18.78585433959961
-14.022924423217773
-27.908199310302734
-19.135988235473633
-36.3076057434082
40.5908088684082
29.034032821655273
-18.29285430908203
-13.76952838897705
-27.28777313232422
-18.9736270904541
-28.667484283447266
27.37749481201172
-18.800596237182617
-14.006755828857422
-29.548887252807617
-18.86379623413086
43.580482482910156
28.621015548706055
-18.626379013061523
-13.995349884033203
-29.184057235717773
-19.218801498413086
-25.537694931030273
43.46027755737305
30.18572235107422
-20.527372360229492
-13.671940803527832
-32.87650680541992
-18.108415603637695
36.89949035644531
-37.19800567626953
-22.038541793823242
-35.73346710205078
28.59370231628418
-27.730709075927734
-13.635054588317871
-33.3578987121582
-18.556127548217773
-21.00936508178711
32.10121536254883
-24.265825271606445
-14.621848106384277
31.514284133911133
-18.92266845703125
29.63502311706543
-23.74850082397461
42.80571365356445
-19.102153778076172
-13.949305534362793
-30.59618377685547
-20.585033416748047
34.88583755493164
-21.436729431152344
-22.711936950683594
-13.856600761413574
-33.7578010559082
-22.96211051940918
-27.2311954498291
-22.202564239501953
-23.042646408081055
-13.631207466125488
-22.84471321105957
-21.81592559814453
-13.937789916992188
27.863750457763672
-20.99570655822754
42.56014633178711
-21.480121612548828
-13.826827049255371
26.9711971282959
-21.258073806762695
-37.10628890991211
-21.212120056152344
-12.38075065612793
-35.89741134643555
-21.38764190673828
-37.591224670410156
-24.53036880493164
-25.989572525024414
-20.126752853393555
-12.750391006469727
-20.93236541748047
-24.90770149230957
25.770835876464844
-25.895416259765625
-22.755258560180664
-14.100954055786133
-31.030717849731445
-35.90513229370117
-23.076627731323242
-26.631982803344727
-24.256811141967773
-21.766027450561523
-13.621429443359375
-34.0111198425293
-19.315570831298828
-24.93963623046875
-21.93441390991211
-13.918931007385254
-20.77257537841797
-23.43233871459961
-24.4272403717041
-20.72353744506836
-14.025321960449219
-32.45274353027344
-36.74216842651367
-20.60330581665039
-25.423189163208008
-24.251327514648438
-20.01102638244629
-13.631318092346191
-36.203582763671875
-20.35674476623535
-25.52928352355957
-27.120576858520508
42.97910690307617
-28.84419059753418
-13.038068771362305
-35.973785400390625
-20.80943489074707
30.009315490722656
-26.43467903137207
-11.979022979736328
-35.8385009765625
-20.27214813232422
-22.880292892456055
-27.150590896606445
-12.33908462524414
-35.65968322753906
-21.33244514465332
34.87164306640625
-22.02747917175293
-24.548274993896484
-28.193330764770508
-33.104740142822266
-11.749822616577148
-36.613250732421875
-20.683183670043945
-25.42446517944336
-11.553332328796387
-36.46182632446289
-24.817676544189453
-25.171892166137695
28.209491729736328
-12.231036186218262
-36.14080810546875
-25.47520637512207
36.38958740234375
-12.429359436035156
-33.602622985839844
-27.01895523071289
41.3563117980957
-26.85381317138672
-25.22471809387207
-12.464238166809082
-30.462875366210938
-35.282745361328125
-26.990446090698242
-27.912500381469727
-31.106840133666992
32.73976516723633
-10.169999122619629
-35.503875732421875
-21.009662628173828
-25.326786041259766
-23.549522399902344
32.54607009887695
-11.99356746673584
-35.96384048461914
-23.700824737548828
-29.00583839416504
37.158905029296875
-11.94655704498291
-22.324399948120117
-36.245094299316406
-23.58538246154785
-31.57463264465332
-13.613588333129883
-35.41795349121094
-20.590951919555664
-26.879209518432617
-25.00035285949707
-32.416343688964844
-13.664351463317871
-36.104217529296875
-19.183074951171875
-24.51081085205078
-25.55030632019043
-13.552258491516113
-35.43656539916992
-20.68584442138672
-21.507953643798828
-27.738388061523438
-13.997583389282227
-35.47414016723633
-19.563262939453125
-20.486936569213867
-14.12462043762207
-36.424095153808594
-20.832489013671875
-14.145135879516602
33.34827423095703
-35.28520584106445
-23.424266815185547
-29.140480041503906
-13.290565490722656
37.168819427490234
-35.35365676879883
17.511474609375
-22.421226501464844
-28.316207885742188
-24.273588180541992
-12.292447090148926
-23.335538864135742
-36.1113166809082
19.489368438720703
-25.64998435974121
-18.623090744018555
-12.228404998779297
-21.31557273864746
-37.4098014831543
19.06439208984375
-26.20726776123047
-18.297834396362305
-13.077484130859375
38.03041458129883
-20.76511573791504
-32.819766998291016
-25.79928970336914
-18.730974197387695
-11.550021171569824
-21.925729751586914
22.127676010131836
-26.928619384765625
-25.193477630615234
-21.621747970581055
-19.47970199584961
-12.648609161376953
-23.19936180114746
-22.445648193359375
-17.889881134033203
-12.248152732849121
-21.754547119140625
-35.835357666015625
-25.301647186279297
-19.874122619628906
-13.791126251220703
-21.16094207763672
21.062849044799805
-27.818172454833984
-30.95318031311035
-25.536897659301758
-21.52259063720703
-12.759010314941406
-24.07843589782715
-19.391965866088867
-24.356531143188477
-28.947486877441406
-25.275724411010742
-12.555147171020508
-23.691299438476563
-20.88896369934082
-24.853530883789063
-10.69856071472168
-23.676301956176758
-22.908411026000977
-24.632808685302734
-23.27347755432129
-13.455194473266602
-23.600027084350586
23.673547744750977
-21.07494354248047
-25.204456329345703
-24.206960678100586
-23.030292510986328
-12.351249694824219
-24.219390869140625
-25.765304565429688
-18.70889663696289
-19.491666793823242
-21.88693618774414
-12.44245719909668
-24.58599853515625
25.831384658813477
-19.144237518310547
-18.6942081451416
-21.571413040161133
-12.058283805847168
-24.134687423706055
25.867916107177734
-19.968860626220703
-32.27666091918945
-18.069387435913086
-22.74311065673828
-10.671585083007813
-24.502309799194336
-18.304624557495117
-22.061752319335938
-25.452146530151367
-9.543046951293945
-24.31046485900879
-32.00882339477539
-35.489288330078125
-13.689143180847168
-20.543041229248047
-26.276594161987305
-9.657963752746582
-24.183242797851563
-37.56034469604492
-15.236720085144043
-20.59794807434082
-8.473155975341797
-24.453920364379883
-17.834184646606445
-20.892349243164063
-9.355469703674316
-24.434106826782227
-15.722514152526855
-18.522157669067383
-8.59974479675293
-24.03360366821289
-19.28472900390625
-9.309405326843262
-23.60255241394043
-35.35741424560547
-27.196901321411133
-24.46225357055664
-8.843592643737793
-24.2590274810791
-28.234643936157227
-21.431232452392578
-36.684329986572266
-8.339960098266602
-24.94379997253418
-29.271474838256836
-24.29700469970703
-9.100876808166504
-24.472259521484375
-32.85274124145508
-29.195207595825195
-21.683279037475586
-7.749861717224121
-24.149250030517578
-37.38048553466797
-26.33619499206543
-23.847436904907227
-8.21123218536377
-24.208694458007813
-37.438140869140625
-24.8321590423584
-27.946636199951172
-8.780881881713867
-21.864444732666016
-35.83980178833008
34.607303619384766
26.25539779663086
-19.381834030151367
-21.229175567626953
-26.59174346923828
-9.894227981567383
-20.307180404663086
-37.56415557861328
26.82405662536621
-20.024261474609375
33.95819091796875
-7.819476127624512
-20.80282211303711
-36.8722038269043
-18.55333137512207
-24.1534481048584
-8.15788459777832
-36.0201416015625
-20.38496971130371
-10.946335792541504
-36.776878356933594
-18.730989456176758
-12.206561088562012
-36.595970153808594
34.603553771972656
-17.400432586669922
31.00032615661621
-25.808380126953125
-12.044438362121582
-19.575698852539063
-36.778724670410156
36.1410026550293
-21.53434944152832
-12.55966567993164
-19.477895736694336
-31.744525909423828
36.018943786621094
-18.901878356933594
-28.248769760131836
-27.07657241821289
-11.418240547180176
-20.945850372314453
-32.00149154663086
39.6464958190918
-20.708709716796875
28.98849868774414
-11.86989688873291
-20.135486602783203
-29.87533187866211
-10.92514419555664
-22.113567352294922
-33.4068603515625
-19.31498146057129
-32.445167541503906
-11.200592994689941
-21.211292266845703
-33.15068435668945
-15.650506973266602
-11.320369720458984
-31.854019165039063
-14.156229972839355
-12.111083030700684
-30.952922821044922
-19.656330108642578
-11.674833297729492
-29.573949813842773
-19.32813262939453
-11.194679260253906
-29.778526306152344
-16.921415328979492
38.16794204711914
-11.841913223266602
-29.647878646850586
-17.382781982421875
-11.204720497131348
-29.210174560546875
-17.609394073486328
38.35824966430664
-12.2515287399292
-29.234146118164063
-32.150753021240234
-16.775808334350586
-11.807960510253906
-29.103853225708008
-17.857553482055664
-11.498888969421387
-31.227930068969727
-20.47032928466797
35.50153350830078
-30.260543823242188
-11.327435493469238
-33.942466735839844
-30.73080062866211
28.956161499023438
-12.495689392089844
-31.410493850708008
-12.308323860168457
-30.25856590270996
-11.757173538208008
-30.84109878540039
-28.31416893005371
31.86591911315918
-19.271202087402344
-11.853361129760742
-30.68829345703125
-28.180648803710938
-31.029998779296875
-26.240550994873047
-11.603021621704102
-30.957740783691406
-27.510780334472656
-31.458690643310547
24.988664627075195
-26.779525756835938
-28.92498016357422
-19.662843704223633
-26.280506134033203
-10.849973678588867
-31.445558547973633
-25.016542434692383
22.701417922973633
-23.61104393005371
-30.010295867919922
-11.082670211791992
-29.452911376953125
31.686044692993164
24.389375686645508
-11.217354774475098
-26.44523048400879
-24.506940841674805
20.75786590576172
-31.76265525817871
-10.508346557617188
-35.760982513427734
-21.38532257080078
25.311492919921875
-30.713504791259766
-12.989814758300781
-29.01087188720703
-20.51961898803711
-30.56504249572754
27.887714385986328
-33.004817962646484
-13.239629745483398
-31.625417709350586
-22.35834503173828
22.39019775390625
-27.718992233276367
-22.961271286010742
-34.78615951538086
-11.694103240966797
-34.85926818847656
-34.03254699707031
21.817535400390625
-22.45990753173828
-12.003288269042969
-33.86546325683594
-29.336551666259766
-18.800447463989258
23.120101928710938
-13.739965438842773
-30.973756790161133
-32.147335052490234
-21.363420486450195
28.668107986450195
24.528676986694336
-13.633841514587402
-33.372535705566406
-18.402626037597656
-33.296207427978516
30.179052352905273
-13.066872596740723
-29.713878631591797
-20.851099014282227
-30.07430076599121
-28.05050277709961
27.630008697509766
39.2308235168457
-13.35900592803955
-28.77507781982422
-12.830653190612793
-31.931869506835938
-28.02409553527832
22.140195846557617
-13.190299034118652
-26.354740142822266
-14.054333686828613
-30.01291275024414
-20.682615280151367
-13.496907234191895
-25.609481811523438
-15.257285118103027
-27.358156204223633
-20.269380569458008
-13.520285606384277
-25.1019344329834
-12.156949996948242
-27.26056480407715
-23.443628311157227
-26.661354064941406
-31.223066329956055
-13.609633445739746
-28.851547241210938
-27.039575576782227
-16.014328002929688
-30.539886474609375
-20.48246955871582
-25.710886001586914
-24.25969886779785
-13.37601375579834
-28.74457550048828
-27.38829803466797
-30.65349006652832
-19.67341423034668
-27.777124404907227
-13.622726440429688
-27.486543655395508
-27.466611862182617
-31.944908142089844
-18.782062530517578
-25.737497329711914
-13.716612815856934
-28.46111488342285
-24.389448165893555
-22.1639461517334
-20.877214431762695
-26.927326202392578
-13.987682342529297
-29.39171600341797
-18.64350128173828
-13.86994743347168
-28.975181579589844
-26.619949340820313
-21.803997039794922
-13.924321174621582
-25.10491180419922
-25.2352294921875
-22.465726852416992
-25.54127311706543
-32.98157501220703
-13.427010536193848
-23.757061004638672
-24.42096710205078
22.698749542236328
-29.38918685913086
-20.9316349029541
-13.56592845916748
-24.596149444580078
21.868457794189453
-29.414714813232422
-22.15920066833496
-20.283100128173828
-29.852331161499023
-13.524666786193848
-24.444976806640625
23.81562614440918
-28.220096588134766
-23.225502014160156
-25.850448608398438
-13.860676765441895
-24.340879440307617
-28.19135856628418
20.214111328125
-27.835445404052734
-32.57668685913086
-37.21963119506836
-21.835559844970703
-13.719740867614746
-24.78849983215332
-25.276777267456055
23.60935401916504
-35.02140808105469
-20.868120193481445
-13.724428176879883
-24.8164005279541
20.428796768188477
-32.23786163330078
-32.50420379638672
-20.69146728515625
-14.049172401428223
-25.72296714782715
-30.826316833496094
20.62078094482422
-31.611366271972656
-24.37251091003418
-13.685583114624023
-24.799413681030273
22.35283851623535
-22.43667221069336
-33.549015045166016
-24.472177505493164
-13.608190536499023
-26.019149780273438
22.630586624145508
-20.999065399169922
33.789772033691406
-19.304414749145508
-14.219508171081543
-25.131074905395508
-24.855043411254883
23.019515991210938
-21.66509246826172
-34.695335388183594
-13.990670204162598
-23.641857147216797
-22.38974380493164
18.29277229309082
-21.35715675354004
-29.837459564208984
-13.685449600219727
-23.9810791015625
-25.51102066040039
25.269094467163086
-20.576154708862305
-27.969953536987305
-22.708280563354492
-20.267982482910156
-13.873638153076172
-23.201107025146484
-26.07000732421875
19.338022232055664
-19.537267684936523
-30.911422729492188
-25.710948944091797
-20.091243743896484
-14.183422088623047
-24.867055892944336
-25.151826858520508
19.276546478271484
-18.83892059326172
-26.506237030029297
-19.795665740966797
-14.387907028198242
-23.442367553710938
-25.917407989501953
19.40494155883789
-22.41385269165039
-33.19712829589844
-21.241779327392578
-14.073519706726074
-24.140111923217773
-24.101871490478516
20.08296775817871
-22.440229415893555
-13.711859703063965
-24.110931396484375
-19.86726188659668
21.132083892822266
-25.905179977416992
-22.571388244628906
-13.660463333129883
-24.359634399414063
-19.900821685791016
-24.63990592956543
19.90421485900879
-27.298194885253906
-13.152698516845703
-23.088720321655273
-20.714508056640625
-25.50349235534668
-20.325294494628906
21.66878890991211
-27.433568954467773
-33.46834182739258
-22.59415626525879
-13.645858764648438
-25.00359344482422
-21.151784896850586
-27.18712615966797
-30.447612762451172
18.63120460510254
-21.62549591064453
-14.306913375854492
-24.606393814086914
-21.262832641601563
20.378572463989258
-19.08681869506836
-13.592169761657715
-25.23480796813965
-20.728111267089844
-34.89431381225586
16.76166343688965
-19.753965377807617
-13.118698120117188
-25.294553756713867
-22.020092010498047
-20.803003311157227
28.61510467529297
-13.54443073272705
-24.384571075439453
-21.63763999938965
23.33268165588379
-21.626649856567383
17.012765884399414
-12.479656219482422
-24.511241912841797
-21.35894203186035
23.896556854248047
-25.480958938598633
19.424121856689453
-24.22481346130371
-13.231507301330566
-24.524185180664063
-18.463123321533203
21.984243392944336
-21.004417419433594
-34.69655990600586
18.737323760986328
-28.780582427978516
-12.98293685913086
-25.210739135742188
-20.817790985107422
22.724458694458008
-20.683141708374023
-37.97772216796875
18.12749671936035
-27.233625411987305
-13.2431001663208
-23.623952865600586
-24.371051788330078
23.62630844116211
-20.866857528686523
19.17441749572754
-11.066019058227539
-24.226795196533203
24.557981491088867
-19.754226684570313
-34.20655822753906
20.09541893005371
-10.654642105102539
-22.380416870117188
23.72781753540039
-23.195802688598633
19.239469528198242
-23.459518432617188
-11.011242866516113
-22.704082489013672
-30.046438217163086
22.80488395690918
-21.973663330078125
19.401182174682617
-22.923856735229492
-10.91374683380127
-24.073163986206055
-26.107227325439453
22.411043167114258
-19.64463233947754
18.536540985107422
-24.73919105529785
-11.52719497680664
-21.703096389770508
-21.41739845275879
23.053627014160156
-21.4150333404541
21.08755111694336
-27.7834529876709
-27.143375396728516
-11.071599960327148
-21.996326446533203
-19.308752059936523
24.094358444213867
-20.102067947387695
22.016651153564453
-27.18920135498047
-24.656463623046875
-11.497642517089844
-21.807435989379883
-20.93009376525879
23.9654541015625
-19.79592514038086
24.38274574279785
-27.38218879699707
-11.320882797241211
-22.368572235107422
-21.12995147705078
21.954849243164063
-20.89857292175293
27.741039276123047
-11.355640411376953
-31.579261779785156
-22.103822708129883
-20.5493106842041
22.272287368774414
20.201934814453125
-19.573448181152344
-27.061046600341797
-11.41165828704834
-29.343936920166016
-22.636249542236328
-18.444765090942383
19.516448974609375
32.66396713256836
-19.493968963623047
13.963859558105469
-34.686031341552734
-26.084182739257813
-12.277443885803223
-27.861825942993164
-22.802614212036133
-18.539196014404297
20.4497127532959
39.075225830078125
-19.758047103881836
-27.60416603088379
-13.0018310546875
-22.37830352783203
-17.615001678466797
17.05658721923828
-19.041671752929688
-25.926103591918945
-12.219548225402832
-22.509675979614258
-18.243181228637695
16.854616165161133
-22.741718292236328
-30.312835693359375
-27.376054763793945
-12.993433952331543
-26.71938705444336
-21.93470573425293
-18.55076789855957
20.86308479309082
32.27975845336914
-12.500617027282715
-31.883747100830078
-22.032947540283203
-18.638410568237305
20.48492431640625
25.11235809326172
-12.900605201721191
-31.4444580078125
-22.34529685974121
-18.890621185302734
22.015378952026367
-12.768811225891113
-21.496950149536133
-19.53120994567871
14.46745491027832
-12.906022071838379
-22.117416381835938
-16.9348087310791
16.493940353393555
-13.747042655944824
-22.27924919128418
-17.390560150146484
18.95977210998535
39.73513412475586
-12.980801582336426
-23.35183334350586
-16.875089645385742
18.84131622314453
-12.725388526916504
-22.01462173461914
-17.93686866760254
20.099279403686523
-34.15374755859375
-12.775721549987793
-21.871173858642578
-17.867494583129883
19.027490615844727
-11.866479873657227
-22.298948287963867
-16.89487648010254
20.848899841308594
-35.10711669921875
-12.297124862670898
-21.225811004638672
-19.503599166870117
21.50286293029785
-14.520730972290039
-21.381200790405273
-20.043434143066406
24.446577072143555
-31.85082244873047
-13.915020942687988
-22.10852813720703
-19.504575729370117
21.853717803955078
-13.762639999389648
-22.64676856994629
-19.561281204223633
22.43544578552246
-27.726177215576172
-30.06517219543457
-12.275440216064453
-22.26646614074707
-21.208736419677734
23.098876953125
-26.19644546508789
-13.0338716506958
-21.662477493286133
-22.530366897583008
23.269397735595703
-26.004154205322266
-12.843412399291992
-21.692684173583984
-22.404062271118164
23.832706451416016
19.272838592529297
-13.084583282470703
-21.929946899414063
-22.593185424804688
-23.385608673095703
15.660861015319824
-13.654976844787598
-22.461488723754883
-21.656517028808594
-24.74675178527832
14.227014541625977
-28.023845672607422
-13.839607238769531
-21.859365463256836
-22.230701446533203
-23.332401275634766
-14.618189811706543
-22.189456939697266
-22.178192138671875
-19.809782028198242
-14.131027221679688
-22.197172164916992
-20.94460105895996
-22.820972442626953
-18.483972549438477
-14.256254196166992
-22.032604217529297
-21.68701934814453
25.75733757019043
-28.004148483276367
-23.03180503845215
-17.59202003479004
-13.839381217956543
-22.121902465820313
-22.432636260986328
-28.824350357055664
-24.192232131958008
26.334074020385742
34.29924392700195
-17.33115577697754
-14.264843940734863
-21.808780670166016
-21.268260955810547
-29.264694213867188
-19.90182113647461
29.819368362426758
-32.36945343017578
-19.907428741455078
-14.234095573425293
-22.24049186706543
-22.568492889404297
-28.413606643676758
-21.66134262084961
-18.381567001342773
-14.0435152053833
-21.930574417114258
-21.37238121032715
-15.388823509216309
20.307579040527344
-23.636558532714844
-13.722905158996582
-22.8570556640625
-23.166282653808594
-30.266098022460938
29.590972900390625
-16.279077529907227
13.889004707336426
-26.569055557250977
-13.752985954284668
-22.271015167236328
38.067100524902344
-21.64594841003418
-28.489639282226563
-37.37309265136719
14.829079627990723
-27.77068328857422
-13.417752265930176
-22.30112648010254
-22.06981658935547
-34.05491638183594
-28.08023452758789
-24.60366439819336
-14.121100425720215
-21.72127342224121
-22.9020938873291
-31.844823837280273
-26.54701805114746
-14.157179832458496
-24.970144271850586
-23.679296493530273
-22.177236557006836
-34.05287170410156
-31.377172470092773
-25.5311279296875
-13.96107292175293
-23.6070556640625
-22.179258346557617
-22.299480438232422
-26.42017936706543
25.375564575195313
-27.2960262298584
-13.81784439086914
-23.633861541748047
-23.27752685546875
-21.55604362487793
18.800920486450195
-32.26509475708008
-24.976909637451172
-13.9198579788208
-23.7531795501709
-22.66965675354004
-23.02326011657715
-28.59558868408203
-24.9143009185791
-13.783512115478516
-19.910737991333008
-22.347196578979492
-21.682193756103516
-27.867382049560547
-14.200393676757813
-22.734298706054688
-22.256654739379883
-24.501283645629883
-30.8013858795166
25.755889892578125
-25.743566513061523
-13.843474388122559
-24.421375274658203
-21.531753540039063
-21.926681518554688
-34.74507522583008
18.224502563476563
-23.754304885864258
-27.180049896240234
-14.138662338256836
-24.491029739379883
-22.006305694580078
-21.689468383789063
36.3736686706543
22.590707778930664
-25.67340850830078
-14.120434761047363
-23.768905639648438
-22.4907283782959
-22.172780990600586
16.05124855041504
-26.54034423828125
-13.729982376098633
-22.248395919799805
-21.75443458557129
-22.68459701538086
29.386152267456055
18.694000244140625
-26.175155639648438
-13.951272010803223
-22.51508903503418
-22.155223846435547
-21.53678321838379
23.63095474243164
18.78720474243164
-17.071250915527344
-23.512863159179688
-13.957561492919922
-23.755504608154297
-22.18779945373535
-21.135366439819336
21.77422332763672
28.769168853759766
-19.292652130126953
-26.465972900390625
-13.97500991821289
-23.403846740722656
-21.28887176513672
20.006105422973633
25.412158966064453
-22.486284255981445
-27.122833251953125
-14.211946487426758
-26.786611557006836
-23.69582748413086
-21.96798324584961
18.363950729370117
30.40135955810547
-24.6044921875
-30.63983726501465
-27.19537353515625
-14.514242172241211
-22.671953201293945
-22.035818099975586
17.27215576171875
26.769718170166016
-25.190942764282227
-30.87793731689453
-28.346782684326172
-13.936958312988281
-23.175745010375977
-22.62601089477539
17.16886329650879
24.886709213256836
-27.06807518005371
-14.163460731506348
-22.605247497558594
-21.624820709228516
23.259479522705078
26.615758895874023
-26.12898826599121
-23.193927764892578
-25.36557388305664
-13.847555160522461
-22.04534912109375
-20.609180450439453
22.155214309692383
30.628889083862305
-25.822961807250977
-22.126819610595703
-13.56018352508545
-22.516939163208008
-22.377939224243164
22.45716094970703
23.976673126220703
-18.9359188079834
-14.136007308959961
-21.71206283569336
-23.117155075073242
24.21866798400879
16.42253303527832
30.458942413330078
-22.67432975769043
-13.523204803466797
-26.454225540161133
-22.558292388916016
-22.484498977661133
22.209136962890625
18.954532623291016
-34.66684341430664
-21.98171615600586
-22.13026237487793
-13.83574390411377
-22.64975929260254
-22.529556274414063
23.416608810424805
-22.01858139038086
-23.177560806274414
-14.220382690429688
-23.199552536010742
-21.582033157348633
21.29640769958496
-33.099647521972656
-25.640785217285156
28.912504196166992
-21.60108184814453
-13.51125717163086
-22.73930549621582
-22.469905853271484
25.499557495117188
-28.983381271362305
-29.343088150024414
30.3814754486084
-22.817241668701172
-13.613923072814941
-23.170028686523438
-21.341598510742188
-29.72930908203125
19.21135139465332
-28.652929306030273
-22.17747688293457
-13.888313293457031
-22.673768997192383
-22.47280502319336
25.944778442382813
37.91534423828125
13.39925479888916
36.528133392333984
-23.630569458007813
-13.865472793579102
-22.705795288085938
-22.6031551361084
28.75616455078125
11.599935531616211
-27.939729690551758
-13.368241310119629
-22.914953231811523
-22.778308868408203
24.67856216430664
13.21365737915039
-33.766937255859375
-13.560076713562012
-23.761798858642578
-22.151872634887695
29.982667922973633
-33.24546813964844
-13.54083251953125
-22.99529457092285
-21.857913970947266
30.8464298248291
15.720602035522461
29.98699951171875
-31.57721519470215
31.024185180664063
-14.118500709533691
-25.19461441040039
-23.144287109375
-22.3436336517334
29.581262588500977
13.996018409729004
-32.10279846191406
-13.4751615524292
-29.7357120513916
-23.654823303222656
-21.656518936157227
30.313508987426758
-31.001182556152344
21.108325958251953
-14.162313461303711
-29.786767959594727
-22.498777389526367
-20.59132957458496
23.962919235229492
-13.492264747619629
-27.1986083984375
-22.361295700073242
-22.270023345947266
23.666030883789063
25.651182174682617
34.92320251464844
-13.812217712402344
-31.22104835510254
-22.03867530822754
-22.385272979736328
24.58131980895996
-13.575661659240723
-29.70477867126465
-22.353395462036133
-20.904029846191406
28.628868103027344
-29.25742530822754
-13.898755073547363
-33.201866149902344
-22.76349639892578
-21.604141235351563
-25.382457733154297
-27.028194427490234
-13.258167266845703
-30.933975219726563
-22.598501205444336
-22.372879028320313
24.13789176940918
-13.862305641174316
-34.49297332763672
-22.335189819335938
-21.097949981689453
32.818939208984375
-21.14004135131836
-13.611559867858887
-32.700408935546875
-22.132572174072266
-22.602439880371094
28.925342559814453
-24.29064178466797
-13.694387435913086
-21.500274658203125
-22.041786193847656
-22.941144943237305
14.352523803710938
-13.89024543762207
-30.442113876342773
-22.213829040527344
-22.416976928710938
28.899690628051758
-23.580087661743164
16.565011978149414
-24.256704330444336
-13.970033645629883
-31.97877311706543
-22.573532104492188
-22.26993751525879
29.18189239501953
-22.484447479248047
12.272775650024414
-13.795134544372559
-33.03671646118164
-21.709043502807617
-23.442644119262695
-28.51715850830078
14.581873893737793
-26.70703125
-13.615964889526367
-33.741111755371094
-22.780580520629883
-22.8087158203125
-19.81043815612793
-13.54738998413086
-26.376161575317383
-21.619083404541016
-22.043441772460938
26.500024795532227
-18.42061424255371
-24.476377487182617
-13.631023406982422
-35.88330841064453
-22.050960540771484
-21.354598999023438
26.93384552001953
-21.80185317993164
-23.426183700561523
-13.325912475585938
-22.7558650970459
-22.392154693603516
-22.60056495666504
-14.052630424499512
-22.86054801940918
-22.620494842529297
-23.01519012451172
-14.039397239685059
26.843223571777344
-22.100589752197266
-23.296253204345703
-22.55641746520996
-14.063736915588379
-22.185667037963867
-22.785232543945313
-30.773929595947266
-14.016484260559082
-22.395614624023438
-23.014041900634766
-22.397579193115234
-14.134455680847168
-22.840547561645508
-23.309364318847656
-24.376371383666992
-13.682914733886719
26.759065628051758
-22.1955623626709
-21.436147689819336
-32.095272064208984
-13.680715560913086
26.975046157836914
-22.492647171020508
-22.45709228515625
29.391738891601563
-14.123161315917969
27.192325592041016
-22.222917556762695
-22.918903350830078
30.768150329589844
-13.96691608428955
30.216115951538086
-22.398887634277344
-22.999408721923828
-14.016932487487793
22.784574508666992
-22.872833251953125
-23.358383178710938
-13.845475196838379
26.836376190185547
-23.14735221862793
-21.945070266723633
-13.709851264953613
23.704992294311523
-22.470008850097656
-22.51052474975586
-13.92880630493164
26.309955596923828
-22.514902114868164
-21.731287002563477
-24.838436126708984
-13.533020973205566
24.72110366821289
-22.677913665771484
-21.90608024597168
-30.127506256103516
-14.5556001663208
25.451902389526367
-22.867521286010742
-21.985673904418945
-28.545543670654297
-14.185249328613281
26.731412887573242
-23.374780654907227
-23.009143829345703
-21.020061492919922
-13.852864265441895
25.050447463989258
-22.899913787841797
-22.313426971435547
-29.821901321411133
-13.84341812133789
23.065906524658203
-22.67235565185547
-22.360464096069336
-31.288482666015625
-13.790454864501953
22.46738052368164
-21.85264778137207
-21.855024337768555
-14.407256126403809
21.422422409057617
-22.1792049407959
-22.066041946411133
-29.09768295288086
-14.361984252929688
24.831951141357422
-22.535106658935547
-22.567602157592773
-30.168519973754883
-13.66175365447998
23.29067039489746
-22.252939224243164
-24.83791160583496
-35.74421691894531
-36.564456939697266
-14.020602226257324
-31.545166015625
27.46670913696289
-21.856708526611328
-23.745332717895508
-14.021440505981445
-30.40511703491211
27.18413543701172
-22.608861923217773
-24.072816848754883
-13.539873123168945
-21.891149520874023
-23.468528747558594
-13.960124969482422
-37.611698150634766
-21.75389289855957
-23.83502769470215
-27.077808380126953
-13.93903636932373
-37.14491653442383
-21.988224029541016
-25.302282333374023
-31.010761260986328
-14.120893478393555
-34.83213424682617
-22.153766632080078
-24.365577697753906
31.273374557495117
-13.478558540344238
-30.68045425415039
-21.878032684326172
-23.246788024902344
24.961109161376953
-30.223609924316406
-13.662534713745117
-35.61920928955078
-22.54633903503418
-24.312665939331055
-28.245311737060547
-13.480409622192383
-33.002384185791016
-22.182838439941406
-24.427871704101563
28.060523986816406
-13.957192420959473
-36.780113220214844
-22.585420608520508
-24.950719833374023
25.239118576049805
-14.095624923706055
-34.62248992919922
-22.27156639099121
-24.047353744506836
-14.04469108581543
-31.335588455200195
-22.300212860107422
-22.835561752319336
21.273700714111328
-13.881221771240234
-33.970298767089844
-21.907316207885742
-23.243816375732422
19.791763305664063
-14.222138404846191
-32.279727935791016
-21.799135208129883
-23.074811935424805
-14.438039779663086
-31.144878387451172
-22.125547409057617
-21.95458984375
23.543188095092773
-13.2716064453125
-31.535165786743164
-22.60103988647461
-22.272926330566406
25.521400451660156
-29.142200469970703
-13.888389587402344
-31.23790740966797
-22.66030502319336
-23.054645538330078
26.759395599365234
-24.10397720336914
-13.933636665344238
-33.672813415527344
-22.249509811401367
-23.317903518676758
-23.893306732177734
-13.706433296203613
-35.14596939086914
-22.068021774291992
-21.8524169921875
-27.502418518066406
-22.805940628051758
-24.991905212402344
-13.683374404907227
-35.62190628051758
-21.30573844909668
-23.876911163330078
-27.653682708740234
-23.53049087524414
-25.090831756591797
-13.746827125549316
-36.7449951171875
-22.65235137939453
-23.067583084106445
-21.368711471557617
-22.955293655395508
-13.891073226928711
-22.645002365112305
-22.587419509887695
-13.718267440795898
-21.39753532409668
-13.741656303405762
-23.139904022216797
-23.48499870300293
-14.326704025268555
-22.633817672729492
-13.820184707641602
-22.674922943115234
-22.661001205444336
-23.29694175720215
26.939231872558594
-13.76545524597168
-22.124752044677734
-22.529504776000977
-23.904170989990234
-22.958005905151367
27.77553939819336
-14.17784595489502
-22.585891723632813
-21.95414161682129
-21.05335807800293
-23.112348556518555
28.926639556884766
-13.94618034362793
-32.471290588378906
-22.712251663208008
-21.119903564453125
-18.183273315429688
-22.55133628845215
28.686248779296875
-14.10299015045166
-22.318328857421875
-22.109310150146484
-22.76348114013672
27.226106643676758
-14.221229553222656
-36.77909469604492
-22.297054290771484
-21.592737197875977
-30.402379989624023
-22.87749671936035
-14.27401065826416
-36.96084213256836
-22.71405601501465
-22.265888214111328
-22.308753967285156
-13.203459739685059
-36.46297836303711
-22.93033790588379
-22.28528594970703
-20.17471694946289
-22.56899642944336
-31.54763412475586
-14.689253807067871
-22.621475219726563
-22.846532821655273
-22.519933700561523
-14.134584426879883
-34.32621765136719
-22.026399612426758
-22.480379104614258
-19.805099487304688
-23.027101516723633
-14.017971992492676
-33.63063049316406
-22.4266414642334
-23.200529098510742
-23.017045974731445
-14.258978843688965
-37.05078887939453
-22.892810821533203
-23.06716537475586
-23.439661026000977
-22.631004333496094
-13.498092651367188
-37.99263381958008
-22.058834075927734
-23.2366943359375
-19.584304809570313
-22.384361267089844
-13.891918182373047
-37.073097229003906
-22.621837615966797
-22.86448097229004
-22.135828018188477
-13.606707572937012
-36.88037109375
-23.241392135620117
-22.765989303588867
-23.218229293823242
-13.596125602722168
-34.06328201293945
-22.213306427001953
-21.76715850830078
-20.78031349182129
-13.651476860046387
-34.12532424926758
-23.000446319580078
-21.514081954956055
-23.02783966064453
-14.38746166229248
-37.142948150634766
-22.643800735473633
-22.125137329101563
-27.83864974975586
-14.299555778503418
-35.48359298706055
-22.801164627075195
-23.006328582763672
-31.686206817626953
-13.83522891998291
-34.94596481323242
-22.79798126220703
-21.77269744873047
-29.113689422607422
-14.170754432678223
-33.825958251953125
-22.1563777923584
-22.415807723999023
-32.404972076416016
-14.161447525024414
-36.085227966308594
-22.477392196655273
-23.073362350463867
-31.98575782775879
-36.027286529541016
-13.944903373718262
-36.9074592590332
-21.826570510864258
-22.64675521850586
-31.889490127563477
-14.598955154418945
-35.49180603027344
-23.018423080444336
-22.017324447631836
-13.331507682800293
-37.136375427246094
-22.404638290405273
-22.518762588500977
37.280548095703125
-13.557330131530762
-37.414695739746094
-22.339900970458984
-22.108007431030273
-12.975483894348145
-36.295963287353516
-21.979703903198242
-22.4088191986084
-12.00692367553711
-37.50962829589844
-22.61530113220215
-22.784624099731445
-12.682280540466309
-36.488128662109375
-22.146987915039063
-22.271812438964844
-34.475311279296875
-12.960349082946777
-37.318634033203125
-21.222009658813477
-22.122455596923828
-13.705522537231445
-36.19023895263672
-21.689125061035156
-21.237598419189453
-13.474590301513672
-33.7266731262207
-22.086153030395508
-21.763893127441406
-14.292196273803711
-37.28029251098633
-22.257919311523438
-23.90105438232422
-14.271589279174805
-22.565101623535156
-23.7689266204834
-27.844093322753906
-21.790830612182617
-14.01552677154541
-22.292177200317383
-22.343908309936523
28.924074172973633
-17.99981689453125
-13.393852233886719
-21.76572036743164
-23.06426429748535
26.680490493774414
-16.836002349853516
-13.524072647094727
-21.96000099182129
-22.63421058654785
26.492416381835938
-17.279319763183594
-35.69989776611328
-13.878426551818848
-22.98566246032715
-23.725210189819336
26.523176193237305
-15.761222839355469
-32.984867095947266
-13.898822784423828
-21.78944206237793
-23.926956176757813
-16.162012100219727
-14.055682182312012
-21.765155792236328
-22.68844223022461
-30.4984188079834
-16.240482330322266
-32.1452751159668
-13.956883430480957
-21.421537399291992
-22.377702713012695
23.014833450317383
-34.532684326171875
-16.189884185791016
-32.067012786865234
-13.922834396362305
-21.72540283203125
-22.5440616607666
20.994426727294922
-30.927955627441406
-33.45490264892578
-14.216056823730469
-30.99588394165039
-35.330875396728516
-13.654138565063477
-21.595935821533203
-23.239606857299805
19.335145950317383
-34.79707717895508
-19.669830322265625
-23.736431121826172
-13.648214340209961
-21.995182037353516
-23.118444442749023
-18.225099563598633
-24.97102165222168
-29.223495483398438
-13.946196556091309
-26.68572425842285
-22.361183166503906
-22.95864486694336
24.248598098754883
-16.65913963317871
-22.358217239379883
-14.21489143371582
-21.755319595336914
-22.639583587646484
-18.720352172851563
-13.448983192443848
-21.145851135253906
-26.314443588256836
31.972326278686523
-26.301517486572266
-21.657793045043945
-19.445676803588867
-14.005529403686523
-21.49493408203125
22.248273849487305
-27.11007308959961
-24.745407104492188
-28.611902236938477
-14.081474304199219
-22.496891021728516
23.07322120666504
-23.80462074279785
-23.868539810180664
-13.459005355834961
-22.031232833862305
26.715852737426758
-24.04356575012207
-24.65308380126953
-13.921942710876465
-22.61847496032715
25.736732482910156
-21.29295539855957
-32.2454948425293
-27.4689884185791
-24.255495071411133
-14.28122329711914
-22.70305824279785
23.403066635131836
-21.178022384643555
-31.196325302124023
-30.473356246948242
-26.73649787902832
-13.976533889770508
-21.882095336914063
-26.661212921142578
21.1325740814209
-20.79949951171875
-31.354005813598633
-27.068174362182617
-14.225934028625488
-24.088891983032227
25.204517364501953
-21.155303955078125
-28.258914947509766
-14.018511772155762
-22.90166664123535
-28.8397216796875
-22.011804580688477
-24.036718368530273
-13.745841979980469
-22.49146842956543
-27.78024673461914
24.87845802307129
-31.398958206176758
-22.684837341308594
-13.958495140075684
-22.16598129272461
-25.813976287841797
27.293058395385742
-22.226306915283203
-14.262962341308594
-21.78363609313965
-25.517335891723633
-23.220375061035156
-13.912672996520996
-22.446840286254883
-24.836328506469727
-22.438495635986328
-13.63286304473877
-22.887535095214844
-24.64347267150879
-24.320899963378906
-14.097805976867676
-22.188156127929688
-27.519166946411133
-30.90699005126953
-26.105934143066406
-13.850990295410156
-23.358749389648438
-26.908493041992188
-34.49757385253906
-31.434581756591797
-34.75316619873047
-23.9529972076416
-14.469939231872559
-22.85023307800293
30.588468551635742
-28.062776565551758
-19.516525268554688
-14.05441951751709
-22.663429260253906
-27.313495635986328
-19.025367736816406
-13.838549613952637
-23.000194549560547
-27.208478927612305
-25.695526123046875
-22.635942459106445
-30.473039627075195
-14.23197078704834
-22.771703720092773
-28.31241226196289
-23.133098602294922
-33.2982063293457
-13.348211288452148
-22.746618270874023
-27.753398895263672
-28.971477508544922
-23.952228546142578
-32.48661422729492
-21.542200088500977
-14.04409122467041
-22.128089904785156
-26.388023376464844
-34.61542892456055
-21.111894607543945
-13.39980411529541
-23.058204650878906
-25.817991256713867
-14.009930610656738
-22.48725128173828
-27.11444664001465
-26.97646141052246
-25.867504119873047
-13.846155166625977
-22.376407623291016
-29.459993362426758
-24.793407440185547
-21.638999938964844
-13.975838661193848
-13.819555282592773
-24.32139778137207
-26.244117736816406
-22.8133544921875
-14.315739631652832
-23.92350959777832
31.432754516601563
-32.37447738647461
-22.738706588745117
-21.67563819885254
-14.022420883178711
-23.366838455200195
24.901796340942383
-22.960765838623047
-13.649203300476074
-21.69279670715332
-28.75496482849121
-23.22149658203125
-22.743608474731445
-20.52845573425293
-13.952446937561035
-22.16596031188965
19.708499908447266
29.296079635620117
-23.190073013305664
-22.761924743652344
-14.401946067810059
-21.75812530517578
-32.62153625488281
18.349124908447266
-36.338233947753906
-20.52852439880371
-14.189494132995605
-22.537626266479492
-32.69289016723633
20.947969436645508
-36.53324508666992
-30.510927200317383
-21.636497497558594
-22.929805755615234
-14.314532279968262
-22.338315963745117
-34.50130844116211
18.785953521728516
29.03812599182129
-27.96384620666504
-20.328304290771484
-13.535451889038086
-23.886301040649414
19.806461334228516
-35.49732208251953
31.514432907104492
-23.50149154663086
-14.473913192749023
-25.06475830078125
17.44717788696289
-36.74128723144531
-25.088504791259766
-13.975293159484863
-23.977827072143555
-33.26445007324219
-25.067161560058594
-14.060036659240723
-27.606821060180664
-14.319689750671387
-28.18885612487793
-14.114625930786133
-29.41579246520996
-13.930219650268555
-30.416078567504883
26.830821990966797
-24.32823371887207
-28.8640193939209
-13.57421875
-28.877166748046875
-22.230554580688477
-35.315608978271484
-13.68461799621582
-26.18057632446289
-21.846519470214844
-30.726301193237305
-13.618189811706543
-28.286060333251953
-13.80550765991211
-27.434728622436523
-32.14215850830078
-14.43385124206543
-28.895328521728516
-25.52036476135254
-28.337169647216797
-13.773881912231445
-29.26943588256836
-30.988481521606445
-26.193864822387695
-13.92147445678711
-27.93655776977539
-27.119359970092773
-13.734087944030762
-29.395475387573242
-13.615954399108887
-28.985519409179688
-13.882314682006836
-13.533401489257813
-33.620052337646484
-13.579388618469238
-32.59365463256836
-25.47783660888672
-14.018024444580078
-26.2421875
-13.903576850891113
-27.300979614257813
-30.06499671936035
-20.742002487182617
-14.094758987426758
-28.89362907409668
-26.687347412109375
-33.4726448059082
-14.116841316223145
-30.092321395874023
-13.760119438171387
-14.014649391174316
-13.614423751831055
-34.3239860534668
-13.871309280395508
-14.242731094360352
-14.035822868347168
-30.60515022277832
-13.823443412780762
-26.658308029174805
-13.853048324584961
-24.977231979370117
-30.43703269958496
-13.685955047607422
-26.580020904541016
-21.07655906677246
-14.138631820678711
-26.50833511352539
-21.20278549194336
-13.37185001373291
-26.45769691467285
-22.166440963745117
-14.0565824508667
-25.583145141601563
-21.5229434967041
-13.359854698181152
-24.624448776245117
-20.125661849975586
-33.00682067871094
-14.337845802307129
-24.68630027770996
-19.20650291442871
-32.80494689941406
-14.443626403808594
-27.234996795654297
-23.71776580810547
-46.231571197509766
-14.393491744995117
-27.944475173950195
36.85825729370117
27.953580856323242
-13.990310668945313
-24.74894142150879
-17.397113800048828
41.114044189453125
-26.05978775024414
-27.90056610107422
-14.35720443725586
-26.202634811401367
-20.287385940551758
-13.792520523071289
-27.625934600830078
30.05976104736328
-14.230745315551758
-27.032997131347656
-19.463287353515625
30.283706665039063
-14.500982284545898
-24.195104598999023
-14.13713550567627
-19.01898956298828
-14.21623706817627
-28.865711212158203
-28.88323211669922
-14.528923034667969
-27.127140045166016
-18.51214599609375
-33.1947135925293
-14.249754905700684
-29.184417724609375
-19.781654357910156
-19.64642333984375
-31.44835090637207
-13.653694152832031
-28.562755584716797
-24.22848129272461
-31.362890243530273
-14.458475112915039
-28.002065658569336
-22.169893264770508
-28.70843505859375
-14.057293891906738
-25.60051155090332
-23.03853416442871
-35.53752517700195
-13.845589637756348
-25.499351501464844
-28.54520606994629
-30.510541915893555
23.38096809387207
-13.66091251373291
-27.810163497924805
-32.341285705566406
-14.021388053894043
-26.834630966186523
-33.7440185546875
-14.119321823120117
-25.84441566467285
-32.92830276489258
28.0693359375
-13.98178768157959
-25.45504379272461
-21.199186325073242
-32.02266311645508
24.708641052246094
-13.509130477905273
-30.67385482788086
-14.194003105163574
-31.106952667236328
31.79676055908203
24.47145652770996
-38.09805679321289
-13.976855278015137
-31.494359970092773
28.785808563232422
-13.227413177490234
-26.262346267700195
-17.687646865844727
-31.42731475830078
-35.329402923583984
-13.699292182922363
-25.25275230407715
28.79971694946289
-13.899459838867188
-25.895442962646484
-25.705236434936523
28.73139190673828
-32.57789611816406
-14.011439323425293
-25.68694496154785
-23.45613670349121
-26.71719741821289
-33.00703430175781
-13.854565620422363
-27.273143768310547
-25.615217208862305
21.309240341186523
-34.483795166015625
-13.63062858581543
-27.87076187133789
21.856908798217773
-32.3870735168457
-13.576614379882813
-25.2857608795166
-13.629199981689453
-27.283401489257813
-21.88611602783203
-32.028106689453125
-13.900054931640625
-25.679054260253906
-19.986480712890625
24.918428421020508
-31.893165588378906
-13.68271541595459
-26.1478271484375
-33.319061279296875
-14.017006874084473
-26.980575561523438
-18.53437614440918
-31.771625518798828
-13.92094898223877
-27.100000381469727
-24.36720085144043
-26.191051483154297
-13.828618049621582
39.03340530395508
-25.721479415893555
-14.301581382751465
-24.618844985961914
-32.7283821105957
-14.221878051757813
-26.89238739013672
-25.354951858520508
-14.157544136047363
-24.49431610107422
-14.071637153625488
37.21826171875
-24.02457618713379
-13.938647270202637
-22.761381149291992
-42.06138229370117
-27.50211524963379
-27.27481460571289
-14.005460739135742
-22.461292266845703
-24.507692337036133
-13.606673240661621
-22.264907836914063
-25.884849548339844
-23.457271575927734
-14.241580963134766
37.36982345581055
-24.836353302001953
-20.966875076293945
-25.778121948242188
-13.519871711730957
-23.594131469726563
-19.1069278717041
-33.035118103027344
-14.353057861328125
-22.097126007080078
-17.825180053710938
-31.722204208374023
-13.929428100585938
-22.006074905395508
-22.941131591796875
-24.007814407348633
-26.989431381225586
-39.168941497802734
-14.083789825439453
30.90102767944336
-21.292295455932617
-19.260709762573242
-23.554304122924805
-13.501261711120605
28.734682083129883
-22.473773956298828
-32.15193557739258
-23.257476806640625
-23.19734001159668
-24.569190979003906
-13.956072807312012
28.4377384185791
-23.927623748779297
-25.49965476989746
-22.8428955078125
-13.847599029541016
28.319067001342773
-22.369731903076172
-27.344247817993164
-20.704999923706055
-13.753087997436523
27.354217529296875
-22.245376586914063
-22.26947593688965
-23.978683471679688
-13.649751663208008
28.404930114746094
-21.415287017822266
-28.672298431396484
31.43998908996582
-30.14747428894043
-14.171326637268066
30.96603775024414
-22.478334426879883
-28.961650848388672
-24.964632034301758
28.31393051147461
-13.983612060546875
-25.17379379272461
-27.423734664916992
-28.918933868408203
-13.898895263671875
-23.974721908569336
-27.265331268310547
-28.765783309936523
-14.243083000183105
-28.26763916015625
-21.632658004760742
-35.07924270629883
-28.387012481689453
-13.921439170837402
-26.999584197998047
-13.523144721984863
-29.89841079711914
-13.949370384216309
-28.62765121459961
33.20775604248047
-13.662612915039063
-27.68759536743164
-27.26620864868164
-27.75897216796875
-13.832171440124512
-26.968725204467773
-27.74676513671875
-13.91045093536377
-26.41863250732422
-27.44279670715332
-37.74904251098633
32.91905975341797
-14.389054298400879
-27.277896881103516
-27.687480926513672
-13.743658065795898
-27.25977325439453
-42.25129318237305
-13.653711318969727
-25.89698600769043
-13.873044967651367
-26.97648048400879
-27.326522827148438
-33.82521057128906
-21.11225128173828
-13.799904823303223
-25.44585609436035
-30.84722900390625
-20.922861099243164
-28.509422302246094
-13.284713745117188
-27.71295928955078
-24.97496795654297
-33.207523345947266
-13.792717933654785
-27.86090660095215
-33.262516021728516
-26.61798667907715
-13.766538619995117
-24.515363693237305
-13.347713470458984
-27.118505477905273
27.121503829956055
-19.82851791381836
-13.727303504943848
-27.759939193725586
30.769515991210938
-20.39870834350586
-30.49493408203125
-13.909882545471191
-27.992101669311523
30.371479034423828
-12.769989013671875
-13.349347114562988
-26.80116081237793
-36.26182556152344
-25.152315139770508
-17.737092971801758
-25.823537826538086
-13.305627822875977
-29.78935432434082
-37.249359130859375
-27.614177703857422
-17.729766845703125
-24.28162956237793
-32.08552551269531
-13.364896774291992
-36.28547286987305
-20.263277053833008
-28.133852005004883
-16.21702003479004
-22.562665939331055
-12.597692489624023
-37.69648742675781
-23.312480926513672
-17.90399169921875
-28.988149642944336
-12.801389694213867
-38.99184036254883
-17.867950439453125
-12.487565040588379
-33.396419525146484
-27.31488037109375
-12.078542709350586
-31.316246032714844
-20.449867248535156
-17.598337173461914
-32.96036911010742
-11.7955961227417
-33.96598815917969
-25.65790557861328
-14.983644485473633
-33.17807388305664
-11.623580932617188
-21.7148380279541
-14.990309715270996
-12.331884384155273
-15.458351135253906
-12.546737670898438
-28.728702545166016
27.65737533569336
-37.151180267333984
-11.200693130493164
-22.461631774902344
-35.74955749511719
-11.036398887634277
-16.36722755432129
-33.906429290771484
-38.65802001953125
-12.283595085144043
-20.41094970703125
-20.55156135559082
-12.524991035461426
-23.979623794555664
-25.64836883544922
-20.275983810424805
-29.74822235107422
-12.56832218170166
-16.651695251464844
-25.82950210571289
-34.12825012207031
-30.232736587524414
-13.945653915405273
-15.153301239013672
-25.27620506286621
-32.09718704223633
-29.605844497680664
-13.14366626739502
-15.295133590698242
-24.867984771728516
-34.249961853027344
-29.43463134765625
-13.135510444641113
-13.50512981414795
-24.778581619262695
-12.132396697998047
-17.028654098510742
-24.529897689819336
-30.39341163635254
-12.316887855529785
-16.08452606201172
-24.09231185913086
-27.04869270324707
-29.285600662231445
-12.570393562316895
-13.907400131225586
-26.07533836364746
-27.484031677246094
-12.696338653564453
-14.943591117858887
-25.0747127532959
-23.226272583007813
-28.90518569946289
-13.718563079833984
-14.190075874328613
-25.567974090576172
-23.15044403076172
-27.583030700683594
-12.364787101745605
-17.310935974121094
-25.002338409423828
-23.131893157958984
-27.835641860961914
-12.715070724487305
-15.777741432189941
-24.193740844726563
-23.549331665039063
-27.931838989257813
-12.928603172302246
-14.499693870544434
-24.074901580810547
-25.538543701171875
-27.625999450683594
-13.433761596679688
-25.869810104370117
-15.66313362121582
-26.056079864501953
-22.242416381835938
-28.88963508605957
-12.788430213928223
-29.936973571777344
-15.899354934692383
-26.340654373168945
-28.206764221191406
-23.904733657836914
-27.61819076538086
-12.943378448486328
-25.909704208374023
-32.63958740234375
-13.884242057800293
-24.025798797607422
-23.529272079467773
-28.38378143310547
-12.984063148498535
-35.161800384521484
-16.26251983642578
-25.317106246948242
-23.451862335205078
-28.378828048706055
-12.778669357299805
-27.781661987304688
-15.775546073913574
-25.343900680541992
-35.33610153198242
-24.305173873901367
-27.18213653564453
-12.859321594238281
-27.867700576782227
-15.787765502929688
-25.113924026489258
-33.858890533447266
-23.008636474609375
-28.405967712402344
-12.62411880493164
-34.845916748046875
-16.14091682434082
-36.022098541259766
-25.31839370727539
-22.822221755981445
-28.332332611083984
-13.027731895446777
-32.20378494262695
-12.940064430236816
-25.273319244384766
-22.908538818359375
-28.51176643371582
-13.621078491210938
-34.07081985473633
-12.485929489135742
-25.08551025390625
-23.215633392333984
-28.503398895263672
-13.284747123718262
-37.61787033081055
-14.102285385131836
-25.150672912597656
-24.765283584594727
-28.570497512817383
-12.85977554321289
-30.14563751220703
-13.153336524963379
-25.279176712036133
-33.40156555175781
-25.765615463256836
-25.570295333862305
-28.68728256225586
-11.903183937072754
-29.807449340820313
-12.729020118713379
-25.87950325012207
32.958953857421875
-30.419443130493164
-23.815189361572266
-27.462678909301758
-13.334120750427246
-31.51763153076172
-12.563105583190918
-25.21162223815918
-33.04701232910156
-27.421306610107422
-23.67643928527832
-13.221780776977539
-12.922099113464355
-24.95636558532715
-38.47426223754883
-12.79182243347168
-37.799346923828125
-13.256551742553711
-24.964820861816406
-21.073055267333984
-13.49875259399414
-13.28626823425293
-25.636157989501953
-23.86493492126465
-12.694450378417969
-12.798371315002441
-25.407636642456055
-12.537993431091309
-13.408746719360352
-21.898130416870117
-25.555227279663086
-13.17010498046875
-12.618582725524902
-22.651744842529297
-25.322284698486328
-31.875099182128906
-12.861421585083008
-15.218160629272461
-23.456371307373047
-25.924253463745117
-12.587067604064941
-15.544262886047363
-20.359909057617188
-25.970788955688477
-32.499961853027344
-11.325050354003906
-15.930943489074707
-17.233963012695313
-25.54473304748535
-22.4145450592041
-12.703665733337402
-15.286089897155762
-16.646610260009766
-25.84465980529785
-35.47648239135742
-12.735777854919434
-15.272953033447266
-27.663423538208008
-37.42711639404297
-12.728707313537598
-13.62993335723877
-37.29074478149414
31.031160354614258
-25.865758895874023
-19.7053165435791
-26.272661209106445
-12.318111419677734
-14.293856620788574
-20.770751953125
-29.317079544067383
-17.80478286743164
-26.460756301879883
-13.12254524230957
-13.674271583557129
-26.715593338012695
-36.684043884277344
-18.673675537109375
-26.34154510498047
-12.781941413879395
-12.886527061462402
-27.519380569458008
-25.88923454284668
-35.4754638671875
-23.78013038635254
31.461200714111328
-18.31646156311035
-12.898853302001953
-14.579237937927246
-27.499448776245117
-25.911691665649414
-33.756710052490234
-19.622894287109375
-11.610284805297852
-13.292510986328125
-33.56929397583008
-19.15299415588379
-13.89720344543457
-13.024691581726074
41.769508361816406
33.06084442138672
19.14377212524414
-19.947219848632813
43.45207595825195
-13.108336448669434
-12.898575782775879
-19.331039428710938
-23.993528366088867
-11.978968620300293
-13.284151077270508
-18.36094093322754
-34.99358367919922
31.180660247802734
-29.61385726928711
-12.458902359008789
-13.867237091064453
-25.685819625854492
-12.502213478088379
-13.845885276794434
-31.160720825195313
-31.74802017211914
-31.058815002441406
-12.514410018920898
-14.744842529296875
-21.577016830444336
-28.058534622192383
-13.243250846862793
-14.69657039642334
-24.35077476501465
-13.08307933807373
-13.414986610412598
-28.276708602905273
-29.10205078125
-13.27144718170166
-13.680341720581055
46.052452087402344
-26.804624557495117
-13.330949783325195
-14.088044166564941
-27.630674362182617
-27.693639755249023
-13.087801933288574
-14.731810569763184
-28.403396606445313
-24.004976272583008
-12.973593711853027
-14.504438400268555
27.62854766845703
-24.190637588500977
-23.23766326904297
-13.038087844848633
-14.893937110900879
-26.948610305786133
-13.127290725708008
-14.133550643920898
-26.917232513427734
-12.272509574890137
-13.85138988494873
-26.591785430908203
-13.607791900634766
-14.586034774780273
-27.142045974731445
-12.851670265197754
-14.618022918701172
-26.726200103759766
-12.844080924987793
-14.306584358215332
-13.55302906036377
-14.87942123413086
-21.24677085876465
-22.433866500854492
-12.786053657531738
-13.702261924743652
-24.22919273376465
-12.878291130065918
-14.835579872131348
-25.98587417602539
-34.08775329589844
-12.977433204650879
-14.87944507598877
-21.120115280151367
-27.169057846069336
-35.3100471496582
-11.7748441696167
-13.261778831481934
35.0453987121582
-20.285629272460938
-24.370712280273438
-32.05956268310547
-11.681038856506348
-14.219401359558105
-19.489927291870117
42.64427947998047
-31.591012954711914
-33.23207092285156
-11.527255058288574
-13.360904693603516
-21.096973419189453
-34.3087158203125
-33.544410705566406
-12.460265159606934
-14.189923286437988
-23.22281265258789
-33.792789459228516
-31.337066650390625
-32.70645523071289
-12.773262023925781
-13.526440620422363
-25.55967140197754
-30.967805862426758
-32.63111877441406
-13.033753395080566
-14.709035873413086
35.87925720214844
-17.49189567565918
41.48479461669922
-32.8892822265625
-13.037005424499512
-14.743497848510742
-24.186296463012695
-29.255048751831055
-11.267836570739746
-13.572014808654785
-20.52349853515625
-37.57386016845703
-21.066133499145508
-12.495927810668945
-14.874990463256836
-24.54507064819336
-34.680938720703125
-24.309127807617188
-13.537323951721191
-14.177184104919434
-29.560266494750977
-26.97593116760254
-17.34380531311035
-12.706073760986328
-14.23252010345459
27.495100021362305
-23.7182559967041
-18.969221115112305
-12.030509948730469
-14.148341178894043
26.937744140625
-23.892139434814453
-21.518564224243164
-12.914810180664063
-14.575912475585938
30.29385757446289
-22.42481231689453
-12.400882720947266
-13.507107734680176
-22.15455436706543
-12.72411060333252
-12.888029098510742
-12.897122383117676
-14.182699203491211
38.662715911865234
-32.34796905517578
-17.30634307861328
-12.443593978881836
-14.22564697265625
-26.273496627807617
-19.534317016601563
-12.89471435546875
-14.650640487670898
-27.576650619506836
-12.298713684082031
-13.653093338012695
-36.639564514160156
-26.288284301757813
-22.6901798248291
-12.306561470031738
-14.231966018676758
-28.202289581298828
-23.018781661987305
-12.748523712158203
-14.690908432006836
-27.8032283782959
-12.801302909851074
-14.675251960754395
-29.518918991088867
-30.407405853271484
-12.525294303894043
-14.651070594787598
42.02468490600586
-27.940866470336914
-12.899532318115234
-14.351990699768066
-32.149261474609375
-28.351863861083984
-12.512053489685059
-13.651497840881348
-23.280656814575195
-25.807218551635742
-32.16164016723633
-12.623716354370117
-14.735318183898926
-32.70439147949219
-24.114990234375
-25.986347198486328
-12.818260192871094
-14.876606941223145
-25.738147735595703
-24.25666618347168
-12.745399475097656
-14.694389343261719
45.31127166748047
-26.481779098510742
-28.963237762451172
-12.819937705993652
-14.721113204956055
-26.68600082397461
-28.03778839111328
-26.499929428100586
-12.910468101501465
-15.105324745178223
-27.37089729309082
31.728092193603516
-13.15747356414795
-15.030418395996094
-25.34463882446289
-13.004438400268555
-14.887206077575684
-23.087053298950195
-32.19005584716797
-19.102031707763672
-12.987205505371094
-14.68686294555664
39.367305755615234
-20.447437286376953
25.656850814819336
-12.665931701660156
-14.436132431030273
-20.45962142944336
21.451740264892578
-13.237669944763184
-15.025845527648926
26.649065017700195
-19.73969268798828
-12.48967170715332
-14.790458679199219
20.45050621032715
-20.522491455078125
26.697965621948242
-31.878969192504883
-12.676809310913086
-14.513019561767578
20.80961799621582
24.90188217163086
-18.980558395385742
23.94693374633789
-12.733511924743652
-14.746711730957031
20.965272903442383
-18.505125045776367
24.03744125366211
-12.663602828979492
-14.534405708312988
22.999177932739258
-35.83446502685547
32.859619140625
-18.382099151611328
-13.049825668334961
-14.834684371948242
20.965816497802734
29.754987716674805
-17.923473358154297
-13.098779678344727
-14.939574241638184
19.783451080322266
31.404064178466797
-31.00244140625
-18.755964279174805
-30.090177536010742
-12.813923835754395
-14.607467651367188
15.880891799926758
-17.709304809570313
-30.715843200683594
28.95073127746582
-12.96359634399414
-15.156023025512695
-19.36179542541504
13.783699035644531
-17.848020553588867
-12.662626266479492
-14.633479118347168
-20.35208511352539
15.590746879577637
-19.292665481567383
-13.130966186523438
-15.127981185913086
-21.08238410949707
14.757221221923828
-20.140941619873047
-19.554513931274414
-28.448583602905273
-13.388368606567383
-15.290766716003418
-31.225894927978516
31.822702407836914
-21.087738037109375
-31.373567581176758
-12.811047554016113
-14.86634349822998
31.566198348999023
-21.449377059936523
-13.354212760925293
-15.488566398620605
-25.511507034301758
-28.892858505249023
-13.709044456481934
-15.444475173950195
-21.579681396484375
14.686210632324219
-25.961994171142578
-32.93988037109375
-13.028556823730469
-14.919669151306152
-22.05669593811035
17.227079391479492
-31.4494686126709
-16.50305938720703
-12.625694274902344
-14.985039710998535
-25.5150203704834
14.27397346496582
-24.1214599609375
-26.622407913208008
-14.971626281738281
-13.270030975341797
-15.408835411071777
15.851754188537598
-19.55971336364746
-26.16705322265625
-14.883562088012695
-12.474786758422852
-14.640380859375
-16.11301040649414
-20.29088020324707
-26.07735252380371
-14.539186477661133
-12.27588176727295
-14.11180305480957
-27.191953659057617
24.4663028717041
-19.799724578857422
-15.841821670532227
-30.27461051940918
-12.904908180236816
-14.357605934143066
15.58013916015625
-18.84980010986328
-21.506046295166016
-20.981292724609375
-16.846086502075195
-12.425976753234863
-14.566807746887207
-18.762460708618164
-16.213171005249023
-13.263474464416504
-15.235143661499023
17.47686004638672
-21.906509399414063
-34.7546272277832
-17.38878059387207
-13.285503387451172
-15.455472946166992
-23.264902114868164
22.1269588470459
-20.67275619506836
-33.3776741027832
-13.597877502441406
-12.332715034484863
-14.196014404296875
-18.754871368408203
26.43073272705078
-26.786325454711914
-13.034344673156738
-14.351720809936523
-17.658252716064453
23.64436912536621
-26.946924209594727
-32.76453399658203
-12.879716873168945
-14.439156532287598
21.242834091186523
-26.811325073242188
-20.901866912841797
-13.210151672363281
-14.674456596374512
22.440343856811523
-25.799407958984375
-18.42081642150879
-13.09650707244873
-15.023773193359375
22.140687942504883
-24.544218063354492
-32.38909912109375
-18.540739059448242
-12.806828498840332
-14.43838882446289
-30.143075942993164
24.946552276611328
-21.83247184753418
-29.947067260742188
-12.429093360900879
-14.508368492126465
24.165687561035156
-19.67894744873047
-30.235382080078125
-12.595151901245117
-13.37375259399414
-32.11690139770508
-20.099645614624023
-12.64918041229248
-14.640494346618652
-20.563400268554688
-32.13722610473633
-16.373743057250977
-12.721918106079102
-13.834467887878418
25.84886360168457
-21.128652572631836
-29.3494930267334
-14.553667068481445
-12.185686111450195
-14.034698486328125
27.566030502319336
-18.785560607910156
-29.73233985900879
-22.974735260009766
-12.535026550292969
-14.949122428894043
25.288911819458008
-22.49808120727539
-31.84361457824707
-12.453561782836914
-14.190445899963379
29.265703201293945
-21.08995246887207
-31.84137535095215
-28.302335739135742
-12.096206665039063
-14.204568862915039
28.457616806030273
-26.567087173461914
-31.80921745300293
-27.73594093322754
-11.73913860321045
-13.466680526733398
-25.03441619873047
-31.307044982910156
-12.053587913513184
-14.39377498626709
-32.41334915161133
-11.608804702758789
-13.692721366882324
-32.60881423950195
-29.322425842285156
-11.914334297180176
-13.827978134155273
-31.79665184020996
-22.381731033325195
-24.04901885986328
-11.387286186218262
-13.574027061462402
-24.68521499633789
-24.70002555847168
-13.323893547058105
-14.8141508102417
-32.58730697631836
-25.912338256835938
-13.148454666137695
-14.796521186828613
27.451200485229492
-29.02112579345703
-12.746548652648926
-13.993424415588379
-20.403953552246094
-28.916101455688477
-25.554153442382813
-12.66240119934082
-14.10774040222168
-27.042221069335938
-12.330881118774414
-13.164322853088379
-36.78624725341797
-26.24488639831543
-13.140037536621094
-14.398735046386719
-24.11805534362793
-26.10767364501953
-12.744699478149414
-14.733915328979492
-25.71149253845215
-30.938074111938477
-11.594066619873047
-12.67052936553955
-31.391010284423828
-34.1060791015625
-11.898258209228516
-12.896327018737793
35.762794494628906
-31.291643142700195
-30.94335174560547
-13.018166542053223
-12.646027565002441
22.80788803100586
-37.26191329956055
-30.75318717956543
-32.13394546508789
-12.814878463745117
-13.264101028442383
-34.905094146728516
-33.35670471191406
-12.668754577636719
-15.144540786743164
-29.881807327270508
-34.12416458129883
-12.849455833435059
-13.590086936950684
-36.594879150390625
-32.666046142578125
-13.257777214050293
-14.954307556152344
-31.194068908691406
-33.44497299194336
-12.689756393432617
-14.040448188781738
-24.701175689697266
-28.971813201904297
-12.836721420288086
-15.079753875732422
-33.62080764770508
-22.971343994140625
-12.87271785736084
-15.034590721130371
-32.40990447998047
-26.454927444458008
-27.653106689453125
-26.906240463256836
-35.3252067565918
-13.08466911315918
-14.81447696685791
25.31044578552246
-23.893760681152344
-34.394248962402344
-12.619375228881836
-13.23802375793457
-24.524145126342773
-26.2969913482666
-13.132120132446289
-14.241294860839844
-24.621532440185547
-12.787839889526367
-14.420249938964844
-23.027904510498047
-29.137113571166992
-13.167838096618652
-14.35462760925293
-23.36161994934082
-26.859813690185547
-28.951446533203125
-12.87553596496582
-14.381794929504395
-12.708062171936035
-13.884458541870117
-12.195575714111328
-12.899805068969727
-27.597105026245117
-27.152198791503906
-13.286980628967285
-25.84294319152832
-14.338953018188477
42.368865966796875
-24.87912368774414
-12.926660537719727
-24.432016372680664
-13.951631546020508
40.262657165527344
-12.924330711364746
-26.683359146118164
-14.088457107543945
-13.398886680603027
-12.605753898620605
-22.348051071166992
-13.49328899383545
-14.661813735961914
-13.163078308105469
-22.011192321777344
-14.145401000976563
22.275022506713867
-26.400142669677734
-13.839534759521484
-31.99348258972168
-13.440654754638672
-22.502208709716797
-14.354575157165527
22.021343231201172
-34.223594665527344
-15.15368366241455
-28.485469818115234
-13.295723915100098
-23.051837921142578
-14.092510223388672
28.52153205871582
-35.422481536865234
-15.018994331359863
-13.404739379882813
-23.400209426879883
-14.221765518188477
22.47972297668457
-26.73838996887207
-33.5845947265625
-13.357259750366211
-12.293342590332031
-23.229623794555664
-13.635246276855469
24.697179794311523
-27.22901725769043
-24.613895416259766
-36.11458969116211
-11.5853853225708
-23.36670684814453
-12.890707015991211
-26.25655746459961
-21.509408950805664
-12.830820083618164
-22.273488998413086
-14.516000747680664
-34.77696990966797
24.40043830871582
-26.233667373657227
-12.441080093383789
-22.53314208984375
-14.625222206115723
19.531190872192383
-32.24225616455078
-12.660280227661133
-22.556480407714844
-13.633663177490234
-28.27243423461914
-24.803646087646484
-22.64168357849121
-12.934335708618164
-22.934513092041016
-14.507857322692871
-29.208297729492188
-25.14455795288086
-24.901836395263672
-13.261160850524902
-22.48824119567871
-14.853516578674316
27.32147979736328
-35.45680236816406
-12.555375099182129
-22.109636306762695
-14.142903327941895
-28.048805236816406
-12.581008911132813
-23.038421630859375
-14.308109283447266
-28.41037940979004
-13.027504920959473
-23.786256790161133
-14.63280200958252
-19.866172790527344
-33.11339569091797
-27.9822998046875
-12.380961418151855
-22.582889556884766
-13.920751571655273
-27.367237091064453
-27.265666961669922
-12.610657691955566
-22.17555809020996
-13.649959564208984
33.99580383300781
-11.83743953704834
-22.351205825805664
-14.416004180908203
-12.678534507751465
-22.326045989990234
-14.745034217834473
-29.111446380615234
-12.556568145751953
-23.499652862548828
-14.163177490234375
-26.20279884338379
-29.906694412231445
-30.308324813842773
-13.167075157165527
-22.745405197143555
-14.51608943939209
-25.578283309936523
-12.482327461242676
-20.866376876831055
-22.342315673828125
-14.11474895477295
-25.65692710876465
-12.472155570983887
-20.88137435913086
-14.251350402832031
-26.023845672607422
-12.40351676940918
-24.986417770385742
-22.625503540039063
-14.039534568786621
-25.59349250793457
-26.24720001220703
-12.91252326965332
-21.806272506713867
-21.622825622558594
-14.117058753967285
-25.790481567382813
-24.699878692626953
-13.227330207824707
-24.104402542114258
-22.41545295715332
-15.14346981048584
-26.40343475341797
-22.632871627807617
-22.823253631591797
-12.695976257324219
-22.30168914794922
-14.232680320739746
-26.120359420776367
-20.8851375579834
-12.359124183654785
-21.99651527404785
-13.473270416259766
-23.429889678955078
-23.364044189453125
-12.549877166748047
-23.095149993896484
-14.443219184875488
-12.626943588256836
-23.21006202697754
-15.018976211547852
-18.547283172607422
-12.471038818359375
-23.55259895324707
-14.350625038146973
34.76258087158203
-11.266901969909668
-27.143611907958984
-21.11234474182129
-14.112993240356445
-18.814502716064453
-12.533968925476074
-21.703351974487305
-14.631404876708984
-26.4813175201416
-32.52312088012695
-12.737544059753418
-23.812664031982422
-14.502426147460938
-18.86435890197754
-12.103408813476563
-24.617366790771484
-22.632192611694336
-14.335673332214355
-20.266454696655273
-11.969232559204102
-25.927532196044922
-21.80556869506836
-13.90573787689209
-36.252601623535156
-11.372036933898926
-26.456283569335938
-21.783645629882813
-13.902316093444824
-21.82337760925293
-31.579511642456055
-11.96239948272705
-27.527484893798828
-22.86418342590332
-13.863783836364746
-11.824005126953125
-25.016565322875977
-23.18738555908203
-14.457582473754883
-11.369782447814941
-24.523202896118164
-24.3714599609375
-14.331877708435059
-32.55641555786133
-11.697674751281738
-21.991636276245117
-23.483154296875
-14.433453559875488
-32.94580078125
-11.50285530090332
-22.76548194885254
-26.245506286621094
-13.24856948852539
-30.240114212036133
-11.424665451049805
-13.534417152404785
-21.742517471313477
25.077177047729492
-12.500692367553711
-21.226430892944336
-14.562737464904785
-26.61275291442871
-30.29392433166504
-34.77687454223633
-12.0680570602417
-25.396121978759766
-14.453070640563965
-28.397165298461914
-12.586365699768066
-21.05344581604004
-14.272563934326172
-34.64944076538086
-12.676228523254395
-15.0267915725708
-21.9786376953125
-12.137298583984375
-15.803792953491211
-14.714984893798828
-35.758514404296875
-20.9920597076416
-12.293158531188965
-14.54190731048584
-14.207119941711426
-24.260852813720703
-11.545758247375488
-12.80762767791748
-14.40127944946289
41.47269821166992
-21.110179901123047
-22.515085220336914
-11.897137641906738
-12.106355667114258
-13.50951099395752
-25.035327911376953
-25.137704849243164
-11.189600944519043
-12.712656021118164
-13.58614730834961
-11.99423885345459
-12.873379707336426
-14.201910972595215
-23.055707931518555
-11.771787643432617
-11.79507827758789
-14.264961242675781
-23.785415649414063
-35.01311492919922
-11.620108604431152
-11.948840141296387
-14.066957473754883
-26.700252532958984
-31.1898193359375
-12.5089111328125
-12.494464874267578
-15.783689498901367
-23.944534301757813
-30.462833404541016
37.78998565673828
-12.617438316345215
-12.116357803344727
-14.227561950683594
-23.077056884765625
-32.78116226196289
-11.141748428344727
-12.567338943481445
-13.159249305725098
-24.443662643432617
-11.66218376159668
-13.878084182739258
-12.442885398864746
-22.385440826416016
-11.618205070495605
-14.124805450439453
-13.615641593933105
-23.172191619873047
-36.91079330444336
-12.093653678894043
-14.673405647277832
-13.775057792663574
-26.039894104003906
36.30149459838867
-11.799878120422363
-14.031839370727539
-12.577317237854004
-25.275169372558594
-22.676950454711914
-11.467277526855469
-12.607539176940918
-12.264531135559082
-22.795129776000977
31.599525451660156
-12.757823944091797
-15.479877471923828
31.577224731445313
-13.160441398620605
-11.762455940246582
-15.051215171813965
29.498607635498047
34.271141052246094
-12.202692031860352
-29.280494689941406
-19.81850814819336
33.35810470581055
-21.963729858398438
-11.708669662475586
-13.260381698608398
27.364269256591797
32.29069900512695
-12.111898422241211
-21.124860763549805
-20.414451599121094
-22.523202896118164
-11.937993049621582
-14.542656898498535
28.094709396362305
-12.522689819335938
-28.53272247314453
-25.750146865844727
-21.82377052307129
-11.83804702758789
-14.006608963012695
19.982633590698242
38.48714065551758
-12.251745223999023
-27.14404296875
-28.102108001708984
-18.72771644592285
-12.009368896484375
-12.956649780273438
20.905088424682617
39.13661193847656
-13.988984107971191
-28.065044403076172
-25.645963668823242
-19.883949279785156
-12.164175987243652
-13.61796760559082
21.984651565551758
-13.3167142868042
-24.804834365844727
-26.454259872436523
-19.686996459960938
-11.698578834533691
-12.52278995513916
21.21074104309082
-14.215008735656738
-25.083608627319336
-26.93219757080078
-34.271217346191406
-20.072816848754883
-12.564440727233887
-12.871941566467285
27.85752296447754
36.32695388793945
-13.533354759216309
-27.49962043762207
-19.74319839477539
-12.114930152893066
-12.619583129882813
-14.592045783996582
-37.310821533203125
-11.474344253540039
-12.651751518249512
-13.573546409606934
-26.34273910522461
-33.757503509521484
-19.4376277923584
-11.277863502502441
-12.714349746704102
25.541736602783203
-13.84459114074707
-22.759788513183594
-11.783724784851074
-12.123805046081543
21.36492919921875
-13.2326078414917
-26.375213623046875
-12.638981819152832
-13.355873107910156
22.61526870727539
-13.89372730255127
-25.118581771850586
-21.761756896972656
-36.09016799926758
-20.660259246826172
-11.942410469055176
-12.160652160644531
24.491104125976563
-14.053793907165527
-23.104068756103516
-32.820858001708984
-21.36867904663086
-12.145791053771973
-13.565536499023438
24.3132266998291
-14.328922271728516
-11.54128646850586
-12.542754173278809
24.627716064453125
-14.03139877319336
-33.335323333740234
-23.149036407470703
-32.41559982299805
-24.9814510345459
-12.098126411437988
-12.210078239440918
27.103662490844727
-14.182661056518555
-12.463250160217285
-14.109070777893066
24.113454818725586
-14.670381546020508
-15.790823936462402
-26.54344367980957
-12.283283233642578
-15.802042007446289
18.09486198425293
-14.927027702331543
-17.848419189453125
-12.400525093078613
-20.146509170532227
20.071683883666992
-14.205757141113281
-20.342363357543945
-35.18730163574219
-11.851404190063477
23.118820190429688
-12.363914489746094
-11.760918617248535
-19.692441940307617
20.397809982299805
-12.752245903015137
-11.796098709106445
-21.794506072998047
20.667844772338867
-13.808260917663574
-25.360166549682617
-23.831392288208008
-11.600646018981934
23.792827606201172
-13.9197359085083
-22.843385696411133
-11.13724136352539
21.823835372924805
-13.351353645324707
39.53539276123047
-19.062963485717773
-24.32667350769043
-11.193548202514648
-20.187557220458984
22.7423038482666
-14.362960815429688
41.110782623291016
-39.655174255371094
-31.48100471496582
-18.612558364868164
-26.310333251953125
-11.727607727050781
23.99221420288086
-14.154994010925293
-38.147239685058594
-17.92481231689453
-11.839227676391602
18.121376037597656
-13.953139305114746
-18.18079376220703
-21.04741668701172
-11.497970581054688
-17.145610809326172
19.957746505737305
-13.286506652832031
-18.690410614013672
-22.011817932128906
-11.790970802307129
-17.15729331970215
19.53335189819336
-14.280417442321777
-18.7050724029541
-24.835460662841797
-11.53641414642334
17.57684898376465
-13.549027442932129
-18.281583786010742
-12.059627532958984
18.737869262695313
-14.467042922973633
-19.665264129638672
30.656064987182617
19.83242416381836
-11.578513145446777
17.375015258789063
-14.406572341918945
-18.057018280029297
19.591806411743164
-11.84069538116455
19.944461822509766
-13.638907432556152
-17.327974319458008
19.447429656982422
-11.192042350769043
21.982553482055664
-13.30039119720459
-17.977676391601563
-11.431583404541016
24.353885650634766
-14.216867446899414
-18.105613708496094
-24.413528442382813
27.82628631591797
-12.192992210388184
21.60702896118164
-13.6994047164917
-23.209623336791992
-11.10479736328125
24.712432861328125
-13.914496421813965
-17.161561965942383
-11.714077949523926
23.164358139038086
-29.880298614501953
-13.049729347229004
31.34963035583496
-18.21445655822754
-26.284082412719727
-12.280481338500977
23.985267639160156
-27.54707908630371
-15.235013961791992
30.916587829589844
-18.452150344848633
-23.070714950561523
-12.05986499786377
21.005373001098633
-30.69955062866211
-14.651771545410156
29.857114791870117
-20.27143669128418
-27.701351165771484
-11.41788101196289
23.267133712768555
-27.711660385131836
-14.317366600036621
31.786930084228516
-17.619293212890625
-25.958911895751953
36.687835693359375
-11.152138710021973
24.337608337402344
-28.637109756469727
-13.60143756866455
28.330175399780273
-18.275087356567383
-26.92593002319336
38.39242172241211
-24.782882690429688
-11.489704132080078
23.008312225341797
-27.20741844177246
-14.33659553527832
-17.159685134887695
-23.38751983642578
-24.42538070678711
-10.644590377807617
22.57083511352539
-30.991594314575195
-12.957674026489258
36.05350112915039
-17.364582061767578
-25.599655151367188
-12.594637870788574
24.170061111450195
-30.066200256347656
-14.416472434997559
-17.4351863861084
27.44738006591797
-11.447919845581055
22.115135192871094
-30.09958267211914
-12.899523735046387
-31.80637550354004
-18.34404182434082
29.60735511779785
-10.64429759979248
23.944604873657227
-34.226036071777344
-13.858861923217773
-31.61812973022461
-22.429624557495117
27.49910545349121
-10.920076370239258
23.867231369018555
-14.041589736938477
-25.803556442260742
-10.794593811035156
18.120182037353516
-12.783231735229492
-10.552063941955566
27.25034523010254
19.472402572631836
-13.796146392822266
-26.23560905456543
-22.191953659057617
-10.931888580322266
25.414642333984375
20.857175827026367
-13.732322692871094
-22.695093154907227
-26.171499252319336
-24.626190185546875
-11.508711814880371
28.803512573242188
16.54958152770996
-14.359265327453613
-10.91389274597168
27.011919021606445
16.5291748046875
-13.289143562316895
-25.813488006591797
-23.97835922241211
-11.24927806854248
15.432402610778809
-41.496952056884766
-13.439062118530273
-25.818607330322266
28.731895446777344
-12.023807525634766
19.611713409423828
-36.38206481933594
-14.528122901916504
-26.419870376586914
-26.680240631103516
-11.39723014831543
22.503280639648438
-33.643951416015625
-14.089345932006836
-24.028362274169922
-10.827520370483398
23.522960662841797
-34.883506774902344
-13.12101936340332
-27.201805114746094
-33.52866744995117
-34.43543243408203
-11.937193870544434
19.796398162841797
-34.12425994873047
-14.630817413330078
-11.322221755981445
21.224206924438477
-35.02090072631836
-13.534079551696777
-11.248056411743164
31.868606567382813
20.694995880126953
-33.475860595703125
-14.202814102172852
-19.834142684936523
-10.133350372314453
19.90020179748535
-33.071964263916016
-13.652320861816406
-25.290178298950195
-12.908703804016113
20.252235412597656
-31.807279586791992
-14.825029373168945
29.005414962768555
-21.911113739013672
-11.857891082763672
19.34511375427246
-29.930051803588867
-14.529800415039063
30.5142765045166
-20.546550750732422
-12.784326553344727
19.457185745239258
-33.18862533569336
-14.706045150756836
-20.52227783203125
-12.957403182983398
15.877832412719727
-38.144840240478516
-14.736802101135254
-24.774900436401367
-12.625462532043457
19.874183654785156
-33.6578254699707
-14.50706672668457
-26.301851272583008
-11.885236740112305
22.026325225830078
-37.065643310546875
-14.23637866973877
-21.055438995361328
-25.474380493164063
-12.267303466796875
22.593673706054688
-36.475013732910156
-14.645010948181152
-18.791954040527344
-11.93664836883545
23.62130355834961
-36.596221923828125
-15.034072875976563
-27.563934326171875
31.019479751586914
-19.542022705078125
-11.377963066101074
23.230825424194336
-35.352413177490234
-14.44092082977295
-28.465576171875
-16.499319076538086
-11.088671684265137
23.966907501220703
-34.6229133605957
-14.243059158325195
-17.685009002685547
-39.692081451416016
-11.632800102233887
21.32723617553711
-37.79170227050781
-14.686285972595215
-11.00875473022461
25.110458374023438
-13.754520416259766
-27.970787048339844
-28.150379180908203
-13.409078598022461
-40.08985137939453
-15.612319946289063
-24.310253143310547
-24.494081497192383
-12.930412292480469
24.908464431762695
-14.78127384185791
-36.63978576660156
-21.340259552001953
-12.613792419433594
23.938785552978516
-14.44904899597168
-22.46186065673828
28.36229705810547
-12.298395156860352
23.39723014831543
-29.29889678955078
-14.828532218933105
-31.31842041015625
-12.227551460266113
21.087574005126953
-29.545852661132813
-14.340124130249023
-23.735824584960938
-12.040045738220215
21.7965087890625
-31.189594268798828
-14.243427276611328
-22.082286834716797
-12.87946891784668
22.204524993896484
-15.201738357543945
36.84294509887695
-24.194828033447266
-20.341983795166016
-12.354205131530762
26.142189025878906
-13.812145233154297
-30.145328521728516
-24.962081909179688
-15.75422191619873
-13.021651268005371
23.423625946044922
-14.791908264160156
-22.86905288696289
-13.073646545410156
23.145362854003906
-14.910840034484863
-23.263973236083984
-27.609573364257813
-12.292001724243164
20.690160751342773
-15.146987915039063
-26.233152389526367
-16.2220401763916
-12.544020652770996
20.413576126098633
-14.411412239074707
-34.707584381103516
-26.958263397216797
-11.439019203186035
20.509708404541016
-12.806997299194336
-25.654151916503906
-15.864797592163086
-10.51469612121582
22.851707458496094
-13.847439765930176
-28.936328887939453
-16.353967666625977
-11.452047348022461
-14.156649589538574
-34.36391067504883
-26.77411460876465
-15.619599342346191
35.53707504272461
32.34627914428711
-11.070408821105957
-13.422262191772461
-32.610721588134766
-27.782358169555664
31.35927963256836
-11.952202796936035
26.0085506439209
-14.56137752532959
-24.477344512939453
-16.118762969970703
30.045190811157227
-11.586390495300293
26.050731658935547
-13.575596809387207
-28.062255859375
-17.23287010192871
36.65776443481445
-13.297297477722168
26.494916915893555
-14.166790008544922
-20.312347412109375
-28.89063262939453
-28.392536163330078
-12.899693489074707
29.936140060424805
-14.87525749206543
-32.377174377441406
-20.748851776123047
-13.737420082092285
28.7800350189209
-15.500998497009277
-19.050159454345703
-32.60502624511719
-32.30147933959961
-13.437639236450195
-12.505800247192383
-33.9168701171875
-14.401509284973145
25.47334098815918
-15.199291229248047
-33.808502197265625
-34.718536376953125
-14.155393600463867
21.82654571533203
-14.064620018005371
-32.70928192138672
-21.528244018554688
-34.64278793334961
-14.342405319213867
26.715404510498047
-13.823485374450684
-33.058345794677734
-14.15911865234375
-16.98967742919922
-18.57459831237793
-27.58195686340332
-14.211540222167969
17.971454620361328
-16.5882625579834
-32.08027648925781
-14.178651809692383
23.936267852783203
-20.834482192993164
-33.101654052734375
-30.14035987854004
-14.212303161621094
22.774099349975586
-18.64962387084961
-35.506065368652344
25.783716201782227
-30.051572799682617
37.106143951416016
-14.054641723632813
21.58226203918457
-15.279154777526855
-27.389394760131836
-14.210952758789063
22.760501861572266
-14.552328109741211
-22.88916778564453
-26.413597106933594
-14.281746864318848
23.427352905273438
-13.736178398132324
-23.87435531616211
-26.91600227355957
-14.055829048156738
23.215106964111328
-12.476542472839355
-33.757781982421875
27.11786651611328
-25.477970123291016
-14.042128562927246
29.43766212463379
-13.728776931762695
-32.00331497192383
35.71973419189453
-15.022021293640137
-13.58654499053955
-28.417556762695313
-39.87420654296875
-20.097888946533203
34.16327667236328
-14.669602394104004
-13.236416816711426
-27.22422981262207
-24.514419555664063
-14.902774810791016
-14.906889915466309
-21.6578311920166
-21.20013427734375
31.081661224365234
27.56605339050293
-17.116039276123047
-14.191510200500488
-14.479668617248535
-33.08201217651367
-21.341354370117188
27.686674118041992
20.85614013671875
-14.63533878326416
-13.265380859375
30.8365421295166
-23.580659866333008
29.801584243774414
22.514829635620117
-14.101996421813965
-15.323691368103027
-33.3255500793457
-34.48866271972656
30.104084014892578
-20.471054077148438
22.95191192626953
-14.735738754272461
-15.69969654083252
-33.25665283203125
32.401512145996094
-20.848995208740234
-14.181965827941895
-15.358297348022461
-21.413156509399414
36.372501373291016
-14.546865463256836
-16.825590133666992
-20.197866439819336
-21.53048324584961
-14.979963302612305
-20.577627182006836
-30.002140045166016
-20.883020401000977
-17.174968719482422
-14.49030590057373
-21.532615661621094
-29.61090087890625
-30.749378204345703
-19.698253631591797
-14.804642677307129
-19.407127380371094
-31.88715934753418
-20.053367614746094
-14.788647651672363
-30.72882652282715
-20.168092727661133
-23.77409553527832
40.4828987121582
-14.490601539611816
-15.765201568603516
-20.93208885192871
-14.531176567077637
23.669979095458984
-19.83544921875
-14.290192604064941
21.756145477294922
-18.49458122253418
-17.78585433959961
-14.243721961975098
-25.243959426879883
-23.81087303161621
23.67401885986328
-13.312313079833984
-18.28146743774414
-14.683445930480957
-24.873170852661133
28.85236167907715
-21.31015968322754
-20.412734985351563
-14.537590026855469
-26.356407165527344
-17.89541244506836
-19.39444923400879
-14.47993278503418
-24.490135192871094
-20.036333084106445
-14.68316650390625
-25.245275497436523
-17.202287673950195
-38.3776741027832
-14.65896987915039
-25.429561614990234
-19.423091888427734
-26.16924285888672
-14.4879789352417
-26.56591033935547
-32.27778244018555
-20.066730499267578
-15.039233207702637
-25.36005973815918
-19.985437393188477
-14.382351875305176
-25.6782169342041
-20.232345581054688
-14.534575462341309
-26.008344650268555
-17.743600845336914
-20.374948501586914
-14.6383695602417
-25.651113510131836
-20.015474319458008
-20.000534057617188
-14.394649505615234
-25.754640579223633
-19.063737869262695
-14.305326461791992
-25.377723693847656
-15.688929557800293
-19.00710678100586
-14.665085792541504
-26.122276306152344
-30.295114517211914
-25.03129005432129
-14.388667106628418
-24.766529083251953
-28.322294235229492
-15.83212661743164
-27.461933135986328
-15.352483749389648
-28.146196365356445
-14.78213882446289
36.88434600830078
-25.750179290771484
-14.121776580810547
35.6353874206543
-30.558712005615234
-14.773193359375
37.55305862426758
-20.918447494506836
-21.60143280029297
-14.367051124572754
36.31781005859375
-37.42915725708008
-19.975433349609375
-14.397870063781738
-30.30731773376465
-18.35488510131836
-23.55019187927246
-35.74642562866211
-20.189006805419922
-14.842569351196289
-30.570735931396484
-20.706544876098633
-14.182674407958984
-17.049800872802734
-19.982295989990234
-14.504324913024902
-29.05693244934082
-15.00650405883789
-31.123117446899414
-26.648040771484375
-34.347293853759766
-25.016603469848633
-14.41089153289795
-30.199556350708008
-37.05350875854492
-22.279293060302734
-27.79882049560547
-14.395465850830078
-33.66374969482422
-26.279224395751953
-31.039459228515625
-21.002656936645508
-24.351343154907227
-13.981919288635254
-34.25703430175781
-33.41761779785156
-13.965787887573242
-22.257232666015625
-26.52689552307129
-13.808382987976074
-15.701099395751953
-22.304000854492188
-17.7290096282959
-14.293974876403809
-15.525946617126465
-25.95671272277832
-14.237798690795898
-28.20468521118164
-15.355329513549805
-21.99251937866211
-14.454146385192871
-33.483089447021484
-32.224090576171875
-13.592976570129395
-18.744462966918945
-13.849325180053711
-30.356136322021484
-15.835118293762207
-25.243499755859375
-14.519315719604492
-36.00248718261719
-20.206239700317383
-14.624673843383789
-26.599830627441406
-14.191542625427246
-14.430475234985352
-40.340003967285156
-13.72143840789795
-39.074588775634766
-37.54827117919922
-14.38800048828125
-35.683815002441406
-28.682510375976563
-14.2705659866333
-26.0320987701416
-24.28221893310547
-14.487496376037598
-29.470924377441406
-24.081802368164063
-14.36811351776123
-24.441715240478516
-23.890777587890625
-27.716773986816406
-14.595002174377441
-23.09463882446289
-29.008991241455078
-14.564827919006348
-24.266639709472656
-30.127483367919922
-14.533490180969238
-25.516427993774414
-28.12454605102539
-14.551551818847656
-27.964502334594727
-18.980390548706055
-27.55875015258789
-14.407716751098633
41.12246322631836
-29.80524444580078
-28.948152542114258
-14.471367835998535
-16.503414154052734
43.3072395324707
-32.86427688598633
-14.474562644958496
-31.61293601989746
-18.215909957885742
-14.252768516540527
-28.043888092041016
-14.150701522827148
-32.547340393066406
-14.505491256713867
-33.2873420715332
-13.878979682922363
-32.05557632446289
-14.328625679016113
-16.579179763793945
-14.610880851745605
-32.11376953125
-37.42005920410156
-15.321565628051758
-14.334362030029297
-14.306195259094238
-23.306440353393555
-14.077723503112793
-20.503923416137695
-15.06955623626709
29.340551376342773
-23.158620834350586
-19.827117919921875
-14.60998821258545
-14.552709579467773
-29.11907958984375
-21.76629638671875
-14.5938720703125
-27.63543701171875
-21.131908416748047
-38.697509765625
-14.81472110748291
-32.7061767578125
-23.56574249267578
-14.20319652557373
-24.621875762939453
-30.48895835876465
-24.90559959411621
-14.582719802856445
-27.106855392456055
-14.88523006439209
-25.555538177490234
-22.761192321777344
-14.216273307800293
-23.945688247680664
-28.296611785888672
-39.249725341796875
-14.165568351745605
-14.607162475585938
-23.97410774230957
-14.220052719116211
-14.37043285369873
-14.451467514038086
-14.965789794921875
-32.9497184753418
-14.49284553527832
-15.641242980957031
-14.22396183013916
-35.33694076538086
-34.396358489990234
-14.509780883789063
-19.243141174316406
-37.4476432800293
-13.868391036987305
-25.960285186767578
-23.925596237182617
-32.72773361206055
-14.618036270141602
28.021623611450195
-23.540752410888672
-14.504020690917969
-20.139490127563477
-14.447674751281738
-19.547025680541992
-14.516517639160156
-19.172069549560547
-14.5684175491333
-21.459007263183594
-24.33623504638672
-14.111696243286133
36.2339973449707
19.385391235351563
-28.886472702026367
-27.826274871826172
-24.57008171081543
-14.339807510375977
23.297853469848633
-24.0454044342041
-25.354541778564453
-14.255921363830566
30.966827392578125
28.774625778198242
-24.61663818359375
-26.328664779663086
-14.355669021606445
22.95341682434082
-25.541505813598633
-24.96306037902832
-14.417872428894043
26.369760513305664
23.836820602416992
-20.247028350830078
-24.4556827545166
-14.033276557922363
28.397987365722656
18.672142028808594
-19.964927673339844
36.41952133178711
-14.070629119873047
29.10505485534668
23.218599319458008
-17.55153465270996
-14.879271507263184
-14.116150856018066
21.742290496826172
-20.073633193969727
-14.951972961425781
-14.623486518859863
-19.704139709472656
-19.175491333007813
32.50405502319336
-14.17664909362793
26.781675338745117
-17.307647705078125
-34.288997650146484
31.877660751342773
-13.798578262329102
-24.81325912475586
-14.00440502166748
-14.04969596862793
-37.43635559082031
-14.742731094360352
31.98138427734375
-27.290760040283203
-14.280187606811523
32.866416931152344
-15.373177528381348
-27.6564884185791
-36.76611328125
-14.084576606750488
-26.59393882751465
-14.25757122039795
28.560129165649414
34.11235046386719
24.0599422454834
-14.6469144821167
-20.748737335205078
-14.946767807006836
-33.706764221191406
-20.52678680419922
-13.998512268066406
31.40557098388672
-19.409883499145508
-36.556060791015625
-22.907840728759766
-14.656230926513672
-17.471500396728516
-24.837142944335938
-14.258365631103516
34.98666000366211
25.004837036132813
-20.537689208984375
-14.482515335083008
-11.398351669311523
-20.431718826293945
-14.030160903930664
-29.47844696044922
-18.06968116760254
-23.778648376464844
-13.828449249267578
41.78512954711914
-12.801998138427734
-25.812355041503906
-14.211851119995117
-14.929094314575195
-22.65159797668457
-19.403778076171875
-23.33838653564453
-14.049694061279297
-19.358016967773438
-20.066486358642578
-14.525843620300293
-18.885967254638672
-14.285242080688477
-30.381969451904297
-15.026771545410156
-32.37166213989258
-14.239364624023438
-27.137601852416992
-14.075165748596191
-29.567054748535156
-13.605890274047852
-32.34083557128906
-27.84012794494629
-30.434337615966797
-13.027212142944336
-31.954381942749023
-13.221085548400879
-21.00924301147461
-30.037687301635742
-12.748316764831543
-17.842012405395508
-20.20988655090332
-13.148883819580078
-17.776634216308594
-22.350364685058594
-13.56249713897705
-18.28139877319336
-23.92809295654297
-13.550622940063477
-19.155271530151367
-25.2757511138916
-12.972110748291016
21.27471351623535
-13.188192367553711
18.692514419555664
-29.27529525756836
-13.667789459228516
14.261101722717285
-12.936748504638672
-12.211756706237793
15.101439476013184
-13.199363708496094
-27.35725212097168
-13.21275806427002
-13.472880363464355
-13.386749267578125
31.871875762939453
-12.768912315368652
33.264225006103516
-32.76226806640625
32.267723083496094
-13.23168659210205
33.167640686035156
-15.313282012939453
-29.377147674560547
-13.670625686645508
-13.199326515197754
-13.251996040344238
17.38960075378418
35.44068145751953
37.8978157043457
-12.834403991699219
-12.770641326904297
16.458812713623047
29.949190139770508
-13.46445369720459
16.16650390625
33.603450775146484
-32.93925094604492
-13.155925750732422
18.86855125427246
-33.05153274536133
-16.04543685913086
-11.556212425231934
16.42780303955078
-31.971677780151367
-15.550915718078613
-32.18693923950195
-13.87015438079834
19.406658172607422
-31.892499923706055
-17.95720672607422
-24.4307861328125
-13.457501411437988
18.676973342895508
-20.68795394897461
-26.092432022094727
-28.095308303833008
22.592483520507813
-12.228155136108398
18.739364624023438
-24.675506591796875
-21.22100257873535
-25.943912506103516
-12.786775588989258
18.684104919433594
-16.096145629882813
40.36157989501953
-25.413135528564453
-12.607454299926758
18.430206298828125
23.428987503051758
-17.09243392944336
-20.273834228515625
-30.82232666015625
-12.67677116394043
17.076065063476563
-16.445287704467773
-19.8144474029541
25.085235595703125
-11.574736595153809
16.851173400878906
-15.894842147827148
-22.827320098876953
26.55889129638672
-12.778287887573242
15.613299369812012
-36.57914352416992
-16.309696197509766
-19.31095314025879
26.49333381652832
-12.629474639892578
26.04365348815918
-25.264328002929688
-15.744951248168945
-19.574321746826172
28.460996627807617
-11.954696655273438
22.674358367919922
-22.136560440063477
-22.40469741821289
-13.168871879577637
23.380531311035156
-21.862430572509766
-22.36993980407715
38.763099670410156
-12.486968040466309
-23.921751022338867
-33.50782775878906
-27.887004852294922
30.331504821777344
-12.861432075500488
-22.72788429260254
-32.21418762207031
-26.581396102905273
-25.633323669433594
31.353700637817383
-12.381569862365723
-26.87270736694336
-21.25417709350586
-12.381584167480469
25.872909545898438
-25.49484634399414
27.51131820678711
-33.429542541503906
-22.0677433013916
-19.95953369140625
-10.272194862365723
26.140779495239258
-18.601781845092773
-20.42015838623047
-12.379790306091309
24.703697204589844
-17.38376235961914
-19.77614974975586
-12.320352554321289
30.461200714111328
-18.21772003173828
-19.970544815063477
-24.113862991333008
-12.516624450683594
-19.322072982788086
-22.34705352783203
-24.8538818359375
-12.607376098632813
-26.866369247436523
-22.125625610351563
-21.54033851623535
-12.60894775390625
-30.32394790649414
-34.933753967285156
-19.771583557128906
-20.405683517456055
-28.0104923248291
-22.319442749023438
-12.730896949768066
-26.362733840942383
-26.384281158447266
-21.71748161315918
-13.3798246383667
-27.1597843170166
-24.567270278930664
-21.913415908813477
-12.724979400634766
-21.639892578125
-27.83966827392578
-22.65791893005371
-23.05608367919922
-12.032976150512695
-32.742496490478516
-28.50505256652832
-21.9705867767334
-22.783193588256836
-13.209148406982422
-32.101844787597656
-21.750579833984375
-28.185216903686523
-25.359020233154297
-12.827705383300781
31.30707550048828
-33.61393737792969
-22.584505081176758
-23.269792556762695
-32.657920837402344
-14.280829429626465
-27.13538360595703
-22.531076431274414
-25.932004928588867
-22.052099227905273
-13.397072792053223
-26.41421127319336
-27.343990325927734
-22.639638900756836
-21.947986602783203
-12.956436157226563
-29.538009643554688
-28.563493728637695
-22.479557037353516
-21.506502151489258
-14.113883018493652
-31.093019485473633
-31.019577026367188
-27.72773551940918
-22.88429069519043
-21.56586456298828
-13.478608131408691
-32.647003173828125
-25.68843650817871
-23.36167335510254
31.116727828979492
-29.052814483642578
-13.41727352142334
-31.650819778442383
-25.31819725036621
-29.85411834716797
29.012853622436523
-21.150815963745117
-13.284178733825684
-14.27650260925293
-25.642974853515625
27.36686897277832
34.22681427001953
-23.5296573638916
-13.436307907104492
28.26881217956543
-26.55759048461914
-13.182344436645508
27.32878303527832
-23.131776809692383
-13.073232650756836
-32.34653091430664
-23.861064910888672
-13.163433074951172
-31.816179275512695
30.471923828125
-32.398033142089844
-22.824398040771484
-13.533835411071777
-33.53413772583008
-30.58846664428711
-23.326169967651367
-11.241144180297852
-33.45591735839844
-24.67051124572754
30.21353530883789
37.59214401245117
-25.690629959106445
-10.757281303405762
-24.734638214111328
40.31924057006836
-21.600072860717773
-10.69002628326416
-24.981571197509766
-22.0054988861084
-12.348186492919922
-24.492551803588867
-23.668540954589844
-12.662134170532227
-27.74040985107422
-25.21982765197754
-18.10100746154785
-36.10270309448242
-12.608552932739258
-29.902305603027344
-26.35368537902832
-22.367374420166016
-12.85916805267334
-32.66758346557617
-22.46316146850586
-12.61596393585205
-34.53480911254883
-21.008350372314453
-13.216200828552246
-31.910682678222656
-27.941442489624023
-22.48583221435547
-13.091604232788086
-29.869483947753906
-37.05070877075195
-23.60565757751465
-12.692239761352539
-33.53193664550781
29.971466064453125
-11.887310028076172
-30.204139709472656
32.27008819580078
-26.002521514892578
-25.645090103149414
33.17527770996094
-25.461145401000977
-10.624344825744629
-30.42742156982422
32.15715408325195
-27.34518051147461
-22.4907169342041
-12.492924690246582
-29.366676330566406
31.491945266723633
30.740995407104492
-24.341272354125977
-12.980137825012207
-30.044702529907227
34.16086196899414
-22.96142578125
-12.353128433227539
-32.244911193847656
-24.05614471435547
-33.92997360229492
-22.371782302856445
-12.835314750671387
-31.796829223632813
36.82114791870117
-20.8001708984375
-28.14141082763672
43.81907653808594
-22.214006423950195
-11.933614730834961
-28.066543579101563
36.397361755371094
-31.36661148071289
-26.39352798461914
-22.108781814575195
-10.320169448852539
-24.675317764282227
-31.17113494873047
-22.38075065612793
-26.1553955078125
-22.207582473754883
33.75468444824219
-9.756803512573242
-26.972984313964844
-31.02159309387207
-22.85208511352539
-12.07846736907959
-27.16047477722168
-35.454307556152344
-25.10358238220215
-23.260906219482422
-11.934747695922852
-25.972549438476563
-37.667667388916016
-27.239137649536133
-22.433229446411133
-11.918002128601074
-26.201244354248047
-20.225006103515625
-26.258888244628906
-27.245433807373047
-21.817302703857422
-10.744956016540527
-29.69925308227539
-20.773818969726563
-33.17721176147461
-32.51808547973633
-22.31345558166504
-11.813727378845215
-29.34814453125
-18.141082763671875
-29.37044906616211
24.285831451416016
-22.949209213256836
-11.455357551574707
-29.25516128540039
38.20235824584961
-38.14579391479492
-18.690305709838867
-29.144712448120117
-23.315095901489258
-9.813302040100098
-29.060195922851563
-37.98874282836914
-15.21426773071289
-26.724153518676758
-22.212766647338867
-11.220478057861328
-26.85763168334961
-26.8843994140625
-34.10328674316406
-28.625892639160156
-20.053945541381836
-11.445611000061035
-32.5449104309082
-38.12298583984375
-26.402568817138672
31.189411163330078
-19.308998107910156
-21.968036651611328
-11.180562973022461
-25.854171752929688
32.1102180480957
-25.042827606201172
-27.7903995513916
33.640533447265625
-32.63379669189453
-21.36033058166504
-10.833895683288574
-26.373502731323242
-18.119741439819336
-23.636327743530273
-11.394732475280762
-25.870920181274414
-31.287588119506836
-30.270423889160156
-32.29927444458008
-22.09836769104004
-11.504313468933105
-26.4322509765625
-19.107786178588867
-34.876220703125
-21.95522689819336
-11.91628646850586
-26.337739944458008
30.741304397583008
-22.055377960205078
-11.787924766540527
-25.25387954711914
29.170846939086914
-21.61210060119629
-10.935139656066895
-24.24159812927246
-18.78093147277832
-29.775171279907227
30.065711975097656
-21.573453903198242
-10.69063663482666
-25.47505760192871
-15.39174747467041
29.334306716918945
-22.265480041503906
28.60886573791504
-11.807794570922852
-23.85710906982422
-11.533291816711426
-29.131261825561523
33.747093200683594
-22.21141815185547
-22.365581512451172
30.196382522583008
-11.64109992980957
-24.45367431640625
-12.52104663848877
-22.204137802124023
-27.784196853637695
-11.34146499633789
-22.663528442382813
-11.416420936584473
-30.381662368774414
-10.876669883728027
-24.32454490661621
-9.738738059997559
-25.237375259399414
-10.833889961242676
-24.65774154663086
32.29048538208008
-9.423467636108398
-27.916088104248047
-12.047361373901367
-24.242521286010742
-10.229032516479492
-11.931979179382324
-24.761903762817383
-11.314093589782715
16.960102081298828
-11.223233222961426
-23.858848571777344
-28.156240463256836
-11.59031867980957
14.077597618103027
-10.181416511535645
-22.936107635498047
-32.51734924316406
-11.501999855041504
-26.014625549316406
-19.706350326538086
-30.163970947265625
-10.824567794799805
-24.960935592651367
-13.815173149108887
-25.19164276123047
25.30885887145996
22.22052001953125
-11.042959213256836
-24.436174392700195
-13.047496795654297
-26.663009643554688
19.2620906829834
-12.531825065612793
-24.334455490112305
-11.189433097839355
-33.564002990722656
-27.23406219482422
29.212331771850586
-22.364788055419922
10.488299369812012
-11.021859169006348
-24.863065719604492
-10.782334327697754
-27.63788414001465
10.220730781555176
-12.165559768676758
-23.451345443725586
-35.57625961303711
-11.948784828186035
-26.935606002807617
10.53260326385498
-11.618796348571777
-23.213077545166016
-14.957498550415039
10.328152656555176
-10.914525985717773
-23.909597396850586
-13.513355255126953
37.15837478637695
-19.715702056884766
14.201695442199707
-11.524360656738281
-24.137388229370117
-23.394927978515625
11.36009693145752
-10.081469535827637
-25.618820190429688
-19.3804931640625
12.59305477142334
-10.70906925201416
-27.080768585205078
-19.171764373779297
-11.636209487915039
-28.243328094482422
-34.732852935791016
-19.27509117126465
-10.105964660644531
-26.96017837524414
-35.88631820678711
-29.41008949279785
-19.570770263671875
14.100005149841309
-12.129329681396484
-24.61380958557129
-31.77760887145996
40.870697021484375
-21.96261978149414
15.933370590209961
-11.41662311553955
-23.158905029296875
-10.952136993408203
-24.32820701599121
-25.15572738647461
-11.067699432373047
-24.427011489868164
-10.976680755615234
-23.77802085876465
-28.04982566833496
-29.71029281616211
32.2628288269043
-10.998763084411621
-23.553882598876953
-11.416818618774414
-23.18923568725586
-30.32493019104004
-21.63400650024414
29.262731552124023
-11.091303825378418
-23.283063888549805
-28.537227630615234
-25.86106300354004
-10.989046096801758
-23.17585563659668
-23.442922592163086
34.54833984375
-11.471409797668457
-23.647319793701172
42.410362243652344
-31.029481887817383
31.52145004272461
-10.944474220275879
-25.08536148071289
-29.220226287841797
-20.561487197875977
-35.253662109375
31.850276947021484
-10.759925842285156
-22.93086051940918
-21.062036514282227
-29.70055389404297
32.39926528930664
-10.580336570739746
-26.214265823364258
-32.052162170410156
-25.690021514892578
30.078636169433594
-10.821779251098633
-24.08228302001953
-23.150800704956055
-36.80998611450195
-25.539199829101563
-28.536651611328125
31.6267032623291
-10.400283813476563
-23.356151580810547
-20.844633102416992
-27.737159729003906
-27.592458724975586
-25.421798706054688
-10.67470932006836
-22.526865005493164
-23.53064727783203
-28.547956466674805
-11.04778003692627
-24.96653175354004
-21.78701400756836
-33.72413635253906
-29.711841583251953
-23.44685935974121
30.77133560180664
-10.857300758361816
-23.957185745239258
-26.619564056396484
-31.016958236694336
-24.860544204711914
-11.25871467590332
-25.05217933654785
-27.036701202392578
-26.01166343688965
-26.177383422851563
-11.336124420166016
-23.538650512695313
-32.03143310546875
-10.017350196838379
-24.76825523376465
-28.58863067626953
-32.88507080078125
-10.45422649383545
-23.816389083862305
-26.738922119140625
-31.20614242553711
-10.607707023620605
-24.366365432739258
-33.20507049560547
-33.617149353027344
-33.192405700683594
-11.063533782958984
-23.470521926879883
-28.859783172607422
-33.66307067871094
-11.108723640441895
-23.957473754882813
-27.35070037841797
-32.9905891418457
-33.627296447753906
-40.524871826171875
-37.21875762939453
-10.88074016571045
-25.155899047851563
-28.048992156982422
-33.8051643371582
-11.542848587036133
-24.002466201782227
-26.15659523010254
-17.55408477783203
-34.33358383178711
-11.179011344909668
-25.88933563232422
-25.677383422851563
-19.28891944885254
-11.014754295349121
-26.613550186157227
-25.89543914794922
-31.99159812927246
-10.526216506958008
-24.506296157836914
-26.468276977539063
-23.49250030517578
-10.435301780700684
-25.207490921020508
-23.776094436645508
26.230518341064453
-34.72591018676758
-30.436819076538086
-23.189250946044922
-11.169065475463867
-24.893310546875
-19.244943618774414
-30.992778778076172
-30.244667053222656
-29.969074249267578
-21.960338592529297
-10.47866439819336
-26.177499771118164
-20.045265197753906
26.02535057067871
-23.05652618408203
-10.750011444091797
-24.41884422302246
-21.29816436767578
24.151582717895508
-30.888193130493164
-24.510753631591797
-10.487180709838867
-24.13172721862793
-21.68860626220703
24.93975830078125
-29.462139129638672
-22.637649536132813
-10.810620307922363
-25.717575073242188
-24.56830596923828
22.12763214111328
-32.48851013183594
-30.170377731323242
-23.003705978393555
-11.537659645080566
-23.099069595336914
-25.079885482788086
19.26076889038086
-10.350929260253906
-23.565879821777344
-20.637248992919922
18.54743766784668
-34.26697540283203
-10.936235427856445
-24.092670440673828
-24.540142059326172
19.837890625
-32.22964859008789
-28.192445755004883
-32.76469802856445
-11.146248817443848
-23.981626510620117
-25.267446517944336
19.112010955810547
-28.08048439025879
-32.47882843017578
-11.41579532623291
-23.950326919555664
-24.58414649963379
19.513099670410156
-34.4970703125
-32.87567138671875
-12.20277214050293
-24.115825653076172
-24.51995277404785
21.026798248291016
-37.382118225097656
-33.744266510009766
43.1371955871582
-10.608663558959961
-24.38698387145996
-22.988704681396484
19.480051040649414
-35.21659469604492
32.378055572509766
-32.84074783325195
-11.577607154846191
-24.351713180541992
-21.968669891357422
19.752504348754883
32.07404708862305
-36.96428298950195
-34.73835754394531
-33.29104995727539
-11.618144035339355
-25.798458099365234
-20.109689712524414
18.16165542602539
-36.090576171875
-32.377601623535156
-10.619156837463379
-24.885616302490234
-20.308834075927734
17.925294876098633
29.935651779174805
-36.727481842041016
19.173259735107422
-10.929193496704102
-26.45207977294922
-21.3292179107666
19.998165130615234
-35.6134147644043
-34.615394592285156
38.41425704956055
-10.671163558959961
-25.48723030090332
-19.787092208862305
19.578060150146484
42.86248016357422
-11.200729370117188
-25.82233238220215
-18.09490966796875
19.843467712402344
30.464174270629883
-31.809568405151367
-10.91320514678955
-27.315214157104492
-32.84941864013672
-20.961467742919922
18.882349014282227
-11.31282901763916
-25.726438522338867
-34.15609359741211
-21.663293838500977
20.213848114013672
32.57026672363281
-37.11540222167969
34.33184814453125
-11.321002006530762
-26.52024269104004
-19.364870071411133
18.656909942626953
-34.34453201293945
-11.565813064575195
-31.549476623535156
-19.39659309387207
19.306598663330078
-10.833464622497559
-31.84537124633789
-33.30527114868164
-19.3144588470459
-24.089284896850586
18.623947143554688
-28.851716995239258
-32.51999282836914
-10.256072998046875
-34.2685661315918
-17.876758575439453
20.588520050048828
31.57256317138672
-30.602436065673828
-11.048108100891113
-47.524559020996094
-21.338699340820313
-29.585519790649414
-10.817411422729492
-20.92775535583496
-12.908492088317871
-35.49036407470703
-30.19621467590332
-18.495426177978516
-12.742304801940918
-31.251256942749023
-18.137699127197266
37.22447204589844
30.655054092407227
-11.733274459838867
-18.841670989990234
-24.464649200439453
-22.49468994140625
33.905147552490234
-11.406415939331055
-19.924381256103516
-23.827383041381836
-27.276399612426758
-12.161741256713867
-29.821470260620117
-18.455211639404297
-45.788936614990234
22.708894729614258
-23.37403678894043
-31.35261344909668
-11.335750579833984
-24.291893005371094
-18.840757369995117
-24.58445167541504
-27.548233032226563
-12.866692543029785
-25.768287658691406
-18.88348960876465
-23.00711441040039
37.17218780517578
-12.528858184814453
-26.28502082824707
-16.56572723388672
-25.141202926635742
-29.068363189697266
37.119239807128906
-12.766974449157715
-31.540050506591797
-18.441537857055664
-26.767532348632813
-41.201663970947266
37.366065979003906
-12.781933784484863
-30.100515365600586
-20.267488479614258
33.43345260620117
-28.290334701538086
-26.991289138793945
37.29719924926758
-12.855000495910645
-20.9700984954834
-28.592931747436523
36.62838363647461
-12.23832893371582
-20.00244903564453
41.2290153503418
-23.072586059570313
38.03121566772461
-12.175777435302734
-20.64732551574707
20.98928451538086
37.62066650390625
-12.58885383605957
-18.68154525756836
-22.067928314208984
22.837467193603516
32.76840591430664
43.19706726074219
-12.627357482910156
26.802988052368164
-19.372737884521484
31.998571395874023
19.443828582763672
-11.896066665649414
25.463741302490234
-21.508068084716797
30.861785888671875
-33.35036849975586
-12.483510971069336
25.261205673217773
-20.98176383972168
35.81764602661133
-32.3433952331543
-12.502245903015137
25.850460052490234
-22.677474975585938
-28.57500648498535
-21.224233627319336
19.186424255371094
-32.79533004760742
-12.528462409973145
23.016998291015625
34.60422134399414
18.432830810546875
-33.427616119384766
-12.167316436767578
25.460365295410156
35.75931930541992
-39.27959060668945
-25.96887969970703
40.28119659423828
20.902570724487305
-20.319477081298828
-12.008805274963379
-31.643144607543945
-28.537742614746094
30.838499069213867
-28.591915130615234
-34.26793670654297
-22.46251678466797
22.36063575744629
-18.289329528808594
-11.863255500793457
-34.4481315612793
-32.61667251586914
29.50465202331543
-41.29899597167969
-35.65449523925781
-19.318016052246094
16.165006637573242
-18.82843780517578
-12.143879890441895
-34.13945007324219
31.303325653076172
-19.029294967651367
19.473806381225586
-18.14336395263672
-10.71976089477539
-34.490806579589844
29.215087890625
-38.35220718383789
-26.978742599487305
-20.160810470581055
23.970685958862305
-18.597734451293945
-12.231132507324219
29.621397018432617
-36.82516860961914
-24.592342376708984
24.035093307495117
-18.03033447265625
-12.647156715393066
26.54808807373047
-31.510955810546875
-28.84488868713379
-21.642044067382813
22.34479522705078
-12.430588722229004
-33.19095230102539
-33.622859954833984
39.05150604248047
23.27507209777832
-12.109929084777832
22.163097381591797
-32.93512725830078
-33.11207580566406
-27.808380126953125
27.7188663482666
-30.14606285095215
-12.643996238708496
-33.827049255371094
-33.168819427490234
31.619707107543945
-32.74560546875
21.529935836791992
-13.510030746459961
-31.803606033325195
23.590755462646484
-21.120851516723633
-13.095795631408691
18.244062423706055
-31.142099380493164
24.078811645507813
-10.993319511413574
18.846221923828125
-31.373737335205078
23.179370880126953
28.109270095825195
-17.433570861816406
-10.921988487243652
20.832168579101563
-27.61564826965332
-38.18132019042969
28.999576568603516
-11.149778366088867
-26.558137893676758
-36.46269989013672
31.48241424560547
-18.316482543945313
-12.771092414855957
20.602724075317383
-33.872615814208984
-36.67660140991211
-33.35848617553711
-34.17082977294922
24.97850227355957
-35.7779541015625
-19.6798038482666
32.724029541015625
-12.774266242980957
19.94568634033203
-33.00807189941406
-29.35719871520996
24.138368606567383
-29.244184494018555
-29.73006820678711
-29.622337341308594
-12.419766426086426
22.168712615966797
-32.60190200805664
-28.277301788330078
-13.190274238586426
28.662006378173828
-31.739173889160156
23.17082977294922
-31.068382263183594
-28.76380157470703
-17.81194305419922
-12.907341957092285
24.226192474365234
-31.818994522094727
28.491140365600586
33.431190490722656
28.171722412109375
-28.65427017211914
-24.317707061767578
-12.808160781860352
22.69822120666504
-26.805570602416992
-20.079601287841797
-12.880128860473633
20.92816925048828
-28.41585350036621
-24.809751510620117
-12.978377342224121
-30.46331214904785
19.508201599121094
-28.523433685302734
33.28201675415039
-24.819820404052734
-12.001827239990234
-30.980440139770508
20.80539321899414
-31.033906936645508
31.339664459228516
-13.283638954162598
-28.356462478637695
20.16057777404785
-26.835731506347656
-13.203062057495117
-26.128278732299805
20.26006507873535
-29.670717239379883
23.945898056030273
-12.91293716430664
-29.631071090698242
19.964820861816406
-27.53738021850586
-28.699201583862305
-12.266098976135254
-28.619260787963867
20.333154678344727
-28.629487991333008
-28.87877082824707
-33.953704833984375
-11.60367488861084
-26.793663024902344
21.968429565429688
-28.403221130371094
-32.43650817871094
-11.580065727233887
-24.563777923583984
21.63886070251465
-30.666749954223633
-30.37727165222168
-12.0951509475708
-27.760257720947266
20.781003952026367
-26.924440383911133
-11.239482879638672
-24.895065307617188
20.814849853515625
-30.620832443237305
38.37626647949219
-32.604637145996094
-22.72850227355957
-11.927399635314941
-25.13349723815918
21.225088119506836
-30.880908966064453
-20.978755950927734
-11.662137985229492
-29.039220809936523
20.86000633239746
-30.207782745361328
-11.613873481750488
-27.642200469970703
20.781944274902344
-31.158464431762695
-11.205734252929688
-27.985088348388672
19.58701515197754
-33.87358474731445
-22.320878982543945
-11.534029960632324
-27.600502014160156
17.40965461730957
-33.21796798706055
-23.91121482849121
-11.539704322814941
-28.099853515625
13.860767364501953
-31.893217086791992
-25.76736831665039
-11.479199409484863
-26.764339447021484
14.878732681274414
-32.49121856689453
-24.234071731567383
-38.27069091796875
-34.84544372558594
-25.944063186645508
-11.897865295410156
-28.64493751525879
15.423942565917969
-31.024694442749023
-22.644575119018555
-38.74891662597656
-36.4109992980957
-11.737871170043945
-30.817502975463867
15.056108474731445
-27.38092613220215
-22.720191955566406
-35.04867935180664
-27.215686798095703
-29.546682357788086
-11.33275318145752
-30.99811553955078
17.482742309570313
-28.861759185791016
-21.836294174194336
-39.57966995239258
-18.75690269470215
-11.40710163116455
-28.490644454956055
16.418474197387695
-28.686920166015625
-21.62917709350586
-29.640066146850586
-12.505311012268066
-31.07430076599121
15.589707374572754
-28.197486877441406
32.92403793334961
-22.811708450317383
-31.093103408813477
-12.868393898010254
-30.926830291748047
17.2237491607666
-28.501178741455078
-23.11554527282715
-29.393157958984375
-11.328313827514648
-30.48629379272461
17.11339569091797
-27.73192596435547
-24.36711311340332
-29.595552444458008
-26.816804885864258
-13.030902862548828
-28.742761611938477
15.396815299987793
-27.993961334228516
-11.304213523864746
-29.923656463623047
17.256977081298828
-28.068655014038086
-20.684431076049805
35.16691589355469
-23.728797912597656
-22.172842025756836
-27.516433715820313
-11.283796310424805
-30.21437644958496
14.764181137084961
-27.4810733795166
-23.94068145751953
-21.517017364501953
-11.870643615722656
-26.592329025268555
-26.858501434326172
-26.127492904663086
-25.54905128479004
-11.895076751708984
-26.994352340698242
-28.46527862548828
26.489273071289063
-11.968687057495117
-28.664541244506836
-27.910383224487305
-25.794235229492188
-17.85770606994629
-11.509313583374023
11.544258117675781
-27.64525032043457
-17.172842025756836
-33.25117492675781
-18.909061431884766
-11.624865531921387
10.525799751281738
-26.51326560974121
-22.372318267822266
-27.149124145507813
-11.45436954498291
-31.00157356262207
9.991710662841797
-28.662797927856445
-22.5877742767334
-31.10531234741211
-11.972805976867676
-31.079172134399414
10.549323081970215
-27.2480411529541
-20.076045989990234
-11.884408950805664
-30.010700225830078
10.504246711730957
-28.457250595092773
34.78184127807617
-22.485227584838867
-12.495542526245117
-26.02105712890625
12.447566032409668
-27.051025390625
-25.935806274414063
-12.822644233703613
-30.097885131835938
-27.172788619995117
-24.395536422729492
-31.38783073425293
-13.142621040344238
-29.504728317260742
15.269145965576172
-26.620445251464844
-27.064767837524414
-13.875940322875977
-27.852245330810547
17.782672882080078
-29.4221248626709
-13.404224395751953
-30.523427963256836
13.134860038757324
-29.63222312927246
-28.72005844116211
-32.07908248901367
-26.07285499572754
-12.454249382019043
-28.886737823486328
14.810346603393555
-26.497440338134766
-33.963470458984375
-12.404361724853516
-29.370037078857422
11.152148246765137
-20.402238845825195
-32.31654739379883
-12.87965202331543
-28.458663940429688
10.758878707885742
-27.226524353027344
-12.697693824768066
10.527002334594727
-29.460838317871094
-24.328258514404297
-12.601827621459961
-31.38240623474121
10.893082618713379
27.353370666503906
-27.204547882080078
-12.40335750579834
-26.746501922607422
9.184334754943848
-37.614715576171875
-10.71811294555664
-27.68782615661621
9.296393394470215
28.8920955657959
-23.415794372558594
-13.26111125946045
-32.538482666015625
9.66242790222168
28.639602661132813
-34.52610778808594
-36.2845344543457
-12.31822681427002
9.64570140838623
29.158370971679688
-29.94370460510254
-33.08661651611328
-13.383064270019531
-30.884546279907227
10.4843111038208
-33.415931701660156
-27.9586181640625
-12.850377082824707
-34.6090202331543
9.56588077545166
-12.200958251953125
-34.11760330200195
9.353370666503906
-33.391761779785156
-11.9599609375
-33.668678283691406
8.883811950683594
-29.1120662689209
-12.646341323852539
8.626508712768555
-12.060626983642578
8.708379745483398
-30.823318481445313
-26.40215492248535
-12.480340003967285
9.30327320098877
-30.868423461914063
-29.60175132751465
-12.536885261535645
9.075748443603516
-12.333121299743652
27.70043182373047
8.905622482299805
-24.390085220336914
-26.128650665283203
-32.78832244873047
-12.49815559387207
29.913909912109375
8.774530410766602
-12.60478687286377
30.137401580810547
9.533905029296875
-26.325918197631836
-12.816183090209961
30.806137084960938
10.557160377502441
-19.60063362121582
-12.619928359985352
27.906070709228516
11.752132415771484
-36.00799560546875
-31.919540405273438
-12.891599655151367
29.287044525146484
10.486381530761719
-33.023780822753906
-36.371456146240234
-20.894771575927734
-12.863831520080566
28.078454971313477
7.926045894622803
-31.07444190979004
41.87040328979492
-25.168149948120117
-12.446527481079102
26.965341567993164
7.6987080574035645
-32.13042068481445
-35.54666519165039
-12.85500431060791
26.66426658630371
7.873112678527832
-24.131866455078125
-12.375997543334961
27.00239372253418
7.195556163787842
-12.15565299987793
28.665573120117188
8.973085403442383
-28.02090072631836
-12.517048835754395
27.26066017150879
13.115513801574707
-29.648059844970703
43.357635498046875
-32.18311309814453
-12.327801704406738
13.713420867919922
-28.583162307739258
-12.443867683410645
28.151338577270508
10.290054321289063
-28.496070861816406
-28.374488830566406
-27.63739013671875
-11.974629402160645
10.311765670776367
-26.875051498413086
-24.888545989990234
-32.20841979980469
-12.52752685546875
28.45499610900879
10.411628723144531
-29.407011032104492
-34.501399993896484
-12.449543952941895
27.2890625
13.034990310668945
-28.906938552856445
39.08185577392578
-12.547822952270508
25.445236206054688
14.553178787231445
-30.83504867553711
-33.58146286010742
-12.984479904174805
24.42698097229004
16.08428955078125
-28.208871841430664
-11.737553596496582
28.73809051513672
13.563239097595215
-30.38918685913086
-31.11445426940918
-11.201314926147461
25.04169273376465
15.153755187988281
-30.285808563232422
-26.97083282470703
-11.42646598815918
27.501386642456055
14.163677215576172
-33.67607498168945
-24.628875732421875
-11.8668212890625
26.1618595123291
15.023123741149902
-30.31732177734375
-30.042909622192383
-26.2766056060791
-12.729036331176758
29.701171875
14.793971061706543
-39.03679275512695
-32.059776306152344
-26.353443145751953
-11.688790321350098
29.14205551147461
15.020331382751465
-18.765186309814453
-25.15028953552246
-27.927261352539063
-27.774009704589844
-12.407779693603516
26.426454544067383
13.691713333129883
-17.763118743896484
28.430036544799805
-27.737154006958008
-26.685791015625
-12.350751876831055
24.737934112548828
13.508844375610352
-18.25746726989746
-27.774517059326172
-27.73357582092285
-12.534817695617676
28.011905670166016
16.927446365356445
-31.873271942138672
-27.16075897216797
-12.57207202911377
26.6258487701416
12.985807418823242
-19.13519859313965
-12.520854949951172
27.719280242919922
15.207488059997559
-23.444290161132813
-12.344949722290039
27.07894515991211
12.586468696594238
-12.674906730651855
28.03798484802246
13.467629432678223
-23.22284507751465
-12.769760131835938
26.952653884887695
14.601588249206543
-30.05927848815918
-20.078378677368164
-31.169845581054688
-12.268318176269531
24.31476402282715
-18.55135154724121
-32.188331604003906
-23.094663619995117
-12.359485626220703
20.209659576416016
-28.255207061767578
-19.034381866455078
-22.05402183532715
-11.199638366699219
20.209861755371094
15.65701961517334
-29.881589889526367
-10.782027244567871
20.895397186279297
-31.872329711914063
-35.925148010253906
-10.449636459350586
15.179957389831543
-16.346771240234375
-32.75852584838867
-11.69246768951416
15.121114730834961
-11.900497436523438
13.433586120605469
-19.70534896850586
-26.620502471923828
-35.995887756347656
-11.425646781921387
16.70325469970703
-28.215179443359375
-21.074832916259766
-39.426029205322266
-11.916834831237793
15.597900390625
-33.2280387878418
30.625497817993164
-37.64073944091797
-11.307682037353516
-12.173721313476563
21.3337345123291
-12.540127754211426
19.835834503173828
-29.238304138183594
-12.360943794250488
19.186086654663086
-20.799442291259766
-12.130361557006836
-44.10221481323242
20.07386016845703
33.21147918701172
-25.187742233276367
-25.604469299316406
-12.272626876831055
-40.986568450927734
34.389713287353516
-20.015380859375
-25.781835556030273
-12.142082214355469
-25.700702667236328
-12.397811889648438
-25.171491622924805
-11.917115211486816
-24.614013671875
-12.34716510772705
-27.178850173950195
-25.12139892578125
-12.395210266113281
36.702877044677734
-12.73645305633545
15.672918319702148
-12.012941360473633
14.288684844970703
28.912506103515625
-12.094494819641113
-40.16425323486328
-12.746312141418457
-11.94920825958252
10.14680290222168
-23.50971794128418
-12.300126075744629
9.407695770263672
-12.858859062194824
9.282554626464844
33.55036926269531
-12.442121505737305
-29.576417922973633
13.057132720947266
-12.529394149780273
-31.128965377807617
15.925004959106445
-24.45884132385254
-11.456833839416504
-29.813289642333984
18.12049102783203
-11.14379596710205
-28.386661529541016
19.76873779296875
-25.757312774658203
-39.426021575927734
-10.792041778564453
-22.90618896484375
21.282791137695313
-29.870372772216797
-11.050884246826172
-21.65562629699707
16.7174015045166
-37.78683853149414
-10.941540718078613
-23.212446212768555
13.882111549377441
-34.54941940307617
-12.19961929321289
-21.534025192260742
19.79866600036621
-12.401865005493164
-26.752840042114258
-12.696303367614746
-27.97930335998535
-12.476162910461426
-25.960607528686523
17.643150329589844
-30.073322296142578
-12.19801139831543
-22.33098602294922
-12.511714935302734
-22.02025032043457
-11.493160247802734
-25.391048431396484
24.132856369018555
-25.33499526977539
28.53448486328125
-12.407674789428711
-19.852027893066406
23.167009353637695
-18.095321655273438
-11.699607849121094
-19.510950088500977
28.325489044189453
-11.16628360748291
-22.095874786376953
28.71248435974121
29.26620101928711
-12.626910209655762
-23.831077575683594
-17.817604064941406
-12.199706077575684
-23.229570388793945
26.986087799072266
31.674213409423828
-12.239442825317383
-24.526077270507813
-12.214933395385742
-11.941044807434082
-11.911328315734863
-26.26316261291504
-11.296407699584961
-27.0799560546875
-10.681221008300781
-26.363815307617188
22.921693801879883
-12.159637451171875
27.95461082458496
-31.883655548095703
-29.481836318969727
21.6268253326416
-11.527286529541016
-32.2656135559082
-11.791126251220703
-29.466856002807617
-12.701302528381348
-37.881568908691406
-28.858705520629883
-26.259305953979492
-37.03483200073242
-12.683035850524902
-39.26325988769531
-24.752347946166992
-12.498897552490234
-38.440982818603516
-24.62599754333496
-12.768841743469238
-37.093406677246094
-12.410150527954102
-28.750751495361328
-12.149842262268066
-12.0501708984375
-23.126916885375977
40.923091888427734
-12.262757301330566
-29.189180374145508
-9.935737609863281
-12.181859016418457
-33.172603607177734
-29.327911376953125
-33.9151611328125
-35.79983139038086
28.249847412109375
-20.197153091430664
-11.168354034423828
-23.26243782043457
-27.89515495300293
-32.65580368041992
-27.884429931640625
-33.21822738647461
40.987430572509766
-21.0216121673584
-11.080491065979004
-20.833473205566406
-35.8453254699707
41.65970230102539
-20.771467208862305
-11.078710556030273
-18.67388916015625
-25.650556564331055
-32.7967414855957
22.589683532714844
-11.02079963684082
-14.202557563781738
22.351165771484375
-20.725210189819336
-11.607133865356445
-15.861103057861328
22.617223739624023
35.52296829223633
-20.46637725830078
-11.149641036987305
-14.49562931060791
-26.24060821533203
26.152666091918945
-22.773536682128906
-11.548590660095215
-14.14906120300293
23.17526626586914
-24.66590118408203
-11.431790351867676
-14.392824172973633
23.30900001525879
18.95919418334961
-11.561123847961426
-17.152069091796875
22.98531723022461
-33.83781814575195
19.14922332763672
-24.72449493408203
-11.622112274169922
-18.058494567871094
23.912004470825195
-33.24858856201172
-34.00630569458008
19.731109619140625
-20.999465942382813
-11.793234825134277
-17.551143646240234
-32.925994873046875
23.553789138793945
-21.684032440185547
-12.933882713317871
-18.623689651489258
39.418678283691406
-19.155412673950195
-12.820455551147461
-17.805831909179688
-23.412519454956055
13.610028266906738
42.13756561279297
24.384424209594727
-19.005516052246094
-12.381695747375488
-20.275894165039063
-29.617374420166016
9.849425315856934
25.562671661376953
-18.937217712402344
-12.222867012023926
-19.32500457763672
-22.886028289794922
17.670297622680664
27.053071975708008
-18.990049362182617
-11.680227279663086
-19.855369567871094
-29.084238052368164
23.767780303955078
-19.136507034301758
-11.691130638122559
-30.18386459350586
-25.858945846557617
-30.02895736694336
-34.17718505859375
18.717309951782227
-19.20570182800293
-11.406020164489746
-33.66522979736328
19.188663482666016
-19.089351654052734
-11.021343231201172
-32.566184997558594
27.62655258178711
19.21784210205078
-19.0491943359375
-11.117410659790039
-32.798519134521484
-27.78135108947754
36.267051696777344
-34.66184616088867
26.719003677368164
22.360393524169922
-18.823633193969727
-11.985981941223145
-32.795654296875
16.74455451965332
17.660863876342773
-18.667842864990234
-11.673384666442871
20.89687728881836
-18.834686279296875
-11.196134567260742
-32.45056915283203
24.30666732788086
-18.799776077270508
-11.632439613342285
-29.4273624420166
10.9700345993042
25.19219970703125
-19.554738998413086
-11.885966300964355
-33.86983871459961
-30.681045532226563
-19.971576690673828
14.633874893188477
25.239948272705078
-19.581470489501953
-11.071440696716309
-30.553186416625977
-32.50700759887695
-20.708261489868164
-34.08882141113281
14.041812896728516
21.96552848815918
-19.209877014160156
-11.532943725585938
-29.478368759155273
-24.655067443847656
23.207050323486328
-19.08269500732422
-10.538545608520508
-30.64429473876953
-39.699005126953125
9.770596504211426
24.053564071655273
-18.78765869140625
-10.777605056762695
-31.30104637145996
-33.11660385131836
-26.97960662841797
10.571860313415527
22.843477249145508
-19.15216827392578
-10.953597068786621
-27.215518951416016
-31.715330123901367
11.113052368164063
22.420639038085938
-19.698789596557617
-11.902495384216309
-27.22633934020996
-29.351770401000977
-31.855981826782227
-23.034215927124023
7.811110019683838
-19.16253662109375
-11.657443046569824
-27.16492462158203
-32.41320037841797
8.215538024902344
38.22031784057617
-19.093521118164063
-11.607030868530273
-28.22750473022461
-25.707956314086914
8.279773712158203
-19.106168746948242
-10.996274948120117
-26.804250717163086
7.1494598388671875
-18.42996597290039
-11.45588493347168
-27.446781158447266
-24.365381240844727
-25.265485763549805
7.032156944274902
-25.578920364379883
-19.04225730895996
-12.720197677612305
-28.13013458251953
9.792074203491211
-19.348125457763672
-12.730030059814453
-27.944486618041992
14.340620994567871
-27.34920883178711
-19.659231185913086
-12.666849136352539
-31.521541595458984
-29.341781616210938
-28.98354148864746
-19.40171241760254
-13.039275169372559
30.30866813659668
26.828325271606445
-19.174604415893555
-12.804361343383789
-26.898929595947266
-19.68207550048828
-12.691411972045898
-23.501985549926758
29.53717613220215
-19.22635269165039
-12.561995506286621
-25.707387924194336
-19.45014762878418
-13.372907638549805
-24.47370147705078
23.7966251373291
-18.969783782958984
-13.156980514526367
-24.416955947875977
24.396596908569336
-18.856388092041016
-12.377669334411621
24.526044845581055
-19.081546783447266
-12.330262184143066
-25.546024322509766
17.615026473999023
-19.468090057373047
-12.99337100982666
14.255400657653809
25.72621726989746
-18.957456588745117
-12.616006851196289
17.20438575744629
23.06289291381836
-19.53127098083496
-12.859234809875488
11.584817886352539
24.053836822509766
-18.706941604614258
-12.773582458496094
-21.31694793701172
14.94884204864502
23.642614364624023
34.65961837768555
-18.79115104675293
-11.859817504882813
-21.0280818939209
17.75363540649414
18.979557037353516
-19.93014144897461
-12.496746063232422
-20.52214241027832
23.362598419189453
18.422218322753906
-18.606121063232422
-12.708284378051758
-21.48905372619629
-27.747453689575195
18.90809440612793
-19.427291870117188
-12.632577896118164
-21.39069366455078
19.10755729675293
33.83692932128906
-19.103878021240234
-12.4933443069458
-22.590049743652344
18.908016204833984
-18.948528289794922
-11.813203811645508
-22.83319091796875
16.51801872253418
-18.763492584228516
-12.714018821716309
33.40838623046875
19.088590621948242
-39.033809661865234
-19.514772415161133
-13.47301959991455
25.537174224853516
19.958127975463867
-19.138051986694336
-12.797141075134277
-19.854290008544922
-13.108972549438477
25.704837799072266
-19.1441650390625
-12.925191879272461
18.039100646972656
12.66596794128418
-19.453670501708984
-12.065044403076172
-29.141096115112305
14.530027389526367
-19.455148696899414
-11.701730728149414
20.494979858398438
-26.364578247070313
17.00335121154785
-19.272830963134766
-11.899924278259277
20.260061264038086
-26.309768676757813
-18.85269546508789
-12.856199264526367
11.098276138305664
-27.836584091186523
-18.951631546020508
-13.118407249450684
12.507064819335938
-19.0373592376709
-12.557538032531738
37.40483856201172
12.334787368774414
-23.481218338012695
-19.11713218688965
-12.641960144042969
-19.511762619018555
-12.924514770507813
-18.99922752380371
-13.070175170898438
-25.759504318237305
-19.219778060913086
-12.964719772338867
-25.784833908081055
-19.112293243408203
-13.111109733581543
-25.741491317749023
24.50640296936035
-24.815813064575195
-19.207443237304688
-12.743514060974121
-25.075029373168945
-23.201183319091797
-19.106706619262695
-12.619006156921387
-26.40253257751465
25.0753116607666
-19.030996322631836
-12.26936149597168
-27.85091781616211
18.07200050354004
-37.26846694946289
-19.739931106567383
-12.639408111572266
17.851713180541992
-32.98213577270508
-19.522340774536133
-12.618094444274902
-33.89891815185547
18.28432846069336
28.45333480834961
-18.388118743896484
-13.010568618774414
-26.184978485107422
23.157804489135742
-32.50426483154297
-19.72412109375
-13.033482551574707
22.04336166381836
27.238000869750977
-19.34527587890625
-12.419862747192383
-21.2586727142334
22.21904945373535
27.31044578552246
-18.839126586914063
-10.651337623596191
-28.502866744995117
26.023550033569336
27.914209365844727
-36.18263626098633
-19.134450912475586
-11.389002799987793
-42.243141174316406
18.45750617980957
28.575349807739258
-19.002399444580078
-10.733078002929688
29.091720581054688
21.776355743408203
-26.192424774169922
-18.644994735717773
-11.015824317932129
32.38573455810547
20.427440643310547
-27.473466873168945
-18.616714477539063
-12.628825187683105
-29.586977005004883
-33.05831527709961
29.29512596130371
34.391319274902344
-18.955448150634766
-12.355369567871094
-23.835243225097656
-31.796039581298828
32.573822021484375
-31.5074462890625
-19.713420867919922
-12.648802757263184
-26.844030380249023
-27.13258934020996
32.31126022338867
-31.58482551574707
-23.561233520507813
-19.01889419555664
-12.84682559967041
-24.20985221862793
-30.086999893188477
-18.931137084960938
-12.165821075439453
-25.891143798828125
-29.051586151123047
-19.5847110748291
-12.707477569580078
-21.743968963623047
-26.32034683227539
-19.100950241088867
-12.9376802444458
-27.792329788208008
-24.771617889404297
-19.206876754760742
-11.459115028381348
-29.14451789855957
-24.722890853881836
25.603973388671875
-19.718305587768555
-12.379873275756836
-24.75663948059082
-24.567405700683594
23.21438217163086
-19.40813636779785
-12.821898460388184
-21.439945220947266
-22.033655166625977
-19.343172073364258
-12.570403099060059
-22.74196434020996
-19.870147705078125
-12.340740203857422
-23.02959442138672
-34.41192626953125
31.57202911376953
-19.291715621948242
-12.35508918762207
-27.813966751098633
-22.996337890625
-36.841888427734375
32.77590560913086
-25.508670806884766
-19.084186553955078
-12.815110206604004
-22.660144805908203
-39.456886291503906
-19.17112159729004
-12.555264472961426
-23.81435203552246
35.516746520996094
-18.91754913330078
-10.849082946777344
-16.446693420410156
-23.635913848876953
-21.221206665039063
-18.664718627929688
-11.166668891906738
-16.543750762939453
-23.50086784362793
-23.223377227783203
-11.398903846740723
-23.839038848876953
-35.69227600097656
-24.482316970825195
-12.129271507263184
-20.591882705688477
-28.209810256958008
-23.088972091674805
-27.262821197509766
-10.814508438110352
-27.4747371673584
-31.13821792602539
-13.840578079223633
-21.984888076782227
-10.928166389465332
-24.77497100830078
-27.127565383911133
-16.72443962097168
-19.671844482421875
-23.5218448638916
-11.13349723815918
-25.42060661315918
-27.92522621154785
-21.906259536743164
-11.261513710021973
-28.81424331665039
-27.465349197387695
-32.932186126708984
-26.81831932067871
-12.70936107635498
-29.410362243652344
38.91650390625
-32.16391372680664
-33.460086822509766
-22.306257247924805
-20.297653198242188
-12.62717056274414
-26.475961685180664
-30.987302780151367
-33.12458801269531
-20.579143524169922
-22.382301330566406
-12.937317848205566
-30.658737182617188
-19.89280128479004
-22.194385528564453
-12.905271530151367
-21.316972732543945
-21.21150016784668
-12.914423942565918
-21.292051315307617
-22.0109806060791
-13.018876075744629
-29.952281951904297
-24.000940322875977
-12.723180770874023
26.18451690673828
-21.509546279907227
-25.321523666381836
-12.860057830810547
-24.217844009399414
-12.893163681030273
-12.056142807006836
-22.986909866333008
-12.306417465209961
-29.62333869934082
-23.315343856811523
-13.034873008728027
-29.834733963012695
28.919313430786133
-23.667190551757813
-12.201255798339844
-25.34041976928711
-24.287546157836914
-12.187735557556152
-26.12419319152832
-26.815893173217773
-12.708988189697266
-22.530778884887695
-12.40545654296875
-15.686501502990723
-24.22178077697754
-12.076967239379883
-26.081764221191406
-28.705759048461914
-12.129884719848633
-25.57588768005371
-21.749588012695313
-12.564370155334473
-21.324277877807617
-24.99224281311035
-22.001060485839844
-12.704224586486816
-23.76919937133789
-12.249992370605469
-24.22220230102539
-12.486671447753906
-19.638526916503906
-23.28612518310547
-12.313215255737305
-17.838438034057617
-27.555463790893555
-22.02894401550293
-11.807363510131836
-30.769634246826172
-21.7486572265625
-19.863601684570313
-30.96786117553711
-12.963621139526367
-19.721790313720703
-26.342300415039063
-12.676570892333984
-32.72988510131836
-39.5711784362793
-21.649045944213867
-24.800880432128906
-12.699568748474121
-36.34880065917969
-22.045669555664063
-26.032794952392578
-12.651769638061523
-19.321531295776367
-29.229700088500977
-13.507606506347656
-19.25421905517578
-12.654955863952637
-37.97608184814453
-19.27983856201172
-12.995041847229004
31.297393798828125
-18.743947982788086
-13.011886596679688
-19.441207885742188
-13.21082878112793
38.698829650878906
-19.194475173950195
-12.259354591369629
41.0497932434082
-25.9798641204834
-19.40067481994629
-13.085688591003418
-26.28249740600586
-19.243913650512695
-12.926017761230469
-19.37853240966797
-11.95368480682373
-19.117374420166016
-27.40988540649414
-11.799644470214844
-19.14507484436035
22.732120513916016
-12.89417839050293
-18.501251220703125
-29.071508407592773
-13.746611595153809
-31.072175979614258
-19.502178192138672
-13.124007225036621
-30.0970458984375
-18.79644775390625
-20.96761131286621
-12.334914207458496
-18.77504539489746
-20.166860580444336
-12.059157371520996
-33.22454071044922
-19.381065368652344
33.24668502807617
-13.496030807495117
-32.34049606323242
-19.384593963623047
-14.214012145996094
-18.757190704345703
-25.97311782836914
-13.656277656555176
26.31077766418457
-19.901721954345703
-24.081544876098633
-13.799860000610352
-30.07301902770996
37.977813720703125
-18.98870277404785
-24.370784759521484
-13.81622314453125
-27.884679794311523
38.170745849609375
-18.947038650512695
-13.97268009185791
-29.109216690063477
-18.89654541015625
-25.958715438842773
-13.777360916137695
33.4877815246582
-18.851295471191406
-25.700969696044922
-13.929296493530273
-18.483558654785156
-14.051752090454102
-19.36686897277832
-13.135213851928711
-25.124818801879883
-15.927190780639648
-19.369421005249023
-13.977005004882813
-22.77118492126465
39.43025207519531
-20.970237731933594
39.16996383666992
-19.34756851196289
-14.04150676727295
-17.6947021484375
35.747859954833984
-19.79115104675293
-19.217365264892578
-13.2828950881958
-19.224443435668945
-14.227139472961426
-18.64545440673828
-22.227893829345703
-19.0159912109375
-13.648965835571289
-21.659101486206055
-24.713132858276367
-18.5836238861084
-13.90554141998291
-22.579504013061523
-19.095691680908203
-14.514755249023438
-22.411420822143555
18.63130760192871
-18.99277687072754
-13.797433853149414
-22.412080764770508
26.379606246948242
-26.237483978271484
-19.119295120239258
-13.946745872497559
-21.166440963745117
27.520278930664063
31.08716583251953
-19.120792388916016
-14.303717613220215
-24.299226760864258
27.828123092651367
-23.59957504272461
-19.426279067993164
-14.062281608581543
-24.884540557861328
27.423908233642578
-23.561275482177734
-19.667919158935547
-13.917981147766113
28.326562881469727
-30.05390167236328
-19.362131118774414
-13.80495834350586
27.30740737915039
-33.42535400390625
-19.213394165039063
-13.426971435546875
27.606061935424805
39.95455551147461
-22.5654239654541
-19.22532081604004
-14.038176536560059
28.100908279418945
32.604305267333984
-19.287538528442383
-13.856413841247559
27.78201675415039
38.57661819458008
-30.129573822021484
-18.9549560546875
-14.219952583312988
27.354381561279297
-38.56636047363281
-16.88985252380371
-19.386699676513672
-14.358192443847656
27.689329147338867
27.226999282836914
-17.342735290527344
-26.174150466918945
-19.61728858947754
-14.050437927246094
29.182931900024414
-19.14056396484375
-13.823694229125977
27.90462875366211
-17.934185028076172
-23.290742874145508
-19.434980392456055
-14.138212203979492
27.384815216064453
-24.22176742553711
-19.223661422729492
-13.910327911376953
28.165193557739258
-24.478038787841797
-29.240821838378906
-19.418380737304688
-14.037174224853516
25.688705444335938
-18.665149688720703
-24.139907836914063
-19.016027450561523
-14.098569869995117
26.833179473876953
-19.03058433532715
-14.653299331665039
-22.61739730834961
26.055015563964844
-24.1545467376709
-19.491188049316406
-14.883112907409668
26.32638168334961
-18.837190628051758
-18.701169967651367
-14.328119277954102
-22.864654541015625
25.182796478271484
-19.63047981262207
-30.533267974853516
-19.202068328857422
-14.238581657409668
-22.31694221496582
24.17313003540039
-27.695539474487305
-19.333498001098633
-13.876038551330566
-22.959936141967773
24.2586612701416
-19.384117126464844
-38.306854248046875
-14.034693717956543
-26.36502456665039
-22.14417839050293
23.87343978881836
-19.516616821289063
-14.32075309753418
-25.8575439453125
-21.954545974731445
24.972450256347656
-18.6474552154541
-14.005535125732422
-26.75444984436035
-21.02004051208496
25.118465423583984
-19.576692581176758
-31.471969604492188
-14.182686805725098
-25.61272430419922
-19.92633628845215
24.34800910949707
-19.5172061920166
-32.021263122558594
-14.191722869873047
-26.949201583862305
-20.179931640625
24.229839324951172
-18.8709659576416
-13.947235107421875
-18.63340950012207
24.811649322509766
-35.89373779296875
-19.314809799194336
-32.0546760559082
-14.406013488769531
-19.028743743896484
25.07440185546875
-18.825366973876953
-14.29965591430664
-20.750925064086914
24.893753051757813
38.40823745727539
-18.969799041748047
-14.405177116394043
-23.12334632873535
25.139705657958984
-30.47028350830078
-18.73455810546875
-14.356979370117188
-20.067718505859375
25.746240615844727
-19.332042694091797
-14.401451110839844
-41.619232177734375
-20.855239868164063
25.569961547851563
-33.941627502441406
-18.81631851196289
-13.747685432434082
-19.972192764282227
25.192790985107422
-34.59184646606445
-21.492267608642578
-13.56808090209961
-23.253482818603516
25.192562103271484
-25.40623664855957
-13.529006004333496
-22.56060028076172
25.577678680419922
-33.370277404785156
-27.838638305664063
-14.016119003295898
-27.324981689453125
24.776966094970703
-34.29961013793945
-19.75113296508789
-13.959700584411621
-30.37784194946289
25.735647201538086
31.689687728881836
-34.37376403808594
-14.127646446228027
25.240095138549805
30.591360092163086
24.227895736694336
-13.507091522216797
42.94595718383789
24.524255752563477
-33.690513610839844
-28.482563018798828
-13.840741157531738
25.211698532104492
-23.651344299316406
-13.935263633728027
25.398771286010742
23.968111038208008
-20.999130249023438
-14.129022598266602
30.531021118164063
-30.175220489501953
25.16680908203125
22.553550720214844
39.48587417602539
32.801910400390625
-33.18426513671875
-13.791969299316406
-28.96055030822754
25.738277435302734
22.370187759399414
-19.435895919799805
-14.211918830871582
-23.97404670715332
-28.753582000732422
25.84298324584961
-23.227622985839844
24.383056640625
33.27019119262695
-27.938207626342773
-13.879975318908691
-28.079618453979492
26.804529190063477
22.941009521484375
-22.272737503051758
-33.73676300048828
-14.19393253326416
-28.86625099182129
-27.275022506713867
24.665380477905273
24.324399948120117
-21.534454345703125
-34.02421951293945
-26.79119873046875
-13.772878646850586
-21.807279586791992
-28.746448516845703
26.30898094177246
-15.551051139831543
-13.583831787109375
-26.247634887695313
-30.598838806152344
25.6165771484375
25.190855026245117
-27.63011932373047
-24.14684295654297
-34.85276794433594
42.55928039550781
-13.449272155761719
-31.085596084594727
25.464399337768555
-34.25191116333008
-13.4901704788208
-35.160953521728516
-32.39739990234375
25.218652725219727
-14.500093460083008
29.894311904907227
-29.089176177978516
-31.88969612121582
-14.148093223571777
30.52626609802246
25.00348663330078
33.655391693115234
16.364299774169922
-14.16892147064209
29.912805557250977
15.104700088500977
-19.057411193847656
40.44147872924805
-14.066678047180176
27.572330474853516
15.11287784576416
-17.223039627075195
-14.343262672424316
28.827932357788086
16.899642944335938
-14.055082321166992
27.323284149169922
26.64205551147461
13.789213180541992
-14.040200233459473
27.664899826049805
34.04076385498047
-13.927590370178223
28.927797317504883
14.713916778564453
-14.021905899047852
-14.377045631408691
28.46902847290039
12.72938346862793
-14.358582496643066
-14.461250305175781
29.36148452758789
14.93109130859375
-17.752138137817383
-14.374103546142578
25.135679244995117
16.020437240600586
-14.51742935180664
14.197213172912598
-12.008810997009277
-14.399264335632324
41.28084182739258
15.149311065673828
-13.92747688293457
-14.210776329040527
-37.63653564453125
15.178498268127441
-12.49847412109375
-14.296297073364258
14.126813888549805
-24.894786834716797
-14.219331741333008
29.805362701416016
13.64204216003418
-15.288142204284668
-14.068578720092773
12.345739364624023
-16.23451042175293
29.83724594116211
-13.949899673461914
-30.463048934936523
10.795055389404297
-13.705445289611816
12.073027610778809
-21.910924911499023
33.1357421875
-14.12855339050293
-28.42784309387207
-14.09106159210205
-13.853233337402344
-27.922510147094727
-14.153450012207031
-34.31891632080078
-32.89558792114258
-13.710893630981445
-28.821456909179688
-14.071084976196289
29.831798553466797
-36.31751251220703
-13.559215545654297
-27.016149520874023
-13.946102142333984
-26.99226188659668
-13.67132568359375
-13.389474868774414
-13.899633407592773
26.86109161376953
-13.87480354309082
-14.283080101013184
-14.639751434326172
-28.135272979736328
24.836668014526367
-14.340014457702637
30.128965377807617
39.72464370727539
-14.110343933105469
30.477336883544922
-14.212053298950195
30.55257797241211
-28.176359176635742
-28.961240768432617
-14.284650802612305
27.840234756469727
-14.423035621643066
29.27265167236328
-14.40201473236084
30.16813087463379
-14.366924285888672
28.866262435913086
-13.908013343811035
-23.557987213134766
-30.419837951660156
-14.784725189208984
28.75756072998047
-24.858501434326172
-14.180667877197266
25.770919799804688
-32.52255630493164
-14.490052223205566
26.41983985900879
33.497154235839844
-25.023624420166016
-14.279562950134277
27.280488967895508
-14.139609336853027
32.01625442504883
-14.471861839294434
-14.00471305847168
-14.11823844909668
-14.754127502441406
-27.078414916992188
-38.15294647216797
-24.568145751953125
-14.22280216217041
24.64670753479004
-14.330260276794434
-36.365318298339844
16.841827392578125
-14.531904220581055
-24.982179641723633
-14.119630813598633
26.425067901611328
-14.840794563293457
38.82699203491211
-23.17428970336914
21.269207000732422
-14.335028648376465
39.848365783691406
-33.64531707763672
-22.57809829711914
24.602684020996094
-14.027338981628418
-26.124120712280273
-32.535369873046875
-24.239416122436523
26.102649688720703
-14.074958801269531
-19.6243896484375
-13.675833702087402
-35.416954040527344
-19.227262496948242
-14.634160041809082
35.27842330932617
-19.08601188659668
32.565895080566406
-13.469955444335938
33.028446197509766
-18.97786521911621
34.5579948425293
-14.33660888671875
36.64643859863281
-19.486263275146484
-14.264152526855469
-24.44359588623047
-19.091421127319336
-14.381300926208496
29.226219177246094
-46.02635955810547
-19.497011184692383
-33.09608459472656
-14.42785358428955
30.154773712158203
-19.161605834960938
-14.358903884887695
32.925315856933594
-35.40713119506836
-18.7287540435791
-14.385250091552734
28.914180755615234
-19.057687759399414
-13.606369018554688
-19.74894142150879
-14.113496780395508
29.090892791748047
-19.209043502807617
-13.93752670288086
-19.459239959716797
33.71607971191406
-14.322564125061035
-19.255035400390625
-14.173009872436523
-19.454683303833008
-13.469233512878418
-19.522520065307617
-13.828326225280762
33.00668716430664
-19.262351989746094
-12.974527359008789
31.85171127319336
-19.245746612548828
-26.808931350708008
28.848966598510742
-13.315961837768555
-29.493555068969727
31.225452423095703
-19.264362335205078
-39.57427978515625
-12.268568992614746
30.410429000854492
-19.21681022644043
33.43138885498047
-12.904495239257813
-25.129182815551758
-19.33662986755371
-29.223588943481445
-13.404027938842773
-23.944305419921875
-19.19114112854004
-30.384014129638672
-13.07813549041748
32.333518981933594
-19.123315811157227
-27.953664779663086
-29.88479995727539
-11.913330078125
30.041662216186523
-19.6772518157959
-26.762741088867188
-28.209238052368164
-12.056507110595703
-19.640270233154297
-27.215085983276367
-28.14034652709961
-12.417346000671387
29.299470901489258
-19.007339477539063
-29.795080184936523
-30.425111770629883
-12.983891487121582
-19.08792495727539
-26.15198516845703
-30.702655792236328
-12.863387107849121
-19.040250778198242
37.52595138549805
-27.925363540649414
-12.688651084899902
30.127031326293945
-19.440919876098633
-12.031647682189941
-19.531747817993164
-12.486769676208496
25.94613265991211
-37.19755935668945
-18.93569564819336
-20.720399856567383
-12.509783744812012
30.14095687866211
-33.71049880981445
-19.201311111450195
-26.15089225769043
-26.89493179321289
-35.617618560791016
-12.734536170959473
26.428373336791992
-19.323318481445313
-27.797733306884766
-12.457805633544922
29.773174285888672
-19.418304443359375
-12.728097915649414
-19.522945404052734
20.551515579223633
-28.893152236938477
-12.773507118225098
-19.120805740356445
24.199811935424805
-33.04544448852539
-28.29909324645996
-13.085432052612305
22.93230438232422
-17.98081398010254
19.405960083007813
-31.066017150878906
-13.38676643371582
-34.38144302368164
25.52898406982422
-38.133384704589844
-19.192724227905273
-27.60835838317871
18.818702697753906
-23.840925216674805
-12.982569694519043
-19.388324737548828
18.53521728515625
-28.85054588317871
-12.864259719848633
-19.706369400024414
19.03263282775879
-13.209259986877441
-26.67168426513672
-19.24917984008789
17.52693748474121
-13.01393985748291
-19.767433166503906
15.364851951599121
29.074039459228516
-12.602323532104492
-25.06182098388672
-18.99237060546875
20.67178726196289
28.60931396484375
-13.470946311950684
-26.90385627746582
-19.23668098449707
20.492229461669922
26.33391761779785
-14.617586135864258
-39.946495056152344
-19.142324447631836
23.373214721679688
26.422853469848633
-14.376014709472656
-18.062219619750977
27.151002883911133
-14.140826225280762
-18.791404724121094
42.69057083129883
25.221702575683594
-13.976428031921387
-19.235441207885742
-13.989811897277832
22.667448043823242
-28.35984992980957
-19.216930389404297
21.428434371948242
-14.692083358764648
-30.92304801940918
-19.057846069335938
-23.24204444885254
20.819175720214844
-13.625554084777832
39.9962272644043
-19.591951370239258
20.902511596679688
-13.90450382232666
-19.473342895507813
17.569326400756836
-13.706256866455078
-35.750267028808594
-19.461849212646484
-14.088004112243652
-19.265853881835938
-30.87689781188965
27.46358871459961
-13.762077331542969
-32.35445785522461
-19.245330810546875
-40.02298355102539
35.032379150390625
-14.192912101745605
-34.88069534301758
-19.070741653442383
-18.835695266723633
31.047327041625977
-13.35888385772705
-33.92520523071289
-19.710853576660156
-19.19109535217285
-22.714651107788086
31.406904220581055
-14.00959587097168
-35.376731872558594
-19.191619873046875
34.2859001159668
-14.21119499206543
-35.15597915649414
-20.560871124267578
-18.907764434814453
-13.954216957092285
-31.50254249572754
-23.718599319458008
-19.046184539794922
-13.865716934204102
-19.079998016357422
-13.942331314086914
-35.667236328125
-19.28880500793457
-14.086689949035645
-32.59321594238281
-19.299468994140625
-14.448546409606934
-32.162574768066406
-19.08515167236328
-26.8573055267334
-14.105692863464355
-33.03044128417969
32.645904541015625
-32.89168930053711
-19.27323341369629
-13.794654846191406
-32.4062614440918
-32.00520706176758
-22.345468521118164
-14.602700233459473
40.05137634277344
-35.02385330200195
-32.699424743652344
-13.742161750793457
-24.65378761291504
-38.0629768371582
33.914180755615234
-20.185319900512695
17.384788513183594
-13.784774780273438
-22.566734313964844
-36.2748908996582
30.774478912353516
-19.636133193969727
19.0800838470459
-13.646261215209961
-24.38957977294922
40.3326301574707
-29.016931533813477
-19.02074432373047
17.593324661254883
-14.07443904876709
-23.78350830078125
36.70401382446289
-21.224273681640625
-32.538299560546875
-19.957109451293945
-13.679312705993652
-24.689979553222656
35.2595100402832
-19.360488891601563
-33.993316650390625
-24.69766616821289
15.617412567138672
-14.038694381713867
-23.110740661621094
-19.37605857849121
28.551103591918945
-13.927776336669922
-26.663583755493164
-19.41623306274414
15.667240142822266
-13.892667770385742
-18.713993072509766
-33.94979476928711
-33.02621078491211
-20.28021240234375
14.996721267700195
-14.214034080505371
-24.08709144592285
34.30340576171875
-18.344850540161133
-25.33464813232422
23.63994598388672
29.23166847229004
-13.687219619750977
-21.402795791625977
23.9178524017334
31.62531089782715
-19.27143096923828
-24.189882278442383
21.12735366821289
-13.81375503540039
-20.66555404663086
23.180368423461914
31.504627227783203
-19.884862899780273
-24.2278995513916
-14.074482917785645
-20.30889892578125
25.749719619750977
-23.336118698120117
32.42570495605469
-37.199405670166016
-14.045578002929688
-20.65078353881836
25.156723022460938
-32.69638442993164
-18.5938720703125
-34.79941177368164
30.526844024658203
-14.543450355529785
-19.663320541381836
27.352285385131836
-35.20034408569336
-20.468549728393555
28.60713005065918
-13.963571548461914
-20.58586883544922
17.273967742919922
-36.66253662109375
26.858524322509766
29.486778259277344
-13.895663261413574
-18.945798873901367
20.433971405029297
-30.31096076965332
31.3260555267334
-27.968109130859375
-13.050131797790527
29.12809944152832
27.652944564819336
-13.79969596862793
-17.220685958862305
18.978410720825195
-13.792033195495605
-17.609872817993164
19.095617294311523
-14.014086723327637
-17.82029151916504
18.91857147216797
32.15859603881836
26.921913146972656
-13.804226875305176
-18.791080474853516
19.20501708984375
23.79285430908203
-28.649269104003906
-14.1137056350708
-17.08527946472168
20.3779296875
-13.778285026550293
-16.86663818359375
24.711135864257813
-21.6080265045166
-21.757705688476563
-13.832015991210938
-17.200172424316406
21.21242904663086
-13.454931259155273
-17.70794105529785
22.763193130493164
30.975679397583008
29.454612731933594
-14.351468086242676
-16.934247970581055
19.87596893310547
-27.70417022705078
30.79102325439453
-13.855257987976074
-17.204933166503906
19.574569702148438
-19.87899398803711
-24.229820251464844
-14.498717308044434
-17.559293746948242
20.68815803527832
-19.577775955200195
37.64045715332031
-14.306815147399902
-17.204191207885742
21.897846221923828
-19.18716812133789
31.160865783691406
-13.915657043457031
-19.4089298248291
19.797176361083984
-18.78251075744629
-23.900545120239258
33.56471633911133
-14.10805606842041
-21.79570198059082
19.123193740844727
-19.10778045654297
33.26233673095703
-14.345035552978516
-22.679405212402344
19.777238845825195
-18.639562606811523
-17.330577850341797
27.84662628173828
-30.251089096069336
31.353609085083008
-14.121265411376953
-22.596860885620117
20.187835693359375
-19.82452392578125
-22.551122665405273
-27.30874252319336
28.213701248168945
32.942325592041016
-14.068550109863281
-24.868310928344727
22.949960708618164
-19.62385368347168
-27.55315399169922
-32.26576614379883
-14.057757377624512
23.162109375
-19.800851821899414
-14.154876708984375
21.24974822998047
-18.980125427246094
25.848791122436523
-25.166519165039063
-27.528589248657227
-13.770731925964355
17.45558738708496
-19.218719482421875
24.773147583007813
-15.697126388549805
29.78936767578125
-20.955230712890625
-13.647188186645508
-25.211318969726563
18.86049461364746
34.87554931640625
-19.467836380004883
-15.031946182250977
39.88608932495117
31.374828338623047
-13.59485912322998
19.028350830078125
37.63502502441406
-19.71710777282715
23.734132766723633
-13.80552864074707
-26.732906341552734
18.37380599975586
37.81642532348633
-19.67157745361328
-14.82848072052002
28.754793167114258
-13.809931755065918
-24.483579635620117
18.858379364013672
33.92760467529297
-21.346454620361328
-18.44073486328125
30.514928817749023
-13.830073356628418
-32.65592575073242
18.474273681640625
-22.591983795166016
-15.675708770751953
-28.932893753051758
-14.347982406616211
19.371137619018555
33.02497100830078
-20.815879821777344
-14.282549858093262
22.259159088134766
-20.37334442138672
39.8484992980957
-13.976815223693848
-21.912593841552734
21.90875244140625
-22.550569534301758
-14.147628784179688
-22.081661224365234
21.361713409423828
-20.132822036743164
-13.907855987548828
-22.19676399230957
21.934188842773438
-20.033212661743164
41.81440353393555
-23.082250595092773
-14.049779891967773
-21.91554069519043
23.623226165771484
-21.145313262939453
-28.576921463012695
-13.820929527282715
20.43413734436035
-29.6393985748291
-27.80232048034668
-14.095495223999023
-29.379337310791016
21.719486236572266
-25.242290496826172
-28.00849723815918
-13.842900276184082
-33.18949890136719
19.175830841064453
32.44414520263672
-21.51231575012207
-23.763898849487305
-13.952305793762207
19.17040252685547
32.12652587890625
-26.180212020874023
-13.482866287231445
18.90886878967285
-21.50924301147461
-27.030794143676758
-14.085078239440918
-30.45433807373047
-25.636329650878906
-13.741717338562012
22.15458106994629
32.698429107666016
-19.047304153442383
29.91269874572754
-27.04176139831543
-15.350077629089355
-26.870290756225586
-13.875445365905762
-36.43473815917969
21.543054580688477
-21.555870056152344
27.386009216308594
-27.85568618774414
-15.939289093017578
-24.087797164916992
-13.941899299621582
21.316204071044922
-23.665353775024414
28.36600112915039
-15.356575965881348
-20.919822692871094
-13.884286880493164
18.509063720703125
-31.758712768554688
27.63372039794922
-22.482006072998047
27.02668571472168
-13.501111030578613
19.353229522705078
-35.00901412963867
31.60855484008789
-17.960973739624023
-21.62017822265625
26.05799102783203
-13.859612464904785
18.718124389648438
-35.9792366027832
27.37967872619629
-19.368467330932617
26.022470474243164
-13.63818359375
20.759864807128906
-19.337627410888672
30.315759658813477
-14.123351097106934
19.652183532714844
-20.432098388671875
-19.772083282470703
27.15946388244629
-13.911528587341309
19.075580596923828
-29.864070892333984
-19.634082794189453
28.218486785888672
-13.632466316223145
18.365449905395508
-30.355239868164063
-21.603763580322266
-21.298295974731445
29.997112274169922
-13.431906700134277
20.523462295532227
30.319747924804688
33.2109489440918
-34.9836540222168
-23.3289852142334
30.307893753051758
-14.229433059692383
20.745248794555664
-19.209091186523438
-27.800704956054688
32.11603927612305
-22.01251983642578
31.194257736206055
-13.900404930114746
21.090312957763672
20.69542121887207
-21.568735122680664
-30.057281494140625
-21.88472557067871
29.909164428710938
-13.734339714050293
21.95273780822754
24.3226375579834
-19.91765785217285
-19.45092010498047
-14.090197563171387
21.778165817260742
30.801986694335938
15.167645454406738
-20.394062042236328
-19.95157814025879
-13.998558044433594
22.59140396118164
29.609769821166992
15.050479888916016
-16.60689926147461
-23.642229080200195
-19.909059524536133
-14.0286226272583
22.08196449279785
31.80954933166504
13.293998718261719
-16.645000457763672
-19.170900344848633
-14.110360145568848
19.53872299194336
32.91155242919922
12.096402168273926
-17.4805965423584
-18.916460037231445
-13.346540451049805
21.210054397583008
34.457942962646484
12.46569538116455
-35.305049896240234
-19.280668258666992
-13.748541831970215
21.25533676147461
-20.588926315307617
-13.85988712310791
21.619064331054688
14.613146781921387
-21.54467010498047
-22.40563201904297
-13.845749855041504
-30.13858413696289
23.0589656829834
-24.78680992126465
-19.94660758972168
-13.869025230407715
24.401836395263672
35.12128829956055
-28.92439079284668
-19.680437088012695
-14.207649230957031
19.193185806274414
17.869314193725586
-32.471431732177734
-20.4017276763916
-14.09303092956543
19.106464385986328
13.854316711425781
-21.392324447631836
-13.978824615478516
22.418832778930664
15.336102485656738
-19.576993942260742
-13.397727966308594
18.28740882873535
15.150595664978027
-25.912975311279297
-21.17555046081543
-19.56499671936035
-14.224447250366211
19.66669273376465
17.530839920043945
-16.774951934814453
32.11344909667969
-23.35169792175293
-19.864126205444336
-13.551971435546875
18.31714630126953
-29.73810577392578
-21.14858055114746
-19.49759292602539
-14.075414657592773
16.965906143188477
10.608352661132813
-20.54116439819336
-19.228036880493164
-14.033036231994629
19.784759521484375
10.85083293914795
-33.03354263305664
-21.5783634185791
-19.402774810791016
-14.387965202331543
17.791927337646484
12.452354431152344
29.913480758666992
-20.482303619384766
-19.74249839782715
-13.920825958251953
18.0750789642334
-21.329851150512695
-19.31138801574707
-14.148200035095215
18.72444725036621
-34.39424133300781
24.785232543945313
-19.57999610900879
-19.244924545288086
-13.943337440490723
17.893972396850586
-20.209300994873047
-20.349380493164063
-14.428350448608398
18.33072853088379
25.051708221435547
-19.85785484313965
-19.765518188476563
-13.974404335021973
19.183435440063477
11.023149490356445
-18.31435203552246
-20.148639678955078
-14.396458625793457
25.067644119262695
11.093286514282227
27.684749603271484
-19.79790496826172
-19.670793533325195
-13.629138946533203
23.105030059814453
-31.839048385620117
14.575197219848633
30.832929611206055
-20.741559982299805
-20.09132957458496
-13.975593566894531
23.939016342163086
18.322500228881836
30.53244972229004
-19.886363983154297
-19.641231536865234
-13.567142486572266
23.720264434814453
33.1093864440918
-35.11473083496094
33.26958465576172
-18.85515022277832
-13.829769134521484
23.635509490966797
32.3464241027832
-22.987751007080078
16.966711044311523
27.711936950683594
-30.92034912109375
23.362363815307617
-19.78427505493164
-13.627483367919922
25.352092742919922
35.97042465209961
-31.0487060546875
28.434431076049805
-19.63203239440918
-13.793145179748535
27.28725814819336
25.719167709350586
-29.784751892089844
-19.895267486572266
-13.085186004638672
19.729772567749023
-44.940086364746094
15.268091201782227
-31.756675720214844
21.99637794494629
-20.269493103027344
-13.822936058044434
17.2994384765625
34.917991638183594
14.597126960754395
-29.614944458007813
25.724763870239258
-18.697078704833984
-14.222392082214355
-32.994415283203125
15.58095932006836
26.51597023010254
-19.89337921142578
-13.827181816101074
15.334342002868652
16.87055206298828
-27.872177124023438
22.577646255493164
-19.598323822021484
-14.177532196044922
14.649065017700195
14.952300071716309
-27.349960327148438
22.311538696289063
-19.18821144104004
-13.785325050354004
-24.55234718322754
16.14705467224121
10.266104698181152
-28.73528480529785
25.019447326660156
-19.145341873168945
-13.464215278625488
-22.785017013549805
19.220050811767578
-32.29686737060547
32.1148681640625
-18.924158096313477
-13.364447593688965
-22.051923751831055
24.574464797973633
-15.111416816711426
-26.814420700073242
-19.470853805541992
-13.710403442382813
-21.8381290435791
25.60572624206543
37.0505485534668
-15.520991325378418
-19.507762908935547
-14.116047859191895
-23.44706153869629
22.86232566833496
-15.48782730102539
-19.518077850341797
-13.980257987976074
-24.260122299194336
25.4393253326416
-15.226757049560547
-18.813447952270508
-19.344934463500977
33.91014862060547
-14.082124710083008
-24.199581146240234
20.537796020507813
-15.06485652923584
-22.127410888671875
-19.65952491760254
-13.927674293518066
-23.536678314208984
17.44748306274414
-14.987223625183105
-19.436500549316406
-13.675174713134766
-25.342269897460938
13.832063674926758
33.42420959472656
-14.539827346801758
-30.140050888061523
-19.160085678100586
-14.140764236450195
-31.84401512145996
11.788726806640625
-14.615153312683105
-18.527179718017578
29.131771087646484
-13.440441131591797
11.785879135131836
30.628822326660156
32.16322326660156
-32.505592346191406
-15.352545738220215
-19.213964462280273
33.86882400512695
-13.863703727722168
11.047468185424805
31.942420959472656
-34.59794998168945
-15.018258094787598
-18.97364616394043
-14.012595176696777
9.464261054992676
-18.858272552490234
-14.026568412780762
9.483906745910645
-15.06733226776123
-19.117868423461914
-13.788077354431152
9.563530921936035
-30.933446884155273
-22.260364532470703
-33.48706817626953
-19.451129913330078
-13.603164672851563
9.625258445739746
-19.392345428466797
-13.935591697692871
-40.91402053833008
9.789032936096191
-20.085887908935547
-31.967491149902344
-19.407684326171875
-13.78706169128418
-44.37567901611328
9.435218811035156
-31.96932601928711
-19.35967445373535
-13.706918716430664
9.631695747375488
-31.799097061157227
-18.52652359008789
-13.66537094116211
10.029658317565918
32.85173416137695
22.594371795654297
-31.525712966918945
-34.39066696166992
-19.470653533935547
-13.75472640991211
13.819154739379883
30.743284225463867
21.442827224731445
-34.25001907348633
-19.313671112060547
-13.735177993774414
-26.117094039916992
11.478645324707031
38.79130935668945
-32.53274917602539
-19.133499145507813
-14.139798164367676
-22.76481819152832
10.756096839904785
-19.077640533447266
-13.898445129394531
-19.2424373626709
-26.08383560180664
8.397480964660645
26.980201721191406
-33.904022216796875
-18.989490509033203
-13.856415748596191
-23.061912536621094
7.59614896774292
25.91449546813965
-27.377962112426758
-18.960872650146484
-14.086238861083984
14.160887718200684
-18.717735290527344
-13.670816421508789
-18.04562759399414
16.80268669128418
29.080202102661133
-19.264890670776367
-14.212420463562012
-18.834983825683594
13.423957824707031
-33.79607009887695
-18.66878318786621
-14.02556324005127
-24.96864891052246
12.02453899383545
-35.32939147949219
-19.81256675720215
-14.090639114379883
-26.93195915222168
10.290704727172852
-19.242826461791992
-14.578557968139648
-26.018869400024414
10.707463264465332
-19.77874755859375
-13.88257884979248
-27.676254272460938
9.961160659790039
-19.936479568481445
-14.296659469604492
-26.754505157470703
7.788304805755615
-19.321319580078125
-13.890886306762695
-24.823030471801758
7.611936092376709
-19.921857833862305
-14.18275260925293
-27.006650924682617
7.470180988311768
-19.55850601196289
-13.704344749450684
-28.187578201293945
6.148878574371338
-19.49257469177246
-13.628422737121582
-25.63038444519043
6.528169631958008
-19.33698081970215
-13.796005249023438
-26.427064895629883
5.5035810470581055
-19.812522888183594
-14.211252212524414
5.424521446228027
-24.097026824951172
-19.078678131103516
-14.18311595916748
-19.94443130493164
8.490824699401855
27.349727630615234
-18.98613929748535
-14.168654441833496
-18.428699493408203
9.546646118164063
-32.73360061645508
30.712697982788086
-24.496074676513672
-19.462059020996094
-13.93051815032959
8.387048721313477
-29.367870330810547
-23.837438583374023
-30.344764709472656
-19.3633975982666
-14.121975898742676
-15.526442527770996
10.082489967346191
-21.011493682861328
-25.3726749420166
-19.4074649810791
-14.302568435668945
-15.883166313171387
9.845023155212402
-19.22224998474121
-13.975065231323242
-15.948100090026855
8.092026710510254
-25.266254425048828
-19.601451873779297
-14.172460556030273
-16.089590072631836
8.228492736816406
-21.746980667114258
-19.623291015625
-14.408851623535156
-15.375897407531738
8.703304290771484
-24.53223419189453
-19.476327896118164
-13.871333122253418
-15.141469955444336
6.004500389099121
-33.105133056640625
-19.55597496032715
-14.16706657409668
-14.9367036819458
9.420018196105957
-19.49160385131836
-14.002365112304688
-15.548654556274414
8.318986892700195
-29.948301315307617
-22.720849990844727
-19.7557315826416
-13.860220909118652
-15.072587013244629
5.871490001678467
-21.07428741455078
-37.24639129638672
-19.75966453552246
-14.102337837219238
-15.228428840637207
6.893354892730713
-17.43860626220703
-21.60076904296875
-37.255672454833984
-22.473318099975586
-13.668464660644531
-16.58028793334961
6.651578903198242
-19.321304321289063
-20.062471389770508
-13.628209114074707
-16.368572235107422
9.13998794555664
-20.943523406982422
33.20746612548828
-41.71058654785156
-21.495214462280273
-13.6973295211792
-15.550638198852539
7.817525386810303
-19.502225875854492
29.856115341186523
-21.975160598754883
-13.687891006469727
-15.463092803955078
8.572617530822754
-19.549884796142578
-19.361156463623047
-13.972875595092773
-13.615072250366211
9.286982536315918
-21.607412338256836
-27.07862091064453
-19.053302764892578
-14.091105461120605
-15.609631538391113
11.851411819458008
-20.274951934814453
-25.989974975585938
-18.56122398376465
-13.857645988464355
-14.4443941116333
14.387968063354492
-19.512937545776367
-19.118518829345703
-13.798891067504883
-14.211895942687988
13.5576753616333
-22.241878509521484
-25.93935775756836
-25.73960304260254
-18.731948852539063
-13.510126113891602
-15.847935676574707
18.467561721801758
-24.86786651611328
-28.149370193481445
-25.58607292175293
-18.9612979888916
-13.9371337890625
-15.198180198669434
-26.130653381347656
-19.066904067993164
-14.482917785644531
-13.393118858337402
-25.913402557373047
-19.137523651123047
-14.482156753540039
-13.485268592834473
20.96981430053711
-29.255695343017578
-19.25715446472168
-14.016314506530762
-16.837430953979492
15.884943962097168
29.200279235839844
-19.177234649658203
-13.761080741882324
-16.050426483154297
16.810922622680664
-30.203845977783203
-19.305160522460938
-13.746740341186523
-15.62564754486084
15.428135871887207
30.89021873474121
-19.313777923583984
-14.11378002166748
-15.802425384521484
30.223901748657227
-19.767732620239258
-14.408150672912598
-15.30492877960205
14.580065727233887
-19.88218879699707
-19.928726196289063
-19.75370216369629
-26.02702522277832
-13.364947319030762
-14.818962097167969
20.800376892089844
29.910680770874023
-19.742834091186523
-18.308414459228516
-13.821426391601563
-15.06881332397461
-25.65159797668457
-21.92650604248047
-19.331867218017578
-19.461904525756836
-13.956843376159668
-15.268318176269531
-24.91765594482422
25.87929344177246
-26.832820892333984
-19.219947814941406
-18.32168197631836
-13.792996406555176
-15.903546333312988
20.125030517578125
-20.748645782470703
-24.898927688598633
-26.266094207763672
-19.526865005493164
-18.19161033630371
-13.680481910705566
-15.64875316619873
17.524608612060547
-18.69837760925293
-28.16752052307129
-25.44973373413086
-19.4063777923584
-20.365795135498047
-14.211468696594238
-15.548744201660156
13.064579963684082
-27.26421546936035
-19.28346824645996
38.00863265991211
32.31156539916992
-20.928258895874023
-18.803735733032227
-20.6131591796875
-13.93231201171875
-15.575169563293457
15.517569541931152
-26.19016456604004
-25.445581436157227
-19.52307891845703
-20.292884826660156
-14.081093788146973
-15.423526763916016
16.73780059814453
-33.57644271850586
42.4327507019043
-19.270992279052734
-18.19110870361328
-14.113663673400879
-17.333148956298828
17.30533790588379
-18.644004821777344
-19.97902488708496
-13.933111190795898
-18.005491256713867
13.14577579498291
-23.862520217895508
-19.07430076599121
-22.793102264404297
-13.89815616607666
15.905576705932617
-24.354951858520508
-19.36368179321289
-21.745248794555664
-13.775664329528809
-23.55628204345703
13.194136619567871
-28.06186866760254
-25.619590759277344
-26.11504364013672
-18.591825485229492
-21.84616470336914
-13.895793914794922
-23.821054458618164
14.891937255859375
-25.771867752075195
-19.398040771484375
-14.166061401367188
-22.75093650817871
17.674631118774414
-16.10413360595703
-25.53384017944336
-26.67266845703125
-19.36363983154297
-14.043708801269531
-20.284645080566406
17.04593849182129
-28.77172088623047
33.27071762084961
-28.617603302001953
-25.515361785888672
-18.875789642333984
-14.51506519317627
-17.24279022216797
13.629801750183105
-30.95246696472168
-34.60337829589844
-25.651519775390625
-19.339523315429688
-14.013225555419922
-15.613665580749512
16.93789291381836
-29.11395835876465
-19.864097595214844
-13.6961088180542
13.818593978881836
-29.18185043334961
-18.86815071105957
-13.615371704101563
13.094649314880371
-29.58834457397461
-22.364824295043945
25.79527473449707
-19.28752899169922
-13.6436185836792
-15.285624504089355
12.910527229309082
-28.92262077331543
-19.590560913085938
-13.65841293334961
9.797109603881836
-29.96253204345703
-21.502687454223633
-19.257530212402344
-14.022932052612305
-14.833500862121582
12.130950927734375
-16.09401512145996
-28.601844787597656
-22.034461975097656
-19.415821075439453
-13.683514595031738
-15.06902027130127
9.796239852905273
-19.19332504272461
-30.330543518066406
-34.79673385620117
-26.855104446411133
-21.805805206298828
-22.015178680419922
-18.868995666503906
-14.122485160827637
11.294068336486816
-27.922468185424805
-38.36703872680664
-36.304195404052734
-24.09308433532715
-22.197364807128906
-18.571903228759766
-14.025805473327637
10.707939147949219
33.35071563720703
-28.847074508666992
-22.116453170776367
-19.02054214477539
-14.292220115661621
16.034221649169922
-29.0119686126709
-25.091564178466797
-18.683988571166992
-14.0304536819458
15.29629135131836
-31.076101303100586
-28.17927360534668
-27.889503479003906
-22.200435638427734
-18.022735595703125
-13.614678382873535
-17.784772872924805
14.762458801269531
-31.907690048217773
-23.810930252075195
-21.787425994873047
-19.927932739257813
-13.621623039245605
14.393104553222656
-30.655853271484375
-23.216541290283203
-13.678590774536133
-17.67265510559082
13.33141040802002
-25.587984085083008
-23.590219497680664
-13.988971710205078
-16.41695213317871
15.625357627868652
-28.242504119873047
-23.40240478515625
34.43396759033203
-13.582425117492676
-17.184833526611328
16.658937454223633
-34.95511245727539
-27.92917823791504
-23.514923095703125
-23.734657287597656
-14.174487113952637
17.286449432373047
-25.170276641845703
-27.368221282958984
-23.267717361450195
-13.755719184875488
19.397642135620117
-26.410940170288086
-22.59768295288086
-14.248271942138672
-19.465749740600586
16.140933990478516
-22.997617721557617
-22.953113555908203
-13.498198509216309
-25.324249267578125
16.659244537353516
-23.356426239013672
-22.998668670654297
-26.319658279418945
-13.263208389282227
-26.687253952026367
13.382898330688477
-23.680402755737305
-13.915209770202637
-29.78244400024414
12.762125015258789
-36.02235412597656
-22.39899444580078
-13.816231727600098
-35.46102523803711
13.346284866333008
-39.584964752197266
-21.738916397094727
-13.64404296875
12.294900894165039
-24.021595001220703
-13.541886329650879
-36.74385070800781
9.443283081054688
-38.78391647338867
-24.90469741821289
-13.571942329406738
-37.67605209350586
9.436281204223633
-41.32757568359375
-23.859050750732422
-13.640594482421875
10.222466468811035
-34.451595306396484
-23.1956844329834
-13.950587272644043
13.675731658935547
-26.836416244506836
-20.52241325378418
-22.855167388916016
-13.952662467956543
12.451759338378906
-24.65159034729004
-22.932775497436523
-14.54378604888916
10.911885261535645
-27.353918075561523
-21.87491798400879
-13.876657485961914
11.898430824279785
-22.639419555664063
-21.412734985351563
-17.137956619262695
-21.72016143798828
-13.55920696258545
10.254676818847656
-22.626697540283203
-13.9300537109375
11.809679985046387
-21.80902671813965
-14.108160018920898
10.737468719482422
-22.850629806518555
-23.94968032836914
-13.794259071350098
12.390446662902832
-36.81901168823242
-18.86181640625
-21.95490264892578
-13.742870330810547
11.68995475769043
38.85939025878906
-36.335472106933594
-22.85344886779785
-13.850656509399414
14.185771942138672
-34.23369216918945
-14.211213111877441
-24.288429260253906
-14.293754577636719
15.802353858947754
-25.797582626342773
-37.338863372802734
-12.765959739685059
-14.046725273132324
18.19352149963379
-35.97935104370117
-11.73670768737793
-14.139904022216797
-37.20396041870117
-21.802560806274414
-14.995838165283203
-14.172623634338379
-30.779632568359375
-32.327537536621094
-14.767537117004395
-13.910304069519043
20.583433151245117
-28.34280014038086
-11.607511520385742
-13.98426342010498
19.95322036743164
-19.858993530273438
-37.83333206176758
-13.371539115905762
-14.006671905517578
18.991975784301758
-17.931921005249023
28.855880737304688
39.82699203491211
-12.516020774841309
-14.17447280883789
26.979721069335938
-20.172122955322266
29.366193771362305
-14.022462844848633
-13.671134948730469
-23.560626983642578
30.233774185180664
-12.711137771606445
-13.572871208190918
28.44346809387207
-24.429622650146484
-23.127506256103516
-13.25167465209961
-13.28554630279541
26.732501983642578
-25.69351577758789
-21.056053161621094
-12.296424865722656
-13.714471817016602
-29.078941345214844
28.309478759765625
-23.87952423095703
-13.297005653381348
-13.90080451965332
-23.182567596435547
-28.412944793701172
32.33326721191406
-16.42679214477539
-13.855594635009766
-28.089529037475586
27.049152374267578
-16.01487159729004
-13.838179588317871
-23.26009750366211
-31.9051456451416
-17.130996704101563
-31.49419593811035
-14.120467185974121
-27.57341766357422
-27.355348587036133
-14.506446838378906
-13.626893043518066
-22.290939331054688
-13.6179838180542
-14.516022682189941
-31.012971878051758
-19.450407028198242
-28.8405704498291
-13.43005084991455
-14.065987586975098
-34.62065124511719
-42.72383117675781
-14.40821647644043
-14.0399808883667
-16.62682342529297
-13.758796691894531
-14.212626457214355
-14.494291305541992
-14.231905937194824
-30.326404571533203
-13.954254150390625
-14.252460479736328
-13.95797061920166
-14.170266151428223
-21.43413734436035
26.279155731201172
-16.207250595092773
-14.014033317565918
-15.28272819519043
30.90524673461914
-19.83797836303711
-13.767942428588867
-15.90954303741455
-13.862704277038574
-18.124420166015625
-14.202207565307617
-19.26646614074707
-14.087057113647461
-33.2463493347168
-14.172340393066406
-31.186019897460938
34.20864486694336
-37.168636322021484
-14.199491500854492
-33.06010437011719
-27.768556594848633
-21.371931076049805
28.31898307800293
-14.46178913116455
-33.84138488769531
-26.055335998535156
-23.391864776611328
-14.457708358764648
-24.561748504638672
-24.955690383911133
27.758926391601563
-14.069993019104004
-24.873620986938477
29.89544105529785
-13.962443351745605
-33.04977035522461
30.16398048400879
-14.455521583557129
-30.16086196899414
30.746828079223633
-14.116052627563477
-26.41643714904785
-22.464582443237305
-14.485451698303223
-26.132638931274414
-17.321121215820313
37.91819381713867
-14.586536407470703
-25.669240951538086
-19.38979721069336
-18.65801239013672
-14.44827938079834
-26.08456039428711
25.34027862548828
-18.142494201660156
-14.709488868713379
-25.45603370666504
-21.950355529785156
-14.047506332397461
-25.714643478393555
-20.30501937866211
-27.896278381347656
-14.471247673034668
-25.908567428588867
30.623018264770508
-21.88422393798828
-14.168572425842285
-26.714733123779297
-20.986278533935547
-14.31546401977539
-25.80280303955078
-21.553415298461914
-13.742633819580078
-27.198076248168945
-20.28785514831543
-14.326637268066406
-27.261938095092773
-18.24298858642578
-13.837157249450684
-25.78853416442871
-17.19430160522461
-21.946557998657227
-35.18192672729492
-13.865714073181152
-26.029287338256836
-18.687366485595703
-13.52451229095459
-32.591129302978516
-17.89030647277832
-14.07850170135498
-32.88045120239258
-17.673843383789063
-14.328912734985352
-17.911211013793945
-13.812239646911621
-30.0014705657959
-17.783863067626953
-17.65237045288086
-35.74398422241211
-14.112430572509766
-26.118257522583008
-18.041975021362305
-14.272879600524902
-27.90617561340332
-18.29644775390625
-27.6107120513916
-14.247337341308594
-26.969295501708984
-18.774517059326172
-26.434133529663086
-13.941740036010742
-27.188501358032227
-17.267719268798828
-13.819385528564453
-29.893579483032227
-18.277061462402344
-13.893245697021484
-30.220661163330078
-17.682937622070313
-14.144024848937988
-29.83917236328125
-27.931306838989258
-17.887144088745117
-30.68392562866211
-32.602840423583984
-13.97567367553711
-29.37705421447754
-25.55377769470215
-18.164735794067383
-16.303062438964844
-14.397578239440918
-30.193910598754883
-25.66509437561035
-17.764368057250977
29.941999435424805
-34.59434127807617
-31.504480361938477
-13.876028060913086
-28.164674758911133
-18.154579162597656
-14.35744571685791
-28.386262893676758
-18.20660972595215
31.6572322845459
-24.93535041809082
-13.648052215576172
-29.921283721923828
-18.70130157470703
-19.534332275390625
-13.518950462341309
-29.49425506591797
-19.768741607666016
-21.304489135742188
-19.46652603149414
14.30186653137207
-14.133244514465332
-30.095348358154297
-21.03462028503418
-36.14360046386719
-19.769147872924805
15.267102241516113
-13.669858932495117
-29.477680206298828
-19.909765243530273
20.05579376220703
-37.30003356933594
-19.712387084960938
16.212215423583984
-13.68449878692627
-30.434001922607422
-20.22821807861328
-34.18443298339844
22.289520263671875
-19.697132110595703
13.527798652648926
-12.286109924316406
-30.659812927246094
-19.43715476989746
41.21048355102539
21.08535385131836
-19.986148834228516
17.00198745727539
-12.380507469177246
-29.877029418945313
-20.6787166595459
22.205963134765625
-23.8925724029541
-19.492313385009766
-12.040425300598145
-31.113265991210938
-23.553104400634766
23.2741641998291
-18.68515968322754
12.60082721710205
-12.68007755279541
-35.09137725830078
-20.143207550048828
22.5074405670166
-18.73085594177246
9.310394287109375
-11.471567153930664
-33.27892303466797
-22.74361801147461
-18.054594039916992
-24.84278106689453
22.69635772705078
-18.510316848754883
9.483084678649902
-11.165452003479004
-31.626358032226563
-23.135509490966797
24.481544494628906
-18.19137191772461
5.490950584411621
-12.965912818908691
-30.050628662109375
41.707496643066406
-26.45384407043457
-18.645811080932617
4.122261047363281
-11.52026081085205
-32.062870025634766
-26.248659133911133
27.318105697631836
-19.271455764770508
4.8152008056640625
-10.827827453613281
-20.040794372558594
42.891502380371094
-23.452781677246094
27.634109497070313
-34.385658264160156
-19.84709930419922
4.392669200897217
-12.387181282043457
-37.87885665893555
-18.618974685668945
-22.753267288208008
20.109966278076172
-32.35763931274414
-20.120941162109375
3.47404408454895
-11.93201732635498
-34.96696472167969
-18.85203742980957
23.97076988220215
27.58094596862793
-19.30186653137207
4.121837615966797
-11.722256660461426
-37.4025764465332
25.6751766204834
32.68500518798828
-19.173139572143555
3.8949968814849854
-11.941941261291504
-19.607149124145508
21.09857749938965
38.838260650634766
-19.39232063293457
4.001080513000488
-12.077743530273438
26.725418090820313
26.192581176757813
-19.36513900756836
4.594626426696777
-12.293463706970215
-14.781320571899414
25.779558181762695
-19.084924697875977
4.697838306427002
-12.653058052062988
-21.62679672241211
-35.719722747802734
24.44318199157715
-18.598182678222656
3.231174945831299
-12.407355308532715
-35.035423278808594
24.97862434387207
-32.63050079345703
-18.928525924682617
1.641541600227356
-12.331009864807129
-31.338699340820313
-19.354244232177734
4.451876640319824
-12.14773941040039
-19.46832847595215
-29.091581344604492
-19.2100830078125
3.5451645851135254
-12.08883285522461
-31.585145950317383
-18.967147827148438
3.1448826789855957
-12.296571731567383
-20.13901138305664
-28.81884002685547
-19.104345321655273
3.431227684020996
-12.613693237304688
-25.764007568359375
20.612398147583008
-27.33095932006836
-19.510299682617188
4.860607624053955
-12.535828590393066
-24.650476455688477
-29.42007064819336
-18.46210289001465
4.538390636444092
-13.239508628845215
-23.06341552734375
28.355974197387695
-30.810640335083008
-19.08504295349121
5.161384582519531
-12.357156753540039
-24.062559127807617
-16.310712814331055
-28.909452438354492
-18.951326370239258
4.435791492462158
-11.606218338012695
-24.996566772460938
-31.907785415649414
-19.193172454833984
4.940605163574219
-12.852313995361328
-26.749921798706055
-17.625974655151367
-19.40873146057129
5.011372089385986
-13.025742530822754
-25.990272521972656
-16.3657283782959
-18.44390296936035
4.648723602294922
-12.160655975341797
-21.918039321899414
-14.240270614624023
-19.09219741821289
2.2364659309387207
-12.929301261901855
-21.026384353637695
-23.6981143951416
-18.71468734741211
2.7837207317352295
-12.454117774963379
-21.887889862060547
-22.776865005493164
-19.008167266845703
1.6727277040481567
-10.559505462646484
-20.947391510009766
-33.744422912597656
-18.63771629333496
2.226757287979126
-12.580263137817383
-21.778804779052734
-27.302244186401367
-18.296581268310547
-19.018836975097656
2.6295583248138428
-12.793035507202148
-21.079843521118164
-14.66976547241211
-34.807498931884766
-18.905975341796875
4.498040199279785
-12.636499404907227
-20.934663772583008
-16.164148330688477
-32.26901626586914
-18.9771671295166
3.2573206424713135
-12.791019439697266
-24.369958877563477
-21.663862228393555
-14.656167984008789
-18.77263641357422
1.8543189764022827
-12.310291290283203
-26.469135284423828
30.729860305786133
-15.803808212280273
31.457134246826172
-19.158071517944336
3.2703216075897217
-12.612738609313965
-25.775400161743164
30.243608474731445
-16.08673858642578
31.050886154174805
-18.782665252685547
1.8826818466186523
-12.867146492004395
-26.64891242980957
34.607418060302734
28.245424270629883
-18.606643676757813
2.637237071990967
-12.62586784362793
-24.93901252746582
-24.668699264526367
-18.266578674316406
2.100010871887207
-12.938014030456543
-24.535249710083008
-18.627553939819336
2.6809797286987305
-12.103838920593262
-18.356534957885742
-24.35663604736328
-18.641244888305664
2.7002782821655273
-12.956807136535645
-25.664121627807617
-18.772537231445313
3.360034465789795
-12.92733383178711
-19.047555923461914
-29.07774543762207
-18.700305938720703
3.2278475761413574
-30.9117431640625
-12.182109832763672
-33.42681121826172
-18.749284744262695
2.500950336456299
-13.001726150512695
-18.746601104736328
2.7134668827056885
-23.6640682220459
-11.99370002746582
-20.19063949584961
-19.14668846130371
5.002293109893799
-21.67939567565918
-10.600406646728516
-33.554691314697266
-18.947586059570313
2.0236988067626953
-17.814542770385742
-12.087400436401367
-29.679731369018555
-21.633270263671875
18.90258026123047
-18.825246810913086
3.2962961196899414
-20.480993270874023
-12.292927742004395
-21.496112823486328
-15.581783294677734
-17.438053131103516
1.8922483921051025
-21.52656364440918
-12.342582702636719
-19.072595596313477
-32.3487434387207
-21.27568817138672
-18.756587982177734
2.5527522563934326
-20.822769165039063
-12.214861869812012
-18.844507217407227
-24.204357147216797
2.6177961826324463
-21.331296920776367
-11.938746452331543
-26.019824981689453
-16.249847412109375
-30.10821533203125
-22.265628814697266
2.896310329437256
-19.697980880737305
-12.016883850097656
-25.4206600189209
-14.354264259338379
-28.270740509033203
35.87297821044922
-22.31673812866211
2.466099739074707
-21.33116340637207
-12.375021934509277
-15.579683303833008
-26.29645347595215
1.5867795944213867
-19.71437644958496
-12.593648910522461
-13.105496406555176
-24.89011573791504
2.50338077545166
-20.574432373046875
-11.778313636779785
-32.075164794921875
-16.588449478149414
-27.247875213623047
-30.881908416748047
2.2214560508728027
-21.36119270324707
-11.471673965454102
-13.92127799987793
-26.677757263183594
2.15972638130188
-18.470111846923828
-12.4442720413208
-13.41063117980957
-34.54736328125
5.074833393096924
-20.323070526123047
-12.806723594665527
-12.160881996154785
-36.2863883972168
4.1079559326171875
-19.795513153076172
-12.469188690185547
-13.7745943069458
4.307308197021484
-22.768537521362305
-12.371928215026855
-14.465110778808594
3.8544929027557373
-19.686809539794922
-12.501627922058105
-14.412087440490723
5.301656723022461
-24.409683227539063
-11.072417259216309
29.859338760375977
5.558219909667969
-26.581073760986328
-12.187466621398926
5.9157395362854
-28.569547653198242
-12.722009658813477
26.119565963745117
5.226010322570801
-12.412327766418457
5.356642723083496
-11.43890380859375
5.492013931274414
-11.510537147521973
5.542250156402588
-11.17487907409668
-23.013580322265625
6.007357597351074
-11.720549583435059
-17.388141632080078
-28.962743759155273
5.891512393951416
-12.09583568572998
-24.327802658081055
5.253727436065674
-12.148933410644531
5.867934703826904
-22.931194305419922
-11.417536735534668
-21.39574432373047
5.859360694885254
-22.803579330444336
-12.076326370239258
-17.971952438354492
-19.57499122619629
5.8690104484558105
-11.785252571105957
-15.275385856628418
-20.340801239013672
5.884336471557617
-12.090902328491211
-15.135607719421387
-30.512338638305664
-24.675813674926758
5.935934066772461
-27.178924560546875
-12.004063606262207
-16.051420211791992
-25.119966506958008
6.1363725662231445
-11.176733016967773
-14.740139961242676
-22.384765625
5.8076324462890625
-12.360657691955566
-16.878337860107422
6.099292755126953
-12.392328262329102
-27.37443733215332
5.563188552856445
-12.42546272277832
-28.58095932006836
5.786530494689941
-12.407613754272461
-34.94231414794922
-27.10682487487793
5.133944988250732
-12.072117805480957
-26.472423553466797
1.8111213445663452
-12.020577430725098
-30.67424774169922
-26.24810791015625
-13.980681419372559
2.0893778800964355
-12.477130889892578
-25.965530395507813
27.16042137145996
-14.328851699829102
2.3474605083465576
-12.492692947387695
-26.445093154907227
-13.499082565307617
2.2840917110443115
-12.295585632324219
-24.619543075561523
-13.090841293334961
3.0276546478271484
-11.84136962890625
-13.103754043579102
2.1708860397338867
-12.069512367248535
-23.67880630493164
-27.90017318725586
-15.745184898376465
1.3403587341308594
-12.131412506103516
-29.184711456298828
-28.94186019897461
-21.186002731323242
2.0087645053863525
-11.98859977722168
-34.527740478515625
3.6119415760040283
-11.83707046508789
-35.73543930053711
-18.44772720336914
5.119548320770264
-11.72049331665039
-19.489089965820313
4.70966100692749
-11.2430419921875
4.869941234588623
-11.197134017944336
-17.616865158081055
-15.06955337524414
4.7693562507629395
-10.525400161743164
-14.722198486328125
4.425723552703857
-11.433951377868652
-13.728273391723633
-25.667484283447266
30.7368106842041
4.548906326293945
-10.550464630126953
-13.66879653930664
-23.12026023864746
-26.211326599121094
-20.841684341430664
4.873180389404297
-11.358201026916504
-15.11806583404541
-21.458162307739258
-23.756492614746094
5.292688846588135
-11.568913459777832
-17.07499122619629
-23.491619110107422
5.16008186340332
-11.091782569885254
5.520807266235352
-11.015410423278809
-16.601572036743164
-23.356765747070313
-22.482328414916992
5.371827125549316
-11.113009452819824
-26.847705841064453
-22.25071144104004
5.451087951660156
-12.217384338378906
-23.0598201751709
-22.757469177246094
4.7935791015625
-11.152414321899414
-14.779509544372559
-24.52604103088379
9.004888534545898
-11.082598686218262
-14.66475772857666
-24.37346649169922
7.055788993835449
-11.529815673828125
-19.393230438232422
-25.186283111572266
6.582322597503662
-10.92463207244873
-15.749190330505371
-22.381603240966797
4.8613152503967285
-10.635294914245605
3.4232215881347656
-11.79322338104248
-14.273857116699219
-32.401634216308594
4.668206691741943
-11.751165390014648
-14.624897003173828
-29.953176498413086
4.942802906036377
-9.24643611907959
5.032100677490234
-9.49413013458252
-22.47529411315918
5.046912670135498
-10.417664527893066
5.69792366027832
-9.757723808288574
4.440798282623291
-9.711359024047852
-23.18597412109375
4.500215530395508
-10.291930198669434
-20.617393493652344
-17.509693145751953
4.882717609405518
-10.52437973022461
-20.697113037109375
5.734023094177246
-9.433589935302734
-16.145036697387695
4.845294952392578
-9.371145248413086
-17.75403594970703
5.370296001434326
-12.102849960327148
-16.357467651367188
-17.782258987426758
4.9189324378967285
-11.81845474243164
-29.735239028930664
2.661167621612549
-12.08944034576416
-27.543622970581055
-36.30218505859375
2.165523052215576
-12.4858980178833
-36.9052619934082
-33.990631103515625
1.9662222862243652
-10.089085578918457
-19.90777587890625
2.445023536682129
-10.06970500946045
-25.534399032592773
2.3870773315429688
-10.139050483703613
-24.909900665283203
2.9457874298095703
-9.819474220275879
-24.978036880493164
2.547865390777588
-10.573586463928223
37.428062438964844
-27.936412811279297
-43.49333572387695
2.083494186401367
-9.62194538116455
-27.822219848632813
-22.432933807373047
-26.953554153442383
-42.45172882080078
2.8882064819335938
-8.815299034118652
-40.81320571899414
2.523299217224121
-9.662513732910156
-23.987220764160156
3.1632468700408936
-12.38992977142334
-23.250654220581055
3.02994441986084
-12.035001754760742
-24.664274215698242
-24.419212341308594
-23.495193481445313
2.153524398803711
-12.176523208618164
-22.452579498291016
-22.400009155273438
-20.0638427734375
3.0442657470703125
-12.347199440002441
-23.077051162719727
-21.298311233520508
-19.38241195678711
2.9994544982910156
-13.612944602966309
-23.898435592651367
-22.86994171142578
-21.9267635345459
-22.465599060058594
2.0871148109436035
-13.926158905029297
-25.203693389892578
-25.240570068359375
-23.501859664916992
-26.295900344848633
4.825997829437256
-12.325061798095703
-34.793670654296875
4.609257698059082
-12.228181838989258
-28.026220321655273
-27.08658218383789
-16.403730392456055
4.771173477172852
-13.152641296386719
-25.55440330505371
40.8388671875
-20.362810134887695
-25.427833557128906
4.540355682373047
-12.865469932556152
-29.80748748779297
-14.316283226013184
5.530853748321533
-12.987634658813477
-25.837100982666016
-13.714109420776367
4.909634113311768
-13.253987312316895
-21.851421356201172
-14.574219703674316
5.020761489868164
-13.08735466003418
-13.92147159576416
5.84352445602417
-13.252552032470703
-28.774633407592773
-14.534758567810059
-21.696195602416992
5.938889503479004
-12.15607738494873
-13.988162994384766
-22.32655143737793
5.158679962158203
-12.5160493850708
-23.111392974853516
-29.417280197143555
-13.875818252563477
-35.79090118408203
-23.3372802734375
5.566843509674072
-12.32087230682373
-13.732938766479492
-28.780908584594727
-24.344898223876953
3.89752197265625
-10.66482162475586
-14.379746437072754
-30.968502044677734
3.5341408252716064
-12.581430435180664
-17.993000030517578
3.548853874206543
-12.427081108093262
-13.683588981628418
3.5758416652679443
-11.151975631713867
-13.078390121459961
-34.99382019042969
4.152467250823975
-9.962115287780762
-13.899724960327148
5.1035990715026855
-9.82225513458252
-29.682445526123047
-14.281545639038086
4.24782657623291
-9.671796798706055
-34.18733596801758
-13.320456504821777
4.558821201324463
-10.103764533996582
-13.497865676879883
5.445939064025879
-9.98281478881836
-13.891548156738281
3.7139060497283936
-10.430550575256348
-13.043169975280762
3.9348340034484863
-12.194045066833496
-24.688669204711914
-13.391188621520996
3.774862289428711
-12.867138862609863
-26.901538848876953
-14.176251411437988
4.279367923736572
-11.676284790039063
-27.71160125732422
-13.374602317810059
4.611617088317871
-12.1139497756958
-29.928394317626953
-27.522859573364258
-14.140437126159668
5.002706527709961
-12.740598678588867
-22.815624237060547
-32.032466888427734
-32.51227951049805
-13.373333930969238
4.323967456817627
-12.174287796020508
-24.63724136352539
-33.51001739501953
-13.825607299804688
4.433665752410889
-12.666699409484863
-23.053974151611328
-24.23895263671875
-13.376622200012207
4.367762565612793
-12.321330070495605
-25.38288688659668
-35.59223937988281
-21.689083099365234
-13.712169647216797
4.577538967132568
-12.626895904541016
-22.799705505371094
-36.874324798583984
-19.588153839111328
-13.887125968933105
-45.72321319580078
4.94225549697876
-10.679308891296387
-22.592926025390625
31.167600631713867
-35.48014831542969
-14.860791206359863
4.717558860778809
-12.19652271270752
-22.99559211730957
23.109146118164063
-33.94622039794922
-14.952130317687988
3.9797449111938477
-12.65737533569336
-20.818294525146484
-16.153003692626953
4.922720432281494
-27.96253204345703
-12.740326881408691
-20.958675384521484
-15.117876052856445
4.538689136505127
-23.314512252807617
-12.755181312561035
-24.527177810668945
-13.650375366210938
4.07000207901001
-15.255138397216797
-23.96687126159668
28.40566635131836
-13.723175048828125
4.53468656539917
-19.709829330444336
-22.754316329956055
-14.683601379394531
20.114002227783203
3.833693027496338
-20.009563446044922
-15.2581787109375
-22.791263580322266
29.544986724853516
13.872389793395996
4.906449317932129
-20.068355560302734
-14.041465759277344
-22.799116134643555
-13.713082313537598
7.397717475891113
-18.133228302001953
-16.66079330444336
-25.274763107299805
-27.48569679260254
-13.534692764282227
39.02748107910156
4.609138011932373
-17.69047737121582
-20.183130264282227
-24.043743133544922
-13.080299377441406
5.161190509796143
-22.23061752319336
-22.653371810913086
-37.97764587402344
-13.211926460266113
3.5377421379089355
-17.410600662231445
-24.062536239624023
-13.354084968566895
30.986099243164063
3.9268808364868164
-15.290914535522461
-22.779199600219727
-14.039888381958008
17.913984298706055
4.122903823852539
-15.777647972106934
-21.640378952026367
-14.348888397216797
-43.154972076416016
3.942229747772217
-14.346762657165527
-22.120344161987305
-13.804670333862305
-37.70585250854492
4.245395660400391
-14.67691421508789
-22.510881423950195
-12.912605285644531
16.26598358154297
3.575356960296631
-31.48833465576172
-15.673900604248047
-23.838376998901367
-13.55667781829834
18.8503360748291
23.259523391723633
4.241015911102295
-14.714482307434082
-26.494718551635742
-14.164591789245605
18.793485641479492
3.747682571411133
-15.189814567565918
-14.38733959197998
30.062105178833008
19.145261764526367
3.3788435459136963
-13.642867088317871
-13.469536781311035
19.913841247558594
18.206130981445313
4.112721920013428
-13.395342826843262
-13.731865882873535
24.093013763427734
3.454563856124878
-12.634618759155273
-12.880499839782715
17.355512619018555
5.067749977111816
-13.00937557220459
-13.095921516418457
17.3244571685791
4.829163551330566
-31.664371490478516
-13.319952964782715
-27.014713287353516
-13.668314933776855
17.41455841064453
4.536095142364502
-31.633052825927734
-13.335360527038574
-20.4080753326416
-12.249200820922852
35.90351486206055
18.276968002319336
2.245903491973877
-13.523622512817383
-22.522289276123047
-13.100253105163574
24.592458724975586
2.4173507690429688
-13.777371406555176
-26.116809844970703
28.48227310180664
-23.61638641357422
-13.977453231811523
22.644691467285156
2.275491714477539
-14.423507690429688
-25.366100311279297
30.955739974975586
-13.339244842529297
21.12213134765625
2.6681430339813232
-13.985273361206055
-13.453989028930664
19.012371063232422
1.9503414630889893
-31.92718505859375
-13.705759048461914
-31.384197235107422
-26.35210609436035
-12.768749237060547
19.23610496520996
3.136871337890625
-14.790708541870117
-28.202098846435547
-14.251784324645996
18.784582138061523
1.2319581508636475
-13.379197120666504
-26.875381469726563
-24.86958885192871
-14.698369979858398
19.04458999633789
2.736964702606201
-13.753835678100586
-21.50088119506836
-15.371709823608398
-33.272029876708984
19.594202041625977
5.934971809387207
-14.310422897338867
-21.770734786987305
-25.573257446289063
-15.693975448608398
18.99066734313965
5.713788032531738
-14.889795303344727
-26.82065773010254
-22.046371459960938
-15.678104400634766
17.9732608795166
5.004787921905518
33.88482666015625
-15.284523963928223
-19.298368453979492
20.658308029174805
5.035735130310059
36.834041595458984
-17.68503761291504
-31.630428314208984
20.08658790588379
5.596722602844238
-17.313745498657227
-31.641368865966797
16.91077423095703
4.711579322814941
-13.717253684997559
-23.994949340820313
-40.93560791015625
-31.87548828125
23.41116714477539
3.902822971343994
-15.216572761535645
-26.522428512573242
-33.03950119018555
21.397546768188477
2.8609724044799805
-13.821562767028809
-32.637813568115234
21.644489288330078
3.902496337890625
-14.597162246704102
-23.171579360961914
-35.813777923583984
5.2684326171875
-14.972285270690918
-26.21303367614746
-31.09790802001953
5.291348934173584
-13.498448371887207
-27.431926727294922
-28.365657806396484
2.0022051334381104
-15.977717399597168
-26.16934585571289
-42.720088958740234
-33.74882507324219
2.305992603302002
-14.705297470092773
-26.121946334838867
23.29834747314453
2.6039514541625977
-17.1782283782959
-21.378599166870117
-33.86933135986328
5.051664352416992
-17.934101104736328
-20.7690372467041
5.452871799468994
-16.020639419555664
-29.707292556762695
22.092378616333008
4.456915378570557
-33.98508071899414
-17.70810890197754
-29.331727981567383
24.96184730529785
5.230856418609619
-31.820972442626953
-17.88840675354004
-27.70901107788086
19.74409294128418
38.069950103759766
24.185903549194336
5.702401161193848
-32.7029914855957
-16.309192657470703
19.374521255493164
-23.666168212890625
22.765432357788086
5.543488025665283
-31.037242889404297
-16.418190002441406
4.723233222961426
-30.757381439208984
-16.099445343017578
-32.37375259399414
-34.143280029296875
23.43644905090332
-23.95033073425293
5.375130653381348
-32.02577209472656
-34.31253433227539
22.73191261291504
-28.750181198120117
5.470378398895264
-31.676950454711914
-18.402875900268555
-27.414440155029297
-21.85040855407715
25.432573318481445
-23.67186164855957
5.501857280731201
-30.506847381591797
-18.185714721679688
-23.371950149536133
-26.101587295532227
23.249670028686523
-25.11541748046875
-26.258710861206055
5.047417640686035
-33.115447998046875
-25.791616439819336
5.029236316680908
-29.888368606567383
-21.736661911010742
-25.01639175415039
-26.408355712890625
30.837095260620117
-22.100812911987305
4.920356750488281
-31.04779052734375
-25.746299743652344
-27.377548217773438
29.805524826049805
-23.78778648376465
5.416753768920898
-29.376605987548828
-21.92204475402832
-21.715036392211914
5.032485485076904
-29.237491607666016
-23.450481414794922
-25.119680404663086
-26.401845932006836
26.036502838134766
6.977421760559082
-28.378406524658203
-17.86402702331543
34.904422760009766
-26.61320686340332
29.02417755126953
5.652404308319092
-28.500606536865234
-14.589111328125
-24.162567138671875
-23.816524505615234
-21.883983612060547
6.904262542724609
-28.574235916137695
-22.16065788269043
5.199533939361572
-28.771358489990234
-20.043296813964844
36.17558288574219
-29.490060806274414
5.140050411224365
-27.80402946472168
-36.136234283447266
-22.589134216308594
-20.089229583740234
-24.252038955688477
5.236061096191406
-28.578428268432617
-32.731475830078125
-20.081396102905273
-34.29181671142578
5.434053421020508
-28.61872673034668
-35.73029327392578
-25.70844078063965
-22.113353729248047
-24.447093963623047
-33.978519439697266
5.236856937408447
-28.056774139404297
-34.68156051635742
-22.779434204101563
-38.87622833251953
4.681029319763184
-28.27216148376465
-16.0587100982666
-26.075952529907227
-34.10723876953125
5.122502326965332
-29.353322982788086
-15.80942153930664
-23.831501007080078
5.135890007019043
-30.472049713134766
-29.65431785583496
-14.016018867492676
-22.11310577392578
6.44735050201416
-28.24466896057129
-30.679161071777344
-12.312603950500488
5.080912113189697
-26.13906478881836
-27.85646629333496
-12.973340034484863
-21.754323959350586
27.465898513793945
-23.607587814331055
4.769318580627441
-29.05073356628418
-26.093021392822266
-11.159817695617676
-20.13551139831543
-34.69296646118164
-18.704267501831055
4.780875205993652
-28.021902084350586
-30.348392486572266
-11.941253662109375
-27.834911346435547
-34.77106857299805
-22.943424224853516
4.064205169677734
-28.184600830078125
-25.36472511291504
-12.629569053649902
-23.786325454711914
5.41508150100708
-29.3127384185791
-29.25391960144043
-12.594947814941406
-25.6870174407959
34.14330291748047
-25.662817001342773
4.420432090759277
-28.313919067382813
-24.515850067138672
-12.525359153747559
5.242272853851318
-28.912504196166992
-12.707084655761719
-25.418123245239258
5.4420952796936035
-29.33643913269043
-24.344585418701172
-13.143101692199707
27.863399505615234
33.54680633544922
-29.718603134155273
-19.943557739257813
5.221649169921875
-28.466201782226563
-12.256455421447754
-24.53990364074707
3.231654405593872
-29.802501678466797
-27.616952896118164
-12.458345413208008
-25.060760498046875
-34.593196868896484
3.801246166229248
-30.8857421875
-12.437576293945313
-31.898517608642578
-27.327714920043945
-25.395183563232422
3.6096553802490234
-29.126474380493164
-14.914382934570313
-26.42572593688965
3.8883755207061768
-29.05262565612793
-42.19450378417969
-13.93317699432373
-30.974367141723633
3.1247823238372803
-28.84587287902832
-14.087625503540039
-26.91151237487793
-26.545713424682617
-27.26022720336914
2.8012032508850098
-29.354869842529297
-13.6808443069458
-25.97957992553711
3.7579727172851563
-30.573930740356445
-14.075701713562012
-29.527875900268555
-26.212669372558594
4.550754547119141
-31.372529983520508
-13.638238906860352
3.965141534805298
-32.98834991455078
-15.005077362060547
-22.52325439453125
-26.830785751342773
2.9545693397521973
-34.54893493652344
-14.73373031616211
-22.946842193603516
-28.269168853759766
3.6246931552886963
-32.13142395019531
-16.095020294189453
-21.202770233154297
-21.874727249145508
2.9282350540161133
-31.31353187561035
-18.313091278076172
-22.450395584106445
-42.79539489746094
-32.01643753051758
3.1155550479888916
-31.670183181762695
-17.758974075317383
-15.719588279724121
-26.10595703125
-37.80659103393555
3.585334062576294
-31.754335403442383
-22.2384033203125
-22.280460357666016
-19.85540199279785
3.1724300384521484
-31.86246681213379
-19.386369705200195
-26.3883113861084
-19.62340545654297
4.516547679901123
-31.180845260620117
-16.169925689697266
-31.621601104736328
-16.708044052124023
3.212191581726074
-31.952932357788086
-15.441268920898438
39.75004577636719
-16.310466766357422
2.6316375732421875
-31.28496742248535
-14.404611587524414
-27.401071548461914
-15.666107177734375
2.095564842224121
-31.061100006103516
-15.223372459411621
-14.132514953613281
4.960389614105225
-30.34683609008789
-14.204658508300781
-14.452982902526855
5.856183052062988
-32.630252838134766
-16.00018310546875
-33.98091506958008
-14.216134071350098
4.658964157104492
-30.06610870361328
-15.84481430053711
-31.23828887939453
-14.127528190612793
4.558858871459961
-28.63714027404785
-17.2396240234375
-33.84278106689453
-14.443750381469727
4.647909164428711
-28.71156883239746
-15.719191551208496
-25.272680282592773
27.961610794067383
-12.959047317504883
4.244908809661865
-29.128456115722656
-16.802318572998047
-11.930757522583008
2.8578569889068604
-29.326221466064453
-14.8854398727417
-26.74386978149414
31.869165420532227
-14.072863578796387
1.8576464653015137
-29.482786178588867
-17.735702514648438
28.794614791870117
-20.8841552734375
2.7391984462738037
-29.905668258666992
-23.2421932220459
33.61880111694336
-16.308189392089844
24.30091094970703
3.32607102394104
-29.982994079589844
-26.883567810058594
29.76546287536621
2.813594102859497
-29.525928497314453
-26.274391174316406
-29.27593994140625
4.597932815551758
-28.166431427001953
-27.943347930908203
-22.552778244018555
3.681966543197632
-29.642316818237305
-15.679616928100586
-26.859804153442383
3.2619802951812744
-28.994243621826172
-21.67437744140625
-23.858230590820313
-19.907001495361328
2.5265631675720215
-27.694812774658203
-35.07802963256836
-17.518993377685547
3.138848304748535
-29.2643985748291
-24.447832107543945
2.162493944168091
-28.824098587036133
-22.671037673950195
34.41556930541992
2.727257251739502
-28.749467849731445
-26.09942626953125
39.9282341003418
3.964218854904175
-25.606901168823242
-28.083433151245117
37.819793701171875
-15.78940486907959
4.949689865112305
-25.192310333251953
-21.033985137939453
3.5414068698883057
-25.056001663208008
-16.481895446777344
3.9690892696380615
-23.754344940185547
-16.65473175048828
1.7334589958190918
-22.890581130981445
3.4581620693206787
-21.633296966552734
-17.06024932861328
-25.246788024902344
2.1376192569732666
-23.739242553710938
-24.22749137878418
-25.6805362701416
2.9800543785095215
-23.742908477783203
-16.59503173828125
-23.071800231933594
-23.795839309692383
4.87526798248291
-24.30240821838379
-19.928319931030273
-25.503658294677734
4.466675758361816
-23.894451141357422
-17.294092178344727
-23.07712745666504
4.939265727996826
-23.42581558227539
-13.517548561096191
-25.043628692626953
4.836629390716553
-23.583837509155273
-13.149309158325195
-21.60563850402832
5.173655033111572
-24.132225036621094
-14.193889617919922
4.610642433166504
-24.010425567626953
-20.3778133392334
-19.13201141357422
4.347447872161865
-23.918121337890625
-17.94035530090332
29.445343017578125
-18.980623245239258
-37.42971420288086
5.60487699508667
-23.99055290222168
29.998281478881836
-20.903688430786133
-24.482139587402344
-13.237653732299805
-27.36972427368164
-17.061256408691406
4.371798515319824
-23.628400802612305
-12.95411205291748
-33.61915969848633
-27.54235076904297
-15.663518905639648
4.903077125549316
-24.49142074584961
-15.730823516845703
-29.584484100341797
-13.697436332702637
5.31777286529541
-24.327198028564453
-13.097363471984863
-29.352378845214844
36.538631439208984
-18.27056121826172
5.42817497253418
-24.345869064331055
-14.399500846862793
-29.974000930786133
5.73452615737915
-24.501249313354492
-11.501336097717285
-14.629586219787598
3.8322033882141113
-24.06669044494629
-9.733304977416992
-32.04397964477539
-17.074819564819336
2.728733777999878
-24.195110321044922
-9.079941749572754
4.6736273765563965
-24.333396911621094
33.39723205566406
-14.099128723144531
-16.873321533203125
4.854440689086914
-24.284032821655273
-17.292268753051758
-24.954574584960938
-12.567062377929688
-18.34880828857422
4.7503767013549805
-25.435749053955078
37.040809631347656
-11.187814712524414
3.848703384399414
38.595333099365234
-9.644147872924805
23.145246505737305
4.3117475509643555
-12.810846328735352
2.546619415283203
-22.54758071899414
-13.250576972961426
-34.58484649658203
-15.246060371398926
2.828904390335083
-10.694546699523926
-15.515461921691895
1.8044487237930298
-36.91817855834961
-10.908236503601074
-12.28573989868164
2.5151548385620117
-25.325668334960938
-33.234493255615234
-11.60435676574707
-13.8692626953125
4.373335838317871
-27.036540985107422
-31.625276565551758
-9.139601707458496
-12.761456489562988
5.02988338470459
-27.553482055664063
-38.78998565673828
-10.780345916748047
-14.598060607910156
3.710812568664551
-14.857580184936523
3.726419448852539
-28.543493270874023
-20.73354148864746
5.004782199859619
-29.651090621948242
-18.851951599121094
5.7478790283203125
-27.1682071685791
-16.628070831298828
-14.471395492553711
-12.541739463806152
7.361540794372559
-26.542020797729492
-13.8878755569458
-24.4605712890625
-14.77912712097168
6.301608085632324
-15.845166206359863
-16.315641403198242
6.305088996887207
-23.78413200378418
-13.884374618530273
-23.217533111572266
5.475284576416016
-28.19112205505371
-30.209375381469727
-31.325979232788086
-14.612817764282227
-26.184574127197266
5.309760093688965
-15.998730659484863
5.302443981170654
-25.414310455322266
-14.748821258544922
7.707431793212891
-25.832000732421875
18.666627883911133
-27.08001136779785
-13.843279838562012
-21.967466354370117
5.458165168762207
-20.43622398376465
-27.03976058959961
-12.703152656555176
-22.386436462402344
5.445572853088379
-29.675107955932617
-30.653594970703125
-9.381675720214844
-21.186227798461914
2.3457798957824707
-25.37454605102539
-17.024402618408203
-28.972492218017578
-8.397307395935059
-22.722637176513672
5.825962543487549
-26.5952205657959
-25.188129425048828
-7.950178623199463
35.411502838134766
4.982997417449951
-31.000009536743164
-13.435070037841797
-9.021282196044922
-28.604639053344727
4.8077521324157715
-28.038053512573242
-7.785932540893555
-23.050457000732422
5.416522979736328
-28.686870574951172
-8.263189315795898
-21.72084617614746
5.527756690979004
-30.784748077392578
-39.9409294128418
-9.0718412399292
-25.759952545166016
6.674854755401611
-30.594186782836914
-22.6540470123291
-9.424381256103516
-24.22544288635254
5.3122639656066895
-9.228891372680664
-16.197795867919922
-25.888080596923828
4.863579750061035
-16.321834564208984
-8.670123100280762
29.72035026550293
-22.830263137817383
-27.14378547668457
5.094742774963379
-28.367647171020508
-17.340852737426758
-9.443278312683105
-21.364151000976563
6.345795154571533
-17.207935333251953
-9.670551300048828
5.581824779510498
31.39315414428711
-18.949426651000977
-30.389062881469727
-10.818291664123535
-30.885648727416992
6.48103141784668
33.19940185546875
28.114091873168945
-10.943020820617676
-36.867374420166016
5.956881999969482
-21.427215576171875
28.932292938232422
-16.236547470092773
-13.348681449890137
-38.15326690673828
5.548020362854004
-24.13421630859375
38.62214279174805
28.46463394165039
-13.161462783813477
-36.28370666503906
4.834415435791016
28.10162353515625
-17.985307693481445
-11.663673400878906
4.483560562133789
-18.569568634033203
35.74922561645508
-13.1351957321167
-8.86755084991455
4.334626197814941
-21.533536911010742
35.6596794128418
-23.597034454345703
-11.625031471252441
5.475502014160156
30.921175003051758
-23.617399215698242
-13.132381439208984
5.647849082946777
27.857946395874023
-23.075664520263672
-11.931970596313477
-30.91337013244629
5.366821765899658
-11.04254150390625
6.458965301513672
-14.112305641174316
6.1147613525390625
-13.606685638427734
5.22723388671875
-24.71149253845215
-31.321308135986328
-12.598390579223633
6.545269966125488
-25.077253341674805
-12.403881072998047
-32.77863311767578
5.793220520019531
-24.420438766479492
-11.958149909973145
-33.2559928894043
6.044504165649414
-23.48839569091797
-14.194172859191895
5.468499183654785
39.565879821777344
-15.094758987426758
5.212121963500977
-18.94569206237793
-14.966730117797852
5.99789571762085
-19.29911231994629
-11.654816627502441
5.2855072021484375
-22.552053451538086
-11.951793670654297
5.7237629890441895
-19.49405288696289
-12.672442436218262
-35.55951690673828
6.137574672698975
-20.321346282958984
-12.79831314086914
5.857332229614258
-26.974815368652344
-21.051334381103516
-12.120163917541504
-29.64965057373047
5.666471481323242
-27.429840087890625
-13.720739364624023
-27.073076248168945
5.410510063171387
-12.589279174804688
-29.932723999023438
5.278589725494385
-14.586490631103516
-31.050050735473633
5.716867923736572
-26.888338088989258
5.7528557777404785
-24.803342819213867
39.42815399169922
-20.341970443725586
-27.205047607421875
6.341188430786133
-20.289098739624023
-10.487736701965332
-17.018695831298828
4.864990711212158
-19.575889587402344
-11.708740234375
5.539743423461914
-16.572296142578125
5.259714603424072
-21.938322067260742
-12.91014575958252
33.2123908996582
-29.364652633666992
5.225289821624756
-19.905725479125977
-32.26874923706055
-12.212850570678711
-22.272274017333984
5.584731101989746
-20.251415252685547
-28.282176971435547
-9.695565223693848
-15.383118629455566
5.85453462600708
-19.64488410949707
-25.23391342163086
-18.936342239379883
-10.547115325927734
-15.206107139587402
5.5450053215026855
-19.27623748779297
29.310956954956055
-22.960901260375977
-18.48238182067871
-9.805939674377441
-14.813521385192871
5.8136887550354
-20.24790382385254
32.35832595825195
-26.48170280456543
22.007169723510742
-19.127235412597656
-9.35074234008789
-15.813180923461914
-28.923988342285156
5.234375
-17.92737579345703
32.00814437866211
-23.162565231323242
15.157018661499023
-18.718732833862305
-10.013324737548828
-14.116477966308594
-28.45769500732422
4.8624348640441895
-19.66932487487793
32.715980529785156
-14.641223907470703
15.438312530517578
-18.782672882080078
-9.951774597167969
-16.87149429321289
-31.965938568115234
-43.35163116455078
5.16766881942749
-19.826053619384766
33.10374069213867
-13.923999786376953
22.893123626708984
-18.7340030670166
-9.713041305541992
-12.420486450195313
-27.65414047241211
-32.46044921875
4.844229221343994
-20.379629135131836
34.554840087890625
-12.874238014221191
18.575803756713867
-19.020734786987305
-8.615188598632813
-15.03887939453125
-33.02098083496094
-33.146488189697266
28.399566650390625
5.29323673248291
31.90174102783203
-13.623636245727539
23.215408325195313
-18.904714584350586
-14.539848327636719
-16.087541580200195
-33.92086410522461
25.999277114868164
5.198602676391602
31.313472747802734
-14.368555068969727
24.90264892578125
-18.590303421020508
-16.612863540649414
-30.59899139404297
25.0859375
8.38254165649414
31.921998977661133
-13.926413536071777
-18.684247970581055
-16.911367416381836
-27.96083641052246
27.447174072265625
9.077322006225586
-21.650978088378906
32.0810661315918
-12.811423301696777
-18.624130249023438
-26.15064239501953
-16.34398078918457
22.463470458984375
8.556632041931152
-21.856914520263672
32.05942916870117
-14.95689868927002
-19.038164138793945
-25.802112579345703
-32.73936080932617
21.338258743286133
8.737074851989746
-21.497169494628906
-12.734256744384766
23.633398056030273
-18.60820960998535
-14.439027786254883
-34.77164840698242
22.955604553222656
10.06351089477539
-29.234725952148438
-12.592634201049805
23.131534576416016
-18.93532943725586
-14.380189895629883
-35.999813079833984
16.64899444580078
6.121875762939453
-14.931976318359375
23.97255516052246
-19.141117095947266
5.250647068023682
-15.197159767150879
27.940122604370117
-18.462844848632813
30.4575138092041
5.131748199462891
-14.80672836303711
-18.880596160888672
-21.948997497558594
-15.257818222045898
5.441504955291748
-15.109461784362793
-19.35775375366211
-21.671417236328125
-14.459575653076172
5.51815938949585
-14.534842491149902
-18.91189956665039
-16.708547592163086
6.182539463043213
-14.824393272399902
-19.14128303527832
-15.222848892211914
5.032535076141357
-13.610511779785156
-22.36393165588379
-18.681495666503906
5.343850135803223
-14.842763900756836
-18.80706024169922
3.375732898712158
-14.579329490661621
-20.442171096801758
-18.78680992126465
-17.13773536682129
3.6251068115234375
29.035785675048828
-14.605021476745605
-18.365095138549805
37.4611930847168
3.505311965942383
25.262054443359375
27.953969955444336
-14.181567192077637
-25.875383377075195
-34.56241989135742
-18.667369842529297
4.199499130249023
25.417112350463867
-14.433344841003418
-19.373186111450195
6.438230514526367
21.711627960205078
-14.070691108703613
-19.097639083862305
-18.932689666748047
38.445106506347656
5.916639804840088
18.892948150634766
-14.061217308044434
-19.39590835571289
-18.679397583007813
5.089335918426514
22.32198143005371
-13.945455551147461
-22.81881332397461
-18.649463653564453
5.334360599517822
24.2089900970459
-14.18560791015625
-27.403297424316406
-18.562341690063477
6.143945693969727
21.980445861816406
-14.54438304901123
-26.069751739501953
-18.89162254333496
6.361607551574707
20.775300979614258
-13.926164627075195
-25.943527221679688
34.40464401245117
-18.559465408325195
-16.101167678833008
5.404459476470947
22.098388671875
-14.124027252197266
-18.956928253173828
5.219303131103516
21.950359344482422
-14.044349670410156
-33.74542999267578
-19.070985794067383
5.689033031463623
24.780723571777344
-14.103302955627441
-34.33441162109375
-19.030803680419922
5.6016154289245605
21.871912002563477
-13.96612548828125
-33.00440216064453
-18.68690299987793
-34.26652526855469
5.72996711730957
22.263240814208984
-14.132589340209961
-30.441957473754883
-19.181137084960938
-28.815933227539063
2.680881977081299
23.031518936157227
-14.204927444458008
-35.18838882446289
-19.268396377563477
-28.453420639038086
3.8776321411132813
22.074295043945313
-14.262106895446777
-33.81571578979492
-18.7886962890625
-25.064836502075195
2.714567184448242
25.218076705932617
-13.96268367767334
-29.491424560546875
-18.78364372253418
4.476800918579102
21.455337524414063
-13.920310974121094
-18.78644561767578
-24.077402114868164
4.520448207855225
-24.40277671813965
22.376039505004883
-13.973447799682617
-18.403343200683594
-18.241926193237305
-31.67060661315918
4.408264636993408
24.861713409423828
-13.966975212097168
-18.837217330932617
-15.127571105957031
5.159857749938965
-33.39922332763672
23.481414794921875
-13.431288719177246
-19.569387435913086
4.36786413192749
26.489599227905273
-13.70250129699707
-33.43895721435547
-19.010957717895508
-21.50176429748535
5.025643348693848
26.015399932861328
-13.814229965209961
-18.782081604003906
4.364582538604736
28.462627410888672
-14.271748542785645
-18.757247924804688
-19.87485694885254
6.000810623168945
25.823144912719727
-14.261251449584961
-18.755889892578125
-15.955065727233887
5.386790752410889
30.490684509277344
-14.037565231323242
-19.397863388061523
-14.218379974365234
4.943744659423828
28.718589782714844
-14.193747520446777
-18.17027473449707
-15.057808876037598
5.243468284606934
-14.441362380981445
-18.661760330200195
-18.077486038208008
2.0285613536834717
-13.811477661132813
-21.587688446044922
-28.003826141357422
-26.45962142944336
2.723947048187256
-14.312310218811035
-18.717817306518555
4.79754114151001
-14.232529640197754
-19.07508087158203
5.4256463050842285
16.084564208984375
-14.291958808898926
-18.99608039855957
7.5040693283081055
17.402563095092773
-14.345876693725586
-19.512149810791016
-18.295347213745117
-19.064517974853516
8.019072532653809
14.450202941894531
-13.762079238891602
-21.264944076538086
5.591807842254639
15.582218170166016
-13.824703216552734
-18.679920196533203
7.659521102905273
17.16351890563965
-13.950161933898926
-18.950119018554688
-39.99953079223633
-16.528764724731445
5.047608852386475
16.1326904296875
-13.834025382995605
-18.436328887939453
-33.807003021240234
2.7074503898620605
15.336813926696777
-14.108116149902344
-18.527374267578125
-33.05986404418945
3.51926851272583
-14.164135932922363
-19.248138427734375
2.378103494644165
13.681937217712402
-13.871006965637207
-19.641016006469727
-34.853302001953125
3.1176257133483887
14.921196937561035
-14.06520938873291
-14.30838680267334
-20.772043228149414
-34.299034118652344
2.4958577156066895
-13.764784812927246
-13.407021522521973
-18.74237632751465
-31.99537467956543
-36.441505432128906
3.2841410636901855
17.88877296447754
-13.926056861877441
-18.844552993774414
-36.50514602661133
-35.97742462158203
2.2163116931915283
19.533864974975586
-14.00463581085205
-18.73604393005371
-35.68223571777344
-33.697486877441406
5.14643669128418
13.82404899597168
-13.894929885864258
-18.838342666625977
-18.874691009521484
-16.564151763916016
2.971972942352295
-14.30845832824707
-19.117969512939453
-34.917274475097656
-22.012680053710938
2.4069786071777344
13.51089096069336
-14.337547302246094
34.05939865112305
-19.16322898864746
-33.30240249633789
2.030001640319824
14.53780746459961
-13.894972801208496
-18.944747924804688
-34.979339599609375
2.975555419921875
-14.522241592407227
-18.805194854736328
-19.0583553314209
-35.23197555541992
2.588750123977661
14.93480110168457
-14.291499137878418
-28.41808319091797
-24.126174926757813
-18.696367263793945
6.007102012634277
16.600322723388672
-14.028987884521484
-23.06490135192871
-20.415983200073242
-19.02114486694336
7.878808975219727
19.159814834594727
-14.5189208984375
-22.927309036254883
-18.405029296875
8.206216812133789
21.016836166381836
-41.14075469970703
-14.72608757019043
-19.40867042541504
7.003794193267822
38.28080749511719
-14.228410720825195
-20.764404296875
-23.310688018798828
5.465179920196533
18.608152389526367
-14.840380668640137
-20.19100570678711
-19.782838821411133
2.2623751163482666
14.73111629486084
-14.0114164352417
-18.85300064086914
1.8009357452392578
-37.494720458984375
-13.768778800964355
-19.246156692504883
-21.190673828125
2.6992177963256836
-35.9383430480957
-14.002792358398438
-22.37898063659668
-19.156858444213867
-27.21829605102539
2.0302610397338867
-14.616469383239746
-19.109188079833984
-26.091611862182617
2.6801464557647705
-14.408354759216309
-19.530471801757813
-27.830162048339844
2.353437662124634
-13.4562349319458
-26.560020446777344
-19.07366180419922
39.19644546508789
3.9276795387268066
16.8331241607666
-13.806452751159668
-21.08932876586914
-19.016807556152344
-43.08015441894531
-20.731595993041992
2.6143717765808105
-13.89163589477539
-19.634807586669922
4.083485126495361
-13.65329360961914
-15.269743919372559
-18.83721160888672
-30.258663177490234
2.3543925285339355
-13.997286796569824
-18.624042510986328
30.29450798034668
1.6371666193008423
28.707242965698242
-13.931428909301758
-22.93405532836914
-19.252761840820313
-39.93049621582031
2.494659423828125
-14.083681106567383
-22.808561325073242
-18.90422248840332
4.450725078582764
-13.544580459594727
-18.824737548828125
4.7561259269714355
-13.946340560913086
-18.88234519958496
5.724040985107422
-14.173042297363281
-15.044790267944336
-19.38213348388672
29.688650131225586
4.314769268035889
-13.7540283203125
-19.650766372680664
4.157979965209961
-13.875232696533203
-18.828861236572266
4.676316738128662
-13.485154151916504
-18.98067855834961
4.5528883934021
-14.0414457321167
-18.553813934326172
4.682835578918457
-14.051820755004883
-18.92343521118164
26.31015396118164
4.802667140960693
-14.295624732971191
-19.19096565246582
-23.72067642211914
28.087080001831055
5.722415447235107
-13.76643180847168
-36.3961181640625
-19.13387680053711
26.68785285949707
3.6279172897338867
-14.206710815429688
-19.544757843017578
28.10622787475586
4.595364570617676
-14.032957077026367
-25.741689682006836
-19.341838836669922
26.72018051147461
3.9822349548339844
-13.698984146118164
-18.627103805541992
27.106233596801758
4.94951057434082
-28.498550415039063
-13.956389427185059
-26.060407638549805
-18.92001724243164
-24.23090171813965
28.172780990600586
4.6006317138671875
-19.62929916381836
-14.174643516540527
-25.331106185913086
-18.758058547973633
-21.477209091186523
26.838260650634766
4.548152446746826
-18.892629623413086
-14.277734756469727
34.61742401123047
-26.295326232910156
-19.484487533569336
27.177976608276367
5.552562236785889
-19.837793350219727
-14.620038986206055
-25.329559326171875
-19.128969192504883
28.359569549560547
5.3950934410095215
-23.83875846862793
-14.2503080368042
-21.294048309326172
-24.25527000427246
2.1613500118255615
-22.485858917236328
-14.034708023071289
-21.355247497558594
28.770095825195313
3.1402597427368164
-13.740979194641113
-22.650419235229492
3.0818099975585938
34.43941879272461
-13.833173751831055
-20.865997314453125
-24.58330726623535
4.380348205566406
33.16117858886719
-13.93608570098877
-16.42660140991211
-24.454580307006836
2.384467601776123
35.77092742919922
-14.33107852935791
34.47537612915039
2.7889623641967773
-14.55024242401123
-24.74273109436035
2.3065857887268066
-38.055023193359375
-14.116968154907227
28.305330276489258
2.6146931648254395
-36.233978271484375
-14.40140438079834
28.158214569091797
4.206024169921875
-37.22443771362305
-14.02021312713623
-24.084753036499023
-22.754121780395508
4.323349475860596
-35.633201599121094
-14.49455738067627
-24.74839210510254
2.819504976272583
-37.44865036010742
-14.330069541931152
26.647005081176758
5.4581990242004395
-13.842328071594238
28.81147575378418
6.0352020263671875
-13.94363784790039
-22.20170783996582
2.287466287612915
-14.146056175231934
-23.125009536743164
1.54750394821167
-14.324664115905762
-25.486284255981445
2.0355749130249023
-14.269211769104004
-25.177202224731445
5.521071434020996
-14.163312911987305
-22.69539451599121
4.466176986694336
-14.297531127929688
-21.591045379638672
3.52118182182312
-13.859957695007324
-20.37493133544922
2.86108136177063
-14.340435028076172
-22.906614303588867
-22.43207359313965
3.672165870666504
-14.30019474029541
-21.91887092590332
4.442202568054199
-14.36707878112793
-22.580522537231445
40.38024139404297
-41.7630615234375
5.972561836242676
-14.432356834411621
-22.583110809326172
2.9768097400665283
-14.155567169189453
-22.723682403564453
-43.57475280761719
1.6091891527175903
-13.970584869384766
-24.68313980102539
3.9801411628723145
-13.791092872619629
32.27421951293945
2.0691046714782715
-14.87674617767334
-18.862890243530273
33.32382583618164
-22.82030487060547
-32.50898361206055
2.3411002159118652
-13.70331859588623
-18.586137771606445
3.420083522796631
-13.802023887634277
3.473182439804077
-14.172012329101563
27.921123504638672
2.89648699760437
-13.751703262329102
1.8995296955108643
-14.100367546081543
3.617729902267456
-14.114387512207031
3.348769187927246
-14.622542381286621
4.650699615478516
-14.32949161529541
26.680908203125
29.286867141723633
5.244134426116943
29.077789306640625
-14.336319923400879
31.843135833740234
-33.48305892944336
6.084195613861084
27.51426124572754
-14.16040325164795
34.3239631652832
6.600255012512207
-14.165791511535645
28.6306209564209
29.99295997619629
6.33411979675293
-13.750995635986328
30.59801483154297
5.537077903747559
-24.14552116394043
-20.108030319213867
-14.319180488586426
-25.692951202392578
6.3489484786987305
-24.253131866455078
-14.246034622192383
4.661900997161865
-25.815242767333984
-14.486687660217285
39.6861686706543
-21.66593360900879
3.1391212940216064
-22.93914031982422
-13.602323532104492
18.509639739990234
2.59914231300354
-22.598159790039063
-24.48859405517578
-13.586893081665039
22.733510971069336
2.6648809909820557
-34.86896896362305
-23.045509338378906
-25.892478942871094
33.641334533691406
-13.822050094604492
-26.978513717651367
3.467907190322876
-37.104835510253906
-14.379596710205078
39.394378662109375
-20.506431579589844
2.7543749809265137
-23.153717041015625
-21.839876174926758
-25.759990692138672
-14.195223808288574
-24.489219665527344
3.1086223125457764
-24.34088897705078
-22.41489028930664
-27.198795318603516
-14.439640998840332
35.11140441894531
34.3929443359375
3.178964376449585
-37.07011413574219
-25.37660026550293
-25.931774139404297
-14.013287544250488
21.57427215576172
3.211683750152588
-23.879880905151367
-14.152774810791016
-24.124927520751953
2.252002239227295
-14.594700813293457
2.0086803436279297
-24.682897567749023
-27.38500213623047
-14.153396606445313
4.663960933685303
-23.758464813232422
31.793201446533203
-14.494802474975586
-17.712717056274414
-20.100364685058594
4.588476657867432
-25.915002822875977
-14.368207931518555
-16.799243927001953
4.784966945648193
31.42688751220703
-13.872845649719238
2.078446626663208
31.273822784423828
-13.968719482421875
1.8453415632247925
30.6680850982666
-14.292088508605957
-16.45187759399414
2.5233097076416016
26.64525032043457
-14.192617416381836
-12.60576057434082
-24.24850845336914
4.788519382476807
26.31902313232422
-14.135493278503418
-14.192727088928223
5.375154495239258
-36.03778076171875
30.963001251220703
-14.417231559753418
-16.135169982910156
-28.971616744995117
5.887686252593994
-35.69430923461914
-14.305412292480469
-15.887724876403809
30.15549659729004
6.084744453430176
-36.34789276123047
-14.468592643737793
-15.628290176391602
7.110733509063721
-36.2946891784668
-14.032907485961914
7.281033992767334
-14.159231185913086
33.95709228515625
8.231789588928223
-14.677324295043945
8.558239936828613
-37.39876937866211
-13.769942283630371
-19.403079986572266
9.050060272216797
-42.4909782409668
-14.300370216369629
38.2308235168457
-21.62909507751465
7.625357151031494
-14.472721099853516
8.04272174835205
-14.220052719116211
36.75653839111328
22.916263580322266
9.95119571685791
-14.820120811462402
22.880107879638672
10.07969856262207
24.225996017456055
-14.187463760375977
9.256664276123047
23.603734970092773
-14.090287208557129
8.657081604003906
21.93529510498047
-14.078742027282715
-34.661415100097656
7.324306011199951
22.948368072509766
-13.824908256530762
35.94691848754883
29.480073928833008
8.838793754577637
22.935264587402344
-13.625127792358398
35.99111557006836
-32.10890197753906
7.157878398895264
26.619930267333984
-13.681890487670898
30.207157135009766
27.699613571166992
6.658075332641602
25.563302993774414
-14.076530456542969
30.124610900878906
7.162824630737305
28.81664276123047
-13.898823738098145
6.931088924407959
26.317495346069336
39.82127380371094
-13.867476463317871
5.89857816696167
26.03135108947754
39.41646957397461
-14.097664833068848
29.016603469848633
7.1208600997924805
26.65834617614746
-14.19272232055664
-25.315855026245117
26.60718536376953
-26.822298049926758
6.891115188598633
26.924819946289063
-13.49326229095459
-28.486894607543945
27.78649139404297
7.271853923797607
-14.298486709594727
24.353816986083984
28.891008377075195
-21.928443908691406
7.532323837280273
-14.16312026977539
-32.18196487426758
7.09078311920166
-13.985018730163574
-14.58095932006836
-32.53739547729492
4.331640720367432
-14.172300338745117
-31.476049423217773
-32.83547592163086
-26.04794692993164
8.797294616699219
-14.227912902832031
25.273591995239258
-32.745704650878906
-29.55105209350586
-23.361736297607422
7.580842018127441
-14.102517127990723
-12.571148872375488
-27.96251106262207
-29.0079345703125
-23.605222702026367
8.976848602294922
-14.50062084197998
-23.525060653686523
-30.079015731811523
9.631012916564941
-14.30553913116455
22.90127944946289
-26.399465560913086
-29.174184799194336
9.354290962219238
-14.29995059967041
13.171446800231934
-28.675491333007813
8.885919570922852
-14.236933708190918
-28.806001663208008
-30.193397521972656
9.106663703918457
32.39657211303711
-14.199918746948242
-39.28232955932617
-25.905750274658203
7.173760414123535
-14.082636833190918
7.427626132965088
-14.581063270568848
-34.02791976928711
7.072290420532227
-14.205083847045898
-38.53400421142578
7.400044918060303
-14.282115936279297
28.109018325805664
7.83106803894043
-13.981182098388672
7.064974784851074
-14.298396110534668
8.576226234436035
-14.416747093200684
-25.745853424072266
-35.55348205566406
9.059623718261719
-14.768562316894531
-23.99555778503418
9.04838752746582
-14.04749870300293
-25.783248901367188
-22.397804260253906
9.213479042053223
-14.010581016540527
-34.91863250732422
7.3738250732421875
-14.50953483581543
6.148571491241455
-14.406279563903809
5.562406539916992
-14.156028747558594
4.974662780761719
-14.315372467041016
4.654855728149414
-26.21510887145996
-14.755555152893066
4.1398444175720215
-25.060806274414063
-14.038384437561035
4.119987487792969
-20.389345169067383
-13.872089385986328
6.9667229652404785
-19.063350677490234
-13.914786338806152
4.311580181121826
-14.454545021057129
4.4420318603515625
-14.372725486755371
-21.063526153564453
5.124161720275879
-20.866918563842773
-14.228029251098633
-26.990398406982422
-23.673311233520508
4.582779884338379
-14.141191482543945
-26.10628318786621
-22.733539581298828
5.1105546951293945
-14.503787994384766
-22.249073028564453
-22.081594467163086
35.87364196777344
-25.913358688354492
4.842027187347412
-15.09748363494873
-18.590932846069336
-21.713336944580078
-32.74893569946289
-30.810420989990234
6.0232439041137695
-14.229949951171875
-22.986167907714844
-21.921077728271484
-33.3006477355957
3.9110541343688965
-14.403947830200195
-28.010753631591797
4.27989387512207
-14.6141357421875
5.722512245178223
-14.381733894348145
5.578120708465576
-14.576787948608398
5.458479404449463
-14.276630401611328
-24.410961151123047
-24.31812858581543
-29.667362213134766
5.132655143737793
-14.42471694946289
27.272071838378906
-36.8856201171875
-26.64134407043457
-31.50214385986328
5.059598445892334
-14.700544357299805
24.741125106811523
5.149684906005859
-14.712471961975098
26.689191818237305
-27.31253433227539
8.19381046295166
-14.435696601867676
-37.13862609863281
8.391678810119629
-14.144283294677734
-34.679656982421875
29.055824279785156
-25.97669792175293
8.244932174682617
-13.889546394348145
-32.332183837890625
31.69154167175293
-22.55717658996582
7.94550895690918
-14.43848991394043
29.14950180053711
28.564489364624023
7.089932441711426
-14.161055564880371
9.675708770751953
-14.270844459533691
-24.313955307006836
7.721610069274902
-32.03586196899414
-14.600940704345703
-22.345600128173828
8.157018661499023
-28.909271240234375
-14.039445877075195
-23.85740089416504
-34.07402801513672
8.286211013793945
-24.750139236450195
-14.123506546020508
-22.76178550720215
-32.425594329833984
8.173832893371582
-14.110509872436523
-25.20203399658203
29.323091506958008
-34.33631134033203
8.350085258483887
-14.08401107788086
-22.85300636291504
9.023340225219727
-30.98398780822754
-14.016745567321777
-22.461938858032227
9.014570236206055
-13.981058120727539
-35.37299728393555
8.585416793823242
-14.233097076416016
8.059958457946777
-14.098795890808105
-41.105960845947266
8.617546081542969
-14.339461326599121
-36.793453216552734
8.459596633911133
31.913249969482422
-27.202350616455078
-14.35751724243164
40.469154357910156
8.209247589111328
36.742191314697266
-14.13774299621582
-22.917272567749023
-25.117765426635742
-31.7515869140625
8.114203453063965
-13.981289863586426
-22.719085693359375
8.677058219909668
-13.832902908325195
-23.2706356048584
8.403048515319824
-14.083832740783691
-22.99817657470703
-24.325458526611328
8.58779525756836
-14.466058731079102
-25.697145462036133
-20.123708724975586
8.307708740234375
-14.17003345489502
27.765958786010742
-18.517148971557617
6.822601318359375
-26.42816925048828
-14.207517623901367
-22.15962791442871
27.847000122070313
-18.500389099121094
5.993520259857178
-25.934280395507813
-14.363136291503906
-22.720603942871094
25.6872501373291
28.54156494140625
-17.960355758666992
6.011301517486572
-21.211681365966797
-14.40536880493164
-23.344568252563477
29.18344497680664
-18.080907821655273
5.609300136566162
-25.413175582885742
-14.32209587097168
28.233301162719727
-18.969837188720703
-30.797855377197266
5.415763854980469
-24.904382705688477
-14.358363151550293
-18.549579620361328
-32.25187301635742
4.8172173500061035
-14.13412094116211
29.86038589477539
-18.78679084777832
-35.74619674682617
4.181049346923828
-13.921570777893066
30.937257766723633
-18.969362258911133
5.306107997894287
-34.5740966796875
-13.780964851379395
27.64805030822754
29.488479614257813
-18.865697860717773
5.313174724578857
-38.37641143798828
-14.251221656799316
-32.44369125366211
-19.0809383392334
5.441895961761475
-37.82355499267578
-14.166126251220703
-19.06771469116211
6.819436550140381
-32.781707763671875
-13.990429878234863
-18.590192794799805
9.577508926391602
-35.1439208984375
-14.04218864440918
-19.259143829345703
8.886625289916992
-36.58356857299805
-14.035835266113281
-19.473369598388672
8.818398475646973
-36.76518630981445
-14.192849159240723
-18.934837341308594
9.726000785827637
-33.358253479003906
-13.797032356262207
-19.174184799194336
8.80610179901123
-33.23487854003906
-13.825708389282227
-18.601879119873047
6.920929908752441
-29.556455612182617
-14.271771430969238
-18.803821563720703
7.425904750823975
-31.897493362426758
-14.35846996307373
-18.67511749267578
-25.029796600341797
9.025555610656738
-30.333534240722656
-13.950471878051758
-18.76365089416504
-24.791149139404297
7.738218307495117
-27.965499877929688
-13.943920135498047
-18.687381744384766
6.581719875335693
-27.522293090820313
-14.620453834533691
-18.107500076293945
5.468845844268799
-14.385993957519531
-18.494144439697266
6.381468772888184
-14.725081443786621
30.830087661743164
-18.477323532104492
-24.759017944335938
6.1423845291137695
-30.605043411254883
-14.369769096374512
-19.013874053955078
-20.315061569213867
-25.1060848236084
9.504361152648926
-31.35272979736328
-14.547317504882813
-18.600234985351563
8.831269264221191
-34.35654067993164
-14.323430061340332
-18.766931533813477
9.656018257141113
-30.205244064331055
-14.416768074035645
-19.134687423706055
9.465929985046387
-29.15532684326172
-14.830562591552734
-18.271310806274414
35.248451232910156
9.516146659851074
-15.398476600646973
-36.69625473022461
-19.25349235534668
8.437528610229492
-14.46864128112793
-30.05454444885254
-18.681007385253906
8.452211380004883
-14.640456199645996
-30.21294593811035
-18.764266967773438
8.16308879852295
-14.358564376831055
-21.000551223754883
-19.054733276367188
6.286880970001221
-14.430997848510742
-20.5943660736084
6.341480731964111
-13.906990051269531
-38.719398498535156
-18.28898811340332
6.608438968658447
-13.888998031616211
-18.4438533782959
6.08394193649292
35.89056396484375
-14.931086540222168
-24.10625648498535
-18.51044273376465
5.773374080657959
-15.015547752380371
-21.90802001953125
-18.3489990234375
5.524474143981934
-14.32818603515625
26.04264259338379
-38.3830680847168
-24.791336059570313
-18.43343162536621
5.738990306854248
-14.318840026855469
-36.449832916259766
35.78812026977539
-18.47697639465332
6.595003128051758
-14.613716125488281
-22.855022430419922
-18.576107025146484
6.049251079559326
-14.343059539794922
-22.74152183532715
-18.745750427246094
4.706480026245117
-14.69359016418457
-21.258174896240234
-18.709569931030273
5.660440444946289
-14.710007667541504
-22.360977172851563
-18.319272994995117
5.8445210456848145
-35.734100341796875
-14.161954879760742
-18.888742446899414
5.5667314529418945
-34.29144287109375
-14.641214370727539
-33.47038650512695
-18.97896385192871
7.6412811279296875
-14.733561515808105
34.611366271972656
-21.565567016601563
-31.291589736938477
5.835273742675781
-14.819278717041016
8.355656623840332
-41.756439208984375
-14.630399703979492
-22.8801326751709
6.236533164978027
25.316085815429688
-14.372784614562988
4.843545436859131
24.966243743896484
-14.258012771606445
-27.025827407836914
7.418951034545898
26.685070037841797
-14.863519668579102
-23.228801727294922
7.133513450622559
-14.602319717407227
-23.663320541381836
5.77006196975708
-14.802775382995605
-21.333087921142578
-24.391817092895508
6.432477951049805
32.189212799072266
-14.438021659851074
-39.02107238769531
-21.415029525756836
5.495302200317383
-14.513310432434082
-36.69010543823242
-20.282419204711914
6.403641223907471
-14.458611488342285
-34.34153366088867
-18.491300582885742
-22.014678955078125
6.153352737426758
-14.621965408325195
-33.19379806518555
-36.63129806518555
-21.0355224609375
-23.772459030151367
5.943775653839111
-14.935492515563965
-36.19871139526367
-20.500988006591797
-23.38323402404785
5.4274582862854
-14.636929512023926
-20.894819259643555
-23.71015739440918
4.4675679206848145
-14.789175033569336
-18.767366409301758
-25.71239471435547
6.722713947296143
-14.682710647583008
9.089303970336914
-14.290771484375
-23.278400421142578
8.872000694274902
-14.258853912353516
-24.845869064331055
9.560346603393555
-14.409849166870117
-23.619823455810547
-24.317134857177734
8.185914993286133
38.5661506652832
-13.884749412536621
-26.2598819732666
6.778830528259277
-13.567193984985352
-27.118553161621094
-23.359893798828125
6.525546550750732
-14.352811813354492
26.805469512939453
-35.52564239501953
-20.788917541503906
7.963779449462891
37.15839385986328
-13.94947624206543
-20.170696258544922
7.856157302856445
-14.072860717773438
-20.39136505126953
7.3828206062316895
-14.135519027709961
-18.449081420898438
5.923459053039551
-14.276046752929688
6.4954833984375
37.33230972290039
-14.558695793151855
5.158679485321045
-17.640134811401367
-14.555475234985352
-35.394493103027344
5.892170429229736
-14.25601863861084
5.607327461242676
-14.14303207397461
-30.354450225830078
4.794565200805664
-14.219975471496582
28.178285598754883
5.23622989654541
-14.074259757995605
-31.179000854492188
25.945404052734375
5.7648210525512695
35.470943450927734
-14.252185821533203
-31.468904495239258
5.865518093109131
34.32071304321289
-13.924609184265137
-34.953529357910156
-30.811567306518555
5.625237464904785
34.4991455078125
-13.830742835998535
-22.946199417114258
-30.43044090270996
-26.32081413269043
5.6120734214782715
27.976245880126953
-14.531149864196777
-24.282882690429688
6.489441394805908
-14.049384117126465
-30.78097915649414
5.833621978759766
-14.218830108642578
-30.088314056396484
-23.045862197875977
4.813799858093262
-14.443731307983398
6.485555171966553
-14.196305274963379
-28.450576782226563
5.901430130004883
-14.577042579650879
6.062543869018555
-14.248556137084961
8.690524101257324
-14.48979377746582
9.207953453063965
-13.966412544250488
9.301546096801758
-14.575642585754395
6.071887969970703
-14.54085636138916
5.085606098175049
-14.688291549682617
-22.477489471435547
5.048576354980469
-14.284684181213379
-21.076417922973633
4.894209861755371
-13.912240028381348
8.078524589538574
-13.917521476745605
-29.771316528320313
8.432636260986328
-35.955322265625
-13.746164321899414
-28.113771438598633
7.267714500427246
-13.825469970703125
-18.834617614746094
6.359751224517822
-14.477938652038574
-20.07252311706543
6.775435924530029
-14.151298522949219
-30.325027465820313
8.929556846618652
-14.416119575500488
-30.331056594848633
8.117874145507813
-14.234639167785645
-24.520984649658203
7.542525291442871
-14.380195617675781
6.9959917068481445
-14.291205406188965
-22.391841888427734
8.225716590881348
-14.554980278015137
7.910500526428223
-14.087932586669922
8.461708068847656
-14.309553146362305
-24.424259185791016
6.529707431793213
-14.365137100219727
-20.71912384033203
-20.60582733154297
6.321294784545898
-14.460227012634277
-22.999263763427734
33.07647705078125
6.063544273376465
-14.13879108428955
3.001051902770996
-14.657125473022461
4.71946907043457
-13.769448280334473
-30.72595977783203
4.861387252807617
-14.263758659362793
-34.03125
5.841287612915039
-14.164203643798828
-25.867767333984375
30.32497787475586
-35.9541015625
5.263708114624023
-14.25339126586914
-24.784948348999023
33.800418853759766
29.99024200439453
-30.37300682067871
4.620635509490967
-13.877090454101563
-16.2301082611084
-23.972013473510742
32.62604522705078
5.190767288208008
-14.382317543029785
-15.21781063079834
-31.021806716918945
-22.19888687133789
30.545778274536133
6.288146018981934
-14.146454811096191
-25.478593826293945
29.890933990478516
6.793835639953613
-14.774372100830078
-25.120656967163086
13.49869155883789
29.510021209716797
5.2860283851623535
-14.771191596984863
-19.43966293334961
-24.101280212402344
28.96697425842285
5.976914405822754
-14.358245849609375
-23.908031463623047
30.865447998046875
5.851472854614258
-14.527632713317871
-16.217487335205078
-22.46602439880371
29.594087600708008
5.334293842315674
-15.133005142211914
-14.737878799438477
-24.36961555480957
29.439111709594727
6.707889556884766
40.8646125793457
-14.651177406311035
30.49750328063965
5.324141979217529
-15.078063011169434
-19.411865234375
28.840425491333008
31.06254005432129
5.125748157501221
-14.465928077697754
-40.941768646240234
30.154949188232422
5.610510349273682
-13.995991706848145
-36.00871658325195
30.410253524780273
4.434934616088867
-14.384414672851563
-23.12142562866211
30.725505828857422
5.5855913162231445
-14.310548782348633
30.371356964111328
7.065738201141357
-14.128789901733398
30.15958023071289
5.9552507400512695
-13.64126968383789
29.298309326171875
6.247742652893066
-14.149702072143555
-25.823123931884766
-28.206384658813477
29.314123153686523
4.7486138343811035
-14.716752052307129
-29.515356063842773
-25.669204711914063
28.610050201416016
5.092060089111328
-14.637389183044434
-31.250150680541992
28.352718353271484
5.123680114746094
-14.31442928314209
-23.08380889892578
-34.329708099365234
29.577342987060547
5.427205562591553
-16.78379249572754
-14.985828399658203
-28.352684020996094
-22.276920318603516
-37.4193115234375
2.7633800506591797
26.215600967407227
-13.999593734741211
-35.66114044189453
-24.270217895507813
2.9343812465667725
25.755563735961914
-14.285507202148438
-22.074750900268555
4.73030948638916
24.80050277709961
-14.53876781463623
7.011341094970703
28.086349487304688
-14.269888877868652
5.476324081420898
28.901992797851563
-16.545984268188477
-14.239383697509766
5.973249435424805
30.882020950317383
-17.006254196166992
-14.068512916564941
-24.04762077331543
5.142909049987793
30.692232131958008
-14.385115623474121
5.795658588409424
28.808639526367188
-14.019112586975098
35.623661041259766
5.457526206970215
30.05792236328125
-14.403267860412598
6.150157928466797
31.3768367767334
-26.623056411743164
-13.172980308532715
-21.751726150512695
5.843411922454834
-24.60775375366211
-14.431112289428711
-18.518022537231445
5.185080051422119
-19.957386016845703
-13.83993148803711
-31.88778305053711
5.520973205566406
-18.800498962402344
-13.673982620239258
26.362308502197266
6.247049331665039
-13.740704536437988
4.793118000030518
-16.447126388549805
-13.828320503234863
-33.136207580566406
6.460650444030762
-14.659712791442871
-13.717440605163574
-31.16696548461914
3.135469436645508
-13.580464363098145
-27.79202651977539
5.260492324829102
-14.104994773864746
-27.723512649536133
5.730347156524658
-13.512543678283691
36.660301208496094
4.996883869171143
-13.50730037689209
41.080596923828125
5.499438285827637
-13.750739097595215
5.838499069213867
-22.054222106933594
-14.098247528076172
3.2637884616851807
-22.92333221435547
-13.967870712280273
7.2677154541015625
-13.89301586151123
6.566705226898193
-21.72580909729004
-14.083243370056152
5.277209758758545
-20.596553802490234
-13.765996932983398
4.924516201019287
-13.763886451721191
-39.98212814331055
-33.509971618652344
27.586254119873047
6.017569065093994
-13.891767501831055
-27.281688690185547
-34.023956298828125
5.019355773925781
-13.373801231384277
-13.94502067565918
5.494546413421631
-12.709945678710938
-13.54477596282959
-17.056150436401367
4.791460990905762
-13.04416275024414
-13.701805114746094
-23.87462043762207
5.578884601593018
-14.199446678161621
-13.74738597869873
5.6998491287231445
-14.83537483215332
-13.792333602905273
-20.254474639892578
5.17244815826416
-11.72802448272705
-13.733946800231934
-30.590835571289063
-31.488359451293945
6.625012397766113
-14.187886238098145
-14.090133666992188
-35.79051208496094
-25.90358543395996
-32.69293212890625
4.739353179931641
-14.10604476928711
-13.637316703796387
5.261887550354004
-14.007299423217773
6.123568534851074
-16.04323387145996
-13.835518836975098
-32.16547393798828
38.662044525146484
6.240425109863281
-13.810609817504883
-17.723390579223633
7.0046796798706055
-21.644428253173828
-14.341287612915039
-22.418310165405273
5.526981353759766
-13.956713676452637
-28.881439208984375
5.404012203216553
-16.379743576049805
-13.5603609085083
-24.140384674072266
8.62817668914795
-14.970806121826172
-13.736823081970215
40.101112365722656
8.485675811767578
-14.72922134399414
-13.734272956848145
-30.005393981933594
-29.305383682250977
30.186241149902344
7.086073398590088
-13.945509910583496
-13.55775260925293
-28.052135467529297
-24.340038299560547
5.299437046051025
-13.919933319091797
-13.772497177124023
-21.723907470703125
-22.36074447631836
2.0458481311798096
-14.276392936706543
-13.608610153198242
-22.868694305419922
2.0694310665130615
-14.60731315612793
-13.87515926361084
-21.500411987304688
2.08335018157959
-16.184228897094727
-13.922728538513184
4.210036277770996
-16.544898986816406
-13.831785202026367
-23.619596481323242
4.971834182739258
-15.800392150878906
-13.453946113586426
-20.344192504882813
4.645139217376709
-15.442497253417969
-14.019576072692871
4.98754358291626
-17.643451690673828
-14.033848762512207
4.856522560119629
-14.095429420471191
-32.86664581298828
35.46537399291992
2.4761300086975098
-14.478304862976074
-24.064558029174805
-13.347358703613281
-23.355566024780273
34.17522048950195
2.53625226020813
-13.458901405334473
-24.38483428955078
-14.258149147033691
28.77397346496582
1.795393705368042
-13.545530319213867
-25.214309692382813
-13.972270965576172
-36.875732421875
2.4077694416046143
-13.099323272705078
-24.486047744750977
-14.101094245910645
-23.87013053894043
2.3669726848602295
-12.064457893371582
-24.233991622924805
-14.00350284576416
-35.510379791259766
2.0929107666015625
-13.114794731140137
-24.40655517578125
-14.27133560180664
2.0602364540100098
-11.070048332214355
-24.36519432067871
-14.216590881347656
1.8193928003311157
-10.802403450012207
-24.000898361206055
-14.124252319335938
-24.64339828491211
2.226975917816162
-10.948055267333984
-24.578479766845703
-14.481414794921875
-26.713665008544922
-25.25896644592285
2.708940267562866
-10.638147354125977
-23.641510009765625
-14.614965438842773
-24.814590454101563
2.3532190322875977
-11.378559112548828
-26.25932502746582
-14.478497505187988
-23.66947364807129
2.7540438175201416
-11.057132720947266
-25.191829681396484
-14.715520858764648
-20.976686477661133
2.12518572807312
-11.183349609375
-24.26425552368164
-14.107914924621582
1.7682461738586426
-11.372631072998047
-24.607179641723633
-14.350829124450684
2.321101427078247
-13.369855880737305
-23.432994842529297
-14.691987991333008
-24.35272789001465
2.137784242630005
-11.38847541809082
-25.569339752197266
-14.341734886169434
-21.709308624267578
4.293106555938721
-11.839081764221191
-24.25072479248047
-14.507731437683105
-23.614566802978516
30.879873275756836
-19.383020401000977
3.2028965950012207
34.44357681274414
-12.027972221374512
-25.482528686523438
-14.771867752075195
-23.293190002441406
-18.981632232666016
3.792046546936035
28.897480010986328
-12.765413284301758
-25.537565231323242
-14.34727954864502
-20.42572593688965
-22.665517807006836
4.76296329498291
28.739459991455078
-13.095376968383789
-23.923368453979492
-14.129514694213867
-20.390377044677734
35.472557067871094
4.948474884033203
32.51483154296875
-12.791914939880371
-24.386415481567383
-13.823349952697754
3.1542015075683594
33.7011604309082
-12.76169204711914
-24.76559829711914
-14.269941329956055
2.9977970123291016
32.30039978027344
-13.41187858581543
-24.186981201171875
-14.027176856994629
-27.225086212158203
4.483567237854004
32.42183303833008
-12.260149002075195
-25.29029655456543
-14.620710372924805
-25.373775482177734
-31.011184692382813
2.321296215057373
33.166011810302734
-13.113028526306152
-24.74043083190918
-14.662829399108887
-25.52231788635254
3.0953376293182373
-14.096657752990723
-23.941495895385742
-14.325993537902832
-30.26703453063965
-19.212751388549805
4.030898094177246
-12.578798294067383
-25.09623146057129
-14.294498443603516
-20.54568099975586
32.3288688659668
-33.15895080566406
-23.26970863342285
2.1037001609802246
-13.492356300354004
-24.49542808532715
-14.358847618103027
-30.962223052978516
-24.83201026916504
2.006023406982422
-12.857762336730957
-26.480676651000977
-14.4808988571167
-17.933155059814453
-33.89739990234375
-23.336448669433594
2.025775671005249
-12.879042625427246
-13.972436904907227
-19.0966739654541
-27.15473747253418
-26.209516525268555
1.7607827186584473
-13.24449634552002
-14.538002014160156
-21.923566818237305
-24.481849670410156
1.8956354856491089
-12.954367637634277
-14.077011108398438
-21.713727951049805
1.5420273542404175
-12.48275375366211
-13.651814460754395
-36.52375411987305
-24.71367073059082
2.0764336585998535
-12.699234008789063
-14.141460418701172
-23.71111488342285
-24.109718322753906
2.2002203464508057
-13.304638862609863
-13.972228050231934
-27.69927215576172
-23.867603302001953
4.598478317260742
-12.71732234954834
-13.999783515930176
-37.5386848449707
-24.572904586791992
2.615488290786743
-12.307504653930664
-14.208309173583984
-35.935638427734375
-24.71553611755371
2.2240960597991943
-14.58549690246582
-13.982754707336426
-37.18564224243164
1.9782747030258179
-14.5762357711792
-24.651968002319336
2.018665075302124
-14.542145729064941
-24.900774002075195
5.762489318847656
-14.474813461303711
-22.293258666992188
-25.139476776123047
3.61641263961792
-13.9399995803833
5.050568580627441
-14.00564193725586
-23.222440719604492
2.3314619064331055
-14.379157066345215
-25.266002655029297
-26.602249145507813
2.6238951683044434
-14.007832527160645
-25.437950134277344
-25.076383590698242
4.790292739868164
-14.167099952697754
-26.237024307250977
3.914470672607422
-14.15206527709961
-21.734210968017578
-21.745010375976563
4.85009765625
-18.791013717651367
-14.123404502868652
-24.53410530090332
-23.288394927978516
-23.606420516967773
5.0811028480529785
-18.056751251220703
-14.031908988952637
-22.955867767333984
-22.70218276977539
4.1882219314575195
-14.335137367248535
-24.394668579101563
-26.2729549407959
-25.696685791015625
4.936408042907715
-14.289019584655762
-22.419008255004883
-25.744888305664063
-25.0047664642334
2.0594420433044434
-14.354485511779785
-23.538846969604492
-23.4864501953125
-24.758773803710938
3.0166001319885254
-14.660414695739746
-24.260913848876953
-19.554828643798828
5.057666778564453
-14.31076717376709
-23.222204208374023
-26.871719360351563
-23.62733268737793
5.332395553588867
-14.306856155395508
-24.790231704711914
-25.405914306640625
-24.042171478271484
4.5381340980529785
-14.397879600524902
-25.835420608520508
-23.37529945373535
-23.457290649414063
2.787170648574829
-14.580827713012695
-24.2950439453125
-22.222394943237305
-27.020509719848633
5.335150718688965
-14.493865013122559
5.160932540893555
-14.078251838684082
-23.845170974731445
4.974322319030762
-14.138612747192383
-22.985576629638672
5.7289252281188965
-14.094680786132813
-19.701780319213867
-25.48505210876465
-21.470855712890625
5.491393089294434
-14.430535316467285
-37.102325439453125
23.679855346679688
2.5159363746643066
-14.374442100524902
-36.45267868041992
-25.49982452392578
4.971500396728516
-26.25680160522461
-14.562718391418457
-36.011688232421875
2.4381136894226074
-14.081731796264648
-22.728717803955078
-28.38587188720703
2.7786104679107666
-14.426277160644531
-26.582611083984375
2.96478533744812
-29.560029983520508
-14.459670066833496
3.6370396614074707
-29.10572624206543
-14.610883712768555
-23.036203384399414
5.2632246017456055
-14.443675994873047
-17.966285705566406
3.471959114074707
-27.338470458984375
-14.047544479370117
-20.070528030395508
-17.132213592529297
2.9246416091918945
-31.31525421142578
-14.254542350769043
-14.890199661254883
3.2616565227508545
-30.272499084472656
-14.312365531921387
-33.13813018798828
-14.30356502532959
2.9216575622558594
-14.085147857666016
-14.211597442626953
2.365947961807251
-38.8356819152832
-14.42503547668457
-14.09047794342041
2.0849297046661377
-37.70216751098633
-14.521471977233887
-14.168132781982422
5.211596965789795
-38.278743743896484
-14.397411346435547
-14.345088958740234
2.7261853218078613
-37.63491439819336
-14.468271255493164
-14.120698928833008
5.267218589782715
-37.39585494995117
-14.517951011657715
-13.649599075317383
33.593963623046875
7.374303340911865
-38.17679977416992
-14.594389915466309
-30.758752822875977
-13.309207916259766
4.586519718170166
-37.93195724487305
-14.849291801452637
-16.993061065673828
5.8755106925964355
-37.44986343383789
-14.342958450317383
5.218851566314697
-38.02690505981445
-14.38964557647705
-31.305070877075195
5.830836296081543
-37.882232666015625
-13.933600425720215
29.424055099487305
4.692993640899658
-38.44723892211914
-14.56972599029541
-21.89588737487793
30.24648666381836
4.283290863037109
-38.3664665222168
-14.15722370147705
3.0210654735565186
-38.291927337646484
-13.85417366027832
2.752013683319092
-38.658573150634766
-14.602299690246582
27.408061981201172
3.263988733291626
-38.086063385009766
-14.64008617401123
33.64323043823242
-23.751070022583008
5.786778450012207
-37.480709075927734
-14.463892936706543
4.948095321655273
-14.16872501373291
5.934406280517578
-14.536163330078125
5.107396125793457
-14.308116912841797
36.35095977783203
5.159963607788086
-29.715787887573242
-14.64741325378418
5.312758445739746
-28.786401748657227
-14.667211532592773
-27.034605026245117
5.055676460266113
-27.23802375793457
-14.590717315673828
4.7114057540893555
-27.106693267822266
-14.615992546081543
4.988433361053467
-26.891090393066406
-15.106646537780762
-32.652427673339844
5.087231636047363
-27.51010513305664
-14.34533405303955
5.4240312576293945
-28.968090057373047
-14.345093727111816
3.8809561729431152
-28.882328033447266
-14.245813369750977
-36.71394729614258
-38.001991271972656
29.147266387939453
5.267129421234131
-30.141691207885742
-13.864957809448242
5.114787578582764
-30.5260066986084
-14.320087432861328
31.07161521911621
4.658433437347412
-31.06800079345703
-14.600167274475098
-23.832143783569336
4.981667518615723
-13.899453163146973
5.091835975646973
-32.22298049926758
-14.447949409484863
4.919497489929199
-26.948997497558594
-14.026620864868164
5.216609477996826
-27.909744262695313
-14.152588844299316
5.3131184577941895
-30.706783294677734
-14.338504791259766
4.850353717803955
-30.96813201904297
-14.27070426940918
-38.8837890625
4.635229110717773
-33.165138244628906
-14.748438835144043
-33.861568450927734
5.164096832275391
-32.0245475769043
-14.188748359680176
-35.882568359375
5.0634002685546875
-34.72393035888672
-14.606803894042969
-28.247793197631836
4.45497989654541
-37.66748809814453
-14.15994644165039
4.384304523468018
-32.78774642944336
-34.23117446899414
-14.209141731262207
4.654631614685059
-32.082279205322266
-14.116535186767578
4.568535327911377
-31.165042877197266
-14.480484962463379
5.510974407196045
-31.66922950744629
-14.502790451049805
2.9797005653381348
-35.28483963012695
-14.364862442016602
-25.001300811767578
2.41192364692688
-13.700241088867188
-24.194759368896484
2.4125001430511475
-14.175857543945313
2.5471863746643066
-38.76432800292969
-29.1175537109375
-14.283431053161621
1.9780983924865723
-38.30192565917969
-18.57750701904297
-14.333929061889648
-22.410137176513672
-22.340633392333984
2.430394172668457
-35.61561965942383
-16.731992721557617
-14.07287311553955
-24.14539909362793
2.92209529876709
-37.0019645690918
-14.151128768920898
-17.419673919677734
3.779773235321045
-36.754486083984375
-14.3490629196167
2.718637466430664
-36.965187072753906
-14.46817684173584
-15.344578742980957
3.0390055179595947
-34.08300018310547
-14.104880332946777
-14.75126838684082
3.445504903793335
-19.092243194580078
-13.970850944519043
-15.936076164245605
29.930931091308594
2.953749656677246
-14.60650634765625
-15.382207870483398
33.369483947753906
19.232736587524414
3.280339002609253
-40.661659240722656
-24.71187973022461
-14.158963203430176
21.90224266052246
2.2106215953826904
-24.337507247924805
-14.287981033325195
5.094783782958984
-24.850038528442383
-14.30529499053955
5.722916603088379
-24.36852264404297
-13.931379318237305
-14.064245223999023
-21.61642074584961
5.512357234954834
-25.336139678955078
-14.463309288024902
-15.08632755279541
-20.990697860717773
6.071326732635498
-26.992151260375977
-14.092266082763672
-14.986311912536621
-20.962892532348633
19.89391326904297
4.384058952331543
-14.637153625488281
-20.096696853637695
20.837203979492188
5.311837196350098
-14.085402488708496
18.192895889282227
5.448415279388428
-31.291120529174805
-14.496841430664063
5.402253150939941
-24.804367065429688
-14.23757266998291
29.82271957397461
5.299805641174316
-24.10131072998047
-14.918549537658691
6.548867702484131
-24.60064125061035
-14.163583755493164
5.7320051193237305
-24.923818588256836
-14.280637741088867
5.621584415435791
-24.396142959594727
-14.129247665405273
5.631587505340576
-23.363523483276367
-13.939208030700684
-20.163061141967773
5.574540615081787
-23.370563507080078
-14.078069686889648
-26.485931396484375
6.413946151733398
-22.922222137451172
-14.39557933807373
5.869595050811768
-21.833168029785156
-14.174420356750488
38.74266815185547
6.044740676879883
-22.781099319458008
-14.311434745788574
1.994998812675476
-24.03915023803711
-14.431255340576172
-31.789379119873047
3.320479154586792
-38.329917907714844
26.440811157226563
-23.401824951171875
-14.365130424499512
37.02962875366211
3.1736016273498535
-40.651424407958984
23.957773208618164
-23.810285568237305
-14.087004661560059
-37.66378402709961
2.9216322898864746
-34.51283645629883
24.665372848510742
-22.803058624267578
-13.787556648254395
-37.8204345703125
27.730606079101563
-24.712167739868164
2.823838233947754
-30.93794059753418
24.3005313873291
-14.012804985046387
-24.23908805847168
2.297093391418457
30.21407699584961
-24.313867568969727
-14.324275016784668
2.334162950515747
30.252988815307617
-23.05714225769043
-14.188712120056152
3.483391284942627
30.0067195892334
-23.474088668823242
-14.643430709838867
3.0215604305267334
27.805599212646484
-22.824172973632813
-14.503663063049316
3.885286331176758
27.954851150512695
-23.12078285217285
-14.52641773223877
25.65342140197754
3.502690315246582
-24.967117309570313
-14.575191497802734
3.6486761569976807
-24.76129913330078
-14.327605247497559
25.08085823059082
39.326622009277344
5.133374214172363
-24.606271743774414
-14.451974868774414
27.238698959350586
-26.813627243041992
4.704675674438477
-24.937456130981445
-14.263615608215332
23.486352920532227
32.67565155029297
4.691272258758545
-25.76780128479004
-14.06870174407959
27.393840789794922
5.791687488555908
-25.944942474365234
-14.329530715942383
-31.843290328979492
-35.73297882080078
4.406207084655762
-25.844921112060547
-14.078968048095703
4.927244663238525
-25.535188674926758
-14.162994384765625
4.461709976196289
-26.246055603027344
-14.07471752166748
5.909610748291016
-29.64056396484375
-13.885640144348145
32.582881927490234
5.001218795776367
-25.35230827331543
-14.032400131225586
-24.49757957458496
-37.17123031616211
4.501740455627441
-25.790109634399414
-14.017889022827148
-30.859216690063477
4.175723075866699
-25.846912384033203
-14.131168365478516
4.597949028015137
-14.345959663391113
5.7279133796691895
-31.047107696533203
-25.95981788635254
-13.955745697021484
6.008273124694824
30.97478485107422
-25.89577865600586
-14.061727523803711
6.258220672607422
38.47871780395508
-24.765470504760742
-14.754055976867676
38.970741271972656
6.274973392486572
31.11917495727539
-24.339984893798828
-14.391762733459473
5.625197410583496
28.310182571411133
-24.304218292236328
-14.328292846679688
39.899600982666016
-24.033756256103516
4.567078113555908
32.7185173034668
-25.17559051513672
-14.80577564239502
6.064654350280762
35.037593841552734
-23.531850814819336
-15.212041854858398
4.708272933959961
33.10631561279297
-24.490787506103516
-14.490168571472168
-29.81138038635254
4.6711602210998535
27.28875732421875
-24.623292922973633
-14.267462730407715
2.2306580543518066
32.134212493896484
-24.134702682495117
-14.620285987854004
-25.441646575927734
1.6713926792144775
31.102907180786133
-24.257123947143555
-14.297203063964844
2.624312162399292
31.06551170349121
-24.86432647705078
-14.301346778869629
2.931612014770508
-24.663320541381836
-14.438518524169922
-37.53592300415039
4.6307902336120605
-25.09858512878418
-14.46281623840332
-20.49332618713379
-16.08392906188965
-37.90308380126953
5.5785322189331055
-25.151451110839844
-14.437679290771484
-16.789743423461914
5.353285312652588
25.54777717590332
-24.089794158935547
-14.210091590881348
-14.99496078491211
5.974517345428467
28.56977081298828
-24.637292861938477
-14.085108757019043
-21.433683395385742
-15.305549621582031
4.726351261138916
-24.84217071533203
-14.040140151977539
-15.374676704406738
3.223060369491577
-24.18792152404785
-13.744041442871094
-15.087993621826172
4.93664026260376
33.211585998535156
-24.23703384399414
-13.842241287231445
-16.3834285736084
5.0765581130981445
-23.68047332763672
-14.054044723510742
-15.23305892944336
5.426182746887207
-24.523540496826172
-14.98674488067627
-15.5446138381958
4.998871803283691
-24.614059448242188
-14.753533363342285
-16.83550453186035
4.48581075668335
-24.41893196105957
-14.756613731384277
5.798814296722412
-25.008148193359375
-14.634546279907227
-28.50765037536621
5.1997809410095215
-25.079965591430664
-14.175742149353027
6.263911247253418
-25.447364807128906
-13.818986892700195
5.987832069396973
-22.964441299438477
-14.5581636428833
-18.56682586669922
5.043169021606445
-24.833663940429688
-14.13347339630127
-21.58930015563965
-18.648595809936523
5.504511833190918
-25.395299911499023
-14.360039710998535
-26.420433044433594
-17.920507431030273
6.2175092697143555
-24.354129791259766
-13.68722152709961
-16.98876190185547
5.335386276245117
-24.87824249267578
-14.485218048095703
-16.77630615234375
-18.344003677368164
-35.79139709472656
6.088374614715576
-24.692066192626953
-14.670563697814941
-16.72420883178711
-31.612136840820313
6.026070594787598
-24.984447479248047
-13.796406745910645
-19.901874542236328
-15.696859359741211
-31.518186569213867
5.20564079284668
-23.227602005004883
-13.985770225524902
5.600062847137451
-23.902603149414063
-13.924549102783203
-22.494407653808594
-29.61524200439453
4.524933815002441
-24.50636863708496
-14.111446380615234
-25.642309188842773
-21.960546493530273
4.70552921295166
-24.24666976928711
-13.950702667236328
4.349634170532227
-25.082427978515625
-13.913656234741211
-29.194082260131836
-30.509979248046875
-35.183536529541016
5.959102153778076
-24.89904022216797
-14.235450744628906
41.80832290649414
-33.58751678466797
5.555840969085693
-24.799100875854492
-40.13104248046875
-13.966588020324707
-28.59123992919922
41.61879348754883
5.056901931762695
-23.850934982299805
-14.335902214050293
-23.155248641967773
-20.908977508544922
5.708750247955322
-24.83267593383789
-37.78731918334961
-14.320503234863281
31.63400650024414
5.35819149017334
-24.38818359375
-14.170790672302246
-37.38579177856445
-23.81307029724121
30.573135375976563
5.660595417022705
-40.08747863769531
-24.230411529541016
-14.541322708129883
-40.08049774169922
-26.11081886291504
-23.465267181396484
5.774473667144775
-32.124977111816406
-25.094566345214844
-14.590978622436523
-16.43728256225586
4.929448127746582
-36.856163024902344
-26.16314125061035
-14.110053062438965
-23.46927833557129
5.949994087219238
-14.497139930725098
-16.53814125061035
-27.86307716369629
3.653135299682617
-14.220524787902832
-24.88960075378418
-32.405540466308594
3.8779685497283936
-14.625941276550293
-25.356327056884766
-35.33448028564453
5.8744072914123535
-14.197351455688477
5.626227855682373
-14.403343200683594
2.5395865440368652
-32.843894958496094
-14.277992248535156
5.840723037719727
-34.33580017089844
-14.473603248596191
4.764913558959961
-14.153433799743652
-37.85930252075195
5.17213249206543
-14.42297077178955
4.678732395172119
-13.971758842468262
5.9364237785339355
-14.980134963989258
40.25761795043945
31.486499786376953
24.620758056640625
5.395672798156738
-14.550126075744629
42.806270599365234
30.828018188476563
5.545955657958984
-14.194303512573242
33.26172637939453
-30.46099281311035
2.8263449668884277
-14.546311378479004
-23.41923713684082
-26.155370712280273
3.78981614112854
-14.435479164123535
-22.52553367614746
-28.868471145629883
2.967222213745117
-35.33107376098633
-14.412593841552734
-23.148887634277344
-18.4497013092041
-29.556598663330078
-34.451480865478516
5.526066303253174
-14.27078628540039
-23.094663619995117
-28.79286766052246
7.958268165588379
-14.722115516662598
-23.712093353271484
-26.158037185668945
-26.39256477355957
-28.991985321044922
8.165263175964355
-14.074980735778809
-22.29193878173828
31.566150665283203
-26.57583236694336
-18.499330520629883
-31.74213981628418
7.8885297775268555
-14.31064510345459
23.25967788696289
-22.529983520507813
-26.38153648376465
2.288158416748047
-14.101533889770508
18.91611671447754
-21.532135009765625
-26.828250885009766
2.8114209175109863
-14.01601791381836
-22.806230545043945
2.470867872238159
-14.077934265136719
19.252235412597656
-21.998207092285156
2.4255263805389404
-14.547652244567871
20.084381103515625
-22.308757781982422
2.5116994380950928
-14.237058639526367
21.52496337890625
-31.49837875366211
5.438163757324219
-14.576766967773438
-28.921926498413086
2.208690643310547
-13.876300811767578
-32.769447326660156
3.316638946533203
-14.060437202453613
-15.315950393676758
3.7200427055358887
-14.22763729095459
28.84291648864746
-18.991540908813477
2.6850502490997314
-14.377349853515625
-19.89235496520996
2.6247477531433105
-13.765203475952148
2.0513947010040283
-14.507923126220703
3.1561264991760254
34.957008361816406
-14.072674751281738
-25.104963302612305
-39.319618225097656
4.823886394500732
-13.783062934875488
-19.140140533447266
3.956369400024414
-14.291492462158203
-17.997745513916016
3.226336717605591
-14.484274864196777
-22.21710968017578
-27.61577033996582
2.962906837463379
-13.855011940002441
-25.661094665527344
2.4400675296783447
-13.855464935302734
-26.18832778930664
3.8231842517852783
-29.881969451904297
-14.0225191116333
-29.113067626953125
4.730212211608887
-31.894758224487305
-14.464839935302734
4.897132873535156
-14.226539611816406
6.259222507476807
-13.870949745178223
-24.83558464050293
5.929327011108398
-14.616857528686523
6.224103927612305
-13.783866882324219
34.65538787841797
-26.582134246826172
-26.47336769104004
4.8523383140563965
-14.074663162231445
5.826431751251221
-13.464497566223145
6.1648688316345215
-14.067561149597168
38.81618118286133
21.427993774414063
5.259153842926025
-13.778048515319824
-26.911697387695313
-37.36722946166992
40.30543899536133
24.71512222290039
-33.336360931396484
6.1863603591918945
-13.751069068908691
-25.009014129638672
7.698763847351074
-14.72009563446045
-21.90943717956543
-20.118566513061523
18.26883888244629
-31.80643653869629
6.834451198577881
-14.019875526428223
-20.269758224487305
23.498943328857422
6.763500690460205
32.591087341308594
-14.347405433654785
-24.130043029785156
-20.102083206176758
16.2325496673584
7.717922210693359
26.870479583740234
-13.90876293182373
-26.015148162841797
-20.224803924560547
-28.725759506225586
22.64944839477539
7.373464584350586
-14.127711296081543
-21.29387855529785
-26.168798446655273
7.749394416809082
40.09185028076172
-14.144940376281738
-22.71249008178711
7.437134742736816
34.69711685180664
39.7618522644043
-14.219559669494629
-26.883718490600586
7.541560173034668
35.76496887207031
39.95661544799805
-13.807530403137207
-25.476594924926758
-20.93338966369629
-20.00557518005371
7.734270095825195
37.819602966308594
-14.042919158935547
7.665079116821289
-14.161088943481445
5.220040321350098
-14.33020305633545
5.808557033538818
-14.219625473022461
5.411289215087891
-14.148441314697266
5.897132873535156
-14.689175605773926
6.405200958251953
-14.327093124389648
6.157583713531494
-13.697739601135254
5.333723545074463
-14.190943717956543
-30.658374786376953
5.1100921630859375
-14.249885559082031
5.906249046325684
-14.069294929504395
5.555510520935059
-14.077163696289063
-31.16005516052246
-21.27076530456543
5.510458946228027
-14.120986938476563
-26.055002212524414
5.570704936981201
-14.099361419677734
5.586357116699219
-14.116190910339355
4.828792572021484
-14.239750862121582
6.02653169631958
-14.601821899414063
-19.601545333862305
6.603232383728027
37.55366516113281
-14.717641830444336
-19.1075496673584
5.629147529602051
38.831783294677734
-14.351127624511719
-22.467575073242188
-24.218185424804688
6.2033586502075195
-14.14947509765625
-24.24079704284668
-27.03656005859375
-24.07404136657715
5.392996311187744
-14.333523750305176
6.288138389587402
-14.26882553100586
-36.213130950927734
-21.797683715820313
-24.728748321533203
-28.26009750366211
5.727275848388672
-13.873708724975586
31.631628036499023
5.78559684753418
-14.356800079345703
-31.127138137817383
5.944417953491211
40.2627067565918
-14.026895523071289
-27.49635124206543
-31.975181579589844
-25.47740936279297
7.38487434387207
-14.057445526123047
-32.327083587646484
-16.174713134765625
-25.47698402404785
4.8498125076293945
-14.327486991882324
-32.7888298034668
-25.656465530395508
-24.69192886352539
5.474486827850342
-14.02129077911377
-33.242469787597656
-25.007143020629883
-26.37917137145996
5.8371453285217285
-14.6350679397583
-33.754459381103516
-23.829580307006836
5.944504737854004
-14.381983757019043
-29.986907958984375
-23.97953224182129
6.656658172607422
-13.908355712890625
-36.471473693847656
-28.0463809967041
6.82809591293335
26.328868865966797
-14.371329307556152
-28.141801834106445
-25.078210830688477
17.358104705810547
5.524883270263672
29.36188316345215
-14.054951667785645
14.528159141540527
5.643765449523926
29.54900360107422
-21.082109451293945
-13.985904693603516
-25.56549072265625
5.846385955810547
29.769943237304688
-13.98815631866455
16.201635360717773
4.500459671020508
31.804100036621094
-14.210392951965332
-31.690597534179688
-24.809114456176758
-25.532901763916016
16.64902114868164
-21.113574981689453
6.24348783493042
34.45954132080078
-14.196134567260742
-22.156084060668945
6.116084575653076
30.61751937866211
-14.134988784790039
-27.08654022216797
-24.79873275756836
17.26433563232422
-25.757436752319336
5.898439407348633
32.404884338378906
-14.402113914489746
5.921387195587158
-17.681907653808594
-14.24866771697998
17.857328414916992
5.181490421295166
-14.239502906799316
-33.41792678833008
4.955646991729736
36.07518768310547
-14.26542854309082
5.771995544433594
-27.039085388183594
-14.625185012817383
-28.573467254638672
4.939098358154297
-28.93052101135254
-14.201533317565918
-29.33353614807129
4.747197151184082
-14.458648681640625
-30.41486358642578
4.729671955108643
-14.333269119262695
-37.94602966308594
4.5302228927612305
-13.745079040527344
-32.680362701416016
8.560604095458984
-14.489033699035645
-35.90631103515625
-26.280059814453125
-20.36783790588379
9.617254257202148
-14.07703685760498
-23.242233276367188
9.29321002960205
-29.566844940185547
-14.240508079528809
-21.31497573852539
-22.897397994995117
11.410204887390137
-27.92685317993164
-14.395273208618164
-22.62957191467285
-26.38878631591797
10.688528060913086
-14.502371788024902
-23.505943298339844
19.070039749145508
-14.567167282104492
-25.317007064819336
-22.643207550048828
11.77242660522461
-14.942707061767578
-20.628995895385742
20.884870529174805
-14.51187515258789
-22.89558219909668
-14.606184005737305
-30.241621017456055
-23.039817810058594
-24.525903701782227
-14.692721366882324
-31.239999771118164
-23.54773712158203
-20.392831802368164
-14.607071876525879
-24.500818252563477
-31.6942195892334
-32.54444885253906
-24.516569137573242
-14.330742835998535
-22.606443405151367
-28.61471176147461
22.826080322265625
-21.429943084716797
-13.505950927734375
-33.26946258544922
-21.75904083251953
-20.781875610351563
-14.262789726257324
-19.14798927307129
-19.194292068481445
-14.317541122436523
-22.138633728027344
-21.81380844116211
-26.760156631469727
-18.3089542388916
-14.220292091369629
-34.64362335205078
-22.75973892211914
-23.208179473876953
-20.135480880737305
-14.31702995300293
-23.386695861816406
-33.334774017333984
-23.46308708190918
-14.733268737792969
-21.794374465942383
-33.21641159057617
-20.533313751220703
-14.343097686767578
-31.187532424926758
-35.157806396484375
-14.45514965057373
39.582786560058594
-14.40974235534668
-29.101572036743164
36.23960494995117
-21.406471252441406
-14.415262222290039
-27.612625122070313
-14.299495697021484
-14.43664264678955
-14.353307723999023
-23.3905029296875
-13.343076705932617
-41.4123420715332
-14.302491188049316
-22.095006942749023
-23.95682716369629
-35.83140563964844
-14.345476150512695
-22.238088607788086
-38.76296615600586
-14.1543607711792
-22.254928588867188
-38.34575653076172
-13.914111137390137
-20.340675354003906
-22.570209503173828
-38.42694854736328
-13.894031524658203
-25.18538475036621
35.56702423095703
-25.111173629760742
-35.89105224609375
-13.800326347351074
-40.13779830932617
-14.282270431518555
-35.29914855957031
-38.348602294921875
-14.258995056152344
-20.29378890991211
-13.816137313842773
-16.047801971435547
32.20298385620117
-14.079804420471191
-15.637500762939453
-31.922748565673828
-14.709546089172363
-15.844573020935059
-32.54581832885742
-13.65346908569336
-11.946110725402832
-22.820337295532227
-29.269309997558594
-13.81113052368164
-12.592662811279297
-23.83340072631836
-29.08856773376465
-14.090133666992188
-11.222105026245117
-29.12870979309082
-13.317777633666992
-11.700215339660645
-28.565397262573242
-24.7048397064209
-13.78206729888916
-10.388998031616211
-28.394487380981445
-14.075582504272461
-12.981513977050781
-24.74311065673828
-39.02516174316406
-28.040231704711914
-13.90960693359375
-12.12772274017334
31.882911682128906
-20.363235473632813
-29.841781616210938
-14.00961685180664
-11.752431869506836
-22.039867401123047
-30.69472885131836
-14.088587760925293
-11.077681541442871
-25.477510452270508
-28.67892074584961
31.01620864868164
-14.18100643157959
-13.306050300598145
-28.583980560302734
-28.407222747802734
34.861751556396484
-14.304651260375977
-14.07511043548584
-26.208532333374023
38.82417297363281
-25.690574645996094
26.590801239013672
-14.329583168029785
-12.251818656921387
29.98841667175293
-32.248409271240234
-37.52389907836914
-27.93272590637207
-13.961705207824707
-11.132036209106445
-27.997814178466797
-14.509116172790527
-13.480047225952148
-29.414743423461914
-19.544702529907227
30.96687126159668
-13.88841438293457
-10.730609893798828
-28.56199073791504
-14.251219749450684
-13.564971923828125
-35.668087005615234
-28.949533462524414
-13.992819786071777
-11.802876472473145
-34.9403076171875
-36.00010681152344
-29.035411834716797
-13.415428161621094
-13.084847450256348
-28.48477554321289
-13.671685218811035
-22.127492904663086
-29.68234634399414
-14.098491668701172
-37.396793365478516
-33.629241943359375
-14.071946144104004
-29.38164520263672
-14.41954517364502
-28.749204635620117
-14.509515762329102
-28.351579666137695
-14.055671691894531
-27.373186111450195
-23.476102828979492
-30.101207733154297
-15.001720428466797
-25.518259048461914
-33.137149810791016
-14.866485595703125
-27.328792572021484
-24.38582420349121
-14.866451263427734
-30.45026206970215
-13.342937469482422
-13.797168731689453
-31.008989334106445
-26.335922241210938
-14.070950508117676
-29.329097747802734
-14.706910133361816
-14.033255577087402
-28.706945419311523
-14.099302291870117
-41.220699310302734
-14.020751953125
-28.657503128051758
-14.028236389160156
-38.00469970703125
-14.541387557983398
-23.397937774658203
-13.969564437866211
-28.11911964416504
-14.488064765930176
-30.477087020874023
-14.175060272216797
-23.475236892700195
-29.460010528564453
-14.080818176269531
-34.403892517089844
-31.704042434692383
-14.20630168914795
-35.94026184082031
-14.329842567443848
-29.883840560913086
-14.164617538452148
-25.500736236572266
-35.121246337890625
-29.30224609375
-14.509522438049316
-27.793025970458984
-27.589317321777344
-30.777982711791992
-13.725789070129395
29.343748092651367
-32.21870803833008
-14.08024787902832
-35.284942626953125
-14.160333633422852
-31.52926254272461
-14.016536712646484
-32.76382064819336
-14.277650833129883
-13.899950981140137
31.32476043701172
-14.048876762390137
-23.124217987060547
31.330656051635742
-14.174423217773438
-24.66579246520996
-13.372018814086914
-21.932985305786133
-13.351511001586914
-21.9995174407959
34.665714263916016
-32.00444030761719
-13.906307220458984
-22.1788272857666
-32.656551361083984
-14.510098457336426
-20.553020477294922
-32.64802169799805
-14.213071823120117
-22.571353912353516
-32.70353698730469
-13.61519718170166
-37.78474426269531
-24.914804458618164
-33.021427154541016
-13.990320205688477
-30.972379684448242
-14.161153793334961
-27.579479217529297
-14.344863891601563
-32.74922180175781
-14.658614158630371
-26.430742263793945
-32.49654006958008
-14.296690940856934
-34.115272521972656
25.779939651489258
-36.662391662597656
-13.636133193969727
21.351911544799805
-38.106136322021484
-14.543865203857422
-35.0587043762207
39.054046630859375
21.154544830322266
-36.44328689575195
-14.567523002624512
37.19370651245117
21.749277114868164
-32.9741096496582
-14.30698299407959
-32.66798400878906
21.161340713500977
-33.69149398803711
-13.775835990905762
30.542078018188477
24.213077545166016
-33.25990676879883
-14.121055603027344
21.487224578857422
-32.47901153564453
-13.831496238708496
-34.4377555847168
23.015119552612305
-34.316551208496094
-14.068337440490723
22.680070877075195
-32.2855224609375
-13.788337707519531
-29.355915069580078
23.084243774414063
22.74098014831543
-33.476341247558594
-14.034693717956543
24.226993560791016
23.156631469726563
-34.682350158691406
-13.775078773498535
18.955989837646484
23.074100494384766
-13.689827919006348
21.883005142211914
21.34836769104004
-14.089570999145508
22.2894229888916
25.13437843322754
-14.031007766723633
19.48019027709961
-14.144943237304688
19.99907875061035
22.60109519958496
-13.538091659545898
15.097538948059082
25.779678344726563
-13.731597900390625
31.16827964782715
14.594527244567871
-13.469484329223633
16.78006362915039
-31.423646926879883
-11.967881202697754
17.444496154785156
26.911972045898438
-30.4752254486084
-12.400825500488281
24.766931533813477
-30.248687744140625
[truncated: 3,493,361 more chars]
