# Supplementary material for: Impact of anionic lipids on the energy landscape of conformational transition in anion exchanger 1 (AE1)
Source: Nat Commun. 2025 Nov 26;16:11664. doi: 10.1038/s41467-025-66786-6 (PMC12748791; doi:10.1038/s41467-025-66786-6)
Supplement: Supplementary file 6 — Source Data [file 41467_2025_66786_MOESM6_ESM.zip › SourceData/Supplementary_Fig_7b_HCO3_move_IF.txt]

0 -6.372029781341553
1 -6.750737190246582
2 -6.4730024337768555
3 -3.8818931579589844
4 -6.967113018035889
5 -7.295336723327637
6 -6.675283908843994
7 -4.7862868309021
8 -4.907580852508545
9 -4.931534290313721
10 -4.840399265289307
11 -5.156427383422852
12 -4.906480312347412
13 -4.705462455749512
14 -4.00738525390625
15 -3.7008719444274902
16 -3.7886433601379395
17 -4.876542568206787
18 -4.223759651184082
19 -4.8551859855651855
20 -5.313747406005859
21 -4.472418308258057
22 -4.582674026489258
23 -4.716341972351074
24 -4.607457637786865
25 -4.799601078033447
26 -3.817368745803833
27 -4.667574882507324
28 -4.861277103424072
29 -4.753820419311523
30 -4.396472454071045
31 -6.746645450592041
32 -4.454240322113037
33 -4.36817741394043
34 -4.422760963439941
35 -5.0362935066223145
36 -4.636331558227539
37 -4.100378036499023
38 -4.343645095825195
39 -5.002012252807617
40 -4.439401626586914
41 -4.235304832458496
42 -5.3374223709106445
43 -4.691271781921387
44 -4.961491107940674
45 -4.589454650878906
46 -3.061890125274658
47 -3.0082569122314453
48 -3.5039401054382324
49 -3.460157632827759
50 -5.8644490242004395
51 -2.522395610809326
52 -3.073497772216797
53 -3.626971483230591
54 -3.69917631149292
55 -3.573582172393799
56 -3.2198851108551025
57 -3.6794850826263428
58 -2.8103652000427246
59 -4.337559223175049
60 -3.3863961696624756
61 -3.123048782348633
62 -3.7426235675811768
63 -4.630200386047363
64 -3.2715957164764404
65 -1.9435076713562012
66 -2.4774057865142822
67 -3.7230849266052246
68 -3.883321762084961
69 -4.794098854064941
70 -4.035295486450195
71 -3.4149038791656494
72 -4.270337104797363
73 -4.452579021453857
74 -2.368241786956787
75 -3.9003419876098633
76 -4.420019149780273
77 -3.8989861011505127
78 -4.182419776916504
79 -3.150937795639038
80 -4.071603775024414
81 -3.781766414642334
82 -3.046952247619629
83 -3.40619158744812
84 -5.202486515045166
85 -4.9817795753479
86 -3.311084747314453
87 -4.069972991943359
88 -3.945610523223877
89 -3.4403586387634277
90 -4.158648490905762
91 -3.9920527935028076
92 -4.217579364776611
93 -4.549877643585205
94 -4.353976726531982
95 -4.402309894561768
96 -4.655179023742676
97 -4.9786906242370605
98 -5.240562915802002
99 -6.028471946716309
100 -7.025368690490723
101 -4.547027111053467
102 -3.774790048599243
103 -4.031106948852539
104 -4.555591583251953
105 -3.975642681121826
106 -4.205562591552734
107 -5.12174129486084
108 -6.606523513793945
109 -6.637699127197266
110 -4.6869306564331055
111 -6.842894554138184
112 -7.3890886306762695
113 -6.788563251495361
114 -7.15496826171875
115 -6.272582054138184
116 -6.3850860595703125
117 -7.243105888366699
118 -6.6357102394104
119 -7.057275772094727
120 -3.4073641300201416
121 -4.560567378997803
122 -3.052417278289795
123 -3.513547658920288
124 -4.225499153137207
125 -4.644622802734375
126 -4.143065929412842
127 -4.917937278747559
128 -5.133856296539307
129 -4.461775302886963
130 -4.773344993591309
131 -4.733434677124023
132 -4.697203159332275
133 -5.365296363830566
134 -4.268350601196289
135 -4.970128059387207
136 -5.633796691894531
137 -4.176909446716309
138 -4.606043815612793
139 -5.40916109085083
140 -5.299947738647461
141 -4.797375679016113
142 -5.050259113311768
143 -4.462070465087891
144 -5.182586193084717
145 -4.736640930175781
146 -4.402474403381348
147 -5.040048599243164
148 -4.6791911125183105
149 -4.566653728485107
150 -5.124671459197998
151 -5.181654930114746
152 -3.4622349739074707
153 -3.9894790649414063
154 -3.669760227203369
155 -3.8955562114715576
156 -3.9300718307495117
157 -3.8851187229156494
158 -4.406832695007324
159 -4.19598913192749
160 -3.0994248390197754
161 -3.4642746448516846
162 -4.456514358520508
163 -4.114044666290283
164 -4.050041675567627
165 -4.563119888305664
166 -3.8842692375183105
167 -4.826087474822998
168 -3.89131760597229
169 -4.253459453582764
170 -4.995234966278076
171 -4.649726390838623
172 -4.784623622894287
173 -4.568256378173828
174 -4.460418224334717
175 -3.676940441131592
176 -4.333939075469971
177 -3.320300579071045
178 -4.891361236572266
179 -5.562771797180176
180 -4.304944038391113
181 -3.9599761962890625
182 -3.4166667461395264
183 -4.089653015136719
184 -3.494762897491455
185 -3.596879482269287
186 -3.5453813076019287
187 -3.5532426834106445
188 -3.2058024406433105
189 -3.419278860092163
190 -3.798659086227417
191 -3.310481309890747
192 -3.643406629562378
193 -3.504079580307007
194 -4.514392375946045
195 -6.831037521362305
196 -3.8953726291656494
197 -6.079367637634277
198 -7.3743672370910645
199 -8.615060806274414
200 -7.042280673980713
201 -8.484870910644531
202 -9.94434642791748
203 -10.051403999328613
204 -10.734150886535645
205 -10.347078323364258
206 -10.096980094909668
207 -11.76852798461914
208 -10.340847969055176
209 -10.918646812438965
210 -10.376792907714844
211 -10.969894409179688
212 -10.926950454711914
213 -10.453923225402832
214 -10.103364944458008
215 -10.128243446350098
216 -10.355555534362793
217 -5.527261734008789
218 -7.6048407554626465
219 -5.752561569213867
220 -5.425449371337891
221 -6.043811798095703
222 -6.793187618255615
223 -6.253091812133789
224 -7.35973596572876
225 -6.395247459411621
226 -10.368707656860352
227 -8.896536827087402
228 -10.70106315612793
229 -10.309187889099121
230 -5.8684515953063965
231 -7.4671244621276855
232 -6.072020530700684
233 -7.601424694061279
234 -7.331104755401611
235 -7.136616230010986
236 -7.026434421539307
237 -8.729447364807129
238 -6.094910621643066
239 -8.266030311584473
240 -8.597577095031738
241 -7.582399845123291
242 -8.824929237365723
243 -4.534560203552246
244 -5.092864990234375
245 -4.235409259796143
246 -3.9166259765625
247 -3.7292826175689697
248 -3.55784273147583
249 -4.200543403625488
250 -4.9019694328308105
251 -3.271958112716675
252 -4.647244930267334
253 -4.921639919281006
254 -4.184444904327393
255 -4.808772563934326
256 -2.5636954307556152
257 -4.756969451904297
258 -2.7449100017547607
259 -3.370246171951294
260 -3.135030508041382
261 -3.504638433456421
262 -3.3750224113464355
263 -2.984733819961548
264 -4.152919292449951
265 -3.2649898529052734
266 -3.1884987354278564
267 -4.079341888427734
268 -4.337073802947998
269 -4.396193504333496
270 -3.7412309646606445
271 -4.534738063812256
272 -4.435211181640625
273 -4.575752258300781
274 -3.8064823150634766
275 -2.991786241531372
276 -3.3162195682525635
277 -2.9442646503448486
278 -2.99625563621521
279 -3.142009973526001
280 -4.542146682739258
281 -4.047028541564941
282 -4.036373138427734
283 -3.1786468029022217
284 -4.460379600524902
285 -4.254547595977783
286 -4.087604522705078
287 -3.797290325164795
288 -3.1800830364227295
289 -3.3386940956115723
290 -4.115143775939941
291 -2.754218816757202
292 -3.6636152267456055
293 -3.802396297454834
294 -4.000808238983154
295 -4.411772727966309
296 -3.70937180519104
297 -3.43399977684021
298 -3.592027425765991
299 -3.80004620552063
300 -3.874790668487549
301 -2.8940327167510986
302 -3.375249147415161
303 -4.23397159576416
304 -3.6727635860443115
305 -3.7756435871124268
306 -4.040879726409912
307 -4.777243614196777
308 -2.904512405395508
309 -4.752801895141602
310 -3.6099889278411865
311 -3.6108059883117676
312 -3.9971086978912354
313 -4.8094482421875
314 -4.16589879989624
315 -3.417207717895508
316 -3.3301708698272705
317 -3.7201294898986816
318 -2.936412811279297
319 -3.989326000213623
320 -4.212854862213135
321 -3.827014923095703
322 -3.3858518600463867
323 -2.588646650314331
324 -3.321957588195801
325 -4.025390148162842
326 -4.670299053192139
327 -4.049286365509033
328 -4.2916340827941895
329 -4.018930435180664
330 -4.154677391052246
331 -4.050151824951172
332 -4.518706798553467
333 -3.8766331672668457
334 -1.4553412199020386
335 -1.3354891538619995
336 -0.648704469203949
337 -3.247581958770752
338 -4.654921054840088
339 -4.602309226989746
340 -3.5092427730560303
341 -5.3398823738098145
342 -4.643879413604736
343 -6.334336280822754
344 -4.638153553009033
345 -3.6520419120788574
346 -4.975220203399658
347 -3.7981114387512207
348 -4.762205123901367
349 -4.3663740158081055
350 -4.647075176239014
351 -4.9664435386657715
352 -7.149628162384033
353 -5.89182186126709
354 -4.345679759979248
355 -5.969891548156738
356 -5.651068687438965
357 -5.687301158905029
358 -5.287084102630615
359 -5.958426475524902
360 -6.453006744384766
361 -6.491222381591797
362 -6.201926231384277
363 -6.927462577819824
364 -5.940312385559082
365 -7.167860984802246
366 -6.2895588874816895
367 -7.208503246307373
368 -6.066861629486084
369 -7.099647045135498
370 -7.076925277709961
371 -6.139504432678223
372 -6.575326442718506
373 -5.615837574005127
374 -5.723733425140381
375 -6.181248664855957
376 -3.352701425552368
377 -5.805703163146973
378 -7.199660778045654
379 -7.367114543914795
380 -8.925273895263672
381 -7.9370341300964355
382 -7.351625442504883
383 -7.3758745193481445
384 -9.063800811767578
385 -6.427852153778076
386 -5.986162185668945
387 -6.5264434814453125
388 -5.101446151733398
389 -5.570059299468994
390 -6.198535919189453
391 -7.787046432495117
392 -7.386790752410889
393 -7.4713921546936035
394 -8.541998863220215
395 -7.929931163787842
396 -7.792480945587158
397 -7.654832363128662
398 -8.198001861572266
399 -7.622935771942139
400 -7.6824259757995605
401 -7.675196170806885
402 -8.57150936126709
403 -9.91473388671875
404 -7.299318313598633
405 -6.5611958503723145
406 -6.127199649810791
407 -6.325807571411133
408 -6.408233165740967
409 -6.8139567375183105
410 -6.148427963256836
411 -6.837194919586182
412 -8.258224487304688
413 -8.627962112426758
414 -7.638890266418457
415 -8.855905532836914
416 -7.4620680809021
417 -5.891547203063965
418 -3.990537643432617
419 -3.6103055477142334
420 -4.475130081176758
421 -3.724579334259033
422 -3.9148521423339844
423 -4.106348991394043
424 -3.97274112701416
425 -5.315897464752197
426 -6.5750579833984375
427 -5.25234317779541
428 -4.96543025970459
429 -6.146986484527588
430 -6.2518815994262695
431 -5.976585388183594
432 -6.273477077484131
433 -5.459555625915527
434 -5.920985221862793
435 -5.969871520996094
436 -6.622717380523682
437 -7.5775041580200195
438 -7.625038146972656
439 -6.473214626312256
440 -6.6501994132995605
441 -6.515933513641357
442 -5.671959400177002
443 -5.723823070526123
444 -6.082087993621826
445 -5.970356464385986
446 -5.235191822052002
447 -5.05291748046875
448 -2.1094725131988525
449 -2.2003958225250244
450 -1.9916964769363403
451 -3.11445689201355
452 -4.127771854400635
453 -1.584765911102295
454 -2.3299009799957275
455 -3.8040356636047363
456 -2.5239429473876953
457 -2.244905710220337
458 -2.8674559593200684
459 -3.417548894882202
460 -2.973665714263916
461 -3.0671229362487793
462 -3.0429389476776123
463 -3.633394718170166
464 -2.2478015422821045
465 -3.3273613452911377
466 -2.90069317817688
467 -3.4617092609405518
468 -3.0613367557525635
469 -2.3317511081695557
470 -3.7946109771728516
471 -6.144826412200928
472 -5.790259838104248
473 -5.767325401306152
474 -4.73326301574707
475 -1.6911691427230835
476 -1.9157603979110718
477 -5.8669257164001465
478 -6.235381126403809
479 -5.315969467163086
480 -4.011073112487793
481 -4.310140132904053
482 -4.009879112243652
483 -5.23006010055542
484 -4.139607906341553
485 -3.660322666168213
486 -3.6457056999206543
487 -4.542677402496338
488 -5.8741374015808105
489 -4.058282375335693
490 -4.817118167877197
491 -5.117764472961426
492 -4.1521220207214355
493 -4.489086151123047
494 -4.398931980133057
495 -5.459366321563721
496 -5.508176326751709
497 -4.92991304397583
498 -7.431050777435303
499 -5.050234317779541
500 -6.74924373626709
501 -7.725828170776367
502 -6.821936130523682
503 -7.307875633239746
504 -7.975378513336182
505 -6.282432556152344
506 -8.015334129333496
507 -7.99821662902832
508 -7.367752552032471
509 -7.9393391609191895
510 -7.386157035827637
511 -7.080806732177734
512 -7.912415027618408
513 -7.555208206176758
514 -6.587126731872559
515 -4.162856578826904
516 -2.166616916656494
517 -3.182126760482788
518 -3.621890068054199
519 -2.907289981842041
520 -2.9612462520599365
521 -3.8698205947875977
522 -3.984163284301758
523 -3.256563663482666
524 -4.080639362335205
525 -3.8229129314422607
526 -3.7040488719940186
527 -2.7066588401794434
528 -4.277881145477295
529 -3.569899797439575
530 -3.4711499214172363
531 -3.089216470718384
532 -2.9409565925598145
533 -2.823577404022217
534 -2.5612905025482178
535 -3.5108532905578613
536 -2.6581287384033203
537 -2.4134278297424316
538 -3.1299891471862793
539 -3.7238638401031494
540 -3.1253879070281982
541 -3.4355196952819824
542 -3.9542689323425293
543 -3.4216158390045166
544 -3.315448760986328
545 -2.7189691066741943
546 -3.2492527961730957
547 -3.9111111164093018
548 -3.1713485717773438
549 -3.043130397796631
550 -3.939373731613159
551 -3.595090627670288
552 -3.852731227874756
553 -3.988088846206665
554 -3.4347715377807617
555 -3.872098207473755
556 -4.3522868156433105
557 -3.780730962753296
558 -3.0427048206329346
559 -3.703535556793213
560 -4.106088161468506
561 -3.378248453140259
562 -3.9480457305908203
563 -3.1713855266571045
564 -2.5465328693389893
565 -4.301223278045654
566 -2.8150410652160645
567 -1.616590976715088
568 -1.5569941997528076
569 -2.8013720512390137
570 -3.5439302921295166
571 -2.0545501708984375
572 -2.896458148956299
573 -2.5558125972747803
574 -2.7568817138671875
575 -1.2466306686401367
576 -1.6443231105804443
577 -1.2872594594955444
578 -1.6879910230636597
579 -0.39910945296287537
580 -0.9516178369522095
581 -2.775007724761963
582 -3.636049270629883
583 -2.405972719192505
584 -2.325821876525879
585 -6.116532802581787
586 -1.8529324531555176
587 -3.0462076663970947
588 -1.9357848167419434
589 -1.1660231351852417
590 -0.9341838955879211
591 0.4070815443992615
592 -0.6551100015640259
593 -0.4203944802284241
594 -1.2516154050827026
595 -1.319979190826416
596 -0.4010372757911682
597 -0.4412509500980377
598 -0.5955523252487183
599 -1.9189338684082031
600 -0.694806694984436
601 -0.88145911693573
602 -2.4088478088378906
603 -1.2521363496780396
604 -1.1058008670806885
605 -0.8649206161499023
606 -1.191064715385437
607 -1.7303261756896973
608 -2.649247407913208
609 -6.139191627502441
610 -6.465005397796631
611 -7.793426990509033
612 -7.635393142700195
613 -6.735735893249512
614 -8.429315567016602
615 -3.949084520339966
616 -4.680408000946045
617 -5.834834098815918
618 -4.843795299530029
619 -5.0686750411987305
620 -5.323970317840576
621 -5.028285026550293
622 -5.216335296630859
623 -5.169641494750977
624 -4.676975250244141
625 -5.217378616333008
626 -5.363065719604492
627 -5.007819175720215
628 -5.4909162521362305
629 -5.033417224884033
630 -5.60703706741333
631 -4.989674091339111
632 -5.20640230178833
633 -4.637258529663086
634 -4.963564872741699
635 -5.22572660446167
636 -4.219828128814697
637 -4.644230842590332
638 -5.7320122718811035
639 -5.339040279388428
640 -5.7006707191467285
641 -6.700150012969971
642 -5.521364688873291
643 -5.871951103210449
644 -5.1675896644592285
645 -5.7025628089904785
646 -4.7765607833862305
647 -4.870785236358643
648 -5.2978692054748535
649 -5.791299819946289
650 -5.526303291320801
651 -4.730594158172607
652 -5.111234188079834
653 -5.215903282165527
654 -5.833889484405518
655 -6.286232948303223
656 -5.767061233520508
657 -5.50178337097168
658 -5.4103875160217285
659 -5.078894138336182
660 -4.573201656341553
661 -5.169670104980469
662 -5.429347038269043
663 -4.949121475219727
664 -5.234170913696289
665 -5.092883586883545
666 -3.8498239517211914
667 -5.553915023803711
668 -4.572878837585449
669 -5.273326396942139
670 -5.002529621124268
671 -4.8866753578186035
672 -4.790943145751953
673 -4.88217306137085
674 -4.61313533782959
675 -4.630250453948975
676 -5.19603157043457
677 -5.01810359954834
678 -4.628817558288574
679 -5.213128566741943
680 -5.885288238525391
681 -5.534646034240723
682 -4.973954677581787
683 -5.1219682693481445
684 -4.489952087402344
685 -5.446909427642822
686 -4.506086349487305
687 -4.839942932128906
688 -5.277514934539795
689 -3.9306752681732178
690 -2.724064826965332
691 -0.6438084840774536
692 0.5928628444671631
693 -0.49995073676109314
694 -0.7536526918411255
695 1.9901436567306519
696 1.838894248008728
697 1.0088454484939575
698 1.8360421657562256
699 0.7624677419662476
700 1.781693696975708
701 -0.954280436038971
702 0.08992864936590195
703 -0.19631966948509216
704 0.23043349385261536
705 0.1360006332397461
706 -0.8787608742713928
707 -0.47143104672431946
708 -0.5265064239501953
709 -0.006087553687393665
710 1.2716515064239502
711 -0.12337053567171097
712 1.3797143697738647
713 0.26635468006134033
714 1.2851320505142212
715 1.3853607177734375
716 0.17764857411384583
717 0.2755429446697235
718 -1.7052738666534424
719 -0.16120658814907074
720 -1.780605673789978
721 -1.1033250093460083
722 -1.7935419082641602
723 -0.8120494484901428
724 -0.823327898979187
725 -0.04267481714487076
726 1.3294057846069336
727 1.7999218702316284
728 1.1765081882476807
729 0.9146929383277893
730 1.487187385559082
731 1.0765697956085205
732 1.4208780527114868
733 1.8408195972442627
734 1.5401264429092407
735 1.408311128616333
736 1.5323854684829712
737 1.0947011709213257
738 0.5788561701774597
739 1.3776984214782715
740 1.3063673973083496
741 1.175553560256958
742 0.7892509698867798
743 1.0171817541122437
744 0.8360099196434021
745 -0.19606910645961761
746 -0.22156685590744019
747 0.3816295266151428
748 0.7955610752105713
749 0.7467747926712036
750 0.8843547105789185
751 1.3515554666519165
752 0.3332909941673279
753 1.1706609725952148
754 0.48237454891204834
755 -0.2127690613269806
756 -0.027338897809386253
757 0.15167877078056335
758 0.47355473041534424
759 0.7932088375091553
760 -0.41358453035354614
761 -0.1248079463839531
762 -0.14971454441547394
763 -0.26165199279785156
764 -0.2973750829696655
765 1.1098936796188354
766 2.0291025638580322
767 1.7545846700668335
768 1.5792429447174072
769 1.5412150621414185
770 1.555241584777832
771 1.4351863861083984
772 1.9029638767242432
773 2.515608072280884
774 2.6217105388641357
775 1.997469425201416
776 1.4011067152023315
777 1.954016089439392
778 1.8755686283111572
779 1.8987888097763062
780 0.4454972743988037
781 0.09195180237293243
782 -0.11140825599431992
783 -0.7845302224159241
784 0.20806720852851868
785 0.13610026240348816
786 -1.4296356439590454
787 2.38092041015625
788 1.926042079925537
789 1.4331172704696655
790 -0.15183518826961517
791 1.2579855918884277
792 -0.16066059470176697
793 0.30249544978141785
794 -0.11289143562316895
795 -0.2860112488269806
796 -0.39716413617134094
797 0.1077832356095314
798 -0.10922404378652573
799 -1.0185465812683105
800 -0.30793020129203796
801 -1.1716101169586182
802 1.3185354471206665
803 1.6555984020233154
804 1.549829363822937
805 1.596852421760559
806 1.1919561624526978
807 0.25124332308769226
808 0.3518165946006775
809 1.8196791410446167
810 1.8115358352661133
811 1.0952670574188232
812 1.7056206464767456
813 1.6882680654525757
814 1.2130037546157837
815 1.0181784629821777
816 1.1447335481643677
817 1.7876657247543335
818 1.5771152973175049
819 1.6481125354766846
820 2.546374559402466
821 2.499725818634033
822 2.716136932373047
823 2.537972927093506
824 2.194761276245117
825 1.6522459983825684
826 1.4846680164337158
827 1.3712730407714844
828 1.8864842653274536
829 1.7909793853759766
830 2.0977165699005127
831 2.356238842010498
832 2.3006277084350586
833 2.4769034385681152
834 2.916696071624756
835 2.6212432384490967
836 1.1134430170059204
837 0.7868700623512268
838 0.300163209438324
839 1.8671382665634155
840 1.8272716999053955
841 2.254045009613037
842 2.7132139205932617
843 1.4556457996368408
844 1.6995558738708496
845 2.0839731693267822
846 2.5373804569244385
847 2.2034785747528076
848 2.2867751121520996
849 1.8240752220153809
850 1.3003039360046387
851 1.5660395622253418
852 0.9379000067710876
853 -0.16077372431755066
854 0.1384606510400772
855 -0.7322425842285156
856 -0.11398530006408691
857 -0.31059226393699646
858 -0.685103178024292
859 -0.4134039282798767
860 -0.7174995541572571
861 -0.6869500279426575
862 -0.7814272046089172
863 0.6045233011245728
864 0.8182014226913452
865 1.7036370038986206
866 0.500585675239563
867 0.9639201760292053
868 -0.049196671694517136
869 0.11196718364953995
870 1.4112269878387451
871 1.6995741128921509
872 1.5821113586425781
873 1.2231601476669312
874 1.2382774353027344
875 0.46855026483535767
876 1.3258260488510132
877 1.7613446712493896
878 1.7407314777374268
879 1.4561219215393066
880 1.9855722188949585
881 1.6124815940856934
882 1.9518616199493408
883 1.5837992429733276
884 1.8819819688796997
885 2.235109329223633
886 0.6923646330833435
887 0.9024420380592346
888 0.8937621712684631
889 -0.21108713746070862
890 -0.4484595060348511
891 -0.3217877149581909
892 -0.4921770691871643
893 0.03687020391225815
894 0.20099729299545288
895 -0.12554249167442322
896 0.3850550949573517
897 -0.31154727935791016
898 -0.07783298194408417
899 0.2623201012611389
900 0.07383368164300919
901 0.0618714801967144
902 0.3304918110370636
903 -0.4512981176376343
904 -0.22320541739463806
905 0.8994182348251343
906 0.454870343208313
907 0.22225792706012726
908 -0.21386758983135223
909 1.221055507659912
910 0.662034273147583
911 1.34441339969635
912 1.281177043914795
913 2.6887192726135254
914 2.5758583545684814
915 2.0509140491485596
916 2.3874576091766357
917 2.2526676654815674
918 3.0088891983032227
919 2.930525541305542
920 2.869255542755127
921 2.092710018157959
922 1.5327935218811035
923 1.685964584350586
924 2.3506977558135986
925 1.908810019493103
926 1.8609135150909424
927 1.6645755767822266
928 2.283637523651123
929 2.529371738433838
930 2.2267773151397705
931 2.0004732608795166
932 3.255143880844116
933 2.463286876678467
934 2.444567918777466
935 2.862271308898926
936 2.7217471599578857
937 2.0664734840393066
938 3.097688674926758
939 2.3998281955718994
940 2.116129159927368
941 1.3395637273788452
942 1.3734140396118164
943 1.0626320838928223
944 1.0776208639144897
945 1.1677042245864868
946 1.6341438293457031
947 1.5330721139907837
948 1.6513110399246216
949 1.2704639434814453
950 0.7278597354888916
951 1.2666784524917603
952 1.003679633140564
953 0.9809516072273254
954 0.8929604887962341
955 1.3554952144622803
956 1.4258109331130981
957 2.875990152359009
958 2.543546199798584
959 2.6948776245117188
960 2.8286640644073486
961 3.1933040618896484
962 2.5496020317077637
963 2.577141523361206
964 2.829149007797241
965 2.814042091369629
966 2.5769715309143066
967 2.720482110977173
968 2.819514751434326
969 2.694127082824707
970 3.388779878616333
971 2.473371982574463
972 3.1064791679382324
973 2.4033138751983643
974 3.193329095840454
975 2.8946783542633057
976 2.670693874359131
977 2.8496978282928467
978 2.713674306869507
979 2.5941741466522217
980 2.389850378036499
981 2.892577648162842
982 2.4725658893585205
983 2.820603847503662
984 2.9263193607330322
985 3.305966377258301
986 2.3670895099639893
987 2.366938591003418
988 2.999696731567383
989 2.813441038131714
990 2.910580635070801
991 1.9704705476760864
992 1.66573965549469
993 2.124307632446289
994 2.3926291465759277
995 2.240812301635742
996 1.7298530340194702
997 2.0381038188934326
998 1.452455759048462
999 2.0192086696624756
1000 2.021942138671875
1001 2.942692756652832
1002 1.6628751754760742
1003 2.7007360458374023
1004 2.1112780570983887
1005 0.9824162721633911
1006 2.169391632080078
1007 2.3990066051483154
1008 2.9797816276550293
1009 2.994518756866455
1010 1.9922699928283691
1011 2.2533650398254395
1012 2.2277283668518066
1013 2.5823216438293457
1014 2.492710590362549
1015 2.2473182678222656
1016 1.8059955835342407
1017 2.628288507461548
1018 1.3526962995529175
1019 1.635024070739746
1020 1.270029067993164
1021 2.5166540145874023
1022 0.23410236835479736
1023 -0.48438847064971924
1024 -0.7671406269073486
1025 0.7524625658988953
1026 1.0999655723571777
1027 1.828686237335205
1028 3.318228244781494
1029 2.201444149017334
1030 1.0650272369384766
1031 2.502890110015869
1032 2.6327321529388428
1033 2.633397102355957
1034 2.427554130554199
1035 2.676905393600464
1036 1.9518637657165527
1037 2.999225378036499
1038 1.5588682889938354
1039 1.4968221187591553
1040 1.8526911735534668
1041 -0.2191726267337799
1042 0.2671557068824768
1043 -0.2526211738586426
1044 0.6404479742050171
1045 0.6985113620758057
1046 0.17918503284454346
1047 0.1648838371038437
1048 0.5799412727355957
1049 1.2801345586776733
1050 -0.3039403259754181
1051 -0.2894294559955597
1052 -0.17584103345870972
1053 -0.051490772515535355
1054 0.2756488621234894
1055 -0.41833195090293884
1056 0.3978436589241028
1057 -0.5850582718849182
1058 0.0095968721434474
1059 -0.3582945168018341
1060 0.1540657877922058
1061 1.6228950023651123
1062 2.425865650177002
1063 1.2626413106918335
1064 1.120208978652954
1065 1.4675474166870117
1066 2.0406410694122314
1067 2.029022216796875
1068 1.437512755393982
1069 0.8893455266952515
1070 2.6364099979400635
1071 2.0391345024108887
1072 2.935570240020752
1073 2.749998092651367
1074 2.8115227222442627
1075 1.5833549499511719
1076 3.3882663249969482
1077 2.5339012145996094
1078 2.287994861602783
1079 3.0769553184509277
1080 1.9722765684127808
1081 2.5246355533599854
1082 2.5219383239746094
1083 1.7818124294281006
1084 2.4027936458587646
1085 2.6564271450042725
1086 2.5853209495544434
1087 2.2024576663970947
1088 3.0256435871124268
1089 2.830601453781128
1090 2.081303119659424
1091 2.6033213138580322
1092 2.397688865661621
1093 2.2746493816375732
1094 3.2204954624176025
1095 1.8811907768249512
1096 2.3484537601470947
1097 2.7385635375976563
1098 1.9027602672576904
1099 2.539959669113159
1100 3.7984554767608643
1101 2.627556562423706
1102 2.8929855823516846
1103 3.19989275932312
1104 3.3604021072387695
1105 3.1381661891937256
1106 3.7047488689422607
1107 2.7218475341796875
1108 2.8871572017669678
1109 2.7246687412261963
1110 3.5051214694976807
1111 2.8951995372772217
1112 2.7193267345428467
1113 2.85628080368042
1114 2.6443796157836914
1115 2.6315009593963623
1116 2.843130111694336
1117 2.8847548961639404
1118 3.8102781772613525
1119 2.9056105613708496
1120 2.722515344619751
1121 2.4919402599334717
1122 2.5457277297973633
1123 2.132913589477539
1124 3.257004737854004
1125 3.8593149185180664
1126 3.06231689453125
1127 3.142258405685425
1128 3.347748041152954
1129 3.2588822841644287
1130 2.7326912879943848
1131 2.9880425930023193
1132 2.750153064727783
1133 3.0242316722869873
1134 4.735424518585205
1135 3.1184706687927246
1136 2.859048843383789
1137 3.2274014949798584
1138 2.7287445068359375
1139 2.6159801483154297
1140 2.8811967372894287
1141 3.4253790378570557
1142 2.7407963275909424
1143 2.953381061553955
1144 2.9399704933166504
1145 2.9465503692626953
1146 2.808608055114746
1147 2.9686379432678223
1148 3.0997467041015625
1149 2.543653726577759
1150 2.6668941974639893
1151 3.097613573074341
1152 2.518296718597412
1153 2.628420114517212
1154 2.342979907989502
1155 3.193934917449951
1156 3.0637588500976563
1157 2.0940403938293457
1158 2.1311068534851074
1159 2.6720869541168213
1160 2.786806106567383
1161 2.6531941890716553
1162 2.54805064201355
1163 3.191606283187866
1164 2.783860683441162
1165 2.426180601119995
1166 2.5321810245513916
1167 3.4949557781219482
1168 3.4093947410583496
1169 2.9086098670959473
1170 2.867835760116577
1171 2.767733573913574
1172 2.098081350326538
1173 3.136321544647217
1174 3.271846055984497
1175 2.5505504608154297
1176 1.5708680152893066
1177 1.9002047777175903
1178 0.34641313552856445
1179 0.12091550976037979
1180 2.345909357070923
1181 2.070336103439331
1182 2.40252685546875
1183 1.7492154836654663
1184 2.605489730834961
1185 1.4978716373443604
1186 2.145942211151123
1187 2.158519744873047
1188 1.9312152862548828
1189 1.1548879146575928
1190 -0.47834599018096924
1191 -0.8982147574424744
1192 2.4290764331817627
1193 2.5311803817749023
1194 1.7394953966140747
1195 2.773770809173584
1196 0.48938649892807007
1197 1.3160920143127441
1198 0.5340868234634399
1199 1.102351188659668
1200 2.375211715698242
1201 2.2858502864837646
1202 2.1876301765441895
1203 2.4208760261535645
1204 1.8991910219192505
1205 1.5919404029846191
1206 1.9054967164993286
1207 1.9818925857543945
1208 2.4058079719543457
1209 3.1146328449249268
1210 1.6378486156463623
1211 1.9940348863601685
1212 1.2564738988876343
1213 1.370003342628479
1214 1.4762437343597412
1215 1.1742085218429565
1216 1.2937730550765991
1217 2.122856855392456
1218 2.4438607692718506
1219 1.0820449590682983
1220 2.19476580619812
1221 1.9956613779067993
1222 1.9857745170593262
1223 2.733018398284912
1224 2.4659154415130615
1225 2.2350757122039795
1226 1.357966661453247
1227 1.6959521770477295
1228 2.3113462924957275
1229 2.16237211227417
1230 3.2199580669403076
1231 2.410703182220459
1232 1.4815938472747803
1233 2.40883731842041
1234 2.155362367630005
1235 2.5881030559539795
1236 2.7484424114227295
1237 1.8136014938354492
1238 2.3579344749450684
1239 2.4760258197784424
1240 1.6499422788619995
1241 2.2328648567199707
1242 2.1487302780151367
1243 2.294348955154419
1244 2.0727291107177734
1245 2.533148765563965
1246 1.4827677011489868
1247 2.717222213745117
1248 1.9589827060699463
1249 3.093402147293091
1250 3.439486026763916
1251 2.9341533184051514
1252 2.1579508781433105
1253 2.3974738121032715
1254 2.2844974994659424
1255 3.2304937839508057
1256 1.9848233461380005
1257 0.7820433378219604
1258 1.9698176383972168
1259 2.206650733947754
1260 2.0392794609069824
1261 2.8799219131469727
1262 2.0439987182617188
1263 2.0285298824310303
1264 2.486292600631714
1265 1.7688127756118774
1266 2.8676822185516357
1267 2.69734787940979
1268 2.3630573749542236
1269 2.080824375152588
1270 2.284363269805908
1271 1.5060474872589111
1272 1.7631357908248901
1273 1.2299740314483643
1274 2.0438990592956543
1275 1.5119764804840088
1276 1.7646019458770752
1277 2.2818448543548584
1278 2.2654361724853516
1279 2.381214141845703
1280 2.2293548583984375
1281 1.4058332443237305
1282 2.137799024581909
1283 1.5907522439956665
1284 1.2526640892028809
1285 1.6290442943572998
1286 2.3487203121185303
1287 2.3274214267730713
1288 2.075408458709717
1289 1.718672752380371
1290 1.554145097732544
1291 2.363643169403076
1292 1.703511357307434
1293 1.804128885269165
1294 1.5966049432754517
1295 2.622450351715088
1296 2.4490015506744385
1297 2.410492420196533
1298 3.3819828033447266
1299 1.5977438688278198
1300 1.5440127849578857
1301 2.5032026767730713
1302 1.6843469142913818
1303 1.5265964269638062
1304 1.3136205673217773
1305 1.9560129642486572
1306 1.6208288669586182
1307 -1.0680090188980103
1308 -1.1156748533248901
1309 -0.5533913373947144
1310 0.1765061318874359
1311 0.1975492537021637
1312 1.1248135566711426
1313 1.8366230726242065
1314 0.8906618356704712
1315 3.1151559352874756
1316 1.9973015785217285
1317 1.151848554611206
1318 2.932267904281616
1319 1.4394097328186035
1320 0.625346302986145
1321 -0.3734360635280609
1322 1.7972170114517212
1323 1.046075701713562
1324 0.9140030145645142
1325 1.3439370393753052
1326 3.0505683422088623
1327 3.6096103191375732
1328 3.040334701538086
1329 3.0390305519104004
1330 2.7037999629974365
1331 2.0592806339263916
1332 2.037322759628296
1333 2.9650094509124756
1334 2.1418917179107666
1335 1.9257042407989502
1336 2.3320257663726807
1337 1.7137717008590698
1338 3.9467978477478027
1339 3.214775800704956
1340 2.8246872425079346
1341 0.7730240821838379
1342 0.9186428785324097
1343 0.5666033029556274
1344 -0.7601343989372253
1345 2.688800573348999
1346 2.9624643325805664
1347 3.4289281368255615
1348 2.9313747882843018
1349 3.6695849895477295
1350 2.6279783248901367
1351 3.3933870792388916
1352 4.3035807609558105
1353 3.627610445022583
1354 2.97981595993042
1355 3.3566553592681885
1356 4.062814235687256
1357 3.9514739513397217
1358 3.980419397354126
1359 3.282460927963257
1360 3.1001334190368652
1361 4.572549343109131
1362 4.224205017089844
1363 3.5492451190948486
1364 3.7613329887390137
1365 4.165431022644043
1366 3.719918966293335
1367 3.6363818645477295
1368 3.0024795532226563
1369 3.523181200027466
1370 0.8557435870170593
1371 0.48847293853759766
1372 0.17910365760326385
1373 0.3970258831977844
1374 0.25970420241355896
1375 0.6074327230453491
1376 1.2512379884719849
1377 1.018264651298523
1378 0.33490675687789917
1379 0.03226356580853462
1380 1.156052827835083
1381 0.5462312698364258
1382 0.5159252882003784
1383 0.32892435789108276
1384 3.9783101081848145
1385 4.467860221862793
1386 3.891456365585327
1387 4.505493640899658
1388 4.066275119781494
1389 2.924391984939575
1390 3.7036848068237305
1391 4.110434055328369
1392 4.109706401824951
1393 4.192462921142578
1394 4.491855621337891
1395 4.022568702697754
1396 3.9512102603912354
1397 4.461503982543945
1398 3.949098587036133
1399 3.9538848400115967
1400 4.178838729858398
1401 3.956361770629883
1402 3.7339565753936768
1403 3.8351075649261475
1404 3.7758259773254395
1405 3.3835623264312744
1406 4.644664764404297
1407 3.8432698249816895
1408 4.528225898742676
1409 3.9960455894470215
1410 3.778956413269043
1411 3.3013341426849365
1412 4.209833145141602
1413 4.192054271697998
1414 3.495243787765503
1415 3.8977866172790527
1416 2.610928535461426
1417 3.546900510787964
1418 3.4880192279815674
1419 3.3708174228668213
1420 3.58489990234375
1421 3.2209036350250244
1422 3.1047163009643555
1423 3.3571746349334717
1424 4.197499752044678
1425 4.0181732177734375
1426 3.8174026012420654
1427 3.3223752975463867
1428 4.192699432373047
1429 3.119907855987549
1430 3.553507089614868
1431 3.9073822498321533
1432 3.626070976257324
1433 3.4720818996429443
1434 3.977954626083374
1435 3.044528007507324
1436 3.91471004486084
1437 4.809571743011475
1438 3.2681636810302734
1439 4.645430564880371
1440 4.265681266784668
1441 4.224895000457764
1442 4.043175220489502
1443 4.053484916687012
1444 3.900240182876587
1445 3.390345573425293
1446 4.8996381759643555
1447 3.846900463104248
1448 3.569597005844116
1449 3.4868547916412354
1450 3.3997011184692383
1451 3.875619411468506
1452 3.6371967792510986
1453 3.9557318687438965
1454 3.4756293296813965
1455 3.5345189571380615
1456 4.1473846435546875
1457 4.524275779724121
1458 4.4830241203308105
1459 4.494638919830322
1460 4.347463130950928
1461 4.3291521072387695
1462 3.7863166332244873
1463 4.3128509521484375
1464 4.658786296844482
1465 3.5777392387390137
1466 4.875218868255615
1467 4.7180352210998535
1468 3.9153475761413574
1469 4.6117753982543945
1470 4.4031782150268555
1471 4.825708389282227
1472 4.241187572479248
1473 3.5920026302337646
1474 5.0316081047058105
1475 4.133264541625977
1476 5.418789863586426
1477 4.670455455780029
1478 3.8728995323181152
1479 4.306225776672363
1480 2.9897661209106445
1481 3.424851894378662
1482 3.761693239212036
1483 4.164221286773682
1484 4.580197334289551
1485 4.470357894897461
1486 4.828505516052246
1487 4.977851390838623
1488 5.24444580078125
1489 4.3785929679870605
1490 3.4992897510528564
1491 4.0919904708862305
1492 3.758849620819092
1493 3.7266950607299805
1494 4.764601707458496
1495 4.041985988616943
1496 4.26351261138916
1497 4.131463050842285
1498 3.7052249908447266
1499 5.20647668838501
1500 5.042420387268066
1501 3.4877240657806396
1502 3.642835855484009
1503 3.8111557960510254
1504 3.7773571014404297
1505 3.776578187942505
1506 3.485111713409424
1507 3.9133992195129395
1508 2.745915651321411
1509 3.096987247467041
1510 3.7596356868743896
1511 4.214935779571533
1512 4.514947891235352
1513 4.274836540222168
1514 3.3120105266571045
1515 4.326805591583252
1516 4.098568916320801
1517 5.623842239379883
1518 5.048189163208008
1519 4.219888687133789
1520 4.7757062911987305
1521 5.66494083404541
1522 5.222499847412109
1523 4.533242225646973
1524 4.676827907562256
1525 5.752707004547119
1526 4.927045822143555
1527 5.122207164764404
1528 5.462498188018799
1529 5.160202980041504
1530 4.893413066864014
1531 5.062242031097412
1532 4.545292377471924
1533 5.210700511932373
1534 4.97819185256958
1535 4.646211624145508
1536 4.060194492340088
1537 1.8103023767471313
1538 4.375296115875244
1539 3.1036579608917236
1540 1.9919440746307373
1541 1.6575969457626343
1542 1.4495943784713745
1543 2.1704771518707275
1544 3.4787702560424805
1545 1.1784530878067017
1546 1.9004361629486084
1547 1.6935867071151733
1548 2.256831407546997
1549 1.080630898475647
1550 2.2865660190582275
1551 2.292969226837158
1552 1.7001811265945435
1553 1.9069187641143799
1554 2.5287981033325195
1555 1.922121524810791
1556 1.9664685726165771
1557 1.821765422821045
1558 3.664632558822632
1559 2.222740411758423
1560 1.7670023441314697
1561 2.9076943397521973
1562 2.878922462463379
1563 1.7293142080307007
1564 3.376211404800415
1565 1.9002686738967896
1566 3.9204423427581787
1567 1.627156376838684
1568 1.1750999689102173
1569 1.3802568912506104
1570 1.4463541507720947
1571 1.6604325771331787
1572 1.1126222610473633
1573 3.278278350830078
1574 1.3793532848358154
1575 3.739375591278076
1576 4.0886664390563965
1577 4.439630031585693
1578 1.6264160871505737
1579 0.9908050298690796
1580 2.50553035736084
1581 1.6933159828186035
1582 1.4965254068374634
1583 1.7152087688446045
1584 2.271482467651367
1585 2.0962913036346436
1586 2.3231163024902344
1587 2.429272413253784
1588 2.5509748458862305
1589 2.6327521800994873
1590 2.1609671115875244
1591 2.4906952381134033
1592 2.452521324157715
1593 1.9884178638458252
1594 2.537717342376709
1595 4.039324760437012
1596 3.0469541549682617
1597 0.30542469024658203
1598 2.8386893272399902
1599 1.1614612340927124
1600 1.5881686210632324
1601 3.286792278289795
1602 2.977426528930664
1603 3.228172779083252
1604 4.020308494567871
1605 3.1480820178985596
1606 3.8198866844177246
1607 4.603371620178223
1608 7.405481338500977
1609 6.34575080871582
1610 6.7361836433410645
1611 6.440125942230225
1612 5.588176727294922
1613 6.210033893585205
1614 5.420675277709961
1615 6.098522186279297
1616 5.7296247482299805
1617 5.868685245513916
1618 6.018733501434326
1619 5.52779483795166
1620 5.647214412689209
1621 5.758960723876953
1622 5.468950271606445
1623 5.143838405609131
1624 6.914984226226807
1625 5.412456512451172
1626 5.329183101654053
1627 5.363167762756348
1628 1.8919938802719116
1629 2.0421109199523926
1630 1.9413955211639404
1631 2.85259747505188
1632 2.308427095413208
1633 2.359870672225952
1634 2.1211600303649902
1635 2.0360312461853027
1636 1.9700781106948853
1637 1.8629815578460693
1638 1.7609333992004395
1639 2.125671863555908
1640 2.122246026992798
1641 2.0677545070648193
1642 2.655700922012329
1643 2.0482065677642822
1644 2.3430306911468506
1645 2.055088758468628
1646 4.2096028327941895
1647 4.933688163757324
1648 4.830472469329834
1649 4.0971760749816895
1650 2.586822986602783
1651 2.200873613357544
1652 1.7234011888504028
1653 1.902191400527954
1654 3.803203821182251
1655 6.0313568115234375
1656 4.540966033935547
1657 3.229332685470581
1658 3.5322062969207764
1659 2.6711816787719727
1660 2.257861852645874
1661 3.3389017581939697
1662 2.5183160305023193
1663 2.6105823516845703
1664 3.467247486114502
1665 2.9780890941619873
1666 3.559675455093384
1667 3.4469873905181885
1668 3.2481868267059326
1669 3.2808148860931396
1670 3.055469274520874
1671 3.250631809234619
1672 3.309652328491211
1673 3.984539747238159
1674 3.046977996826172
1675 2.8269121646881104
1676 2.6077396869659424
1677 3.5763237476348877
1678 2.4921457767486572
1679 2.025700569152832
1680 1.972738265991211
1681 2.6931004524230957
1682 2.4173343181610107
1683 2.607858419418335
1684 1.9493380784988403
1685 1.827005386352539
1686 2.2788126468658447
1687 2.7208259105682373
1688 2.58642578125
1689 2.9218995571136475
1690 2.4626777172088623
1691 3.226165294647217
1692 2.0156869888305664
1693 2.7095143795013428
1694 2.029381275177002
1695 2.514352798461914
1696 3.236478328704834
1697 3.887840747833252
1698 4.092840194702148
1699 3.454498767852783
1700 2.5875046253204346
1701 3.7007193565368652
1702 2.7213869094848633
1703 1.4553624391555786
1704 3.4023804664611816
1705 2.4188477993011475
1706 3.929530382156372
1707 3.750666379928589
1708 3.973562002182007
1709 1.5737767219543457
1710 2.740434169769287
1711 2.225404739379883
1712 2.3657724857330322
1713 1.480190396308899
1714 2.2416584491729736
1715 1.6431561708450317
1716 1.515822172164917
1717 1.2519057989120483
1718 1.9061294794082642
1719 2.7874841690063477
1720 2.7721524238586426
1721 3.376772165298462
1722 2.358254909515381
1723 1.6830393075942993
1724 3.949205160140991
1725 2.4173197746276855
1726 2.621318817138672
1727 -0.05832548066973686
1728 2.5290586948394775
1729 2.657315492630005
1730 3.7898166179656982
1731 3.344611644744873
1732 3.1024816036224365
1733 3.3175206184387207
1734 2.443821907043457
1735 3.6874468326568604
1736 4.144039630889893
1737 4.447484970092773
1738 2.7273502349853516
1739 2.6121952533721924
1740 3.1753461360931396
1741 3.879686117172241
1742 2.9021453857421875
1743 2.6549830436706543
1744 2.1828577518463135
1745 2.6139209270477295
1746 2.5524063110351563
1747 1.7038061618804932
1748 1.3636382818222046
1749 3.5327250957489014
1750 4.418345928192139
1751 4.025856971740723
1752 3.9468162059783936
1753 3.510653495788574
1754 4.019145488739014
1755 3.374818801879883
1756 3.1845362186431885
1757 3.5896575450897217
1758 4.21834659576416
1759 3.802259922027588
1760 3.1904380321502686
1761 3.400054454803467
1762 4.8390021324157715
1763 4.063971042633057
1764 2.4254343509674072
1765 2.206162929534912
1766 3.1160542964935303
1767 1.987924337387085
1768 1.9133868217468262
1769 3.507242202758789
1770 2.9888665676116943
1771 2.9335832595825195
1772 3.0531935691833496
1773 4.380289077758789
1774 2.8726789951324463
1775 3.778905153274536
1776 3.239431142807007
1777 1.0165683031082153
1778 1.3315460681915283
1779 1.0791999101638794
1780 1.724570393562317
1781 2.650599956512451
1782 2.074012279510498
1783 1.6543840169906616
1784 0.9547321796417236
1785 3.2826614379882813
1786 3.1981263160705566
1787 2.7990946769714355
1788 3.627399444580078
1789 2.180887222290039
1790 1.8343111276626587
1791 0.6714690327644348
1792 1.586896300315857
1793 2.4462645053863525
1794 2.074337959289551
1795 1.3204532861709595
1796 1.9983572959899902
1797 1.300129771232605
1798 2.1077334880828857
1799 2.939760208129883
1800 2.033216953277588
1801 2.5695159435272217
1802 2.8828415870666504
1803 2.395963191986084
1804 1.5992659330368042
1805 1.717154622077942
1806 1.8081977367401123
1807 3.577042818069458
1808 3.3851101398468018
1809 4.170742988586426
1810 3.972991704940796
1811 4.366715908050537
1812 4.218670845031738
1813 4.490499973297119
1814 3.0006186962127686
1815 1.3023713827133179
1816 2.007695198059082
1817 3.973555326461792
1818 3.8013381958007813
1819 3.628366470336914
1820 1.6462860107421875
1821 1.951467752456665
1822 1.2551155090332031
1823 2.0352118015289307
1824 3.199718713760376
1825 3.435818672180176
1826 3.934509515762329
1827 3.0699265003204346
1828 3.0499393939971924
1829 3.696727991104126
1830 3.2836835384368896
1831 4.989091873168945
1832 3.282348155975342
1833 1.438751459121704
1834 2.4252126216888428
1835 1.492199182510376
1836 0.9824119806289673
1837 1.7530721426010132
1838 3.8982913494110107
1839 2.894578695297241
1840 1.660940170288086
1841 3.6912219524383545
1842 1.0024054050445557
1843 1.1253818273544312
1844 2.8147060871124268
1845 0.030580902472138405
1846 1.0289617776870728
1847 3.602971076965332
1848 3.4850473403930664
1849 2.2707369327545166
1850 3.7331278324127197
1851 4.264156341552734
1852 4.014862537384033
1853 4.145633697509766
1854 4.083930492401123
1855 4.072021961212158
1856 4.160043716430664
1857 3.780000686645508
1858 3.9199798107147217
1859 4.085902214050293
1860 4.288425445556641
1861 3.7450356483459473
1862 3.9353747367858887
1863 4.32857084274292
1864 3.419377565383911
1865 3.509862184524536
1866 3.71590518951416
1867 3.6247551441192627
1868 4.418802261352539
1869 3.070920467376709
1870 2.6010992527008057
1871 3.7968711853027344
1872 0.9978128671646118
1873 2.744882583618164
1874 2.4073004722595215
1875 2.50301194190979
1876 3.8461570739746094
1877 2.832935094833374
1878 2.737950563430786
1879 2.870732069015503
1880 2.3088901042938232
1881 3.1081080436706543
1882 2.9366185665130615
1883 2.4574203491210938
1884 2.7979588508605957
1885 3.5184481143951416
1886 2.486217498779297
1887 3.1726529598236084
1888 2.41255521774292
1889 2.849841356277466
1890 4.052075386047363
1891 4.4662017822265625
1892 4.072405815124512
1893 4.172747611999512
1894 4.1505818367004395
1895 3.3055386543273926
1896 5.328934192657471
1897 4.006458759307861
1898 4.56849479675293
1899 3.644397258758545
1900 3.839078903198242
1901 2.8069188594818115
1902 2.9209413528442383
1903 4.737541675567627
1904 4.243162155151367
1905 2.9217705726623535
1906 1.4137812852859497
1907 1.9250046014785767
1908 1.4666047096252441
1909 1.7695188522338867
1910 0.7867510914802551
1911 1.3101248741149902
1912 2.329880952835083
1913 3.390580654144287
1914 3.7151241302490234
1915 2.982783555984497
1916 2.0062100887298584
1917 2.913700580596924
1918 1.7398462295532227
1919 2.280812978744507
1920 4.264267444610596
1921 3.176347017288208
1922 3.471040964126587
1923 3.852674722671509
1924 3.6857516765594482
1925 3.688791275024414
1926 3.0038340091705322
1927 3.2881600856781006
1928 3.521993398666382
1929 3.7107808589935303
1930 1.8912895917892456
1931 3.600541591644287
1932 1.1696979999542236
1933 1.936500906944275
1934 2.1414170265197754
1935 2.812255382537842
1936 3.8483874797821045
1937 1.9345320463180542
1938 2.770966053009033
1939 2.682103395462036
1940 1.6099002361297607
1941 2.150641679763794
1942 2.809577703475952
1943 2.6314749717712402
1944 3.158862829208374
1945 3.0100340843200684
1946 3.5163073539733887
1947 2.248988628387451
1948 2.6610329151153564
1949 2.576500654220581
1950 2.7476470470428467
1951 2.963189125061035
1952 3.577634334564209
1953 2.57448673248291
1954 3.773759365081787
1955 2.8586723804473877
1956 4.726577281951904
1957 3.6459293365478516
1958 3.7588539123535156
1959 2.781881809234619
1960 1.7777888774871826
1961 2.441196918487549
1962 3.3012428283691406
1963 2.882791042327881
1964 3.41056752204895
1965 2.7115724086761475
1966 1.795218825340271
1967 2.0071074962615967
1968 1.9810442924499512
1969 2.4121415615081787
1970 1.6725120544433594
1971 2.3964853286743164
1972 2.073289632797241
1973 1.7662413120269775
1974 1.6146529912948608
1975 1.9502559900283813
1976 2.648332118988037
1977 2.638134479522705
1978 2.811030864715576
1979 2.608407735824585
1980 5.455514907836914
1981 5.890686511993408
1982 5.456719398498535
1983 5.389952659606934
1984 4.937143802642822
1985 5.205503940582275
1986 4.638260841369629
1987 5.246127128601074
1988 5.339629650115967
1989 5.666558265686035
1990 4.915191173553467
1991 5.463048934936523
1992 5.360449314117432
1993 5.577836036682129
1994 5.46975564956665
1995 5.3337602615356445
1996 5.170022010803223
1997 4.933361053466797
1998 5.33358907699585
1999 5.08840799331665
2000 5.411431312561035
2001 5.472439289093018
2002 5.4678192138671875
2003 5.712394714355469
2004 5.952046871185303
2005 4.790902137756348
2006 5.3971781730651855
2007 5.175805568695068
2008 5.352214813232422
2009 5.478654861450195
2010 5.453319549560547
2011 5.046855926513672
2012 4.913714408874512
2013 4.895493984222412
2014 4.379795074462891
2015 5.180083274841309
2016 4.889880657196045
2017 5.079756259918213
2018 5.245625019073486
2019 5.008369445800781
2020 5.270674228668213
2021 4.955453872680664
2022 5.740434169769287
2023 6.0266289710998535
2024 5.722677230834961
2025 5.789700508117676
2026 5.681136608123779
2027 5.593891143798828
2028 5.6272993087768555
2029 6.047919750213623
2030 4.491081237792969
2031 5.168292999267578
2032 5.385739326477051
2033 2.587350368499756
2034 3.4062604904174805
2035 5.488736629486084
2036 5.009006977081299
2037 5.065193176269531
2038 5.622662544250488
2039 4.546790599822998
2040 5.327238082885742
2041 4.909433364868164
2042 5.170021057128906
2043 5.165295600891113
2044 5.018259525299072
2045 5.081103801727295
2046 3.778923749923706
2047 2.9012982845306396
2048 3.3473594188690186
2049 3.0768511295318604
2050 2.821528911590576
2051 3.384647846221924
2052 4.682690143585205
2053 4.832031726837158
2054 5.347739219665527
2055 5.104883670806885
2056 5.420117378234863
2057 5.402132511138916
2058 5.622018814086914
2059 4.738651275634766
2060 5.139627456665039
2061 4.973564147949219
2062 4.507810115814209
2063 4.586367130279541
2064 4.3037519454956055
2065 4.4760355949401855
2066 4.953433990478516
2067 4.654540061950684
2068 4.873353481292725
2069 4.005072116851807
2070 5.190009593963623
2071 4.944749355316162
2072 4.95432186126709
2073 4.4067535400390625
2074 4.766148567199707
2075 4.742441654205322
2076 5.369431972503662
2077 4.7178778648376465
2078 4.983860015869141
2079 5.6207661628723145
2080 5.5221099853515625
2081 4.725164413452148
2082 4.638535976409912
2083 4.830508232116699
2084 4.707624435424805
2085 4.940066337585449
2086 5.190596103668213
2087 4.782593250274658
2088 5.700337886810303
2089 3.964653730392456
2090 2.998321533203125
2091 4.068831443786621
2092 2.7157139778137207
2093 3.126934289932251
2094 2.9656195640563965
2095 5.22628116607666
2096 4.977286338806152
2097 5.154248237609863
2098 4.986713886260986
2099 4.667041301727295
2100 5.157417297363281
2101 5.043140411376953
2102 5.6047043800354
2103 5.016219615936279
2104 5.013387203216553
2105 4.970423221588135
2106 5.107797622680664
2107 5.149270534515381
2108 4.899863243103027
2109 5.412951469421387
2110 5.721564292907715
2111 4.877424716949463
2112 3.4018495082855225
2113 4.975162982940674
2114 4.779491424560547
2115 5.031020164489746
2116 4.996977806091309
2117 4.598370552062988
2118 4.9141435623168945
2119 5.111499309539795
2120 5.606305122375488
2121 5.311404228210449
2122 5.408802509307861
2123 5.352264404296875
2124 5.41983699798584
2125 5.416008472442627
2126 5.005830764770508
2127 5.026756286621094
2128 5.14371919631958
2129 5.49757194519043
2130 5.978435039520264
2131 5.576014041900635
2132 4.6384453773498535
2133 4.905571460723877
2134 4.969503879547119
2135 5.450475215911865
2136 5.430070877075195
2137 5.280158519744873
2138 5.218685150146484
2139 4.7954206466674805
2140 4.7964348793029785
2141 4.74397611618042
2142 4.741597652435303
2143 4.6901116371154785
2144 5.334543704986572
2145 4.628048419952393
2146 4.637207508087158
2147 5.113707542419434
2148 5.342140197753906
2149 4.798907279968262
2150 5.113687515258789
2151 4.781949043273926
2152 5.041576385498047
2153 5.2822041511535645
2154 5.122564792633057
2155 5.1710309982299805
2156 4.681065082550049
2157 5.213240623474121
2158 4.830820083618164
2159 5.0675048828125
2160 5.46073579788208
2161 4.960501194000244
2162 4.816798210144043
2163 5.065013885498047
2164 4.903271675109863
2165 4.999576091766357
2166 4.299738883972168
2167 5.392248630523682
2168 4.237054824829102
2169 4.211126327514648
2170 4.834715843200684
2171 4.248520851135254
2172 5.253280162811279
2173 4.679615020751953
2174 5.226332187652588
2175 5.64816951751709
2176 5.260115146636963
2177 5.231115341186523
2178 5.1192498207092285
2179 5.123928546905518
2180 5.037922382354736
2181 5.317631721496582
2182 5.413450241088867
2183 5.4189300537109375
2184 5.244470119476318
2185 5.459866523742676
2186 5.602182865142822
2187 5.676641941070557
2188 4.872680187225342
2189 5.619654655456543
2190 5.331454753875732
2191 5.431795597076416
2192 5.582493305206299
2193 5.537233352661133
2194 5.696173191070557
2195 5.861907482147217
2196 5.785995960235596
2197 5.699509143829346
2198 5.83699893951416
2199 5.46959924697876
2200 5.526313304901123
2201 5.241144180297852
2202 5.314748287200928
2203 5.069205284118652
2204 4.784732818603516
2205 5.50275182723999
2206 5.632338523864746
2207 4.929617404937744
2208 4.553895950317383
2209 4.678836822509766
2210 4.519375324249268
2211 4.9088521003723145
2212 4.959244251251221
2213 5.351207256317139
2214 4.876059055328369
2215 5.773228645324707
2216 4.924362659454346
2217 5.055394649505615
2218 5.983860015869141
2219 5.292176246643066
2220 5.463598251342773
2221 5.269784450531006
2222 5.500898361206055
2223 5.4683427810668945
2224 5.295740127563477
2225 4.226536273956299
2226 4.664709091186523
2227 4.6985392570495605
2228 4.777585506439209
2229 4.906778812408447
2230 4.9348602294921875
2231 5.141373634338379
2232 5.213788986206055
2233 3.8513705730438232
2234 2.9225502014160156
2235 3.192352771759033
2236 2.555314302444458
2237 2.6498191356658936
2238 3.058663845062256
2239 3.9033777713775635
2240 3.5283563137054443
2241 4.051051616668701
2242 2.9759912490844727
2243 3.2643988132476807
2244 3.0686824321746826
2245 2.9106240272521973
2246 3.6430559158325195
2247 3.2335710525512695
2248 3.0114386081695557
2249 3.2766125202178955
2250 3.270712375640869
2251 3.678619861602783
2252 3.4691028594970703
2253 3.7530391216278076
2254 3.3629703521728516
2255 3.105247974395752
2256 2.775716543197632
2257 3.2182586193084717
2258 3.0547549724578857
2259 3.210913896560669
2260 2.4624454975128174
2261 3.1519253253936768
2262 3.348093271255493
2263 2.7862792015075684
2264 3.1677732467651367
2265 2.707314968109131
2266 3.187971591949463
2267 2.701810121536255
2268 3.4541776180267334
2269 3.0767250061035156
2270 3.3313121795654297
2271 3.2306859493255615
2272 3.349412441253662
2273 3.4683494567871094
2274 3.4633071422576904
2275 4.46099328994751
2276 3.142498254776001
2277 2.9294557571411133
2278 3.3079733848571777
2279 5.218039512634277
2280 5.282537460327148
2281 4.931453704833984
2282 5.328052520751953
2283 5.334353446960449
2284 5.345366477966309
2285 5.363735675811768
2286 5.468983173370361
2287 5.15585994720459
2288 5.526723861694336
2289 5.670677185058594
2290 5.056163787841797
2291 5.131203651428223
2292 4.799473285675049
2293 5.134880065917969
2294 5.954645156860352
2295 5.363264083862305
2296 2.9270262718200684
2297 3.292926788330078
2298 2.9373321533203125
2299 3.2118897438049316
2300 3.4103145599365234
2301 2.8650081157684326
2302 3.465653896331787
2303 2.99786639213562
2304 2.8136990070343018
2305 2.9209887981414795
2306 3.034367084503174
2307 3.1453492641448975
2308 3.081880807876587
2309 3.1522436141967773
2310 3.8850345611572266
2311 3.832869052886963
2312 3.0042035579681396
2313 3.911416530609131
2314 4.702138423919678
2315 4.885988712310791
2316 5.354186534881592
2317 4.758609771728516
2318 5.50470495223999
2319 5.314876556396484
2320 5.607715129852295
2321 5.765279769897461
2322 5.2253522872924805
2323 5.271191120147705
2324 5.484393119812012
2325 5.485371112823486
2326 3.6741724014282227
2327 5.246457099914551
2328 5.1322407722473145
2329 5.185015678405762
2330 4.982711315155029
2331 5.885005950927734
2332 5.969674587249756
2333 5.424285888671875
2334 5.029251575469971
2335 5.5935258865356445
2336 5.394118309020996
2337 5.761732578277588
2338 5.53637170791626
2339 5.5053815841674805
2340 5.9075798988342285
2341 5.619119167327881
2342 5.787632942199707
2343 6.457591533660889
2344 5.739699840545654
2345 5.818632125854492
2346 6.00286865234375
2347 5.582981109619141
2348 5.831665992736816
2349 4.904768943786621
2350 5.498135089874268
2351 5.826257228851318
2352 6.153894901275635
2353 6.055368900299072
2354 5.656661510467529
2355 5.774431228637695
2356 5.632335186004639
2357 5.29278564453125
2358 5.75804328918457
2359 5.733128547668457
2360 5.275442600250244
2361 6.004229545593262
2362 5.184487819671631
2363 6.0459442138671875
2364 5.8514485359191895
2365 5.815784931182861
2366 5.600576400756836
2367 5.112424850463867
2368 5.342291831970215
2369 5.3206467628479
2370 5.919463157653809
2371 5.976921558380127
2372 5.748063087463379
2373 5.8765153884887695
2374 5.829677581787109
2375 5.848437309265137
2376 5.8476738929748535
2377 5.585859298706055
2378 5.816851615905762
2379 5.981487274169922
2380 5.787775039672852
2381 6.109922885894775
2382 6.319884777069092
2383 5.135519981384277
2384 5.9282379150390625
2385 6.3212504386901855
2386 6.262681007385254
2387 6.108761787414551
2388 5.818037986755371
2389 6.044539928436279
2390 5.888503074645996
2391 5.837347507476807
2392 6.308470249176025
2393 6.150083541870117
2394 5.584341049194336
2395 6.249492645263672
2396 5.766797065734863
2397 5.779144287109375
2398 5.497365474700928
2399 5.1863884925842285
2400 5.4547905921936035
2401 6.4523210525512695
2402 6.0568413734436035
2403 6.171359062194824
2404 5.924417495727539
2405 5.887940406799316
2406 5.914489269256592
2407 5.761915683746338
2408 5.575865745544434
2409 5.760485649108887
2410 6.303181171417236
2411 5.878611087799072
2412 5.721425533294678
2413 6.394082546234131
2414 4.61782169342041
2415 5.169678688049316
2416 5.8059282302856445
2417 5.924039363861084
2418 5.646421432495117
2419 5.911059379577637
2420 6.007491111755371
2421 6.411941051483154
2422 5.830516815185547
2423 4.947290897369385
2424 5.393028259277344
2425 5.879767417907715
2426 5.799869060516357
2427 5.428353786468506
2428 5.693947792053223
2429 6.042712688446045
2430 5.986336708068848
2431 5.661417484283447
2432 5.794915676116943
2433 5.832117557525635
2434 5.347083568572998
2435 5.642167091369629
2436 2.748035430908203
2437 4.010579586029053
2438 4.203496932983398
2439 4.642013072967529
2440 4.698037624359131
2441 4.543833255767822
2442 3.771960973739624
2443 4.323455810546875
2444 4.347210884094238
2445 4.510787010192871
2446 4.644911289215088
2447 4.689544677734375
2448 4.9630913734436035
2449 4.713021278381348
2450 4.796933650970459
2451 4.233071327209473
2452 4.440110683441162
2453 3.3955252170562744
2454 3.191662073135376
2455 2.5864133834838867
2456 2.9630014896392822
2457 3.48673415184021
2458 3.1330387592315674
2459 3.4133148193359375
2460 3.6888608932495117
2461 3.517666816711426
2462 3.480961561203003
2463 2.5134174823760986
2464 2.776597738265991
2465 3.5314691066741943
2466 2.097036838531494
2467 3.194157361984253
2468 2.9703030586242676
2469 3.6388742923736572
2470 4.33601713180542
2471 3.2463881969451904
2472 2.4289627075195313
2473 2.8243021965026855
2474 3.2514026165008545
2475 4.72866678237915
2476 2.9432311058044434
2477 2.826542615890503
2478 2.69728946685791
2479 2.4256389141082764
2480 2.856332302093506
2481 2.7677998542785645
2482 3.079279899597168
2483 3.178363800048828
2484 2.8931055068969727
2485 4.241523265838623
2486 3.4304416179656982
2487 3.300414562225342
2488 3.101027727127075
2489 3.4171721935272217
2490 3.552074670791626
2491 3.6508078575134277
2492 3.460662841796875
2493 3.9294633865356445
2494 3.75693941116333
2495 3.4818506240844727
2496 3.044356107711792
2497 2.498090982437134
2498 2.3286969661712646
2499 3.3084962368011475
2500 3.1275320053100586
2501 2.890888214111328
2502 2.7229042053222656
2503 2.8347558975219727
2504 2.58012056350708
2505 2.956254482269287
2506 3.173166036605835
2507 2.5508382320404053
2508 3.8251709938049316
2509 3.391995429992676
2510 2.702596664428711
2511 3.280506134033203
2512 2.389068365097046
2513 3.7762820720672607
2514 3.387007474899292
2515 3.9174435138702393
2516 3.1021554470062256
2517 3.91662335395813
2518 3.6635000705718994
2519 3.3658909797668457
2520 3.2113356590270996
2521 3.3759231567382813
2522 3.4075589179992676
2523 2.737804651260376
2524 3.080873489379883
2525 2.398543357849121
2526 3.652745246887207
2527 4.228629112243652
2528 4.3274760246276855
2529 3.0998685359954834
2530 3.732456684112549
2531 4.098519325256348
2532 3.381802797317505
2533 4.299195289611816
2534 3.391268491744995
2535 3.0014965534210205
2536 2.915464401245117
2537 2.8153603076934814
2538 2.6045114994049072
2539 3.6626338958740234
2540 2.608530044555664
2541 3.5073044300079346
2542 3.4265737533569336
2543 2.601245641708374
2544 3.028498411178589
2545 3.3472206592559814
2546 2.5894548892974854
2547 3.462503433227539
2548 3.809424638748169
2549 3.2187912464141846
2550 3.9754281044006348
2551 4.077071666717529
2552 3.6662018299102783
2553 4.313304901123047
2554 5.501968860626221
2555 3.471754789352417
2556 3.7640902996063232
2557 3.2859647274017334
2558 2.234788179397583
2559 4.19480562210083
2560 4.4311676025390625
2561 2.598984479904175
2562 2.3101673126220703
2563 2.583390951156616
2564 2.598494291305542
2565 2.4994983673095703
2566 2.66540265083313
2567 2.1911492347717285
2568 2.4109997749328613
2569 1.7842053174972534
2570 2.3647301197052
2571 1.9041633605957031
2572 2.4551939964294434
2573 2.1918282508850098
2574 2.4032909870147705
2575 2.916293144226074
2576 2.4007387161254883
2577 2.4083545207977295
2578 4.183643341064453
2579 2.49003267288208
2580 3.2178237438201904
2581 1.9219257831573486
2582 1.474313735961914
2583 2.8312296867370605
2584 1.7491180896759033
2585 3.225186824798584
2586 4.120338439941406
2587 3.6515915393829346
2588 2.356630563735962
2589 4.098710060119629
2590 4.426399230957031
2591 5.800155162811279
2592 5.285883903503418
2593 5.457948207855225
2594 5.913717746734619
2595 5.9693193435668945
2596 5.193042278289795
2597 5.427996635437012
2598 5.053150653839111
2599 5.3883209228515625
2600 5.693411827087402
2601 5.5965681076049805
2602 5.935315132141113
2603 5.5833539962768555
2604 5.398007392883301
2605 5.643433570861816
2606 5.1600422859191895
2607 5.414480209350586
2608 5.692662239074707
2609 5.504786491394043
2610 5.153131008148193
2611 5.613857269287109
2612 5.611358165740967
2613 5.342039585113525
2614 5.715401649475098
2615 5.272801399230957
2616 5.091313362121582
2617 5.715067386627197
2618 5.24692964553833
2619 5.224218368530273
2620 5.5892157554626465
2621 5.336975574493408
2622 2.3558316230773926
2623 3.1949403285980225
2624 2.8526439666748047
2625 3.182284116744995
2626 3.2424678802490234
2627 3.6024394035339355
2628 3.0143871307373047
2629 3.851027727127075
2630 2.6770904064178467
2631 3.7533621788024902
2632 2.9905502796173096
2633 3.025318145751953
2634 3.0447187423706055
2635 3.257983922958374
2636 2.7049660682678223
2637 2.980248212814331
2638 3.097282886505127
2639 2.91645884513855
2640 2.797609567642212
2641 2.8703763484954834
2642 3.0249292850494385
2643 3.68424916267395
2644 2.4554781913757324
2645 3.1526856422424316
2646 2.6210734844207764
2647 1.7658486366271973
2648 3.4052445888519287
2649 3.489112615585327
2650 3.6435546875
2651 3.379925489425659
2652 3.046473741531372
2653 3.6235082149505615
2654 4.176827907562256
2655 2.738710403442383
2656 3.769165277481079
2657 3.434163808822632
2658 3.722618341445923
2659 3.8880112171173096
2660 3.396091938018799
2661 2.689835786819458
2662 2.483851909637451
2663 3.5422544479370117
2664 3.5098628997802734
2665 4.0188469886779785
2666 3.085930824279785
2667 3.227262258529663
2668 2.94657826423645
2669 3.0520453453063965
2670 3.698253631591797
2671 3.127805471420288
2672 2.7626869678497314
2673 2.966543436050415
2674 2.6798858642578125
2675 3.9834036827087402
2676 2.901681900024414
2677 3.0730245113372803
2678 2.8024773597717285
2679 2.7919633388519287
2680 2.521153450012207
2681 2.357961416244507
2682 3.3728699684143066
2683 2.5963430404663086
2684 3.0800347328186035
2685 3.2781128883361816
2686 3.470062255859375
2687 2.788105010986328
2688 3.391029119491577
2689 3.371619462966919
2690 3.3660471439361572
2691 4.027320384979248
2692 3.0370352268218994
2693 3.4740333557128906
2694 3.4377048015594482
2695 3.6797378063201904
2696 3.9203920364379883
2697 2.9631283283233643
2698 2.9047865867614746
2699 3.0313704013824463
2700 2.821536064147949
2701 2.9639549255371094
2702 3.4225401878356934
2703 2.743462085723877
2704 3.548089027404785
2705 2.767353057861328
2706 3.236102342605591
2707 3.2919819355010986
2708 3.0936903953552246
2709 3.130462408065796
2710 4.127408504486084
2711 2.5499117374420166
2712 2.243173360824585
2713 2.7886500358581543
2714 3.6990978717803955
2715 3.2187299728393555
2716 3.743753671646118
2717 3.3698360919952393
2718 3.5389981269836426
2719 3.4585916996002197
2720 2.424433708190918
2721 3.678529739379883
2722 3.5262534618377686
2723 2.9774467945098877
2724 3.128885507583618
2725 3.2477493286132813
2726 3.5524792671203613
2727 3.5704362392425537
2728 3.140317916870117
2729 3.2819111347198486
2730 3.411970615386963
2731 3.152998208999634
2732 3.8344008922576904
2733 3.6968867778778076
2734 3.097993850708008
2735 2.7978363037109375
2736 3.4266629219055176
2737 3.08660626411438
2738 2.8080601692199707
2739 2.8725221157073975
2740 2.973708391189575
2741 4.073101043701172
2742 3.838183879852295
2743 3.7269232273101807
2744 3.376303195953369
2745 4.2410807609558105
2746 3.999107837677002
2747 4.030862808227539
2748 4.473199844360352
2749 5.747864246368408
2750 5.188748836517334
2751 5.050787448883057
2752 5.432158946990967
2753 5.163369655609131
2754 4.993206977844238
2755 4.702393531799316
2756 4.934021472930908
2757 5.271667003631592
2758 6.190471172332764
2759 5.332247734069824
2760 4.927789688110352
2761 5.639969348907471
2762 5.570049285888672
2763 5.863568305969238
2764 6.105197906494141
2765 5.242781639099121
2766 5.091145992279053
2767 4.9037322998046875
2768 3.6872236728668213
2769 2.902010679244995
2770 2.5353479385375977
2771 3.549886465072632
2772 2.795226573944092
2773 2.9418160915374756
2774 3.5371720790863037
2775 2.959477186203003
2776 2.277801990509033
2777 3.1145167350769043
2778 2.778536081314087
2779 3.590904474258423
2780 2.879293203353882
2781 2.817065715789795
2782 2.9141035079956055
2783 2.0155696868896484
2784 3.797478675842285
2785 2.6474854946136475
2786 2.9780826568603516
2787 3.33917498588562
2788 2.877310037612915
2789 2.4879658222198486
2790 3.5077359676361084
2791 4.0525922775268555
2792 3.585127830505371
2793 3.455852508544922
2794 3.203735828399658
2795 3.0851309299468994
2796 4.192270278930664
2797 3.816286563873291
2798 3.1599180698394775
2799 4.408282279968262
2800 3.5671820640563965
2801 2.4708497524261475
2802 3.568192481994629
2803 3.1009328365325928
2804 2.284801721572876
2805 3.8099558353424072
2806 3.948603868484497
2807 5.210263729095459
2808 5.6586456298828125
2809 5.0930094718933105
2810 4.990007400512695
2811 5.517159938812256
2812 5.458667278289795
2813 5.646181106567383
2814 5.060708045959473
2815 5.327415943145752
2816 5.288341999053955
2817 5.293788909912109
2818 5.653204441070557
2819 4.758054256439209
2820 5.290566444396973
2821 4.3587141036987305
2822 5.083605766296387
2823 5.369845390319824
2824 5.236288547515869
2825 4.913070201873779
2826 4.8993024826049805
2827 4.417269706726074
2828 5.126491546630859
2829 4.830221176147461
2830 4.398303031921387
2831 5.338353157043457
2832 5.121879577636719
2833 5.396178245544434
2834 5.200732707977295
2835 5.170832633972168
2836 4.9197306632995605
2837 5.3797101974487305
2838 5.625039577484131
2839 4.552521228790283
2840 5.029902458190918
2841 4.317275047302246
2842 4.965939044952393
2843 4.527812957763672
2844 4.883532524108887
2845 4.950379371643066
2846 4.873210430145264
2847 4.842837333679199
2848 4.65518856048584
2849 4.4891510009765625
2850 4.794422149658203
2851 3.8757340908050537
2852 3.0521442890167236
2853 2.3623692989349365
2854 2.6186516284942627
2855 3.2825498580932617
2856 2.895313262939453
2857 2.2246527671813965
2858 2.7101335525512695
2859 4.169077396392822
2860 3.9021456241607666
2861 3.2615609169006348
2862 3.1466970443725586
2863 3.696181058883667
2864 4.251891136169434
2865 3.404820203781128
2866 3.460503578186035
2867 3.484983444213867
2868 3.360008478164673
2869 2.7502760887145996
2870 3.1723573207855225
2871 3.287384510040283
2872 3.2186930179595947
2873 2.6697065830230713
2874 3.4496030807495117
2875 3.2777698040008545
2876 3.2808468341827393
2877 3.2630748748779297
2878 2.3789682388305664
2879 3.5154738426208496
2880 3.9536983966827393
2881 3.280545473098755
2882 3.754812240600586
2883 4.263695240020752
2884 2.321352481842041
2885 2.7124743461608887
2886 3.5886731147766113
2887 1.6636230945587158
2888 4.609481334686279
2889 4.4607625007629395
2890 3.4945497512817383
2891 4.410409927368164
2892 4.728823661804199
2893 5.006979942321777
2894 4.78965950012207
2895 4.409156322479248
2896 4.156619071960449
2897 4.516757965087891
2898 5.3453850746154785
2899 4.08418083190918
2900 3.8110156059265137
2901 3.543017864227295
2902 3.3199965953826904
2903 1.1478525400161743
2904 1.2532474994659424
2905 1.4764713048934937
2906 1.053900122642517
2907 1.4071413278579712
2908 0.8063359260559082
2909 3.91398549079895
2910 3.2405619621276855
2911 3.816915273666382
2912 3.234236240386963
2913 4.255301475524902
2914 3.5154919624328613
2915 4.838473320007324
2916 3.6634953022003174
2917 4.038075923919678
2918 3.8275306224823
2919 4.113278388977051
2920 3.810481309890747
2921 4.537651062011719
2922 3.947554111480713
2923 2.9631593227386475
2924 3.928210973739624
2925 3.7845799922943115
2926 3.8639118671417236
2927 3.960096597671509
2928 4.230998992919922
2929 4.3333740234375
2930 3.278986692428589
2931 4.0778303146362305
2932 3.505059003829956
2933 3.9793803691864014
2934 3.6773359775543213
2935 3.975329875946045
2936 3.868626594543457
2937 4.664397716522217
2938 4.1158928871154785
2939 4.360380172729492
2940 3.914170026779175
2941 4.27620267868042
2942 4.02159309387207
2943 4.407146453857422
2944 4.366387367248535
2945 3.9986751079559326
2946 4.449273109436035
2947 4.105673313140869
2948 4.720776557922363
2949 4.762073516845703
2950 4.762973785400391
2951 4.535281658172607
2952 4.314650058746338
2953 4.512505531311035
2954 4.121551990509033
2955 4.2170023918151855
2956 4.468545436859131
2957 5.217986106872559
2958 4.69495964050293
2959 4.781462669372559
2960 3.8288071155548096
2961 3.3078114986419678
2962 3.953047752380371
2963 2.783201217651367
2964 3.546044111251831
2965 4.693732738494873
2966 3.333920478820801
2967 3.352684736251831
2968 3.1960325241088867
2969 2.516366720199585
2970 4.92277193069458
2971 4.589715957641602
2972 4.13048791885376
2973 3.516237258911133
2974 4.11054801940918
2975 3.62483811378479
2976 4.394348621368408
2977 3.237169027328491
2978 3.452242374420166
2979 3.1992902755737305
2980 4.217799663543701
2981 3.5844295024871826
2982 4.125024795532227
2983 3.966740369796753
2984 4.437756061553955
2985 4.159263610839844
2986 3.922107219696045
2987 4.299306869506836
2988 4.253921031951904
2989 4.277278423309326
2990 2.980985403060913
2991 4.6260986328125
2992 3.867879629135132
2993 4.627462863922119
2994 3.677454948425293
2995 3.7565529346466064
2996 4.555112838745117
2997 2.172086000442505
2998 2.7249715328216553
2999 1.4042682647705078
3000 2.177739381790161
3001 2.0822315216064453
3002 2.222865104675293
3003 2.0790469646453857
3004 3.7195096015930176
3005 2.1389291286468506
3006 2.00199818611145
3007 0.8722078204154968
3008 0.24111327528953552
3009 1.6723556518554688
3010 1.8550894260406494
3011 2.6221117973327637
3012 3.7687606811523438
3013 3.943624496459961
3014 4.689091205596924
3015 3.6018714904785156
3016 2.9302265644073486
3017 3.661686420440674
3018 3.360442876815796
3019 4.394040584564209
3020 3.8634212017059326
3021 4.831259250640869
3022 3.969855308532715
3023 4.033447265625
3024 4.344664096832275
3025 4.3802409172058105
3026 4.172263145446777
3027 4.663886070251465
3028 4.523151874542236
3029 4.389488697052002
3030 4.33460807800293
3031 3.5922129154205322
3032 4.649494647979736
3033 4.858946323394775
3034 2.8921165466308594
3035 3.9637537002563477
3036 4.606520175933838
3037 3.8283958435058594
3038 3.915590763092041
3039 3.4520981311798096
3040 3.7397124767303467
3041 3.8293814659118652
3042 3.4284915924072266
3043 3.3333539962768555
3044 2.976557493209839
3045 2.618285894393921
3046 3.2216298580169678
3047 3.5489466190338135
3048 3.2835853099823
3049 4.038537979125977
3050 3.9632434844970703
3051 3.2332258224487305
3052 2.5962765216827393
3053 3.023482322692871
3054 3.063427209854126
3055 3.5934014320373535
3056 3.944100856781006
3057 2.185196876525879
3058 2.772202730178833
3059 2.2693676948547363
3060 2.3436615467071533
3061 2.575985908508301
3062 2.2922966480255127
3063 2.672267436981201
3064 2.7779159545898438
3065 2.784770965576172
3066 2.8848233222961426
3067 2.0140492916107178
3068 2.084475040435791
3069 1.7832274436950684
3070 2.8130528926849365
3071 2.911851167678833
3072 2.632009506225586
3073 2.5367088317871094
3074 3.206754446029663
3075 2.7886719703674316
3076 5.660088062286377
3077 6.411143779754639
3078 6.002162456512451
3079 7.989198207855225
3080 8.730804443359375
3081 10.90689754486084
3082 11.818034172058105
3083 10.345075607299805
3084 11.712891578674316
3085 10.359516143798828
3086 10.371152877807617
3087 10.566279411315918
3088 10.47077465057373
3089 10.611520767211914
3090 11.331993103027344
3091 11.231474876403809
3092 11.805009841918945
3093 10.401833534240723
3094 10.45668888092041
3095 9.991787910461426
3096 10.653322219848633
3097 9.93558120727539
3098 9.740930557250977
3099 11.113739967346191
3100 13.509546279907227
3101 10.248538970947266
3102 12.336297035217285
3103 11.848711013793945
3104 11.391427993774414
3105 13.818585395812988
3106 14.832839965820313
3107 13.003522872924805
3108 9.893041610717773
3109 10.405790328979492
3110 12.276477813720703
3111 10.871183395385742
3112 9.91085147857666
3113 11.095046997070313
3114 10.048600196838379
3115 10.537825584411621
3116 10.340230941772461
3117 10.201921463012695
3118 10.512853622436523
3119 10.962783813476563
3120 10.7859468460083
3121 10.715494155883789
3122 9.589750289916992
3123 10.12149429321289
3124 9.478643417358398
3125 8.623313903808594
3126 9.349223136901855
3127 8.112088203430176
3128 9.334307670593262
3129 8.984724044799805
3130 9.092328071594238
3131 9.493732452392578
3132 9.27159595489502
3133 9.371939659118652
3134 9.258013725280762
3135 10.114616394042969
3136 10.659921646118164
3137 10.158613204956055
3138 8.528870582580566
3139 9.286903381347656
3140 9.369163513183594
3141 10.742977142333984
3142 11.247574806213379
3143 10.480246543884277
3144 11.51931095123291
3145 11.356231689453125
3146 10.636679649353027
3147 9.932665824890137
3148 13.378896713256836
3149 11.357536315917969
3150 11.712591171264648
3151 11.63399600982666
3152 13.51677131652832
3153 10.742941856384277
3154 14.360220909118652
3155 12.617965698242188
3156 18.782344818115234
3157 18.753158569335938
3158 21.398801803588867
3159 20.853832244873047
3160 21.62274932861328
3161 19.8115291595459
3162 15.606507301330566
3163 10.932709693908691
3164 16.192800521850586
3165 16.803955078125
3166 17.335052490234375
3167 18.18269920349121
3168 17.902332305908203
3169 17.83570671081543
3170 18.964733123779297
3171 22.53472328186035
3172 28.86571502685547
3173 24.518909454345703
3174 37.01832580566406
3175 32.7002067565918
3176 32.96651077270508
3177 28.870952606201172
3178 22.268583297729492
3179 22.411664962768555
3180 23.626079559326172
3181 22.83331871032715
3182 20.692420959472656
3183 20.442569732666016
3184 19.12169075012207
3185 21.987077713012695
3186 21.42059898376465
3187 27.264225006103516
3188 25.41512107849121
3189 20.964859008789063
3190 19.883760452270508
3191 38.32112121582031
3192 29.332124710083008
3193 33.70218276977539
3194 34.59663391113281
3195 36.479915618896484
3196 40.5406494140625
3197 37.391239166259766
3198 29.142560958862305
3199 30.259233474731445
3200 41.888427734375
3201 33.79811477661133
3202 40.81678771972656
3203 47.34942626953125
3204 -59.64589309692383
3205 48.36670684814453
3206 41.97871398925781
3207 47.48271179199219
3208 45.31288528442383
3209 42.43110656738281
3210 46.347450256347656
3211 40.51289367675781
3212 39.19043731689453
3213 35.504764556884766
3214 41.74399185180664
3215 40.873477935791016
3216 39.03695297241211
3217 37.50727081298828
3218 45.35639953613281
3219 42.035037994384766
3220 51.31924057006836
3221 51.33625411987305
3222 -62.014896392822266
3223 51.67445373535156
3224 -61.98374557495117
3225 46.25057601928711
3226 41.93611526489258
3227 47.5526123046875
3228 42.79332733154297
3229 46.590240478515625
3230 44.672672271728516
3231 42.05836486816406
3232 -59.014183044433594
3233 -52.063720703125
3234 -48.97298812866211
3235 -54.10688018798828
3236 54.507102966308594
3237 49.2463264465332
3238 53.32691955566406
3239 -55.51412582397461
3240 -60.611968994140625
3241 -57.91849136352539
3242 -56.40200424194336
3243 -59.242210388183594
3244 -55.53614044189453
3245 -53.03572082519531
3246 -53.038230895996094
3247 47.752586364746094
3248 42.8167610168457
3249 44.91282653808594
3250 -62.45862579345703
3251 -60.853675842285156
3252 47.09100341796875
3253 42.27906799316406
3254 37.0641975402832
3255 44.541297912597656
3256 44.21122360229492
3257 39.89812088012695
3258 36.6879997253418
3259 44.58347702026367
3260 -59.30207061767578
3261 48.66975784301758
3262 50.3277702331543
3263 43.39042663574219
3264 49.24713134765625
3265 50.682735443115234
3266 47.02875518798828
3267 47.16463088989258
3268 47.936927795410156
3269 44.005332946777344
3270 -61.589141845703125
3271 -51.854618072509766
3272 -49.7412223815918
3273 -47.295047760009766
3274 -49.87729263305664
3275 -54.73918533325195
3276 -57.81055450439453
3277 -58.65379333496094
3278 -55.93942642211914
3279 -54.47400665283203
3280 -55.990177154541016
3281 -57.0384407043457
3282 -48.331878662109375
3283 -48.04387664794922
3284 -52.473594665527344
3285 -52.93217086791992
3286 -47.19757080078125
3287 -40.69234085083008
3288 -47.135738372802734
3289 -38.80237579345703
3290 -51.223907470703125
3291 -41.2177734375
3292 -42.8492546081543
3293 -37.89909744262695
3294 -39.02895736694336
3295 -35.95486831665039
3296 -27.986867904663086
3297 -27.375885009765625
3298 -30.132400512695313
3299 -28.120304107666016
3300 -30.719274520874023
3301 -28.394317626953125
3302 -30.68167495727539
3303 -30.178264617919922
3304 -30.974533081054688
3305 -30.87799835205078
3306 -30.668790817260742
3307 -31.283817291259766
3308 -30.64595603942871
3309 -27.098201751708984
3310 -25.957624435424805
3311 -23.525466918945313
3312 -27.403661727905273
3313 -29.922019958496094
3314 -32.70430374145508
3315 -29.98863983154297
3316 -40.29515075683594
3317 -51.8790283203125
3318 -44.43260955810547
3319 -36.93454360961914
3320 -37.91725158691406
3321 -40.92577362060547
3322 -47.324092864990234
3323 -44.15470886230469
3324 -57.03524398803711
3325 53.03019714355469
3326 49.68341827392578
3327 47.79140090942383
3328 48.79515838623047
3329 -61.18750762939453
3330 46.89316177368164
3331 47.606895446777344
3332 48.72489929199219
3333 -64.76704406738281
3334 40.948760986328125
3335 33.82825469970703
3336 30.70701026916504
3337 27.180456161499023
3338 26.13266944885254
3339 32.762840270996094
3340 37.16179275512695
3341 34.25373458862305
3342 32.18644714355469
3343 34.60444259643555
3344 39.0169792175293
3345 41.40336608886719
3346 43.45994567871094
3347 41.3050422668457
3348 44.173580169677734
3349 45.975372314453125
3350 -63.29392623901367
3351 -65.92962646484375
3352 48.28305435180664
3353 -64.57876586914063
3354 -60.89303207397461
3355 -55.57840347290039
3356 -53.74952697753906
3357 -60.234439849853516
3358 -50.41548538208008
3359 -55.39628982543945
3360 -54.77677917480469
3361 -47.33708572387695
3362 -54.05726623535156
3363 -51.47335433959961
3364 -44.39662551879883
3365 -46.52049255371094
3366 -50.696990966796875
3367 -49.79414367675781
3368 -53.831146240234375
3369 -55.35194778442383
3370 -55.09368896484375
3371 -59.194061279296875
3372 -57.3184928894043
3373 -50.049285888671875
3374 -46.12857437133789
3375 -43.331485748291016
3376 -45.39437484741211
3377 -41.93512725830078
3378 -45.498958587646484
3379 -38.41625213623047
3380 -37.062599182128906
3381 -44.49351501464844
3382 -46.34571075439453
3383 -48.60708236694336
3384 -49.609291076660156
3385 -43.28578567504883
3386 -52.909847259521484
3387 47.76591110229492
3388 30.617507934570313
3389 32.07004165649414
3390 30.16724967956543
3391 24.46556854248047
3392 20.692094802856445
3393 16.643802642822266
3394 14.721198081970215
3395 18.36910629272461
3396 19.092899322509766
3397 19.100048065185547
3398 20.354516983032227
3399 20.01787567138672
3400 18.313047409057617
3401 20.585641860961914
3402 26.525001525878906
3403 28.173110961914063
3404 38.17847442626953
3405 28.565298080444336
3406 34.730628967285156
3407 32.58818435668945
3408 33.4416618347168
3409 32.334232330322266
3410 29.42434310913086
3411 30.579936981201172
3412 24.830575942993164
3413 22.580541610717773
3414 25.498798370361328
3415 21.714889526367188
3416 18.416793823242188
3417 19.727115631103516
3418 24.971527099609375
3419 23.99465560913086
3420 21.533140182495117
3421 21.24808120727539
3422 19.055767059326172
3423 19.07480239868164
3424 14.536642074584961
3425 20.915000915527344
3426 18.156522750854492
3427 15.003813743591309
3428 15.644669532775879
3429 16.01519012451172
3430 21.271541595458984
3431 18.595455169677734
3432 16.412826538085938
3433 15.868528366088867
3434 16.25929832458496
3435 15.791927337646484
3436 12.452005386352539
3437 15.733086585998535
3438 15.486331939697266
3439 15.893412590026855
3440 16.665958404541016
3441 17.23528480529785
3442 17.093069076538086
3443 17.816184997558594
3444 18.07705307006836
3445 18.224769592285156
3446 17.199398040771484
3447 19.911142349243164
3448 17.880481719970703
3449 23.614492416381836
3450 25.024444580078125
3451 15.610885620117188
3452 12.299623489379883
3453 16.42313575744629
3454 16.891504287719727
3455 17.18475341796875
3456 25.634885787963867
3457 36.66395950317383
3458 36.97808837890625
3459 -62.79491424560547
3460 -61.61986541748047
3461 48.665340423583984
3462 -57.69435119628906
3463 -59.692108154296875
3464 -63.679622650146484
3465 -51.85711669921875
3466 -49.33823776245117
3467 -49.756141662597656
3468 -36.98878860473633
3469 -53.40998458862305
3470 -55.13148880004883
3471 -57.982730865478516
3472 -62.10527801513672
3473 43.354061126708984
3474 45.1183967590332
3475 45.070587158203125
3476 44.06712341308594
3477 -66.31783294677734
3478 -64.76799774169922
3479 45.405517578125
3480 37.171749114990234
3481 45.906917572021484
3482 -60.69777297973633
3483 -55.105018615722656
3484 -60.18423080444336
3485 -63.52288055419922
3486 -64.18470764160156
3487 -55.975372314453125
3488 -54.72003936767578
3489 -60.50633239746094
3490 -62.01695251464844
3491 -64.67168426513672
3492 -65.72122192382813
3493 42.96440505981445
3494 36.40125274658203
3495 43.01990509033203
3496 45.06576156616211
3497 50.979373931884766
3498 42.00920486450195
3499 49.534881591796875
3500 46.53413772583008
3501 -53.299869537353516
3502 -47.38221740722656
3503 -47.814788818359375
3504 -52.85322189331055
3505 50.5247802734375
3506 51.89393615722656
3507 -54.451656341552734
3508 -46.691776275634766
3509 -62.018592834472656
3510 48.83826446533203
3511 31.854755401611328
3512 31.983976364135742
3513 32.9148063659668
3514 32.608909606933594
3515 41.25057601928711
3516 37.39161682128906
3517 32.4687614440918
3518 30.19261360168457
3519 36.74745559692383
3520 37.14300537109375
3521 37.988677978515625
3522 47.36445617675781
3523 -60.983787536621094
3524 -55.986412048339844
3525 -58.02155685424805
3526 -54.8299674987793
3527 -52.44406509399414
3528 -52.06315231323242
3529 -51.53182601928711
3530 -46.11867141723633
3531 -48.20067596435547
3532 -53.29908752441406
3533 -42.84178161621094
3534 -35.32900619506836
3535 -38.86452102661133
3536 -35.475677490234375
3537 -30.008302688598633
3538 -28.028076171875
3539 -24.539485931396484
3540 -24.3925724029541
3541 -25.888208389282227
3542 -24.776493072509766
3543 -21.871845245361328
3544 -26.124916076660156
3545 -27.854944229125977
3546 -29.056476593017578
3547 -27.052051544189453
3548 -34.22461700439453
3549 -32.53995895385742
3550 -32.80533218383789
3551 -27.53426170349121
3552 -32.4047737121582
3553 -31.287023544311523
3554 -28.832429885864258
3555 -25.77549934387207
3556 -27.08411407470703
3557 -25.328466415405273
3558 -27.552663803100586
3559 -26.337566375732422
3560 -27.239221572875977
3561 -29.487308502197266
3562 -39.878055572509766
3563 -28.079504013061523
3564 -25.663084030151367
3565 -30.27308464050293
3566 -35.738651275634766
3567 -40.08353042602539
3568 -41.210723876953125
3569 -39.95561981201172
3570 -40.02214431762695
3571 -31.032981872558594
3572 -37.266693115234375
3573 -43.88976287841797
3574 -39.95613098144531
3575 -32.14497756958008
3576 -26.55487823486328
3577 -28.207275390625
3578 -36.416385650634766
3579 -30.366268157958984
3580 -39.78707504272461
3581 -43.93260192871094
3582 -53.13589859008789
3583 -54.974822998046875
3584 -49.800254821777344
3585 -60.48275375366211
3586 -58.288997650146484
3587 -46.96144104003906
3588 -43.365081787109375
3589 -39.89493179321289
3590 -43.032562255859375
3591 -38.798919677734375
3592 -28.016515731811523
3593 -26.447315216064453
3594 -27.34511375427246
3595 -32.902645111083984
3596 -31.907058715820313
3597 -27.735565185546875
3598 -23.477394104003906
3599 -26.483570098876953
3600 -33.050048828125
3601 -32.823822021484375
3602 -27.713254928588867
3603 -27.159929275512695
3604 -26.675447463989258
3605 -28.69442367553711
3606 -26.20136833190918
3607 -24.814172744750977
3608 -27.16233253479004
3609 -29.689577102661133
3610 -27.597095489501953
3611 -27.860973358154297
3612 -26.414398193359375
3613 -27.95663070678711
3614 -27.833248138427734
3615 -28.484617233276367
3616 -27.622373580932617
3617 -26.28472328186035
3618 -25.62835121154785
3619 -27.7170467376709
3620 -27.860334396362305
3621 -26.508792877197266
3622 -28.000680923461914
3623 -25.012723922729492
3624 -26.084556579589844
3625 -26.664766311645508
3626 -27.375322341918945
3627 -26.072540283203125
3628 -27.25925064086914
3629 -29.08765983581543
3630 -27.786190032958984
3631 -26.92394256591797
3632 -27.32272720336914
3633 -26.44739532470703
3634 -28.347728729248047
3635 -27.095212936401367
3636 -26.779197692871094
3637 -27.453174591064453
3638 -28.082012176513672
3639 -27.814218521118164
3640 -26.615055084228516
3641 -27.368555068969727
3642 -27.88164520263672
3643 -28.106674194335938
3644 -27.29123306274414
3645 -27.89952278137207
3646 -26.568756103515625
3647 -28.587142944335938
3648 -28.255929946899414
3649 -28.006811141967773
3650 -28.17630386352539
3651 -27.030405044555664
3652 -27.70261573791504
3653 -27.384586334228516
3654 -26.929500579833984
3655 -27.59292221069336
3656 -27.019742965698242
3657 -27.456403732299805
3658 -26.742782592773438
3659 -28.070568084716797
3660 -26.993730545043945
3661 -26.321619033813477
3662 -26.596147537231445
3663 -27.002639770507813
3664 -26.451648712158203
3665 -27.329986572265625
3666 -27.037601470947266
3667 -26.77117919921875
3668 -25.810604095458984
3669 -26.521324157714844
3670 -27.025571823120117
3671 -27.408470153808594
3672 -26.05573272705078
3673 -27.01153564453125
3674 -27.47637939453125
3675 -26.986589431762695
3676 -27.124591827392578
3677 -26.927831649780273
3678 -28.158552169799805
3679 -27.72901725769043
3680 -28.24251937866211
3681 -28.707582473754883
3682 -28.63680648803711
3683 -27.181978225708008
3684 -28.411096572875977
3685 -26.64859962463379
3686 -27.091699600219727
3687 -26.123455047607422
3688 -26.289945602416992
3689 -27.32088279724121
3690 -27.667129516601563
3691 -28.59539031982422
3692 -27.29606056213379
3693 -28.90210723876953
3694 -26.99016571044922
3695 -28.081392288208008
3696 -31.658809661865234
3697 -29.499263763427734
3698 -29.477317810058594
3699 -28.307716369628906
3700 -26.974178314208984
3701 -26.104713439941406
3702 -23.887897491455078
3703 -24.85466957092285
3704 -25.945247650146484
3705 -23.942317962646484
3706 -24.208965301513672
3707 -24.981210708618164
3708 -26.438188552856445
3709 -25.240514755249023
3710 -24.80803871154785
3711 -26.387996673583984
3712 -25.20322036743164
3713 -26.048587799072266
3714 -25.633214950561523
3715 -25.388826370239258
3716 -33.19932556152344
3717 -27.944316864013672
3718 -24.74022102355957
3719 -23.19806671142578
3720 -27.365924835205078
3721 -24.18315887451172
3722 -25.056396484375
3723 -25.3024845123291
3724 -24.915847778320313
3725 -25.585044860839844
3726 -25.140872955322266
3727 -26.124401092529297
3728 -23.986337661743164
3729 -28.439746856689453
3730 -27.484737396240234
3731 -24.74045181274414
3732 -25.906160354614258
3733 -24.904834747314453
3734 -27.740787506103516
3735 -23.1517391204834
3736 -26.865907669067383
3737 -27.888809204101563
3738 -28.37644386291504
3739 -30.766817092895508
3740 -28.14445686340332
3741 -33.46821212768555
3742 -29.558870315551758
3743 -29.52989959716797
3744 -27.71739959716797
3745 -29.62909507751465
3746 -27.729785919189453
3747 -34.5389518737793
3748 -34.88126754760742
3749 -40.842708587646484
3750 -48.07404708862305
3751 -47.47735595703125
3752 -45.25985336303711
3753 -45.98134994506836
3754 -41.531044006347656
3755 -38.969242095947266
3756 -41.334651947021484
3757 -44.280967712402344
3758 -33.45563507080078
3759 -37.2761116027832
3760 -45.21719741821289
3761 -44.37006378173828
3762 -44.859527587890625
3763 -46.072025299072266
3764 -49.64175033569336
3765 -48.1070442199707
3766 -49.931941986083984
3767 -46.41015625
3768 -43.98898696899414
3769 -48.18312454223633
3770 -40.886940002441406
3771 -42.646629333496094
3772 -38.27390670776367
3773 -32.7655143737793
3774 -27.666658401489258
3775 -31.669076919555664
3776 -34.967647552490234
3777 -40.68637466430664
3778 -38.62803268432617
3779 -46.03138732910156
3780 -44.92708969116211
3781 -38.00269317626953
3782 -44.54255294799805
3783 -42.79706573486328
3784 -47.26874923706055
3785 -59.5592041015625
3786 -61.662288665771484
3787 -57.64098358154297
3788 -61.3088264465332
3789 44.795867919921875
3790 44.27374267578125
3791 40.21234893798828
3792 42.01362991333008
3793 45.060791015625
3794 46.023189544677734
3795 -64.30294799804688
3796 43.32179641723633
3797 49.16660690307617
3798 45.99414825439453
3799 36.535465240478516
3800 36.43317794799805
3801 40.27456283569336
3802 36.6716194152832
3803 36.68785095214844
3804 29.31439208984375
3805 32.491615295410156
3806 39.15102767944336
3807 27.471412658691406
3808 24.584123611450195
3809 23.52889060974121
3810 24.009857177734375
3811 21.93704605102539
3812 26.789047241210938
3813 29.442781448364258
3814 24.432071685791016
3815 22.982826232910156
3816 22.65578842163086
3817 27.807741165161133
3818 29.741626739501953
3819 27.68280792236328
3820 25.71692657470703
3821 25.27601432800293
3822 23.589216232299805
3823 19.988475799560547
3824 24.074174880981445
3825 22.834623336791992
3826 28.56436538696289
3827 39.87148666381836
3828 39.28677749633789
3829 44.29707336425781
3830 48.78127670288086
3831 47.9697380065918
3832 48.5678825378418
3833 -59.06251907348633
3834 -50.28710174560547
3835 -64.54745483398438
3836 -57.62101745605469
3837 -53.544525146484375
3838 -51.57954406738281
3839 -46.907047271728516
3840 -47.860347747802734
3841 -44.29746627807617
3842 -34.657596588134766
3843 -34.51301956176758
3844 -32.12052917480469
3845 -30.83534049987793
3846 -33.04399108886719
3847 -30.938241958618164
3848 -32.99592971801758
3849 -25.39149284362793
3850 -30.62098503112793
3851 -35.873046875
3852 -45.59870529174805
3853 -49.54092025756836
3854 -43.926292419433594
3855 -43.93732452392578
3856 -38.8924674987793
3857 -44.05356979370117
3858 -42.65327835083008
3859 -38.88618087768555
3860 -43.8819694519043
3861 57.274681091308594
3862 53.110939025878906
3863 52.112022399902344
3864 34.1389274597168
3865 30.03452491760254
3866 48.754398345947266
3867 45.06403732299805
3868 55.686317443847656
3869 50.921905517578125
3870 49.26862335205078
3871 -58.306148529052734
3872 -53.58320617675781
3873 45.884765625
3874 43.70392990112305
3875 46.02320098876953
3876 -59.67971420288086
3877 -58.090396881103516
3878 -58.962425231933594
3879 -56.36899948120117
3880 51.329368591308594
3881 40.59915542602539
3882 48.95472717285156
3883 48.90662384033203
3884 49.08195877075195
3885 46.28396224975586
3886 51.056941986083984
3887 53.908363342285156
3888 48.05677795410156
3889 41.43811798095703
3890 28.143522262573242
3891 19.434818267822266
3892 28.444271087646484
3893 36.16925048828125
3894 52.533992767333984
3895 37.81681442260742
3896 35.083229064941406
3897 34.84312057495117
3898 37.90132522583008
3899 25.125244140625
3900 29.67999839782715
3901 30.354036331176758
3902 45.036258697509766
3903 23.229537963867188
3904 19.182533264160156
3905 36.386627197265625
3906 23.45304298400879
3907 26.27503204345703
3908 37.05573272705078
3909 47.27903747558594
3910 36.6395378112793
3911 40.27922439575195
3912 37.096412658691406
3913 36.907894134521484
3914 33.55778503417969
3915 31.09916114807129
3916 29.48762321472168
3917 26.658193588256836
3918 27.456031799316406
3919 28.64916229248047
3920 12.019437789916992
3921 13.263863563537598
3922 19.19227409362793
3923 36.90299987792969
3924 33.250648498535156
3925 31.399410247802734
3926 28.937719345092773
3927 29.149093627929688
3928 27.20067024230957
3929 28.225337982177734
3930 28.612716674804688
3931 38.363922119140625
3932 25.17567253112793
3933 15.749811172485352
3934 14.810832023620605
3935 29.936447143554688
3936 31.53304100036621
3937 32.30331802368164
3938 15.779715538024902
3939 34.92377853393555
3940 15.409711837768555
3941 16.935781478881836
3942 18.321056365966797
3943 18.72892189025879
3944 36.279624938964844
3945 29.535316467285156
3946 34.63551712036133
3947 56.92672348022461
3948 -48.17426300048828
3949 -44.76087951660156
3950 -49.723636627197266
3951 -45.650360107421875
3952 -45.33390808105469
3953 -52.740692138671875
3954 -53.505191802978516
3955 -52.800987243652344
3956 -51.51774978637695
3957 -39.27268600463867
3958 -43.207237243652344
3959 -28.927635192871094
3960 -32.74587631225586
3961 -38.50817108154297
3962 -35.346073150634766
3963 -45.36003112792969
3964 -46.25442123413086
3965 -52.03499984741211
3966 54.51811218261719
3967 53.415748596191406
3968 36.59127426147461
3969 37.08018112182617
3970 41.40964126586914
3971 46.81694412231445
3972 51.350677490234375
3973 56.63120651245117
3974 51.92146301269531
3975 50.89623260498047
3976 58.02962875366211
3977 50.88614273071289
3978 38.619449615478516
3979 42.369136810302734
3980 40.12767791748047
3981 48.09783935546875
3982 49.90929412841797
3983 51.052127838134766
3984 51.55919647216797
3985 52.87457275390625
3986 46.287601470947266
3987 46.62019348144531
3988 49.225399017333984
3989 53.64272689819336
3990 -49.969024658203125
3991 -45.051246643066406
3992 -45.14111328125
3993 -35.95863723754883
3994 -37.40563201904297
3995 -38.2350959777832
3996 -38.11396408081055
3997 -47.44626998901367
3998 -48.81082534790039
3999 -50.339298248291016
4000 -40.26272201538086
4001 -39.10199737548828
4002 -30.51932716369629
4003 -31.203046798706055
4004 -33.0900764465332
4005 -29.708885192871094
4006 -22.92538833618164
4007 -19.089942932128906
4008 -20.318471908569336
4009 -21.24701499938965
4010 -20.3233699798584
4011 -28.24431610107422
4012 -37.817901611328125
4013 -27.81381607055664
4014 -23.93906021118164
4015 -20.841556549072266
4016 -26.022483825683594
4017 -23.354328155517578
4018 -26.092090606689453
4019 -28.263059616088867
4020 -28.094987869262695
4021 -26.377038955688477
4022 -19.00194549560547
4023 -22.624361038208008
4024 -23.058517456054688
4025 -21.965103149414063
4026 -26.377269744873047
4027 -28.345340728759766
4028 -34.8045539855957
4029 -45.80091857910156
4030 -37.594879150390625
4031 -48.609107971191406
4032 -38.26643753051758
4033 -34.72929000854492
4034 -34.424259185791016
4035 -24.482046127319336
4036 -22.414241790771484
4037 -26.463958740234375
4038 -26.078466415405273
4039 -26.842084884643555
4040 -27.376605987548828
4041 -24.265995025634766
4042 -31.556127548217773
4043 -36.31013870239258
4044 -36.31184768676758
4045 -33.877410888671875
4046 -32.86908721923828
4047 -53.00970458984375
4048 -43.045188903808594
4049 -59.12760925292969
4050 -54.21151351928711
4051 -39.25245666503906
4052 -51.07637405395508
4053 -40.65278625488281
4054 -37.13684844970703
4055 -44.29194641113281
4056 -40.16523361206055
4057 -26.450119018554688
4058 -26.118627548217773
4059 -37.53281021118164
4060 -39.269561767578125
4061 -34.665130615234375
4062 -40.75157928466797
4063 -42.90707778930664
4064 -40.05176544189453
4065 -27.711034774780273
4066 -27.68984031677246
4067 -26.710086822509766
4068 -23.652244567871094
4069 -26.587291717529297
4070 -26.557537078857422
4071 -28.543943405151367
4072 -35.341861724853516
4073 -31.82097625732422
4074 -27.31072425842285
4075 -41.1960334777832
4076 -38.560977935791016
4077 -46.128196716308594
4078 -47.952674865722656
4079 -41.15019226074219
4080 -39.6456298828125
4081 -50.3817138671875
4082 -42.28693771362305
4083 -43.9119987487793
4084 -47.89933395385742
4085 -39.859161376953125
4086 -37.2304573059082
4087 -34.789974212646484
4088 -35.82135772705078
4089 -31.4642333984375
4090 -36.39284133911133
4091 -27.66458511352539
4092 -25.095746994018555
4093 -28.834321975708008
4094 -29.197017669677734
4095 -29.46439552307129
4096 -29.76607322692871
4097 -35.930850982666016
4098 -38.531558990478516
4099 -37.655517578125
4100 -42.0745964050293
4101 -40.92972183227539
4102 -33.78602600097656
4103 -45.55588150024414
4104 -57.351661682128906
4105 -61.39030838012695
4106 -55.283145904541016
4107 -56.14084243774414
4108 -50.1439208984375
4109 -55.72587966918945
4110 51.525821685791016
4111 -55.38277053833008
4112 -61.540321350097656
4113 -65.87047576904297
4114 47.1348876953125
4115 47.47517776489258
4116 -58.638084411621094
4117 -53.97290802001953
4118 -43.51496887207031
4119 -44.018428802490234
4120 -45.55759048461914
4121 -46.55042266845703
4122 -37.614131927490234
4123 -45.562068939208984
4124 -46.80537033081055
4125 -43.30144500732422
4126 -55.33496856689453
4127 -59.62347412109375
4128 -53.503639221191406
4129 55.67750930786133
4130 -50.92915725708008
4131 48.22135543823242
4132 46.33830261230469
4133 44.15992736816406
4134 49.95234680175781
4135 46.01325225830078
4136 31.382671356201172
4137 37.97024154663086
4138 28.903291702270508
4139 25.501962661743164
4140 30.97934341430664
4141 29.30478858947754
4142 33.14628601074219
4143 39.68259811401367
4144 37.37870788574219
4145 32.99309158325195
4146 31.889541625976563
4147 33.29974365234375
4148 38.5173454284668
4149 49.39888000488281
4150 49.25132751464844
4151 -63.57988739013672
4152 -62.7338981628418
4153 -62.5006103515625
4154 52.152557373046875
4155 52.03667449951172
4156 -61.89759826660156
4157 -60.58264923095703
4158 -61.31584548950195
4159 -60.212158203125
4160 -54.11951446533203
4161 -53.69563674926758
4162 -56.83805465698242
4163 46.619224548339844
4164 38.398311614990234
4165 37.32819366455078
4166 32.4043083190918
4167 34.45037078857422
4168 33.00328063964844
4169 35.31319046020508
4170 28.55696678161621
4171 25.305870056152344
4172 24.262060165405273
4173 21.307464599609375
4174 26.2880916595459
4175 23.4510440826416
4176 18.642797470092773
4177 17.611282348632813
4178 19.41609764099121
4179 16.78953742980957
4180 16.311735153198242
4181 17.644073486328125
4182 17.304136276245117
4183 17.18120002746582
4184 15.524762153625488
4185 16.8302001953125
4186 16.19492530822754
4187 13.998861312866211
4188 17.025585174560547
4189 18.109310150146484
4190 12.437888145446777
4191 12.176656723022461
4192 8.931358337402344
4193 9.858722686767578
4194 9.2208890914917
4195 12.097467422485352
4196 10.304157257080078
4197 11.2823486328125
4198 10.985695838928223
4199 12.108009338378906
4200 17.080774307250977
4201 20.151365280151367
4202 20.239547729492188
4203 16.633514404296875
4204 12.946492195129395
4205 17.33030128479004
4206 23.25707244873047
4207 28.92091178894043
4208 29.26487159729004
4209 28.816526412963867
4210 25.76980209350586
4211 34.19681167602539
4212 39.56678771972656
4213 39.764923095703125
4214 36.14018630981445
4215 41.81951904296875
4216 45.617618560791016
4217 37.45283889770508
4218 45.98626708984375
4219 40.028751373291016
4220 47.17963790893555
4221 40.304161071777344
4222 41.46260070800781
4223 36.8043212890625
4224 41.78658676147461
4225 36.037593841552734
4226 35.87259292602539
4227 35.52391052246094
4228 39.77946853637695
4229 42.89925003051758
4230 35.904930114746094
4231 32.370609283447266
4232 39.714290618896484
4233 46.91679000854492
4234 47.44313430786133
4235 49.7412109375
4236 -60.71358108520508
4237 48.0321044921875
4238 -57.27477264404297
4239 -46.48771667480469
4240 -35.197513580322266
4241 -25.529556274414063
4242 -27.97088623046875
4243 -29.287437438964844
4244 -24.168180465698242
4245 -28.80180549621582
4246 -31.19964599609375
4247 -36.47960662841797
4248 -45.99177932739258
4249 -48.59144973754883
4250 -52.42799377441406
4251 -55.82315444946289
4252 -42.98814392089844
4253 -42.28886795043945
4254 -48.098899841308594
4255 -31.937591552734375
4256 -29.115596771240234
4257 -28.02386474609375
4258 -27.283945083618164
4259 -25.50221824645996
4260 -27.559999465942383
4261 -27.883682250976563
4262 -31.68741798400879
4263 -41.19211959838867
4264 -45.59185791015625
4265 -39.39030075073242
4266 -41.537498474121094
4267 -32.64624786376953
4268 -33.17055130004883
4269 -28.153762817382813
4270 -24.42831802368164
4271 -23.827014923095703
4272 -32.041725158691406
4273 -40.148990631103516
4274 -48.5873908996582
4275 -57.08066177368164
4276 50.06993865966797
4277 47.730899810791016
4278 37.88127136230469
4279 36.262638092041016
4280 47.78165817260742
4281 49.51118087768555
4282 -62.30488204956055
4283 -61.555118560791016
4284 -55.86515426635742
4285 -50.24420928955078
4286 -41.658695220947266
4287 -49.824485778808594
4288 -52.246517181396484
4289 -51.931304931640625
4290 -61.519683837890625
4291 51.37700271606445
4292 50.147056579589844
4293 -59.83354568481445
4294 -61.55317306518555
4295 -58.495826721191406
4296 46.07148742675781
4297 49.387203216552734
4298 51.47389602661133
4299 -60.15087890625
4300 -54.96589279174805
4301 -51.49372482299805
4302 -54.52227783203125
4303 -56.088661193847656
4304 -59.22418975830078
4305 -59.862030029296875
4306 -53.982933044433594
4307 -43.59618377685547
4308 -41.104801177978516
4309 -38.04310607910156
4310 -39.34744644165039
4311 -38.298011779785156
4312 -44.49083709716797
4313 -45.2502326965332
4314 -54.83018112182617
4315 -52.70541763305664
4316 -50.448421478271484
4317 -44.691585540771484
4318 -51.102630615234375
4319 -47.85564422607422
4320 -50.81891632080078
4321 -49.32007598876953
4322 -50.129966735839844
4323 -52.768890380859375
4324 -59.362518310546875
4325 -66.6388168334961
4326 -64.92582702636719
4327 -65.87696075439453
4328 -62.81484603881836
4329 47.361793518066406
4330 47.6159782409668
4331 45.77754592895508
4332 -62.342281341552734
4333 45.97001266479492
4334 -58.40773010253906
4335 50.99881362915039
4336 47.75315475463867
4337 43.21080780029297
4338 38.770545959472656
4339 45.24515151977539
4340 -57.68743133544922
4341 -57.899932861328125
4342 51.492156982421875
4343 -55.587276458740234
4344 -54.741065979003906
4345 -47.08565902709961
4346 -36.993473052978516
4347 -33.57854080200195
4348 -35.480735778808594
4349 -29.41315269470215
4350 -28.609542846679688
4351 -37.05545425415039
4352 -40.86753845214844
4353 -40.42499923706055
4354 -50.6219482421875
4355 -44.62008285522461
4356 -45.15224075317383
4357 -47.16546630859375
4358 -50.87214279174805
4359 -44.62529373168945
4360 -45.49190139770508
4361 -46.417724609375
4362 -48.06479263305664
4363 -43.247291564941406
4364 -48.941165924072266
4365 -42.32598114013672
4366 -43.30777359008789
4367 -47.7254638671875
4368 -47.06770706176758
4369 -40.889591217041016
4370 -49.5718994140625
4371 -47.09642028808594
4372 -51.7518310546875
4373 -38.07761764526367
4374 -33.84404373168945
4375 -36.2867546081543
4376 -41.863616943359375
4377 -40.50138473510742
4378 -48.226375579833984
4379 -44.46556854248047
4380 -42.53025817871094
4381 -40.72006607055664
4382 -49.01116943359375
4383 -44.38358688354492
4384 -40.703182220458984
4385 -36.50519943237305
4386 -36.799400329589844
4387 -30.38370132446289
4388 -33.633628845214844
4389 -31.67010498046875
4390 -32.11017990112305
4391 -28.766727447509766
4392 -29.101276397705078
4393 -26.756500244140625
4394 -28.636947631835938
4395 -29.480880737304688
4396 -28.151996612548828
4397 -39.10442352294922
4398 -44.844276428222656
4399 -51.05314636230469
4400 -39.745296478271484
4401 -50.25907516479492
4402 -55.422027587890625
4403 -58.08916091918945
4404 -65.18424987792969
4405 47.0627555847168
4406 -60.038700103759766
4407 -64.16405487060547
4408 -59.2785758972168
4409 -62.161373138427734
4410 -54.73056411743164
4411 -55.84010696411133
4412 -70.01820373535156
4413 -65.67894744873047
4414 -65.3061752319336
4415 45.728145599365234
4416 37.72650146484375
4417 44.90643310546875
4418 41.951515197753906
4419 36.335182189941406
4420 28.875608444213867
4421 29.77992820739746
4422 31.271682739257813
4423 30.059349060058594
4424 26.21744155883789
4425 24.369953155517578
4426 24.0113582611084
4427 21.709949493408203
4428 21.239294052124023
4429 23.677061080932617
4430 23.580047607421875
4431 31.439781188964844
4432 28.271203994750977
4433 27.378992080688477
4434 23.23286247253418
4435 34.94071578979492
4436 36.64240646362305
4437 35.76093292236328
4438 41.93412780761719
4439 36.98432159423828
4440 39.420677185058594
4441 41.32611083984375
4442 39.072566986083984
4443 38.854312896728516
4444 35.722225189208984
4445 39.432029724121094
4446 43.97769546508789
4447 41.999855041503906
4448 31.857635498046875
4449 34.86198806762695
4450 41.62984848022461
4451 34.68211364746094
4452 31.310537338256836
4453 31.540637969970703
4454 36.55864715576172
4455 35.15578842163086
4456 35.513832092285156
4457 38.26164245605469
4458 37.64590072631836
4459 32.3735466003418
4460 37.088985443115234
4461 25.817750930786133
4462 24.916444778442383
4463 23.982322692871094
4464 24.303560256958008
4465 32.8984260559082
4466 33.25179672241211
4467 31.709653854370117
4468 45.32854080200195
4469 49.69340896606445
4470 -62.83795928955078
4471 -56.24400329589844
4472 -41.64016342163086
4473 -32.40097427368164
4474 -34.368892669677734
4475 -28.47402000427246
4476 -24.263761520385742
4477 -24.92576789855957
4478 -28.84963035583496
4479 -25.165645599365234
4480 -27.8393497467041
4481 -33.34836196899414
4482 -27.197895050048828
4483 -38.14223861694336
4484 -30.345651626586914
4485 -36.28078079223633
4486 -42.059242248535156
4487 -48.23758316040039
4488 -56.015350341796875
4489 -41.049102783203125
4490 -50.4390869140625
4491 -46.089805603027344
4492 -52.329158782958984
4493 -48.6132926940918
4494 -55.43307113647461
4495 -62.195987701416016
4496 48.34454345703125
4497 40.41131591796875
4498 42.1514778137207
4499 44.81541442871094
4500 33.58665084838867
4501 25.140544891357422
4502 31.473630905151367
4503 32.98014450073242
4504 40.02199935913086
4505 50.65938186645508
4506 48.75716781616211
4507 55.14076232910156
4508 50.96596145629883
4509 55.35444259643555
4510 -56.082115173339844
4511 43.3338737487793
4512 44.11758041381836
4513 45.05180740356445
4514 40.09251022338867
4515 40.09367370605469
4516 -60.75246047973633
4517 -54.27370071411133
4518 -62.027469635009766
4519 49.49055862426758
4520 50.68579864501953
4521 47.35657501220703
4522 32.614707946777344
4523 41.16285705566406
4524 37.1961784362793
4525 36.7142448425293
4526 35.94805908203125
4527 38.107303619384766
4528 40.789581298828125
4529 45.2979850769043
4530 49.28536605834961
4531 49.39405059814453
4532 45.49110412597656
4533 41.221412658691406
4534 45.2595100402832
4535 42.451107025146484
4536 35.32612991333008
4537 40.0201301574707
4538 43.19187927246094
4539 34.956390380859375
4540 30.260026931762695
4541 31.328092575073242
4542 41.773345947265625
4543 40.05927658081055
4544 43.74979782104492
4545 51.122230529785156
4546 -61.2946891784668
4547 -53.76198196411133
4548 -57.82554626464844
4549 -58.21541976928711
4550 -58.40364456176758
4551 -58.01932907104492
4552 -56.789306640625
4553 -57.793190002441406
4554 -55.10527038574219
4555 -65.235107421875
4556 45.38205337524414
4557 -60.8859748840332
4558 40.299171447753906
4559 43.46177673339844
4560 46.23862838745117
4561 48.56465148925781
4562 50.9528694152832
4563 54.81068801879883
4564 -48.833900451660156
4565 -46.23403549194336
4566 -46.04098892211914
4567 -40.58556365966797
4568 -38.68696975708008
4569 -47.783447265625
4570 -48.846778869628906
4571 -48.04194259643555
4572 -50.06401443481445
4573 -48.600563049316406
4574 -54.157508850097656
4575 -54.428565979003906
4576 -45.11988067626953
4577 -51.16468048095703
4578 -44.85784912109375
4579 -47.5955810546875
4580 -57.48068618774414
4581 -51.86041259765625
4582 -50.55507278442383
4583 -59.47401809692383
4584 -48.0492057800293
4585 -58.47245407104492
4586 -56.05998992919922
4587 52.842689514160156
4588 -57.59957504272461
4589 32.7512321472168
4590 31.425493240356445
4591 28.751462936401367
4592 34.218204498291016
4593 38.679866790771484
4594 37.23270034790039
4595 45.68980407714844
4596 41.59597396850586
4597 46.08525848388672
4598 42.39354705810547
4599 39.376277923583984
4600 38.64139938354492
4601 35.86444091796875
4602 34.15550994873047
4603 30.37032699584961
4604 28.0795841217041
4605 35.439491271972656
4606 29.972980499267578
4607 31.139633178710938
4608 28.65727424621582
4609 38.314945220947266
4610 38.67799377441406
4611 34.89246368408203
4612 41.5200080871582
4613 44.37031936645508
4614 34.505672454833984
4615 43.623443603515625
4616 41.5840950012207
4617 48.931121826171875
4618 52.68669509887695
4619 45.76197052001953
4620 48.866764068603516
4621 -59.052303314208984
4622 -56.40198516845703
4623 -50.63529968261719
4624 -42.37678146362305
4625 -46.423004150390625
4626 -57.91562271118164
4627 -56.58361053466797
4628 -58.25887680053711
4629 -55.3348503112793
4630 50.669639587402344
4631 48.29607009887695
4632 -60.97636795043945
4633 48.700984954833984
4634 52.47139358520508
4635 -58.008304595947266
4636 -50.56782150268555
4637 -50.68228530883789
4638 -61.737083435058594
4639 44.92362976074219
4640 46.03783416748047
4641 49.77020263671875
4642 -60.373905181884766
4643 -57.57530212402344
4644 -62.769798278808594
4645 -54.85523986816406
4646 -50.88583755493164
4647 -49.99052047729492
4648 -53.928131103515625
4649 -47.221229553222656
4650 -50.046382904052734
4651 -49.604087829589844
4652 -49.73077392578125
4653 -47.8550910949707
4654 -47.33649444580078
4655 -50.75682830810547
4656 -48.29450988769531
4657 -54.701629638671875
4658 -46.50228500366211
4659 -47.65210723876953
4660 -43.68377685546875
4661 -29.759920120239258
4662 -26.472047805786133
4663 -25.370325088500977
4664 -30.874048233032227
4665 -23.565643310546875
4666 -26.49315071105957
4667 -30.78704261779785
4668 -24.468021392822266
4669 -26.961715698242188
4670 -30.193443298339844
4671 -34.78532028198242
4672 -20.929048538208008
4673 -21.780662536621094
4674 -27.632884979248047
4675 -27.42611312866211
4676 -27.95404052734375
4677 -33.344482421875
4678 -30.885780334472656
4679 -25.109426498413086
4680 -23.96348762512207
4681 -25.829086303710938
4682 -21.492359161376953
4683 -31.911842346191406
4684 -41.622718811035156
4685 -45.81217956542969
4686 -41.94120788574219
4687 -42.88611602783203
4688 -30.831649780273438
4689 -29.066579818725586
4690 -34.096954345703125
4691 -28.446067810058594
4692 -27.891908645629883
4693 -29.063241958618164
4694 -25.67987632751465
4695 -23.607343673706055
4696 -23.0869197845459
4697 -25.55893898010254
4698 -27.37940788269043
4699 -29.051513671875
4700 -31.877077102661133
4701 -34.03907012939453
4702 -33.64964294433594
4703 -40.451637268066406
4704 -35.75132751464844
4705 -31.89847183227539
4706 -30.6406192779541
4707 -32.35301971435547
4708 -35.436824798583984
4709 -33.89251708984375
4710 -23.990604400634766
4711 -39.172325134277344
4712 -36.67220687866211
4713 -44.86708068847656
4714 -44.105384826660156
4715 -43.39738464355469
4716 -50.45416259765625
4717 -39.809349060058594
4718 -39.232688903808594
4719 -60.770816802978516
4720 -61.5652961730957
4721 -58.39862823486328
4722 -38.52968215942383
4723 -56.363861083984375
4724 -63.64949035644531
4725 -50.87682342529297
4726 -31.640579223632813
4727 -35.1729736328125
4728 -45.511009216308594
4729 -50.29616928100586
4730 -52.61161422729492
4731 -53.502899169921875
4732 -54.848602294921875
4733 -50.75999450683594
4734 -57.57326889038086
4735 -58.04804611206055
4736 -47.07989501953125
4737 -50.42379379272461
4738 -47.816261291503906
4739 -45.02069854736328
4740 -49.881019592285156
4741 -51.460174560546875
4742 -39.791709899902344
4743 -48.53655242919922
4744 -55.45620346069336
4745 -53.43924331665039
4746 -49.97566223144531
4747 -45.81728744506836
4748 -42.96996307373047
4749 -38.332855224609375
4750 -56.59645080566406
4751 -45.260013580322266
4752 -37.42472839355469
4753 -35.86576461791992
4754 -33.6097297668457
4755 -36.466217041015625
4756 -39.17722702026367
4757 -45.698848724365234
4758 -48.26625442504883
4759 -51.73299789428711
4760 -52.49093246459961
4761 -47.06999588012695
4762 -40.35469436645508
4763 -26.703670501708984
4764 -35.37005615234375
4765 -39.609012603759766
4766 -39.74015808105469
4767 -39.30714416503906
4768 -30.445720672607422
4769 -32.24470138549805
4770 -31.14829444885254
4771 -32.34135818481445
4772 -52.359012603759766
4773 -50.7503662109375
4774 -45.526100158691406
4775 -54.051273345947266
4776 -59.32514190673828
4777 -55.23268508911133
4778 -62.829227447509766
4779 49.20952606201172
4780 45.21376419067383
4781 -55.66490936279297
4782 -56.39445495605469
4783 -39.56894302368164
4784 -33.546913146972656
4785 -31.005189895629883
4786 -38.79927444458008
4787 -41.33375549316406
4788 -25.76841163635254
4789 -26.968944549560547
4790 -23.10603141784668
4791 -22.77323341369629
4792 -26.933250427246094
4793 -39.71488952636719
4794 -40.55401611328125
4795 -46.581077575683594
4796 -42.30558395385742
4797 -56.1874885559082
4798 -62.30683135986328
4799 -58.57101821899414
4800 -56.436397552490234
4801 -57.94598388671875
4802 -60.628990173339844
4803 -60.727108001708984
4804 -62.982276916503906
4805 -61.92005920410156
4806 -59.774593353271484
4807 -49.73037338256836
4808 -42.38100051879883
4809 -45.882564544677734
4810 -48.31532669067383
4811 -39.35401153564453
4812 -37.58938217163086
4813 -35.238887786865234
4814 -35.5859489440918
4815 -29.349367141723633
4816 -35.72488784790039
4817 -33.48675537109375
4818 -33.602352142333984
4819 -39.87895584106445
4820 -36.22954177856445
4821 -43.07450485229492
4822 -46.571353912353516
4823 -39.342323303222656
4824 -38.427940368652344
4825 -38.547645568847656
4826 -49.99747085571289
4827 -43.623382568359375
4828 -35.974708557128906
4829 -39.088592529296875
4830 -43.20553970336914
4831 -46.91160202026367
4832 -54.95584487915039
4833 -50.28559494018555
4834 -52.402408599853516
4835 -55.3909797668457
4836 -58.95094299316406
4837 -64.17509460449219
4838 -61.623104095458984
4839 47.19739532470703
4840 -55.32923889160156
4841 -52.58223342895508
4842 -47.94292068481445
4843 -40.96232986450195
4844 -35.71281814575195
4845 -35.443016052246094
4846 -23.454317092895508
4847 -22.44353675842285
4848 -23.20625877380371
4849 -22.786996841430664
4850 -20.4706974029541
4851 -22.352787017822266
4852 -22.200292587280273
4853 -22.43779182434082
4854 -22.956430435180664
4855 -22.212635040283203
4856 -21.801340103149414
4857 -22.484651565551758
4858 -26.122655868530273
4859 -24.383737564086914
4860 -27.828289031982422
4861 -27.57952117919922
4862 -28.022554397583008
4863 -28.275672912597656
4864 -33.94017028808594
4865 -29.70475196838379
4866 -23.201879501342773
4867 -23.04716682434082
4868 -22.428565979003906
4869 -23.589195251464844
4870 -23.76962661743164
4871 -25.69080352783203
4872 -24.52677345275879
4873 -21.082244873046875
4874 -25.834678649902344
4875 -28.289369583129883
4876 -26.041900634765625
4877 -26.26921272277832
4878 -25.193483352661133
4879 -22.128902435302734
4880 -21.05948257446289
4881 -19.435449600219727
4882 -20.72161102294922
4883 -18.14266586303711
4884 -18.31817626953125
4885 -18.224353790283203
4886 -19.611783981323242
4887 -19.895153045654297
4888 -19.54447364807129
4889 -19.017227172851563
4890 -17.77701187133789
4891 -20.145736694335938
4892 -17.62334632873535
4893 -18.020605087280273
4894 -20.74331283569336
4895 -18.270328521728516
4896 -18.593585968017578
4897 -19.867168426513672
4898 -18.600269317626953
4899 -18.936349868774414
4900 -17.946691513061523
4901 -18.114171981811523
4902 -16.295978546142578
4903 -17.432126998901367
4904 -16.659801483154297
4905 -19.705366134643555
4906 -19.53251075744629
4907 -19.832204818725586
4908 -16.857133865356445
4909 -18.278335571289063
4910 -17.792421340942383
4911 -17.349609375
4912 -18.03300666809082
4913 -18.780202865600586
4914 -19.385908126831055
4915 -18.64463233947754
4916 -20.611055374145508
4917 -18.546247482299805
4918 -18.456621170043945
4919 -18.947105407714844
4920 -21.971097946166992
4921 -19.44733238220215
4922 -16.338510513305664
4923 -19.616289138793945
4924 -20.198118209838867
4925 -21.146696090698242
4926 -17.808013916015625
4927 -19.799055099487305
4928 -19.703710556030273
4929 -17.576961517333984
4930 -18.055423736572266
4931 -14.6539945602417
4932 -18.08325958251953
4933 -17.812776565551758
4934 -18.197526931762695
4935 -18.553001403808594
4936 -18.628459930419922
4937 -24.130107879638672
4938 -34.25920104980469
4939 -35.00196075439453
4940 -37.51251220703125
4941 -52.81150817871094
4942 -62.001407623291016
4943 -62.5877799987793
4944 49.061710357666016
4945 45.25251007080078
4946 45.96815872192383
4947 45.08198928833008
4948 46.768798828125
4949 -63.58102798461914
4950 -59.92652893066406
4951 -60.51248550415039
4952 -54.04227828979492
4953 -47.292701721191406
4954 -30.942543029785156
4955 -40.22195816040039
4956 -37.68931198120117
4957 -32.31470489501953
4958 -31.554784774780273
4959 -25.50172996520996
4960 -25.94384002685547
4961 -28.179933547973633
4962 -26.58362579345703
4963 -26.790956497192383
4964 -30.101831436157227
4965 -33.73564147949219
4966 -38.302947998046875
4967 -28.367761611938477
4968 -37.203697204589844
4969 -37.45795822143555
4970 -44.236507415771484
