# Supplementary material for: Impact of anionic lipids on the energy landscape of conformational transition in anion exchanger 1 (AE1)
Source: Nat Commun. 2025 Nov 26;16:11664. doi: 10.1038/s41467-025-66786-6 (PMC12748791; doi:10.1038/s41467-025-66786-6)
Supplement: Supplementary file 6 — Source Data [file 41467_2025_66786_MOESM6_ESM.zip › SourceData/Fig_3_residue_ion_interaction_OF.txt]

186 {LYS 851 PROA}
187 {LYS 851 PROA}
189 {GLU 535 PROA}
191 {GLU 535 PROA}
191 {LYS 851 PROA}
192 {GLU 535 PROA}
193 {ILE 531 PROA}
193 {GLU 535 PROA}
193 {LYS 851 PROA}
194 {GLU 535 PROA}
195 {GLU 535 PROA}
198 {LYS 851 PROA}
394 {GLY 466 PROA}
395 {GLY 466 PROA}
396 {GLY 466 PROA}
397 {GLY 466 PROA}
398 {GLY 466 PROA}
478 {LYS 851 PROA}
479 {LYS 851 PROA}
483 {THR 727 PROA}
483 {ARG 730 PROA}
484 {THR 727 PROA}
484 {ARG 730 PROA}
487 {ARG 730 PROA}
488 {ARG 730 PROA}
489 {ARG 730 PROA}
490 {ARG 730 PROA}
491 {ARG 730 PROA}
492 {ARG 730 PROA}
493 {ARG 730 PROA}
494 {ARG 730 PROA}
495 {ARG 730 PROA}
496 {ARG 730 PROA}
497 {ARG 730 PROA}
498 {ARG 730 PROA}
499 {LYS 539 PROA}
499 {ARG 730 PROA}
500 {ARG 730 PROA}
501 {ARG 730 PROA}
502 {ARG 730 PROA}
503 {ARG 730 PROA}
504 {ARG 730 PROA}
505 {ARG 730 PROA}
506 {ARG 730 PROA}
507 {ARG 730 PROA}
508 {ARG 730 PROA}
509 {ARG 730 PROA}
510 {ARG 730 PROA}
511 {ARG 730 PROA}
512 {ARG 730 PROA}
513 {ARG 730 PROA}
514 {ARG 730 PROA}
515 {ARG 730 PROA}
516 {ARG 730 PROA}
517 {ARG 730 PROA}
523 {LYS 851 PROA}
524 {LYS 851 PROA}
525 {LYS 851 PROA}
525 {SER 856 PROA}
1745 {ARG 730 PROA}
1747 {ARG 730 PROA}
1748 {ARG 730 PROA}
1749 {ARG 730 PROA}
1750 {ARG 730 PROA}
1753 {LYS 539 PROA}
1754 {ARG 730 PROA}
1755 {ARG 730 PROA}
1756 {ARG 730 PROA}
1757 {ARG 730 PROA}
1758 {ARG 730 PROA}
1759 {ARG 730 PROA}
1760 {ARG 730 PROA}
1762 {ARG 730 PROA}
1763 {ARG 730 PROA}
1764 {ARG 730 PROA}
1765 {ARG 730 PROA}
1766 {ARG 730 PROA}
1767 {ARG 730 PROA}
1768 {ARG 730 PROA}
1769 {ARG 730 PROA}
1770 {ARG 730 PROA}
1771 {ARG 730 PROA}
1772 {ARG 730 PROA}
1775 {GLY 466 PROA}
1776 {GLY 466 PROA}
1778 {GLY 466 PROA}
1781 {GLY 466 PROA}
1782 {GLY 466 PROA}
1783 {GLY 466 PROA}
1783 {PHE 423 PROA}
1784 {GLY 466 PROA}
1785 {GLY 466 PROA}
1786 {GLY 466 PROA}
2460 {LYS 851 PROA}
2463 {LYS 851 PROA}
2464 {LYS 851 PROA}
2465 {LYS 851 PROA}
2466 {GLY 466 PROA}
2466 {LYS 851 PROA}
2467 {GLY 466 PROA}
2467 {LYS 851 PROA}
2468 {LYS 851 PROA}
2469 {LYS 851 PROA}
2470 {LYS 851 PROA}
2471 {LYS 851 PROA}
2472 {LYS 851 PROA}
2473 {LYS 851 PROA}
2474 {LYS 851 PROA}
2475 {LYS 851 PROA}
2476 {GLY 466 PROA}
2476 {LYS 851 PROA}
2477 {GLY 466 PROA}
2477 {LYS 851 PROA}
2478 {GLY 466 PROA}
2478 {LYS 851 PROA}
2479 {LYS 851 PROA}
2480 {GLY 466 PROA}
2480 {LYS 851 PROA}
2481 {GLY 466 PROA}
2481 {LYS 851 PROA}
2482 {GLY 466 PROA}
2482 {LYS 851 PROA}
2483 {GLY 466 PROA}
2483 {LYS 851 PROA}
2484 {GLY 466 PROA}
2484 {LYS 851 PROA}
2486 {GLY 466 PROA}
2487 {GLY 466 PROA}
2487 {LYS 851 PROA}
2488 {GLY 466 PROA}
2488 {LYS 851 PROA}
2489 {GLY 466 PROA}
2490 {GLY 466 PROA}
2490 {LYS 851 PROA}
2491 {LYS 851 PROA}
2492 {GLY 466 PROA}
2492 {LYS 851 PROA}
2493 {LYS 851 PROA}
2494 {LYS 851 PROA}
2495 {GLY 466 PROA}
2495 {LYS 851 PROA}
2496 {GLY 466 PROA}
2496 {LYS 851 PROA}
2497 {GLY 466 PROA}
2497 {LYS 851 PROA}
2498 {GLY 466 PROA}
2498 {LYS 851 PROA}
2499 {GLY 466 PROA}
2499 {LYS 851 PROA}
2500 {GLY 466 PROA}
2500 {LYS 851 PROA}
2501 {ARG 730 PROA}
2502 {ARG 730 PROA}
2503 {ARG 730 PROA}
2504 {ARG 730 PROA}
2505 {ARG 730 PROA}
2506 {ARG 730 PROA}
2507 {ARG 730 PROA}
2508 {ARG 730 PROA}
2509 {ARG 730 PROA}
2510 {ARG 730 PROA}
2511 {ARG 730 PROA}
2512 {ARG 730 PROA}
2514 {ARG 730 PROA}
2515 {ARG 730 PROA}
2516 {ARG 730 PROA}
2517 {ARG 730 PROA}
2518 {ARG 730 PROA}
2519 {ARG 730 PROA}
2520 {ARG 730 PROA}
2521 {ARG 730 PROA}
2522 {ARG 730 PROA}
2523 {GLY 466 PROA}
2524 {GLY 466 PROA}
2524 {LYS 851 PROA}
2525 {GLY 466 PROA}
2525 {LYS 851 PROA}
2526 {ARG 730 PROA}
2527 {ARG 730 PROA}
2528 {ARG 730 PROA}
2529 {ARG 730 PROA}
2530 {ARG 730 PROA}
2531 {ARG 730 PROA}
2532 {ARG 730 PROA}
2533 {ARG 730 PROA}
2534 {ARG 730 PROA}
2535 {ARG 730 PROA}
2536 {ARG 730 PROA}
2537 {ARG 730 PROA}
2538 {ARG 730 PROA}
2539 {ARG 730 PROA}
2540 {ARG 730 PROA}
2541 {ARG 730 PROA}
2542 {ARG 730 PROA}
2543 {ARG 730 PROA}
2544 {ARG 730 PROA}
2545 {ARG 730 PROA}
2546 {ARG 730 PROA}
2547 {ARG 730 PROA}
2548 {ARG 730 PROA}
2549 {ARG 730 PROA}
2550 {ARG 730 PROA}
2551 {ARG 730 PROA}
2552 {ARG 730 PROA}
2553 {ARG 730 PROA}
2554 {ARG 730 PROA}
2555 {ARG 730 PROA}
2556 {ARG 730 PROA}
2557 {ARG 730 PROA}
2558 {ARG 730 PROA}
2559 {ARG 730 PROA}
2560 {ARG 730 PROA}
2561 {ARG 730 PROA}
2562 {ARG 730 PROA}
2563 {ARG 730 PROA}
2564 {ARG 730 PROA}
2565 {ARG 730 PROA}
2566 {ARG 730 PROA}
2567 {ARG 730 PROA}
2568 {ARG 730 PROA}
2569 {ARG 730 PROA}
2570 {ARG 730 PROA}
2571 {ARG 730 PROA}
2572 {ARG 730 PROA}
2573 {ARG 730 PROA}
2574 {ARG 730 PROA}
2575 {ARG 730 PROA}
2576 {ARG 730 PROA}
2577 {ARG 730 PROA}
2578 {ARG 730 PROA}
2579 {ARG 730 PROA}
2580 {ARG 730 PROA}
2581 {ARG 730 PROA}
2582 {ARG 730 PROA}
2583 {ARG 730 PROA}
2584 {GLY 466 PROA}
2584 {LYS 851 PROA}
2585 {GLY 466 PROA}
2585 {LYS 851 PROA}
2586 {GLY 466 PROA}
2587 {GLY 466 PROA}
2588 {GLY 466 PROA}
2588 {LYS 851 PROA}
2589 {GLY 466 PROA}
2590 {GLY 466 PROA}
2590 {LYS 851 PROA}
2591 {GLY 466 PROA}
2591 {LYS 851 PROA}
2592 {LYS 851 PROA}
2593 {GLY 466 PROA}
2593 {LYS 851 PROA}
2594 {LYS 851 PROA}
2595 {GLY 466 PROA}
2595 {LYS 851 PROA}
2596 {GLY 466 PROA}
2596 {LYS 851 PROA}
2597 {GLY 466 PROA}
2597 {LYS 851 PROA}
2598 {GLY 466 PROA}
2598 {LYS 851 PROA}
2599 {GLY 466 PROA}
2599 {LYS 851 PROA}
2600 {GLY 466 PROA}
2600 {LYS 851 PROA}
2601 {GLY 466 PROA}
2601 {LYS 851 PROA}
2602 {GLY 466 PROA}
2602 {LYS 851 PROA}
2603 {GLY 466 PROA}
2603 {LYS 851 PROA}
2604 {GLY 466 PROA}
2604 {LYS 851 PROA}
2605 {GLY 466 PROA}
2605 {LYS 851 PROA}
2606 {GLY 466 PROA}
2606 {LYS 851 PROA}
2607 {GLY 466 PROA}
2607 {LYS 851 PROA}
2608 {LYS 851 PROA}
2609 {GLY 466 PROA}
2609 {LYS 851 PROA}
2611 {GLY 466 PROA}
2611 {LYS 851 PROA}
2613 {GLY 466 PROA}
2613 {LYS 851 PROA}
2614 {GLY 466 PROA}
2614 {LYS 851 PROA}
2615 {GLY 466 PROA}
2615 {LYS 851 PROA}
2616 {GLY 466 PROA}
2616 {LYS 851 PROA}
2617 {GLY 466 PROA}
2617 {LYS 851 PROA}
2619 {SER 465 PROA}
2620 {SER 465 PROA}
2621 {ARG 730 PROA}
2622 {ARG 730 PROA}
2623 {ARG 730 PROA}
2624 {ARG 730 PROA}
2625 {ARG 730 PROA}
2626 {SER 465 PROA}
2628 {SER 465 PROA}
2628 {GLY 466 PROA}
2629 {SER 465 PROA}
2629 {GLY 466 PROA}
2630 {GLY 466 PROA}
2631 {GLY 466 PROA}
2632 {GLY 466 PROA}
2633 {GLY 466 PROA}
2634 {GLY 466 PROA}
2635 {GLY 466 PROA}
2636 {GLY 466 PROA}
2638 {GLY 466 PROA}
2639 {GLY 466 PROA}
2639 {LYS 851 PROA}
2640 {GLY 466 PROA}
2641 {LYS 851 PROA}
2642 {LYS 851 PROA}
2643 {LYS 851 PROA}
2644 {GLY 466 PROA}
2645 {GLY 466 PROA}
2646 {GLY 466 PROA}
2647 {GLY 466 PROA}
2648 {GLY 466 PROA}
2649 {ARG 730 PROA}
2650 {ARG 730 PROA}
2651 {ARG 730 PROA}
2652 {ARG 730 PROA}
2653 {ARG 730 PROA}
2654 {ARG 730 PROA}
2655 {ARG 730 PROA}
2656 {ARG 730 PROA}
2657 {ARG 730 PROA}
2658 {ARG 730 PROA}
2659 {ARG 730 PROA}
2660 {ARG 730 PROA}
2661 {ARG 730 PROA}
2662 {ARG 730 PROA}
2663 {ARG 730 PROA}
2664 {ARG 730 PROA}
2665 {ARG 730 PROA}
2666 {ARG 730 PROA}
2667 {ARG 730 PROA}
2668 {ARG 730 PROA}
2669 {ARG 730 PROA}
2670 {ARG 730 PROA}
2671 {ARG 730 PROA}
2672 {ARG 730 PROA}
2673 {ARG 730 PROA}
2674 {ARG 730 PROA}
2675 {ARG 730 PROA}
2676 {ARG 730 PROA}
2677 {ARG 730 PROA}
2678 {ARG 730 PROA}
2679 {ARG 730 PROA}
2680 {ARG 730 PROA}
2681 {ARG 730 PROA}
2682 {ARG 730 PROA}
2683 {ARG 730 PROA}
2684 {ARG 730 PROA}
2686 {ARG 730 PROA}
2687 {ARG 730 PROA}
2688 {ARG 730 PROA}
2689 {LYS 851 PROA}
2689 {SER 856 PROA}
2690 {LYS 851 PROA}
2691 {LYS 851 PROA}
2692 {LYS 851 PROA}
2693 {LYS 851 PROA}
2694 {LYS 851 PROA}
2695 {PHE 532 PROA}
2695 {GLU 535 PROA}
2695 {ARG 730 PROA}
2695 {LYS 851 PROA}
2696 {PHE 532 PROA}
2696 {ARG 730 PROA}
2696 {LYS 851 PROA}
2697 {ARG 730 PROA}
2697 {LYS 851 PROA}
2697 {SER 856 PROA}
2698 {GLU 535 PROA}
2698 {ARG 730 PROA}
2698 {SER 856 PROA}
2699 {PHE 532 PROA}
2699 {ARG 730 PROA}
2699 {PHE 423 PROA}
2700 {ARG 730 PROA}
2701 {ARG 730 PROA}
2701 {PHE 423 PROA}
2702 {ARG 730 PROA}
2702 {PHE 423 PROA}
2703 {SER 465 PROA}
2703 {ARG 730 PROA}
2704 {ARG 730 PROA}
2704 {PHE 423 PROA}
2705 {ARG 730 PROA}
2706 {ARG 730 PROA}
2707 {ARG 730 PROA}
2708 {ARG 730 PROA}
2709 {ARG 730 PROA}
2710 {ARG 730 PROA}
2710 {PHE 423 PROA}
2711 {PHE 532 PROA}
2711 {ARG 730 PROA}
2712 {ARG 730 PROA}
2712 {PHE 423 PROA}
2713 {ARG 730 PROA}
2714 {ARG 730 PROA}
2715 {ARG 730 PROA}
2715 {PRO 419 PROA}
2716 {ARG 730 PROA}
2717 {ARG 730 PROA}
2718 {ARG 730 PROA}
2719 {SER 465 PROA}
2719 {ARG 730 PROA}
2720 {PHE 464 PROA}
2720 {ARG 730 PROA}
2721 {ARG 730 PROA}
2722 {PHE 464 PROA}
2722 {GLU 535 PROA}
2722 {ARG 730 PROA}
2722 {PHE 423 PROA}
2723 {ARG 730 PROA}
2724 {ARG 730 PROA}
2725 {ARG 730 PROA}
2725 {PHE 423 PROA}
2726 {ARG 730 PROA}
2727 {ARG 730 PROA}
2727 {PRO 419 PROA}
2735 {ARG 730 PROA}
2736 {PHE 532 PROA}
2736 {GLU 535 PROA}
2736 {ARG 730 PROA}
2737 {GLU 535 PROA}
2737 {ARG 730 PROA}
2738 {GLU 535 PROA}
2738 {ARG 730 PROA}
2739 {PHE 532 PROA}
2739 {GLU 535 PROA}
2739 {ARG 730 PROA}
2740 {GLU 535 PROA}
2740 {ARG 730 PROA}
2741 {GLU 535 PROA}
2741 {ARG 730 PROA}
2742 {GLU 535 PROA}
2742 {ARG 730 PROA}
2743 {GLU 535 PROA}
2743 {ARG 730 PROA}
2744 {GLU 535 PROA}
2744 {ARG 730 PROA}
2745 {PHE 532 PROA}
2745 {GLU 535 PROA}
2745 {ARG 730 PROA}
2746 {GLU 535 PROA}
2746 {ARG 730 PROA}
2747 {PHE 532 PROA}
2747 {GLU 535 PROA}
2747 {ARG 730 PROA}
2748 {PHE 532 PROA}
2748 {GLU 535 PROA}
2748 {ARG 730 PROA}
2749 {PHE 532 PROA}
2749 {GLU 535 PROA}
2749 {ARG 730 PROA}
2750 {PHE 532 PROA}
2750 {GLU 535 PROA}
2750 {ARG 730 PROA}
2751 {GLU 535 PROA}
2751 {ARG 730 PROA}
2752 {GLU 535 PROA}
2752 {ARG 730 PROA}
2753 {SER 465 PROA}
2753 {GLU 535 PROA}
2753 {ARG 730 PROA}
2753 {PHE 423 PROA}
2754 {GLU 535 PROA}
2754 {ARG 730 PROA}
2755 {GLU 535 PROA}
2755 {ARG 730 PROA}
2756 {PHE 532 PROA}
2756 {GLU 535 PROA}
2756 {ARG 730 PROA}
2757 {GLU 535 PROA}
2757 {ARG 730 PROA}
2758 {GLU 535 PROA}
2758 {ARG 730 PROA}
2759 {GLU 535 PROA}
2759 {ARG 730 PROA}
2760 {GLU 535 PROA}
2760 {ARG 730 PROA}
2761 {ARG 730 PROA}
2762 {GLU 535 PROA}
2762 {ARG 730 PROA}
2763 {GLU 535 PROA}
2763 {ARG 730 PROA}
2764 {PHE 532 PROA}
2764 {GLU 535 PROA}
2764 {ARG 730 PROA}
2765 {GLU 535 PROA}
2765 {ARG 730 PROA}
2766 {PHE 532 PROA}
2766 {GLU 535 PROA}
2766 {ARG 730 PROA}
2767 {PHE 532 PROA}
2767 {GLU 535 PROA}
2767 {ARG 730 PROA}
2768 {GLU 535 PROA}
2768 {ARG 730 PROA}
2769 {GLU 535 PROA}
2769 {ARG 730 PROA}
2769 {PHE 423 PROA}
2770 {GLU 535 PROA}
2770 {ARG 730 PROA}
2771 {PHE 532 PROA}
2771 {GLU 535 PROA}
2771 {ARG 730 PROA}
2772 {GLU 535 PROA}
2772 {ARG 730 PROA}
2773 {GLU 535 PROA}
2773 {ARG 730 PROA}
2774 {GLU 535 PROA}
2774 {ARG 730 PROA}
2775 {GLU 535 PROA}
2775 {ARG 730 PROA}
2776 {GLU 535 PROA}
2776 {ARG 730 PROA}
2777 {GLU 535 PROA}
2777 {ARG 730 PROA}
2778 {GLU 535 PROA}
2778 {ARG 730 PROA}
2779 {GLU 535 PROA}
2779 {ARG 730 PROA}
2780 {ARG 730 PROA}
2781 {GLU 535 PROA}
2781 {ARG 730 PROA}
2782 {ARG 730 PROA}
2783 {SER 465 PROA}
2783 {ARG 730 PROA}
2784 {GLU 535 PROA}
2784 {ARG 730 PROA}
2785 {SER 465 PROA}
2785 {ARG 730 PROA}
2786 {SER 465 PROA}
2786 {ARG 730 PROA}
2787 {SER 465 PROA}
2787 {ARG 730 PROA}
2788 {SER 465 PROA}
2788 {ARG 730 PROA}
2789 {ARG 730 PROA}
2789 {PHE 423 PROA}
2790 {SER 465 PROA}
2790 {ARG 730 PROA}
2791 {ARG 730 PROA}
2792 {SER 465 PROA}
2792 {ARG 730 PROA}
2792 {PHE 423 PROA}
2793 {ARG 730 PROA}
2793 {PHE 423 PROA}
2794 {ARG 730 PROA}
2795 {ARG 730 PROA}
2796 {ARG 730 PROA}
2797 {PHE 532 PROA}
2797 {ARG 730 PROA}
2798 {ARG 730 PROA}
2799 {SER 465 PROA}
2799 {ARG 730 PROA}
2799 {PHE 423 PROA}
2800 {ARG 730 PROA}
2801 {ARG 730 PROA}
2801 {PHE 423 PROA}
2802 {ARG 730 PROA}
2803 {PHE 532 PROA}
2803 {GLU 535 PROA}
2803 {ARG 730 PROA}
2804 {PHE 532 PROA}
2804 {GLU 535 PROA}
2804 {ARG 730 PROA}
2805 {PHE 532 PROA}
2805 {GLU 535 PROA}
2805 {ARG 730 PROA}
2806 {GLU 535 PROA}
2806 {ARG 730 PROA}
2807 {PHE 532 PROA}
2807 {GLU 535 PROA}
2807 {ARG 730 PROA}
2808 {PHE 532 PROA}
2808 {GLU 535 PROA}
2808 {LYS 539 PROA}
2808 {ARG 730 PROA}
2809 {PHE 532 PROA}
2809 {GLU 535 PROA}
2809 {LYS 539 PROA}
2809 {ARG 730 PROA}
2810 {GLU 535 PROA}
2810 {LYS 539 PROA}
2810 {ARG 730 PROA}
2811 {PHE 532 PROA}
2811 {GLU 535 PROA}
2811 {ARG 730 PROA}
2812 {GLU 535 PROA}
2812 {LYS 539 PROA}
2812 {ARG 730 PROA}
2813 {PHE 532 PROA}
2813 {GLU 535 PROA}
2813 {ARG 730 PROA}
2814 {GLU 535 PROA}
2814 {LYS 539 PROA}
2814 {ARG 730 PROA}
2815 {PHE 532 PROA}
2815 {GLU 535 PROA}
2815 {LYS 539 PROA}
2815 {ARG 730 PROA}
2816 {GLU 535 PROA}
2816 {ARG 730 PROA}
2817 {PHE 532 PROA}
2817 {GLU 535 PROA}
2817 {LYS 539 PROA}
2817 {ARG 730 PROA}
2818 {PHE 532 PROA}
2818 {GLU 535 PROA}
2818 {LYS 539 PROA}
2818 {ARG 730 PROA}
2819 {PHE 532 PROA}
2819 {GLU 535 PROA}
2819 {LYS 539 PROA}
2819 {ARG 730 PROA}
2820 {GLU 535 PROA}
2820 {ARG 730 PROA}
2821 {GLU 535 PROA}
2821 {ARG 730 PROA}
2822 {GLU 535 PROA}
2822 {LYS 539 PROA}
2822 {ARG 730 PROA}
2823 {GLU 535 PROA}
2823 {ARG 730 PROA}
2824 {GLU 535 PROA}
2824 {ARG 730 PROA}
2825 {GLU 535 PROA}
2825 {ARG 730 PROA}
2826 {PHE 532 PROA}
2826 {GLU 535 PROA}
2826 {ARG 730 PROA}
2827 {GLU 535 PROA}
2827 {ARG 730 PROA}
2828 {GLU 535 PROA}
2828 {ARG 730 PROA}
2829 {GLU 535 PROA}
2829 {ARG 730 PROA}
2830 {GLU 535 PROA}
2830 {ARG 730 PROA}
2831 {PHE 532 PROA}
2831 {GLU 535 PROA}
2831 {ARG 730 PROA}
2832 {PHE 532 PROA}
2832 {GLU 535 PROA}
2832 {ARG 730 PROA}
2833 {GLU 535 PROA}
2833 {ARG 730 PROA}
2834 {GLU 535 PROA}
2834 {ARG 730 PROA}
2835 {PHE 532 PROA}
2835 {GLU 535 PROA}
2835 {ARG 730 PROA}
2836 {PHE 532 PROA}
2836 {GLU 535 PROA}
2836 {ARG 730 PROA}
2837 {GLU 535 PROA}
2837 {ARG 730 PROA}
2838 {GLU 535 PROA}
2838 {ARG 730 PROA}
2839 {PHE 532 PROA}
2839 {GLU 535 PROA}
2839 {ARG 730 PROA}
2840 {GLU 535 PROA}
2840 {ARG 730 PROA}
2841 {PHE 532 PROA}
2841 {GLU 535 PROA}
2841 {ARG 730 PROA}
2842 {GLU 535 PROA}
2842 {ARG 730 PROA}
2843 {ARG 730 PROA}
2844 {PHE 532 PROA}
2844 {GLU 535 PROA}
2844 {ARG 730 PROA}
2845 {PHE 532 PROA}
2845 {GLU 535 PROA}
2845 {ARG 730 PROA}
2846 {PHE 532 PROA}
2846 {GLU 535 PROA}
2846 {ARG 730 PROA}
2847 {PHE 532 PROA}
2847 {GLU 535 PROA}
2847 {ARG 730 PROA}
2848 {GLU 535 PROA}
2848 {ARG 730 PROA}
2849 {GLU 535 PROA}
2849 {ARG 730 PROA}
2850 {GLU 535 PROA}
2850 {ARG 730 PROA}
2851 {PHE 532 PROA}
2851 {GLU 535 PROA}
2851 {ARG 730 PROA}
2852 {GLU 535 PROA}
2852 {ARG 730 PROA}
2853 {GLU 535 PROA}
2853 {ARG 730 PROA}
2854 {GLU 535 PROA}
2854 {ARG 730 PROA}
2855 {PHE 532 PROA}
2855 {GLU 535 PROA}
2855 {ARG 730 PROA}
2856 {GLU 535 PROA}
2856 {ARG 730 PROA}
2857 {PHE 532 PROA}
2857 {GLU 535 PROA}
2857 {ARG 730 PROA}
2858 {GLU 535 PROA}
2858 {ARG 730 PROA}
2859 {PHE 532 PROA}
2859 {GLU 535 PROA}
2859 {ARG 730 PROA}
2860 {GLU 535 PROA}
2860 {ARG 730 PROA}
2861 {GLU 535 PROA}
2861 {ARG 730 PROA}
2862 {PHE 532 PROA}
2862 {GLU 535 PROA}
2862 {ARG 730 PROA}
2863 {PHE 532 PROA}
2863 {GLU 535 PROA}
2863 {ARG 730 PROA}
2864 {PHE 532 PROA}
2864 {GLU 535 PROA}
2864 {ARG 730 PROA}
2865 {ARG 730 PROA}
2866 {ARG 730 PROA}
2867 {ARG 730 PROA}
2868 {ARG 730 PROA}
2868 {PHE 423 PROA}
2869 {PHE 532 PROA}
2869 {ARG 730 PROA}
2870 {GLU 535 PROA}
2870 {ARG 730 PROA}
2871 {SER 465 PROA}
2871 {ARG 730 PROA}
2872 {GLU 535 PROA}
2872 {ARG 730 PROA}
2872 {PHE 423 PROA}
2873 {ARG 730 PROA}
2874 {SER 465 PROA}
2874 {ARG 730 PROA}
2875 {ARG 730 PROA}
2876 {SER 465 PROA}
2876 {THR 727 PROA}
2876 {ARG 730 PROA}
2877 {SER 465 PROA}
2877 {THR 727 PROA}
2877 {ARG 730 PROA}
2878 {THR 727 PROA}
2878 {ARG 730 PROA}
2879 {PHE 464 PROA}
2879 {SER 465 PROA}
2879 {THR 727 PROA}
2879 {ARG 730 PROA}
2880 {THR 727 PROA}
2881 {SER 465 PROA}
2881 {THR 727 PROA}
2881 {ARG 730 PROA}
2882 {SER 465 PROA}
2882 {THR 727 PROA}
2882 {ARG 730 PROA}
2883 {PHE 464 PROA}
2883 {SER 465 PROA}
2883 {ARG 730 PROA}
2884 {GLU 535 PROA}
2884 {ARG 730 PROA}
2884 {PHE 423 PROA}
2885 {GLU 535 PROA}
2885 {ARG 730 PROA}
2886 {GLU 535 PROA}
2886 {ARG 730 PROA}
2887 {VAL 729 PROA}
2887 {ARG 730 PROA}
2888 {GLU 535 PROA}
2888 {ARG 730 PROA}
2889 {PHE 532 PROA}
2889 {GLU 535 PROA}
2889 {ARG 730 PROA}
2890 {GLU 535 PROA}
2890 {ARG 730 PROA}
2891 {PHE 532 PROA}
2891 {GLU 535 PROA}
2891 {ARG 730 PROA}
2892 {GLU 535 PROA}
2892 {VAL 729 PROA}
2892 {ARG 730 PROA}
2893 {GLU 535 PROA}
2893 {ARG 730 PROA}
2894 {GLU 535 PROA}
2894 {ARG 730 PROA}
2895 {GLU 535 PROA}
2895 {ARG 730 PROA}
2895 {PHE 423 PROA}
2896 {ARG 730 PROA}
2896 {PHE 423 PROA}
2897 {GLU 535 PROA}
2897 {ARG 730 PROA}
2898 {PHE 532 PROA}
2898 {GLU 535 PROA}
2898 {ARG 730 PROA}
2899 {GLU 535 PROA}
2899 {ARG 730 PROA}
2900 {GLU 535 PROA}
2900 {ARG 730 PROA}
2901 {GLU 535 PROA}
2901 {ARG 730 PROA}
2902 {PHE 532 PROA}
2902 {GLU 535 PROA}
2902 {ARG 730 PROA}
2903 {GLU 535 PROA}
2903 {ARG 730 PROA}
2904 {PHE 532 PROA}
2904 {GLU 535 PROA}
2904 {ARG 730 PROA}
2905 {GLU 535 PROA}
2905 {ARG 730 PROA}
2906 {GLU 535 PROA}
2906 {VAL 729 PROA}
2906 {ARG 730 PROA}
2907 {GLU 535 PROA}
2907 {ARG 730 PROA}
2908 {GLU 535 PROA}
2908 {ARG 730 PROA}
2909 {GLU 535 PROA}
2909 {ARG 730 PROA}
2910 {GLU 535 PROA}
2910 {ARG 730 PROA}
2911 {ARG 730 PROA}
2912 {GLU 535 PROA}
2912 {ARG 730 PROA}
2913 {GLU 535 PROA}
2913 {ARG 730 PROA}
2914 {ARG 730 PROA}
2915 {GLU 535 PROA}
2915 {ARG 730 PROA}
2916 {PHE 532 PROA}
2916 {GLU 535 PROA}
2916 {ARG 730 PROA}
2917 {PHE 532 PROA}
2917 {GLU 535 PROA}
2917 {ARG 730 PROA}
2918 {PHE 532 PROA}
2918 {GLU 535 PROA}
2918 {ARG 730 PROA}
2919 {GLU 535 PROA}
2919 {ARG 730 PROA}
2920 {GLU 535 PROA}
2920 {ARG 730 PROA}
2921 {PHE 532 PROA}
2921 {GLU 535 PROA}
2921 {ARG 730 PROA}
2922 {GLU 535 PROA}
2922 {ARG 730 PROA}
2923 {GLU 535 PROA}
2923 {ARG 730 PROA}
2924 {GLU 535 PROA}
2924 {ARG 730 PROA}
2925 {PHE 532 PROA}
2925 {GLU 535 PROA}
2925 {ARG 730 PROA}
2926 {GLU 535 PROA}
2926 {ARG 730 PROA}
2927 {GLU 535 PROA}
2927 {ARG 730 PROA}
2928 {GLU 535 PROA}
2928 {ARG 730 PROA}
2929 {GLU 535 PROA}
2929 {ARG 730 PROA}
2930 {GLU 535 PROA}
2930 {ARG 730 PROA}
2931 {GLU 535 PROA}
2931 {ARG 730 PROA}
2932 {GLU 535 PROA}
2932 {ARG 730 PROA}
2933 {GLU 535 PROA}
2933 {ARG 730 PROA}
2934 {GLU 535 PROA}
2934 {ARG 730 PROA}
2935 {GLU 535 PROA}
2935 {ARG 730 PROA}
2936 {PHE 532 PROA}
2936 {GLU 535 PROA}
2936 {ARG 730 PROA}
2937 {GLU 535 PROA}
2937 {ARG 730 PROA}
2938 {GLU 535 PROA}
2938 {ARG 730 PROA}
2939 {ARG 730 PROA}
2940 {SER 465 PROA}
2940 {ARG 730 PROA}
2940 {PHE 423 PROA}
2941 {SER 465 PROA}
2941 {ARG 730 PROA}
2941 {PRO 419 PROA}
2942 {SER 465 PROA}
2942 {GLU 535 PROA}
2942 {ARG 730 PROA}
2943 {SER 465 PROA}
2943 {GLY 466 PROA}
2943 {PHE 423 PROA}
2944 {PHE 464 PROA}
2944 {SER 465 PROA}
2944 {ARG 730 PROA}
2944 {PRO 419 PROA}
2945 {PHE 464 PROA}
2945 {SER 465 PROA}
2945 {ARG 730 PROA}
2946 {SER 465 PROA}
2946 {ARG 730 PROA}
2947 {PHE 464 PROA}
2947 {SER 465 PROA}
2947 {ARG 730 PROA}
2948 {PHE 464 PROA}
2948 {SER 465 PROA}
2948 {ARG 730 PROA}
2949 {PHE 464 PROA}
2949 {SER 465 PROA}
2949 {ARG 730 PROA}
2950 {PHE 464 PROA}
2950 {SER 465 PROA}
2950 {ARG 730 PROA}
2951 {PHE 464 PROA}
2951 {SER 465 PROA}
2951 {ARG 730 PROA}
2952 {PHE 464 PROA}
2952 {SER 465 PROA}
2952 {ARG 730 PROA}
2953 {PHE 464 PROA}
2953 {SER 465 PROA}
2953 {ARG 730 PROA}
2954 {PHE 464 PROA}
2954 {SER 465 PROA}
2955 {SER 465 PROA}
2955 {ARG 730 PROA}
2956 {SER 465 PROA}
2956 {GLU 535 PROA}
2956 {ARG 730 PROA}
2956 {PHE 423 PROA}
2957 {SER 465 PROA}
2957 {GLU 535 PROA}
2957 {ARG 730 PROA}
2958 {GLU 535 PROA}
2958 {ARG 730 PROA}
2959 {GLU 535 PROA}
2959 {ARG 730 PROA}
2960 {PHE 532 PROA}
2960 {GLU 535 PROA}
2960 {ARG 730 PROA}
2961 {GLU 535 PROA}
2961 {ARG 730 PROA}
2962 {GLU 535 PROA}
2962 {ARG 730 PROA}
2963 {GLU 535 PROA}
2963 {ARG 730 PROA}
2964 {GLU 535 PROA}
2964 {ARG 730 PROA}
2965 {GLU 535 PROA}
2965 {ARG 730 PROA}
2965 {PHE 423 PROA}
2966 {PHE 532 PROA}
2966 {GLU 535 PROA}
2966 {ARG 730 PROA}
2967 {PHE 532 PROA}
2967 {GLU 535 PROA}
2967 {ARG 730 PROA}
2968 {GLU 535 PROA}
2968 {ARG 730 PROA}
2969 {GLU 535 PROA}
2969 {ARG 730 PROA}
2969 {PHE 423 PROA}
2970 {PHE 532 PROA}
2970 {ARG 730 PROA}
2971 {ARG 730 PROA}
2972 {GLU 535 PROA}
2972 {ARG 730 PROA}
2973 {GLU 535 PROA}
2973 {ARG 730 PROA}
2974 {GLU 535 PROA}
2974 {ARG 730 PROA}
2975 {GLU 535 PROA}
2975 {ARG 730 PROA}
2976 {GLU 535 PROA}
2976 {ARG 730 PROA}
2977 {GLU 535 PROA}
2977 {ARG 730 PROA}
2978 {GLU 535 PROA}
2978 {ARG 730 PROA}
2979 {GLU 535 PROA}
2979 {ARG 730 PROA}
2980 {GLU 535 PROA}
2980 {ARG 730 PROA}
2981 {GLU 535 PROA}
2981 {ARG 730 PROA}
2982 {PHE 532 PROA}
2982 {GLU 535 PROA}
2982 {ARG 730 PROA}
2983 {GLU 535 PROA}
2983 {ARG 730 PROA}
2984 {GLU 535 PROA}
2984 {ARG 730 PROA}
2985 {GLU 535 PROA}
2985 {ARG 730 PROA}
2986 {PHE 532 PROA}
2986 {GLU 535 PROA}
2986 {ARG 730 PROA}
2987 {GLU 535 PROA}
2987 {ARG 730 PROA}
2988 {GLU 535 PROA}
2988 {ARG 730 PROA}
2988 {PHE 423 PROA}
2989 {GLU 535 PROA}
2989 {ARG 730 PROA}
2990 {GLU 535 PROA}
2990 {ARG 730 PROA}
2991 {GLU 535 PROA}
2991 {ARG 730 PROA}
2992 {PHE 532 PROA}
2992 {GLU 535 PROA}
2992 {ARG 730 PROA}
2993 {GLU 535 PROA}
2993 {ARG 730 PROA}
2994 {PHE 532 PROA}
2994 {GLU 535 PROA}
2994 {ARG 730 PROA}
2995 {PHE 532 PROA}
2995 {GLU 535 PROA}
2995 {ARG 730 PROA}
2996 {GLU 535 PROA}
2996 {ARG 730 PROA}
2997 {GLU 535 PROA}
2997 {ARG 730 PROA}
2998 {GLU 535 PROA}
2998 {ARG 730 PROA}
2999 {PHE 532 PROA}
2999 {GLU 535 PROA}
2999 {ARG 730 PROA}
3000 {GLU 535 PROA}
3000 {ARG 730 PROA}
3001 {GLU 535 PROA}
3001 {ARG 730 PROA}
3001 {PHE 423 PROA}
3002 {ARG 730 PROA}
3002 {PHE 423 PROA}
3003 {GLU 535 PROA}
3003 {ARG 730 PROA}
3004 {PHE 532 PROA}
3004 {ARG 730 PROA}
3004 {PRO 419 PROA}
3004 {PHE 423 PROA}
3005 {GLU 535 PROA}
3005 {ARG 730 PROA}
3006 {GLU 535 PROA}
3006 {ARG 730 PROA}
3007 {GLU 535 PROA}
3007 {ARG 730 PROA}
3008 {GLU 535 PROA}
3008 {ARG 730 PROA}
3009 {GLU 535 PROA}
3009 {ARG 730 PROA}
3010 {GLU 535 PROA}
3010 {ARG 730 PROA}
3011 {GLU 535 PROA}
3011 {ARG 730 PROA}
3012 {GLU 535 PROA}
3012 {ARG 730 PROA}
3012 {PHE 423 PROA}
3013 {GLU 535 PROA}
3013 {ARG 730 PROA}
3014 {GLU 535 PROA}
3014 {ARG 730 PROA}
3015 {PHE 532 PROA}
3015 {GLU 535 PROA}
3015 {ARG 730 PROA}
3016 {GLU 535 PROA}
3016 {ARG 730 PROA}
3016 {PHE 423 PROA}
3017 {GLU 535 PROA}
3017 {ARG 730 PROA}
3018 {GLU 535 PROA}
3018 {ARG 730 PROA}
3019 {GLU 535 PROA}
3019 {ARG 730 PROA}
3019 {PHE 423 PROA}
3020 {GLU 535 PROA}
3020 {ARG 730 PROA}
3021 {GLU 535 PROA}
3021 {ARG 730 PROA}
3022 {GLU 535 PROA}
3022 {ARG 730 PROA}
3023 {SER 465 PROA}
3023 {GLU 535 PROA}
3023 {ARG 730 PROA}
3024 {GLU 535 PROA}
3024 {ARG 730 PROA}
3025 {GLU 535 PROA}
3025 {ARG 730 PROA}
3026 {GLU 535 PROA}
3026 {ARG 730 PROA}
3027 {GLU 535 PROA}
3027 {ARG 730 PROA}
3028 {GLU 535 PROA}
3028 {ARG 730 PROA}
3029 {GLU 535 PROA}
3029 {ARG 730 PROA}
3030 {GLU 535 PROA}
3030 {ARG 730 PROA}
3031 {GLU 535 PROA}
3031 {ARG 730 PROA}
3032 {SER 465 PROA}
3032 {GLU 535 PROA}
3032 {ARG 730 PROA}
3033 {SER 465 PROA}
3033 {GLU 535 PROA}
3033 {ARG 730 PROA}
3034 {GLU 535 PROA}
3034 {ARG 730 PROA}
3035 {GLU 535 PROA}
3035 {ARG 730 PROA}
3035 {PHE 423 PROA}
3036 {GLU 535 PROA}
3036 {ARG 730 PROA}
3037 {PHE 532 PROA}
3037 {GLU 535 PROA}
3037 {ARG 730 PROA}
3038 {ARG 730 PROA}
3039 {PHE 532 PROA}
3039 {GLU 535 PROA}
3039 {ARG 730 PROA}
3040 {SER 465 PROA}
3040 {ARG 730 PROA}
3040 {PHE 423 PROA}
3041 {SER 465 PROA}
3041 {ARG 730 PROA}
3042 {GLU 535 PROA}
3042 {ARG 730 PROA}
3043 {PHE 532 PROA}
3043 {ARG 730 PROA}
3044 {SER 465 PROA}
3044 {ARG 730 PROA}
3045 {PHE 532 PROA}
3045 {ARG 730 PROA}
3045 {PHE 423 PROA}
3046 {ARG 730 PROA}
3047 {SER 465 PROA}
3047 {PHE 532 PROA}
3047 {ARG 730 PROA}
3048 {SER 465 PROA}
3048 {PHE 532 PROA}
3048 {ARG 730 PROA}
3049 {SER 465 PROA}
3049 {ARG 730 PROA}
3050 {SER 465 PROA}
3050 {ARG 730 PROA}
3051 {SER 465 PROA}
3051 {GLU 535 PROA}
3051 {ARG 730 PROA}
3052 {SER 465 PROA}
3052 {ARG 730 PROA}
3053 {SER 465 PROA}
3053 {ARG 730 PROA}
3054 {ARG 730 PROA}
3054 {PHE 423 PROA}
3055 {PHE 532 PROA}
3055 {GLU 535 PROA}
3055 {ARG 730 PROA}
3056 {GLU 535 PROA}
3056 {ARG 730 PROA}
3057 {PHE 532 PROA}
3057 {GLU 535 PROA}
3057 {ARG 730 PROA}
3058 {GLU 535 PROA}
3058 {ARG 730 PROA}
3059 {GLU 535 PROA}
3059 {ARG 730 PROA}
3060 {GLU 535 PROA}
3060 {ARG 730 PROA}
3061 {GLU 535 PROA}
3061 {ARG 730 PROA}
3062 {SER 465 PROA}
3062 {GLU 535 PROA}
3062 {ARG 730 PROA}
3063 {PHE 532 PROA}
3063 {GLU 535 PROA}
3063 {ARG 730 PROA}
3064 {PHE 532 PROA}
3064 {GLU 535 PROA}
3064 {ARG 730 PROA}
3064 {PHE 423 PROA}
3065 {GLU 535 PROA}
3065 {ARG 730 PROA}
3066 {GLU 535 PROA}
3066 {ARG 730 PROA}
3067 {GLU 535 PROA}
3067 {ARG 730 PROA}
3068 {GLU 535 PROA}
3068 {ARG 730 PROA}
3069 {PHE 532 PROA}
3069 {GLU 535 PROA}
3069 {ARG 730 PROA}
3070 {GLU 535 PROA}
3070 {ARG 730 PROA}
3071 {GLU 535 PROA}
3071 {ARG 730 PROA}
3072 {GLU 535 PROA}
3072 {ARG 730 PROA}
3072 {PHE 423 PROA}
3073 {GLU 535 PROA}
3073 {ARG 730 PROA}
3074 {PHE 532 PROA}
3074 {GLU 535 PROA}
3074 {ARG 730 PROA}
3075 {GLU 535 PROA}
3075 {ARG 730 PROA}
3076 {GLU 535 PROA}
3076 {ARG 730 PROA}
3077 {PHE 532 PROA}
3077 {GLU 535 PROA}
3077 {ARG 730 PROA}
3078 {GLU 535 PROA}
3078 {ARG 730 PROA}
3079 {GLU 535 PROA}
3079 {ARG 730 PROA}
3080 {GLU 535 PROA}
3080 {ARG 730 PROA}
3081 {ARG 730 PROA}
3081 {PHE 423 PROA}
3082 {GLU 535 PROA}
3082 {ARG 730 PROA}
3083 {GLU 535 PROA}
3083 {ARG 730 PROA}
3084 {PHE 532 PROA}
3084 {GLU 535 PROA}
3084 {ARG 730 PROA}
3085 {GLU 535 PROA}
3085 {ARG 730 PROA}
3086 {GLU 535 PROA}
3086 {ARG 730 PROA}
3087 {GLU 535 PROA}
3087 {ARG 730 PROA}
3087 {PHE 423 PROA}
3088 {ARG 730 PROA}
3089 {GLU 535 PROA}
3089 {ARG 730 PROA}
3090 {GLU 535 PROA}
3090 {ARG 730 PROA}
3091 {PHE 532 PROA}
3091 {GLU 535 PROA}
3091 {ARG 730 PROA}
3092 {GLU 535 PROA}
3092 {ARG 730 PROA}
3093 {GLU 535 PROA}
3093 {ARG 730 PROA}
3094 {GLU 535 PROA}
3094 {ARG 730 PROA}
3094 {PHE 423 PROA}
3095 {GLU 535 PROA}
3095 {ARG 730 PROA}
3096 {GLU 535 PROA}
3096 {ARG 730 PROA}
3097 {GLU 535 PROA}
3097 {ARG 730 PROA}
3098 {PHE 532 PROA}
3098 {GLU 535 PROA}
3098 {ARG 730 PROA}
3099 {GLU 535 PROA}
3099 {ARG 730 PROA}
3100 {GLU 535 PROA}
3100 {ARG 730 PROA}
3101 {GLU 535 PROA}
3101 {ARG 730 PROA}
3102 {GLU 535 PROA}
3102 {ARG 730 PROA}
3103 {GLU 535 PROA}
3103 {ARG 730 PROA}
3104 {GLU 535 PROA}
3104 {ARG 730 PROA}
3105 {GLU 535 PROA}
3105 {ARG 730 PROA}
3106 {PHE 532 PROA}
3106 {ARG 730 PROA}
3107 {ARG 730 PROA}
3108 {GLU 535 PROA}
3108 {ARG 730 PROA}
3109 {GLU 535 PROA}
3109 {ARG 730 PROA}
3110 {GLU 535 PROA}
3110 {ARG 730 PROA}
3111 {GLU 535 PROA}
3111 {ARG 730 PROA}
3112 {GLU 535 PROA}
3112 {ARG 730 PROA}
3113 {GLU 535 PROA}
3113 {ARG 730 PROA}
3114 {PHE 532 PROA}
3114 {GLU 535 PROA}
3114 {ARG 730 PROA}
3115 {GLU 535 PROA}
3115 {ARG 730 PROA}
3116 {GLU 535 PROA}
3116 {ARG 730 PROA}
3117 {GLU 535 PROA}
3117 {ARG 730 PROA}
3118 {GLU 535 PROA}
3118 {ARG 730 PROA}
3119 {GLU 535 PROA}
3119 {ARG 730 PROA}
3120 {ARG 730 PROA}
3120 {PHE 423 PROA}
3121 {GLU 535 PROA}
3121 {ARG 730 PROA}
3122 {GLU 535 PROA}
3122 {ARG 730 PROA}
3123 {GLU 535 PROA}
3123 {ARG 730 PROA}
3124 {PHE 532 PROA}
3124 {GLU 535 PROA}
3124 {ARG 730 PROA}
3125 {PHE 532 PROA}
3125 {GLU 535 PROA}
3125 {ARG 730 PROA}
3126 {PHE 532 PROA}
3126 {GLU 535 PROA}
3126 {ARG 730 PROA}
3127 {PHE 532 PROA}
3127 {GLU 535 PROA}
3127 {ARG 730 PROA}
3128 {GLU 535 PROA}
3128 {ARG 730 PROA}
3129 {GLU 535 PROA}
3129 {ARG 730 PROA}
3130 {GLU 535 PROA}
3130 {ARG 730 PROA}
3131 {GLU 535 PROA}
3131 {ARG 730 PROA}
3131 {PHE 423 PROA}
3132 {GLU 535 PROA}
3132 {ARG 730 PROA}
3132 {PHE 423 PROA}
3133 {GLU 535 PROA}
3133 {ARG 730 PROA}
3133 {PHE 423 PROA}
3134 {PHE 532 PROA}
3134 {GLU 535 PROA}
3134 {ARG 730 PROA}
3135 {GLU 535 PROA}
3135 {ARG 730 PROA}
3136 {GLU 535 PROA}
3136 {ARG 730 PROA}
3137 {GLU 535 PROA}
3137 {ARG 730 PROA}
3138 {PHE 532 PROA}
3138 {GLU 535 PROA}
3138 {ARG 730 PROA}
3139 {GLU 535 PROA}
3139 {ARG 730 PROA}
3140 {PHE 532 PROA}
3140 {GLU 535 PROA}
3140 {ARG 730 PROA}
3140 {PHE 423 PROA}
3141 {GLU 535 PROA}
3141 {ARG 730 PROA}
3142 {GLU 535 PROA}
3142 {ARG 730 PROA}
3143 {GLU 535 PROA}
3143 {ARG 730 PROA}
3144 {PHE 532 PROA}
3144 {GLU 535 PROA}
3144 {ARG 730 PROA}
3145 {GLU 535 PROA}
3145 {ARG 730 PROA}
3145 {PHE 423 PROA}
3146 {GLU 535 PROA}
3146 {ARG 730 PROA}
3147 {PHE 532 PROA}
3147 {GLU 535 PROA}
3147 {ARG 730 PROA}
3148 {PHE 532 PROA}
3148 {GLU 535 PROA}
3148 {ARG 730 PROA}
3149 {GLU 535 PROA}
3149 {ARG 730 PROA}
3149 {PHE 423 PROA}
3150 {GLU 535 PROA}
3150 {ARG 730 PROA}
3150 {PHE 423 PROA}
3151 {GLU 535 PROA}
3151 {ARG 730 PROA}
3152 {PHE 532 PROA}
3152 {GLU 535 PROA}
3152 {ARG 730 PROA}
3153 {GLU 535 PROA}
3153 {ARG 730 PROA}
3154 {GLU 535 PROA}
3154 {ARG 730 PROA}
3155 {GLU 535 PROA}
3155 {ARG 730 PROA}
3156 {GLU 535 PROA}
3156 {ARG 730 PROA}
3157 {PHE 532 PROA}
3157 {GLU 535 PROA}
3157 {ARG 730 PROA}
3158 {GLU 535 PROA}
3158 {ARG 730 PROA}
3159 {GLU 535 PROA}
3159 {ARG 730 PROA}
3160 {PHE 532 PROA}
3160 {GLU 535 PROA}
3160 {ARG 730 PROA}
3161 {GLU 535 PROA}
3161 {ARG 730 PROA}
3162 {ARG 730 PROA}
3163 {ARG 730 PROA}
3164 {ARG 730 PROA}
3164 {PHE 423 PROA}
3165 {PHE 532 PROA}
3165 {GLU 535 PROA}
3165 {ARG 730 PROA}
3166 {PHE 532 PROA}
3166 {GLU 535 PROA}
3166 {ARG 730 PROA}
3167 {GLU 535 PROA}
3167 {ARG 730 PROA}
3168 {GLU 535 PROA}
3168 {ARG 730 PROA}
3168 {PHE 423 PROA}
3169 {GLU 535 PROA}
3169 {ARG 730 PROA}
3170 {PHE 532 PROA}
3170 {GLU 535 PROA}
3170 {ARG 730 PROA}
3171 {GLU 535 PROA}
3171 {ARG 730 PROA}
3171 {PHE 423 PROA}
3172 {PHE 532 PROA}
3172 {GLU 535 PROA}
3172 {ARG 730 PROA}
3173 {GLU 535 PROA}
3173 {ARG 730 PROA}
3174 {GLU 535 PROA}
3174 {ARG 730 PROA}
3174 {PHE 423 PROA}
3175 {GLU 535 PROA}
3175 {ARG 730 PROA}
3175 {PHE 423 PROA}
3176 {GLU 535 PROA}
3176 {ARG 730 PROA}
3177 {GLU 535 PROA}
3177 {ARG 730 PROA}
3178 {GLU 535 PROA}
3178 {ARG 730 PROA}
3179 {GLU 535 PROA}
3179 {ARG 730 PROA}
3180 {GLU 535 PROA}
3180 {ARG 730 PROA}
3181 {GLU 535 PROA}
3181 {ARG 730 PROA}
3182 {PHE 532 PROA}
3182 {GLU 535 PROA}
3182 {ARG 730 PROA}
3183 {GLU 535 PROA}
3183 {ARG 730 PROA}
3184 {PHE 532 PROA}
3184 {GLU 535 PROA}
3184 {ARG 730 PROA}
3185 {PHE 532 PROA}
3185 {GLU 535 PROA}
3185 {ARG 730 PROA}
3186 {GLU 535 PROA}
3186 {ARG 730 PROA}
3187 {PHE 532 PROA}
3187 {ARG 730 PROA}
3188 {PHE 532 PROA}
3188 {GLU 535 PROA}
3188 {ARG 730 PROA}
3189 {GLU 535 PROA}
3189 {ARG 730 PROA}
3190 {GLU 535 PROA}
3190 {ARG 730 PROA}
3191 {GLU 535 PROA}
3191 {ARG 730 PROA}
3192 {GLU 535 PROA}
3192 {ARG 730 PROA}
3193 {PHE 532 PROA}
3193 {GLU 535 PROA}
3193 {ARG 730 PROA}
3194 {GLU 535 PROA}
3194 {ARG 730 PROA}
3195 {GLU 535 PROA}
3195 {ARG 730 PROA}
3195 {PHE 423 PROA}
3196 {GLU 535 PROA}
3196 {ARG 730 PROA}
3197 {GLU 535 PROA}
3197 {ARG 730 PROA}
3198 {GLU 535 PROA}
3198 {ARG 730 PROA}
3199 {ARG 730 PROA}
3199 {PHE 423 PROA}
3200 {GLU 535 PROA}
3200 {ARG 730 PROA}
3201 {GLU 535 PROA}
3201 {ARG 730 PROA}
3202 {PHE 532 PROA}
3202 {ARG 730 PROA}
3203 {PHE 532 PROA}
3203 {ARG 730 PROA}
3203 {PHE 423 PROA}
3204 {GLU 535 PROA}
3204 {ARG 730 PROA}
3205 {PHE 532 PROA}
3205 {GLU 535 PROA}
3205 {ARG 730 PROA}
3206 {GLU 535 PROA}
3206 {ARG 730 PROA}
3207 {GLU 535 PROA}
3207 {ARG 730 PROA}
3208 {PHE 532 PROA}
3208 {GLU 535 PROA}
3208 {ARG 730 PROA}
3209 {GLU 535 PROA}
3209 {ARG 730 PROA}
3210 {GLU 535 PROA}
3210 {ARG 730 PROA}
3211 {GLU 535 PROA}
3211 {ARG 730 PROA}
3212 {GLU 535 PROA}
3212 {ARG 730 PROA}
3213 {ARG 730 PROA}
3214 {GLU 535 PROA}
3214 {ARG 730 PROA}
3215 {PHE 532 PROA}
3215 {ARG 730 PROA}
3216 {PHE 532 PROA}
3216 {ARG 730 PROA}
3217 {ARG 730 PROA}
3218 {ARG 730 PROA}
3219 {ARG 730 PROA}
3220 {PHE 532 PROA}
3220 {ARG 730 PROA}
3221 {ARG 730 PROA}
3222 {PHE 532 PROA}
3222 {ARG 730 PROA}
3223 {ARG 730 PROA}
3224 {PHE 532 PROA}
3224 {ARG 730 PROA}
3225 {ARG 730 PROA}
3226 {ARG 730 PROA}
3227 {ILE 528 PROA}
3227 {ARG 730 PROA}
3228 {PHE 532 PROA}
3228 {ARG 730 PROA}
3229 {ILE 528 PROA}
3229 {ARG 730 PROA}
3230 {PHE 532 PROA}
3230 {ARG 730 PROA}
3231 {GLU 535 PROA}
3231 {ARG 730 PROA}
3232 {GLU 535 PROA}
3232 {ARG 730 PROA}
3233 {GLU 535 PROA}
3233 {ARG 730 PROA}
3234 {GLU 535 PROA}
3234 {ARG 730 PROA}
3235 {GLU 535 PROA}
3235 {ARG 730 PROA}
3236 {PHE 532 PROA}
3236 {GLU 535 PROA}
3236 {ARG 730 PROA}
3237 {GLU 535 PROA}
3237 {ARG 730 PROA}
3238 {GLU 535 PROA}
3238 {ARG 730 PROA}
3239 {GLU 535 PROA}
3239 {ARG 730 PROA}
3240 {GLU 535 PROA}
3240 {ARG 730 PROA}
3241 {GLU 535 PROA}
3241 {ARG 730 PROA}
3242 {GLU 535 PROA}
3242 {ARG 730 PROA}
3243 {GLU 535 PROA}
3243 {ARG 730 PROA}
3244 {PHE 532 PROA}
3244 {GLU 535 PROA}
3244 {ARG 730 PROA}
3245 {GLU 535 PROA}
3245 {ARG 730 PROA}
3246 {GLU 535 PROA}
3246 {ARG 730 PROA}
3246 {PHE 423 PROA}
3247 {GLU 535 PROA}
3247 {ARG 730 PROA}
3248 {GLU 535 PROA}
3248 {ARG 730 PROA}
3249 {GLU 535 PROA}
3249 {ARG 730 PROA}
3250 {PHE 532 PROA}
3250 {GLU 535 PROA}
3250 {ARG 730 PROA}
3251 {GLU 535 PROA}
3251 {ARG 730 PROA}
3252 {PHE 532 PROA}
3252 {GLU 535 PROA}
3252 {ARG 730 PROA}
3253 {GLU 535 PROA}
3253 {ARG 730 PROA}
3254 {GLU 535 PROA}
3254 {ARG 730 PROA}
3255 {GLU 535 PROA}
3255 {ARG 730 PROA}
3256 {GLU 535 PROA}
3256 {ARG 730 PROA}
3257 {GLU 535 PROA}
3257 {ARG 730 PROA}
3258 {GLU 535 PROA}
3258 {ARG 730 PROA}
3258 {PHE 423 PROA}
3259 {GLU 535 PROA}
3259 {ARG 730 PROA}
3260 {GLU 535 PROA}
3260 {ARG 730 PROA}
3261 {GLU 535 PROA}
3261 {ARG 730 PROA}
3261 {PHE 423 PROA}
3262 {GLU 535 PROA}
3262 {ARG 730 PROA}
3263 {GLU 535 PROA}
3263 {ARG 730 PROA}
3264 {GLU 535 PROA}
3264 {ARG 730 PROA}
3265 {GLU 535 PROA}
3265 {ARG 730 PROA}
3266 {GLU 535 PROA}
3266 {ARG 730 PROA}
3267 {GLU 535 PROA}
3267 {ARG 730 PROA}
3268 {GLU 535 PROA}
3268 {ARG 730 PROA}
3269 {GLU 535 PROA}
3269 {ARG 730 PROA}
3270 {GLU 535 PROA}
3270 {ARG 730 PROA}
3271 {GLU 535 PROA}
3271 {ARG 730 PROA}
3272 {GLU 535 PROA}
3272 {ARG 730 PROA}
3273 {PHE 532 PROA}
3273 {GLU 535 PROA}
3273 {ARG 730 PROA}
3274 {GLU 535 PROA}
3274 {ARG 730 PROA}
3275 {GLU 535 PROA}
3275 {ARG 730 PROA}
3276 {GLU 535 PROA}
3276 {ARG 730 PROA}
3277 {PHE 532 PROA}
3277 {GLU 535 PROA}
3277 {ARG 730 PROA}
3278 {ARG 730 PROA}
3279 {GLU 535 PROA}
3279 {ARG 730 PROA}
3280 {GLU 535 PROA}
3280 {ARG 730 PROA}
3281 {PHE 532 PROA}
3281 {GLU 535 PROA}
3281 {ARG 730 PROA}
3282 {GLU 535 PROA}
3282 {ARG 730 PROA}
3283 {GLU 535 PROA}
3283 {ARG 730 PROA}
3284 {PHE 532 PROA}
3284 {GLU 535 PROA}
3284 {ARG 730 PROA}
3285 {PHE 532 PROA}
3285 {GLU 535 PROA}
3285 {ARG 730 PROA}
3286 {PHE 532 PROA}
3286 {GLU 535 PROA}
3286 {ARG 730 PROA}
3287 {PHE 532 PROA}
3287 {GLU 535 PROA}
3287 {ARG 730 PROA}
3288 {PHE 532 PROA}
3288 {ARG 730 PROA}
3289 {ILE 528 PROA}
3289 {PHE 532 PROA}
3289 {VAL 729 PROA}
3289 {ARG 730 PROA}
3290 {ILE 528 PROA}
3290 {PHE 532 PROA}
3290 {ARG 730 PROA}
3291 {PHE 532 PROA}
3291 {ARG 730 PROA}
3292 {PHE 532 PROA}
3292 {ARG 730 PROA}
3293 {ARG 730 PROA}
3294 {PHE 532 PROA}
3294 {ARG 730 PROA}
3295 {ARG 730 PROA}
3296 {ARG 730 PROA}
3297 {ILE 528 PROA}
3297 {PHE 532 PROA}
3297 {VAL 729 PROA}
3297 {ARG 730 PROA}
3298 {ILE 528 PROA}
3298 {ARG 730 PROA}
3299 {THR 727 PROA}
3299 {ARG 730 PROA}
3300 {ILE 528 PROA}
3300 {VAL 729 PROA}
3300 {ARG 730 PROA}
3301 {ARG 730 PROA}
3302 {ILE 528 PROA}
3302 {PHE 532 PROA}
3302 {ARG 730 PROA}
3303 {VAL 729 PROA}
3303 {ARG 730 PROA}
3304 {PHE 532 PROA}
3304 {GLU 535 PROA}
3304 {ARG 730 PROA}
3305 {PHE 532 PROA}
3305 {ARG 730 PROA}
3306 {ILE 528 PROA}
3306 {VAL 729 PROA}
3306 {ARG 730 PROA}
3307 {ILE 528 PROA}
3307 {PHE 532 PROA}
3307 {ARG 730 PROA}
3308 {PHE 532 PROA}
3308 {ARG 730 PROA}
3309 {ILE 528 PROA}
3309 {ILE 531 PROA}
3309 {PHE 532 PROA}
3309 {ARG 730 PROA}
3310 {VAL 729 PROA}
3310 {ARG 730 PROA}
3311 {GLU 535 PROA}
3311 {VAL 729 PROA}
3311 {ARG 730 PROA}
3312 {GLU 535 PROA}
3312 {ARG 730 PROA}
3313 {GLU 535 PROA}
3313 {ARG 730 PROA}
3314 {GLU 535 PROA}
3314 {ARG 730 PROA}
3315 {GLU 535 PROA}
3315 {ARG 730 PROA}
3316 {GLU 535 PROA}
3316 {ARG 730 PROA}
3317 {GLU 535 PROA}
3317 {ARG 730 PROA}
3318 {GLU 535 PROA}
3318 {ARG 730 PROA}
3319 {GLU 535 PROA}
3319 {ARG 730 PROA}
3320 {GLU 535 PROA}
3320 {ARG 730 PROA}
3321 {PHE 532 PROA}
3321 {GLU 535 PROA}
3321 {ARG 730 PROA}
3322 {PHE 532 PROA}
3322 {ARG 730 PROA}
3323 {GLU 535 PROA}
3323 {ARG 730 PROA}
3324 {GLU 535 PROA}
3324 {ARG 730 PROA}
3325 {GLU 535 PROA}
3325 {ARG 730 PROA}
3326 {ARG 730 PROA}
3326 {PHE 423 PROA}
3327 {PHE 532 PROA}
3327 {GLU 535 PROA}
3327 {ARG 730 PROA}
3328 {GLU 535 PROA}
3328 {ARG 730 PROA}
3329 {ARG 730 PROA}
3329 {PHE 423 PROA}
3330 {GLU 535 PROA}
3330 {ARG 730 PROA}
3331 {ARG 730 PROA}
3332 {GLU 535 PROA}
3332 {ARG 730 PROA}
3333 {GLU 535 PROA}
3333 {ARG 730 PROA}
3334 {GLU 535 PROA}
3334 {ARG 730 PROA}
3335 {GLU 535 PROA}
3335 {ARG 730 PROA}
3336 {GLU 535 PROA}
3336 {ARG 730 PROA}
3337 {GLU 535 PROA}
3337 {ARG 730 PROA}
3338 {GLU 535 PROA}
3338 {ARG 730 PROA}
3339 {GLU 535 PROA}
3339 {ARG 730 PROA}
3340 {GLU 535 PROA}
3340 {ARG 730 PROA}
3341 {PHE 532 PROA}
3341 {GLU 535 PROA}
3341 {ARG 730 PROA}
3342 {GLU 535 PROA}
3342 {ARG 730 PROA}
3343 {PHE 532 PROA}
3343 {GLU 535 PROA}
3343 {ARG 730 PROA}
3344 {GLU 535 PROA}
3344 {ARG 730 PROA}
3345 {PHE 532 PROA}
3345 {GLU 535 PROA}
3345 {ARG 730 PROA}
3346 {GLU 535 PROA}
3346 {ARG 730 PROA}
3347 {GLU 535 PROA}
3347 {ARG 730 PROA}
3348 {PHE 532 PROA}
3348 {GLU 535 PROA}
3348 {ARG 730 PROA}
3348 {PHE 423 PROA}
3349 {PHE 532 PROA}
3349 {GLU 535 PROA}
3349 {ARG 730 PROA}
3350 {PHE 532 PROA}
3350 {ARG 730 PROA}
3351 {GLU 535 PROA}
3351 {ARG 730 PROA}
3352 {PHE 532 PROA}
3352 {GLU 535 PROA}
3352 {ARG 730 PROA}
3353 {GLU 535 PROA}
3353 {ARG 730 PROA}
3354 {GLU 535 PROA}
3354 {ARG 730 PROA}
3355 {ARG 730 PROA}
3356 {ARG 730 PROA}
3357 {GLU 535 PROA}
3357 {ARG 730 PROA}
3358 {PHE 532 PROA}
3358 {ARG 730 PROA}
3358 {PHE 423 PROA}
3359 {ARG 730 PROA}
3360 {GLU 535 PROA}
3360 {ARG 730 PROA}
3361 {GLU 535 PROA}
3361 {ARG 730 PROA}
3362 {PHE 532 PROA}
3362 {GLU 535 PROA}
3362 {ARG 730 PROA}
3363 {PHE 532 PROA}
3363 {GLU 535 PROA}
3363 {ARG 730 PROA}
3364 {PHE 532 PROA}
3364 {GLU 535 PROA}
3364 {ARG 730 PROA}
3365 {GLU 535 PROA}
3365 {ARG 730 PROA}
3366 {GLU 535 PROA}
3366 {ARG 730 PROA}
3367 {GLU 535 PROA}
3367 {ARG 730 PROA}
3368 {GLU 535 PROA}
3368 {ARG 730 PROA}
3369 {PHE 532 PROA}
3369 {GLU 535 PROA}
3369 {ARG 730 PROA}
3370 {PHE 532 PROA}
3370 {GLU 535 PROA}
3370 {ARG 730 PROA}
3371 {GLU 535 PROA}
3371 {ARG 730 PROA}
3372 {GLU 535 PROA}
3372 {ARG 730 PROA}
3373 {GLU 535 PROA}
3373 {ARG 730 PROA}
3374 {PHE 532 PROA}
3374 {GLU 535 PROA}
3374 {ARG 730 PROA}
3375 {GLU 535 PROA}
3375 {ARG 730 PROA}
3376 {ARG 730 PROA}
3376 {PHE 423 PROA}
3377 {ARG 730 PROA}
3377 {PHE 423 PROA}
3378 {ARG 730 PROA}
3379 {ARG 730 PROA}
3380 {ARG 730 PROA}
3381 {ARG 730 PROA}
3382 {GLU 535 PROA}
3382 {ARG 730 PROA}
3383 {GLU 535 PROA}
3383 {ARG 730 PROA}
3384 {GLU 535 PROA}
3384 {ARG 730 PROA}
3385 {GLU 535 PROA}
3385 {ARG 730 PROA}
3386 {PHE 532 PROA}
3386 {ARG 730 PROA}
3387 {PHE 532 PROA}
3387 {GLU 535 PROA}
3387 {ARG 730 PROA}
3388 {GLU 535 PROA}
3388 {ARG 730 PROA}
3389 {GLU 535 PROA}
3389 {ARG 730 PROA}
3390 {PHE 532 PROA}
3390 {GLU 535 PROA}
3390 {ARG 730 PROA}
3391 {GLU 535 PROA}
3391 {ARG 730 PROA}
3392 {GLU 535 PROA}
3392 {ARG 730 PROA}
3393 {GLU 535 PROA}
3393 {ARG 730 PROA}
3394 {GLU 535 PROA}
3394 {ARG 730 PROA}
3395 {GLU 535 PROA}
3395 {ARG 730 PROA}
3396 {PHE 532 PROA}
3396 {GLU 535 PROA}
3396 {ARG 730 PROA}
3397 {GLU 535 PROA}
3397 {ARG 730 PROA}
3398 {GLU 535 PROA}
3398 {ARG 730 PROA}
3399 {GLU 535 PROA}
3399 {ARG 730 PROA}
3400 {PHE 532 PROA}
3400 {GLU 535 PROA}
3400 {ARG 730 PROA}
3401 {GLU 535 PROA}
3401 {ARG 730 PROA}
3402 {PHE 532 PROA}
3402 {GLU 535 PROA}
3402 {ARG 730 PROA}
3403 {GLU 535 PROA}
3403 {ARG 730 PROA}
3404 {GLU 535 PROA}
3404 {ARG 730 PROA}
3405 {GLU 535 PROA}
3405 {ARG 730 PROA}
3406 {GLU 535 PROA}
3406 {ARG 730 PROA}
3407 {GLU 535 PROA}
3407 {ARG 730 PROA}
3408 {GLU 535 PROA}
3408 {ARG 730 PROA}
3409 {GLU 535 PROA}
3409 {ARG 730 PROA}
3410 {GLU 535 PROA}
3410 {ARG 730 PROA}
3411 {PHE 532 PROA}
3411 {ARG 730 PROA}
3411 {PHE 423 PROA}
3412 {PHE 532 PROA}
3412 {GLU 535 PROA}
3412 {ARG 730 PROA}
3413 {GLU 535 PROA}
3413 {ARG 730 PROA}
3414 {GLU 535 PROA}
3414 {ARG 730 PROA}
3415 {GLU 535 PROA}
3415 {ARG 730 PROA}
3416 {GLU 535 PROA}
3416 {ARG 730 PROA}
3417 {GLU 535 PROA}
3417 {ARG 730 PROA}
3418 {GLU 535 PROA}
3418 {ARG 730 PROA}
3419 {PHE 532 PROA}
3419 {GLU 535 PROA}
3419 {ARG 730 PROA}
3420 {GLU 535 PROA}
3420 {ARG 730 PROA}
3421 {GLU 535 PROA}
3421 {ARG 730 PROA}
3422 {GLU 535 PROA}
3422 {ARG 730 PROA}
3423 {GLU 535 PROA}
3423 {ARG 730 PROA}
3424 {GLU 535 PROA}
3424 {ARG 730 PROA}
3425 {GLU 535 PROA}
3425 {ARG 730 PROA}
3426 {GLU 535 PROA}
3426 {ARG 730 PROA}
3427 {GLU 535 PROA}
3427 {ARG 730 PROA}
3428 {GLU 535 PROA}
3428 {ARG 730 PROA}
3429 {GLU 535 PROA}
3429 {ARG 730 PROA}
3430 {GLU 535 PROA}
3430 {ARG 730 PROA}
3431 {GLU 535 PROA}
3431 {ARG 730 PROA}
3432 {PHE 532 PROA}
3432 {GLU 535 PROA}
3432 {ARG 730 PROA}
3433 {GLU 535 PROA}
3433 {ARG 730 PROA}
3434 {GLU 535 PROA}
3434 {ARG 730 PROA}
3434 {PHE 423 PROA}
3435 {GLU 535 PROA}
3435 {ARG 730 PROA}
3436 {PHE 532 PROA}
3436 {GLU 535 PROA}
3436 {ARG 730 PROA}
3437 {GLU 535 PROA}
3437 {ARG 730 PROA}
3437 {PHE 423 PROA}
3438 {GLU 535 PROA}
3438 {ARG 730 PROA}
3439 {GLU 535 PROA}
3439 {ARG 730 PROA}
3440 {SER 465 PROA}
3440 {GLU 535 PROA}
3440 {ARG 730 PROA}
3441 {GLU 535 PROA}
3441 {ARG 730 PROA}
3442 {PHE 532 PROA}
3442 {GLU 535 PROA}
3442 {ARG 730 PROA}
3443 {GLU 535 PROA}
3443 {ARG 730 PROA}
3444 {GLU 535 PROA}
3444 {ARG 730 PROA}
3445 {GLU 535 PROA}
3445 {ARG 730 PROA}
3446 {GLU 535 PROA}
3446 {ARG 730 PROA}
3447 {GLU 535 PROA}
3447 {ARG 730 PROA}
3448 {GLU 535 PROA}
3448 {ARG 730 PROA}
3449 {GLU 535 PROA}
3449 {ARG 730 PROA}
3450 {GLU 535 PROA}
3450 {ARG 730 PROA}
3451 {PHE 532 PROA}
3451 {ARG 730 PROA}
3452 {GLU 535 PROA}
3452 {ARG 730 PROA}
3453 {GLU 535 PROA}
3453 {ARG 730 PROA}
3453 {PHE 423 PROA}
3454 {PHE 532 PROA}
3454 {GLU 535 PROA}
3454 {ARG 730 PROA}
3455 {PHE 532 PROA}
3455 {GLU 535 PROA}
3455 {ARG 730 PROA}
3456 {PHE 532 PROA}
3456 {GLU 535 PROA}
3456 {ARG 730 PROA}
3457 {GLU 535 PROA}
3457 {ARG 730 PROA}
3458 {PHE 532 PROA}
3458 {GLU 535 PROA}
3458 {ARG 730 PROA}
3459 {PHE 532 PROA}
3459 {GLU 535 PROA}
3459 {ARG 730 PROA}
3460 {PHE 532 PROA}
3460 {GLU 535 PROA}
3460 {ARG 730 PROA}
3461 {GLU 535 PROA}
3461 {ARG 730 PROA}
3462 {GLU 535 PROA}
3462 {ARG 730 PROA}
3463 {GLU 535 PROA}
3463 {ARG 730 PROA}
3464 {PHE 532 PROA}
3464 {GLU 535 PROA}
3464 {ARG 730 PROA}
3465 {GLU 535 PROA}
3465 {ARG 730 PROA}
3466 {GLU 535 PROA}
3466 {ARG 730 PROA}
3467 {GLU 535 PROA}
3467 {ARG 730 PROA}
3468 {GLU 535 PROA}
3468 {ARG 730 PROA}
3469 {GLU 535 PROA}
3469 {ARG 730 PROA}
3470 {GLU 535 PROA}
3470 {ARG 730 PROA}
3471 {GLU 535 PROA}
3471 {ARG 730 PROA}
3472 {GLU 535 PROA}
3472 {ARG 730 PROA}
3473 {PHE 532 PROA}
3473 {GLU 535 PROA}
3473 {ARG 730 PROA}
3474 {PHE 532 PROA}
3474 {GLU 535 PROA}
3474 {ARG 730 PROA}
3475 {GLU 535 PROA}
3475 {ARG 730 PROA}
3476 {GLU 535 PROA}
3476 {ARG 730 PROA}
3477 {GLU 535 PROA}
3477 {ARG 730 PROA}
3478 {GLU 535 PROA}
3478 {ARG 730 PROA}
3479 {PHE 532 PROA}
3479 {GLU 535 PROA}
3479 {ARG 730 PROA}
3480 {GLU 535 PROA}
3480 {ARG 730 PROA}
3481 {GLU 535 PROA}
3481 {ARG 730 PROA}
3482 {PHE 532 PROA}
3482 {GLU 535 PROA}
3482 {ARG 730 PROA}
3483 {GLU 535 PROA}
3483 {ARG 730 PROA}
3484 {GLU 535 PROA}
3484 {ARG 730 PROA}
3485 {PHE 532 PROA}
3485 {GLU 535 PROA}
3485 {ARG 730 PROA}
3486 {GLU 535 PROA}
3486 {ARG 730 PROA}
3487 {PHE 532 PROA}
3487 {GLU 535 PROA}
3487 {ARG 730 PROA}
3488 {GLU 535 PROA}
3488 {ARG 730 PROA}
3489 {ARG 730 PROA}
3490 {GLU 535 PROA}
3490 {ARG 730 PROA}
3491 {PHE 532 PROA}
3491 {GLU 535 PROA}
3491 {ARG 730 PROA}
3492 {ARG 730 PROA}
3492 {PHE 423 PROA}
3493 {ARG 730 PROA}
3493 {PHE 423 PROA}
3494 {GLU 535 PROA}
3494 {ARG 730 PROA}
3495 {GLU 535 PROA}
3495 {ARG 730 PROA}
3496 {GLU 535 PROA}
3496 {ARG 730 PROA}
3496 {PHE 423 PROA}
3497 {GLU 535 PROA}
3497 {ARG 730 PROA}
3498 {PHE 532 PROA}
3498 {GLU 535 PROA}
3498 {ARG 730 PROA}
3499 {PHE 532 PROA}
3499 {GLU 535 PROA}
3499 {ARG 730 PROA}
3500 {GLU 535 PROA}
3500 {ARG 730 PROA}
3500 {PHE 423 PROA}
3501 {PHE 532 PROA}
3501 {GLU 535 PROA}
3501 {ARG 730 PROA}
3502 {PHE 532 PROA}
3502 {ARG 730 PROA}
3503 {GLU 535 PROA}
3503 {ARG 730 PROA}
3504 {GLU 535 PROA}
3504 {ARG 730 PROA}
3505 {GLU 535 PROA}
3505 {ARG 730 PROA}
3506 {ARG 730 PROA}
3506 {PHE 423 PROA}
3507 {ARG 730 PROA}
3508 {GLU 535 PROA}
3508 {ARG 730 PROA}
3509 {GLU 535 PROA}
3509 {ARG 730 PROA}
3510 {ARG 730 PROA}
3511 {GLU 535 PROA}
3511 {ARG 730 PROA}
3512 {GLU 535 PROA}
3512 {ARG 730 PROA}
3513 {PHE 532 PROA}
3513 {GLU 535 PROA}
3513 {ARG 730 PROA}
3514 {GLU 535 PROA}
3514 {ARG 730 PROA}
3514 {PHE 423 PROA}
3515 {PHE 532 PROA}
3515 {GLU 535 PROA}
3515 {ARG 730 PROA}
3516 {PHE 532 PROA}
3516 {GLU 535 PROA}
3516 {ARG 730 PROA}
3517 {GLU 535 PROA}
3517 {ARG 730 PROA}
3518 {PHE 532 PROA}
3518 {ARG 730 PROA}
3519 {PHE 532 PROA}
3519 {ARG 730 PROA}
3520 {PHE 532 PROA}
3520 {GLU 535 PROA}
3520 {ARG 730 PROA}
3521 {GLU 535 PROA}
3521 {ARG 730 PROA}
3522 {GLU 535 PROA}
3522 {ARG 730 PROA}
3523 {GLU 535 PROA}
3523 {ARG 730 PROA}
3524 {PHE 532 PROA}
3524 {GLU 535 PROA}
3524 {ARG 730 PROA}
3525 {GLU 535 PROA}
3525 {ARG 730 PROA}
3526 {GLU 535 PROA}
3526 {ARG 730 PROA}
3527 {PHE 532 PROA}
3527 {GLU 535 PROA}
3527 {ARG 730 PROA}
3528 {GLU 535 PROA}
3528 {ARG 730 PROA}
3529 {GLU 535 PROA}
3529 {ARG 730 PROA}
3530 {GLU 535 PROA}
3530 {ARG 730 PROA}
3531 {GLU 535 PROA}
3531 {ARG 730 PROA}
3532 {PHE 532 PROA}
3532 {GLU 535 PROA}
3532 {ARG 730 PROA}
3533 {GLU 535 PROA}
3533 {ARG 730 PROA}
3534 {GLU 535 PROA}
3534 {ARG 730 PROA}
3535 {GLU 535 PROA}
3535 {ARG 730 PROA}
3536 {PHE 532 PROA}
3536 {GLU 535 PROA}
3536 {ARG 730 PROA}
3537 {GLU 535 PROA}
3537 {ARG 730 PROA}
3538 {GLU 535 PROA}
3538 {ARG 730 PROA}
3539 {PHE 532 PROA}
3539 {GLU 535 PROA}
3539 {ARG 730 PROA}
3540 {GLU 535 PROA}
3540 {ARG 730 PROA}
3541 {GLU 535 PROA}
3541 {ARG 730 PROA}
3541 {PHE 423 PROA}
3542 {GLU 535 PROA}
3542 {ARG 730 PROA}
3543 {GLU 535 PROA}
3543 {ARG 730 PROA}
3544 {GLU 535 PROA}
3544 {ARG 730 PROA}
3545 {GLU 535 PROA}
3545 {ARG 730 PROA}
3546 {PHE 532 PROA}
3546 {GLU 535 PROA}
3546 {ARG 730 PROA}
3547 {SER 465 PROA}
3547 {GLU 535 PROA}
3547 {ARG 730 PROA}
3548 {GLU 535 PROA}
3548 {ARG 730 PROA}
3549 {GLU 535 PROA}
3549 {ARG 730 PROA}
3550 {GLU 535 PROA}
3550 {ARG 730 PROA}
3551 {GLU 535 PROA}
3551 {ARG 730 PROA}
3552 {GLU 535 PROA}
3552 {ARG 730 PROA}
3553 {GLU 535 PROA}
3553 {ARG 730 PROA}
3554 {GLU 535 PROA}
3554 {ARG 730 PROA}
3555 {GLU 535 PROA}
3555 {ARG 730 PROA}
3556 {GLU 535 PROA}
3556 {ARG 730 PROA}
3557 {PHE 532 PROA}
3557 {GLU 535 PROA}
3557 {ARG 730 PROA}
3558 {GLU 535 PROA}
3558 {ARG 730 PROA}
3559 {GLU 535 PROA}
3559 {ARG 730 PROA}
3560 {GLU 535 PROA}
3560 {ARG 730 PROA}
3561 {GLU 535 PROA}
3561 {ARG 730 PROA}
3562 {GLU 535 PROA}
3562 {ARG 730 PROA}
3563 {GLU 535 PROA}
3563 {ARG 730 PROA}
3564 {GLU 535 PROA}
3564 {ARG 730 PROA}
3565 {PHE 532 PROA}
3565 {GLU 535 PROA}
3565 {ARG 730 PROA}
3566 {PHE 532 PROA}
3566 {GLU 535 PROA}
3566 {ARG 730 PROA}
3567 {GLU 535 PROA}
3567 {ARG 730 PROA}
3568 {GLU 535 PROA}
3568 {ARG 730 PROA}
3569 {SER 465 PROA}
3569 {GLU 535 PROA}
3569 {ARG 730 PROA}
3570 {GLU 535 PROA}
3570 {ARG 730 PROA}
3571 {ARG 730 PROA}
3572 {GLU 535 PROA}
3572 {ARG 730 PROA}
3572 {PHE 423 PROA}
3573 {GLU 535 PROA}
3573 {ARG 730 PROA}
3574 {PHE 532 PROA}
3574 {GLU 535 PROA}
3574 {ARG 730 PROA}
3575 {PHE 532 PROA}
3575 {GLU 535 PROA}
3575 {ARG 730 PROA}
3576 {PHE 532 PROA}
3576 {GLU 535 PROA}
3576 {ARG 730 PROA}
3577 {PHE 532 PROA}
3577 {GLU 535 PROA}
3577 {ARG 730 PROA}
3578 {GLU 535 PROA}
3578 {ARG 730 PROA}
3579 {GLU 535 PROA}
3579 {ARG 730 PROA}
3580 {PHE 532 PROA}
3580 {GLU 535 PROA}
3580 {ARG 730 PROA}
3581 {GLU 535 PROA}
3581 {ARG 730 PROA}
3582 {GLU 535 PROA}
3582 {ARG 730 PROA}
3583 {GLU 535 PROA}
3583 {ARG 730 PROA}
3583 {PHE 423 PROA}
3584 {ARG 730 PROA}
3585 {GLU 535 PROA}
3585 {ARG 730 PROA}
3586 {GLU 535 PROA}
3586 {ARG 730 PROA}
3587 {GLU 535 PROA}
3587 {ARG 730 PROA}
3588 {GLU 535 PROA}
3588 {ARG 730 PROA}
3589 {GLU 535 PROA}
3589 {ARG 730 PROA}
3590 {GLU 535 PROA}
3590 {ARG 730 PROA}
3591 {GLU 535 PROA}
3591 {ARG 730 PROA}
3592 {GLU 535 PROA}
3592 {ARG 730 PROA}
3593 {GLU 535 PROA}
3593 {ARG 730 PROA}
3594 {GLU 535 PROA}
3594 {ARG 730 PROA}
3595 {GLU 535 PROA}
3595 {ARG 730 PROA}
3596 {GLU 535 PROA}
3596 {ARG 730 PROA}
3597 {GLU 535 PROA}
3597 {ARG 730 PROA}
3598 {GLU 535 PROA}
3598 {ARG 730 PROA}
3599 {GLU 535 PROA}
3599 {ARG 730 PROA}
3600 {PHE 532 PROA}
3600 {GLU 535 PROA}
3600 {ARG 730 PROA}
3601 {GLU 535 PROA}
3601 {ARG 730 PROA}
3602 {PHE 532 PROA}
3602 {GLU 535 PROA}
3602 {ARG 730 PROA}
3602 {PHE 423 PROA}
3603 {GLU 535 PROA}
3603 {ARG 730 PROA}
3604 {GLU 535 PROA}
3604 {ARG 730 PROA}
3605 {GLU 535 PROA}
3605 {ARG 730 PROA}
3606 {PHE 532 PROA}
3606 {GLU 535 PROA}
3606 {ARG 730 PROA}
3607 {PHE 532 PROA}
3607 {GLU 535 PROA}
3607 {ARG 730 PROA}
3608 {GLU 535 PROA}
3608 {ARG 730 PROA}
3609 {GLU 535 PROA}
3609 {ARG 730 PROA}
3610 {GLU 535 PROA}
3610 {ARG 730 PROA}
3611 {GLU 535 PROA}
3611 {ARG 730 PROA}
3612 {PHE 532 PROA}
3612 {GLU 535 PROA}
3612 {ARG 730 PROA}
3613 {GLU 535 PROA}
3613 {ARG 730 PROA}
3614 {GLU 535 PROA}
3614 {ARG 730 PROA}
3615 {GLU 535 PROA}
3615 {ARG 730 PROA}
3616 {GLU 535 PROA}
3616 {ARG 730 PROA}
3617 {GLU 535 PROA}
3617 {ARG 730 PROA}
3618 {GLU 535 PROA}
3618 {ARG 730 PROA}
3619 {PHE 532 PROA}
3619 {GLU 535 PROA}
3619 {ARG 730 PROA}
3620 {GLU 535 PROA}
3620 {ARG 730 PROA}
3621 {GLU 535 PROA}
3621 {ARG 730 PROA}
3622 {PHE 532 PROA}
3622 {GLU 535 PROA}
3622 {ARG 730 PROA}
3623 {GLU 535 PROA}
3623 {ARG 730 PROA}
3624 {GLU 535 PROA}
3624 {ARG 730 PROA}
3625 {GLU 535 PROA}
3625 {ARG 730 PROA}
3626 {GLU 535 PROA}
3626 {ARG 730 PROA}
3627 {PHE 532 PROA}
3627 {GLU 535 PROA}
3627 {ARG 730 PROA}
3627 {PHE 423 PROA}
3628 {GLU 535 PROA}
3628 {ARG 730 PROA}
3629 {GLU 535 PROA}
3629 {ARG 730 PROA}
3630 {PHE 532 PROA}
3630 {GLU 535 PROA}
3630 {ARG 730 PROA}
3631 {PHE 532 PROA}
3631 {GLU 535 PROA}
3631 {ARG 730 PROA}
3632 {GLU 535 PROA}
3632 {ARG 730 PROA}
3633 {GLU 535 PROA}
3633 {ARG 730 PROA}
3634 {GLU 535 PROA}
3634 {ARG 730 PROA}
3635 {GLU 535 PROA}
3635 {ARG 730 PROA}
3636 {GLU 535 PROA}
3636 {ARG 730 PROA}
3637 {GLU 535 PROA}
3637 {ARG 730 PROA}
3638 {GLU 535 PROA}
3638 {ARG 730 PROA}
3639 {GLU 535 PROA}
3639 {ARG 730 PROA}
3640 {GLU 535 PROA}
3640 {ARG 730 PROA}
3641 {PHE 532 PROA}
3641 {GLU 535 PROA}
3641 {ARG 730 PROA}
3642 {GLU 535 PROA}
3642 {ARG 730 PROA}
3643 {PHE 532 PROA}
3643 {ARG 730 PROA}
3644 {GLU 535 PROA}
3644 {ARG 730 PROA}
3645 {GLU 535 PROA}
3645 {ARG 730 PROA}
3646 {GLU 535 PROA}
3646 {ARG 730 PROA}
3647 {GLU 535 PROA}
3647 {ARG 730 PROA}
3648 {ARG 730 PROA}
3649 {PHE 532 PROA}
3649 {GLU 535 PROA}
3649 {ARG 730 PROA}
3650 {PHE 532 PROA}
3650 {GLU 535 PROA}
3650 {ARG 730 PROA}
3651 {ARG 730 PROA}
3652 {GLU 535 PROA}
3652 {ARG 730 PROA}
3653 {GLU 535 PROA}
3653 {ARG 730 PROA}
3654 {GLU 535 PROA}
3654 {ARG 730 PROA}
3655 {GLU 535 PROA}
3655 {ARG 730 PROA}
3655 {PHE 423 PROA}
3656 {GLU 535 PROA}
3656 {ARG 730 PROA}
3657 {ARG 730 PROA}
3658 {SER 465 PROA}
3658 {ARG 730 PROA}
3658 {PHE 423 PROA}
3659 {GLU 535 PROA}
3659 {ARG 730 PROA}
3660 {GLU 535 PROA}
3660 {ARG 730 PROA}
3661 {SER 465 PROA}
3661 {GLU 535 PROA}
3661 {ARG 730 PROA}
3662 {GLU 535 PROA}
3662 {ARG 730 PROA}
3663 {GLU 535 PROA}
3663 {ARG 730 PROA}
3664 {GLU 535 PROA}
3664 {ARG 730 PROA}
3665 {GLU 535 PROA}
3665 {ARG 730 PROA}
3666 {PHE 532 PROA}
3666 {GLU 535 PROA}
3666 {ARG 730 PROA}
3667 {GLU 535 PROA}
3667 {ARG 730 PROA}
3668 {GLU 535 PROA}
3668 {ARG 730 PROA}
3669 {GLU 535 PROA}
3669 {ARG 730 PROA}
3670 {GLU 535 PROA}
3670 {ARG 730 PROA}
3671 {GLU 535 PROA}
3671 {ARG 730 PROA}
3672 {GLU 535 PROA}
3672 {ARG 730 PROA}
3673 {GLU 535 PROA}
3673 {ARG 730 PROA}
3674 {GLU 535 PROA}
3674 {ARG 730 PROA}
3675 {GLU 535 PROA}
3675 {ARG 730 PROA}
3676 {GLU 535 PROA}
3676 {ARG 730 PROA}
3677 {GLU 535 PROA}
3677 {ARG 730 PROA}
3678 {GLU 535 PROA}
3678 {ARG 730 PROA}
3679 {GLU 535 PROA}
3679 {ARG 730 PROA}
3680 {GLU 535 PROA}
3680 {ARG 730 PROA}
3681 {GLU 535 PROA}
3681 {ARG 730 PROA}
3682 {PHE 532 PROA}
3682 {GLU 535 PROA}
3682 {ARG 730 PROA}
3683 {PHE 532 PROA}
3683 {GLU 535 PROA}
3683 {ARG 730 PROA}
3684 {GLU 535 PROA}
3684 {ARG 730 PROA}
3685 {GLU 535 PROA}
3685 {ARG 730 PROA}
3686 {GLU 535 PROA}
3686 {ARG 730 PROA}
3687 {GLU 535 PROA}
3687 {ARG 730 PROA}
3688 {ARG 730 PROA}
3689 {PHE 532 PROA}
3689 {GLU 535 PROA}
3689 {ARG 730 PROA}
3690 {ARG 730 PROA}
3691 {ARG 730 PROA}
3691 {PRO 419 PROA}
3692 {ARG 730 PROA}
3693 {GLU 535 PROA}
3693 {ARG 730 PROA}
3694 {PHE 532 PROA}
3694 {ARG 730 PROA}
3695 {VAL 729 PROA}
3695 {ARG 730 PROA}
3696 {ARG 730 PROA}
3696 {PHE 423 PROA}
3697 {ARG 730 PROA}
3698 {PHE 532 PROA}
3698 {ARG 730 PROA}
3699 {PHE 532 PROA}
3699 {ARG 730 PROA}
3700 {PHE 532 PROA}
3700 {ARG 730 PROA}
3701 {ARG 730 PROA}
3702 {ARG 730 PROA}
3702 {PHE 423 PROA}
3703 {GLU 535 PROA}
3703 {ARG 730 PROA}
3704 {GLU 535 PROA}
3704 {ARG 730 PROA}
3705 {ARG 730 PROA}
3706 {GLU 535 PROA}
3706 {ARG 730 PROA}
3707 {PHE 532 PROA}
3707 {ARG 730 PROA}
3708 {GLU 535 PROA}
3708 {ARG 730 PROA}
3709 {ARG 730 PROA}
3709 {PHE 423 PROA}
3710 {GLU 535 PROA}
3710 {ARG 730 PROA}
3711 {GLU 535 PROA}
3711 {ARG 730 PROA}
3712 {ARG 730 PROA}
3713 {GLU 535 PROA}
3713 {ARG 730 PROA}
3714 {GLU 535 PROA}
3714 {ARG 730 PROA}
3715 {GLU 535 PROA}
3715 {ARG 730 PROA}
3716 {PHE 532 PROA}
3716 {THR 727 PROA}
3716 {ARG 730 PROA}
3717 {GLU 535 PROA}
3717 {ARG 730 PROA}
3718 {ARG 730 PROA}
3719 {GLU 535 PROA}
3719 {ARG 730 PROA}
3720 {GLU 535 PROA}
3720 {ARG 730 PROA}
3721 {ARG 730 PROA}
3722 {ARG 730 PROA}
3723 {ILE 528 PROA}
3723 {VAL 729 PROA}
3723 {ARG 730 PROA}
3724 {VAL 729 PROA}
3724 {ARG 730 PROA}
3725 {GLU 535 PROA}
3725 {ARG 730 PROA}
3726 {GLU 535 PROA}
3726 {ARG 730 PROA}
3727 {GLU 535 PROA}
3727 {ARG 730 PROA}
3728 {GLU 535 PROA}
3728 {ARG 730 PROA}
3729 {GLU 535 PROA}
3729 {ARG 730 PROA}
3730 {GLU 535 PROA}
3730 {ARG 730 PROA}
3731 {PHE 532 PROA}
3731 {GLU 535 PROA}
3731 {ARG 730 PROA}
3732 {GLU 535 PROA}
3732 {ARG 730 PROA}
3733 {GLU 535 PROA}
3733 {ARG 730 PROA}
3734 {GLU 535 PROA}
3734 {ARG 730 PROA}
3735 {GLU 535 PROA}
3735 {ARG 730 PROA}
3736 {PHE 532 PROA}
3736 {GLU 535 PROA}
3736 {ARG 730 PROA}
3737 {PHE 532 PROA}
3737 {GLU 535 PROA}
3737 {ARG 730 PROA}
3738 {GLU 535 PROA}
3738 {ARG 730 PROA}
3739 {GLU 535 PROA}
3739 {ARG 730 PROA}
3740 {GLU 535 PROA}
3740 {ARG 730 PROA}
3741 {GLU 535 PROA}
3741 {ARG 730 PROA}
3742 {GLU 535 PROA}
3742 {ARG 730 PROA}
3743 {ARG 730 PROA}
3744 {PHE 532 PROA}
3744 {GLU 535 PROA}
3744 {ARG 730 PROA}
3745 {ARG 730 PROA}
3746 {ARG 730 PROA}
3747 {ARG 730 PROA}
3748 {ARG 730 PROA}
3749 {GLU 535 PROA}
3749 {ARG 730 PROA}
3750 {GLU 535 PROA}
3750 {ARG 730 PROA}
3751 {GLU 535 PROA}
3751 {ARG 730 PROA}
3752 {GLU 535 PROA}
3752 {ARG 730 PROA}
3753 {PHE 532 PROA}
3753 {GLU 535 PROA}
3753 {ARG 730 PROA}
3754 {PHE 532 PROA}
3754 {GLU 535 PROA}
3754 {ARG 730 PROA}
3755 {GLU 535 PROA}
3755 {ARG 730 PROA}
3756 {GLU 535 PROA}
3756 {ARG 730 PROA}
3757 {GLU 535 PROA}
3757 {ARG 730 PROA}
3758 {GLU 535 PROA}
3758 {ARG 730 PROA}
3759 {GLU 535 PROA}
3759 {ARG 730 PROA}
3760 {GLU 535 PROA}
3760 {ARG 730 PROA}
3761 {PHE 532 PROA}
3761 {GLU 535 PROA}
3761 {ARG 730 PROA}
3762 {ARG 730 PROA}
3762 {PHE 423 PROA}
3763 {ARG 730 PROA}
3764 {GLU 535 PROA}
3764 {ARG 730 PROA}
3764 {PHE 423 PROA}
3765 {GLU 535 PROA}
3765 {ARG 730 PROA}
3766 {GLU 535 PROA}
3766 {ARG 730 PROA}
3767 {PHE 532 PROA}
3767 {GLU 535 PROA}
3767 {ARG 730 PROA}
3768 {GLU 535 PROA}
3768 {ARG 730 PROA}
3769 {PHE 532 PROA}
3769 {GLU 535 PROA}
3769 {ARG 730 PROA}
3770 {PHE 532 PROA}
3770 {GLU 535 PROA}
3770 {ARG 730 PROA}
3771 {GLU 535 PROA}
3771 {ARG 730 PROA}
3772 {GLU 535 PROA}
3772 {ARG 730 PROA}
3773 {PHE 532 PROA}
3773 {GLU 535 PROA}
3773 {ARG 730 PROA}
3774 {GLU 535 PROA}
3774 {ARG 730 PROA}
3775 {PHE 532 PROA}
3775 {GLU 535 PROA}
3775 {ARG 730 PROA}
3776 {GLU 535 PROA}
3776 {ARG 730 PROA}
3777 {GLU 535 PROA}
3777 {ARG 730 PROA}
3778 {GLU 535 PROA}
3778 {ARG 730 PROA}
3779 {PHE 532 PROA}
3779 {GLU 535 PROA}
3779 {ARG 730 PROA}
3780 {PHE 532 PROA}
3780 {GLU 535 PROA}
3780 {ARG 730 PROA}
3781 {GLU 535 PROA}
3781 {ARG 730 PROA}
3782 {PHE 532 PROA}
3782 {GLU 535 PROA}
3782 {ARG 730 PROA}
3783 {GLU 535 PROA}
3783 {ARG 730 PROA}
3784 {GLU 535 PROA}
3784 {ARG 730 PROA}
3785 {GLU 535 PROA}
3785 {ARG 730 PROA}
3786 {GLU 535 PROA}
3786 {ARG 730 PROA}
3787 {PHE 532 PROA}
3787 {GLU 535 PROA}
3787 {ARG 730 PROA}
3788 {GLU 535 PROA}
3788 {ARG 730 PROA}
3789 {GLU 535 PROA}
3789 {ARG 730 PROA}
3790 {ARG 730 PROA}
3791 {GLU 535 PROA}
3791 {ARG 730 PROA}
3792 {PHE 532 PROA}
3792 {GLU 535 PROA}
3792 {ARG 730 PROA}
3793 {GLU 535 PROA}
3793 {ARG 730 PROA}
3794 {GLU 535 PROA}
3794 {ARG 730 PROA}
3795 {GLU 535 PROA}
3795 {ARG 730 PROA}
3796 {GLU 535 PROA}
3796 {ARG 730 PROA}
3797 {GLU 535 PROA}
3797 {ARG 730 PROA}
3798 {GLU 535 PROA}
3798 {ARG 730 PROA}
3799 {PHE 532 PROA}
3799 {GLU 535 PROA}
3799 {ARG 730 PROA}
3800 {GLU 535 PROA}
3800 {ARG 730 PROA}
3801 {GLU 535 PROA}
3801 {ARG 730 PROA}
3802 {ARG 730 PROA}
3803 {GLU 535 PROA}
3803 {ARG 730 PROA}
3804 {GLU 535 PROA}
3804 {ARG 730 PROA}
3805 {GLU 535 PROA}
3805 {ARG 730 PROA}
3806 {GLU 535 PROA}
3806 {ARG 730 PROA}
3807 {GLU 535 PROA}
3807 {ARG 730 PROA}
3808 {GLU 535 PROA}
3808 {ARG 730 PROA}
3809 {GLU 535 PROA}
3809 {ARG 730 PROA}
3810 {GLU 535 PROA}
3810 {ARG 730 PROA}
3811 {PHE 532 PROA}
3811 {GLU 535 PROA}
3811 {ARG 730 PROA}
3812 {GLU 535 PROA}
3812 {ARG 730 PROA}
3813 {GLU 535 PROA}
3813 {ARG 730 PROA}
3814 {GLU 535 PROA}
3814 {ARG 730 PROA}
3815 {GLU 535 PROA}
3815 {ARG 730 PROA}
3816 {GLU 535 PROA}
3816 {ARG 730 PROA}
3817 {PHE 532 PROA}
3817 {GLU 535 PROA}
3817 {ARG 730 PROA}
3818 {GLU 535 PROA}
3818 {ARG 730 PROA}
3819 {GLU 535 PROA}
3819 {ARG 730 PROA}
3820 {PHE 532 PROA}
3820 {GLU 535 PROA}
3820 {ARG 730 PROA}
3821 {GLU 535 PROA}
3821 {ARG 730 PROA}
3822 {GLU 535 PROA}
3822 {ARG 730 PROA}
3823 {GLU 535 PROA}
3823 {ARG 730 PROA}
3824 {GLU 535 PROA}
3824 {ARG 730 PROA}
3825 {GLU 535 PROA}
3825 {ARG 730 PROA}
3825 {PHE 423 PROA}
3826 {GLU 535 PROA}
3826 {ARG 730 PROA}
3827 {GLU 535 PROA}
3827 {ARG 730 PROA}
3828 {GLU 535 PROA}
3828 {ARG 730 PROA}
3829 {GLU 535 PROA}
3829 {ARG 730 PROA}
3830 {GLU 535 PROA}
3830 {ARG 730 PROA}
3831 {PHE 532 PROA}
3831 {GLU 535 PROA}
3831 {ARG 730 PROA}
3832 {GLU 535 PROA}
3832 {ARG 730 PROA}
3833 {GLU 535 PROA}
3833 {ARG 730 PROA}
3834 {GLU 535 PROA}
3834 {ARG 730 PROA}
3835 {GLU 535 PROA}
3835 {ARG 730 PROA}
3835 {PHE 423 PROA}
3836 {GLU 535 PROA}
3836 {ARG 730 PROA}
3837 {GLU 535 PROA}
3837 {ARG 730 PROA}
3838 {GLU 535 PROA}
3838 {ARG 730 PROA}
3839 {GLU 535 PROA}
3839 {ARG 730 PROA}
3840 {GLU 535 PROA}
3840 {ARG 730 PROA}
3841 {PHE 532 PROA}
3841 {GLU 535 PROA}
3841 {ARG 730 PROA}
3842 {PHE 532 PROA}
3842 {GLU 535 PROA}
3842 {ARG 730 PROA}
3842 {PHE 423 PROA}
3843 {GLU 535 PROA}
3843 {ARG 730 PROA}
3844 {GLU 535 PROA}
3844 {ARG 730 PROA}
3845 {GLU 535 PROA}
3845 {ARG 730 PROA}
3846 {GLU 535 PROA}
3846 {ARG 730 PROA}
3847 {PHE 532 PROA}
3847 {GLU 535 PROA}
3847 {ARG 730 PROA}
3848 {GLU 535 PROA}
3848 {ARG 730 PROA}
3849 {GLU 535 PROA}
3849 {ARG 730 PROA}
3850 {PHE 532 PROA}
3850 {GLU 535 PROA}
3850 {ARG 730 PROA}
3851 {GLU 535 PROA}
3852 {ILE 531 PROA}
3852 {GLU 535 PROA}
3852 {LYS 851 PROA}
3853 {GLU 535 PROA}
3853 {LYS 851 PROA}
3854 {ILE 531 PROA}
3854 {LYS 851 PROA}
3855 {GLU 535 PROA}
3855 {LYS 851 PROA}
3856 {LYS 851 PROA}
3857 {LYS 851 PROA}
3857 {SER 856 PROA}
3858 {LYS 851 PROA}
3858 {SER 856 PROA}
3859 {LYS 851 PROA}
3859 {SER 856 PROA}
3860 {LYS 851 PROA}
3861 {PRO 467 PROA}
3861 {LYS 851 PROA}
3862 {GLU 535 PROA}
3862 {LYS 851 PROA}
3863 {ARG 730 PROA}
3864 {PHE 532 PROA}
3864 {ARG 730 PROA}
3865 {ARG 730 PROA}
3866 {ARG 730 PROA}
3867 {PHE 532 PROA}
3867 {ARG 730 PROA}
3868 {ARG 730 PROA}
3869 {ARG 730 PROA}
3870 {ILE 528 PROA}
3870 {ARG 730 PROA}
3871 {GLU 535 PROA}
3871 {ARG 730 PROA}
3872 {PHE 532 PROA}
3872 {GLU 535 PROA}
3872 {ARG 730 PROA}
3873 {GLU 535 PROA}
3873 {ARG 730 PROA}
3874 {GLU 535 PROA}
3874 {ARG 730 PROA}
3875 {GLU 535 PROA}
3875 {ARG 730 PROA}
3876 {GLU 535 PROA}
3876 {ARG 730 PROA}
3877 {GLU 535 PROA}
3877 {ARG 730 PROA}
3877 {PHE 423 PROA}
3878 {GLU 535 PROA}
3878 {ARG 730 PROA}
3879 {GLU 535 PROA}
3879 {ARG 730 PROA}
3879 {PHE 423 PROA}
3880 {GLU 535 PROA}
3880 {ARG 730 PROA}
3881 {PHE 532 PROA}
3881 {GLU 535 PROA}
3881 {ARG 730 PROA}
3882 {PHE 532 PROA}
3882 {GLU 535 PROA}
3882 {ARG 730 PROA}
3883 {GLU 535 PROA}
3883 {ARG 730 PROA}
3884 {GLU 535 PROA}
3884 {ARG 730 PROA}
3885 {PHE 532 PROA}
3885 {GLU 535 PROA}
3885 {ARG 730 PROA}
3886 {PHE 532 PROA}
3886 {GLU 535 PROA}
3886 {ARG 730 PROA}
3887 {GLU 535 PROA}
3887 {ARG 730 PROA}
3888 {GLU 535 PROA}
3888 {ARG 730 PROA}
3889 {GLU 535 PROA}
3889 {ARG 730 PROA}
3890 {PHE 532 PROA}
3890 {GLU 535 PROA}
3890 {ARG 730 PROA}
3891 {GLU 535 PROA}
3891 {ARG 730 PROA}
3892 {GLU 535 PROA}
3892 {ARG 730 PROA}
3893 {GLU 535 PROA}
3893 {ARG 730 PROA}
3894 {PHE 532 PROA}
3894 {GLU 535 PROA}
3894 {ARG 730 PROA}
3895 {GLU 535 PROA}
3895 {ARG 730 PROA}
3896 {PHE 532 PROA}
3896 {GLU 535 PROA}
3896 {ARG 730 PROA}
3897 {GLU 535 PROA}
3897 {ARG 730 PROA}
3898 {GLU 535 PROA}
3898 {ARG 730 PROA}
3899 {PHE 532 PROA}
3899 {GLU 535 PROA}
3899 {ARG 730 PROA}
3900 {ARG 730 PROA}
3901 {GLU 535 PROA}
3901 {ARG 730 PROA}
3902 {PHE 532 PROA}
3902 {GLU 535 PROA}
3902 {ARG 730 PROA}
3903 {PHE 532 PROA}
3903 {GLU 535 PROA}
3903 {ARG 730 PROA}
3904 {GLU 535 PROA}
3904 {ARG 730 PROA}
3905 {PHE 532 PROA}
3905 {GLU 535 PROA}
3905 {ARG 730 PROA}
3906 {PHE 532 PROA}
3906 {GLU 535 PROA}
3906 {ARG 730 PROA}
3907 {GLU 535 PROA}
3907 {ARG 730 PROA}
3908 {PHE 532 PROA}
3908 {GLU 535 PROA}
3908 {ARG 730 PROA}
3909 {PHE 532 PROA}
3909 {GLU 535 PROA}
3909 {ARG 730 PROA}
3910 {GLU 535 PROA}
3910 {ARG 730 PROA}
3911 {GLU 535 PROA}
3911 {ARG 730 PROA}
3912 {PHE 532 PROA}
3912 {GLU 535 PROA}
3912 {ARG 730 PROA}
3913 {GLU 535 PROA}
3913 {ARG 730 PROA}
3914 {GLU 535 PROA}
3914 {ARG 730 PROA}
3915 {GLU 535 PROA}
3915 {ARG 730 PROA}
3916 {GLU 535 PROA}
3916 {ARG 730 PROA}
3917 {GLU 535 PROA}
3917 {ARG 730 PROA}
3917 {PHE 423 PROA}
3918 {GLU 535 PROA}
3918 {ARG 730 PROA}
3919 {PHE 532 PROA}
3919 {GLU 535 PROA}
3919 {ARG 730 PROA}
3920 {GLU 535 PROA}
3920 {ARG 730 PROA}
3921 {PHE 532 PROA}
3921 {GLU 535 PROA}
3921 {ARG 730 PROA}
3922 {PHE 532 PROA}
3922 {GLU 535 PROA}
3922 {ARG 730 PROA}
3923 {PHE 532 PROA}
3923 {GLU 535 PROA}
3923 {ARG 730 PROA}
3924 {GLU 535 PROA}
3924 {ARG 730 PROA}
3925 {PHE 532 PROA}
3925 {GLU 535 PROA}
3925 {ARG 730 PROA}
3926 {GLU 535 PROA}
3926 {ARG 730 PROA}
3927 {PHE 532 PROA}
3927 {ARG 730 PROA}
3928 {GLU 535 PROA}
3928 {ARG 730 PROA}
3929 {GLU 535 PROA}
3929 {ARG 730 PROA}
3929 {PHE 423 PROA}
3930 {GLU 535 PROA}
3930 {ARG 730 PROA}
3931 {GLU 535 PROA}
3931 {ARG 730 PROA}
3932 {GLU 535 PROA}
3932 {ARG 730 PROA}
3933 {GLU 535 PROA}
3933 {ARG 730 PROA}
3934 {ARG 730 PROA}
3935 {PHE 532 PROA}
3935 {GLU 535 PROA}
3935 {ARG 730 PROA}
3936 {GLU 535 PROA}
3936 {ARG 730 PROA}
3937 {GLU 535 PROA}
3937 {ARG 730 PROA}
3937 {PHE 423 PROA}
3938 {ARG 730 PROA}
3938 {PHE 423 PROA}
3939 {ARG 730 PROA}
3940 {ARG 730 PROA}
3941 {ARG 730 PROA}
3942 {ARG 730 PROA}
3943 {PHE 532 PROA}
3943 {ARG 730 PROA}
3943 {PHE 423 PROA}
3944 {ARG 730 PROA}
3945 {PHE 532 PROA}
3945 {ARG 730 PROA}
3946 {ARG 730 PROA}
3947 {ARG 730 PROA}
3948 {PHE 532 PROA}
3948 {ARG 730 PROA}
3949 {GLU 535 PROA}
3949 {ARG 730 PROA}
3950 {ARG 730 PROA}
3951 {ARG 730 PROA}
3952 {GLU 535 PROA}
3952 {ARG 730 PROA}
3953 {PHE 532 PROA}
3953 {ARG 730 PROA}
3954 {ARG 730 PROA}
3955 {PHE 532 PROA}
3955 {GLU 535 PROA}
3955 {ARG 730 PROA}
3956 {ARG 730 PROA}
3957 {PHE 532 PROA}
3957 {ARG 730 PROA}
3958 {PHE 532 PROA}
3958 {ARG 730 PROA}
3959 {ARG 730 PROA}
3960 {ARG 730 PROA}
3961 {PHE 532 PROA}
3961 {ARG 730 PROA}
3962 {PHE 532 PROA}
3962 {ARG 730 PROA}
3963 {GLY 466 PROA}
3963 {PHE 423 PROA}
3964 {SER 465 PROA}
3964 {GLY 466 PROA}
3964 {PRO 467 PROA}
3964 {PHE 423 PROA}
3965 {ARG 730 PROA}
3966 {ARG 730 PROA}
3967 {PHE 532 PROA}
3967 {ARG 730 PROA}
3968 {ARG 730 PROA}
3969 {ARG 730 PROA}
3970 {ARG 730 PROA}
3971 {ARG 730 PROA}
3972 {PHE 532 PROA}
3972 {ARG 730 PROA}
3973 {ARG 730 PROA}
3974 {ARG 730 PROA}
3975 {PHE 532 PROA}
3975 {ARG 730 PROA}
3976 {ARG 730 PROA}
3977 {ARG 730 PROA}
3978 {ARG 730 PROA}
3979 {ARG 730 PROA}
3980 {ARG 730 PROA}
3981 {PHE 532 PROA}
3981 {ARG 730 PROA}
3982 {ARG 730 PROA}
3983 {ARG 730 PROA}
3984 {ARG 730 PROA}
3985 {GLU 535 PROA}
3985 {ARG 730 PROA}
3986 {GLU 535 PROA}
3986 {ARG 730 PROA}
3987 {GLU 535 PROA}
3987 {ARG 730 PROA}
3988 {ARG 730 PROA}
3988 {PHE 423 PROA}
3989 {GLU 535 PROA}
3989 {ARG 730 PROA}
3990 {GLU 535 PROA}
3990 {ARG 730 PROA}
3991 {GLU 535 PROA}
3991 {ARG 730 PROA}
3991 {PHE 423 PROA}
3992 {GLU 535 PROA}
3992 {ARG 730 PROA}
3993 {GLU 535 PROA}
3993 {ARG 730 PROA}
3994 {GLU 535 PROA}
3994 {ARG 730 PROA}
3995 {GLU 535 PROA}
3995 {ARG 730 PROA}
3996 {GLU 535 PROA}
3996 {ARG 730 PROA}
3997 {GLU 535 PROA}
3997 {ARG 730 PROA}
3997 {PHE 423 PROA}
3998 {GLU 535 PROA}
3998 {ARG 730 PROA}
3999 {GLU 535 PROA}
3999 {ARG 730 PROA}
4000 {GLU 535 PROA}
4000 {ARG 730 PROA}
4001 {GLU 535 PROA}
4001 {ARG 730 PROA}
4002 {GLU 535 PROA}
4002 {ARG 730 PROA}
4003 {GLU 535 PROA}
4003 {ARG 730 PROA}
4004 {GLU 535 PROA}
4004 {ARG 730 PROA}
4005 {GLU 535 PROA}
4005 {ARG 730 PROA}
4006 {GLU 535 PROA}
4006 {ARG 730 PROA}
4007 {GLU 535 PROA}
4007 {ARG 730 PROA}
4008 {ARG 730 PROA}
4009 {GLU 535 PROA}
4009 {ARG 730 PROA}
4010 {GLU 535 PROA}
4010 {ARG 730 PROA}
4011 {GLU 535 PROA}
4011 {ARG 730 PROA}
4012 {PHE 532 PROA}
4012 {GLU 535 PROA}
4012 {ARG 730 PROA}
4013 {GLU 535 PROA}
4013 {ARG 730 PROA}
4014 {PHE 532 PROA}
4014 {GLU 535 PROA}
4014 {ARG 730 PROA}
4015 {GLU 535 PROA}
4015 {ARG 730 PROA}
4016 {GLU 535 PROA}
4016 {ARG 730 PROA}
4017 {GLU 535 PROA}
4017 {ARG 730 PROA}
4018 {GLU 535 PROA}
4018 {ARG 730 PROA}
4019 {ARG 730 PROA}
4020 {PHE 532 PROA}
4020 {ARG 730 PROA}
4021 {ARG 730 PROA}
4022 {GLU 535 PROA}
4022 {ARG 730 PROA}
4023 {PHE 532 PROA}
4023 {GLU 535 PROA}
4023 {ARG 730 PROA}
4023 {PHE 423 PROA}
4024 {ARG 730 PROA}
4025 {ARG 730 PROA}
4026 {PHE 532 PROA}
4026 {GLU 535 PROA}
4026 {ARG 730 PROA}
4027 {ARG 730 PROA}
4028 {PHE 532 PROA}
4028 {ARG 730 PROA}
4029 {ARG 730 PROA}
4029 {PHE 423 PROA}
4030 {ARG 730 PROA}
4031 {ARG 730 PROA}
4032 {PHE 532 PROA}
4032 {ARG 730 PROA}
4033 {PHE 532 PROA}
4033 {ARG 730 PROA}
4034 {ARG 730 PROA}
4035 {PHE 532 PROA}
4035 {ARG 730 PROA}
4036 {PHE 532 PROA}
4036 {GLU 535 PROA}
4036 {ARG 730 PROA}
4037 {ARG 730 PROA}
4038 {PHE 532 PROA}
4038 {ARG 730 PROA}
4039 {ARG 730 PROA}
4040 {ARG 730 PROA}
4040 {PHE 423 PROA}
4041 {GLY 466 PROA}
4041 {ARG 730 PROA}
4041 {PHE 423 PROA}
4042 {ARG 730 PROA}
4043 {GLU 535 PROA}
4043 {ARG 730 PROA}
4044 {GLU 535 PROA}
4044 {ARG 730 PROA}
4045 {PHE 532 PROA}
4045 {GLU 535 PROA}
4045 {ARG 730 PROA}
4046 {ARG 730 PROA}
4047 {GLU 535 PROA}
4047 {ARG 730 PROA}
4048 {GLU 535 PROA}
4048 {ARG 730 PROA}
4049 {PHE 532 PROA}
4049 {GLU 535 PROA}
4049 {ARG 730 PROA}
4050 {GLU 535 PROA}
4050 {ARG 730 PROA}
4051 {GLU 535 PROA}
4051 {ARG 730 PROA}
4052 {GLU 535 PROA}
4052 {ARG 730 PROA}
4053 {GLU 535 PROA}
4053 {ARG 730 PROA}
4054 {GLU 535 PROA}
4054 {ARG 730 PROA}
4055 {GLU 535 PROA}
4055 {ARG 730 PROA}
4056 {GLU 535 PROA}
4056 {ARG 730 PROA}
4056 {PHE 423 PROA}
4057 {PHE 532 PROA}
4057 {GLU 535 PROA}
4057 {ARG 730 PROA}
4058 {PHE 532 PROA}
4058 {GLU 535 PROA}
4058 {ARG 730 PROA}
4059 {GLU 535 PROA}
4059 {ARG 730 PROA}
4060 {PHE 532 PROA}
4060 {GLU 535 PROA}
4060 {ARG 730 PROA}
4061 {GLU 535 PROA}
4061 {ARG 730 PROA}
4062 {GLU 535 PROA}
4062 {ARG 730 PROA}
4063 {PHE 532 PROA}
4063 {GLU 535 PROA}
4063 {ARG 730 PROA}
4064 {GLU 535 PROA}
4064 {ARG 730 PROA}
4065 {PHE 532 PROA}
4065 {GLU 535 PROA}
4065 {ARG 730 PROA}
4066 {PHE 532 PROA}
4066 {GLU 535 PROA}
4066 {ARG 730 PROA}
4066 {PHE 423 PROA}
4067 {PHE 532 PROA}
4067 {GLU 535 PROA}
4067 {ARG 730 PROA}
4068 {GLU 535 PROA}
4068 {ARG 730 PROA}
4069 {GLU 535 PROA}
4069 {ARG 730 PROA}
4069 {PHE 423 PROA}
4070 {GLU 535 PROA}
4070 {ARG 730 PROA}
4071 {GLU 535 PROA}
4071 {ARG 730 PROA}
4072 {GLU 535 PROA}
4072 {ARG 730 PROA}
4073 {PHE 532 PROA}
4073 {GLU 535 PROA}
4073 {ARG 730 PROA}
4073 {PHE 423 PROA}
4074 {PHE 532 PROA}
4074 {ARG 730 PROA}
4074 {PHE 423 PROA}
4075 {GLU 535 PROA}
4075 {ARG 730 PROA}
4076 {PHE 532 PROA}
4076 {GLU 535 PROA}
4076 {ARG 730 PROA}
4077 {ILE 528 PROA}
4077 {ARG 730 PROA}
4078 {ILE 528 PROA}
4078 {ARG 730 PROA}
4079 {PHE 532 PROA}
4079 {GLU 535 PROA}
4079 {ARG 730 PROA}
4080 {GLU 535 PROA}
4080 {ARG 730 PROA}
4081 {GLU 535 PROA}
4081 {ARG 730 PROA}
4082 {GLU 535 PROA}
4082 {ARG 730 PROA}
4083 {GLU 535 PROA}
4083 {ARG 730 PROA}
4084 {ARG 730 PROA}
4084 {PHE 423 PROA}
4085 {GLU 535 PROA}
4085 {ARG 730 PROA}
4086 {GLU 535 PROA}
4086 {ARG 730 PROA}
4087 {GLU 535 PROA}
4087 {ARG 730 PROA}
4088 {GLU 535 PROA}
4088 {ARG 730 PROA}
4089 {PHE 532 PROA}
4089 {GLU 535 PROA}
4089 {ARG 730 PROA}
4090 {PHE 532 PROA}
4090 {ARG 730 PROA}
4090 {PHE 423 PROA}
4091 {GLU 535 PROA}
4091 {ARG 730 PROA}
4092 {ARG 730 PROA}
4093 {GLU 535 PROA}
4093 {ARG 730 PROA}
4094 {GLU 535 PROA}
4094 {ARG 730 PROA}
4095 {GLU 535 PROA}
4095 {ARG 730 PROA}
4096 {GLU 535 PROA}
4096 {ARG 730 PROA}
4097 {GLU 535 PROA}
4097 {ARG 730 PROA}
4098 {GLU 535 PROA}
4098 {ARG 730 PROA}
4099 {PHE 532 PROA}
4099 {GLU 535 PROA}
4099 {ARG 730 PROA}
4100 {GLU 535 PROA}
4100 {ARG 730 PROA}
4101 {GLU 535 PROA}
4101 {ARG 730 PROA}
4102 {GLU 535 PROA}
4102 {ARG 730 PROA}
4103 {PHE 532 PROA}
4103 {GLU 535 PROA}
4103 {ARG 730 PROA}
4104 {PHE 532 PROA}
4104 {GLU 535 PROA}
4104 {ARG 730 PROA}
4105 {GLU 535 PROA}
4105 {ARG 730 PROA}
4106 {GLU 535 PROA}
4106 {ARG 730 PROA}
4107 {GLU 535 PROA}
4107 {ARG 730 PROA}
4108 {GLU 535 PROA}
4108 {ARG 730 PROA}
4109 {GLU 535 PROA}
4109 {ARG 730 PROA}
4110 {PHE 532 PROA}
4110 {GLU 535 PROA}
4110 {ARG 730 PROA}
4111 {GLU 535 PROA}
4111 {ARG 730 PROA}
4112 {GLU 535 PROA}
4112 {ARG 730 PROA}
4113 {PHE 532 PROA}
4113 {GLU 535 PROA}
4113 {ARG 730 PROA}
4113 {PHE 423 PROA}
4114 {GLU 535 PROA}
4114 {ARG 730 PROA}
4115 {ARG 730 PROA}
4116 {GLU 535 PROA}
4116 {ARG 730 PROA}
4117 {GLU 535 PROA}
4117 {ARG 730 PROA}
4118 {GLU 535 PROA}
4118 {ARG 730 PROA}
4119 {GLU 535 PROA}
4119 {ARG 730 PROA}
4120 {PHE 532 PROA}
4120 {GLU 535 PROA}
4120 {ARG 730 PROA}
4121 {PHE 532 PROA}
4121 {GLU 535 PROA}
4121 {ARG 730 PROA}
4122 {PHE 532 PROA}
4122 {GLU 535 PROA}
4122 {ARG 730 PROA}
4123 {PHE 532 PROA}
4123 {GLU 535 PROA}
4123 {ARG 730 PROA}
4124 {GLU 535 PROA}
4124 {ARG 730 PROA}
4125 {GLU 535 PROA}
4125 {ARG 730 PROA}
4126 {GLU 535 PROA}
4126 {ARG 730 PROA}
4127 {PHE 532 PROA}
4127 {GLU 535 PROA}
4127 {ARG 730 PROA}
4128 {PHE 532 PROA}
4128 {ARG 730 PROA}
4129 {ARG 730 PROA}
4130 {GLU 535 PROA}
4130 {ARG 730 PROA}
4131 {PHE 532 PROA}
4131 {GLU 535 PROA}
4131 {ARG 730 PROA}
4132 {PHE 532 PROA}
4132 {GLU 535 PROA}
4132 {ARG 730 PROA}
4133 {GLU 535 PROA}
4133 {ARG 730 PROA}
4134 {GLU 535 PROA}
4134 {ARG 730 PROA}
4135 {GLU 535 PROA}
4135 {ARG 730 PROA}
4136 {GLU 535 PROA}
4136 {ARG 730 PROA}
4136 {PHE 423 PROA}
4137 {ARG 730 PROA}
4138 {ARG 730 PROA}
4139 {ARG 730 PROA}
4139 {PHE 423 PROA}
4140 {PHE 532 PROA}
4140 {GLU 535 PROA}
4140 {ARG 730 PROA}
4141 {PHE 532 PROA}
4141 {GLU 535 PROA}
4141 {ARG 730 PROA}
4142 {GLU 535 PROA}
4142 {ARG 730 PROA}
4143 {ARG 730 PROA}
4144 {GLU 535 PROA}
4144 {ARG 730 PROA}
4145 {GLU 535 PROA}
4145 {ARG 730 PROA}
4146 {SER 465 PROA}
4146 {ARG 730 PROA}
4147 {SER 465 PROA}
4147 {GLU 535 PROA}
4147 {ARG 730 PROA}
4148 {GLU 535 PROA}
4148 {ARG 730 PROA}
4149 {ARG 730 PROA}
4150 {ARG 730 PROA}
4150 {PHE 423 PROA}
4151 {PHE 532 PROA}
4151 {GLU 535 PROA}
4151 {ARG 730 PROA}
4152 {GLU 535 PROA}
4152 {ARG 730 PROA}
4153 {GLU 535 PROA}
4153 {ARG 730 PROA}
4154 {GLU 535 PROA}
4154 {ARG 730 PROA}
4155 {GLU 535 PROA}
4155 {ARG 730 PROA}
4156 {GLU 535 PROA}
4156 {ARG 730 PROA}
4157 {PHE 532 PROA}
4157 {GLU 535 PROA}
4157 {ARG 730 PROA}
4158 {GLU 535 PROA}
4158 {ARG 730 PROA}
4159 {PHE 532 PROA}
4159 {GLU 535 PROA}
4159 {ARG 730 PROA}
4160 {GLU 535 PROA}
4160 {ARG 730 PROA}
4161 {GLU 535 PROA}
4161 {ARG 730 PROA}
4162 {GLU 535 PROA}
4162 {ARG 730 PROA}
4163 {PHE 532 PROA}
4163 {GLU 535 PROA}
4163 {ARG 730 PROA}
4164 {GLU 535 PROA}
4164 {VAL 729 PROA}
4164 {ARG 730 PROA}
4165 {GLU 535 PROA}
4165 {ARG 730 PROA}
4166 {GLU 535 PROA}
4166 {ARG 730 PROA}
4167 {GLU 535 PROA}
4167 {ARG 730 PROA}
4168 {ARG 730 PROA}
4169 {GLU 535 PROA}
4169 {ARG 730 PROA}
4170 {GLU 535 PROA}
4170 {ARG 730 PROA}
4171 {GLU 535 PROA}
4171 {ARG 730 PROA}
4172 {GLU 535 PROA}
4172 {ARG 730 PROA}
4173 {GLU 535 PROA}
4173 {ARG 730 PROA}
4174 {GLU 535 PROA}
4174 {ARG 730 PROA}
4175 {ARG 730 PROA}
4176 {GLU 535 PROA}
4176 {ARG 730 PROA}
4177 {ARG 730 PROA}
4178 {GLU 535 PROA}
4178 {ARG 730 PROA}
4179 {PHE 532 PROA}
4179 {GLU 535 PROA}
4179 {ARG 730 PROA}
4180 {GLU 535 PROA}
4180 {ARG 730 PROA}
4181 {GLU 535 PROA}
4181 {ARG 730 PROA}
4182 {PHE 532 PROA}
4182 {GLU 535 PROA}
4182 {ARG 730 PROA}
4183 {PHE 532 PROA}
4183 {GLU 535 PROA}
4183 {ARG 730 PROA}
4184 {GLU 535 PROA}
4184 {ARG 730 PROA}
4185 {GLU 535 PROA}
4185 {ARG 730 PROA}
4186 {PHE 532 PROA}
4186 {GLU 535 PROA}
4186 {ARG 730 PROA}
4187 {PHE 532 PROA}
4187 {GLU 535 PROA}
4187 {ARG 730 PROA}
4188 {PHE 532 PROA}
4188 {GLU 535 PROA}
4188 {ARG 730 PROA}
4189 {PHE 532 PROA}
4189 {GLU 535 PROA}
4189 {ARG 730 PROA}
4190 {PHE 532 PROA}
4190 {GLU 535 PROA}
4190 {ARG 730 PROA}
4191 {PHE 532 PROA}
4191 {GLU 535 PROA}
4191 {ARG 730 PROA}
4192 {GLU 535 PROA}
4192 {ARG 730 PROA}
4193 {GLU 535 PROA}
4193 {ARG 730 PROA}
4194 {GLU 535 PROA}
4194 {ARG 730 PROA}
4195 {GLU 535 PROA}
4195 {ARG 730 PROA}
4196 {GLU 535 PROA}
4196 {ARG 730 PROA}
4197 {ARG 730 PROA}
4197 {PHE 423 PROA}
4198 {PHE 532 PROA}
4198 {GLU 535 PROA}
4198 {ARG 730 PROA}
4199 {PHE 532 PROA}
4199 {GLU 535 PROA}
4199 {ARG 730 PROA}
4200 {PHE 532 PROA}
4200 {GLU 535 PROA}
4200 {ARG 730 PROA}
4201 {GLU 535 PROA}
4201 {ARG 730 PROA}
4202 {GLU 535 PROA}
4202 {ARG 730 PROA}
4203 {GLU 535 PROA}
4203 {ARG 730 PROA}
4204 {GLU 535 PROA}
4204 {ARG 730 PROA}
4205 {GLU 535 PROA}
4205 {ARG 730 PROA}
4205 {PHE 423 PROA}
4206 {GLU 535 PROA}
4206 {ARG 730 PROA}
4207 {PHE 532 PROA}
4207 {GLU 535 PROA}
4207 {ARG 730 PROA}
4208 {PHE 532 PROA}
4208 {GLU 535 PROA}
4208 {ARG 730 PROA}
4209 {GLU 535 PROA}
4209 {ARG 730 PROA}
4210 {GLU 535 PROA}
4210 {ARG 730 PROA}
4211 {GLU 535 PROA}
4211 {ARG 730 PROA}
4212 {GLU 535 PROA}
4212 {ARG 730 PROA}
4213 {GLU 535 PROA}
4213 {ARG 730 PROA}
4214 {GLU 535 PROA}
4214 {ARG 730 PROA}
4215 {GLU 535 PROA}
4215 {ARG 730 PROA}
4216 {GLU 535 PROA}
4216 {ARG 730 PROA}
4217 {GLU 535 PROA}
4217 {ARG 730 PROA}
4218 {GLU 535 PROA}
4218 {ARG 730 PROA}
4219 {GLU 535 PROA}
4219 {ARG 730 PROA}
4220 {PHE 532 PROA}
4220 {GLU 535 PROA}
4220 {ARG 730 PROA}
4221 {GLU 535 PROA}
4221 {ARG 730 PROA}
4221 {PHE 423 PROA}
4222 {GLU 535 PROA}
4222 {ARG 730 PROA}
4223 {GLU 535 PROA}
4223 {ARG 730 PROA}
4224 {GLU 535 PROA}
4224 {ARG 730 PROA}
4225 {GLU 535 PROA}
4225 {ARG 730 PROA}
4226 {GLU 535 PROA}
4226 {ARG 730 PROA}
4227 {GLU 535 PROA}
4227 {ARG 730 PROA}
4228 {GLU 535 PROA}
4228 {ARG 730 PROA}
4229 {GLU 535 PROA}
4229 {ARG 730 PROA}
4230 {GLU 535 PROA}
4230 {ARG 730 PROA}
4231 {GLU 535 PROA}
4231 {ARG 730 PROA}
4232 {GLU 535 PROA}
4232 {ARG 730 PROA}
4233 {GLU 535 PROA}
4233 {ARG 730 PROA}
4234 {PHE 532 PROA}
4234 {GLU 535 PROA}
4234 {ARG 730 PROA}
4235 {GLU 535 PROA}
4235 {ARG 730 PROA}
4236 {GLU 535 PROA}
4236 {ARG 730 PROA}
4237 {GLU 535 PROA}
4237 {ARG 730 PROA}
4238 {GLU 535 PROA}
4238 {ARG 730 PROA}
4239 {GLU 535 PROA}
4239 {ARG 730 PROA}
4240 {GLU 535 PROA}
4240 {ARG 730 PROA}
4241 {PHE 532 PROA}
4241 {GLU 535 PROA}
4241 {ARG 730 PROA}
4241 {PHE 423 PROA}
4242 {GLU 535 PROA}
4242 {ARG 730 PROA}
4243 {GLU 535 PROA}
4243 {ARG 730 PROA}
4244 {GLU 535 PROA}
4244 {ARG 730 PROA}
4245 {GLU 535 PROA}
4245 {ARG 730 PROA}
4246 {PHE 532 PROA}
4246 {GLU 535 PROA}
4246 {ARG 730 PROA}
4247 {GLU 535 PROA}
4247 {ARG 730 PROA}
4248 {GLU 535 PROA}
4248 {ARG 730 PROA}
4249 {PHE 532 PROA}
4249 {GLU 535 PROA}
4249 {ARG 730 PROA}
4249 {PHE 423 PROA}
4250 {GLU 535 PROA}
4250 {ARG 730 PROA}
4251 {GLU 535 PROA}
4251 {ARG 730 PROA}
4252 {GLU 535 PROA}
4252 {ARG 730 PROA}
4252 {PHE 423 PROA}
4253 {GLU 535 PROA}
4253 {ARG 730 PROA}
4254 {GLU 535 PROA}
4254 {ARG 730 PROA}
4255 {PHE 532 PROA}
4255 {GLU 535 PROA}
4255 {ARG 730 PROA}
4256 {GLU 535 PROA}
4256 {ARG 730 PROA}
4257 {PHE 532 PROA}
4257 {GLU 535 PROA}
4257 {ARG 730 PROA}
4258 {PHE 532 PROA}
4258 {GLU 535 PROA}
4258 {ARG 730 PROA}
4259 {GLU 535 PROA}
4259 {ARG 730 PROA}
4260 {GLU 535 PROA}
4260 {ARG 730 PROA}
4261 {GLU 535 PROA}
4261 {ARG 730 PROA}
4262 {GLU 535 PROA}
4262 {ARG 730 PROA}
4263 {GLU 535 PROA}
4263 {ARG 730 PROA}
4264 {GLU 535 PROA}
4264 {ARG 730 PROA}
4265 {ARG 730 PROA}
4265 {PHE 423 PROA}
4266 {GLU 535 PROA}
4266 {ARG 730 PROA}
4267 {GLU 535 PROA}
4267 {ARG 730 PROA}
4267 {PHE 423 PROA}
4268 {GLU 535 PROA}
4268 {ARG 730 PROA}
4269 {PHE 532 PROA}
4269 {GLU 535 PROA}
4269 {ARG 730 PROA}
4270 {GLU 535 PROA}
4270 {ARG 730 PROA}
4271 {PHE 532 PROA}
4271 {GLU 535 PROA}
4271 {ARG 730 PROA}
4272 {GLU 535 PROA}
4272 {ARG 730 PROA}
4273 {PHE 532 PROA}
4273 {ARG 730 PROA}
4274 {PHE 532 PROA}
4274 {GLU 535 PROA}
4274 {LYS 539 PROA}
4274 {ARG 730 PROA}
4275 {GLU 535 PROA}
4275 {LYS 539 PROA}
4275 {ARG 730 PROA}
4276 {GLU 535 PROA}
4276 {ARG 730 PROA}
4277 {GLU 535 PROA}
4277 {ARG 730 PROA}
4278 {GLU 535 PROA}
4278 {ARG 730 PROA}
4278 {PHE 423 PROA}
4279 {GLU 535 PROA}
4279 {ARG 730 PROA}
4280 {GLU 535 PROA}
4280 {ARG 730 PROA}
4281 {GLU 535 PROA}
4281 {ARG 730 PROA}
4282 {GLU 535 PROA}
4282 {ARG 730 PROA}
4283 {ARG 730 PROA}
4284 {GLU 535 PROA}
4284 {ARG 730 PROA}
4285 {GLU 535 PROA}
4285 {ARG 730 PROA}
4286 {GLU 535 PROA}
4286 {ARG 730 PROA}
4287 {GLU 535 PROA}
4287 {ARG 730 PROA}
4288 {GLU 535 PROA}
4288 {ARG 730 PROA}
4288 {PHE 423 PROA}
4289 {GLU 535 PROA}
4289 {ARG 730 PROA}
4290 {GLU 535 PROA}
4290 {ARG 730 PROA}
4291 {GLU 535 PROA}
4291 {ARG 730 PROA}
4292 {PHE 532 PROA}
4292 {GLU 535 PROA}
4292 {ARG 730 PROA}
4293 {PHE 532 PROA}
4293 {GLU 535 PROA}
4293 {ARG 730 PROA}
4294 {GLU 535 PROA}
4294 {ARG 730 PROA}
4295 {GLU 535 PROA}
4295 {ARG 730 PROA}
4296 {GLU 535 PROA}
4296 {ARG 730 PROA}
4297 {GLU 535 PROA}
4297 {ARG 730 PROA}
4298 {GLU 535 PROA}
4298 {ARG 730 PROA}
4299 {GLU 535 PROA}
4299 {ARG 730 PROA}
4300 {PHE 532 PROA}
4300 {GLU 535 PROA}
4300 {ARG 730 PROA}
4301 {PHE 532 PROA}
4301 {GLU 535 PROA}
4301 {ARG 730 PROA}
4302 {GLU 535 PROA}
4302 {ARG 730 PROA}
4303 {GLU 535 PROA}
4303 {ARG 730 PROA}
4304 {PHE 532 PROA}
4304 {GLU 535 PROA}
4304 {ARG 730 PROA}
4305 {PHE 532 PROA}
4305 {GLU 535 PROA}
4305 {ARG 730 PROA}
4306 {GLU 535 PROA}
4306 {ARG 730 PROA}
4307 {GLU 535 PROA}
4307 {ARG 730 PROA}
4308 {GLU 535 PROA}
4308 {ARG 730 PROA}
4309 {GLU 535 PROA}
4309 {ARG 730 PROA}
4310 {GLU 535 PROA}
4310 {ARG 730 PROA}
4310 {PHE 423 PROA}
4311 {GLU 535 PROA}
4311 {ARG 730 PROA}
4312 {GLU 535 PROA}
4312 {ARG 730 PROA}
4312 {PHE 423 PROA}
4313 {GLU 535 PROA}
4313 {ARG 730 PROA}
4314 {GLU 535 PROA}
4314 {ARG 730 PROA}
4315 {PHE 532 PROA}
4315 {GLU 535 PROA}
4315 {ARG 730 PROA}
4316 {GLU 535 PROA}
4316 {ARG 730 PROA}
4317 {GLU 535 PROA}
4317 {ARG 730 PROA}
4318 {PHE 532 PROA}
4318 {GLU 535 PROA}
4318 {ARG 730 PROA}
4319 {GLU 535 PROA}
4319 {ARG 730 PROA}
4320 {GLU 535 PROA}
4320 {ARG 730 PROA}
4321 {GLU 535 PROA}
4321 {ARG 730 PROA}
4322 {ARG 730 PROA}
4323 {ARG 730 PROA}
4323 {PHE 423 PROA}
4324 {PHE 532 PROA}
4324 {GLU 535 PROA}
4324 {ARG 730 PROA}
4325 {GLU 535 PROA}
4325 {ARG 730 PROA}
4326 {GLU 535 PROA}
4326 {ARG 730 PROA}
4327 {GLU 535 PROA}
4327 {ARG 730 PROA}
4328 {PHE 532 PROA}
4328 {GLU 535 PROA}
4328 {ARG 730 PROA}
4329 {GLU 535 PROA}
4329 {ARG 730 PROA}
4330 {PHE 532 PROA}
4330 {GLU 535 PROA}
4330 {ARG 730 PROA}
4331 {GLU 535 PROA}
4331 {ARG 730 PROA}
4332 {GLU 535 PROA}
4332 {ARG 730 PROA}
4333 {GLU 535 PROA}
4333 {ARG 730 PROA}
4334 {GLU 535 PROA}
4334 {ARG 730 PROA}
4335 {PHE 532 PROA}
4335 {GLU 535 PROA}
4335 {ARG 730 PROA}
4336 {ARG 730 PROA}
4337 {GLU 535 PROA}
4337 {ARG 730 PROA}
4338 {ARG 730 PROA}
4339 {GLU 535 PROA}
4339 {ARG 730 PROA}
4340 {GLU 535 PROA}
4340 {ARG 730 PROA}
4341 {GLU 535 PROA}
4341 {ARG 730 PROA}
4342 {PHE 532 PROA}
4342 {GLU 535 PROA}
4342 {ARG 730 PROA}
4342 {PHE 423 PROA}
4343 {PHE 532 PROA}
4343 {GLU 535 PROA}
4343 {ARG 730 PROA}
4344 {ARG 730 PROA}
4345 {GLU 535 PROA}
4345 {ARG 730 PROA}
4346 {GLU 535 PROA}
4346 {ARG 730 PROA}
4347 {GLU 535 PROA}
4347 {ARG 730 PROA}
4348 {GLU 535 PROA}
4348 {ARG 730 PROA}
4348 {PHE 423 PROA}
4349 {GLU 535 PROA}
4349 {ARG 730 PROA}
4350 {PHE 532 PROA}
4350 {GLU 535 PROA}
4350 {ARG 730 PROA}
4350 {PHE 423 PROA}
4351 {PHE 532 PROA}
4351 {GLU 535 PROA}
4351 {ARG 730 PROA}
4352 {GLU 535 PROA}
4352 {ARG 730 PROA}
4353 {GLU 535 PROA}
4353 {ARG 730 PROA}
4354 {GLU 535 PROA}
4354 {ARG 730 PROA}
4355 {GLU 535 PROA}
4355 {ARG 730 PROA}
4356 {GLU 535 PROA}
4356 {ARG 730 PROA}
4357 {GLU 535 PROA}
4357 {ARG 730 PROA}
4358 {GLU 535 PROA}
4358 {ARG 730 PROA}
4359 {GLU 535 PROA}
4359 {ARG 730 PROA}
4360 {GLU 535 PROA}
4360 {ARG 730 PROA}
4361 {GLU 535 PROA}
4361 {ARG 730 PROA}
4362 {GLU 535 PROA}
4362 {ARG 730 PROA}
4363 {GLU 535 PROA}
4363 {ARG 730 PROA}
4364 {GLU 535 PROA}
4364 {ARG 730 PROA}
4365 {GLU 535 PROA}
4365 {ARG 730 PROA}
4366 {GLU 535 PROA}
4366 {ARG 730 PROA}
4366 {PHE 423 PROA}
4367 {PHE 532 PROA}
4367 {GLU 535 PROA}
4367 {ARG 730 PROA}
4368 {GLU 535 PROA}
4368 {ARG 730 PROA}
4368 {PHE 423 PROA}
4369 {ARG 730 PROA}
4370 {GLU 535 PROA}
4370 {ARG 730 PROA}
4371 {GLU 535 PROA}
4371 {ARG 730 PROA}
4372 {PHE 532 PROA}
4372 {GLU 535 PROA}
4372 {ARG 730 PROA}
4373 {PHE 532 PROA}
4373 {GLU 535 PROA}
4373 {ARG 730 PROA}
4374 {PHE 532 PROA}
4374 {GLU 535 PROA}
4374 {ARG 730 PROA}
4375 {GLU 535 PROA}
4375 {ARG 730 PROA}
4376 {PHE 532 PROA}
4376 {GLU 535 PROA}
4376 {ARG 730 PROA}
4377 {GLU 535 PROA}
4377 {ARG 730 PROA}
4378 {PHE 532 PROA}
4378 {GLU 535 PROA}
4378 {ARG 730 PROA}
4379 {GLU 535 PROA}
4379 {ARG 730 PROA}
4380 {GLU 535 PROA}
4380 {ARG 730 PROA}
4381 {PHE 532 PROA}
4381 {GLU 535 PROA}
4381 {ARG 730 PROA}
4382 {GLU 535 PROA}
4382 {ARG 730 PROA}
4383 {GLU 535 PROA}
4383 {ARG 730 PROA}
4384 {GLU 535 PROA}
4384 {ARG 730 PROA}
4385 {GLU 535 PROA}
4385 {ARG 730 PROA}
4386 {PHE 532 PROA}
4386 {GLU 535 PROA}
4386 {ARG 730 PROA}
4387 {GLU 535 PROA}
4387 {ARG 730 PROA}
4387 {PHE 423 PROA}
4388 {PHE 532 PROA}
4388 {ARG 730 PROA}
4388 {PHE 423 PROA}
4389 {GLU 535 PROA}
4389 {ARG 730 PROA}
4390 {GLU 535 PROA}
4390 {ARG 730 PROA}
4391 {PHE 532 PROA}
4391 {GLU 535 PROA}
4391 {ARG 730 PROA}
4392 {GLU 535 PROA}
4392 {ARG 730 PROA}
4393 {GLU 535 PROA}
4393 {ARG 730 PROA}
4394 {PHE 532 PROA}
4394 {GLU 535 PROA}
4394 {ARG 730 PROA}
4395 {PHE 532 PROA}
4395 {GLU 535 PROA}
4395 {ARG 730 PROA}
4396 {PHE 532 PROA}
4396 {GLU 535 PROA}
4396 {ARG 730 PROA}
4397 {PHE 532 PROA}
4397 {GLU 535 PROA}
4397 {ARG 730 PROA}
4397 {PHE 423 PROA}
4398 {GLU 535 PROA}
4398 {ARG 730 PROA}
4399 {PHE 532 PROA}
4399 {GLU 535 PROA}
4399 {ARG 730 PROA}
4400 {PHE 532 PROA}
4400 {GLU 535 PROA}
4400 {ARG 730 PROA}
4401 {GLU 535 PROA}
4401 {ARG 730 PROA}
4402 {PHE 532 PROA}
4402 {GLU 535 PROA}
4402 {ARG 730 PROA}
4403 {GLU 535 PROA}
4403 {ARG 730 PROA}
4404 {PHE 532 PROA}
4404 {GLU 535 PROA}
4404 {ARG 730 PROA}
4405 {PHE 532 PROA}
4405 {GLU 535 PROA}
4405 {ARG 730 PROA}
4406 {GLU 535 PROA}
4406 {ARG 730 PROA}
4407 {GLU 535 PROA}
4407 {ARG 730 PROA}
4408 {GLU 535 PROA}
4408 {ARG 730 PROA}
4409 {PHE 532 PROA}
4409 {GLU 535 PROA}
4409 {ARG 730 PROA}
4410 {GLU 535 PROA}
4410 {ARG 730 PROA}
4411 {GLU 535 PROA}
4411 {ARG 730 PROA}
4411 {PHE 423 PROA}
4412 {GLU 535 PROA}
4412 {ARG 730 PROA}
4413 {VAL 729 PROA}
4413 {ARG 730 PROA}
4414 {PHE 532 PROA}
4414 {ARG 730 PROA}
4415 {GLU 535 PROA}
4415 {ARG 730 PROA}
4416 {PHE 532 PROA}
4416 {GLU 535 PROA}
4416 {ARG 730 PROA}
4417 {GLU 535 PROA}
4417 {ARG 730 PROA}
4418 {PHE 532 PROA}
4418 {GLU 535 PROA}
4418 {ARG 730 PROA}
4419 {GLU 535 PROA}
4419 {ARG 730 PROA}
4419 {PHE 423 PROA}
4420 {GLU 535 PROA}
4420 {ARG 730 PROA}
4420 {PHE 423 PROA}
4421 {GLU 535 PROA}
4421 {ARG 730 PROA}
4422 {GLU 535 PROA}
4422 {ARG 730 PROA}
4423 {ARG 730 PROA}
4424 {GLU 535 PROA}
4424 {ARG 730 PROA}
4425 {GLU 535 PROA}
4425 {ARG 730 PROA}
4425 {PHE 423 PROA}
4426 {PHE 532 PROA}
4426 {GLU 535 PROA}
4426 {ARG 730 PROA}
4427 {GLU 535 PROA}
4427 {ARG 730 PROA}
4427 {PHE 423 PROA}
4428 {GLU 535 PROA}
4428 {ARG 730 PROA}
4429 {GLU 535 PROA}
4429 {ARG 730 PROA}
4430 {GLU 535 PROA}
4430 {ARG 730 PROA}
4431 {GLU 535 PROA}
4431 {ARG 730 PROA}
4432 {GLU 535 PROA}
4432 {ARG 730 PROA}
4433 {GLU 535 PROA}
4433 {ARG 730 PROA}
4434 {PHE 532 PROA}
4434 {GLU 535 PROA}
4434 {ARG 730 PROA}
4435 {GLU 535 PROA}
4435 {ARG 730 PROA}
4436 {GLU 535 PROA}
4436 {ARG 730 PROA}
4437 {GLU 535 PROA}
4437 {ARG 730 PROA}
4438 {GLU 535 PROA}
4438 {ARG 730 PROA}
4439 {GLU 535 PROA}
4439 {ARG 730 PROA}
4440 {GLU 535 PROA}
4440 {ARG 730 PROA}
4441 {GLU 535 PROA}
4441 {ARG 730 PROA}
4442 {GLU 535 PROA}
4442 {ARG 730 PROA}
4443 {GLU 535 PROA}
4443 {ARG 730 PROA}
4444 {GLU 535 PROA}
4444 {ARG 730 PROA}
4445 {GLU 535 PROA}
4445 {ARG 730 PROA}
4445 {PHE 423 PROA}
4446 {GLU 535 PROA}
4446 {ARG 730 PROA}
4447 {GLU 535 PROA}
4447 {ARG 730 PROA}
4448 {GLU 535 PROA}
4448 {ARG 730 PROA}
4448 {PHE 423 PROA}
4449 {PHE 532 PROA}
4449 {GLU 535 PROA}
4449 {ARG 730 PROA}
4450 {GLU 535 PROA}
4450 {ARG 730 PROA}
4451 {GLU 535 PROA}
4451 {ARG 730 PROA}
4451 {PHE 423 PROA}
4452 {PHE 532 PROA}
4452 {GLU 535 PROA}
4452 {ARG 730 PROA}
4453 {GLU 535 PROA}
4453 {ARG 730 PROA}
4453 {PHE 423 PROA}
4454 {PHE 532 PROA}
4454 {GLU 535 PROA}
4454 {ARG 730 PROA}
4455 {GLU 535 PROA}
4455 {ARG 730 PROA}
4456 {GLU 535 PROA}
4456 {ARG 730 PROA}
4457 {GLU 535 PROA}
4457 {ARG 730 PROA}
4458 {GLU 535 PROA}
4458 {ARG 730 PROA}
4459 {GLU 535 PROA}
4459 {ARG 730 PROA}
4460 {PHE 532 PROA}
4460 {GLU 535 PROA}
4460 {ARG 730 PROA}
4460 {PHE 423 PROA}
4461 {GLU 535 PROA}
4461 {ARG 730 PROA}
4462 {GLU 535 PROA}
4462 {ARG 730 PROA}
4463 {ARG 730 PROA}
4464 {GLU 535 PROA}
4464 {ARG 730 PROA}
4465 {PHE 532 PROA}
4465 {GLU 535 PROA}
4465 {ARG 730 PROA}
4466 {GLU 535 PROA}
4466 {ARG 730 PROA}
4467 {GLU 535 PROA}
4467 {ARG 730 PROA}
4468 {PHE 532 PROA}
4468 {GLU 535 PROA}
4468 {ARG 730 PROA}
4469 {GLU 535 PROA}
4469 {ARG 730 PROA}
4470 {GLU 535 PROA}
4470 {ARG 730 PROA}
4471 {GLU 535 PROA}
4471 {ARG 730 PROA}
4472 {PHE 532 PROA}
4472 {GLU 535 PROA}
4472 {ARG 730 PROA}
4473 {GLU 535 PROA}
4473 {ARG 730 PROA}
4474 {GLU 535 PROA}
4474 {ARG 730 PROA}
4475 {GLU 535 PROA}
4475 {ARG 730 PROA}
4476 {GLU 535 PROA}
4476 {ARG 730 PROA}
4477 {GLU 535 PROA}
4477 {ARG 730 PROA}
4478 {GLU 535 PROA}
4478 {ARG 730 PROA}
4479 {GLU 535 PROA}
4479 {ARG 730 PROA}
4480 {GLU 535 PROA}
4480 {ARG 730 PROA}
4480 {PHE 423 PROA}
4481 {GLU 535 PROA}
4481 {ARG 730 PROA}
4482 {GLU 535 PROA}
4482 {ARG 730 PROA}
4483 {GLU 535 PROA}
4483 {ARG 730 PROA}
4484 {GLU 535 PROA}
4484 {ARG 730 PROA}
4485 {GLU 535 PROA}
4485 {ARG 730 PROA}
4486 {GLU 535 PROA}
4486 {ARG 730 PROA}
4487 {GLU 535 PROA}
4487 {ARG 730 PROA}
4488 {GLU 535 PROA}
4488 {ARG 730 PROA}
4489 {GLU 535 PROA}
4489 {ARG 730 PROA}
4490 {GLU 535 PROA}
4490 {ARG 730 PROA}
4491 {PHE 532 PROA}
4491 {GLU 535 PROA}
4491 {ARG 730 PROA}
4492 {GLU 535 PROA}
4492 {ARG 730 PROA}
4493 {GLU 535 PROA}
4493 {ARG 730 PROA}
4493 {PHE 423 PROA}
4494 {GLU 535 PROA}
4494 {ARG 730 PROA}
4495 {GLU 535 PROA}
4495 {ARG 730 PROA}
4495 {PHE 423 PROA}
4496 {GLU 535 PROA}
4496 {ARG 730 PROA}
4497 {GLU 535 PROA}
4497 {ARG 730 PROA}
4498 {GLU 535 PROA}
4498 {ARG 730 PROA}
4499 {GLU 535 PROA}
4499 {ARG 730 PROA}
4500 {PHE 532 PROA}
4500 {GLU 535 PROA}
4500 {ARG 730 PROA}
4501 {GLU 535 PROA}
4501 {ARG 730 PROA}
4502 {PHE 532 PROA}
4502 {GLU 535 PROA}
4502 {ARG 730 PROA}
4503 {GLU 535 PROA}
4503 {ARG 730 PROA}
4504 {GLU 535 PROA}
4504 {ARG 730 PROA}
4505 {PHE 532 PROA}
4505 {GLU 535 PROA}
4505 {ARG 730 PROA}
4506 {GLU 535 PROA}
4506 {ARG 730 PROA}
4507 {GLU 535 PROA}
4507 {ARG 730 PROA}
4507 {PHE 423 PROA}
4508 {GLU 535 PROA}
4508 {ARG 730 PROA}
4508 {PHE 423 PROA}
4509 {GLU 535 PROA}
4509 {ARG 730 PROA}
4510 {GLU 535 PROA}
4510 {ARG 730 PROA}
4511 {ARG 730 PROA}
4511 {PHE 423 PROA}
4512 {PHE 532 PROA}
4512 {GLU 535 PROA}
4512 {LYS 539 PROA}
4512 {ARG 730 PROA}
4513 {ARG 730 PROA}
4514 {ARG 730 PROA}
4514 {PHE 423 PROA}
4515 {GLU 535 PROA}
4515 {ARG 730 PROA}
4516 {PHE 532 PROA}
4516 {GLU 535 PROA}
4516 {LYS 539 PROA}
4516 {ARG 730 PROA}
4517 {PHE 532 PROA}
4517 {GLU 535 PROA}
4517 {ARG 730 PROA}
4518 {PHE 532 PROA}
4518 {GLU 535 PROA}
4518 {ARG 730 PROA}
4519 {GLU 535 PROA}
4519 {ARG 730 PROA}
4520 {PHE 532 PROA}
4520 {GLU 535 PROA}
4520 {ARG 730 PROA}
4521 {GLU 535 PROA}
4521 {ARG 730 PROA}
4522 {PHE 532 PROA}
4522 {GLU 535 PROA}
4522 {ARG 730 PROA}
4523 {GLU 535 PROA}
4523 {ARG 730 PROA}
4524 {GLU 535 PROA}
4524 {ARG 730 PROA}
4525 {PHE 532 PROA}
4525 {GLU 535 PROA}
4525 {ARG 730 PROA}
4526 {GLU 535 PROA}
4526 {ARG 730 PROA}
4527 {GLU 535 PROA}
4527 {ARG 730 PROA}
4528 {GLU 535 PROA}
4528 {ARG 730 PROA}
4529 {PHE 532 PROA}
4529 {GLU 535 PROA}
4529 {ARG 730 PROA}
4530 {GLU 535 PROA}
4530 {ARG 730 PROA}
4531 {GLU 535 PROA}
4531 {ARG 730 PROA}
4532 {GLU 535 PROA}
4532 {ARG 730 PROA}
4533 {GLU 535 PROA}
4533 {ARG 730 PROA}
4534 {GLU 535 PROA}
4534 {LYS 539 PROA}
4534 {ARG 730 PROA}
4535 {GLU 535 PROA}
4535 {ARG 730 PROA}
4536 {PHE 532 PROA}
4536 {GLU 535 PROA}
4536 {LYS 539 PROA}
4536 {ARG 730 PROA}
4537 {PHE 532 PROA}
4537 {GLU 535 PROA}
4537 {ARG 730 PROA}
4538 {PHE 532 PROA}
4538 {GLU 535 PROA}
4538 {LYS 539 PROA}
4538 {ARG 730 PROA}
4539 {GLU 535 PROA}
4539 {ARG 730 PROA}
4540 {GLU 535 PROA}
4540 {ARG 730 PROA}
4541 {GLU 535 PROA}
4541 {ARG 730 PROA}
4542 {GLU 535 PROA}
4542 {ARG 730 PROA}
4543 {GLU 535 PROA}
4543 {ARG 730 PROA}
4544 {GLU 535 PROA}
4544 {ARG 730 PROA}
4545 {GLU 535 PROA}
4545 {LYS 539 PROA}
4545 {ARG 730 PROA}
4546 {PHE 532 PROA}
4546 {GLU 535 PROA}
4546 {LYS 539 PROA}
4546 {ARG 730 PROA}
4547 {GLU 535 PROA}
4547 {LYS 539 PROA}
4547 {ARG 730 PROA}
4548 {GLU 535 PROA}
4548 {ARG 730 PROA}
4549 {PHE 532 PROA}
4549 {GLU 535 PROA}
4549 {LYS 539 PROA}
4549 {ARG 730 PROA}
4550 {GLU 535 PROA}
4550 {LYS 539 PROA}
4550 {ARG 730 PROA}
4550 {PRO 419 PROA}
4551 {GLU 535 PROA}
4551 {LYS 539 PROA}
4551 {ARG 730 PROA}
4552 {PHE 532 PROA}
4552 {GLU 535 PROA}
4552 {LYS 539 PROA}
4552 {ARG 730 PROA}
4553 {PHE 532 PROA}
4553 {GLU 535 PROA}
4553 {ARG 730 PROA}
4554 {ILE 531 PROA}
4554 {PHE 532 PROA}
4554 {ARG 730 PROA}
4555 {PHE 532 PROA}
4555 {ARG 730 PROA}
4556 {ILE 528 PROA}
4556 {PHE 532 PROA}
4556 {ARG 730 PROA}
4557 {ARG 730 PROA}
4558 {ILE 528 PROA}
4558 {ARG 730 PROA}
4559 {ILE 528 PROA}
4559 {ARG 730 PROA}
4560 {ILE 528 PROA}
4560 {ARG 730 PROA}
4561 {PHE 532 PROA}
4561 {ARG 730 PROA}
4562 {ILE 528 PROA}
4562 {PHE 532 PROA}
4562 {ARG 730 PROA}
4563 {ARG 730 PROA}
4564 {ARG 730 PROA}
4565 {ILE 528 PROA}
4565 {PHE 532 PROA}
4565 {ARG 730 PROA}
4566 {PHE 532 PROA}
4566 {ARG 730 PROA}
4567 {PHE 532 PROA}
4567 {ARG 730 PROA}
4568 {PHE 532 PROA}
4568 {ARG 730 PROA}
4569 {THR 727 PROA}
4569 {ARG 730 PROA}
4570 {ILE 528 PROA}
4570 {PHE 532 PROA}
4570 {ARG 730 PROA}
4571 {PHE 532 PROA}
4571 {ARG 730 PROA}
4572 {ILE 528 PROA}
4572 {PHE 532 PROA}
4572 {ARG 730 PROA}
4573 {ILE 528 PROA}
4573 {PHE 532 PROA}
4573 {ARG 730 PROA}
4574 {ILE 528 PROA}
4574 {ILE 531 PROA}
4574 {PHE 532 PROA}
4574 {ARG 730 PROA}
4575 {ILE 528 PROA}
4575 {PHE 532 PROA}
4575 {VAL 729 PROA}
4575 {ARG 730 PROA}
4576 {ARG 730 PROA}
4577 {ILE 528 PROA}
4577 {ILE 531 PROA}
4577 {ARG 730 PROA}
4578 {ILE 528 PROA}
4578 {PHE 532 PROA}
4578 {ARG 730 PROA}
4579 {ARG 730 PROA}
4580 {ILE 528 PROA}
4580 {PHE 532 PROA}
4580 {ARG 730 PROA}
4581 {ARG 730 PROA}
4582 {ARG 730 PROA}
4582 {PHE 423 PROA}
4583 {PHE 532 PROA}
4583 {ARG 730 PROA}
4584 {PHE 532 PROA}
4584 {ARG 730 PROA}
4585 {GLU 535 PROA}
4585 {ARG 730 PROA}
4586 {GLU 535 PROA}
4586 {LYS 539 PROA}
4586 {ARG 730 PROA}
4587 {GLU 535 PROA}
4587 {LYS 539 PROA}
4587 {ARG 730 PROA}
4588 {PHE 532 PROA}
4588 {GLU 535 PROA}
4588 {LYS 539 PROA}
4588 {ARG 730 PROA}
4589 {GLU 535 PROA}
4589 {LYS 539 PROA}
4589 {ARG 730 PROA}
4590 {PHE 532 PROA}
4590 {GLU 535 PROA}
4590 {LYS 539 PROA}
4590 {ARG 730 PROA}
4591 {GLU 535 PROA}
4591 {LYS 539 PROA}
4591 {ARG 730 PROA}
4592 {PHE 532 PROA}
4592 {GLU 535 PROA}
4592 {LYS 539 PROA}
4592 {ARG 730 PROA}
4593 {GLU 535 PROA}
4593 {ARG 730 PROA}
4594 {GLU 535 PROA}
4594 {ARG 730 PROA}
4595 {GLU 535 PROA}
4595 {LYS 539 PROA}
4595 {ARG 730 PROA}
4596 {PHE 532 PROA}
4596 {GLU 535 PROA}
4596 {LYS 539 PROA}
4596 {ARG 730 PROA}
4597 {PHE 532 PROA}
4597 {GLU 535 PROA}
4597 {LYS 539 PROA}
4597 {ARG 730 PROA}
4598 {PHE 532 PROA}
4598 {GLU 535 PROA}
4598 {LYS 539 PROA}
4598 {ARG 730 PROA}
4599 {PHE 532 PROA}
4599 {GLU 535 PROA}
4599 {LYS 539 PROA}
4599 {ARG 730 PROA}
4600 {PHE 532 PROA}
4600 {GLU 535 PROA}
4600 {LYS 539 PROA}
4600 {ARG 730 PROA}
4601 {GLU 535 PROA}
4601 {LYS 539 PROA}
4601 {ARG 730 PROA}
4602 {PHE 532 PROA}
4602 {GLU 535 PROA}
4602 {LYS 539 PROA}
4602 {ARG 730 PROA}
4603 {GLU 535 PROA}
4603 {LYS 539 PROA}
4603 {ARG 730 PROA}
4604 {PHE 532 PROA}
4604 {GLU 535 PROA}
4604 {LYS 539 PROA}
4604 {ARG 730 PROA}
4605 {PHE 532 PROA}
4605 {GLU 535 PROA}
4605 {LYS 539 PROA}
4605 {ARG 730 PROA}
4606 {PHE 532 PROA}
4606 {GLU 535 PROA}
4606 {LYS 539 PROA}
4606 {ARG 730 PROA}
4607 {PHE 532 PROA}
4607 {GLU 535 PROA}
4607 {LYS 539 PROA}
4607 {ARG 730 PROA}
4608 {GLU 535 PROA}
4608 {LYS 539 PROA}
4608 {ARG 730 PROA}
4609 {GLU 535 PROA}
4609 {LYS 539 PROA}
4609 {ARG 730 PROA}
4610 {PHE 532 PROA}
4610 {GLU 535 PROA}
4610 {LYS 539 PROA}
4610 {ARG 730 PROA}
4611 {PHE 532 PROA}
4611 {GLU 535 PROA}
4611 {LYS 539 PROA}
4611 {ARG 730 PROA}
4612 {PHE 532 PROA}
4612 {GLU 535 PROA}
4612 {LYS 539 PROA}
4612 {ARG 730 PROA}
4613 {PHE 532 PROA}
4613 {LYS 539 PROA}
4613 {ARG 730 PROA}
4614 {GLU 535 PROA}
4614 {LYS 539 PROA}
4614 {ARG 730 PROA}
4615 {GLU 535 PROA}
4615 {LYS 539 PROA}
4615 {ARG 730 PROA}
4616 {PHE 532 PROA}
4616 {GLU 535 PROA}
4616 {LYS 539 PROA}
4616 {ARG 730 PROA}
4617 {GLU 535 PROA}
4617 {LYS 539 PROA}
4617 {ARG 730 PROA}
4618 {GLU 535 PROA}
4618 {ARG 730 PROA}
4619 {PHE 532 PROA}
4619 {GLU 535 PROA}
4619 {LYS 539 PROA}
4619 {ARG 730 PROA}
4620 {GLU 535 PROA}
4620 {LYS 539 PROA}
4620 {ARG 730 PROA}
4621 {GLU 535 PROA}
4621 {LYS 539 PROA}
4621 {ARG 730 PROA}
4622 {PHE 532 PROA}
4622 {GLU 535 PROA}
4622 {LYS 539 PROA}
4622 {ARG 730 PROA}
4623 {PHE 532 PROA}
4623 {GLU 535 PROA}
4623 {LYS 539 PROA}
4623 {ARG 730 PROA}
4624 {GLU 535 PROA}
4624 {LYS 539 PROA}
4624 {ARG 730 PROA}
4625 {PHE 532 PROA}
4625 {GLU 535 PROA}
4625 {LYS 539 PROA}
4625 {ARG 730 PROA}
4626 {PHE 532 PROA}
4626 {GLU 535 PROA}
4626 {LYS 539 PROA}
4626 {ARG 730 PROA}
4627 {PHE 532 PROA}
4627 {GLU 535 PROA}
4627 {LYS 539 PROA}
4627 {ARG 730 PROA}
4628 {PHE 532 PROA}
4628 {GLU 535 PROA}
4628 {LYS 539 PROA}
4628 {ARG 730 PROA}
4629 {PHE 532 PROA}
4629 {GLU 535 PROA}
4629 {LYS 539 PROA}
4629 {ARG 730 PROA}
4630 {PHE 532 PROA}
4630 {GLU 535 PROA}
4630 {LYS 539 PROA}
4630 {ARG 730 PROA}
4631 {GLU 535 PROA}
4631 {LYS 539 PROA}
4631 {ARG 730 PROA}
4632 {GLU 535 PROA}
4632 {LYS 539 PROA}
4632 {ARG 730 PROA}
4633 {GLU 535 PROA}
4633 {LYS 539 PROA}
4633 {ARG 730 PROA}
4634 {GLU 535 PROA}
4634 {LYS 539 PROA}
4634 {ARG 730 PROA}
4635 {PHE 532 PROA}
4635 {GLU 535 PROA}
4635 {LYS 539 PROA}
4635 {ARG 730 PROA}
4636 {GLU 535 PROA}
4636 {ARG 730 PROA}
4637 {GLU 535 PROA}
4637 {ARG 730 PROA}
4638 {GLU 535 PROA}
4638 {LYS 539 PROA}
4638 {ARG 730 PROA}
4639 {GLU 535 PROA}
4639 {LYS 539 PROA}
4639 {ARG 730 PROA}
4640 {PHE 532 PROA}
4640 {GLU 535 PROA}
4640 {LYS 539 PROA}
4640 {ARG 730 PROA}
4641 {GLU 535 PROA}
4641 {LYS 539 PROA}
4641 {ARG 730 PROA}
4642 {GLU 535 PROA}
4642 {ARG 730 PROA}
4643 {PHE 532 PROA}
4643 {GLU 535 PROA}
4643 {ARG 730 PROA}
4644 {GLU 535 PROA}
4644 {LYS 539 PROA}
4644 {ARG 730 PROA}
4645 {PHE 532 PROA}
4645 {GLU 535 PROA}
4645 {LYS 539 PROA}
4645 {ARG 730 PROA}
4646 {GLU 535 PROA}
4646 {LYS 539 PROA}
4646 {ARG 730 PROA}
4647 {GLU 535 PROA}
4647 {LYS 539 PROA}
4647 {ARG 730 PROA}
4648 {GLU 535 PROA}
4648 {LYS 539 PROA}
4648 {ARG 730 PROA}
4649 {GLU 535 PROA}
4649 {ARG 730 PROA}
4650 {ARG 730 PROA}
4651 {GLU 535 PROA}
4651 {ARG 730 PROA}
4652 {ARG 730 PROA}
4653 {PHE 532 PROA}
4653 {ARG 730 PROA}
4654 {GLU 535 PROA}
4654 {ARG 730 PROA}
4655 {PHE 532 PROA}
4655 {GLU 535 PROA}
4655 {LYS 539 PROA}
4655 {ARG 730 PROA}
4656 {PHE 532 PROA}
4656 {GLU 535 PROA}
4656 {ARG 730 PROA}
4657 {GLU 535 PROA}
4657 {LYS 539 PROA}
4657 {ARG 730 PROA}
4658 {GLU 535 PROA}
4658 {LYS 539 PROA}
4658 {ARG 730 PROA}
4659 {PHE 532 PROA}
4659 {GLU 535 PROA}
4659 {LYS 539 PROA}
4659 {ARG 730 PROA}
4660 {GLU 535 PROA}
4660 {LYS 539 PROA}
4660 {ARG 730 PROA}
4661 {GLU 535 PROA}
4661 {LYS 539 PROA}
4661 {ARG 730 PROA}
4662 {GLU 535 PROA}
4662 {LYS 539 PROA}
4662 {ARG 730 PROA}
4662 {PHE 423 PROA}
4663 {PHE 532 PROA}
4663 {GLU 535 PROA}
4663 {LYS 539 PROA}
4663 {ARG 730 PROA}
4664 {GLU 535 PROA}
4664 {LYS 539 PROA}
4664 {ARG 730 PROA}
4665 {GLU 535 PROA}
4665 {LYS 539 PROA}
4665 {ARG 730 PROA}
4666 {PHE 532 PROA}
4666 {GLU 535 PROA}
4666 {LYS 539 PROA}
4666 {ARG 730 PROA}
4667 {GLU 535 PROA}
4667 {LYS 539 PROA}
4667 {ARG 730 PROA}
4668 {GLU 535 PROA}
4668 {ARG 730 PROA}
4669 {GLU 535 PROA}
4669 {ARG 730 PROA}
4670 {GLU 535 PROA}
4670 {LYS 539 PROA}
4670 {ARG 730 PROA}
4671 {PHE 532 PROA}
4671 {GLU 535 PROA}
4671 {ARG 730 PROA}
4672 {GLU 535 PROA}
4672 {LYS 539 PROA}
4672 {ARG 730 PROA}
4673 {PHE 532 PROA}
4673 {GLU 535 PROA}
4673 {LYS 539 PROA}
4673 {ARG 730 PROA}
4674 {GLU 535 PROA}
4674 {ARG 730 PROA}
4674 {PRO 419 PROA}
4675 {ARG 730 PROA}
4675 {PHE 423 PROA}
4676 {PHE 532 PROA}
4676 {ARG 730 PROA}
4676 {PHE 423 PROA}
4677 {ARG 730 PROA}
4678 {PHE 532 PROA}
4678 {ARG 730 PROA}
4679 {ARG 730 PROA}
4680 {ILE 528 PROA}
4680 {ARG 730 PROA}
4681 {ILE 531 PROA}
4681 {PHE 532 PROA}
4681 {ARG 730 PROA}
4682 {ILE 528 PROA}
4682 {ARG 730 PROA}
4683 {ILE 528 PROA}
4683 {ARG 730 PROA}
4684 {ILE 528 PROA}
4684 {PHE 532 PROA}
4684 {ARG 730 PROA}
4685 {ARG 730 PROA}
4686 {ARG 730 PROA}
4687 {ILE 528 PROA}
4687 {ARG 730 PROA}
4688 {ILE 528 PROA}
4688 {VAL 729 PROA}
4688 {ARG 730 PROA}
4689 {ILE 528 PROA}
4689 {PHE 532 PROA}
4689 {ARG 730 PROA}
4690 {ILE 528 PROA}
4690 {ARG 730 PROA}
4691 {ILE 528 PROA}
4691 {PHE 532 PROA}
4691 {ARG 730 PROA}
4692 {ARG 730 PROA}
4693 {ILE 528 PROA}
4693 {PHE 532 PROA}
4693 {ARG 730 PROA}
4694 {PHE 532 PROA}
4694 {ARG 730 PROA}
4695 {ARG 730 PROA}
4696 {ARG 730 PROA}
4697 {ILE 528 PROA}
4697 {PHE 532 PROA}
4697 {ARG 730 PROA}
4698 {ILE 528 PROA}
4698 {ARG 730 PROA}
4699 {ARG 730 PROA}
4700 {ARG 730 PROA}
4701 {ARG 730 PROA}
4702 {ILE 528 PROA}
4702 {ILE 531 PROA}
4702 {ARG 730 PROA}
4703 {ILE 528 PROA}
4703 {ARG 730 PROA}
4704 {ILE 528 PROA}
4704 {ARG 730 PROA}
4705 {ILE 528 PROA}
4705 {ARG 730 PROA}
4706 {PHE 532 PROA}
4706 {ARG 730 PROA}
4707 {ILE 528 PROA}
4707 {PHE 532 PROA}
4707 {ARG 730 PROA}
4708 {PHE 532 PROA}
4708 {VAL 729 PROA}
4708 {ARG 730 PROA}
4709 {ILE 528 PROA}
4709 {VAL 729 PROA}
4709 {ARG 730 PROA}
4710 {ARG 730 PROA}
4711 {ILE 528 PROA}
4711 {PHE 532 PROA}
4711 {ARG 730 PROA}
4712 {VAL 729 PROA}
4712 {ARG 730 PROA}
4713 {ARG 730 PROA}
4714 {ILE 528 PROA}
4714 {PHE 532 PROA}
4714 {ARG 730 PROA}
4715 {ILE 528 PROA}
4715 {ARG 730 PROA}
4716 {ILE 528 PROA}
4716 {ARG 730 PROA}
4717 {ILE 528 PROA}
4717 {ARG 730 PROA}
4718 {ILE 528 PROA}
4718 {PHE 532 PROA}
4718 {VAL 729 PROA}
4718 {ARG 730 PROA}
4719 {THR 727 PROA}
4719 {ARG 730 PROA}
4720 {ILE 528 PROA}
4720 {PHE 532 PROA}
4720 {ARG 730 PROA}
4721 {ILE 528 PROA}
4721 {ARG 730 PROA}
4722 {PHE 532 PROA}
4722 {ARG 730 PROA}
4723 {ILE 528 PROA}
4723 {ARG 730 PROA}
4724 {ARG 730 PROA}
4725 {ARG 730 PROA}
4726 {PHE 532 PROA}
4726 {ARG 730 PROA}
4727 {PHE 532 PROA}
4727 {ARG 730 PROA}
4728 {ILE 528 PROA}
4728 {PHE 532 PROA}
4728 {ARG 730 PROA}
4729 {PHE 532 PROA}
4729 {ARG 730 PROA}
4730 {ARG 730 PROA}
4731 {ARG 730 PROA}
4732 {ARG 730 PROA}
4733 {GLU 535 PROA}
4733 {ARG 730 PROA}
4734 {GLU 535 PROA}
4734 {ARG 730 PROA}
4735 {GLU 535 PROA}
4735 {ARG 730 PROA}
4736 {PHE 532 PROA}
4736 {GLU 535 PROA}
4736 {ARG 730 PROA}
4737 {PHE 532 PROA}
4737 {GLU 535 PROA}
4737 {ARG 730 PROA}
4738 {GLU 535 PROA}
4738 {ARG 730 PROA}
4738 {PHE 423 PROA}
4739 {GLU 535 PROA}
4739 {ARG 730 PROA}
4740 {GLU 535 PROA}
4740 {ARG 730 PROA}
4741 {GLU 535 PROA}
4741 {ARG 730 PROA}
4742 {GLU 535 PROA}
4742 {ARG 730 PROA}
4743 {PHE 532 PROA}
4743 {GLU 535 PROA}
4743 {ARG 730 PROA}
4744 {GLU 535 PROA}
4744 {ARG 730 PROA}
4745 {GLU 535 PROA}
4745 {ARG 730 PROA}
4746 {GLU 535 PROA}
4746 {ARG 730 PROA}
4747 {GLU 535 PROA}
4747 {ARG 730 PROA}
4748 {PHE 532 PROA}
4748 {GLU 535 PROA}
4748 {ARG 730 PROA}
4749 {GLU 535 PROA}
4749 {ARG 730 PROA}
4750 {GLU 535 PROA}
4750 {ARG 730 PROA}
4751 {GLU 535 PROA}
4751 {ARG 730 PROA}
4752 {PHE 532 PROA}
4752 {GLU 535 PROA}
4752 {ARG 730 PROA}
4753 {GLU 535 PROA}
4753 {ARG 730 PROA}
4754 {PHE 532 PROA}
4754 {GLU 535 PROA}
4754 {ARG 730 PROA}
4755 {GLU 535 PROA}
4755 {ARG 730 PROA}
4756 {PHE 532 PROA}
4756 {GLU 535 PROA}
4756 {ARG 730 PROA}
4757 {ARG 730 PROA}
4758 {GLU 535 PROA}
4758 {ARG 730 PROA}
4759 {PHE 532 PROA}
4759 {GLU 535 PROA}
4759 {ARG 730 PROA}
4760 {PHE 532 PROA}
4760 {GLU 535 PROA}
4760 {ARG 730 PROA}
4761 {PHE 532 PROA}
4761 {GLU 535 PROA}
4761 {ARG 730 PROA}
4762 {PHE 532 PROA}
4762 {GLU 535 PROA}
4762 {ARG 730 PROA}
4763 {GLU 535 PROA}
4763 {ARG 730 PROA}
4764 {GLU 535 PROA}
4764 {ARG 730 PROA}
4765 {GLU 535 PROA}
4765 {ARG 730 PROA}
4766 {PHE 532 PROA}
4766 {GLU 535 PROA}
4766 {ARG 730 PROA}
4767 {GLU 535 PROA}
4767 {ARG 730 PROA}
4767 {PHE 423 PROA}
4768 {GLU 535 PROA}
4768 {ARG 730 PROA}
4769 {GLU 535 PROA}
4769 {ARG 730 PROA}
4770 {GLU 535 PROA}
4770 {ARG 730 PROA}
4771 {GLU 535 PROA}
4771 {ARG 730 PROA}
4772 {GLU 535 PROA}
4772 {ARG 730 PROA}
4773 {GLU 535 PROA}
4773 {ARG 730 PROA}
4774 {GLU 535 PROA}
4774 {ARG 730 PROA}
4775 {ARG 730 PROA}
4776 {GLU 535 PROA}
4776 {ARG 730 PROA}
4777 {ARG 730 PROA}
4778 {GLU 535 PROA}
4778 {VAL 729 PROA}
4778 {ARG 730 PROA}
4779 {GLU 535 PROA}
4779 {ARG 730 PROA}
4780 {GLU 535 PROA}
4780 {ARG 730 PROA}
4781 {GLU 535 PROA}
4781 {ARG 730 PROA}
4782 {GLU 535 PROA}
4782 {ARG 730 PROA}
4783 {GLU 535 PROA}
4783 {ARG 730 PROA}
4784 {GLU 535 PROA}
4784 {ARG 730 PROA}
4785 {GLU 535 PROA}
4785 {ARG 730 PROA}
4786 {PHE 532 PROA}
4786 {GLU 535 PROA}
4786 {ARG 730 PROA}
4787 {GLU 535 PROA}
4787 {ARG 730 PROA}
4787 {PHE 423 PROA}
4788 {GLU 535 PROA}
4788 {ARG 730 PROA}
4789 {GLU 535 PROA}
4789 {ARG 730 PROA}
4790 {GLU 535 PROA}
4790 {ARG 730 PROA}
4791 {GLU 535 PROA}
4791 {ARG 730 PROA}
4792 {GLU 535 PROA}
4792 {ARG 730 PROA}
4792 {PHE 423 PROA}
4793 {GLU 535 PROA}
4793 {ARG 730 PROA}
4793 {PHE 423 PROA}
4794 {GLU 535 PROA}
4794 {ARG 730 PROA}
4794 {PHE 423 PROA}
4795 {GLU 535 PROA}
4795 {ARG 730 PROA}
4796 {GLU 535 PROA}
4796 {ARG 730 PROA}
4797 {GLU 535 PROA}
4797 {ARG 730 PROA}
4798 {GLU 535 PROA}
4798 {ARG 730 PROA}
4799 {GLU 535 PROA}
4799 {ARG 730 PROA}
4800 {PHE 532 PROA}
4800 {GLU 535 PROA}
4800 {ARG 730 PROA}
4801 {PHE 532 PROA}
4801 {GLU 535 PROA}
4801 {ARG 730 PROA}
4802 {GLU 535 PROA}
4802 {ARG 730 PROA}
4803 {GLU 535 PROA}
4803 {ARG 730 PROA}
4804 {PHE 532 PROA}
4804 {GLU 535 PROA}
4804 {ARG 730 PROA}
4805 {GLU 535 PROA}
4805 {ARG 730 PROA}
4805 {PHE 423 PROA}
4806 {GLU 535 PROA}
4806 {ARG 730 PROA}
4807 {PHE 532 PROA}
4807 {GLU 535 PROA}
4807 {ARG 730 PROA}
4808 {GLU 535 PROA}
4808 {ARG 730 PROA}
4809 {GLU 535 PROA}
4809 {ARG 730 PROA}
4810 {GLU 535 PROA}
4810 {ARG 730 PROA}
4810 {PHE 423 PROA}
4811 {GLU 535 PROA}
4811 {ARG 730 PROA}
4811 {PHE 423 PROA}
4812 {GLU 535 PROA}
4812 {ARG 730 PROA}
4813 {GLU 535 PROA}
4813 {ARG 730 PROA}
4814 {GLU 535 PROA}
4814 {ARG 730 PROA}
4815 {ARG 730 PROA}
4816 {PHE 532 PROA}
4816 {ARG 730 PROA}
4817 {PHE 532 PROA}
4817 {GLU 535 PROA}
4817 {ARG 730 PROA}
4818 {GLU 535 PROA}
4818 {ARG 730 PROA}
4819 {GLU 535 PROA}
4819 {ARG 730 PROA}
4819 {PHE 423 PROA}
4820 {PHE 532 PROA}
4820 {GLU 535 PROA}
4820 {ARG 730 PROA}
4821 {GLU 535 PROA}
4821 {ARG 730 PROA}
4822 {SER 465 PROA}
4822 {GLU 535 PROA}
4822 {ARG 730 PROA}
4823 {GLU 535 PROA}
4823 {ARG 730 PROA}
4824 {GLU 535 PROA}
4824 {ARG 730 PROA}
4825 {GLU 535 PROA}
4825 {ARG 730 PROA}
4826 {GLU 535 PROA}
4826 {ARG 730 PROA}
4827 {PHE 532 PROA}
4827 {GLU 535 PROA}
4827 {ARG 730 PROA}
4828 {PHE 532 PROA}
4828 {GLU 535 PROA}
4828 {ARG 730 PROA}
4829 {GLU 535 PROA}
4829 {ARG 730 PROA}
4830 {GLU 535 PROA}
4830 {ARG 730 PROA}
4831 {GLU 535 PROA}
4831 {ARG 730 PROA}
4832 {PHE 532 PROA}
4832 {GLU 535 PROA}
4832 {ARG 730 PROA}
4833 {GLU 535 PROA}
4833 {ARG 730 PROA}
4834 {PHE 532 PROA}
4834 {GLU 535 PROA}
4834 {ARG 730 PROA}
4835 {GLU 535 PROA}
4835 {ARG 730 PROA}
4836 {GLU 535 PROA}
4836 {ARG 730 PROA}
4836 {PHE 423 PROA}
4837 {GLU 535 PROA}
4837 {ARG 730 PROA}
4838 {PHE 532 PROA}
4838 {GLU 535 PROA}
4838 {ARG 730 PROA}
4839 {GLU 535 PROA}
4839 {ARG 730 PROA}
4840 {GLU 535 PROA}
4840 {ARG 730 PROA}
4841 {GLU 535 PROA}
4841 {ARG 730 PROA}
4842 {GLU 535 PROA}
4842 {ARG 730 PROA}
4842 {PHE 423 PROA}
4843 {PHE 532 PROA}
4843 {GLU 535 PROA}
4843 {ARG 730 PROA}
4844 {GLU 535 PROA}
4844 {ARG 730 PROA}
4844 {PHE 423 PROA}
4845 {PHE 532 PROA}
4845 {GLU 535 PROA}
4845 {ARG 730 PROA}
4846 {GLU 535 PROA}
4846 {ARG 730 PROA}
4847 {GLU 535 PROA}
4847 {ARG 730 PROA}
4847 {PHE 423 PROA}
4848 {GLU 535 PROA}
4848 {ARG 730 PROA}
4849 {GLU 535 PROA}
4849 {ARG 730 PROA}
4850 {GLU 535 PROA}
4850 {ARG 730 PROA}
4851 {GLU 535 PROA}
4851 {ARG 730 PROA}
4852 {PHE 532 PROA}
4852 {GLU 535 PROA}
4852 {ARG 730 PROA}
4853 {PHE 532 PROA}
4853 {GLU 535 PROA}
4853 {ARG 730 PROA}
4854 {PHE 532 PROA}
4854 {GLU 535 PROA}
4854 {ARG 730 PROA}
4855 {GLU 535 PROA}
4855 {ARG 730 PROA}
4856 {GLU 535 PROA}
4856 {ARG 730 PROA}
4857 {GLU 535 PROA}
4857 {ARG 730 PROA}
4858 {GLU 535 PROA}
4858 {ARG 730 PROA}
4859 {GLU 535 PROA}
4859 {ARG 730 PROA}
4860 {GLU 535 PROA}
4860 {ARG 730 PROA}
4861 {GLU 535 PROA}
4861 {ARG 730 PROA}
4862 {GLU 535 PROA}
4862 {ARG 730 PROA}
4863 {GLU 535 PROA}
4863 {ARG 730 PROA}
4864 {GLU 535 PROA}
4864 {ARG 730 PROA}
4865 {GLU 535 PROA}
4865 {ARG 730 PROA}
4866 {PHE 532 PROA}
4866 {GLU 535 PROA}
4866 {ARG 730 PROA}
4867 {GLU 535 PROA}
4867 {ARG 730 PROA}
4868 {GLU 535 PROA}
4868 {ARG 730 PROA}
4869 {GLU 535 PROA}
4869 {ARG 730 PROA}
4870 {GLU 535 PROA}
4870 {ARG 730 PROA}
4871 {GLU 535 PROA}
4871 {ARG 730 PROA}
4872 {GLU 535 PROA}
4872 {ARG 730 PROA}
4873 {GLU 535 PROA}
4873 {ARG 730 PROA}
4874 {GLU 535 PROA}
4874 {ARG 730 PROA}
4875 {GLU 535 PROA}
4875 {ARG 730 PROA}
4876 {GLU 535 PROA}
4876 {ARG 730 PROA}
4877 {GLU 535 PROA}
4877 {ARG 730 PROA}
4878 {GLU 535 PROA}
4878 {ARG 730 PROA}
4879 {GLU 535 PROA}
4879 {ARG 730 PROA}
4880 {GLU 535 PROA}
4880 {ARG 730 PROA}
4881 {GLU 535 PROA}
4881 {ARG 730 PROA}
4882 {GLU 535 PROA}
4882 {ARG 730 PROA}
4883 {GLU 535 PROA}
4883 {ARG 730 PROA}
4884 {GLU 535 PROA}
4884 {ARG 730 PROA}
4885 {GLU 535 PROA}
4885 {ARG 730 PROA}
4886 {GLU 535 PROA}
4886 {ARG 730 PROA}
4887 {PHE 532 PROA}
4887 {GLU 535 PROA}
4887 {ARG 730 PROA}
4888 {GLU 535 PROA}
4888 {ARG 730 PROA}
4889 {PHE 532 PROA}
4889 {GLU 535 PROA}
4889 {ARG 730 PROA}
4890 {GLU 535 PROA}
4890 {ARG 730 PROA}
4891 {PHE 532 PROA}
4891 {GLU 535 PROA}
4891 {ARG 730 PROA}
4892 {GLU 535 PROA}
4892 {ARG 730 PROA}
4893 {PHE 532 PROA}
4893 {GLU 535 PROA}
4893 {ARG 730 PROA}
4894 {GLU 535 PROA}
4894 {ARG 730 PROA}
4895 {PHE 532 PROA}
4895 {GLU 535 PROA}
4895 {ARG 730 PROA}
4896 {GLU 535 PROA}
4896 {ARG 730 PROA}
4897 {PHE 532 PROA}
4897 {GLU 535 PROA}
4897 {ARG 730 PROA}
4898 {ARG 730 PROA}
4899 {ARG 730 PROA}
4900 {ARG 730 PROA}
4901 {GLU 535 PROA}
4901 {ARG 730 PROA}
4902 {GLU 535 PROA}
4902 {ARG 730 PROA}
4903 {PHE 532 PROA}
4903 {GLU 535 PROA}
4903 {ARG 730 PROA}
4904 {GLU 535 PROA}
4904 {ARG 730 PROA}
4905 {GLU 535 PROA}
4905 {ARG 730 PROA}
4906 {GLU 535 PROA}
4906 {ARG 730 PROA}
4906 {PHE 423 PROA}
4907 {GLU 535 PROA}
4907 {ARG 730 PROA}
4908 {GLU 535 PROA}
4908 {ARG 730 PROA}
4909 {GLU 535 PROA}
4909 {ARG 730 PROA}
4910 {ILE 531 PROA}
4910 {GLU 535 PROA}
4910 {ARG 730 PROA}
4911 {GLU 535 PROA}
4911 {ARG 730 PROA}
4912 {PHE 532 PROA}
4912 {GLU 535 PROA}
4912 {ARG 730 PROA}
4913 {GLU 535 PROA}
4913 {ARG 730 PROA}
4914 {PHE 532 PROA}
4914 {GLU 535 PROA}
4914 {ARG 730 PROA}
4915 {PHE 532 PROA}
4915 {GLU 535 PROA}
4915 {ARG 730 PROA}
4916 {PHE 532 PROA}
4916 {GLU 535 PROA}
4916 {ARG 730 PROA}
4917 {GLU 535 PROA}
4917 {ARG 730 PROA}
4918 {GLU 535 PROA}
4918 {ARG 730 PROA}
4919 {GLU 535 PROA}
4919 {ARG 730 PROA}
4920 {GLU 535 PROA}
4920 {ARG 730 PROA}
4921 {PHE 532 PROA}
4921 {GLU 535 PROA}
4921 {ARG 730 PROA}
4922 {GLU 535 PROA}
4922 {ARG 730 PROA}
4923 {PHE 532 PROA}
4923 {GLU 535 PROA}
4923 {ARG 730 PROA}
4924 {GLU 535 PROA}
4924 {ARG 730 PROA}
4925 {GLU 535 PROA}
4925 {ARG 730 PROA}
4926 {PHE 532 PROA}
4926 {GLU 535 PROA}
4926 {ARG 730 PROA}
4927 {GLU 535 PROA}
4927 {ARG 730 PROA}
4928 {GLU 535 PROA}
4928 {ARG 730 PROA}
4929 {ARG 730 PROA}
4930 {ARG 730 PROA}
4930 {PHE 423 PROA}
4931 {ARG 730 PROA}
4931 {PHE 423 PROA}
4932 {ARG 730 PROA}
4933 {GLU 535 PROA}
4933 {ARG 730 PROA}
4934 {GLU 535 PROA}
4934 {ARG 730 PROA}
4935 {GLU 535 PROA}
4935 {ARG 730 PROA}
4936 {GLU 535 PROA}
4936 {ARG 730 PROA}
4937 {GLU 535 PROA}
4937 {ARG 730 PROA}
4938 {GLU 535 PROA}
4938 {ARG 730 PROA}
4939 {GLU 535 PROA}
4939 {ARG 730 PROA}
4940 {GLU 535 PROA}
4940 {ARG 730 PROA}
4941 {PHE 532 PROA}
4941 {ARG 730 PROA}
4942 {GLU 535 PROA}
4942 {ARG 730 PROA}
4943 {GLU 535 PROA}
4943 {ARG 730 PROA}
4944 {ARG 730 PROA}
4945 {ARG 730 PROA}
4946 {ARG 730 PROA}
4947 {ARG 730 PROA}
4948 {GLU 535 PROA}
4948 {ARG 730 PROA}
4949 {GLU 535 PROA}
4949 {ARG 730 PROA}
4950 {GLU 535 PROA}
4950 {ARG 730 PROA}
4951 {GLU 535 PROA}
4951 {ARG 730 PROA}
4952 {GLU 535 PROA}
4952 {ARG 730 PROA}
4953 {GLU 535 PROA}
4953 {ARG 730 PROA}
4954 {ARG 730 PROA}
4955 {GLU 535 PROA}
4955 {ARG 730 PROA}
4956 {PHE 532 PROA}
4956 {GLU 535 PROA}
4956 {ARG 730 PROA}
4957 {PHE 532 PROA}
4957 {GLU 535 PROA}
4957 {ARG 730 PROA}
4958 {PHE 532 PROA}
4958 {GLU 535 PROA}
4958 {ARG 730 PROA}
4959 {ARG 730 PROA}
4959 {PRO 419 PROA}
4960 {ARG 730 PROA}
4960 {PHE 423 PROA}
4961 {ARG 730 PROA}
4962 {GLU 535 PROA}
4962 {ARG 730 PROA}
4963 {PHE 532 PROA}
4963 {GLU 535 PROA}
4963 {LYS 539 PROA}
4963 {ARG 730 PROA}
4964 {GLU 535 PROA}
4964 {ARG 730 PROA}
4965 {GLU 535 PROA}
4965 {LYS 539 PROA}
4965 {ARG 730 PROA}
4966 {GLU 535 PROA}
4966 {LYS 539 PROA}
4966 {ARG 730 PROA}
4967 {GLU 535 PROA}
4967 {LYS 539 PROA}
4967 {ARG 730 PROA}
4968 {GLU 535 PROA}
4968 {LYS 539 PROA}
4968 {ARG 730 PROA}
4969 {GLU 535 PROA}
4969 {LYS 539 PROA}
4969 {ARG 730 PROA}
4970 {GLU 535 PROA}
4970 {ARG 730 PROA}
4971 {GLU 535 PROA}
4971 {LYS 539 PROA}
4971 {ARG 730 PROA}
4972 {GLU 535 PROA}
4972 {LYS 539 PROA}
4972 {ARG 730 PROA}
4973 {GLU 535 PROA}
4973 {ARG 730 PROA}
4974 {GLU 535 PROA}
4974 {ARG 730 PROA}
4975 {GLU 535 PROA}
4975 {LYS 539 PROA}
4975 {ARG 730 PROA}
4976 {PHE 532 PROA}
4976 {GLU 535 PROA}
4976 {LYS 539 PROA}
4976 {ARG 730 PROA}
4977 {GLU 535 PROA}
4977 {ARG 730 PROA}
4978 {GLU 535 PROA}
4978 {LYS 539 PROA}
4978 {ARG 730 PROA}
4979 {ARG 730 PROA}
4980 {GLU 535 PROA}
4980 {LYS 539 PROA}
4980 {ARG 730 PROA}
4981 {PHE 532 PROA}
4981 {GLU 535 PROA}
4981 {ARG 730 PROA}
4982 {GLU 535 PROA}
4982 {LYS 539 PROA}
4982 {ARG 730 PROA}
4983 {PHE 532 PROA}
4983 {GLU 535 PROA}
4983 {ARG 730 PROA}
4984 {PHE 532 PROA}
4984 {GLU 535 PROA}
4984 {LYS 539 PROA}
4984 {ARG 730 PROA}
4985 {PHE 532 PROA}
4985 {GLU 535 PROA}
4985 {LYS 539 PROA}
4985 {ARG 730 PROA}
4986 {PHE 532 PROA}
4986 {GLU 535 PROA}
4986 {LYS 539 PROA}
4986 {ARG 730 PROA}
4987 {GLU 535 PROA}
4987 {ARG 730 PROA}
4988 {GLU 535 PROA}
4988 {ARG 730 PROA}
4989 {GLU 535 PROA}
4989 {LYS 539 PROA}
4989 {ARG 730 PROA}
4990 {PHE 532 PROA}
4990 {GLU 535 PROA}
4990 {LYS 539 PROA}
4990 {ARG 730 PROA}
4991 {PHE 532 PROA}
4991 {GLU 535 PROA}
4991 {LYS 539 PROA}
4991 {ARG 730 PROA}
4992 {GLU 535 PROA}
4992 {ARG 730 PROA}
4993 {GLU 535 PROA}
4993 {LYS 539 PROA}
4993 {ARG 730 PROA}
4994 {GLU 535 PROA}
4994 {LYS 539 PROA}
4994 {ARG 730 PROA}
4995 {PHE 532 PROA}
4995 {GLU 535 PROA}
4995 {LYS 539 PROA}
4995 {ARG 730 PROA}
4996 {PHE 532 PROA}
4996 {GLU 535 PROA}
4996 {LYS 539 PROA}
4996 {ARG 730 PROA}
4997 {GLU 535 PROA}
4997 {LYS 539 PROA}
4997 {ARG 730 PROA}
4998 {PHE 532 PROA}
4998 {GLU 535 PROA}
4998 {LYS 539 PROA}
4998 {ARG 730 PROA}
4999 {PHE 532 PROA}
4999 {GLU 535 PROA}
4999 {LYS 539 PROA}
4999 {ARG 730 PROA}
5000 {PHE 532 PROA}
5000 {GLU 535 PROA}
5000 {LYS 539 PROA}
5000 {ARG 730 PROA}
5001 {PHE 532 PROA}
5001 {GLU 535 PROA}
5001 {LYS 539 PROA}
5001 {ARG 730 PROA}
5002 {PHE 532 PROA}
5002 {GLU 535 PROA}
5002 {LYS 539 PROA}
5002 {ARG 730 PROA}
5003 {PHE 532 PROA}
5003 {GLU 535 PROA}
5003 {LYS 539 PROA}
5003 {ARG 730 PROA}
5004 {GLU 535 PROA}
5004 {ARG 730 PROA}
5005 {PHE 532 PROA}
5005 {GLU 535 PROA}
5005 {LYS 539 PROA}
5005 {ARG 730 PROA}
5006 {PHE 532 PROA}
5006 {GLU 535 PROA}
5006 {ARG 730 PROA}
5007 {GLU 535 PROA}
5007 {LYS 539 PROA}
5007 {ARG 730 PROA}
5008 {GLU 535 PROA}
5008 {ARG 730 PROA}
5009 {GLU 535 PROA}
5009 {LYS 539 PROA}
5009 {ARG 730 PROA}
5010 {PHE 532 PROA}
5010 {GLU 535 PROA}
5010 {LYS 539 PROA}
5010 {ARG 730 PROA}
5011 {PHE 532 PROA}
5011 {GLU 535 PROA}
5011 {LYS 539 PROA}
5011 {ARG 730 PROA}
5012 {GLU 535 PROA}
5012 {ARG 730 PROA}
5013 {PHE 532 PROA}
5013 {GLU 535 PROA}
5013 {ARG 730 PROA}
5014 {PHE 532 PROA}
5014 {GLU 535 PROA}
5014 {LYS 539 PROA}
5014 {ARG 730 PROA}
5015 {GLU 535 PROA}
5015 {ARG 730 PROA}
5016 {GLU 535 PROA}
5016 {LYS 539 PROA}
5016 {ARG 730 PROA}
5017 {PHE 532 PROA}
5017 {GLU 535 PROA}
5017 {LYS 539 PROA}
5017 {ARG 730 PROA}
5018 {PHE 532 PROA}
5018 {GLU 535 PROA}
5018 {LYS 539 PROA}
5018 {ARG 730 PROA}
5019 {GLU 535 PROA}
5019 {LYS 539 PROA}
5019 {ARG 730 PROA}
5020 {GLU 535 PROA}
5020 {LYS 539 PROA}
5020 {ARG 730 PROA}
5021 {PHE 532 PROA}
5021 {GLU 535 PROA}
5021 {LYS 539 PROA}
5021 {ARG 730 PROA}
5022 {GLU 535 PROA}
5022 {LYS 539 PROA}
5022 {ARG 730 PROA}
5023 {PHE 532 PROA}
5023 {GLU 535 PROA}
5023 {LYS 539 PROA}
5023 {ARG 730 PROA}
5024 {PHE 532 PROA}
5024 {GLU 535 PROA}
5024 {LYS 539 PROA}
5024 {ARG 730 PROA}
5025 {GLU 535 PROA}
5025 {LYS 539 PROA}
5025 {ARG 730 PROA}
5026 {PHE 532 PROA}
5026 {GLU 535 PROA}
5026 {LYS 539 PROA}
5026 {ARG 730 PROA}
5027 {PHE 532 PROA}
5027 {GLU 535 PROA}
5027 {LYS 539 PROA}
5027 {ARG 730 PROA}
5028 {GLU 535 PROA}
5028 {LYS 539 PROA}
5028 {ARG 730 PROA}
5029 {PHE 532 PROA}
5029 {GLU 535 PROA}
5029 {LYS 539 PROA}
5029 {ARG 730 PROA}
5030 {PHE 532 PROA}
5030 {GLU 535 PROA}
5030 {ARG 730 PROA}
5031 {PHE 532 PROA}
5031 {GLU 535 PROA}
5031 {ARG 730 PROA}
5032 {PHE 532 PROA}
5032 {GLU 535 PROA}
5032 {ARG 730 PROA}
5033 {GLU 535 PROA}
5033 {ARG 730 PROA}
5034 {ARG 730 PROA}
5035 {PHE 532 PROA}
5035 {GLU 535 PROA}
5035 {ARG 730 PROA}
5036 {PHE 532 PROA}
5036 {GLU 535 PROA}
5036 {ARG 730 PROA}
5037 {PHE 532 PROA}
5037 {GLU 535 PROA}
5037 {ARG 730 PROA}
5038 {PHE 532 PROA}
5038 {GLU 535 PROA}
5038 {LYS 539 PROA}
5038 {ARG 730 PROA}
5039 {GLU 535 PROA}
5039 {ARG 730 PROA}
5040 {GLU 535 PROA}
5040 {LYS 539 PROA}
5040 {ARG 730 PROA}
5041 {GLU 535 PROA}
5041 {LYS 539 PROA}
5041 {ARG 730 PROA}
5042 {GLU 535 PROA}
5042 {LYS 539 PROA}
5042 {ARG 730 PROA}
5043 {PHE 532 PROA}
5043 {GLU 535 PROA}
5043 {LYS 539 PROA}
5043 {ARG 730 PROA}
5044 {PHE 532 PROA}
5044 {GLU 535 PROA}
5044 {LYS 539 PROA}
5044 {ARG 730 PROA}
5045 {PHE 532 PROA}
5045 {GLU 535 PROA}
5045 {ARG 730 PROA}
5046 {PHE 532 PROA}
5046 {GLU 535 PROA}
5046 {LYS 539 PROA}
5046 {ARG 730 PROA}
5047 {GLU 535 PROA}
5047 {ARG 730 PROA}
5048 {GLU 535 PROA}
5048 {LYS 539 PROA}
5048 {ARG 730 PROA}
5049 {ARG 730 PROA}
5050 {PHE 532 PROA}
5050 {GLU 535 PROA}
5050 {ARG 730 PROA}
5051 {GLU 535 PROA}
5051 {LYS 539 PROA}
5051 {ARG 730 PROA}
5052 {PHE 532 PROA}
5052 {GLU 535 PROA}
5052 {ARG 730 PROA}
5053 {GLU 535 PROA}
5053 {ARG 730 PROA}
5054 {GLU 535 PROA}
5054 {ARG 730 PROA}
5055 {GLU 535 PROA}
5055 {LYS 539 PROA}
5055 {ARG 730 PROA}
5056 {GLU 535 PROA}
5056 {ARG 730 PROA}
5057 {GLU 535 PROA}
5057 {ARG 730 PROA}
5058 {PHE 532 PROA}
5058 {GLU 535 PROA}
5058 {LYS 539 PROA}
5058 {ARG 730 PROA}
5059 {PHE 532 PROA}
5059 {GLU 535 PROA}
5059 {ARG 730 PROA}
5060 {GLU 535 PROA}
5060 {LYS 539 PROA}
5060 {ARG 730 PROA}
5061 {GLU 535 PROA}
5061 {LYS 539 PROA}
5061 {ARG 730 PROA}
5062 {GLU 535 PROA}
5062 {LYS 539 PROA}
5062 {ARG 730 PROA}
5063 {GLU 535 PROA}
5063 {LYS 539 PROA}
5063 {ARG 730 PROA}
5064 {GLU 535 PROA}
5064 {ARG 730 PROA}
5065 {GLU 535 PROA}
5065 {LYS 539 PROA}
5065 {ARG 730 PROA}
5066 {PHE 532 PROA}
5066 {GLU 535 PROA}
5066 {LYS 539 PROA}
5066 {ARG 730 PROA}
5067 {PHE 532 PROA}
5067 {GLU 535 PROA}
5067 {LYS 539 PROA}
5067 {ARG 730 PROA}
5068 {ARG 730 PROA}
5069 {GLU 535 PROA}
5069 {LYS 539 PROA}
5069 {ARG 730 PROA}
5070 {GLU 535 PROA}
5070 {LYS 539 PROA}
5070 {ARG 730 PROA}
5071 {GLU 535 PROA}
5071 {LYS 539 PROA}
5071 {ARG 730 PROA}
5072 {GLU 535 PROA}
5072 {LYS 539 PROA}
5072 {ARG 730 PROA}
5073 {PHE 532 PROA}
5073 {GLU 535 PROA}
5073 {ARG 730 PROA}
5074 {GLU 535 PROA}
5074 {LYS 539 PROA}
5074 {ARG 730 PROA}
5075 {GLU 535 PROA}
5075 {ARG 730 PROA}
5076 {GLU 535 PROA}
5076 {LYS 539 PROA}
5076 {ARG 730 PROA}
5077 {PHE 532 PROA}
5077 {GLU 535 PROA}
5077 {ARG 730 PROA}
5078 {GLU 535 PROA}
5078 {LYS 539 PROA}
5078 {ARG 730 PROA}
5079 {GLU 535 PROA}
5079 {LYS 539 PROA}
5079 {ARG 730 PROA}
5080 {GLU 535 PROA}
5080 {ARG 730 PROA}
5081 {GLU 535 PROA}
5081 {ARG 730 PROA}
5082 {GLU 535 PROA}
5082 {ARG 730 PROA}
5083 {GLU 535 PROA}
5083 {ARG 730 PROA}
5084 {GLU 535 PROA}
5084 {ARG 730 PROA}
5085 {ARG 730 PROA}
5086 {PHE 532 PROA}
5086 {GLU 535 PROA}
5086 {ARG 730 PROA}
5087 {PHE 532 PROA}
5087 {GLU 535 PROA}
5087 {ARG 730 PROA}
5088 {GLU 535 PROA}
5088 {ARG 730 PROA}
5088 {PHE 423 PROA}
5089 {GLU 535 PROA}
5089 {ARG 730 PROA}
5090 {GLU 535 PROA}
5090 {ARG 730 PROA}
5091 {GLU 535 PROA}
5091 {ARG 730 PROA}
5092 {GLU 535 PROA}
5092 {ARG 730 PROA}
5093 {GLU 535 PROA}
5093 {ARG 730 PROA}
5094 {GLU 535 PROA}
5094 {ARG 730 PROA}
5095 {PHE 532 PROA}
5095 {GLU 535 PROA}
5095 {ARG 730 PROA}
5096 {GLU 535 PROA}
5096 {ARG 730 PROA}
5097 {GLU 535 PROA}
5097 {ARG 730 PROA}
5098 {GLU 535 PROA}
5098 {ARG 730 PROA}
5099 {GLU 535 PROA}
5099 {ARG 730 PROA}
5100 {GLU 535 PROA}
5100 {ARG 730 PROA}
5101 {GLU 535 PROA}
5101 {ARG 730 PROA}
5102 {GLU 535 PROA}
5102 {ARG 730 PROA}
5103 {GLU 535 PROA}
5103 {ARG 730 PROA}
5104 {PHE 532 PROA}
5104 {GLU 535 PROA}
5104 {ARG 730 PROA}
5105 {GLU 535 PROA}
5105 {ARG 730 PROA}
5106 {GLU 535 PROA}
5106 {ARG 730 PROA}
5107 {GLU 535 PROA}
5107 {ARG 730 PROA}
5108 {GLU 535 PROA}
5108 {ARG 730 PROA}
5109 {GLU 535 PROA}
5109 {ARG 730 PROA}
5110 {GLU 535 PROA}
5110 {ARG 730 PROA}
5111 {ARG 730 PROA}
5111 {PHE 423 PROA}
5112 {ARG 730 PROA}
5112 {PHE 423 PROA}
5113 {ARG 730 PROA}
5113 {PHE 423 PROA}
5114 {GLU 535 PROA}
5114 {ARG 730 PROA}
5115 {PHE 532 PROA}
5115 {GLU 535 PROA}
5115 {ARG 730 PROA}
5116 {GLU 535 PROA}
5116 {ARG 730 PROA}
5117 {PHE 532 PROA}
5117 {GLU 535 PROA}
5117 {ARG 730 PROA}
5118 {PHE 532 PROA}
5118 {GLU 535 PROA}
5118 {ARG 730 PROA}
5119 {GLU 535 PROA}
5119 {ARG 730 PROA}
5120 {PHE 532 PROA}
5120 {GLU 535 PROA}
5120 {ARG 730 PROA}
5121 {GLU 535 PROA}
5121 {ARG 730 PROA}
5122 {PHE 532 PROA}
5122 {GLU 535 PROA}
5122 {ARG 730 PROA}
5123 {GLU 535 PROA}
5123 {ARG 730 PROA}
5124 {ARG 730 PROA}
5125 {GLU 535 PROA}
5125 {ARG 730 PROA}
5126 {PHE 532 PROA}
5126 {GLU 535 PROA}
5126 {ARG 730 PROA}
5127 {GLU 535 PROA}
5127 {ARG 730 PROA}
5128 {GLU 535 PROA}
5128 {ARG 730 PROA}
5129 {PHE 532 PROA}
5129 {GLU 535 PROA}
5129 {ARG 730 PROA}
5130 {GLU 535 PROA}
5130 {ARG 730 PROA}
5131 {GLU 535 PROA}
5131 {ARG 730 PROA}
5132 {GLU 535 PROA}
5132 {ARG 730 PROA}
5133 {ARG 730 PROA}
5134 {ARG 730 PROA}
5134 {PHE 423 PROA}
5135 {GLU 535 PROA}
5135 {ARG 730 PROA}
5136 {PHE 532 PROA}
5136 {ARG 730 PROA}
5137 {GLU 535 PROA}
5137 {ARG 730 PROA}
5137 {PHE 423 PROA}
5138 {GLU 535 PROA}
5138 {ARG 730 PROA}
5138 {PHE 423 PROA}
5139 {ARG 730 PROA}
5140 {GLU 535 PROA}
5140 {ARG 730 PROA}
5140 {PHE 423 PROA}
5141 {GLU 535 PROA}
5141 {ARG 730 PROA}
5142 {GLU 535 PROA}
5142 {ARG 730 PROA}
5143 {GLU 535 PROA}
5143 {ARG 730 PROA}
5144 {GLU 535 PROA}
5144 {ARG 730 PROA}
5145 {GLU 535 PROA}
5145 {ARG 730 PROA}
5146 {PHE 532 PROA}
5146 {GLU 535 PROA}
5146 {ARG 730 PROA}
5147 {GLU 535 PROA}
5147 {ARG 730 PROA}
5148 {GLU 535 PROA}
5148 {ARG 730 PROA}
5149 {GLU 535 PROA}
5149 {ARG 730 PROA}
5150 {GLU 535 PROA}
5150 {ARG 730 PROA}
5151 {GLU 535 PROA}
5151 {ARG 730 PROA}
5152 {PHE 532 PROA}
5152 {GLU 535 PROA}
5152 {ARG 730 PROA}
5153 {GLU 535 PROA}
5153 {ARG 730 PROA}
5154 {GLU 535 PROA}
5154 {ARG 730 PROA}
5155 {GLU 535 PROA}
5155 {ARG 730 PROA}
5156 {GLU 535 PROA}
5156 {ARG 730 PROA}
5157 {PHE 532 PROA}
5157 {GLU 535 PROA}
5157 {ARG 730 PROA}
5158 {GLU 535 PROA}
5158 {ARG 730 PROA}
5159 {GLU 535 PROA}
5159 {ARG 730 PROA}
5160 {PHE 532 PROA}
5160 {GLU 535 PROA}
5160 {ARG 730 PROA}
5161 {GLU 535 PROA}
5161 {ARG 730 PROA}
5162 {GLU 535 PROA}
5162 {ARG 730 PROA}
5163 {GLU 535 PROA}
5163 {ARG 730 PROA}
5164 {PHE 532 PROA}
5164 {GLU 535 PROA}
5164 {ARG 730 PROA}
5165 {GLU 535 PROA}
5165 {ARG 730 PROA}
5166 {GLU 535 PROA}
5166 {ARG 730 PROA}
5167 {GLU 535 PROA}
5167 {ARG 730 PROA}
5168 {GLU 535 PROA}
5168 {ARG 730 PROA}
5169 {GLU 535 PROA}
5169 {VAL 729 PROA}
5169 {ARG 730 PROA}
5170 {GLU 535 PROA}
5170 {ARG 730 PROA}
5171 {GLU 535 PROA}
5171 {ARG 730 PROA}
5172 {PHE 532 PROA}
5172 {GLU 535 PROA}
5172 {ARG 730 PROA}
5172 {PHE 423 PROA}
5173 {ARG 730 PROA}
5173 {PHE 423 PROA}
5174 {GLU 535 PROA}
5174 {ARG 730 PROA}
5175 {GLU 535 PROA}
5175 {ARG 730 PROA}
5176 {GLU 535 PROA}
5176 {ARG 730 PROA}
5177 {GLU 535 PROA}
5177 {ARG 730 PROA}
5178 {GLU 535 PROA}
5178 {ARG 730 PROA}
5179 {ARG 730 PROA}
5179 {PRO 419 PROA}
5179 {PHE 423 PROA}
5180 {GLU 535 PROA}
5180 {ARG 730 PROA}
5181 {PHE 532 PROA}
5181 {GLU 535 PROA}
5181 {ARG 730 PROA}
5182 {GLU 535 PROA}
5182 {ARG 730 PROA}
5183 {ARG 730 PROA}
5184 {GLU 535 PROA}
5184 {ARG 730 PROA}
5185 {PHE 532 PROA}
5185 {GLU 535 PROA}
5185 {ARG 730 PROA}
5186 {GLU 535 PROA}
5186 {ARG 730 PROA}
5187 {PHE 532 PROA}
5187 {GLU 535 PROA}
5187 {ARG 730 PROA}
5188 {GLU 535 PROA}
5188 {ARG 730 PROA}
5189 {GLU 535 PROA}
5189 {ARG 730 PROA}
5190 {GLU 535 PROA}
5190 {ARG 730 PROA}
5191 {PHE 532 PROA}
5191 {GLU 535 PROA}
5191 {ARG 730 PROA}
5192 {GLU 535 PROA}
5192 {ARG 730 PROA}
5193 {GLU 535 PROA}
5193 {ARG 730 PROA}
5194 {PHE 532 PROA}
5194 {GLU 535 PROA}
5194 {VAL 729 PROA}
5194 {ARG 730 PROA}
5195 {GLU 535 PROA}
5195 {ARG 730 PROA}
5195 {PHE 423 PROA}
5196 {GLU 535 PROA}
5196 {ARG 730 PROA}
5197 {GLU 535 PROA}
5197 {ARG 730 PROA}
5198 {GLU 535 PROA}
5198 {ARG 730 PROA}
5199 {ARG 730 PROA}
5200 {ARG 730 PROA}
5201 {GLU 535 PROA}
5201 {ARG 730 PROA}
5202 {GLU 535 PROA}
5202 {ARG 730 PROA}
5203 {GLU 535 PROA}
5203 {ARG 730 PROA}
5204 {GLU 535 PROA}
5204 {ARG 730 PROA}
5205 {GLU 535 PROA}
5205 {ARG 730 PROA}
5206 {GLU 535 PROA}
5206 {ARG 730 PROA}
5207 {ARG 730 PROA}
5208 {GLU 535 PROA}
5208 {ARG 730 PROA}
5209 {GLU 535 PROA}
5209 {ARG 730 PROA}
5210 {GLU 535 PROA}
5210 {ARG 730 PROA}
5211 {GLU 535 PROA}
5211 {ARG 730 PROA}
5212 {ARG 730 PROA}
5213 {GLU 535 PROA}
5213 {ARG 730 PROA}
5214 {ARG 730 PROA}
5214 {PHE 423 PROA}
5215 {SER 465 PROA}
5215 {ARG 730 PROA}
5215 {PHE 423 PROA}
5216 {GLU 535 PROA}
5216 {ARG 730 PROA}
5217 {GLU 535 PROA}
5217 {ARG 730 PROA}
5218 {GLU 535 PROA}
5218 {ARG 730 PROA}
5219 {ARG 730 PROA}
5220 {PHE 532 PROA}
5220 {ARG 730 PROA}
5221 {ARG 730 PROA}
5222 {GLU 535 PROA}
5222 {ARG 730 PROA}
5223 {GLU 535 PROA}
5223 {ARG 730 PROA}
5224 {PHE 532 PROA}
5224 {GLU 535 PROA}
5224 {ARG 730 PROA}
5225 {GLU 535 PROA}
5225 {ARG 730 PROA}
5226 {GLU 535 PROA}
5226 {ARG 730 PROA}
5227 {PHE 532 PROA}
5227 {GLU 535 PROA}
5227 {ARG 730 PROA}
5228 {PHE 532 PROA}
5228 {GLU 535 PROA}
5228 {ARG 730 PROA}
5229 {GLU 535 PROA}
5229 {ARG 730 PROA}
5230 {GLU 535 PROA}
5230 {ARG 730 PROA}
5231 {PHE 532 PROA}
5231 {GLU 535 PROA}
5231 {ARG 730 PROA}
5232 {GLU 535 PROA}
5232 {ARG 730 PROA}
5233 {GLU 535 PROA}
5233 {ARG 730 PROA}
5234 {GLU 535 PROA}
5234 {ARG 730 PROA}
5235 {GLU 535 PROA}
5235 {ARG 730 PROA}
5236 {ARG 730 PROA}
5237 {GLU 535 PROA}
5237 {ARG 730 PROA}
5238 {GLU 535 PROA}
5238 {ARG 730 PROA}
5239 {GLU 535 PROA}
5239 {ARG 730 PROA}
5240 {ARG 730 PROA}
5241 {SER 465 PROA}
5241 {GLU 535 PROA}
5241 {ARG 730 PROA}
5242 {GLU 535 PROA}
5242 {ARG 730 PROA}
5243 {PHE 532 PROA}
5243 {GLU 535 PROA}
5243 {ARG 730 PROA}
5244 {PHE 532 PROA}
5244 {GLU 535 PROA}
5244 {ARG 730 PROA}
5245 {GLU 535 PROA}
5245 {ARG 730 PROA}
5246 {GLU 535 PROA}
5246 {ARG 730 PROA}
5247 {PHE 532 PROA}
5247 {GLU 535 PROA}
5247 {ARG 730 PROA}
5248 {GLU 535 PROA}
5248 {ARG 730 PROA}
5249 {GLU 535 PROA}
5249 {ARG 730 PROA}
5250 {GLU 535 PROA}
5250 {ARG 730 PROA}
5251 {GLU 535 PROA}
5251 {ARG 730 PROA}
5252 {GLU 535 PROA}
5252 {ARG 730 PROA}
5253 {GLU 535 PROA}
5253 {ARG 730 PROA}
5254 {GLU 535 PROA}
5254 {ARG 730 PROA}
5255 {GLU 535 PROA}
5255 {ARG 730 PROA}
5256 {ARG 730 PROA}
5256 {PHE 423 PROA}
5257 {GLU 535 PROA}
5257 {ARG 730 PROA}
5258 {ARG 730 PROA}
5259 {GLU 535 PROA}
5259 {ARG 730 PROA}
5260 {GLU 535 PROA}
5260 {ARG 730 PROA}
5261 {ILE 531 PROA}
5261 {GLU 535 PROA}
5261 {ARG 730 PROA}
5262 {GLU 535 PROA}
5262 {ARG 730 PROA}
5263 {GLU 535 PROA}
5263 {ARG 730 PROA}
5264 {GLU 535 PROA}
5264 {ARG 730 PROA}
5265 {GLU 535 PROA}
5265 {ARG 730 PROA}
5266 {GLU 535 PROA}
5266 {ARG 730 PROA}
5267 {PHE 532 PROA}
5267 {GLU 535 PROA}
5267 {ARG 730 PROA}
5268 {GLU 535 PROA}
5268 {ARG 730 PROA}
5269 {GLU 535 PROA}
5269 {ARG 730 PROA}
5270 {GLU 535 PROA}
5270 {ARG 730 PROA}
5271 {GLU 535 PROA}
5271 {ARG 730 PROA}
5272 {ARG 730 PROA}
5272 {PHE 423 PROA}
5273 {PHE 532 PROA}
5273 {GLU 535 PROA}
5273 {ARG 730 PROA}
5274 {PHE 532 PROA}
5274 {GLU 535 PROA}
5274 {ARG 730 PROA}
5275 {PHE 532 PROA}
5275 {GLU 535 PROA}
5275 {ARG 730 PROA}
5276 {GLU 535 PROA}
5276 {ARG 730 PROA}
5277 {GLU 535 PROA}
5277 {ARG 730 PROA}
5278 {GLU 535 PROA}
5278 {ARG 730 PROA}
5279 {GLU 535 PROA}
5279 {ARG 730 PROA}
5280 {PHE 532 PROA}
5280 {GLU 535 PROA}
5280 {ARG 730 PROA}
5281 {PHE 532 PROA}
5281 {GLU 535 PROA}
5281 {ARG 730 PROA}
5282 {GLU 535 PROA}
5282 {ARG 730 PROA}
5283 {PHE 532 PROA}
5283 {GLU 535 PROA}
5283 {ARG 730 PROA}
5284 {GLU 535 PROA}
5284 {ARG 730 PROA}
5285 {ARG 730 PROA}
5285 {PHE 423 PROA}
5286 {GLU 535 PROA}
5286 {ARG 730 PROA}
5287 {GLU 535 PROA}
5287 {ARG 730 PROA}
5288 {GLU 535 PROA}
5288 {ARG 730 PROA}
5289 {GLU 535 PROA}
5289 {ARG 730 PROA}
5290 {GLU 535 PROA}
5290 {ARG 730 PROA}
5291 {GLU 535 PROA}
5291 {ARG 730 PROA}
5292 {GLU 535 PROA}
5292 {ARG 730 PROA}
5293 {PHE 532 PROA}
5293 {GLU 535 PROA}
5293 {ARG 730 PROA}
5294 {PHE 532 PROA}
5294 {GLU 535 PROA}
5294 {ARG 730 PROA}
5295 {GLU 535 PROA}
5295 {ARG 730 PROA}
5296 {PHE 532 PROA}
5296 {GLU 535 PROA}
5296 {ARG 730 PROA}
5297 {GLU 535 PROA}
5297 {ARG 730 PROA}
5298 {GLU 535 PROA}
5298 {ARG 730 PROA}
5299 {GLU 535 PROA}
5299 {ARG 730 PROA}
5300 {GLU 535 PROA}
5300 {ARG 730 PROA}
5301 {GLU 535 PROA}
5301 {ARG 730 PROA}
5302 {GLU 535 PROA}
5302 {ARG 730 PROA}
5303 {GLU 535 PROA}
5303 {ARG 730 PROA}
5304 {GLU 535 PROA}
5304 {ARG 730 PROA}
5305 {PHE 532 PROA}
5305 {GLU 535 PROA}
5305 {ARG 730 PROA}
5306 {GLU 535 PROA}
5306 {ARG 730 PROA}
5307 {GLU 535 PROA}
5307 {ARG 730 PROA}
5308 {GLU 535 PROA}
5308 {ARG 730 PROA}
5309 {GLU 535 PROA}
5309 {ARG 730 PROA}
5310 {GLU 535 PROA}
5310 {ARG 730 PROA}
5311 {GLU 535 PROA}
5311 {ARG 730 PROA}
5312 {GLU 535 PROA}
5312 {ARG 730 PROA}
5313 {GLU 535 PROA}
5313 {ARG 730 PROA}
5314 {PHE 532 PROA}
5314 {GLU 535 PROA}
5314 {ARG 730 PROA}
5315 {GLU 535 PROA}
5315 {ARG 730 PROA}
5316 {GLU 535 PROA}
5316 {ARG 730 PROA}
5317 {GLU 535 PROA}
5317 {ARG 730 PROA}
5318 {GLU 535 PROA}
5318 {ARG 730 PROA}
5318 {PHE 423 PROA}
5319 {GLU 535 PROA}
5319 {ARG 730 PROA}
5320 {GLU 535 PROA}
5320 {ARG 730 PROA}
5321 {GLU 535 PROA}
5321 {ARG 730 PROA}
5322 {GLU 535 PROA}
5322 {ARG 730 PROA}
5323 {GLU 535 PROA}
5323 {ARG 730 PROA}
5324 {GLU 535 PROA}
5324 {ARG 730 PROA}
5325 {GLU 535 PROA}
5325 {ARG 730 PROA}
5326 {GLU 535 PROA}
5326 {ARG 730 PROA}
5327 {GLU 535 PROA}
5327 {ARG 730 PROA}
5328 {PHE 532 PROA}
5328 {GLU 535 PROA}
5328 {ARG 730 PROA}
5329 {GLU 535 PROA}
5329 {ARG 730 PROA}
5330 {PHE 532 PROA}
5330 {GLU 535 PROA}
5330 {ARG 730 PROA}
5331 {ARG 730 PROA}
5332 {PHE 532 PROA}
5332 {GLU 535 PROA}
5332 {ARG 730 PROA}
5333 {PHE 532 PROA}
5333 {GLU 535 PROA}
5333 {ARG 730 PROA}
5334 {GLU 535 PROA}
5334 {ARG 730 PROA}
5335 {GLU 535 PROA}
5335 {ARG 730 PROA}
5336 {GLU 535 PROA}
5336 {ARG 730 PROA}
5337 {GLU 535 PROA}
5337 {ARG 730 PROA}
5338 {GLU 535 PROA}
5338 {ARG 730 PROA}
5339 {GLU 535 PROA}
5339 {ARG 730 PROA}
5340 {GLU 535 PROA}
5340 {ARG 730 PROA}
5341 {PHE 532 PROA}
5341 {GLU 535 PROA}
5341 {ARG 730 PROA}
5342 {GLU 535 PROA}
5342 {ARG 730 PROA}
5343 {GLU 535 PROA}
5343 {ARG 730 PROA}
5344 {GLU 535 PROA}
5344 {ARG 730 PROA}
5345 {GLU 535 PROA}
5345 {ARG 730 PROA}
5346 {GLU 535 PROA}
5346 {ARG 730 PROA}
5347 {GLU 535 PROA}
5347 {ARG 730 PROA}
5348 {GLU 535 PROA}
5348 {ARG 730 PROA}
5349 {GLU 535 PROA}
5349 {ARG 730 PROA}
5350 {GLU 535 PROA}
5350 {ARG 730 PROA}
5351 {GLU 535 PROA}
5351 {ARG 730 PROA}
5352 {ARG 730 PROA}
5353 {PHE 532 PROA}
5353 {GLU 535 PROA}
5353 {ARG 730 PROA}
5354 {PHE 532 PROA}
5354 {GLU 535 PROA}
5354 {ARG 730 PROA}
5355 {PHE 532 PROA}
5355 {ARG 730 PROA}
5355 {PHE 423 PROA}
5356 {ARG 730 PROA}
5356 {PHE 423 PROA}
5357 {ARG 730 PROA}
5358 {ARG 730 PROA}
5358 {PHE 423 PROA}
5359 {GLU 535 PROA}
5359 {ARG 730 PROA}
5360 {GLU 535 PROA}
5360 {ARG 730 PROA}
5361 {GLU 535 PROA}
5361 {ARG 730 PROA}
5362 {GLU 535 PROA}
5362 {ARG 730 PROA}
5363 {GLU 535 PROA}
5363 {ARG 730 PROA}
5364 {PHE 532 PROA}
5364 {ARG 730 PROA}
5365 {GLU 535 PROA}
5365 {ARG 730 PROA}
5366 {GLU 535 PROA}
5366 {ARG 730 PROA}
5367 {GLU 535 PROA}
5367 {ARG 730 PROA}
5368 {ARG 730 PROA}
5369 {GLU 535 PROA}
5369 {ARG 730 PROA}
5370 {GLU 535 PROA}
5370 {ARG 730 PROA}
5371 {GLU 535 PROA}
5371 {ARG 730 PROA}
5372 {GLU 535 PROA}
5372 {ARG 730 PROA}
5373 {GLU 535 PROA}
5373 {ARG 730 PROA}
5374 {GLU 535 PROA}
5374 {ARG 730 PROA}
5375 {GLU 535 PROA}
5375 {ARG 730 PROA}
5376 {GLU 535 PROA}
5376 {ARG 730 PROA}
5377 {GLU 535 PROA}
5377 {ARG 730 PROA}
5378 {GLU 535 PROA}
5378 {ARG 730 PROA}
5379 {GLU 535 PROA}
5379 {ARG 730 PROA}
5380 {GLU 535 PROA}
5380 {ARG 730 PROA}
5381 {GLU 535 PROA}
5381 {ARG 730 PROA}
5382 {PHE 532 PROA}
5382 {GLU 535 PROA}
5382 {ARG 730 PROA}
5383 {GLU 535 PROA}
5383 {ARG 730 PROA}
5383 {PHE 423 PROA}
5384 {PHE 532 PROA}
5384 {ARG 730 PROA}
5385 {GLU 535 PROA}
5385 {ARG 730 PROA}
5386 {PHE 532 PROA}
5386 {GLU 535 PROA}
5386 {ARG 730 PROA}
5387 {GLU 535 PROA}
5387 {ARG 730 PROA}
5388 {GLU 535 PROA}
5388 {ARG 730 PROA}
5389 {GLU 535 PROA}
5389 {ARG 730 PROA}
5390 {ARG 730 PROA}
5391 {GLU 535 PROA}
5391 {ARG 730 PROA}
5392 {GLU 535 PROA}
5392 {ARG 730 PROA}
5393 {GLU 535 PROA}
5393 {ARG 730 PROA}
5394 {GLU 535 PROA}
5394 {ARG 730 PROA}
5395 {GLU 535 PROA}
5395 {ARG 730 PROA}
5396 {PHE 532 PROA}
5396 {GLU 535 PROA}
5396 {ARG 730 PROA}
5396 {PHE 423 PROA}
5397 {GLU 535 PROA}
5397 {ARG 730 PROA}
5397 {PHE 423 PROA}
5398 {PHE 532 PROA}
5398 {GLU 535 PROA}
5398 {ARG 730 PROA}
5399 {GLU 535 PROA}
5399 {ARG 730 PROA}
5400 {GLU 535 PROA}
5400 {ARG 730 PROA}
5401 {GLU 535 PROA}
5401 {ARG 730 PROA}
5402 {PHE 532 PROA}
5402 {GLU 535 PROA}
5402 {ARG 730 PROA}
5403 {PHE 532 PROA}
5403 {ARG 730 PROA}
5403 {PHE 423 PROA}
5404 {GLU 535 PROA}
5404 {ARG 730 PROA}
5405 {PHE 532 PROA}
5405 {GLU 535 PROA}
5405 {ARG 730 PROA}
5406 {GLU 535 PROA}
5406 {ARG 730 PROA}
5407 {GLU 535 PROA}
5407 {LYS 539 PROA}
5407 {ARG 730 PROA}
5408 {GLU 535 PROA}
5408 {ARG 730 PROA}
5409 {GLU 535 PROA}
5409 {ARG 730 PROA}
5410 {PHE 532 PROA}
5410 {GLU 535 PROA}
5410 {ARG 730 PROA}
5411 {PHE 532 PROA}
5411 {GLU 535 PROA}
5411 {ARG 730 PROA}
5412 {ARG 730 PROA}
5413 {ARG 730 PROA}
5413 {PHE 423 PROA}
5414 {ARG 730 PROA}
5414 {PHE 423 PROA}
5415 {GLU 535 PROA}
5415 {ARG 730 PROA}
5415 {PHE 423 PROA}
5416 {ARG 730 PROA}
5417 {ARG 730 PROA}
5418 {ARG 730 PROA}
5419 {ARG 730 PROA}
5420 {ILE 528 PROA}
5420 {ARG 730 PROA}
5421 {PHE 532 PROA}
5421 {ARG 730 PROA}
5422 {PHE 532 PROA}
5422 {ARG 730 PROA}
5423 {ARG 730 PROA}
5424 {ARG 730 PROA}
5425 {PHE 532 PROA}
5425 {ARG 730 PROA}
5426 {ARG 730 PROA}
5427 {ARG 730 PROA}
5428 {PHE 532 PROA}
5428 {ARG 730 PROA}
5429 {ARG 730 PROA}
5430 {GLU 535 PROA}
5430 {ARG 730 PROA}
5431 {ARG 730 PROA}
5432 {ARG 730 PROA}
5433 {PHE 532 PROA}
5433 {ARG 730 PROA}
5434 {ILE 531 PROA}
5434 {ARG 730 PROA}
5435 {ARG 730 PROA}
5436 {ARG 730 PROA}
5437 {ARG 730 PROA}
5438 {ILE 528 PROA}
5438 {VAL 729 PROA}
5438 {ARG 730 PROA}
5439 {ILE 531 PROA}
5439 {PHE 532 PROA}
5439 {VAL 729 PROA}
5439 {ARG 730 PROA}
5440 {ARG 730 PROA}
5441 {PHE 532 PROA}
5441 {GLU 535 PROA}
5441 {ARG 730 PROA}
5442 {PHE 532 PROA}
5442 {GLU 535 PROA}
5442 {ARG 730 PROA}
5443 {GLU 535 PROA}
5443 {ARG 730 PROA}
5444 {PHE 532 PROA}
5444 {GLU 535 PROA}
5444 {ARG 730 PROA}
5445 {GLU 535 PROA}
5445 {ARG 730 PROA}
5446 {PHE 532 PROA}
5446 {GLU 535 PROA}
5446 {ARG 730 PROA}
5447 {PHE 532 PROA}
5447 {GLU 535 PROA}
5447 {ARG 730 PROA}
5448 {GLU 535 PROA}
5448 {ARG 730 PROA}
5449 {GLU 535 PROA}
5449 {ARG 730 PROA}
5450 {PHE 532 PROA}
5450 {GLU 535 PROA}
5450 {ARG 730 PROA}
5451 {PHE 532 PROA}
5451 {GLU 535 PROA}
5451 {ARG 730 PROA}
5452 {GLU 535 PROA}
5452 {ARG 730 PROA}
5453 {GLU 535 PROA}
5453 {ARG 730 PROA}
5454 {GLU 535 PROA}
5454 {ARG 730 PROA}
5455 {PHE 532 PROA}
5455 {GLU 535 PROA}
5455 {ARG 730 PROA}
5456 {PHE 532 PROA}
5456 {GLU 535 PROA}
5456 {ARG 730 PROA}
5457 {GLU 535 PROA}
5457 {ARG 730 PROA}
5458 {GLU 535 PROA}
5458 {ARG 730 PROA}
5459 {GLU 535 PROA}
5459 {ARG 730 PROA}
5460 {PHE 532 PROA}
5460 {GLU 535 PROA}
5460 {ARG 730 PROA}
5461 {ARG 730 PROA}
5462 {GLU 535 PROA}
5462 {ARG 730 PROA}
5463 {GLU 535 PROA}
5463 {ARG 730 PROA}
5464 {GLU 535 PROA}
5464 {ARG 730 PROA}
5465 {GLU 535 PROA}
5465 {ARG 730 PROA}
5466 {GLU 535 PROA}
5466 {ARG 730 PROA}
5467 {GLU 535 PROA}
5467 {ARG 730 PROA}
5468 {PHE 532 PROA}
5468 {GLU 535 PROA}
5468 {ARG 730 PROA}
5469 {GLU 535 PROA}
5469 {ARG 730 PROA}
5470 {GLU 535 PROA}
5470 {ARG 730 PROA}
5471 {ARG 730 PROA}
5471 {PHE 423 PROA}
5472 {GLU 535 PROA}
5472 {ARG 730 PROA}
5473 {GLU 535 PROA}
5473 {ARG 730 PROA}
5474 {PHE 532 PROA}
5474 {ARG 730 PROA}
5475 {ARG 730 PROA}
5475 {PHE 423 PROA}
5476 {PHE 532 PROA}
5476 {GLU 535 PROA}
5476 {ARG 730 PROA}
5477 {GLU 535 PROA}
5477 {ARG 730 PROA}
5478 {GLU 535 PROA}
5478 {ARG 730 PROA}
5479 {GLU 535 PROA}
5479 {ARG 730 PROA}
5480 {GLU 535 PROA}
5480 {ARG 730 PROA}
5481 {GLU 535 PROA}
5481 {ARG 730 PROA}
5482 {GLU 535 PROA}
5482 {ARG 730 PROA}
5483 {GLU 535 PROA}
5483 {ARG 730 PROA}
5484 {GLU 535 PROA}
5484 {ARG 730 PROA}
5485 {ARG 730 PROA}
5486 {GLU 535 PROA}
5486 {ARG 730 PROA}
5487 {GLU 535 PROA}
5487 {ARG 730 PROA}
5488 {GLU 535 PROA}
5488 {ARG 730 PROA}
5489 {GLU 535 PROA}
5489 {ARG 730 PROA}
5490 {GLU 535 PROA}
5490 {ARG 730 PROA}
5490 {PHE 423 PROA}
5491 {GLU 535 PROA}
5491 {ARG 730 PROA}
5492 {GLU 535 PROA}
5492 {ARG 730 PROA}
5493 {PHE 532 PROA}
5493 {GLU 535 PROA}
5493 {ARG 730 PROA}
5494 {GLU 535 PROA}
5494 {ARG 730 PROA}
5495 {GLU 535 PROA}
5495 {ARG 730 PROA}
5496 {GLU 535 PROA}
5496 {ARG 730 PROA}
5497 {GLU 535 PROA}
5497 {ARG 730 PROA}
5498 {GLU 535 PROA}
5498 {ARG 730 PROA}
5499 {PHE 532 PROA}
5499 {GLU 535 PROA}
5499 {ARG 730 PROA}
5500 {PHE 532 PROA}
5500 {GLU 535 PROA}
5500 {ARG 730 PROA}
5501 {PHE 532 PROA}
5501 {GLU 535 PROA}
5501 {ARG 730 PROA}
5502 {GLU 535 PROA}
5502 {ARG 730 PROA}
5503 {GLU 535 PROA}
5503 {ARG 730 PROA}
5504 {PHE 532 PROA}
5504 {GLU 535 PROA}
5504 {ARG 730 PROA}
5505 {GLU 535 PROA}
5505 {ARG 730 PROA}
5506 {GLU 535 PROA}
5506 {ARG 730 PROA}
5507 {GLU 535 PROA}
5507 {ARG 730 PROA}
5508 {GLU 535 PROA}
5508 {ARG 730 PROA}
5509 {PHE 532 PROA}
5509 {GLU 535 PROA}
5509 {ARG 730 PROA}
5510 {GLU 535 PROA}
5510 {ARG 730 PROA}
5511 {ARG 730 PROA}
5512 {GLU 535 PROA}
5512 {ARG 730 PROA}
5513 {GLU 535 PROA}
5513 {ARG 730 PROA}
5514 {GLU 535 PROA}
5514 {ARG 730 PROA}
5515 {GLU 535 PROA}
5515 {ARG 730 PROA}
5516 {PHE 532 PROA}
5516 {GLU 535 PROA}
5516 {ARG 730 PROA}
5517 {GLU 535 PROA}
5517 {ARG 730 PROA}
5518 {GLU 535 PROA}
5518 {ARG 730 PROA}
5519 {GLU 535 PROA}
5519 {ARG 730 PROA}
5520 {GLU 535 PROA}
5520 {ARG 730 PROA}
5521 {GLU 535 PROA}
5521 {ARG 730 PROA}
5522 {GLU 535 PROA}
5522 {ARG 730 PROA}
5523 {PHE 532 PROA}
5523 {GLU 535 PROA}
5523 {ARG 730 PROA}
5524 {GLU 535 PROA}
5524 {ARG 730 PROA}
5525 {PHE 532 PROA}
5525 {GLU 535 PROA}
5525 {ARG 730 PROA}
5526 {PHE 532 PROA}
5526 {GLU 535 PROA}
5526 {ARG 730 PROA}
5527 {GLU 535 PROA}
5527 {ARG 730 PROA}
5528 {GLU 535 PROA}
5528 {ARG 730 PROA}
5529 {GLU 535 PROA}
5529 {ARG 730 PROA}
5530 {ARG 730 PROA}
5531 {ARG 730 PROA}
5532 {ARG 730 PROA}
5533 {ARG 730 PROA}
5534 {ARG 730 PROA}
5534 {PHE 423 PROA}
5535 {ARG 730 PROA}
5535 {PHE 423 PROA}
5536 {ARG 730 PROA}
5537 {ARG 730 PROA}
5538 {ARG 730 PROA}
5539 {ARG 730 PROA}
5540 {ARG 730 PROA}
5540 {PHE 423 PROA}
5541 {ARG 730 PROA}
5541 {PHE 423 PROA}
5542 {SER 465 PROA}
5542 {ARG 730 PROA}
5542 {PHE 423 PROA}
5543 {ARG 730 PROA}
5544 {ARG 730 PROA}
5544 {PHE 423 PROA}
5545 {PHE 532 PROA}
5545 {ARG 730 PROA}
5546 {ARG 730 PROA}
5547 {ARG 730 PROA}
5548 {PHE 532 PROA}
5548 {ARG 730 PROA}
5549 {PHE 532 PROA}
5549 {ARG 730 PROA}
5550 {GLU 535 PROA}
5550 {ARG 730 PROA}
5551 {ARG 730 PROA}
5551 {PHE 423 PROA}
5552 {ARG 730 PROA}
5553 {SER 465 PROA}
5553 {ARG 730 PROA}
5553 {PHE 423 PROA}
5554 {SER 465 PROA}
5554 {ARG 730 PROA}
5554 {PHE 423 PROA}
5555 {SER 465 PROA}
5555 {ARG 730 PROA}
5556 {SER 465 PROA}
5556 {ARG 730 PROA}
5557 {SER 465 PROA}
5557 {ARG 730 PROA}
5558 {SER 465 PROA}
5558 {ARG 730 PROA}
5558 {PHE 423 PROA}
5559 {GLU 535 PROA}
5559 {ARG 730 PROA}
5560 {ARG 730 PROA}
5561 {ARG 730 PROA}
5562 {ARG 730 PROA}
5563 {ARG 730 PROA}
5564 {GLU 535 PROA}
5564 {ARG 730 PROA}
5565 {GLU 535 PROA}
5565 {ARG 730 PROA}
5566 {GLU 535 PROA}
5566 {ARG 730 PROA}
5567 {GLU 535 PROA}
5567 {ARG 730 PROA}
5568 {PHE 532 PROA}
5568 {GLU 535 PROA}
5568 {ARG 730 PROA}
5569 {PHE 532 PROA}
5569 {GLU 535 PROA}
5569 {ARG 730 PROA}
5570 {GLU 535 PROA}
5570 {ARG 730 PROA}
5571 {PHE 532 PROA}
5571 {GLU 535 PROA}
5571 {ARG 730 PROA}
5572 {GLU 535 PROA}
5572 {ARG 730 PROA}
5572 {PHE 423 PROA}
5573 {GLU 535 PROA}
5573 {ARG 730 PROA}
5574 {PHE 532 PROA}
5574 {GLU 535 PROA}
5574 {VAL 729 PROA}
5574 {ARG 730 PROA}
5575 {GLU 535 PROA}
5575 {ARG 730 PROA}
5576 {GLU 535 PROA}
5576 {ARG 730 PROA}
5577 {GLU 535 PROA}
5577 {ARG 730 PROA}
5578 {GLU 535 PROA}
5578 {ARG 730 PROA}
5579 {PHE 532 PROA}
5579 {GLU 535 PROA}
5579 {ARG 730 PROA}
5580 {GLU 535 PROA}
5580 {ARG 730 PROA}
5581 {GLU 535 PROA}
5581 {ARG 730 PROA}
5582 {GLU 535 PROA}
5582 {ARG 730 PROA}
5583 {GLU 535 PROA}
5583 {ARG 730 PROA}
5584 {GLU 535 PROA}
5584 {ARG 730 PROA}
5585 {GLU 535 PROA}
5585 {ARG 730 PROA}
5586 {GLU 535 PROA}
5586 {ARG 730 PROA}
5587 {PHE 532 PROA}
5587 {GLU 535 PROA}
5587 {ARG 730 PROA}
5588 {GLU 535 PROA}
5588 {ARG 730 PROA}
5589 {PHE 532 PROA}
5589 {GLU 535 PROA}
5589 {ARG 730 PROA}
5590 {GLU 535 PROA}
5590 {ARG 730 PROA}
5591 {GLU 535 PROA}
5591 {ARG 730 PROA}
5592 {GLU 535 PROA}
5592 {ARG 730 PROA}
5593 {PHE 532 PROA}
5593 {GLU 535 PROA}
5593 {ARG 730 PROA}
5594 {GLU 535 PROA}
5594 {ARG 730 PROA}
5595 {PHE 532 PROA}
5595 {GLU 535 PROA}
5595 {ARG 730 PROA}
5596 {PHE 532 PROA}
5596 {GLU 535 PROA}
5596 {ARG 730 PROA}
5597 {GLU 535 PROA}
5597 {ARG 730 PROA}
5598 {GLU 535 PROA}
5598 {ARG 730 PROA}
5598 {PHE 423 PROA}
5599 {PHE 532 PROA}
5599 {GLU 535 PROA}
5599 {ARG 730 PROA}
5600 {GLU 535 PROA}
5600 {ARG 730 PROA}
5600 {PHE 423 PROA}
5601 {GLU 535 PROA}
5601 {ARG 730 PROA}
5602 {GLU 535 PROA}
5602 {ARG 730 PROA}
5603 {GLU 535 PROA}
5603 {ARG 730 PROA}
5604 {PHE 532 PROA}
5604 {GLU 535 PROA}
5604 {ARG 730 PROA}
5605 {PHE 532 PROA}
5605 {GLU 535 PROA}
5605 {ARG 730 PROA}
5606 {GLU 535 PROA}
5606 {ARG 730 PROA}
5607 {GLU 535 PROA}
5607 {ARG 730 PROA}
5608 {PHE 532 PROA}
5608 {GLU 535 PROA}
5608 {ARG 730 PROA}
5609 {GLU 535 PROA}
5609 {ARG 730 PROA}
5610 {GLU 535 PROA}
5610 {ARG 730 PROA}
5611 {GLU 535 PROA}
5611 {ARG 730 PROA}
5612 {GLU 535 PROA}
5612 {ARG 730 PROA}
5613 {PHE 532 PROA}
5613 {GLU 535 PROA}
5613 {ARG 730 PROA}
5614 {GLU 535 PROA}
5614 {ARG 730 PROA}
5615 {GLU 535 PROA}
5615 {ARG 730 PROA}
5616 {ARG 730 PROA}
5617 {GLU 535 PROA}
5617 {ARG 730 PROA}
5618 {GLU 535 PROA}
5618 {ARG 730 PROA}
5619 {PHE 532 PROA}
5619 {GLU 535 PROA}
5619 {ARG 730 PROA}
5620 {ARG 730 PROA}
5621 {GLU 535 PROA}
5621 {ARG 730 PROA}
5622 {GLU 535 PROA}
5622 {ARG 730 PROA}
5623 {GLU 535 PROA}
5623 {ARG 730 PROA}
5624 {GLU 535 PROA}
5624 {ARG 730 PROA}
5625 {GLU 535 PROA}
5625 {ARG 730 PROA}
5626 {GLU 535 PROA}
5626 {ARG 730 PROA}
5627 {GLU 535 PROA}
5627 {ARG 730 PROA}
5628 {GLU 535 PROA}
5628 {ARG 730 PROA}
5629 {GLU 535 PROA}
5629 {ARG 730 PROA}
5630 {GLU 535 PROA}
5630 {ARG 730 PROA}
5631 {GLU 535 PROA}
5631 {ARG 730 PROA}
5632 {GLU 535 PROA}
5632 {ARG 730 PROA}
5633 {PHE 532 PROA}
5633 {GLU 535 PROA}
5633 {ARG 730 PROA}
5634 {GLU 535 PROA}
5634 {ARG 730 PROA}
5635 {GLU 535 PROA}
5635 {ARG 730 PROA}
5636 {GLU 535 PROA}
5636 {ARG 730 PROA}
5637 {GLU 535 PROA}
5637 {ARG 730 PROA}
5638 {GLU 535 PROA}
5638 {ARG 730 PROA}
5639 {GLU 535 PROA}
5639 {ARG 730 PROA}
5640 {GLU 535 PROA}
5640 {ARG 730 PROA}
5641 {GLU 535 PROA}
5641 {ARG 730 PROA}
5642 {GLU 535 PROA}
5642 {ARG 730 PROA}
5643 {GLU 535 PROA}
5643 {ARG 730 PROA}
5644 {PHE 532 PROA}
5644 {GLU 535 PROA}
5644 {ARG 730 PROA}
5645 {GLU 535 PROA}
5645 {ARG 730 PROA}
5646 {GLU 535 PROA}
5646 {ARG 730 PROA}
5647 {ARG 730 PROA}
5647 {PHE 423 PROA}
5648 {PHE 532 PROA}
5648 {GLU 535 PROA}
5648 {ARG 730 PROA}
5649 {GLU 535 PROA}
5649 {ARG 730 PROA}
5650 {PHE 532 PROA}
5650 {GLU 535 PROA}
5650 {ARG 730 PROA}
5650 {PHE 423 PROA}
5651 {ARG 730 PROA}
5652 {PHE 532 PROA}
5652 {ARG 730 PROA}
5653 {ARG 730 PROA}
5654 {GLU 535 PROA}
5654 {ARG 730 PROA}
5655 {GLU 535 PROA}
5655 {ARG 730 PROA}
5656 {GLU 535 PROA}
5656 {ARG 730 PROA}
5657 {GLU 535 PROA}
5657 {ARG 730 PROA}
5657 {PHE 423 PROA}
5658 {GLU 535 PROA}
5658 {ARG 730 PROA}
5659 {GLU 535 PROA}
5659 {ARG 730 PROA}
5660 {GLU 535 PROA}
5660 {ARG 730 PROA}
5661 {GLU 535 PROA}
5661 {ARG 730 PROA}
5662 {PHE 532 PROA}
5662 {GLU 535 PROA}
5662 {ARG 730 PROA}
5663 {GLU 535 PROA}
5663 {ARG 730 PROA}
5664 {GLU 535 PROA}
5664 {ARG 730 PROA}
5665 {GLU 535 PROA}
5665 {ARG 730 PROA}
5666 {GLU 535 PROA}
5666 {ARG 730 PROA}
5667 {PHE 532 PROA}
5667 {GLU 535 PROA}
5667 {ARG 730 PROA}
5668 {ARG 730 PROA}
5669 {GLU 535 PROA}
5669 {ARG 730 PROA}
5670 {PHE 532 PROA}
5670 {GLU 535 PROA}
5670 {ARG 730 PROA}
5671 {GLU 535 PROA}
5671 {ARG 730 PROA}
5672 {PHE 532 PROA}
5672 {GLU 535 PROA}
5672 {ARG 730 PROA}
5673 {GLU 535 PROA}
5673 {ARG 730 PROA}
5674 {GLU 535 PROA}
5674 {ARG 730 PROA}
5675 {ARG 730 PROA}
5676 {GLU 535 PROA}
5676 {ARG 730 PROA}
5677 {GLU 535 PROA}
5677 {ARG 730 PROA}
5678 {GLU 535 PROA}
5678 {ARG 730 PROA}
5679 {GLU 535 PROA}
5679 {ARG 730 PROA}
5680 {VAL 729 PROA}
5680 {ARG 730 PROA}
5681 {ARG 730 PROA}
5682 {GLU 535 PROA}
5682 {ARG 730 PROA}
5683 {GLU 535 PROA}
5683 {ARG 730 PROA}
5684 {PHE 532 PROA}
5684 {GLU 535 PROA}
5684 {ARG 730 PROA}
5685 {GLU 535 PROA}
5685 {ARG 730 PROA}
5686 {ARG 730 PROA}
5687 {GLU 535 PROA}
5687 {ARG 730 PROA}
5688 {PHE 532 PROA}
5688 {GLU 535 PROA}
5688 {ARG 730 PROA}
5689 {GLU 535 PROA}
5689 {ARG 730 PROA}
5690 {GLU 535 PROA}
5690 {ARG 730 PROA}
5691 {PHE 532 PROA}
5691 {GLU 535 PROA}
5691 {ARG 730 PROA}
5692 {PHE 532 PROA}
5692 {GLU 535 PROA}
5692 {ARG 730 PROA}
5693 {GLU 535 PROA}
5693 {ARG 730 PROA}
5694 {GLU 535 PROA}
5694 {ARG 730 PROA}
5695 {ARG 730 PROA}
5696 {GLU 535 PROA}
5696 {ARG 730 PROA}
5697 {GLU 535 PROA}
5697 {ARG 730 PROA}
5698 {GLU 535 PROA}
5698 {ARG 730 PROA}
5699 {GLU 535 PROA}
5699 {ARG 730 PROA}
5700 {GLU 535 PROA}
5700 {ARG 730 PROA}
5701 {GLU 535 PROA}
5701 {ARG 730 PROA}
5702 {PHE 532 PROA}
5702 {GLU 535 PROA}
5702 {ARG 730 PROA}
5703 {GLU 535 PROA}
5703 {ARG 730 PROA}
5704 {PHE 532 PROA}
5704 {GLU 535 PROA}
5704 {ARG 730 PROA}
5705 {ARG 730 PROA}
5706 {GLU 535 PROA}
5706 {ARG 730 PROA}
5707 {PHE 532 PROA}
5707 {GLU 535 PROA}
5707 {ARG 730 PROA}
5708 {ARG 730 PROA}
5708 {PHE 423 PROA}
5709 {GLU 535 PROA}
5709 {ARG 730 PROA}
5710 {GLU 535 PROA}
5710 {ARG 730 PROA}
5711 {GLU 535 PROA}
5711 {ARG 730 PROA}
5712 {GLU 535 PROA}
5712 {ARG 730 PROA}
5713 {GLU 535 PROA}
5713 {ARG 730 PROA}
5714 {PHE 532 PROA}
5714 {GLU 535 PROA}
5714 {ARG 730 PROA}
5715 {GLU 535 PROA}
5715 {ARG 730 PROA}
5716 {GLU 535 PROA}
5716 {ARG 730 PROA}
5717 {GLU 535 PROA}
5717 {ARG 730 PROA}
5718 {GLU 535 PROA}
5718 {ARG 730 PROA}
5719 {GLU 535 PROA}
5719 {ARG 730 PROA}
5720 {GLU 535 PROA}
5720 {ARG 730 PROA}
5721 {GLU 535 PROA}
5721 {ARG 730 PROA}
5722 {PHE 532 PROA}
5722 {GLU 535 PROA}
5722 {ARG 730 PROA}
5723 {GLU 535 PROA}
5723 {ARG 730 PROA}
5724 {GLU 535 PROA}
5724 {ARG 730 PROA}
5725 {GLU 535 PROA}
5725 {ARG 730 PROA}
5726 {PHE 532 PROA}
5726 {GLU 535 PROA}
5726 {ARG 730 PROA}
5727 {GLU 535 PROA}
5727 {ARG 730 PROA}
5728 {GLU 535 PROA}
5728 {ARG 730 PROA}
5729 {GLU 535 PROA}
5729 {ARG 730 PROA}
5730 {GLU 535 PROA}
5730 {ARG 730 PROA}
5731 {GLU 535 PROA}
5731 {ARG 730 PROA}
5732 {PHE 532 PROA}
5732 {GLU 535 PROA}
5732 {ARG 730 PROA}
5733 {SER 465 PROA}
5733 {PHE 532 PROA}
5733 {GLU 535 PROA}
5733 {ARG 730 PROA}
5734 {PHE 532 PROA}
5734 {GLU 535 PROA}
5734 {ARG 730 PROA}
5735 {GLU 535 PROA}
5735 {ARG 730 PROA}
5736 {GLU 535 PROA}
5736 {ARG 730 PROA}
5737 {GLU 535 PROA}
5737 {ARG 730 PROA}
5738 {GLU 535 PROA}
5738 {ARG 730 PROA}
5739 {GLU 535 PROA}
5739 {ARG 730 PROA}
5740 {GLU 535 PROA}
5740 {ARG 730 PROA}
5741 {GLU 535 PROA}
5741 {ARG 730 PROA}
5742 {PHE 532 PROA}
5742 {ARG 730 PROA}
5743 {PHE 532 PROA}
5743 {GLU 535 PROA}
5743 {ARG 730 PROA}
5744 {ARG 730 PROA}
5744 {PHE 423 PROA}
5745 {PHE 532 PROA}
5745 {ARG 730 PROA}
5746 {PHE 532 PROA}
5746 {GLU 535 PROA}
5746 {ARG 730 PROA}
5747 {ARG 730 PROA}
5747 {PHE 423 PROA}
5748 {GLU 535 PROA}
5748 {ARG 730 PROA}
5749 {GLU 535 PROA}
5749 {ARG 730 PROA}
5750 {GLU 535 PROA}
5750 {ARG 730 PROA}
5751 {PHE 532 PROA}
5751 {GLU 535 PROA}
5751 {ARG 730 PROA}
5752 {GLU 535 PROA}
5752 {ARG 730 PROA}
5753 {ARG 730 PROA}
5754 {PHE 532 PROA}
5754 {GLU 535 PROA}
5754 {ARG 730 PROA}
5755 {GLU 535 PROA}
5755 {ARG 730 PROA}
5756 {GLU 535 PROA}
5756 {ARG 730 PROA}
5757 {ARG 730 PROA}
5758 {PHE 532 PROA}
5758 {GLU 535 PROA}
5758 {ARG 730 PROA}
5759 {GLU 535 PROA}
5759 {ARG 730 PROA}
5760 {GLU 535 PROA}
5760 {ARG 730 PROA}
5761 {GLU 535 PROA}
5761 {ARG 730 PROA}
5762 {PHE 532 PROA}
5762 {GLU 535 PROA}
5762 {ARG 730 PROA}
5763 {ARG 730 PROA}
5763 {PHE 423 PROA}
5764 {GLU 535 PROA}
5764 {ARG 730 PROA}
5765 {GLU 535 PROA}
5765 {ARG 730 PROA}
5765 {PHE 423 PROA}
5766 {ARG 730 PROA}
5767 {PHE 532 PROA}
5767 {GLU 535 PROA}
5767 {ARG 730 PROA}
5768 {GLU 535 PROA}
5768 {ARG 730 PROA}
5769 {GLU 535 PROA}
5769 {ARG 730 PROA}
5770 {GLU 535 PROA}
5770 {ARG 730 PROA}
5771 {GLU 535 PROA}
5771 {ARG 730 PROA}
5772 {GLU 535 PROA}
5772 {ARG 730 PROA}
5773 {ARG 730 PROA}
5774 {PHE 532 PROA}
5774 {GLU 535 PROA}
5774 {ARG 730 PROA}
5775 {GLU 535 PROA}
5775 {ARG 730 PROA}
5776 {GLU 535 PROA}
5776 {ARG 730 PROA}
5777 {PHE 532 PROA}
5777 {GLU 535 PROA}
5777 {ARG 730 PROA}
5778 {ARG 730 PROA}
5779 {GLU 535 PROA}
5779 {ARG 730 PROA}
5780 {PHE 532 PROA}
5780 {GLU 535 PROA}
5780 {ARG 730 PROA}
5781 {GLU 535 PROA}
5781 {ARG 730 PROA}
5782 {ARG 730 PROA}
5783 {GLU 535 PROA}
5783 {ARG 730 PROA}
5784 {GLU 535 PROA}
5784 {ARG 730 PROA}
5785 {GLU 535 PROA}
5785 {ARG 730 PROA}
5786 {GLU 535 PROA}
5786 {ARG 730 PROA}
5787 {GLU 535 PROA}
5787 {ARG 730 PROA}
5788 {GLU 535 PROA}
5788 {ARG 730 PROA}
5789 {PHE 532 PROA}
5789 {GLU 535 PROA}
5789 {ARG 730 PROA}
5790 {GLU 535 PROA}
5790 {ARG 730 PROA}
5790 {PHE 423 PROA}
5791 {GLU 535 PROA}
5791 {ARG 730 PROA}
5791 {PHE 423 PROA}
5792 {PHE 532 PROA}
5792 {GLU 535 PROA}
5792 {ARG 730 PROA}
5793 {SER 465 PROA}
5793 {ARG 730 PROA}
5794 {ARG 730 PROA}
5795 {ARG 730 PROA}
5795 {PHE 423 PROA}
5796 {SER 465 PROA}
5796 {ARG 730 PROA}
5797 {ARG 730 PROA}
5797 {PHE 423 PROA}
5798 {ARG 730 PROA}
5798 {PHE 423 PROA}
5799 {PHE 532 PROA}
5799 {ARG 730 PROA}
5800 {SER 465 PROA}
5800 {ARG 730 PROA}
5801 {ARG 730 PROA}
5801 {PHE 423 PROA}
5802 {PHE 532 PROA}
5802 {ARG 730 PROA}
5803 {GLU 535 PROA}
5803 {ARG 730 PROA}
5804 {ARG 730 PROA}
5805 {ARG 730 PROA}
5806 {ARG 730 PROA}
5807 {ARG 730 PROA}
5808 {ARG 730 PROA}
5809 {ARG 730 PROA}
5809 {PHE 423 PROA}
5810 {ARG 730 PROA}
5811 {PHE 532 PROA}
5811 {ARG 730 PROA}
5812 {ARG 730 PROA}
5813 {PHE 532 PROA}
5813 {ARG 730 PROA}
5813 {PHE 423 PROA}
5814 {PHE 532 PROA}
5814 {ARG 730 PROA}
5815 {GLU 535 PROA}
5815 {ARG 730 PROA}
5815 {PHE 423 PROA}
5816 {GLU 535 PROA}
5816 {ARG 730 PROA}
5817 {ARG 730 PROA}
5818 {ARG 730 PROA}
5818 {PHE 423 PROA}
5819 {ARG 730 PROA}
5819 {PHE 423 PROA}
5820 {ARG 730 PROA}
5821 {PHE 532 PROA}
5821 {GLU 535 PROA}
5821 {ARG 730 PROA}
5822 {ARG 730 PROA}
5823 {PHE 532 PROA}
5823 {GLU 535 PROA}
5823 {ARG 730 PROA}
5824 {SER 465 PROA}
5824 {ARG 730 PROA}
5825 {SER 465 PROA}
5825 {ARG 730 PROA}
5825 {PHE 423 PROA}
5826 {SER 465 PROA}
5826 {GLU 535 PROA}
5826 {ARG 730 PROA}
5826 {PHE 423 PROA}
5827 {PHE 532 PROA}
5827 {GLU 535 PROA}
5827 {LYS 539 PROA}
5827 {ARG 730 PROA}
5828 {GLU 535 PROA}
5828 {LYS 539 PROA}
5828 {ARG 730 PROA}
5829 {ARG 730 PROA}
5829 {PHE 423 PROA}
5830 {ARG 730 PROA}
5830 {PHE 423 PROA}
5831 {ARG 730 PROA}
5831 {SER 418 PROA}
5837 {ARG 730 PROA}
5838 {GLU 535 PROA}
5838 {ARG 730 PROA}
5839 {GLU 535 PROA}
5839 {ARG 730 PROA}
5840 {PHE 532 PROA}
5840 {GLU 535 PROA}
5840 {ARG 730 PROA}
5841 {GLU 535 PROA}
5841 {ARG 730 PROA}
5842 {ARG 730 PROA}
5843 {GLU 535 PROA}
5843 {ARG 730 PROA}
5844 {GLU 535 PROA}
5844 {ARG 730 PROA}
5845 {PHE 532 PROA}
5845 {GLU 535 PROA}
5845 {ARG 730 PROA}
5846 {GLU 535 PROA}
5846 {ARG 730 PROA}
5847 {PHE 532 PROA}
5847 {GLU 535 PROA}
5847 {ARG 730 PROA}
5848 {GLU 535 PROA}
5848 {ARG 730 PROA}
5849 {PHE 532 PROA}
5849 {GLU 535 PROA}
5849 {ARG 730 PROA}
5850 {GLU 535 PROA}
5850 {ARG 730 PROA}
5851 {ARG 730 PROA}
5851 {PHE 423 PROA}
5852 {GLU 535 PROA}
5852 {ARG 730 PROA}
5853 {GLU 535 PROA}
5853 {ARG 730 PROA}
5854 {GLU 535 PROA}
5854 {ARG 730 PROA}
5855 {PHE 532 PROA}
5855 {GLU 535 PROA}
5855 {ARG 730 PROA}
5856 {GLU 535 PROA}
5856 {ARG 730 PROA}
5857 {PHE 532 PROA}
5857 {GLU 535 PROA}
5857 {ARG 730 PROA}
5858 {GLU 535 PROA}
5858 {ARG 730 PROA}
5858 {PHE 423 PROA}
5859 {PHE 532 PROA}
5859 {GLU 535 PROA}
5859 {ARG 730 PROA}
5860 {GLU 535 PROA}
5860 {ARG 730 PROA}
5861 {GLU 535 PROA}
5861 {ARG 730 PROA}
5862 {GLU 535 PROA}
5862 {ARG 730 PROA}
5863 {GLU 535 PROA}
5863 {ARG 730 PROA}
5864 {GLU 535 PROA}
5864 {ARG 730 PROA}
5865 {GLU 535 PROA}
5865 {ARG 730 PROA}
5866 {GLU 535 PROA}
5866 {ARG 730 PROA}
5867 {ARG 730 PROA}
5868 {GLU 535 PROA}
5868 {ARG 730 PROA}
5868 {PHE 423 PROA}
5869 {PHE 532 PROA}
5869 {GLU 535 PROA}
5869 {ARG 730 PROA}
5870 {GLU 535 PROA}
5870 {ARG 730 PROA}
5871 {GLU 535 PROA}
5871 {ARG 730 PROA}
5872 {PHE 532 PROA}
5872 {GLU 535 PROA}
5872 {ARG 730 PROA}
5873 {GLU 535 PROA}
5873 {ARG 730 PROA}
5874 {GLU 535 PROA}
5874 {ARG 730 PROA}
5875 {GLU 535 PROA}
5875 {ARG 730 PROA}
5876 {ARG 730 PROA}
5877 {PHE 532 PROA}
5877 {GLU 535 PROA}
5877 {ARG 730 PROA}
5878 {GLU 535 PROA}
5878 {ARG 730 PROA}
5879 {GLU 535 PROA}
5879 {ARG 730 PROA}
5880 {GLU 535 PROA}
5880 {ARG 730 PROA}
5881 {GLU 535 PROA}
5881 {ARG 730 PROA}
5882 {PHE 532 PROA}
5882 {GLU 535 PROA}
5882 {ARG 730 PROA}
5883 {GLU 535 PROA}
5883 {ARG 730 PROA}
5884 {GLU 535 PROA}
5884 {ARG 730 PROA}
5885 {ARG 730 PROA}
5886 {PHE 532 PROA}
5886 {GLU 535 PROA}
5886 {ARG 730 PROA}
5887 {PHE 532 PROA}
5887 {GLU 535 PROA}
5887 {ARG 730 PROA}
5888 {GLU 535 PROA}
5888 {ARG 730 PROA}
5889 {GLU 535 PROA}
5889 {ARG 730 PROA}
5890 {PHE 532 PROA}
5890 {GLU 535 PROA}
5890 {ARG 730 PROA}
5891 {GLU 535 PROA}
5891 {ARG 730 PROA}
5892 {GLU 535 PROA}
5892 {ARG 730 PROA}
5893 {PHE 532 PROA}
5893 {GLU 535 PROA}
5893 {ARG 730 PROA}
5894 {GLU 535 PROA}
5894 {ARG 730 PROA}
5895 {PHE 532 PROA}
5895 {GLU 535 PROA}
5895 {ARG 730 PROA}
5896 {GLU 535 PROA}
5896 {ARG 730 PROA}
5897 {PHE 532 PROA}
5897 {GLU 535 PROA}
5897 {ARG 730 PROA}
5898 {GLU 535 PROA}
5898 {ARG 730 PROA}
5899 {GLU 535 PROA}
5899 {ARG 730 PROA}
5900 {GLU 535 PROA}
5900 {ARG 730 PROA}
5901 {PHE 532 PROA}
5901 {ARG 730 PROA}
5902 {GLU 535 PROA}
5902 {ARG 730 PROA}
5903 {GLU 535 PROA}
5903 {ARG 730 PROA}
5904 {PHE 532 PROA}
5904 {GLU 535 PROA}
5904 {ARG 730 PROA}
5905 {GLU 535 PROA}
5905 {ARG 730 PROA}
5906 {GLU 535 PROA}
5906 {ARG 730 PROA}
5907 {GLU 535 PROA}
5907 {ARG 730 PROA}
5908 {GLU 535 PROA}
5908 {ARG 730 PROA}
5908 {PHE 423 PROA}
5909 {GLU 535 PROA}
5909 {ARG 730 PROA}
5910 {GLU 535 PROA}
5910 {ARG 730 PROA}
5910 {PHE 423 PROA}
5911 {GLU 535 PROA}
5911 {ARG 730 PROA}
5912 {GLU 535 PROA}
5912 {ARG 730 PROA}
5913 {ARG 730 PROA}
5913 {PHE 423 PROA}
5914 {GLU 535 PROA}
5914 {ARG 730 PROA}
5915 {ARG 730 PROA}
5916 {GLU 535 PROA}
5916 {ARG 730 PROA}
5917 {GLU 535 PROA}
5917 {ARG 730 PROA}
5918 {PHE 532 PROA}
5918 {GLU 535 PROA}
5918 {ARG 730 PROA}
5919 {PHE 532 PROA}
5919 {GLU 535 PROA}
5919 {ARG 730 PROA}
5920 {GLU 535 PROA}
5920 {ARG 730 PROA}
5921 {ARG 730 PROA}
5922 {GLU 535 PROA}
5922 {ARG 730 PROA}
5923 {GLU 535 PROA}
5923 {ARG 730 PROA}
5924 {GLU 535 PROA}
5924 {ARG 730 PROA}
5925 {GLU 535 PROA}
5925 {ARG 730 PROA}
5926 {PHE 532 PROA}
5926 {GLU 535 PROA}
5926 {ARG 730 PROA}
5927 {GLU 535 PROA}
5927 {ARG 730 PROA}
5927 {PHE 423 PROA}
5928 {GLU 535 PROA}
5928 {ARG 730 PROA}
5929 {GLU 535 PROA}
5929 {ARG 730 PROA}
5930 {ARG 730 PROA}
5931 {PHE 532 PROA}
5931 {ARG 730 PROA}
5932 {ARG 730 PROA}
5932 {PHE 423 PROA}
5933 {ARG 730 PROA}
5934 {GLU 535 PROA}
5934 {ARG 730 PROA}
5935 {ARG 730 PROA}
5935 {PHE 423 PROA}
5936 {GLU 535 PROA}
5936 {ARG 730 PROA}
5937 {PHE 532 PROA}
5937 {ARG 730 PROA}
5938 {PHE 532 PROA}
5938 {ARG 730 PROA}
5938 {PHE 423 PROA}
5939 {PHE 532 PROA}
5939 {ARG 730 PROA}
5940 {GLU 535 PROA}
5940 {ARG 730 PROA}
5941 {GLU 535 PROA}
5941 {ARG 730 PROA}
5942 {LYS 539 PROA}
5943 {GLU 535 PROA}
5943 {LYS 539 PROA}
5943 {ARG 730 PROA}
5943 {PHE 423 PROA}
5944 {LYS 539 PROA}
5948 {ARG 730 PROA}
5949 {GLU 535 PROA}
5949 {ARG 730 PROA}
5950 {ARG 730 PROA}
5950 {PHE 423 PROA}
5951 {ARG 730 PROA}
5952 {GLU 535 PROA}
5952 {ARG 730 PROA}
5953 {PHE 532 PROA}
5953 {GLU 535 PROA}
5953 {ARG 730 PROA}
5954 {GLU 535 PROA}
5954 {ARG 730 PROA}
5955 {GLU 535 PROA}
5955 {ARG 730 PROA}
5956 {GLU 535 PROA}
5956 {ARG 730 PROA}
5957 {GLU 535 PROA}
5957 {ARG 730 PROA}
5958 {PHE 532 PROA}
5958 {ARG 730 PROA}
5958 {PHE 423 PROA}
5959 {GLU 535 PROA}
5959 {ARG 730 PROA}
5960 {GLU 535 PROA}
5960 {ARG 730 PROA}
5961 {PHE 532 PROA}
5961 {ARG 730 PROA}
5962 {GLU 535 PROA}
5962 {ARG 730 PROA}
5963 {GLU 535 PROA}
5963 {ARG 730 PROA}
5964 {GLU 535 PROA}
5964 {ARG 730 PROA}
5965 {GLU 535 PROA}
5965 {ARG 730 PROA}
5966 {GLU 535 PROA}
5966 {ARG 730 PROA}
5967 {PHE 532 PROA}
5967 {GLU 535 PROA}
5967 {ARG 730 PROA}
5968 {PHE 532 PROA}
5968 {GLU 535 PROA}
5968 {ARG 730 PROA}
5969 {GLU 535 PROA}
5969 {ARG 730 PROA}
5970 {PHE 532 PROA}
5970 {GLU 535 PROA}
5970 {ARG 730 PROA}
5971 {GLU 535 PROA}
5971 {ARG 730 PROA}
5972 {GLU 535 PROA}
5972 {ARG 730 PROA}
5973 {PHE 532 PROA}
5973 {GLU 535 PROA}
5973 {ARG 730 PROA}
5974 {GLU 535 PROA}
5974 {ARG 730 PROA}
5975 {GLU 535 PROA}
5975 {ARG 730 PROA}
5976 {GLU 535 PROA}
5976 {ARG 730 PROA}
5977 {GLU 535 PROA}
5977 {ARG 730 PROA}
5978 {GLU 535 PROA}
5978 {ARG 730 PROA}
5979 {GLU 535 PROA}
5979 {ARG 730 PROA}
5980 {GLU 535 PROA}
5980 {ARG 730 PROA}
5981 {GLU 535 PROA}
5981 {ARG 730 PROA}
5982 {GLU 535 PROA}
5982 {ARG 730 PROA}
5983 {GLU 535 PROA}
5983 {ARG 730 PROA}
5984 {PHE 532 PROA}
5984 {GLU 535 PROA}
5984 {ARG 730 PROA}
5985 {PHE 532 PROA}
5985 {GLU 535 PROA}
5985 {ARG 730 PROA}
5986 {PHE 532 PROA}
5986 {ARG 730 PROA}
5986 {PHE 423 PROA}
5987 {GLU 535 PROA}
5987 {ARG 730 PROA}
5988 {GLU 535 PROA}
5988 {ARG 730 PROA}
5989 {PHE 532 PROA}
5989 {GLU 535 PROA}
5989 {ARG 730 PROA}
5990 {GLU 535 PROA}
5990 {ARG 730 PROA}
5991 {GLU 535 PROA}
5991 {ARG 730 PROA}
5992 {GLU 535 PROA}
5992 {ARG 730 PROA}
5993 {PHE 532 PROA}
5993 {GLU 535 PROA}
5993 {ARG 730 PROA}
5994 {GLU 535 PROA}
5994 {ARG 730 PROA}
5995 {PHE 532 PROA}
5995 {GLU 535 PROA}
5995 {ARG 730 PROA}
5996 {GLU 535 PROA}
5996 {ARG 730 PROA}
5997 {GLU 535 PROA}
5997 {ARG 730 PROA}
5998 {GLU 535 PROA}
5998 {ARG 730 PROA}
5999 {GLU 535 PROA}
5999 {ARG 730 PROA}
6000 {GLU 535 PROA}
6000 {ARG 730 PROA}
6001 {PHE 532 PROA}
6001 {GLU 535 PROA}
6001 {ARG 730 PROA}
6001 {PHE 423 PROA}
6002 {GLU 535 PROA}
6002 {ARG 730 PROA}
6003 {GLU 535 PROA}
6003 {ARG 730 PROA}
6004 {ARG 730 PROA}
6005 {GLU 535 PROA}
6005 {ARG 730 PROA}
6006 {GLU 535 PROA}
6006 {ARG 730 PROA}
6007 {GLU 535 PROA}
6007 {ARG 730 PROA}
6008 {PHE 532 PROA}
6008 {GLU 535 PROA}
6008 {ARG 730 PROA}
6009 {GLU 535 PROA}
6009 {ARG 730 PROA}
6010 {GLU 535 PROA}
6010 {ARG 730 PROA}
6011 {GLU 535 PROA}
6011 {ARG 730 PROA}
6012 {PHE 532 PROA}
6012 {GLU 535 PROA}
6012 {ARG 730 PROA}
6013 {GLU 535 PROA}
6013 {ARG 730 PROA}
6014 {GLU 535 PROA}
6014 {ARG 730 PROA}
6015 {GLU 535 PROA}
6015 {ARG 730 PROA}
6016 {GLU 535 PROA}
6016 {ARG 730 PROA}
6017 {PHE 532 PROA}
6017 {GLU 535 PROA}
6017 {ARG 730 PROA}
6018 {GLU 535 PROA}
6018 {ARG 730 PROA}
6019 {GLU 535 PROA}
6019 {ARG 730 PROA}
6020 {GLU 535 PROA}
6020 {ARG 730 PROA}
6020 {PHE 423 PROA}
6021 {GLU 535 PROA}
6021 {ARG 730 PROA}
6022 {GLU 535 PROA}
6022 {ARG 730 PROA}
6023 {GLU 535 PROA}
6023 {ARG 730 PROA}
6024 {GLU 535 PROA}
6024 {ARG 730 PROA}
6025 {PHE 532 PROA}
6025 {GLU 535 PROA}
6025 {ARG 730 PROA}
6026 {PHE 532 PROA}
6026 {GLU 535 PROA}
6026 {ARG 730 PROA}
6027 {GLU 535 PROA}
6027 {ARG 730 PROA}
6028 {PHE 532 PROA}
6028 {GLU 535 PROA}
6028 {ARG 730 PROA}
6029 {GLU 535 PROA}
6029 {ARG 730 PROA}
6030 {GLU 535 PROA}
6030 {ARG 730 PROA}
6031 {GLU 535 PROA}
6031 {ARG 730 PROA}
6032 {GLU 535 PROA}
6032 {ARG 730 PROA}
6033 {GLU 535 PROA}
6033 {ARG 730 PROA}
6034 {PHE 532 PROA}
6034 {GLU 535 PROA}
6034 {ARG 730 PROA}
6035 {GLU 535 PROA}
6035 {ARG 730 PROA}
6036 {GLU 535 PROA}
6036 {ARG 730 PROA}
6037 {GLU 535 PROA}
6037 {ARG 730 PROA}
6038 {PHE 532 PROA}
6038 {GLU 535 PROA}
6038 {ARG 730 PROA}
6039 {GLU 535 PROA}
6039 {ARG 730 PROA}
6040 {GLU 535 PROA}
6040 {LYS 539 PROA}
6040 {ARG 730 PROA}
6041 {PHE 532 PROA}
6041 {GLU 535 PROA}
6041 {ARG 730 PROA}
6042 {ARG 730 PROA}
6043 {GLU 535 PROA}
6043 {ARG 730 PROA}
6044 {GLU 535 PROA}
6044 {ARG 730 PROA}
6045 {GLU 535 PROA}
6045 {ARG 730 PROA}
6046 {GLU 535 PROA}
6046 {ARG 730 PROA}
6047 {PHE 532 PROA}
6047 {GLU 535 PROA}
6047 {ARG 730 PROA}
6048 {GLU 535 PROA}
6048 {ARG 730 PROA}
6049 {GLU 535 PROA}
6049 {ARG 730 PROA}
6050 {PHE 532 PROA}
6050 {GLU 535 PROA}
6050 {ARG 730 PROA}
6051 {GLU 535 PROA}
6051 {ARG 730 PROA}
6052 {GLU 535 PROA}
6052 {ARG 730 PROA}
6053 {GLU 535 PROA}
6053 {ARG 730 PROA}
6054 {GLU 535 PROA}
6054 {ARG 730 PROA}
6055 {GLU 535 PROA}
6055 {ARG 730 PROA}
6056 {GLU 535 PROA}
6056 {ARG 730 PROA}
6057 {GLU 535 PROA}
6057 {ARG 730 PROA}
6058 {GLU 535 PROA}
6058 {ARG 730 PROA}
6059 {GLU 535 PROA}
6059 {ARG 730 PROA}
6060 {GLU 535 PROA}
6060 {ARG 730 PROA}
6060 {PHE 423 PROA}
6061 {GLU 535 PROA}
6061 {ARG 730 PROA}
6062 {GLU 535 PROA}
6062 {ARG 730 PROA}
6062 {PHE 423 PROA}
6063 {GLU 535 PROA}
6063 {ARG 730 PROA}
6064 {GLU 535 PROA}
6064 {ARG 730 PROA}
6065 {GLU 535 PROA}
6065 {ARG 730 PROA}
6066 {GLU 535 PROA}
6066 {ARG 730 PROA}
6067 {GLU 535 PROA}
6067 {ARG 730 PROA}
6068 {GLU 535 PROA}
6068 {ARG 730 PROA}
6069 {GLU 535 PROA}
6069 {ARG 730 PROA}
6070 {PHE 532 PROA}
6070 {GLU 535 PROA}
6070 {ARG 730 PROA}
6071 {ARG 730 PROA}
6071 {PHE 423 PROA}
6072 {GLU 535 PROA}
6072 {ARG 730 PROA}
6073 {PHE 532 PROA}
6073 {ARG 730 PROA}
6074 {GLU 535 PROA}
6074 {ARG 730 PROA}
6075 {ARG 730 PROA}
6075 {PHE 423 PROA}
6076 {PHE 532 PROA}
6076 {GLU 535 PROA}
6076 {ARG 730 PROA}
6077 {GLU 535 PROA}
6077 {ARG 730 PROA}
6078 {PHE 532 PROA}
6078 {GLU 535 PROA}
6078 {ARG 730 PROA}
6079 {GLU 535 PROA}
6079 {ARG 730 PROA}
6080 {PHE 532 PROA}
6080 {GLU 535 PROA}
6080 {ARG 730 PROA}
6081 {ARG 730 PROA}
6082 {ARG 730 PROA}
6083 {GLU 535 PROA}
6083 {ARG 730 PROA}
6084 {GLU 535 PROA}
6084 {ARG 730 PROA}
6085 {GLU 535 PROA}
6085 {ARG 730 PROA}
6085 {PHE 423 PROA}
6086 {GLU 535 PROA}
6086 {ARG 730 PROA}
6087 {PHE 532 PROA}
6087 {GLU 535 PROA}
6087 {ARG 730 PROA}
6088 {PHE 532 PROA}
6088 {GLU 535 PROA}
6088 {ARG 730 PROA}
6089 {GLU 535 PROA}
6089 {ARG 730 PROA}
6090 {GLU 535 PROA}
6090 {ARG 730 PROA}
6091 {GLU 535 PROA}
6091 {ARG 730 PROA}
6092 {GLU 535 PROA}
6092 {ARG 730 PROA}
6093 {GLU 535 PROA}
6093 {ARG 730 PROA}
6094 {GLU 535 PROA}
6094 {ARG 730 PROA}
6095 {GLU 535 PROA}
6095 {ARG 730 PROA}
6096 {ARG 730 PROA}
6097 {ARG 730 PROA}
6098 {GLU 535 PROA}
6098 {ARG 730 PROA}
6099 {GLU 535 PROA}
6099 {ARG 730 PROA}
6100 {PHE 532 PROA}
6100 {ARG 730 PROA}
6100 {PHE 423 PROA}
6101 {ARG 730 PROA}
6102 {GLU 535 PROA}
6102 {ARG 730 PROA}
6102 {PHE 423 PROA}
6103 {GLU 535 PROA}
6103 {ARG 730 PROA}
6104 {GLU 535 PROA}
6104 {ARG 730 PROA}
6105 {GLU 535 PROA}
6105 {ARG 730 PROA}
6106 {GLU 535 PROA}
6106 {ARG 730 PROA}
6107 {GLU 535 PROA}
6107 {ARG 730 PROA}
6108 {PHE 532 PROA}
6108 {GLU 535 PROA}
6108 {ARG 730 PROA}
6109 {ARG 730 PROA}
6110 {GLU 535 PROA}
6110 {ARG 730 PROA}
6111 {ARG 730 PROA}
6112 {GLU 535 PROA}
6112 {ARG 730 PROA}
6113 {GLU 535 PROA}
6113 {ARG 730 PROA}
6114 {PHE 532 PROA}
6114 {GLU 535 PROA}
6114 {ARG 730 PROA}
6115 {ARG 730 PROA}
6115 {PHE 423 PROA}
6116 {PHE 532 PROA}
6116 {GLU 535 PROA}
6116 {ARG 730 PROA}
6117 {GLU 535 PROA}
6117 {ARG 730 PROA}
6118 {GLU 535 PROA}
6118 {ARG 730 PROA}
6119 {GLU 535 PROA}
6119 {ARG 730 PROA}
6119 {PHE 423 PROA}
6120 {GLU 535 PROA}
6120 {ARG 730 PROA}
6121 {GLU 535 PROA}
6121 {ARG 730 PROA}
6122 {GLU 535 PROA}
6122 {ARG 730 PROA}
6123 {PHE 532 PROA}
6123 {ARG 730 PROA}
6123 {PHE 423 PROA}
6124 {ARG 730 PROA}
6125 {ARG 730 PROA}
6126 {GLU 535 PROA}
6126 {ARG 730 PROA}
6127 {PHE 532 PROA}
6127 {ARG 730 PROA}
6128 {GLU 535 PROA}
6128 {ARG 730 PROA}
6129 {GLU 535 PROA}
6129 {ARG 730 PROA}
6130 {GLU 535 PROA}
6130 {ARG 730 PROA}
6131 {GLU 535 PROA}
6131 {ARG 730 PROA}
6132 {GLU 535 PROA}
6132 {ARG 730 PROA}
6133 {GLU 535 PROA}
6133 {ARG 730 PROA}
6134 {GLU 535 PROA}
6134 {ARG 730 PROA}
6135 {PHE 532 PROA}
6135 {GLU 535 PROA}
6135 {ARG 730 PROA}
6136 {PHE 532 PROA}
6136 {GLU 535 PROA}
6136 {ARG 730 PROA}
6137 {GLU 535 PROA}
6137 {ARG 730 PROA}
6138 {GLU 535 PROA}
6138 {ARG 730 PROA}
6139 {GLU 535 PROA}
6139 {ARG 730 PROA}
6140 {GLU 535 PROA}
6140 {ARG 730 PROA}
6141 {PHE 532 PROA}
6141 {GLU 535 PROA}
6141 {ARG 730 PROA}
6142 {GLU 535 PROA}
6142 {ARG 730 PROA}
6143 {GLU 535 PROA}
6143 {ARG 730 PROA}
6144 {GLU 535 PROA}
6144 {ARG 730 PROA}
6145 {PHE 532 PROA}
6145 {GLU 535 PROA}
6145 {ARG 730 PROA}
6145 {PHE 423 PROA}
6146 {PHE 532 PROA}
6146 {GLU 535 PROA}
6146 {ARG 730 PROA}
6147 {GLU 535 PROA}
6147 {ARG 730 PROA}
6148 {PHE 532 PROA}
6148 {GLU 535 PROA}
6148 {ARG 730 PROA}
6149 {PHE 532 PROA}
6149 {GLU 535 PROA}
6149 {ARG 730 PROA}
6150 {GLU 535 PROA}
6150 {ARG 730 PROA}
6151 {PHE 532 PROA}
6151 {GLU 535 PROA}
6151 {ARG 730 PROA}
6152 {GLU 535 PROA}
6152 {ARG 730 PROA}
6153 {PHE 532 PROA}
6153 {GLU 535 PROA}
6153 {ARG 730 PROA}
6154 {ARG 730 PROA}
6155 {ARG 730 PROA}
6156 {GLU 535 PROA}
6156 {ARG 730 PROA}
6157 {PHE 532 PROA}
6157 {GLU 535 PROA}
6157 {ARG 730 PROA}
6158 {GLU 535 PROA}
6158 {ARG 730 PROA}
6159 {ARG 730 PROA}
6160 {ARG 730 PROA}
6161 {PHE 532 PROA}
6161 {GLU 535 PROA}
6161 {ARG 730 PROA}
6162 {PHE 532 PROA}
6162 {GLU 535 PROA}
6162 {ARG 730 PROA}
6163 {SER 465 PROA}
6163 {GLU 535 PROA}
6163 {ARG 730 PROA}
6164 {GLU 535 PROA}
6164 {ARG 730 PROA}
6165 {PHE 532 PROA}
6165 {GLU 535 PROA}
6165 {ARG 730 PROA}
6166 {GLU 535 PROA}
6166 {ARG 730 PROA}
6167 {GLU 535 PROA}
6167 {ARG 730 PROA}
6168 {PHE 532 PROA}
6168 {GLU 535 PROA}
6168 {ARG 730 PROA}
6169 {GLU 535 PROA}
6169 {ARG 730 PROA}
6170 {PHE 532 PROA}
6170 {GLU 535 PROA}
6170 {ARG 730 PROA}
6171 {GLU 535 PROA}
6171 {ARG 730 PROA}
6172 {PHE 532 PROA}
6172 {GLU 535 PROA}
6172 {ARG 730 PROA}
6173 {GLU 535 PROA}
6173 {ARG 730 PROA}
6174 {GLU 535 PROA}
6174 {ARG 730 PROA}
6174 {PHE 423 PROA}
6175 {GLU 535 PROA}
6175 {ARG 730 PROA}
6176 {PHE 532 PROA}
6176 {GLU 535 PROA}
6176 {ARG 730 PROA}
6177 {GLU 535 PROA}
6177 {ARG 730 PROA}
6178 {PHE 532 PROA}
6178 {GLU 535 PROA}
6178 {ARG 730 PROA}
6179 {GLU 535 PROA}
6179 {ARG 730 PROA}
6180 {PHE 532 PROA}
6180 {GLU 535 PROA}
6180 {ARG 730 PROA}
6181 {PHE 532 PROA}
6181 {GLU 535 PROA}
6181 {ARG 730 PROA}
6182 {PHE 532 PROA}
6182 {GLU 535 PROA}
6182 {ARG 730 PROA}
6183 {ARG 730 PROA}
6184 {PHE 532 PROA}
6184 {ARG 730 PROA}
6185 {PHE 532 PROA}
6185 {GLU 535 PROA}
6185 {ARG 730 PROA}
6186 {PHE 532 PROA}
6186 {ARG 730 PROA}
6187 {GLU 535 PROA}
6187 {ARG 730 PROA}
6188 {PHE 532 PROA}
6188 {GLU 535 PROA}
6188 {ARG 730 PROA}
6189 {PHE 532 PROA}
6189 {GLU 535 PROA}
6189 {ARG 730 PROA}
6190 {GLU 535 PROA}
6190 {ARG 730 PROA}
6191 {GLU 535 PROA}
6191 {ARG 730 PROA}
6192 {GLU 535 PROA}
6192 {ARG 730 PROA}
6193 {GLU 535 PROA}
6193 {ARG 730 PROA}
6194 {ARG 730 PROA}
6195 {PHE 532 PROA}
6195 {GLU 535 PROA}
6195 {ARG 730 PROA}
6196 {PHE 532 PROA}
6196 {GLU 535 PROA}
6196 {ARG 730 PROA}
6197 {ARG 730 PROA}
6198 {GLU 535 PROA}
6198 {ARG 730 PROA}
6199 {PHE 532 PROA}
6199 {GLU 535 PROA}
6199 {ARG 730 PROA}
6200 {GLU 535 PROA}
6200 {ARG 730 PROA}
6201 {PHE 532 PROA}
6201 {GLU 535 PROA}
6201 {ARG 730 PROA}
6202 {PHE 532 PROA}
6202 {GLU 535 PROA}
6202 {ARG 730 PROA}
6203 {GLU 535 PROA}
6203 {ARG 730 PROA}
6204 {GLU 535 PROA}
6204 {ARG 730 PROA}
6205 {PHE 532 PROA}
6205 {GLU 535 PROA}
6205 {ARG 730 PROA}
6206 {GLU 535 PROA}
6206 {ARG 730 PROA}
6207 {GLU 535 PROA}
6207 {ARG 730 PROA}
6208 {PHE 532 PROA}
6208 {GLU 535 PROA}
6208 {ARG 730 PROA}
6209 {GLU 535 PROA}
6209 {ARG 730 PROA}
6210 {PHE 532 PROA}
6210 {GLU 535 PROA}
6210 {ARG 730 PROA}
6211 {GLU 535 PROA}
6211 {ARG 730 PROA}
6212 {GLU 535 PROA}
6212 {ARG 730 PROA}
6213 {PHE 532 PROA}
6213 {GLU 535 PROA}
6213 {ARG 730 PROA}
6214 {PHE 532 PROA}
6214 {ARG 730 PROA}
6215 {GLU 535 PROA}
6215 {ARG 730 PROA}
6216 {GLU 535 PROA}
6216 {ARG 730 PROA}
6217 {GLU 535 PROA}
6217 {ARG 730 PROA}
6218 {PHE 532 PROA}
6218 {GLU 535 PROA}
6218 {ARG 730 PROA}
6219 {PHE 532 PROA}
6219 {GLU 535 PROA}
6219 {ARG 730 PROA}
6220 {GLU 535 PROA}
6220 {ARG 730 PROA}
6221 {GLU 535 PROA}
6221 {ARG 730 PROA}
6222 {PHE 532 PROA}
6222 {GLU 535 PROA}
6222 {ARG 730 PROA}
6223 {GLU 535 PROA}
6223 {ARG 730 PROA}
6224 {GLU 535 PROA}
6224 {ARG 730 PROA}
6225 {GLU 535 PROA}
6225 {ARG 730 PROA}
6226 {ARG 730 PROA}
6227 {ARG 730 PROA}
6228 {GLU 535 PROA}
6228 {ARG 730 PROA}
6229 {ARG 730 PROA}
6230 {GLU 535 PROA}
6230 {ARG 730 PROA}
6231 {GLU 535 PROA}
6231 {ARG 730 PROA}
6232 {GLU 535 PROA}
6232 {ARG 730 PROA}
6233 {PHE 532 PROA}
6233 {GLU 535 PROA}
6233 {ARG 730 PROA}
6234 {PHE 532 PROA}
6234 {GLU 535 PROA}
6234 {ARG 730 PROA}
6235 {PHE 532 PROA}
6235 {GLU 535 PROA}
6235 {ARG 730 PROA}
6236 {PHE 532 PROA}
6236 {GLU 535 PROA}
6236 {ARG 730 PROA}
6237 {ARG 730 PROA}
6238 {PHE 532 PROA}
6238 {GLU 535 PROA}
6238 {ARG 730 PROA}
6239 {PHE 532 PROA}
6239 {GLU 535 PROA}
6239 {ARG 730 PROA}
6240 {GLU 535 PROA}
6240 {ARG 730 PROA}
6241 {GLU 535 PROA}
6241 {ARG 730 PROA}
6242 {GLU 535 PROA}
6242 {ARG 730 PROA}
6243 {GLU 535 PROA}
6243 {ARG 730 PROA}
6244 {GLU 535 PROA}
6244 {ARG 730 PROA}
6245 {PHE 532 PROA}
6245 {GLU 535 PROA}
6245 {ARG 730 PROA}
6246 {GLU 535 PROA}
6246 {ARG 730 PROA}
6247 {GLU 535 PROA}
6247 {ARG 730 PROA}
6248 {GLU 535 PROA}
6248 {ARG 730 PROA}
6249 {PHE 532 PROA}
6249 {GLU 535 PROA}
6249 {ARG 730 PROA}
6250 {GLU 535 PROA}
6250 {ARG 730 PROA}
6251 {PHE 532 PROA}
6251 {GLU 535 PROA}
6251 {ARG 730 PROA}
6252 {GLU 535 PROA}
6252 {ARG 730 PROA}
6253 {PHE 532 PROA}
6253 {GLU 535 PROA}
6253 {ARG 730 PROA}
6254 {GLU 535 PROA}
6254 {ARG 730 PROA}
6255 {GLU 535 PROA}
6255 {ARG 730 PROA}
6256 {PHE 532 PROA}
6256 {GLU 535 PROA}
6256 {ARG 730 PROA}
6257 {PHE 532 PROA}
6257 {GLU 535 PROA}
6257 {ARG 730 PROA}
6258 {ARG 730 PROA}
6259 {PHE 532 PROA}
6259 {ARG 730 PROA}
6260 {GLU 535 PROA}
6260 {ARG 730 PROA}
6261 {ARG 730 PROA}
6262 {ARG 730 PROA}
6262 {PHE 423 PROA}
6263 {PHE 532 PROA}
6263 {GLU 535 PROA}
6263 {ARG 730 PROA}
6264 {GLU 535 PROA}
6264 {ARG 730 PROA}
6265 {PHE 532 PROA}
6265 {ARG 730 PROA}
6266 {PHE 532 PROA}
6266 {ARG 730 PROA}
6266 {SER 418 PROA}
6267 {ARG 730 PROA}
6268 {ARG 730 PROA}
6268 {SER 418 PROA}
6269 {ARG 730 PROA}
6276 {ARG 730 PROA}
6276 {SER 418 PROA}
6276 {PRO 419 PROA}
6277 {ARG 730 PROA}
6278 {ARG 730 PROA}
6279 {ARG 730 PROA}
6280 {ARG 730 PROA}
6281 {GLU 535 PROA}
6281 {ARG 730 PROA}
6282 {GLU 535 PROA}
6282 {ARG 730 PROA}
6283 {PHE 532 PROA}
6283 {GLU 535 PROA}
6283 {ARG 730 PROA}
6283 {PHE 423 PROA}
6284 {GLU 535 PROA}
6284 {ARG 730 PROA}
6285 {GLU 535 PROA}
6285 {ARG 730 PROA}
6286 {PHE 532 PROA}
6286 {GLU 535 PROA}
6286 {ARG 730 PROA}
6287 {ARG 730 PROA}
6288 {PHE 532 PROA}
6288 {ARG 730 PROA}
6289 {ARG 730 PROA}
6290 {SER 465 PROA}
6290 {ARG 730 PROA}
6291 {SER 465 PROA}
6291 {ARG 730 PROA}
6291 {PHE 423 PROA}
6292 {SER 465 PROA}
6292 {ARG 730 PROA}
6293 {ARG 730 PROA}
6293 {PHE 423 PROA}
6294 {THR 727 PROA}
6294 {ARG 730 PROA}
6295 {ARG 730 PROA}
6295 {PRO 419 PROA}
6295 {PHE 423 PROA}
6296 {GLU 535 PROA}
6296 {ARG 730 PROA}
6297 {ARG 730 PROA}
6298 {ARG 730 PROA}
6299 {ARG 730 PROA}
6300 {ARG 730 PROA}
6301 {ARG 730 PROA}
6301 {PRO 419 PROA}
6301 {PHE 423 PROA}
6302 {ARG 730 PROA}
6302 {PHE 423 PROA}
6303 {ARG 730 PROA}
6304 {GLU 535 PROA}
6304 {ARG 730 PROA}
6305 {GLU 535 PROA}
6305 {ARG 730 PROA}
6306 {GLU 535 PROA}
6306 {ARG 730 PROA}
6307 {GLU 535 PROA}
6307 {ARG 730 PROA}
6308 {GLU 535 PROA}
6308 {ARG 730 PROA}
6309 {GLU 535 PROA}
6309 {ARG 730 PROA}
6310 {GLU 535 PROA}
6310 {ARG 730 PROA}
6311 {PHE 532 PROA}
6311 {GLU 535 PROA}
6311 {ARG 730 PROA}
6312 {GLU 535 PROA}
6312 {ARG 730 PROA}
6313 {PHE 532 PROA}
6313 {GLU 535 PROA}
6313 {ARG 730 PROA}
6314 {GLU 535 PROA}
6314 {ARG 730 PROA}
6315 {GLU 535 PROA}
6315 {ARG 730 PROA}
6316 {GLU 535 PROA}
6316 {ARG 730 PROA}
6317 {GLU 535 PROA}
6317 {ARG 730 PROA}
6318 {ARG 730 PROA}
6319 {GLU 535 PROA}
6319 {ARG 730 PROA}
6320 {GLU 535 PROA}
6320 {ARG 730 PROA}
6321 {GLU 535 PROA}
6321 {ARG 730 PROA}
6322 {PHE 532 PROA}
6322 {GLU 535 PROA}
6322 {ARG 730 PROA}
6323 {PHE 532 PROA}
6323 {GLU 535 PROA}
6323 {ARG 730 PROA}
6324 {PHE 532 PROA}
6324 {GLU 535 PROA}
6324 {ARG 730 PROA}
6325 {GLU 535 PROA}
6325 {ARG 730 PROA}
6326 {GLU 535 PROA}
6326 {ARG 730 PROA}
6327 {ARG 730 PROA}
6327 {PHE 423 PROA}
6328 {ARG 730 PROA}
6329 {ARG 730 PROA}
6330 {GLU 535 PROA}
6330 {ARG 730 PROA}
6331 {GLU 535 PROA}
6331 {ARG 730 PROA}
6332 {GLU 535 PROA}
6332 {ARG 730 PROA}
6333 {PHE 532 PROA}
6333 {GLU 535 PROA}
6333 {ARG 730 PROA}
6334 {GLU 535 PROA}
6334 {ARG 730 PROA}
6335 {GLU 535 PROA}
6335 {ARG 730 PROA}
6336 {GLU 535 PROA}
6336 {ARG 730 PROA}
6337 {GLU 535 PROA}
6337 {ARG 730 PROA}
6338 {GLU 535 PROA}
6338 {ARG 730 PROA}
6339 {GLU 535 PROA}
6339 {ARG 730 PROA}
6340 {GLU 535 PROA}
6340 {ARG 730 PROA}
6341 {GLU 535 PROA}
6341 {ARG 730 PROA}
6342 {ARG 730 PROA}
6343 {GLU 535 PROA}
6343 {ARG 730 PROA}
6344 {GLU 535 PROA}
6344 {ARG 730 PROA}
6345 {GLU 535 PROA}
6345 {ARG 730 PROA}
6346 {GLU 535 PROA}
6346 {ARG 730 PROA}
6347 {PHE 532 PROA}
6347 {GLU 535 PROA}
6347 {ARG 730 PROA}
6348 {GLU 535 PROA}
6348 {ARG 730 PROA}
6349 {GLU 535 PROA}
6349 {ARG 730 PROA}
6350 {ARG 730 PROA}
6351 {GLU 535 PROA}
6351 {ARG 730 PROA}
6352 {GLU 535 PROA}
6352 {ARG 730 PROA}
6353 {GLU 535 PROA}
6353 {ARG 730 PROA}
6354 {GLU 535 PROA}
6354 {ARG 730 PROA}
6355 {GLU 535 PROA}
6355 {ARG 730 PROA}
6356 {PHE 532 PROA}
6356 {GLU 535 PROA}
6356 {ARG 730 PROA}
6357 {GLU 535 PROA}
6357 {ARG 730 PROA}
6358 {GLU 535 PROA}
6358 {ARG 730 PROA}
6359 {ARG 730 PROA}
6360 {GLU 535 PROA}
6360 {ARG 730 PROA}
6361 {ARG 730 PROA}
6361 {PHE 423 PROA}
6362 {GLU 535 PROA}
6362 {ARG 730 PROA}
6363 {ARG 730 PROA}
6363 {PHE 423 PROA}
6364 {ARG 730 PROA}
6365 {ARG 730 PROA}
6365 {PHE 423 PROA}
6366 {ARG 730 PROA}
6367 {GLU 535 PROA}
6367 {ARG 730 PROA}
6367 {PHE 423 PROA}
6368 {ARG 730 PROA}
6369 {PHE 464 PROA}
6369 {ARG 730 PROA}
6369 {PHE 423 PROA}
6370 {PHE 464 PROA}
6370 {ARG 730 PROA}
6370 {PHE 423 PROA}
6371 {ARG 730 PROA}
6372 {ARG 730 PROA}
6373 {ARG 730 PROA}
6374 {ARG 730 PROA}
6375 {ARG 730 PROA}
6376 {PHE 464 PROA}
6376 {SER 465 PROA}
6376 {ARG 730 PROA}
6377 {ARG 730 PROA}
6378 {ARG 730 PROA}
6379 {ARG 730 PROA}
6380 {ARG 730 PROA}
6381 {GLU 535 PROA}
6381 {ARG 730 PROA}
6382 {GLU 535 PROA}
6382 {ARG 730 PROA}
6383 {ARG 730 PROA}
6384 {GLU 535 PROA}
6384 {ARG 730 PROA}
6385 {GLU 535 PROA}
6385 {ARG 730 PROA}
6386 {PHE 532 PROA}
6386 {ARG 730 PROA}
6387 {GLU 535 PROA}
6387 {LYS 539 PROA}
6387 {ARG 730 PROA}
6388 {ARG 730 PROA}
6389 {ARG 730 PROA}
6389 {PHE 423 PROA}
6390 {ARG 730 PROA}
6390 {PHE 423 PROA}
6391 {SER 465 PROA}
6391 {ARG 730 PROA}
6392 {THR 727 PROA}
6392 {ARG 730 PROA}
6393 {PHE 532 PROA}
6393 {ARG 730 PROA}
6394 {THR 727 PROA}
6394 {ARG 730 PROA}
6395 {SER 465 PROA}
6395 {THR 727 PROA}
6395 {ARG 730 PROA}
6396 {ARG 730 PROA}
6397 {PHE 464 PROA}
6397 {SER 465 PROA}
6397 {ARG 730 PROA}
6398 {ARG 730 PROA}
6399 {ARG 730 PROA}
6400 {ARG 730 PROA}
6400 {PHE 423 PROA}
6401 {ARG 730 PROA}
6401 {PHE 423 PROA}
6402 {PHE 532 PROA}
6402 {ARG 730 PROA}
6403 {PHE 532 PROA}
6403 {ARG 730 PROA}
6404 {ARG 730 PROA}
6405 {ARG 730 PROA}
6406 {GLU 535 PROA}
6406 {ARG 730 PROA}
6407 {PHE 532 PROA}
6407 {ARG 730 PROA}
6408 {ARG 730 PROA}
6409 {ARG 730 PROA}
6410 {ARG 730 PROA}
6411 {ARG 730 PROA}
6412 {PHE 532 PROA}
6412 {ARG 730 PROA}
6413 {GLU 535 PROA}
6413 {ARG 730 PROA}
6414 {GLU 535 PROA}
6414 {ARG 730 PROA}
6415 {PHE 464 PROA}
6415 {ARG 730 PROA}
6416 {GLU 535 PROA}
6416 {ARG 730 PROA}
6417 {ARG 730 PROA}
6418 {ARG 730 PROA}
6419 {ARG 730 PROA}
6420 {ARG 730 PROA}
6421 {PHE 464 PROA}
6421 {ARG 730 PROA}
6421 {PRO 419 PROA}
6422 {ARG 730 PROA}
6423 {SER 465 PROA}
6423 {GLU 535 PROA}
6423 {ARG 730 PROA}
6424 {GLU 535 PROA}
6424 {ARG 730 PROA}
6425 {GLU 535 PROA}
6425 {ARG 730 PROA}
6426 {GLU 535 PROA}
6426 {ARG 730 PROA}
6427 {GLU 535 PROA}
6427 {ARG 730 PROA}
6428 {GLU 535 PROA}
6428 {ARG 730 PROA}
6429 {PHE 532 PROA}
6429 {GLU 535 PROA}
6429 {ARG 730 PROA}
6430 {GLU 535 PROA}
6430 {ARG 730 PROA}
6431 {ARG 730 PROA}
6431 {PHE 423 PROA}
6432 {GLU 535 PROA}
6432 {ARG 730 PROA}
6433 {PHE 532 PROA}
6433 {GLU 535 PROA}
6433 {ARG 730 PROA}
6434 {PHE 532 PROA}
6434 {GLU 535 PROA}
6434 {ARG 730 PROA}
6435 {PHE 532 PROA}
6435 {GLU 535 PROA}
6435 {ARG 730 PROA}
6436 {GLU 535 PROA}
6436 {ARG 730 PROA}
6437 {PHE 532 PROA}
6437 {GLU 535 PROA}
6437 {ARG 730 PROA}
6438 {PHE 532 PROA}
6438 {GLU 535 PROA}
6438 {ARG 730 PROA}
6439 {GLU 535 PROA}
6439 {ARG 730 PROA}
6440 {PHE 532 PROA}
6440 {ARG 730 PROA}
6441 {ARG 730 PROA}
6442 {GLU 535 PROA}
6442 {ARG 730 PROA}
6443 {ARG 730 PROA}
6444 {ARG 730 PROA}
6445 {ARG 730 PROA}
6446 {ARG 730 PROA}
6446 {PHE 423 PROA}
6447 {PHE 532 PROA}
6447 {ARG 730 PROA}
6448 {ARG 730 PROA}
6449 {ARG 730 PROA}
6450 {PHE 532 PROA}
6450 {GLU 535 PROA}
6450 {ARG 730 PROA}
6451 {GLU 535 PROA}
6451 {ARG 730 PROA}
6452 {GLU 535 PROA}
6452 {ARG 730 PROA}
6453 {PHE 532 PROA}
6453 {GLU 535 PROA}
6453 {ARG 730 PROA}
6454 {GLU 535 PROA}
6454 {ARG 730 PROA}
6455 {PHE 532 PROA}
6455 {GLU 535 PROA}
6455 {ARG 730 PROA}
6456 {GLU 535 PROA}
6456 {ARG 730 PROA}
6457 {PHE 532 PROA}
6457 {GLU 535 PROA}
6457 {ARG 730 PROA}
6458 {PHE 532 PROA}
6458 {GLU 535 PROA}
6458 {ARG 730 PROA}
6459 {GLU 535 PROA}
6459 {ARG 730 PROA}
6460 {GLU 535 PROA}
6460 {ARG 730 PROA}
6461 {ARG 730 PROA}
6462 {GLU 535 PROA}
6462 {ARG 730 PROA}
6463 {GLU 535 PROA}
6463 {ARG 730 PROA}
6464 {GLU 535 PROA}
6464 {ARG 730 PROA}
6465 {GLU 535 PROA}
6465 {ARG 730 PROA}
6466 {GLU 535 PROA}
6466 {ARG 730 PROA}
6467 {GLU 535 PROA}
6467 {ARG 730 PROA}
6468 {GLU 535 PROA}
6468 {ARG 730 PROA}
6469 {GLU 535 PROA}
6469 {ARG 730 PROA}
6470 {GLU 535 PROA}
6470 {ARG 730 PROA}
6471 {PHE 532 PROA}
6471 {GLU 535 PROA}
6471 {ARG 730 PROA}
6472 {GLU 535 PROA}
6472 {ARG 730 PROA}
6473 {PHE 532 PROA}
6473 {GLU 535 PROA}
6473 {ARG 730 PROA}
6474 {GLU 535 PROA}
6474 {ARG 730 PROA}
6475 {GLU 535 PROA}
6475 {ARG 730 PROA}
6476 {ARG 730 PROA}
6477 {GLU 535 PROA}
6477 {ARG 730 PROA}
6478 {ARG 730 PROA}
6478 {PHE 423 PROA}
6479 {ARG 730 PROA}
6479 {PHE 423 PROA}
6480 {ARG 730 PROA}
6481 {ARG 730 PROA}
6481 {PHE 423 PROA}
6482 {GLU 535 PROA}
6482 {ARG 730 PROA}
6482 {PRO 419 PROA}
6483 {PHE 532 PROA}
6483 {ARG 730 PROA}
6484 {ARG 730 PROA}
6485 {GLU 535 PROA}
6485 {ARG 730 PROA}
6486 {GLU 535 PROA}
6486 {ARG 730 PROA}
6486 {PHE 423 PROA}
6487 {PHE 532 PROA}
6487 {GLU 535 PROA}
6487 {ARG 730 PROA}
6488 {GLU 535 PROA}
6488 {ARG 730 PROA}
6489 {GLU 535 PROA}
6489 {ARG 730 PROA}
6490 {PHE 532 PROA}
6490 {GLU 535 PROA}
6490 {ARG 730 PROA}
6491 {GLU 535 PROA}
6491 {ARG 730 PROA}
6491 {PHE 423 PROA}
6492 {PHE 532 PROA}
6492 {GLU 535 PROA}
6492 {ARG 730 PROA}
6493 {GLU 535 PROA}
6493 {ARG 730 PROA}
6494 {GLU 535 PROA}
6494 {ARG 730 PROA}
6495 {PHE 532 PROA}
6495 {GLU 535 PROA}
6495 {ARG 730 PROA}
6496 {GLU 535 PROA}
6496 {ARG 730 PROA}
6497 {PHE 532 PROA}
6497 {GLU 535 PROA}
6497 {ARG 730 PROA}
6498 {GLU 535 PROA}
6498 {ARG 730 PROA}
6499 {GLU 535 PROA}
6499 {ARG 730 PROA}
6500 {GLU 535 PROA}
6500 {ARG 730 PROA}
6501 {GLU 535 PROA}
6501 {ARG 730 PROA}
6502 {GLU 535 PROA}
6502 {ARG 730 PROA}
6503 {GLU 535 PROA}
6503 {ARG 730 PROA}
6504 {GLU 535 PROA}
6504 {ARG 730 PROA}
6505 {PHE 532 PROA}
6505 {GLU 535 PROA}
6505 {ARG 730 PROA}
6506 {PHE 532 PROA}
6506 {GLU 535 PROA}
6506 {ARG 730 PROA}
6507 {GLU 535 PROA}
6507 {ARG 730 PROA}
6508 {GLU 535 PROA}
6508 {ARG 730 PROA}
6509 {ARG 730 PROA}
6510 {GLU 535 PROA}
6510 {ARG 730 PROA}
6511 {GLU 535 PROA}
6512 {GLU 535 PROA}
6513 {PHE 532 PROA}
6513 {GLU 535 PROA}
6513 {ARG 730 PROA}
6514 {GLU 535 PROA}
6514 {ARG 730 PROA}
6515 {GLU 535 PROA}
6515 {ARG 730 PROA}
6516 {GLU 535 PROA}
6516 {ARG 730 PROA}
6517 {GLU 535 PROA}
6517 {ARG 730 PROA}
6518 {GLU 535 PROA}
6518 {ARG 730 PROA}
6519 {GLU 535 PROA}
6519 {ARG 730 PROA}
6520 {GLU 535 PROA}
6520 {ARG 730 PROA}
6521 {PHE 532 PROA}
6521 {GLU 535 PROA}
6521 {ARG 730 PROA}
6522 {PHE 532 PROA}
6522 {GLU 535 PROA}
6522 {ARG 730 PROA}
6523 {GLU 535 PROA}
6523 {ARG 730 PROA}
6524 {PHE 532 PROA}
6524 {GLU 535 PROA}
6524 {ARG 730 PROA}
6525 {ARG 730 PROA}
6526 {ARG 730 PROA}
6527 {ARG 730 PROA}
6528 {PHE 532 PROA}
6528 {GLU 535 PROA}
6528 {ARG 730 PROA}
6529 {PHE 532 PROA}
6529 {ARG 730 PROA}
6530 {ARG 730 PROA}
6530 {PHE 423 PROA}
6531 {ARG 730 PROA}
6531 {PHE 423 PROA}
6532 {ARG 730 PROA}
6532 {PHE 423 PROA}
6533 {ARG 730 PROA}
6534 {ARG 730 PROA}
6535 {PHE 464 PROA}
6535 {ARG 730 PROA}
6535 {PRO 419 PROA}
6536 {PHE 464 PROA}
6536 {ARG 730 PROA}
6537 {PHE 464 PROA}
6537 {SER 465 PROA}
6537 {GLU 535 PROA}
6537 {ARG 730 PROA}
6538 {ARG 730 PROA}
6539 {ARG 730 PROA}
6540 {SER 465 PROA}
6540 {ARG 730 PROA}
6541 {PHE 464 PROA}
6541 {ARG 730 PROA}
6542 {ARG 730 PROA}
6543 {ARG 730 PROA}
6544 {ARG 730 PROA}
6545 {ARG 730 PROA}
6546 {PHE 464 PROA}
6546 {ARG 730 PROA}
6546 {PRO 419 PROA}
6547 {SER 465 PROA}
6547 {ARG 730 PROA}
6547 {PHE 423 PROA}
6548 {PHE 464 PROA}
6548 {SER 465 PROA}
6548 {ARG 730 PROA}
6549 {ARG 730 PROA}
6550 {PHE 532 PROA}
6550 {GLU 535 PROA}
6550 {ARG 730 PROA}
6551 {GLU 535 PROA}
6551 {ARG 730 PROA}
6552 {ARG 730 PROA}
6553 {GLU 535 PROA}
6553 {ARG 730 PROA}
6554 {GLU 535 PROA}
6554 {ARG 730 PROA}
6555 {GLU 535 PROA}
6555 {ARG 730 PROA}
6556 {ARG 730 PROA}
6557 {GLU 535 PROA}
6557 {ARG 730 PROA}
6558 {GLU 535 PROA}
6558 {ARG 730 PROA}
6559 {GLU 535 PROA}
6559 {ARG 730 PROA}
6560 {GLU 535 PROA}
6560 {ARG 730 PROA}
6561 {GLU 535 PROA}
6561 {ARG 730 PROA}
6562 {GLU 535 PROA}
6562 {ARG 730 PROA}
6563 {ARG 730 PROA}
6564 {ARG 730 PROA}
6565 {GLU 535 PROA}
6565 {ARG 730 PROA}
6566 {ARG 730 PROA}
6566 {PHE 423 PROA}
6567 {ARG 730 PROA}
6568 {ARG 730 PROA}
6568 {PHE 423 PROA}
6569 {ARG 730 PROA}
6569 {PHE 423 PROA}
6570 {GLU 535 PROA}
6570 {ARG 730 PROA}
6571 {GLU 535 PROA}
6571 {ARG 730 PROA}
6572 {GLU 535 PROA}
6572 {ARG 730 PROA}
6573 {ARG 730 PROA}
6574 {ARG 730 PROA}
6575 {ARG 730 PROA}
6576 {PHE 532 PROA}
6576 {GLU 535 PROA}
6576 {ARG 730 PROA}
6577 {GLU 535 PROA}
6577 {ARG 730 PROA}
6577 {PHE 423 PROA}
6578 {GLU 535 PROA}
6578 {ARG 730 PROA}
6579 {GLU 535 PROA}
6579 {ARG 730 PROA}
6580 {GLU 535 PROA}
6580 {ARG 730 PROA}
6581 {GLU 535 PROA}
6581 {ARG 730 PROA}
6582 {ARG 730 PROA}
6583 {GLU 535 PROA}
6583 {ARG 730 PROA}
6584 {ARG 730 PROA}
6585 {GLU 535 PROA}
6585 {ARG 730 PROA}
6586 {SER 465 PROA}
6586 {GLU 535 PROA}
6586 {ARG 730 PROA}
6587 {GLU 535 PROA}
6587 {ARG 730 PROA}
6588 {GLU 535 PROA}
6588 {ARG 730 PROA}
6589 {GLU 535 PROA}
6589 {ARG 730 PROA}
6590 {ARG 730 PROA}
6591 {ARG 730 PROA}
6592 {ARG 730 PROA}
6592 {PHE 423 PROA}
6593 {GLU 535 PROA}
6593 {ARG 730 PROA}
6594 {GLU 535 PROA}
6594 {ARG 730 PROA}
6595 {ARG 730 PROA}
6596 {PHE 532 PROA}
6596 {ARG 730 PROA}
6597 {GLU 535 PROA}
6597 {ARG 730 PROA}
6598 {GLU 535 PROA}
6598 {ARG 730 PROA}
6599 {GLU 535 PROA}
6599 {ARG 730 PROA}
6600 {GLU 535 PROA}
6600 {ARG 730 PROA}
6601 {ARG 730 PROA}
6602 {GLU 535 PROA}
6602 {ARG 730 PROA}
6603 {GLU 535 PROA}
6603 {ARG 730 PROA}
6604 {GLU 535 PROA}
6604 {ARG 730 PROA}
6605 {PHE 532 PROA}
6605 {GLU 535 PROA}
6605 {ARG 730 PROA}
6606 {ARG 730 PROA}
6607 {ARG 730 PROA}
6608 {ARG 730 PROA}
6609 {ARG 730 PROA}
6610 {ARG 730 PROA}
6610 {SER 418 PROA}
6611 {ARG 730 PROA}
6611 {SER 418 PROA}
6612 {GLU 535 PROA}
6612 {ARG 730 PROA}
6612 {SER 418 PROA}
6613 {ARG 730 PROA}
6614 {ARG 730 PROA}
6615 {ARG 730 PROA}
6616 {ARG 730 PROA}
6617 {ARG 730 PROA}
6618 {ARG 730 PROA}
6619 {ARG 730 PROA}
6620 {ARG 730 PROA}
6621 {ARG 730 PROA}
6622 {ARG 730 PROA}
6623 {ARG 730 PROA}
6624 {ARG 730 PROA}
6624 {PHE 423 PROA}
6625 {ARG 730 PROA}
6626 {ARG 730 PROA}
6627 {LYS 539 PROA}
6627 {ARG 730 PROA}
6628 {ARG 730 PROA}
6629 {ARG 730 PROA}
6630 {ARG 730 PROA}
6631 {ARG 730 PROA}
6631 {SER 418 PROA}
6632 {ARG 730 PROA}
6633 {ARG 730 PROA}
6634 {ARG 730 PROA}
6634 {SER 418 PROA}
6634 {PRO 419 PROA}
6635 {ARG 730 PROA}
6635 {SER 418 PROA}
6635 {PRO 419 PROA}
6636 {ARG 730 PROA}
6637 {ARG 730 PROA}
6638 {ARG 730 PROA}
6639 {ARG 730 PROA}
6640 {LYS 539 PROA}
6640 {THR 422 PROA}
6641 {ARG 730 PROA}
6642 {ARG 730 PROA}
6643 {ARG 730 PROA}
6643 {PRO 419 PROA}
6644 {ARG 730 PROA}
6646 {ARG 730 PROA}
6647 {ARG 730 PROA}
6647 {SER 418 PROA}
6647 {PRO 419 PROA}
6647 {THR 422 PROA}
6648 {ARG 730 PROA}
6649 {ARG 730 PROA}
6649 {SER 418 PROA}
6649 {PRO 419 PROA}
6649 {PHE 423 PROA}
6650 {ARG 730 PROA}
6650 {THR 422 PROA}
6651 {ARG 730 PROA}
6652 {ARG 730 PROA}
6652 {SER 418 PROA}
6652 {THR 422 PROA}
6653 {ARG 730 PROA}
6653 {SER 418 PROA}
6653 {PRO 419 PROA}
6654 {ARG 730 PROA}
6656 {LYS 539 PROA}
6656 {ARG 730 PROA}
6657 {ARG 730 PROA}
6658 {ARG 730 PROA}
6659 {LYS 539 PROA}
6659 {ARG 730 PROA}
6660 {ARG 730 PROA}
6662 {PHE 423 PROA}
6663 {PRO 419 PROA}
6663 {PHE 423 PROA}
6664 {LYS 539 PROA}
6664 {ARG 730 PROA}
6666 {PHE 423 PROA}
6667 {ARG 730 PROA}
6669 {LYS 539 PROA}
6669 {ARG 730 PROA}
6671 {PHE 423 PROA}
6674 {PHE 532 PROA}
6674 {GLU 535 PROA}
6674 {LYS 539 PROA}
6674 {ARG 730 PROA}
6675 {GLU 535 PROA}
6675 {LYS 539 PROA}
6675 {ARG 730 PROA}
6676 {LYS 539 PROA}
6677 {PHE 532 PROA}
6677 {GLU 535 PROA}
6677 {LYS 539 PROA}
6678 {PHE 532 PROA}
6678 {GLU 535 PROA}
6678 {LYS 539 PROA}
6678 {ARG 730 PROA}
6679 {PHE 532 PROA}
6679 {GLU 535 PROA}
6679 {LYS 539 PROA}
6679 {ARG 730 PROA}
6680 {LYS 539 PROA}
6680 {ARG 730 PROA}
6681 {PHE 532 PROA}
6681 {GLU 535 PROA}
6681 {LYS 539 PROA}
6681 {ARG 730 PROA}
6682 {PHE 532 PROA}
6682 {LYS 539 PROA}
6682 {ARG 730 PROA}
6683 {GLU 535 PROA}
6683 {LYS 539 PROA}
6683 {ARG 730 PROA}
6684 {LYS 539 PROA}
6684 {ARG 730 PROA}
6685 {PHE 532 PROA}
6685 {GLU 535 PROA}
6685 {ARG 730 PROA}
6686 {PHE 532 PROA}
6686 {GLU 535 PROA}
6686 {LYS 539 PROA}
6686 {ARG 730 PROA}
6687 {PHE 532 PROA}
6687 {GLU 535 PROA}
6687 {ARG 730 PROA}
6688 {PHE 532 PROA}
6688 {GLU 535 PROA}
6688 {LYS 539 PROA}
6688 {ARG 730 PROA}
6689 {PHE 532 PROA}
6689 {GLU 535 PROA}
6689 {LYS 539 PROA}
6689 {ARG 730 PROA}
6690 {LYS 539 PROA}
6691 {GLU 535 PROA}
6691 {LYS 539 PROA}
6691 {ARG 730 PROA}
6692 {GLU 535 PROA}
6692 {LYS 539 PROA}
6692 {ARG 730 PROA}
6693 {GLU 535 PROA}
6693 {LYS 539 PROA}
6693 {ARG 730 PROA}
6694 {PHE 532 PROA}
6694 {GLU 535 PROA}
6694 {THR 536 PROA}
6694 {LYS 539 PROA}
6694 {ARG 730 PROA}
6695 {PHE 532 PROA}
6695 {GLU 535 PROA}
6695 {LYS 539 PROA}
6695 {ARG 730 PROA}
6696 {PHE 532 PROA}
6696 {GLU 535 PROA}
6696 {LYS 539 PROA}
6696 {ARG 730 PROA}
6697 {GLU 535 PROA}
6697 {LYS 539 PROA}
6697 {ARG 730 PROA}
6698 {PHE 532 PROA}
6698 {GLU 535 PROA}
6698 {ARG 730 PROA}
6699 {PHE 532 PROA}
6699 {ARG 730 PROA}
6700 {PHE 532 PROA}
6700 {THR 536 PROA}
6700 {LYS 539 PROA}
6700 {ARG 730 PROA}
6701 {PHE 532 PROA}
6701 {GLU 535 PROA}
6701 {LYS 539 PROA}
6701 {ARG 730 PROA}
6702 {PHE 532 PROA}
6702 {GLU 535 PROA}
6702 {ARG 730 PROA}
6703 {GLU 535 PROA}
6703 {LYS 539 PROA}
6705 {GLU 535 PROA}
6705 {LYS 539 PROA}
6706 {PHE 532 PROA}
6706 {LYS 539 PROA}
6706 {ARG 730 PROA}
6706 {PHE 423 PROA}
6711 {ARG 730 PROA}
6712 {ARG 730 PROA}
6712 {PHE 423 PROA}
6713 {ARG 730 PROA}
6714 {ARG 730 PROA}
6715 {ARG 730 PROA}
6716 {ARG 730 PROA}
6717 {PHE 532 PROA}
6717 {GLU 535 PROA}
6717 {ARG 730 PROA}
6718 {ARG 730 PROA}
6720 {LYS 539 PROA}
6720 {ARG 730 PROA}
6720 {PRO 419 PROA}
6720 {PHE 423 PROA}
6721 {ARG 730 PROA}
6723 {ARG 730 PROA}
6724 {ARG 730 PROA}
6725 {ARG 730 PROA}
6726 {ARG 730 PROA}
6727 {ARG 730 PROA}
6728 {ARG 730 PROA}
6731 {ARG 730 PROA}
6732 {ARG 730 PROA}
6732 {SER 418 PROA}
6732 {PRO 419 PROA}
6733 {ARG 730 PROA}
6734 {ARG 730 PROA}
6735 {ARG 730 PROA}
6736 {ARG 730 PROA}
6737 {ARG 730 PROA}
6738 {ARG 730 PROA}
6739 {ARG 730 PROA}
6741 {ARG 730 PROA}
6742 {ARG 730 PROA}
6743 {SER 418 PROA}
6743 {THR 422 PROA}
6745 {ARG 730 PROA}
6746 {LYS 539 PROA}
6746 {ARG 730 PROA}
6747 {ARG 730 PROA}
6748 {ARG 730 PROA}
6749 {ARG 730 PROA}
6750 {ARG 730 PROA}
6750 {PHE 423 PROA}
6751 {ARG 730 PROA}
6752 {ARG 730 PROA}
6753 {GLU 535 PROA}
6754 {ARG 730 PROA}
6755 {GLU 535 PROA}
6755 {ARG 730 PROA}
6756 {ARG 730 PROA}
6757 {GLU 535 PROA}
6757 {ARG 730 PROA}
6758 {GLU 535 PROA}
6758 {ARG 730 PROA}
6759 {GLU 535 PROA}
6759 {ARG 730 PROA}
6760 {GLU 535 PROA}
6760 {ARG 730 PROA}
6761 {GLU 535 PROA}
6761 {ARG 730 PROA}
6762 {GLU 535 PROA}
6762 {ARG 730 PROA}
6762 {PHE 423 PROA}
6763 {ARG 730 PROA}
6764 {ARG 730 PROA}
6765 {GLU 535 PROA}
6765 {ARG 730 PROA}
6766 {GLU 535 PROA}
6766 {ARG 730 PROA}
6767 {GLU 535 PROA}
6767 {ARG 730 PROA}
6768 {ARG 730 PROA}
6769 {GLU 535 PROA}
6769 {ARG 730 PROA}
6770 {GLU 535 PROA}
6770 {ARG 730 PROA}
6771 {GLU 535 PROA}
6771 {ARG 730 PROA}
6772 {GLU 535 PROA}
6772 {ARG 730 PROA}
6773 {GLU 535 PROA}
6773 {ARG 730 PROA}
6774 {ARG 730 PROA}
6774 {PHE 423 PROA}
6775 {GLU 535 PROA}
6775 {ARG 730 PROA}
6776 {ARG 730 PROA}
6777 {ARG 730 PROA}
6778 {ARG 730 PROA}
6779 {PHE 464 PROA}
6779 {SER 465 PROA}
6779 {ARG 730 PROA}
6780 {PHE 532 PROA}
6780 {GLU 535 PROA}
6780 {ARG 730 PROA}
6781 {GLU 535 PROA}
6781 {ARG 730 PROA}
6782 {GLU 535 PROA}
6782 {ARG 730 PROA}
6783 {PHE 532 PROA}
6783 {GLU 535 PROA}
6783 {ARG 730 PROA}
6784 {GLU 535 PROA}
6784 {ARG 730 PROA}
6785 {GLU 535 PROA}
6785 {ARG 730 PROA}
6786 {ILE 528 PROA}
6786 {ARG 730 PROA}
6787 {ILE 528 PROA}
6787 {ARG 730 PROA}
6788 {PHE 532 PROA}
6788 {GLU 535 PROA}
6788 {ARG 730 PROA}
6789 {GLU 535 PROA}
6789 {ARG 730 PROA}
6790 {GLU 535 PROA}
6790 {ARG 730 PROA}
6791 {GLU 535 PROA}
6791 {ARG 730 PROA}
6792 {PHE 532 PROA}
6792 {ARG 730 PROA}
6793 {ARG 730 PROA}
6794 {ARG 730 PROA}
6795 {PHE 532 PROA}
6795 {ARG 730 PROA}
6795 {PHE 423 PROA}
6796 {GLU 535 PROA}
6796 {ARG 730 PROA}
6797 {PHE 532 PROA}
6797 {GLU 535 PROA}
6797 {ARG 730 PROA}
6798 {GLU 535 PROA}
6798 {ARG 730 PROA}
6799 {PHE 532 PROA}
6799 {ARG 730 PROA}
6800 {GLU 535 PROA}
6800 {ARG 730 PROA}
6801 {GLU 535 PROA}
6801 {ARG 730 PROA}
6801 {PHE 423 PROA}
6802 {GLU 535 PROA}
6802 {ARG 730 PROA}
6802 {PHE 423 PROA}
6803 {ARG 730 PROA}
6803 {PHE 423 PROA}
6804 {PHE 532 PROA}
6804 {GLU 535 PROA}
6804 {ARG 730 PROA}
6805 {ARG 730 PROA}
6805 {PHE 423 PROA}
6806 {ARG 730 PROA}
6807 {PHE 532 PROA}
6807 {ARG 730 PROA}
6808 {ILE 528 PROA}
6808 {ARG 730 PROA}
6809 {PHE 532 PROA}
6809 {GLU 535 PROA}
6809 {ARG 730 PROA}
6810 {PHE 532 PROA}
6810 {ARG 730 PROA}
6811 {PHE 532 PROA}
6811 {ARG 730 PROA}
6812 {PHE 532 PROA}
6812 {GLU 535 PROA}
6812 {ARG 730 PROA}
6813 {PHE 532 PROA}
6813 {GLU 535 PROA}
6813 {ARG 730 PROA}
6814 {ILE 528 PROA}
6814 {THR 727 PROA}
6814 {ARG 730 PROA}
6815 {GLU 535 PROA}
6815 {ARG 730 PROA}
6816 {PHE 532 PROA}
6816 {GLU 535 PROA}
6816 {ARG 730 PROA}
6817 {GLU 535 PROA}
6817 {ARG 730 PROA}
6818 {GLU 535 PROA}
6818 {ARG 730 PROA}
6819 {PHE 532 PROA}
6819 {GLU 535 PROA}
6819 {ARG 730 PROA}
6819 {PHE 423 PROA}
6820 {GLU 535 PROA}
6820 {ARG 730 PROA}
6821 {GLU 535 PROA}
6821 {ARG 730 PROA}
6822 {GLU 535 PROA}
6822 {ARG 730 PROA}
6823 {PHE 532 PROA}
6823 {ARG 730 PROA}
6824 {PHE 532 PROA}
6824 {GLU 535 PROA}
6824 {ARG 730 PROA}
6824 {PHE 423 PROA}
6825 {PHE 532 PROA}
6825 {GLU 535 PROA}
6825 {ARG 730 PROA}
6826 {ARG 730 PROA}
6827 {GLU 535 PROA}
6827 {ARG 730 PROA}
6828 {GLU 535 PROA}
6828 {ARG 730 PROA}
6829 {GLU 535 PROA}
6829 {ARG 730 PROA}
6830 {ARG 730 PROA}
6831 {PHE 532 PROA}
6831 {GLU 535 PROA}
6831 {ARG 730 PROA}
6832 {ARG 730 PROA}
6832 {PHE 423 PROA}
6833 {PHE 532 PROA}
6833 {GLU 535 PROA}
6833 {ARG 730 PROA}
6834 {GLU 535 PROA}
6834 {ARG 730 PROA}
6835 {ARG 730 PROA}
6836 {GLU 535 PROA}
6836 {ARG 730 PROA}
6837 {GLU 535 PROA}
6837 {ARG 730 PROA}
6838 {GLU 535 PROA}
6838 {ARG 730 PROA}
6839 {GLU 535 PROA}
6839 {ARG 730 PROA}
6840 {GLU 535 PROA}
6840 {ARG 730 PROA}
6841 {GLU 535 PROA}
6841 {ARG 730 PROA}
6842 {ARG 730 PROA}
6842 {PHE 423 PROA}
6843 {GLU 535 PROA}
6843 {ARG 730 PROA}
6844 {ARG 730 PROA}
6845 {GLU 535 PROA}
6845 {ARG 730 PROA}
6846 {GLU 535 PROA}
6846 {ARG 730 PROA}
6847 {GLU 535 PROA}
6847 {ARG 730 PROA}
6848 {GLU 535 PROA}
6848 {ARG 730 PROA}
6848 {PHE 423 PROA}
6849 {ARG 730 PROA}
6850 {PHE 532 PROA}
6850 {GLU 535 PROA}
6850 {ARG 730 PROA}
6851 {GLU 535 PROA}
6851 {ARG 730 PROA}
6852 {GLU 535 PROA}
6852 {ARG 730 PROA}
6853 {GLU 535 PROA}
6853 {ARG 730 PROA}
6854 {GLU 535 PROA}
6854 {ARG 730 PROA}
6855 {GLU 535 PROA}
6855 {ARG 730 PROA}
6856 {GLU 535 PROA}
6856 {ARG 730 PROA}
6856 {PHE 423 PROA}
6857 {GLU 535 PROA}
6857 {ARG 730 PROA}
6858 {GLU 535 PROA}
6858 {ARG 730 PROA}
6859 {ILE 528 PROA}
6859 {GLU 535 PROA}
6859 {ARG 730 PROA}
6860 {GLU 535 PROA}
6860 {ARG 730 PROA}
6861 {ARG 730 PROA}
6862 {GLU 535 PROA}
6862 {ARG 730 PROA}
6863 {GLU 535 PROA}
6863 {ARG 730 PROA}
6864 {PHE 532 PROA}
6864 {GLU 535 PROA}
6864 {ARG 730 PROA}
6865 {PHE 532 PROA}
6865 {GLU 535 PROA}
6865 {ARG 730 PROA}
6866 {GLU 535 PROA}
6866 {ARG 730 PROA}
6867 {GLU 535 PROA}
6867 {ARG 730 PROA}
6868 {GLU 535 PROA}
6868 {ARG 730 PROA}
6869 {GLU 535 PROA}
6869 {ARG 730 PROA}
6870 {PHE 532 PROA}
6870 {GLU 535 PROA}
6870 {ARG 730 PROA}
6871 {GLU 535 PROA}
6871 {ARG 730 PROA}
6872 {GLU 535 PROA}
6872 {ARG 730 PROA}
6873 {GLU 535 PROA}
6873 {ARG 730 PROA}
6874 {ARG 730 PROA}
6875 {ARG 730 PROA}
6876 {ARG 730 PROA}
6877 {ARG 730 PROA}
6878 {ARG 730 PROA}
6879 {PHE 532 PROA}
6879 {ARG 730 PROA}
6880 {GLU 535 PROA}
6880 {ARG 730 PROA}
6881 {GLU 535 PROA}
6881 {ARG 730 PROA}
6882 {GLU 535 PROA}
6882 {LYS 539 PROA}
6882 {ARG 730 PROA}
6883 {GLU 535 PROA}
6883 {LYS 539 PROA}
6883 {ARG 730 PROA}
6884 {PHE 532 PROA}
6884 {ARG 730 PROA}
6885 {GLU 535 PROA}
6885 {ARG 730 PROA}
6886 {GLU 535 PROA}
6886 {ARG 730 PROA}
6887 {PHE 532 PROA}
6887 {GLU 535 PROA}
6887 {ARG 730 PROA}
6888 {GLU 535 PROA}
6888 {ARG 730 PROA}
6888 {PHE 423 PROA}
6889 {ARG 730 PROA}
6890 {GLU 535 PROA}
6890 {ARG 730 PROA}
6891 {PHE 532 PROA}
6891 {GLU 535 PROA}
6891 {ARG 730 PROA}
6892 {GLU 535 PROA}
6892 {ARG 730 PROA}
6893 {GLU 535 PROA}
6893 {ARG 730 PROA}
6894 {GLU 535 PROA}
6894 {ARG 730 PROA}
6895 {GLU 535 PROA}
6895 {ARG 730 PROA}
6896 {GLU 535 PROA}
6896 {ARG 730 PROA}
6897 {GLU 535 PROA}
6897 {ARG 730 PROA}
6898 {GLU 535 PROA}
6898 {ARG 730 PROA}
6899 {PHE 532 PROA}
6899 {GLU 535 PROA}
6899 {ARG 730 PROA}
6900 {GLU 535 PROA}
6900 {ARG 730 PROA}
6901 {PHE 532 PROA}
6901 {GLU 535 PROA}
6901 {ARG 730 PROA}
6902 {GLU 535 PROA}
6902 {ARG 730 PROA}
6903 {GLU 535 PROA}
6903 {ARG 730 PROA}
6904 {GLU 535 PROA}
6904 {ARG 730 PROA}
6905 {GLU 535 PROA}
6905 {ARG 730 PROA}
6906 {GLU 535 PROA}
6906 {ARG 730 PROA}
6907 {GLU 535 PROA}
6907 {ARG 730 PROA}
6908 {GLU 535 PROA}
6908 {ARG 730 PROA}
6909 {GLU 535 PROA}
6909 {ARG 730 PROA}
6910 {ARG 730 PROA}
6911 {ARG 730 PROA}
6912 {GLU 535 PROA}
6912 {ARG 730 PROA}
6913 {PHE 532 PROA}
6913 {GLU 535 PROA}
6913 {VAL 729 PROA}
6913 {ARG 730 PROA}
6914 {GLU 535 PROA}
6914 {ARG 730 PROA}
6915 {GLU 535 PROA}
6915 {ARG 730 PROA}
6916 {GLU 535 PROA}
6916 {ARG 730 PROA}
6917 {GLU 535 PROA}
6917 {ARG 730 PROA}
6918 {ARG 730 PROA}
6918 {PHE 423 PROA}
6919 {GLU 535 PROA}
6919 {ARG 730 PROA}
6920 {GLU 535 PROA}
6920 {ARG 730 PROA}
6921 {ARG 730 PROA}
6922 {PHE 532 PROA}
6922 {ARG 730 PROA}
6923 {ARG 730 PROA}
6924 {ARG 730 PROA}
6925 {GLU 535 PROA}
6925 {ARG 730 PROA}
6926 {GLU 535 PROA}
6926 {ARG 730 PROA}
6927 {GLU 535 PROA}
6927 {ARG 730 PROA}
6928 {GLU 535 PROA}
6928 {ARG 730 PROA}
6928 {PHE 423 PROA}
6929 {GLU 535 PROA}
6929 {ARG 730 PROA}
6930 {ARG 730 PROA}
6930 {PHE 423 PROA}
6931 {GLU 535 PROA}
6931 {ARG 730 PROA}
6932 {GLU 535 PROA}
6932 {ARG 730 PROA}
6933 {GLU 535 PROA}
6933 {ARG 730 PROA}
6934 {GLU 535 PROA}
6934 {ARG 730 PROA}
6935 {GLU 535 PROA}
6935 {ARG 730 PROA}
6936 {GLU 535 PROA}
6936 {ARG 730 PROA}
6937 {GLU 535 PROA}
6937 {ARG 730 PROA}
6938 {GLU 535 PROA}
6938 {ARG 730 PROA}
6939 {GLU 535 PROA}
6939 {ARG 730 PROA}
6940 {ARG 730 PROA}
6940 {PHE 423 PROA}
6941 {GLU 535 PROA}
6941 {ARG 730 PROA}
6942 {GLU 535 PROA}
6942 {ARG 730 PROA}
6943 {PHE 532 PROA}
6943 {GLU 535 PROA}
6943 {ARG 730 PROA}
6944 {GLU 535 PROA}
6944 {ARG 730 PROA}
6945 {GLU 535 PROA}
6945 {ARG 730 PROA}
6946 {GLU 535 PROA}
6946 {ARG 730 PROA}
6947 {GLU 535 PROA}
6947 {ARG 730 PROA}
6948 {GLU 535 PROA}
6948 {ARG 730 PROA}
6949 {PHE 532 PROA}
6949 {GLU 535 PROA}
6949 {ARG 730 PROA}
6950 {GLU 535 PROA}
6950 {ARG 730 PROA}
6951 {GLU 535 PROA}
6951 {ARG 730 PROA}
6952 {GLU 535 PROA}
6952 {ARG 730 PROA}
6953 {PHE 532 PROA}
6953 {ARG 730 PROA}
6954 {GLU 535 PROA}
6954 {ARG 730 PROA}
6955 {GLU 535 PROA}
6955 {ARG 730 PROA}
6956 {GLU 535 PROA}
6956 {ARG 730 PROA}
6957 {GLU 535 PROA}
6957 {ARG 730 PROA}
6958 {GLU 535 PROA}
6958 {ARG 730 PROA}
6958 {PHE 423 PROA}
6959 {PHE 532 PROA}
6959 {GLU 535 PROA}
6959 {ARG 730 PROA}
6960 {PHE 532 PROA}
6960 {GLU 535 PROA}
6960 {ARG 730 PROA}
6961 {GLU 535 PROA}
6961 {ARG 730 PROA}
6962 {GLU 535 PROA}
6962 {ARG 730 PROA}
6963 {GLU 535 PROA}
6963 {ARG 730 PROA}
6964 {GLU 535 PROA}
6964 {ARG 730 PROA}
6965 {GLU 535 PROA}
6965 {ARG 730 PROA}
6966 {GLU 535 PROA}
6966 {ARG 730 PROA}
6966 {PHE 423 PROA}
6967 {GLU 535 PROA}
6967 {ARG 730 PROA}
6968 {GLU 535 PROA}
6968 {ARG 730 PROA}
6968 {PHE 423 PROA}
6969 {GLU 535 PROA}
6969 {ARG 730 PROA}
6970 {GLU 535 PROA}
6970 {ARG 730 PROA}
6971 {PHE 532 PROA}
6971 {GLU 535 PROA}
6971 {ARG 730 PROA}
6972 {GLU 535 PROA}
6972 {ARG 730 PROA}
6973 {GLU 535 PROA}
6973 {ARG 730 PROA}
6974 {GLU 535 PROA}
6974 {ARG 730 PROA}
6975 {GLU 535 PROA}
6975 {ARG 730 PROA}
6976 {PHE 532 PROA}
6976 {ARG 730 PROA}
6977 {GLU 535 PROA}
6977 {ARG 730 PROA}
6978 {GLU 535 PROA}
6978 {ARG 730 PROA}
6979 {PHE 532 PROA}
6979 {GLU 535 PROA}
6979 {ARG 730 PROA}
6980 {GLU 535 PROA}
6980 {ARG 730 PROA}
6981 {PHE 532 PROA}
6981 {GLU 535 PROA}
6981 {ARG 730 PROA}
6982 {GLU 535 PROA}
6982 {ARG 730 PROA}
6983 {PHE 532 PROA}
6983 {GLU 535 PROA}
6983 {ARG 730 PROA}
6984 {GLU 535 PROA}
6984 {ARG 730 PROA}
6984 {PHE 423 PROA}
6985 {GLU 535 PROA}
6985 {ARG 730 PROA}
6986 {PHE 532 PROA}
6986 {GLU 535 PROA}
6986 {ARG 730 PROA}
6987 {GLU 535 PROA}
6987 {ARG 730 PROA}
6988 {GLU 535 PROA}
6988 {ARG 730 PROA}
6989 {PHE 532 PROA}
6989 {GLU 535 PROA}
6989 {ARG 730 PROA}
6990 {PHE 532 PROA}
6990 {GLU 535 PROA}
6990 {ARG 730 PROA}
6991 {ARG 730 PROA}
6992 {ARG 730 PROA}
6993 {ARG 730 PROA}
6994 {THR 727 PROA}
6994 {ARG 730 PROA}
6995 {ILE 531 PROA}
6995 {ARG 730 PROA}
6996 {PHE 532 PROA}
6996 {GLU 535 PROA}
6996 {ARG 730 PROA}
6997 {GLU 535 PROA}
6997 {ARG 730 PROA}
6998 {GLU 535 PROA}
6998 {ARG 730 PROA}
6999 {PHE 532 PROA}
6999 {GLU 535 PROA}
6999 {ARG 730 PROA}
7000 {PHE 532 PROA}
7000 {GLU 535 PROA}
7000 {ARG 730 PROA}
7001 {GLU 535 PROA}
7001 {LYS 539 PROA}
7001 {ARG 730 PROA}
7002 {GLU 535 PROA}
7003 {GLU 535 PROA}
7005 {PHE 423 PROA}
7010 {PHE 532 PROA}
7010 {ARG 730 PROA}
7011 {ARG 730 PROA}
7012 {SER 465 PROA}
7012 {ARG 730 PROA}
7013 {ARG 730 PROA}
7014 {ARG 730 PROA}
7015 {ARG 730 PROA}
7016 {PHE 464 PROA}
7016 {ARG 730 PROA}
7016 {PRO 419 PROA}
7016 {PHE 423 PROA}
7017 {ARG 730 PROA}
7018 {ARG 730 PROA}
7019 {ARG 730 PROA}
7020 {ILE 528 PROA}
7020 {THR 727 PROA}
7020 {ARG 730 PROA}
7021 {GLU 535 PROA}
7021 {ARG 730 PROA}
7022 {PHE 532 PROA}
7022 {GLU 535 PROA}
7022 {ARG 730 PROA}
7023 {GLU 535 PROA}
7023 {ARG 730 PROA}
7024 {PHE 532 PROA}
7024 {GLU 535 PROA}
7024 {ARG 730 PROA}
7025 {GLU 535 PROA}
7025 {ARG 730 PROA}
7026 {GLU 535 PROA}
7026 {ARG 730 PROA}
7027 {GLU 535 PROA}
7027 {ARG 730 PROA}
7028 {GLU 535 PROA}
7028 {ARG 730 PROA}
7029 {GLU 535 PROA}
7029 {ARG 730 PROA}
7030 {GLU 535 PROA}
7030 {ARG 730 PROA}
7030 {PHE 423 PROA}
7031 {ARG 730 PROA}
7032 {PHE 532 PROA}
7032 {ARG 730 PROA}
7033 {PHE 532 PROA}
7033 {ARG 730 PROA}
7033 {PHE 423 PROA}
7034 {SER 465 PROA}
7034 {ARG 730 PROA}
7035 {PHE 464 PROA}
7035 {SER 465 PROA}
7035 {ARG 730 PROA}
7036 {PHE 532 PROA}
7036 {ARG 730 PROA}
7037 {GLU 535 PROA}
7037 {ARG 730 PROA}
7038 {ARG 730 PROA}
7038 {PHE 423 PROA}
7039 {ARG 730 PROA}
7039 {PHE 423 PROA}
7040 {ARG 730 PROA}
7040 {PHE 423 PROA}
7041 {PHE 532 PROA}
7041 {GLU 535 PROA}
7041 {ARG 730 PROA}
7042 {GLU 535 PROA}
7042 {ARG 730 PROA}
7043 {GLU 535 PROA}
7043 {ARG 730 PROA}
7043 {PHE 423 PROA}
7044 {PHE 532 PROA}
7044 {ARG 730 PROA}
7045 {ILE 528 PROA}
7045 {ARG 730 PROA}
7046 {ARG 730 PROA}
7047 {ARG 730 PROA}
7048 {SER 465 PROA}
7048 {ARG 730 PROA}
7048 {PHE 423 PROA}
7049 {SER 465 PROA}
7049 {ARG 730 PROA}
7050 {SER 465 PROA}
7050 {ARG 730 PROA}
7051 {GLU 535 PROA}
7051 {ARG 730 PROA}
7052 {PHE 532 PROA}
7052 {ARG 730 PROA}
7053 {SER 465 PROA}
7053 {GLY 466 PROA}
7053 {ARG 730 PROA}
7054 {SER 465 PROA}
7054 {ARG 730 PROA}
7055 {SER 465 PROA}
7055 {GLY 466 PROA}
7055 {ARG 730 PROA}
7056 {SER 465 PROA}
7056 {ARG 730 PROA}
7057 {SER 465 PROA}
7057 {ARG 730 PROA}
7058 {SER 465 PROA}
7058 {ARG 730 PROA}
7059 {SER 465 PROA}
7059 {ARG 730 PROA}
7060 {PHE 464 PROA}
7060 {SER 465 PROA}
7060 {ARG 730 PROA}
7061 {PHE 464 PROA}
7061 {SER 465 PROA}
7061 {ARG 730 PROA}
7062 {PHE 464 PROA}
7062 {SER 465 PROA}
7062 {ARG 730 PROA}
7063 {PHE 464 PROA}
7063 {SER 465 PROA}
7063 {ARG 730 PROA}
7064 {ARG 730 PROA}
7065 {SER 465 PROA}
7065 {GLY 466 PROA}
7065 {ARG 730 PROA}
7066 {SER 465 PROA}
7066 {ARG 730 PROA}
7067 {PHE 532 PROA}
7067 {ARG 730 PROA}
7068 {GLU 535 PROA}
7068 {ARG 730 PROA}
7069 {GLU 535 PROA}
7069 {ARG 730 PROA}
7069 {PHE 423 PROA}
7070 {GLU 535 PROA}
7070 {ARG 730 PROA}
7070 {PHE 423 PROA}
7071 {PHE 532 PROA}
7071 {ARG 730 PROA}
7071 {PHE 423 PROA}
7072 {ARG 730 PROA}
7073 {ARG 730 PROA}
7073 {PHE 423 PROA}
7074 {PHE 532 PROA}
7074 {ARG 730 PROA}
7075 {ARG 730 PROA}
7076 {ARG 730 PROA}
7077 {PHE 532 PROA}
7077 {ARG 730 PROA}
7078 {ARG 730 PROA}
7079 {ARG 730 PROA}
7080 {ARG 730 PROA}
7081 {PHE 532 PROA}
7081 {ARG 730 PROA}
7082 {PHE 532 PROA}
7082 {ARG 730 PROA}
7082 {PHE 423 PROA}
7083 {GLU 535 PROA}
7083 {ARG 730 PROA}
7084 {GLU 535 PROA}
7084 {ARG 730 PROA}
7084 {PHE 423 PROA}
7085 {THR 727 PROA}
7085 {ARG 730 PROA}
7086 {PHE 532 PROA}
7086 {ARG 730 PROA}
7087 {PHE 532 PROA}
7087 {ARG 730 PROA}
7088 {ARG 730 PROA}
7089 {GLU 535 PROA}
7089 {ARG 730 PROA}
7090 {ARG 730 PROA}
7091 {LYS 539 PROA}
7091 {ARG 730 PROA}
7092 {SER 465 PROA}
7092 {ARG 730 PROA}
7093 {ARG 730 PROA}
7093 {PHE 423 PROA}
7094 {GLU 535 PROA}
7094 {ARG 730 PROA}
7094 {PHE 423 PROA}
7095 {SER 465 PROA}
7095 {ARG 730 PROA}
7096 {GLU 535 PROA}
7096 {ARG 730 PROA}
7097 {GLU 535 PROA}
7097 {ARG 730 PROA}
7098 {GLU 535 PROA}
7098 {ARG 730 PROA}
7098 {PHE 423 PROA}
7099 {GLU 535 PROA}
7099 {ARG 730 PROA}
7100 {ARG 730 PROA}
7101 {PHE 532 PROA}
7101 {ARG 730 PROA}
7102 {ARG 730 PROA}
7103 {SER 465 PROA}
7103 {ARG 730 PROA}
7103 {PHE 423 PROA}
7104 {GLU 535 PROA}
7104 {ARG 730 PROA}
7105 {PHE 532 PROA}
7105 {GLU 535 PROA}
7105 {ARG 730 PROA}
7106 {GLU 535 PROA}
7106 {ARG 730 PROA}
7107 {GLU 535 PROA}
7107 {ARG 730 PROA}
7108 {GLU 535 PROA}
7108 {ARG 730 PROA}
7109 {PHE 532 PROA}
7109 {GLU 535 PROA}
7109 {ARG 730 PROA}
7110 {PHE 532 PROA}
7110 {GLU 535 PROA}
7110 {ARG 730 PROA}
7111 {PHE 532 PROA}
7111 {GLU 535 PROA}
7111 {ARG 730 PROA}
7112 {PHE 532 PROA}
7112 {GLU 535 PROA}
7112 {ARG 730 PROA}
7113 {GLU 535 PROA}
7113 {ARG 730 PROA}
7114 {PHE 532 PROA}
7114 {GLU 535 PROA}
7114 {ARG 730 PROA}
7115 {GLU 535 PROA}
7115 {ARG 730 PROA}
7116 {ARG 730 PROA}
7117 {ARG 730 PROA}
7118 {ARG 730 PROA}
7119 {ARG 730 PROA}
7120 {ARG 730 PROA}
7121 {ARG 730 PROA}
7122 {GLU 535 PROA}
7122 {ARG 730 PROA}
7123 {GLU 535 PROA}
7123 {ARG 730 PROA}
7124 {ARG 730 PROA}
7125 {ARG 730 PROA}
7126 {GLU 535 PROA}
7126 {LYS 539 PROA}
7126 {ARG 730 PROA}
7127 {PHE 532 PROA}
7127 {ARG 730 PROA}
7128 {GLU 535 PROA}
7128 {ARG 730 PROA}
7129 {ARG 730 PROA}
7130 {ARG 730 PROA}
7131 {ARG 730 PROA}
7132 {ARG 730 PROA}
7132 {PHE 423 PROA}
7133 {GLU 535 PROA}
7133 {ARG 730 PROA}
7134 {GLU 535 PROA}
7134 {ARG 730 PROA}
7134 {PHE 423 PROA}
7135 {ARG 730 PROA}
7136 {ARG 730 PROA}
7136 {PHE 423 PROA}
7137 {ARG 730 PROA}
7137 {PHE 423 PROA}
7138 {GLU 535 PROA}
7138 {ARG 730 PROA}
7139 {GLU 535 PROA}
7139 {ARG 730 PROA}
7140 {ARG 730 PROA}
7140 {PHE 423 PROA}
7141 {ARG 730 PROA}
7142 {ARG 730 PROA}
7143 {GLU 535 PROA}
7143 {ARG 730 PROA}
7144 {GLU 535 PROA}
7144 {ARG 730 PROA}
7145 {GLU 535 PROA}
7145 {ARG 730 PROA}
7145 {PHE 423 PROA}
7146 {GLU 535 PROA}
7146 {ARG 730 PROA}
7147 {GLU 535 PROA}
7147 {ARG 730 PROA}
7148 {GLU 535 PROA}
7148 {ARG 730 PROA}
7149 {GLU 535 PROA}
7149 {ARG 730 PROA}
7150 {ARG 730 PROA}
7150 {PHE 423 PROA}
7151 {GLU 535 PROA}
7151 {ARG 730 PROA}
7151 {PHE 423 PROA}
7152 {GLU 535 PROA}
7152 {ARG 730 PROA}
7153 {GLU 535 PROA}
7153 {ARG 730 PROA}
7154 {GLU 535 PROA}
7154 {ARG 730 PROA}
7154 {PHE 423 PROA}
7155 {GLU 535 PROA}
7155 {ARG 730 PROA}
7156 {GLU 535 PROA}
7156 {ARG 730 PROA}
7157 {GLU 535 PROA}
7157 {ARG 730 PROA}
7158 {GLU 535 PROA}
7158 {ARG 730 PROA}
7159 {PHE 532 PROA}
7159 {GLU 535 PROA}
7159 {ARG 730 PROA}
7160 {GLU 535 PROA}
7160 {ARG 730 PROA}
7161 {GLU 535 PROA}
7161 {ARG 730 PROA}
7161 {PHE 423 PROA}
7162 {GLU 535 PROA}
7162 {ARG 730 PROA}
7163 {PHE 532 PROA}
7163 {GLU 535 PROA}
7163 {ARG 730 PROA}
7164 {GLU 535 PROA}
7164 {ARG 730 PROA}
7164 {PHE 423 PROA}
7165 {GLU 535 PROA}
7165 {ARG 730 PROA}
7166 {GLU 535 PROA}
7166 {ARG 730 PROA}
7167 {GLU 535 PROA}
7167 {ARG 730 PROA}
7168 {GLU 535 PROA}
7168 {ARG 730 PROA}
7169 {GLU 535 PROA}
7169 {ARG 730 PROA}
7170 {GLU 535 PROA}
7170 {ARG 730 PROA}
7170 {PHE 423 PROA}
7171 {GLU 535 PROA}
7171 {ARG 730 PROA}
7172 {ARG 730 PROA}
7173 {GLU 535 PROA}
7173 {ARG 730 PROA}
7174 {GLU 535 PROA}
7174 {ARG 730 PROA}
7175 {GLU 535 PROA}
7175 {ARG 730 PROA}
7176 {GLU 535 PROA}
7176 {ARG 730 PROA}
7177 {GLU 535 PROA}
7177 {ARG 730 PROA}
7178 {GLU 535 PROA}
7178 {ARG 730 PROA}
7179 {GLU 535 PROA}
7179 {ARG 730 PROA}
7180 {GLU 535 PROA}
7180 {ARG 730 PROA}
7181 {GLU 535 PROA}
7181 {ARG 730 PROA}
7182 {GLU 535 PROA}
7182 {ARG 730 PROA}
7183 {GLU 535 PROA}
7183 {ARG 730 PROA}
7184 {GLU 535 PROA}
7184 {ARG 730 PROA}
7185 {GLU 535 PROA}
7185 {ARG 730 PROA}
7186 {GLU 535 PROA}
7186 {ARG 730 PROA}
7187 {GLU 535 PROA}
7187 {ARG 730 PROA}
7188 {GLU 535 PROA}
7188 {ARG 730 PROA}
7189 {GLU 535 PROA}
7189 {ARG 730 PROA}
7190 {GLU 535 PROA}
7190 {ARG 730 PROA}
7191 {GLU 535 PROA}
7191 {ARG 730 PROA}
7192 {GLU 535 PROA}
7192 {ARG 730 PROA}
7192 {PHE 423 PROA}
7193 {PHE 532 PROA}
7193 {GLU 535 PROA}
7193 {ARG 730 PROA}
7194 {GLU 535 PROA}
7194 {ARG 730 PROA}
7195 {GLU 535 PROA}
7195 {ARG 730 PROA}
7196 {GLU 535 PROA}
7196 {ARG 730 PROA}
7196 {PHE 423 PROA}
7197 {GLU 535 PROA}
7197 {ARG 730 PROA}
7198 {GLU 535 PROA}
7198 {ARG 730 PROA}
7199 {GLU 535 PROA}
7199 {ARG 730 PROA}
7200 {GLU 535 PROA}
7200 {ARG 730 PROA}
7201 {PHE 532 PROA}
7201 {GLU 535 PROA}
7201 {ARG 730 PROA}
7202 {GLU 535 PROA}
7202 {ARG 730 PROA}
7203 {GLU 535 PROA}
7203 {ARG 730 PROA}
7204 {GLU 535 PROA}
7204 {ARG 730 PROA}
7205 {PHE 532 PROA}
7205 {GLU 535 PROA}
7205 {ARG 730 PROA}
7206 {GLU 535 PROA}
7206 {ARG 730 PROA}
7207 {GLU 535 PROA}
7207 {ARG 730 PROA}
7208 {GLU 535 PROA}
7208 {ARG 730 PROA}
7209 {GLU 535 PROA}
7209 {ARG 730 PROA}
7210 {GLU 535 PROA}
7210 {ARG 730 PROA}
7211 {ARG 730 PROA}
7212 {GLU 535 PROA}
7212 {ARG 730 PROA}
7213 {GLU 535 PROA}
7213 {ARG 730 PROA}
7214 {ARG 730 PROA}
7215 {SER 465 PROA}
7215 {PHE 532 PROA}
7215 {GLU 535 PROA}
7215 {ARG 730 PROA}
7216 {SER 465 PROA}
7216 {GLU 535 PROA}
7216 {ARG 730 PROA}
7217 {SER 465 PROA}
7217 {GLU 535 PROA}
7217 {ARG 730 PROA}
7218 {SER 465 PROA}
7218 {GLY 466 PROA}
7218 {ARG 730 PROA}
7219 {SER 465 PROA}
7219 {GLY 466 PROA}
7219 {ARG 730 PROA}
7219 {PHE 423 PROA}
7220 {SER 465 PROA}
7220 {GLY 466 PROA}
7220 {ARG 730 PROA}
7221 {SER 465 PROA}
7221 {ARG 730 PROA}
7222 {GLU 535 PROA}
7222 {ARG 730 PROA}
7223 {GLU 535 PROA}
7223 {ARG 730 PROA}
7224 {PHE 532 PROA}
7224 {GLU 535 PROA}
7224 {ARG 730 PROA}
7225 {GLU 535 PROA}
7225 {ARG 730 PROA}
7225 {PHE 423 PROA}
7226 {PHE 532 PROA}
7226 {GLU 535 PROA}
7226 {ARG 730 PROA}
7227 {GLU 535 PROA}
7227 {ARG 730 PROA}
7228 {GLU 535 PROA}
7228 {ARG 730 PROA}
7229 {GLU 535 PROA}
7229 {ARG 730 PROA}
7230 {GLU 535 PROA}
7230 {ARG 730 PROA}
7231 {GLU 535 PROA}
7231 {ARG 730 PROA}
7232 {GLU 535 PROA}
7232 {ARG 730 PROA}
7233 {PHE 532 PROA}
7233 {GLU 535 PROA}
7233 {ARG 730 PROA}
7234 {GLU 535 PROA}
7234 {ARG 730 PROA}
7235 {GLU 535 PROA}
7235 {ARG 730 PROA}
7236 {GLU 535 PROA}
7236 {ARG 730 PROA}
7237 {PHE 532 PROA}
7237 {GLU 535 PROA}
7237 {ARG 730 PROA}
7238 {GLU 535 PROA}
7238 {ARG 730 PROA}
7239 {GLU 535 PROA}
7239 {ARG 730 PROA}
7240 {PHE 532 PROA}
7240 {GLU 535 PROA}
7240 {ARG 730 PROA}
7241 {GLU 535 PROA}
7241 {ARG 730 PROA}
7242 {PHE 532 PROA}
7242 {GLU 535 PROA}
7242 {ARG 730 PROA}
7243 {GLU 535 PROA}
7243 {ARG 730 PROA}
7243 {PHE 423 PROA}
7244 {GLU 535 PROA}
7244 {ARG 730 PROA}
7245 {SER 465 PROA}
7245 {GLU 535 PROA}
7245 {ARG 730 PROA}
7246 {GLU 535 PROA}
7246 {ARG 730 PROA}
7247 {GLU 535 PROA}
7247 {ARG 730 PROA}
7248 {GLU 535 PROA}
7248 {ARG 730 PROA}
7249 {GLU 535 PROA}
7249 {ARG 730 PROA}
7250 {PHE 532 PROA}
7250 {GLU 535 PROA}
7250 {ARG 730 PROA}
7251 {GLU 535 PROA}
7251 {ARG 730 PROA}
7252 {GLU 535 PROA}
7252 {ARG 730 PROA}
7253 {GLU 535 PROA}
7253 {ARG 730 PROA}
7254 {GLU 535 PROA}
7254 {ARG 730 PROA}
7254 {PHE 423 PROA}
7255 {GLU 535 PROA}
7255 {ARG 730 PROA}
7256 {GLU 535 PROA}
7256 {ARG 730 PROA}
7257 {GLU 535 PROA}
7257 {ARG 730 PROA}
7258 {GLU 535 PROA}
7258 {ARG 730 PROA}
7259 {GLU 535 PROA}
7259 {ARG 730 PROA}
7260 {PHE 532 PROA}
7260 {GLU 535 PROA}
7260 {ARG 730 PROA}
7261 {GLU 535 PROA}
7261 {ARG 730 PROA}
7262 {GLU 535 PROA}
7262 {LYS 539 PROA}
7262 {ARG 730 PROA}
7263 {GLU 535 PROA}
7263 {ARG 730 PROA}
7264 {GLU 535 PROA}
7264 {ARG 730 PROA}
7265 {GLU 535 PROA}
7265 {ARG 730 PROA}
7266 {GLU 535 PROA}
7266 {ARG 730 PROA}
7267 {PHE 532 PROA}
7267 {GLU 535 PROA}
7267 {ARG 730 PROA}
7268 {GLU 535 PROA}
7268 {ARG 730 PROA}
7269 {ARG 730 PROA}
7270 {GLU 535 PROA}
7270 {ARG 730 PROA}
7270 {PHE 423 PROA}
7271 {GLU 535 PROA}
7271 {ARG 730 PROA}
7272 {PHE 532 PROA}
7272 {GLU 535 PROA}
7272 {ARG 730 PROA}
7273 {PHE 532 PROA}
7273 {GLU 535 PROA}
7273 {ARG 730 PROA}
7274 {GLU 535 PROA}
7274 {ARG 730 PROA}
7274 {PHE 423 PROA}
7275 {PHE 532 PROA}
7275 {GLU 535 PROA}
7275 {ARG 730 PROA}
7276 {GLU 535 PROA}
7276 {ARG 730 PROA}
7277 {GLU 535 PROA}
7277 {ARG 730 PROA}
7278 {GLU 535 PROA}
7278 {ARG 730 PROA}
7279 {GLU 535 PROA}
7279 {ARG 730 PROA}
7280 {GLU 535 PROA}
7280 {ARG 730 PROA}
7280 {PHE 423 PROA}
7281 {PHE 532 PROA}
7281 {GLU 535 PROA}
7281 {ARG 730 PROA}
7282 {PHE 532 PROA}
7282 {GLU 535 PROA}
7282 {ARG 730 PROA}
7283 {SER 465 PROA}
7283 {PHE 532 PROA}
7283 {GLU 535 PROA}
7283 {ARG 730 PROA}
7284 {SER 465 PROA}
7284 {GLU 535 PROA}
7284 {ARG 730 PROA}
7285 {GLU 535 PROA}
7285 {ARG 730 PROA}
7286 {GLU 535 PROA}
7286 {ARG 730 PROA}
7286 {PHE 423 PROA}
7287 {GLU 535 PROA}
7287 {ARG 730 PROA}
7287 {PHE 423 PROA}
7288 {GLU 535 PROA}
7288 {ARG 730 PROA}
7289 {PHE 532 PROA}
7289 {GLU 535 PROA}
7289 {ARG 730 PROA}
7290 {GLU 535 PROA}
7290 {ARG 730 PROA}
7291 {GLU 535 PROA}
7291 {ARG 730 PROA}
7292 {GLU 535 PROA}
7292 {ARG 730 PROA}
7293 {GLU 535 PROA}
7293 {ARG 730 PROA}
7294 {GLU 535 PROA}
7294 {ARG 730 PROA}
7295 {GLU 535 PROA}
7295 {ARG 730 PROA}
7295 {PHE 423 PROA}
7296 {GLU 535 PROA}
7296 {ARG 730 PROA}
7297 {PHE 532 PROA}
7297 {GLU 535 PROA}
7297 {ARG 730 PROA}
7298 {GLU 535 PROA}
7298 {ARG 730 PROA}
7299 {GLU 535 PROA}
7299 {ARG 730 PROA}
7300 {GLU 535 PROA}
7300 {ARG 730 PROA}
7301 {SER 465 PROA}
7301 {GLU 535 PROA}
7301 {ARG 730 PROA}
7302 {SER 465 PROA}
7302 {GLU 535 PROA}
7302 {ARG 730 PROA}
7303 {GLU 535 PROA}
7303 {ARG 730 PROA}
7304 {GLU 535 PROA}
7304 {ARG 730 PROA}
7305 {GLU 535 PROA}
7305 {ARG 730 PROA}
7306 {GLU 535 PROA}
7306 {ARG 730 PROA}
7307 {GLU 535 PROA}
7307 {ARG 730 PROA}
7307 {PHE 423 PROA}
7308 {GLU 535 PROA}
7308 {ARG 730 PROA}
7309 {GLU 535 PROA}
7309 {ARG 730 PROA}
7309 {PHE 423 PROA}
7310 {GLU 535 PROA}
7310 {ARG 730 PROA}
7311 {GLU 535 PROA}
7311 {ARG 730 PROA}
7312 {GLU 535 PROA}
7312 {ARG 730 PROA}
7313 {ARG 730 PROA}
7313 {PHE 423 PROA}
7314 {GLU 535 PROA}
7314 {ARG 730 PROA}
7315 {GLU 535 PROA}
7315 {ARG 730 PROA}
7316 {PHE 532 PROA}
7316 {GLU 535 PROA}
7316 {ARG 730 PROA}
7317 {GLU 535 PROA}
7317 {ARG 730 PROA}
7318 {GLU 535 PROA}
7318 {ARG 730 PROA}
7319 {GLU 535 PROA}
7319 {ARG 730 PROA}
7320 {GLU 535 PROA}
7320 {ARG 730 PROA}
7321 {GLU 535 PROA}
7321 {ARG 730 PROA}
7322 {GLU 535 PROA}
7322 {ARG 730 PROA}
7323 {GLU 535 PROA}
7323 {ARG 730 PROA}
7324 {GLU 535 PROA}
7324 {ARG 730 PROA}
7325 {GLU 535 PROA}
7325 {ARG 730 PROA}
7326 {GLU 535 PROA}
7326 {ARG 730 PROA}
7327 {GLU 535 PROA}
7327 {ARG 730 PROA}
7328 {PHE 532 PROA}
7328 {GLU 535 PROA}
7328 {ARG 730 PROA}
7329 {PHE 532 PROA}
7329 {GLU 535 PROA}
7329 {ARG 730 PROA}
7330 {GLU 535 PROA}
7330 {ARG 730 PROA}
7331 {GLU 535 PROA}
7331 {ARG 730 PROA}
7332 {SER 465 PROA}
7332 {GLU 535 PROA}
7332 {ARG 730 PROA}
7333 {SER 465 PROA}
7333 {GLU 535 PROA}
7333 {ARG 730 PROA}
7334 {SER 465 PROA}
7334 {GLU 535 PROA}
7334 {ARG 730 PROA}
7335 {SER 465 PROA}
7335 {GLU 535 PROA}
7335 {ARG 730 PROA}
7336 {SER 465 PROA}
7336 {GLU 535 PROA}
7336 {ARG 730 PROA}
7337 {SER 465 PROA}
7337 {GLU 535 PROA}
7337 {ARG 730 PROA}
7338 {SER 465 PROA}
7338 {GLU 535 PROA}
7338 {ARG 730 PROA}
7338 {PHE 423 PROA}
7339 {SER 465 PROA}
7339 {GLU 535 PROA}
7339 {ARG 730 PROA}
7340 {SER 465 PROA}
7340 {GLU 535 PROA}
7340 {ARG 730 PROA}
7341 {SER 465 PROA}
7341 {GLU 535 PROA}
7341 {ARG 730 PROA}
7342 {SER 465 PROA}
7342 {GLU 535 PROA}
7342 {ARG 730 PROA}
7343 {PHE 532 PROA}
7343 {GLU 535 PROA}
7343 {ARG 730 PROA}
7344 {SER 465 PROA}
7344 {GLY 466 PROA}
7344 {GLU 535 PROA}
7344 {ARG 730 PROA}
7345 {SER 465 PROA}
7345 {GLU 535 PROA}
7345 {ARG 730 PROA}
7346 {SER 465 PROA}
7346 {GLU 535 PROA}
7346 {ARG 730 PROA}
7346 {PHE 423 PROA}
7347 {SER 465 PROA}
7347 {GLU 535 PROA}
7347 {ARG 730 PROA}
7348 {SER 465 PROA}
7348 {GLU 535 PROA}
7348 {ARG 730 PROA}
7349 {SER 465 PROA}
7349 {PHE 532 PROA}
7349 {GLU 535 PROA}
7349 {ARG 730 PROA}
7349 {PHE 423 PROA}
7350 {SER 465 PROA}
7350 {GLU 535 PROA}
7350 {ARG 730 PROA}
7351 {SER 465 PROA}
7351 {GLU 535 PROA}
7351 {ARG 730 PROA}
7352 {SER 465 PROA}
7352 {GLU 535 PROA}
7352 {ARG 730 PROA}
7352 {PHE 423 PROA}
7353 {SER 465 PROA}
7353 {GLU 535 PROA}
7353 {ARG 730 PROA}
7354 {SER 465 PROA}
7354 {GLU 535 PROA}
7354 {ARG 730 PROA}
7355 {SER 465 PROA}
7355 {GLU 535 PROA}
7355 {ARG 730 PROA}
7356 {SER 465 PROA}
7356 {GLU 535 PROA}
7356 {ARG 730 PROA}
7357 {SER 465 PROA}
7357 {PHE 532 PROA}
7357 {GLU 535 PROA}
7357 {ARG 730 PROA}
7358 {GLU 535 PROA}
7358 {ARG 730 PROA}
7359 {GLU 535 PROA}
7359 {ARG 730 PROA}
7360 {GLU 535 PROA}
7360 {ARG 730 PROA}
7361 {PHE 532 PROA}
7361 {GLU 535 PROA}
7361 {ARG 730 PROA}
7362 {GLU 535 PROA}
7362 {ARG 730 PROA}
7363 {GLU 535 PROA}
7363 {ARG 730 PROA}
7364 {PHE 532 PROA}
7364 {GLU 535 PROA}
7364 {ARG 730 PROA}
7365 {GLU 535 PROA}
7365 {ARG 730 PROA}
7366 {GLU 535 PROA}
7366 {ARG 730 PROA}
7367 {GLU 535 PROA}
7367 {ARG 730 PROA}
7368 {GLU 535 PROA}
7368 {ARG 730 PROA}
7368 {PHE 423 PROA}
7369 {GLU 535 PROA}
7369 {ARG 730 PROA}
7370 {GLU 535 PROA}
7370 {ARG 730 PROA}
7371 {GLU 535 PROA}
7371 {ARG 730 PROA}
7372 {GLU 535 PROA}
7372 {ARG 730 PROA}
7373 {GLU 535 PROA}
7373 {ARG 730 PROA}
7374 {PHE 532 PROA}
7374 {GLU 535 PROA}
7374 {ARG 730 PROA}
7375 {GLU 535 PROA}
7375 {ARG 730 PROA}
7376 {GLU 535 PROA}
7376 {ARG 730 PROA}
7377 {PHE 532 PROA}
7377 {GLU 535 PROA}
7377 {ARG 730 PROA}
7378 {GLU 535 PROA}
7378 {ARG 730 PROA}
7379 {PHE 532 PROA}
7379 {GLU 535 PROA}
7379 {ARG 730 PROA}
7380 {GLU 535 PROA}
7380 {ARG 730 PROA}
7381 {GLU 535 PROA}
7381 {ARG 730 PROA}
7381 {PHE 423 PROA}
7382 {PHE 532 PROA}
7382 {GLU 535 PROA}
7382 {ARG 730 PROA}
7383 {PHE 532 PROA}
7383 {GLU 535 PROA}
7383 {ARG 730 PROA}
7384 {GLU 535 PROA}
7384 {ARG 730 PROA}
7385 {PHE 532 PROA}
7385 {GLU 535 PROA}
7385 {ARG 730 PROA}
7386 {GLU 535 PROA}
7386 {ARG 730 PROA}
7387 {PHE 532 PROA}
7387 {GLU 535 PROA}
7387 {ARG 730 PROA}
7388 {PHE 532 PROA}
7388 {GLU 535 PROA}
7388 {ARG 730 PROA}
7389 {GLU 535 PROA}
7389 {ARG 730 PROA}
7389 {PHE 423 PROA}
7390 {GLU 535 PROA}
7390 {ARG 730 PROA}
7391 {GLU 535 PROA}
7391 {ARG 730 PROA}
7392 {PHE 532 PROA}
7392 {GLU 535 PROA}
7392 {ARG 730 PROA}
7393 {GLU 535 PROA}
7393 {ARG 730 PROA}
7394 {GLU 535 PROA}
7394 {ARG 730 PROA}
7395 {GLU 535 PROA}
7395 {ARG 730 PROA}
7396 {GLU 535 PROA}
7396 {ARG 730 PROA}
7396 {PHE 423 PROA}
7397 {GLU 535 PROA}
7397 {ARG 730 PROA}
7398 {GLU 535 PROA}
7398 {ARG 730 PROA}
7399 {GLU 535 PROA}
7399 {ARG 730 PROA}
7400 {PHE 532 PROA}
7400 {GLU 535 PROA}
7400 {ARG 730 PROA}
7401 {GLU 535 PROA}
7401 {ARG 730 PROA}
7402 {GLU 535 PROA}
7402 {ARG 730 PROA}
7403 {GLU 535 PROA}
7403 {ARG 730 PROA}
7404 {PHE 532 PROA}
7404 {GLU 535 PROA}
7404 {ARG 730 PROA}
7405 {GLU 535 PROA}
7405 {ARG 730 PROA}
7406 {PHE 532 PROA}
7406 {GLU 535 PROA}
7406 {ARG 730 PROA}
7407 {GLU 535 PROA}
7407 {ARG 730 PROA}
7408 {GLU 535 PROA}
7408 {ARG 730 PROA}
7409 {GLU 535 PROA}
7409 {ARG 730 PROA}
7410 {GLU 535 PROA}
7410 {ARG 730 PROA}
7411 {GLU 535 PROA}
7411 {ARG 730 PROA}
7412 {GLU 535 PROA}
7412 {ARG 730 PROA}
7413 {GLU 535 PROA}
7413 {ARG 730 PROA}
7413 {PHE 423 PROA}
7414 {GLU 535 PROA}
7414 {ARG 730 PROA}
7415 {PHE 532 PROA}
7415 {GLU 535 PROA}
7415 {ARG 730 PROA}
7416 {PHE 532 PROA}
7416 {GLU 535 PROA}
7416 {ARG 730 PROA}
7417 {GLU 535 PROA}
7417 {ARG 730 PROA}
7418 {PHE 532 PROA}
7418 {GLU 535 PROA}
7418 {ARG 730 PROA}
7419 {PHE 532 PROA}
7419 {GLU 535 PROA}
7419 {ARG 730 PROA}
7420 {GLU 535 PROA}
7420 {ARG 730 PROA}
7421 {GLU 535 PROA}
7421 {ARG 730 PROA}
7422 {PHE 532 PROA}
7422 {GLU 535 PROA}
7422 {ARG 730 PROA}
7423 {GLU 535 PROA}
7423 {ARG 730 PROA}
7423 {PHE 423 PROA}
7424 {GLU 535 PROA}
7424 {ARG 730 PROA}
7425 {GLU 535 PROA}
7425 {ARG 730 PROA}
7426 {PHE 532 PROA}
7426 {GLU 535 PROA}
7426 {ARG 730 PROA}
7427 {GLU 535 PROA}
7427 {ARG 730 PROA}
7428 {GLU 535 PROA}
7428 {ARG 730 PROA}
7429 {GLU 535 PROA}
7429 {ARG 730 PROA}
7430 {GLU 535 PROA}
7430 {ARG 730 PROA}
7431 {GLU 535 PROA}
7431 {ARG 730 PROA}
7432 {PHE 532 PROA}
7432 {GLU 535 PROA}
7432 {ARG 730 PROA}
7433 {GLU 535 PROA}
7433 {ARG 730 PROA}
7434 {GLU 535 PROA}
7434 {ARG 730 PROA}
7435 {GLU 535 PROA}
7435 {ARG 730 PROA}
7436 {GLU 535 PROA}
7436 {ARG 730 PROA}
7437 {GLU 535 PROA}
7437 {ARG 730 PROA}
7438 {GLU 535 PROA}
7438 {ARG 730 PROA}
7439 {PHE 532 PROA}
7439 {GLU 535 PROA}
7439 {ARG 730 PROA}
7440 {GLU 535 PROA}
7440 {ARG 730 PROA}
7441 {GLU 535 PROA}
7441 {ARG 730 PROA}
7442 {GLU 535 PROA}
7442 {ARG 730 PROA}
7443 {GLU 535 PROA}
7443 {ARG 730 PROA}
7444 {GLU 535 PROA}
7444 {ARG 730 PROA}
7445 {GLU 535 PROA}
7445 {ARG 730 PROA}
7446 {GLU 535 PROA}
7446 {ARG 730 PROA}
7447 {GLU 535 PROA}
7447 {ARG 730 PROA}
7447 {PHE 423 PROA}
7448 {GLU 535 PROA}
7448 {ARG 730 PROA}
7448 {PHE 423 PROA}
7449 {PHE 532 PROA}
7449 {GLU 535 PROA}
7449 {ARG 730 PROA}
7450 {PHE 532 PROA}
7450 {GLU 535 PROA}
7450 {ARG 730 PROA}
7451 {GLU 535 PROA}
7451 {ARG 730 PROA}
7452 {PHE 532 PROA}
7452 {GLU 535 PROA}
7452 {ARG 730 PROA}
7453 {GLU 535 PROA}
7453 {ARG 730 PROA}
7454 {PHE 532 PROA}
7454 {GLU 535 PROA}
7454 {ARG 730 PROA}
7455 {GLU 535 PROA}
7455 {ARG 730 PROA}
7456 {GLU 535 PROA}
7456 {ARG 730 PROA}
7457 {PHE 532 PROA}
7457 {GLU 535 PROA}
7457 {ARG 730 PROA}
7458 {GLU 535 PROA}
7458 {ARG 730 PROA}
7458 {PHE 423 PROA}
7459 {GLU 535 PROA}
7459 {ARG 730 PROA}
7460 {PHE 532 PROA}
7460 {GLU 535 PROA}
7460 {ARG 730 PROA}
7460 {PHE 423 PROA}
7461 {PHE 532 PROA}
7461 {GLU 535 PROA}
7461 {ARG 730 PROA}
7462 {PHE 532 PROA}
7462 {GLU 535 PROA}
7462 {ARG 730 PROA}
7463 {PHE 532 PROA}
7463 {GLU 535 PROA}
7463 {ARG 730 PROA}
7464 {GLU 535 PROA}
7464 {ARG 730 PROA}
7465 {GLU 535 PROA}
7465 {ARG 730 PROA}
7466 {GLU 535 PROA}
7466 {ARG 730 PROA}
7467 {GLU 535 PROA}
7467 {ARG 730 PROA}
7468 {PHE 532 PROA}
7468 {GLU 535 PROA}
7468 {ARG 730 PROA}
7469 {GLU 535 PROA}
7469 {ARG 730 PROA}
7470 {GLU 535 PROA}
7470 {ARG 730 PROA}
7471 {GLU 535 PROA}
7471 {ARG 730 PROA}
7472 {GLU 535 PROA}
7472 {ARG 730 PROA}
7473 {GLU 535 PROA}
7473 {ARG 730 PROA}
7474 {PHE 532 PROA}
7474 {ARG 730 PROA}
7475 {THR 727 PROA}
7475 {ARG 730 PROA}
7476 {PHE 532 PROA}
7476 {GLU 535 PROA}
7476 {ARG 730 PROA}
7477 {PHE 532 PROA}
7477 {GLU 535 PROA}
7477 {ARG 730 PROA}
7478 {GLU 535 PROA}
7478 {ARG 730 PROA}
7479 {PHE 532 PROA}
7479 {GLU 535 PROA}
7479 {ARG 730 PROA}
7480 {PHE 532 PROA}
7480 {GLU 535 PROA}
7480 {ARG 730 PROA}
7481 {PHE 532 PROA}
7481 {GLU 535 PROA}
7481 {ARG 730 PROA}
7481 {PHE 423 PROA}
7482 {GLU 535 PROA}
7482 {ARG 730 PROA}
7483 {PHE 532 PROA}
7483 {GLU 535 PROA}
7483 {ARG 730 PROA}
7484 {GLU 535 PROA}
7484 {ARG 730 PROA}
7484 {PHE 423 PROA}
7485 {GLU 535 PROA}
7485 {ARG 730 PROA}
7486 {PHE 532 PROA}
7486 {GLU 535 PROA}
7486 {ARG 730 PROA}
7487 {GLU 535 PROA}
7487 {ARG 730 PROA}
7488 {GLU 535 PROA}
7488 {ARG 730 PROA}
7489 {GLU 535 PROA}
7489 {ARG 730 PROA}
7490 {GLU 535 PROA}
7490 {ARG 730 PROA}
7491 {GLU 535 PROA}
7491 {ARG 730 PROA}
7492 {PHE 532 PROA}
7492 {GLU 535 PROA}
7492 {ARG 730 PROA}
7493 {PHE 532 PROA}
7493 {GLU 535 PROA}
7493 {ARG 730 PROA}
7494 {GLU 535 PROA}
7494 {ARG 730 PROA}
7495 {GLU 535 PROA}
7495 {ARG 730 PROA}
7496 {GLU 535 PROA}
7496 {ARG 730 PROA}
7497 {GLU 535 PROA}
7497 {ARG 730 PROA}
7498 {GLU 535 PROA}
7498 {ARG 730 PROA}
7499 {PHE 532 PROA}
7499 {GLU 535 PROA}
7499 {ARG 730 PROA}
7500 {GLU 535 PROA}
7500 {ARG 730 PROA}
7501 {GLU 535 PROA}
7501 {ARG 730 PROA}
7502 {PHE 532 PROA}
7502 {GLU 535 PROA}
7502 {ARG 730 PROA}
7503 {PHE 532 PROA}
7503 {GLU 535 PROA}
7503 {ARG 730 PROA}
7504 {GLU 535 PROA}
7504 {ARG 730 PROA}
7505 {GLU 535 PROA}
7505 {ARG 730 PROA}
7506 {GLU 535 PROA}
7506 {ARG 730 PROA}
7507 {PHE 532 PROA}
7507 {GLU 535 PROA}
7507 {ARG 730 PROA}
7508 {GLU 535 PROA}
7508 {ARG 730 PROA}
7509 {GLU 535 PROA}
7509 {ARG 730 PROA}
7510 {GLU 535 PROA}
7510 {ARG 730 PROA}
7511 {GLU 535 PROA}
7511 {ARG 730 PROA}
7512 {GLU 535 PROA}
7512 {ARG 730 PROA}
7513 {GLU 535 PROA}
7513 {ARG 730 PROA}
7514 {GLU 535 PROA}
7514 {ARG 730 PROA}
7515 {PHE 532 PROA}
7515 {GLU 535 PROA}
7515 {ARG 730 PROA}
7516 {GLU 535 PROA}
7516 {ARG 730 PROA}
7517 {PHE 532 PROA}
7517 {GLU 535 PROA}
7517 {ARG 730 PROA}
7518 {PHE 532 PROA}
7518 {GLU 535 PROA}
7518 {ARG 730 PROA}
7519 {PHE 532 PROA}
7519 {GLU 535 PROA}
7519 {ARG 730 PROA}
7520 {PHE 532 PROA}
7520 {GLU 535 PROA}
7520 {ARG 730 PROA}
7520 {PHE 423 PROA}
7521 {GLU 535 PROA}
7521 {ARG 730 PROA}
7522 {PHE 532 PROA}
7522 {GLU 535 PROA}
7522 {ARG 730 PROA}
7523 {GLU 535 PROA}
7523 {ARG 730 PROA}
7524 {GLU 535 PROA}
7524 {ARG 730 PROA}
7525 {PHE 532 PROA}
7525 {GLU 535 PROA}
7525 {ARG 730 PROA}
7526 {GLU 535 PROA}
7526 {ARG 730 PROA}
7527 {GLU 535 PROA}
7527 {ARG 730 PROA}
7528 {ARG 730 PROA}
7528 {PHE 423 PROA}
7529 {ARG 730 PROA}
7529 {PHE 423 PROA}
7530 {PHE 532 PROA}
7530 {ARG 730 PROA}
7531 {GLU 535 PROA}
7531 {ARG 730 PROA}
7532 {GLU 535 PROA}
7532 {ARG 730 PROA}
7532 {PHE 423 PROA}
7533 {PHE 532 PROA}
7533 {GLU 535 PROA}
7533 {ARG 730 PROA}
7534 {PHE 532 PROA}
7534 {ARG 730 PROA}
7535 {PHE 532 PROA}
7535 {ARG 730 PROA}
7536 {PHE 532 PROA}
7536 {ARG 730 PROA}
7537 {ARG 730 PROA}
7538 {PHE 532 PROA}
7538 {ARG 730 PROA}
7539 {ARG 730 PROA}
7540 {PHE 532 PROA}
7540 {ARG 730 PROA}
7541 {GLU 535 PROA}
7541 {ARG 730 PROA}
7542 {ARG 730 PROA}
7542 {PHE 423 PROA}
7543 {GLU 535 PROA}
7543 {ARG 730 PROA}
7544 {GLU 535 PROA}
7544 {ARG 730 PROA}
7545 {GLU 535 PROA}
7545 {ARG 730 PROA}
7546 {GLU 535 PROA}
7546 {ARG 730 PROA}
7547 {GLU 535 PROA}
7547 {ARG 730 PROA}
7548 {GLU 535 PROA}
7548 {ARG 730 PROA}
7549 {ARG 730 PROA}
7550 {PHE 532 PROA}
7550 {GLU 535 PROA}
7550 {ARG 730 PROA}
7551 {GLU 535 PROA}
7551 {ARG 730 PROA}
7552 {PHE 532 PROA}
7552 {GLU 535 PROA}
7552 {ARG 730 PROA}
7553 {GLU 535 PROA}
7553 {ARG 730 PROA}
7554 {GLU 535 PROA}
7554 {ARG 730 PROA}
7555 {PHE 532 PROA}
7555 {GLU 535 PROA}
7555 {ARG 730 PROA}
7556 {GLU 535 PROA}
7556 {ARG 730 PROA}
7557 {GLU 535 PROA}
7557 {ARG 730 PROA}
7558 {PHE 532 PROA}
7558 {GLU 535 PROA}
7558 {ARG 730 PROA}
7559 {PHE 532 PROA}
7559 {GLU 535 PROA}
7559 {ARG 730 PROA}
7560 {GLU 535 PROA}
7560 {ARG 730 PROA}
7561 {GLU 535 PROA}
7561 {ARG 730 PROA}
7562 {GLU 535 PROA}
7562 {ARG 730 PROA}
7563 {GLU 535 PROA}
7563 {ARG 730 PROA}
7563 {PHE 423 PROA}
7564 {GLU 535 PROA}
7564 {ARG 730 PROA}
7565 {GLU 535 PROA}
7565 {ARG 730 PROA}
7566 {GLU 535 PROA}
7566 {ARG 730 PROA}
7567 {GLU 535 PROA}
7567 {ARG 730 PROA}
7568 {GLU 535 PROA}
7568 {ARG 730 PROA}
7569 {GLU 535 PROA}
7569 {ARG 730 PROA}
7570 {GLU 535 PROA}
7570 {ARG 730 PROA}
7571 {GLU 535 PROA}
7571 {ARG 730 PROA}
7572 {PHE 532 PROA}
7572 {GLU 535 PROA}
7572 {ARG 730 PROA}
7573 {GLU 535 PROA}
7573 {ARG 730 PROA}
7574 {GLU 535 PROA}
7574 {ARG 730 PROA}
7575 {GLU 535 PROA}
7575 {ARG 730 PROA}
7576 {PHE 532 PROA}
7576 {GLU 535 PROA}
7576 {ARG 730 PROA}
7577 {ARG 730 PROA}
7578 {GLU 535 PROA}
7578 {ARG 730 PROA}
7579 {GLU 535 PROA}
7579 {ARG 730 PROA}
7580 {GLU 535 PROA}
7580 {ARG 730 PROA}
7581 {GLU 535 PROA}
7581 {ARG 730 PROA}
7582 {GLU 535 PROA}
7582 {ARG 730 PROA}
7583 {GLU 535 PROA}
7583 {ARG 730 PROA}
7584 {GLU 535 PROA}
7584 {ARG 730 PROA}
7585 {PHE 532 PROA}
7585 {GLU 535 PROA}
7585 {ARG 730 PROA}
7586 {GLU 535 PROA}
7586 {ARG 730 PROA}
7587 {GLU 535 PROA}
7587 {ARG 730 PROA}
7588 {GLU 535 PROA}
7588 {ARG 730 PROA}
7589 {PHE 532 PROA}
7589 {GLU 535 PROA}
7589 {ARG 730 PROA}
7590 {GLU 535 PROA}
7590 {ARG 730 PROA}
7591 {GLU 535 PROA}
7591 {ARG 730 PROA}
7592 {PHE 532 PROA}
7592 {GLU 535 PROA}
7592 {ARG 730 PROA}
7593 {GLU 535 PROA}
7593 {ARG 730 PROA}
7594 {GLU 535 PROA}
7594 {ARG 730 PROA}
7595 {GLU 535 PROA}
7595 {ARG 730 PROA}
7596 {PHE 532 PROA}
7596 {GLU 535 PROA}
7596 {ARG 730 PROA}
7597 {PHE 532 PROA}
7597 {GLU 535 PROA}
7597 {ARG 730 PROA}
7598 {GLU 535 PROA}
7598 {ARG 730 PROA}
7599 {GLU 535 PROA}
7599 {ARG 730 PROA}
7600 {ARG 730 PROA}
7600 {PHE 423 PROA}
7601 {ARG 730 PROA}
7601 {PHE 423 PROA}
7602 {ARG 730 PROA}
7602 {PHE 423 PROA}
7603 {ARG 730 PROA}
7604 {PHE 532 PROA}
7604 {GLU 535 PROA}
7604 {ARG 730 PROA}
7604 {PHE 423 PROA}
7605 {ARG 730 PROA}
7605 {PHE 423 PROA}
7606 {ARG 730 PROA}
7607 {ARG 730 PROA}
7608 {GLU 535 PROA}
7608 {ARG 730 PROA}
7609 {PHE 532 PROA}
7609 {ARG 730 PROA}
7609 {PHE 423 PROA}
7610 {ARG 730 PROA}
7610 {PHE 423 PROA}
7611 {GLU 535 PROA}
7611 {ARG 730 PROA}
7612 {GLU 535 PROA}
7612 {ARG 730 PROA}
7612 {PHE 423 PROA}
7613 {GLU 535 PROA}
7613 {ARG 730 PROA}
7613 {PHE 423 PROA}
7614 {GLU 535 PROA}
7614 {ARG 730 PROA}
7615 {ARG 730 PROA}
7616 {GLU 535 PROA}
7616 {ARG 730 PROA}
7617 {PHE 532 PROA}
7617 {GLU 535 PROA}
7617 {ARG 730 PROA}
7618 {GLU 535 PROA}
7618 {ARG 730 PROA}
7619 {GLU 535 PROA}
7619 {ARG 730 PROA}
7620 {ARG 730 PROA}
7621 {ARG 730 PROA}
7622 {ARG 730 PROA}
7623 {GLU 535 PROA}
7623 {ARG 730 PROA}
7624 {GLU 535 PROA}
7624 {ARG 730 PROA}
7624 {PHE 423 PROA}
7625 {GLU 535 PROA}
7625 {ARG 730 PROA}
7626 {GLU 535 PROA}
7626 {ARG 730 PROA}
7627 {GLU 535 PROA}
7627 {ARG 730 PROA}
7627 {PHE 423 PROA}
7628 {GLU 535 PROA}
7628 {ARG 730 PROA}
7629 {GLU 535 PROA}
7629 {ARG 730 PROA}
7630 {GLU 535 PROA}
7630 {ARG 730 PROA}
7631 {ARG 730 PROA}
7632 {ARG 730 PROA}
7633 {PHE 532 PROA}
7633 {GLU 535 PROA}
7633 {ARG 730 PROA}
7634 {GLU 535 PROA}
7634 {ARG 730 PROA}
7634 {PHE 423 PROA}
7635 {GLU 535 PROA}
7635 {ARG 730 PROA}
7635 {PHE 423 PROA}
7636 {GLU 535 PROA}
7636 {ARG 730 PROA}
7637 {PHE 532 PROA}
7637 {GLU 535 PROA}
7637 {ARG 730 PROA}
7638 {PHE 532 PROA}
7638 {GLU 535 PROA}
7638 {ARG 730 PROA}
7639 {PHE 532 PROA}
7639 {GLU 535 PROA}
7639 {ARG 730 PROA}
7640 {PHE 532 PROA}
7640 {GLU 535 PROA}
7640 {ARG 730 PROA}
7641 {GLU 535 PROA}
7641 {ARG 730 PROA}
7642 {PHE 532 PROA}
7642 {GLU 535 PROA}
7642 {ARG 730 PROA}
7643 {GLU 535 PROA}
7643 {ARG 730 PROA}
7644 {GLU 535 PROA}
7644 {ARG 730 PROA}
7645 {GLU 535 PROA}
7645 {ARG 730 PROA}
7646 {GLU 535 PROA}
7646 {ARG 730 PROA}
7646 {PHE 423 PROA}
7647 {GLU 535 PROA}
7647 {ARG 730 PROA}
7648 {GLU 535 PROA}
7648 {ARG 730 PROA}
7649 {GLU 535 PROA}
7649 {ARG 730 PROA}
7649 {PHE 423 PROA}
7650 {PHE 532 PROA}
7650 {GLU 535 PROA}
7650 {ARG 730 PROA}
7650 {PHE 423 PROA}
7651 {PHE 532 PROA}
7651 {GLU 535 PROA}
7651 {ARG 730 PROA}
7652 {ARG 730 PROA}
7653 {ARG 730 PROA}
7654 {ARG 730 PROA}
7655 {ARG 730 PROA}
7656 {PHE 532 PROA}
7656 {GLU 535 PROA}
7656 {ARG 730 PROA}
7657 {ARG 730 PROA}
7658 {PHE 532 PROA}
7658 {GLU 535 PROA}
7658 {ARG 730 PROA}
7659 {GLU 535 PROA}
7659 {ARG 730 PROA}
7660 {GLU 535 PROA}
7660 {ARG 730 PROA}
7661 {GLU 535 PROA}
7661 {ARG 730 PROA}
7662 {GLU 535 PROA}
7662 {ARG 730 PROA}
7663 {GLU 535 PROA}
7663 {ARG 730 PROA}
7664 {PHE 532 PROA}
7664 {GLU 535 PROA}
7664 {ARG 730 PROA}
7665 {GLU 535 PROA}
7665 {ARG 730 PROA}
7666 {GLU 535 PROA}
7666 {ARG 730 PROA}
7667 {GLU 535 PROA}
7667 {ARG 730 PROA}
7668 {GLU 535 PROA}
7668 {ARG 730 PROA}
7669 {PHE 532 PROA}
7669 {GLU 535 PROA}
7669 {ARG 730 PROA}
7669 {PHE 423 PROA}
7670 {PHE 532 PROA}
7670 {ARG 730 PROA}
7671 {ARG 730 PROA}
7672 {ARG 730 PROA}
7672 {PHE 423 PROA}
7673 {GLU 535 PROA}
7673 {ARG 730 PROA}
7674 {PHE 532 PROA}
7674 {GLU 535 PROA}
7674 {ARG 730 PROA}
7675 {GLU 535 PROA}
7675 {ARG 730 PROA}
7676 {GLU 535 PROA}
7676 {ARG 730 PROA}
7677 {GLU 535 PROA}
7677 {ARG 730 PROA}
7678 {GLU 535 PROA}
7678 {ARG 730 PROA}
7679 {GLU 535 PROA}
7679 {ARG 730 PROA}
7680 {GLU 535 PROA}
7680 {ARG 730 PROA}
7681 {GLU 535 PROA}
7681 {ARG 730 PROA}
7682 {GLU 535 PROA}
7682 {ARG 730 PROA}
7683 {PHE 532 PROA}
7683 {GLU 535 PROA}
7683 {ARG 730 PROA}
7684 {GLU 535 PROA}
7684 {ARG 730 PROA}
7685 {GLU 535 PROA}
7685 {ARG 730 PROA}
7686 {GLU 535 PROA}
7686 {ARG 730 PROA}
7687 {GLU 535 PROA}
7687 {ARG 730 PROA}
7688 {GLU 535 PROA}
7688 {ARG 730 PROA}
7689 {PHE 532 PROA}
7689 {GLU 535 PROA}
7689 {ARG 730 PROA}
7690 {GLU 535 PROA}
7690 {ARG 730 PROA}
7691 {PHE 532 PROA}
7691 {GLU 535 PROA}
7691 {ARG 730 PROA}
7692 {ARG 730 PROA}
7693 {GLU 535 PROA}
7693 {ARG 730 PROA}
7694 {GLU 535 PROA}
7694 {ARG 730 PROA}
7695 {GLU 535 PROA}
7695 {ARG 730 PROA}
7696 {GLU 535 PROA}
7696 {ARG 730 PROA}
7697 {GLU 535 PROA}
7697 {ARG 730 PROA}
7698 {GLU 535 PROA}
7698 {ARG 730 PROA}
7699 {GLU 535 PROA}
7699 {ARG 730 PROA}
7700 {GLU 535 PROA}
7700 {ARG 730 PROA}
7701 {GLU 535 PROA}
7701 {ARG 730 PROA}
7702 {GLU 535 PROA}
7702 {ARG 730 PROA}
7703 {GLU 535 PROA}
7703 {ARG 730 PROA}
7704 {GLU 535 PROA}
7704 {ARG 730 PROA}
7704 {PHE 423 PROA}
7705 {PHE 532 PROA}
7705 {GLU 535 PROA}
7705 {ARG 730 PROA}
7706 {GLU 535 PROA}
7706 {ARG 730 PROA}
7707 {GLU 535 PROA}
7707 {ARG 730 PROA}
7708 {GLU 535 PROA}
7708 {ARG 730 PROA}
7709 {GLU 535 PROA}
7709 {ARG 730 PROA}
7710 {GLU 535 PROA}
7710 {ARG 730 PROA}
7711 {GLU 535 PROA}
7711 {ARG 730 PROA}
7712 {GLU 535 PROA}
7712 {ARG 730 PROA}
7713 {PHE 532 PROA}
7713 {GLU 535 PROA}
7713 {ARG 730 PROA}
7714 {GLU 535 PROA}
7714 {ARG 730 PROA}
7715 {GLU 535 PROA}
7715 {ARG 730 PROA}
7716 {PHE 532 PROA}
7716 {GLU 535 PROA}
7716 {ARG 730 PROA}
7717 {GLU 535 PROA}
7717 {ARG 730 PROA}
7718 {GLU 535 PROA}
7718 {ARG 730 PROA}
7719 {GLU 535 PROA}
7719 {ARG 730 PROA}
7720 {SER 465 PROA}
7720 {PHE 532 PROA}
7720 {GLU 535 PROA}
7720 {ARG 730 PROA}
7721 {GLU 535 PROA}
7721 {ARG 730 PROA}
7722 {SER 465 PROA}
7722 {PHE 532 PROA}
7722 {GLU 535 PROA}
7722 {ARG 730 PROA}
7723 {SER 465 PROA}
7723 {PHE 532 PROA}
7723 {GLU 535 PROA}
7723 {ARG 730 PROA}
7724 {SER 465 PROA}
7724 {GLU 535 PROA}
7724 {ARG 730 PROA}
7724 {PHE 423 PROA}
7725 {GLU 535 PROA}
7725 {ARG 730 PROA}
7725 {PHE 423 PROA}
7726 {PHE 532 PROA}
7726 {GLU 535 PROA}
7726 {ARG 730 PROA}
7727 {GLU 535 PROA}
7727 {ARG 730 PROA}
7728 {GLU 535 PROA}
7728 {ARG 730 PROA}
7729 {PHE 532 PROA}
7729 {GLU 535 PROA}
7729 {ARG 730 PROA}
7730 {PHE 532 PROA}
7730 {GLU 535 PROA}
7730 {ARG 730 PROA}
7731 {GLU 535 PROA}
7731 {ARG 730 PROA}
7732 {GLU 535 PROA}
7732 {ARG 730 PROA}
7733 {GLU 535 PROA}
7733 {ARG 730 PROA}
7734 {GLU 535 PROA}
7734 {ARG 730 PROA}
7735 {GLU 535 PROA}
7735 {ARG 730 PROA}
7736 {GLU 535 PROA}
7736 {ARG 730 PROA}
7737 {GLU 535 PROA}
7737 {ARG 730 PROA}
7737 {PHE 423 PROA}
7738 {GLU 535 PROA}
7738 {ARG 730 PROA}
7739 {PHE 532 PROA}
7739 {GLU 535 PROA}
7739 {ARG 730 PROA}
7740 {PHE 532 PROA}
7740 {GLU 535 PROA}
7740 {ARG 730 PROA}
7741 {GLU 535 PROA}
7741 {ARG 730 PROA}
7742 {GLU 535 PROA}
7742 {ARG 730 PROA}
7743 {PHE 532 PROA}
7743 {GLU 535 PROA}
7743 {ARG 730 PROA}
7744 {GLU 535 PROA}
7744 {ARG 730 PROA}
7744 {PHE 423 PROA}
7745 {GLU 535 PROA}
7745 {ARG 730 PROA}
7746 {PHE 532 PROA}
7746 {GLU 535 PROA}
7746 {ARG 730 PROA}
7747 {GLU 535 PROA}
7747 {ARG 730 PROA}
7748 {GLU 535 PROA}
7748 {ARG 730 PROA}
7749 {GLU 535 PROA}
7749 {ARG 730 PROA}
7750 {SER 465 PROA}
7750 {GLU 535 PROA}
7750 {ARG 730 PROA}
7751 {PHE 532 PROA}
7751 {GLU 535 PROA}
7751 {ARG 730 PROA}
7752 {PHE 532 PROA}
7752 {GLU 535 PROA}
7752 {ARG 730 PROA}
7753 {GLU 535 PROA}
7753 {ARG 730 PROA}
7754 {GLU 535 PROA}
7754 {ARG 730 PROA}
7755 {PHE 532 PROA}
7755 {GLU 535 PROA}
7755 {ARG 730 PROA}
7756 {GLU 535 PROA}
7756 {ARG 730 PROA}
7756 {PHE 423 PROA}
7757 {GLU 535 PROA}
7757 {ARG 730 PROA}
7758 {GLU 535 PROA}
7758 {ARG 730 PROA}
7759 {GLU 535 PROA}
7759 {ARG 730 PROA}
7760 {PHE 532 PROA}
7760 {GLU 535 PROA}
7760 {ARG 730 PROA}
7761 {ARG 730 PROA}
7762 {GLU 535 PROA}
7762 {ARG 730 PROA}
7763 {GLU 535 PROA}
7763 {ARG 730 PROA}
7764 {GLU 535 PROA}
7764 {ARG 730 PROA}
7765 {GLU 535 PROA}
7765 {ARG 730 PROA}
7766 {GLU 535 PROA}
7766 {ARG 730 PROA}
7766 {PHE 423 PROA}
7767 {GLU 535 PROA}
7767 {ARG 730 PROA}
7768 {PHE 532 PROA}
7768 {GLU 535 PROA}
7768 {ARG 730 PROA}
7768 {PHE 423 PROA}
7769 {GLU 535 PROA}
7769 {ARG 730 PROA}
7770 {GLU 535 PROA}
7770 {ARG 730 PROA}
7771 {PHE 532 PROA}
7771 {GLU 535 PROA}
7771 {ARG 730 PROA}
7772 {PHE 532 PROA}
7772 {GLU 535 PROA}
7772 {ARG 730 PROA}
7773 {PHE 532 PROA}
7773 {GLU 535 PROA}
7773 {ARG 730 PROA}
7774 {GLU 535 PROA}
7774 {ARG 730 PROA}
7775 {GLU 535 PROA}
7775 {ARG 730 PROA}
7776 {GLU 535 PROA}
7776 {ARG 730 PROA}
7777 {PHE 532 PROA}
7777 {GLU 535 PROA}
7777 {ARG 730 PROA}
7778 {GLU 535 PROA}
7778 {ARG 730 PROA}
7778 {PHE 423 PROA}
7779 {GLU 535 PROA}
7779 {ARG 730 PROA}
7779 {PHE 423 PROA}
7780 {PHE 532 PROA}
7780 {GLU 535 PROA}
7780 {ARG 730 PROA}
7781 {GLU 535 PROA}
7781 {ARG 730 PROA}
7782 {GLU 535 PROA}
7782 {ARG 730 PROA}
7783 {PHE 532 PROA}
7783 {GLU 535 PROA}
7783 {ARG 730 PROA}
7784 {GLU 535 PROA}
7784 {ARG 730 PROA}
7784 {PHE 423 PROA}
7785 {PHE 532 PROA}
7785 {GLU 535 PROA}
7785 {ARG 730 PROA}
7786 {PHE 532 PROA}
7786 {GLU 535 PROA}
7786 {ARG 730 PROA}
7787 {GLU 535 PROA}
7787 {ARG 730 PROA}
7788 {PHE 532 PROA}
7788 {ARG 730 PROA}
7789 {GLU 535 PROA}
7789 {ARG 730 PROA}
7790 {GLU 535 PROA}
7790 {ARG 730 PROA}
7791 {PHE 532 PROA}
7791 {GLU 535 PROA}
7791 {ARG 730 PROA}
7792 {GLU 535 PROA}
7792 {ARG 730 PROA}
7793 {GLU 535 PROA}
7793 {ARG 730 PROA}
7794 {PHE 532 PROA}
7794 {GLU 535 PROA}
7794 {ARG 730 PROA}
7795 {GLU 535 PROA}
7795 {ARG 730 PROA}
7796 {GLU 535 PROA}
7796 {ARG 730 PROA}
7797 {PHE 532 PROA}
7797 {GLU 535 PROA}
7797 {ARG 730 PROA}
7798 {GLU 535 PROA}
7798 {ARG 730 PROA}
7799 {GLU 535 PROA}
7799 {ARG 730 PROA}
7800 {GLU 535 PROA}
7800 {ARG 730 PROA}
7801 {GLU 535 PROA}
7801 {ARG 730 PROA}
7802 {GLU 535 PROA}
7802 {ARG 730 PROA}
7802 {PHE 423 PROA}
7803 {GLU 535 PROA}
7803 {ARG 730 PROA}
7804 {PHE 532 PROA}
7804 {GLU 535 PROA}
7804 {ARG 730 PROA}
7805 {GLU 535 PROA}
7805 {ARG 730 PROA}
7806 {GLU 535 PROA}
7806 {ARG 730 PROA}
7807 {GLU 535 PROA}
7807 {ARG 730 PROA}
7808 {GLU 535 PROA}
7808 {ARG 730 PROA}
7809 {PHE 532 PROA}
7809 {GLU 535 PROA}
7809 {ARG 730 PROA}
7810 {GLU 535 PROA}
7810 {ARG 730 PROA}
7811 {GLU 535 PROA}
7811 {ARG 730 PROA}
7812 {PHE 532 PROA}
7812 {GLU 535 PROA}
7812 {ARG 730 PROA}
7813 {PHE 532 PROA}
7813 {GLU 535 PROA}
7813 {ARG 730 PROA}
7814 {GLU 535 PROA}
7814 {ARG 730 PROA}
7815 {PHE 532 PROA}
7815 {GLU 535 PROA}
7815 {ARG 730 PROA}
7816 {PHE 532 PROA}
7816 {GLU 535 PROA}
7816 {ARG 730 PROA}
7817 {GLU 535 PROA}
7817 {ARG 730 PROA}
7818 {GLU 535 PROA}
7818 {ARG 730 PROA}
7819 {PHE 532 PROA}
7819 {GLU 535 PROA}
7819 {ARG 730 PROA}
7820 {PHE 532 PROA}
7820 {GLU 535 PROA}
7820 {ARG 730 PROA}
7821 {GLU 535 PROA}
7821 {ARG 730 PROA}
7822 {PHE 532 PROA}
7822 {GLU 535 PROA}
7822 {ARG 730 PROA}
7823 {PHE 532 PROA}
7823 {GLU 535 PROA}
7823 {ARG 730 PROA}
7824 {GLU 535 PROA}
7824 {ARG 730 PROA}
7825 {GLU 535 PROA}
7825 {ARG 730 PROA}
7826 {GLU 535 PROA}
7826 {ARG 730 PROA}
7827 {PHE 532 PROA}
7827 {GLU 535 PROA}
7827 {ARG 730 PROA}
7828 {PHE 532 PROA}
7828 {GLU 535 PROA}
7828 {ARG 730 PROA}
7829 {PHE 532 PROA}
7829 {GLU 535 PROA}
7829 {ARG 730 PROA}
7830 {GLU 535 PROA}
7830 {ARG 730 PROA}
7831 {GLU 535 PROA}
7831 {ARG 730 PROA}
7832 {GLU 535 PROA}
7832 {ARG 730 PROA}
7832 {PHE 423 PROA}
7833 {PHE 532 PROA}
7833 {GLU 535 PROA}
7833 {ARG 730 PROA}
7834 {GLU 535 PROA}
7834 {ARG 730 PROA}
7835 {ARG 730 PROA}
7836 {GLU 535 PROA}
7836 {ARG 730 PROA}
7837 {GLU 535 PROA}
7837 {ARG 730 PROA}
7837 {PHE 423 PROA}
7838 {PHE 532 PROA}
7838 {GLU 535 PROA}
7838 {ARG 730 PROA}
7839 {GLU 535 PROA}
7839 {ARG 730 PROA}
7840 {GLU 535 PROA}
7840 {ARG 730 PROA}
7841 {PHE 532 PROA}
7841 {GLU 535 PROA}
7841 {ARG 730 PROA}
7842 {GLU 535 PROA}
7842 {ARG 730 PROA}
7843 {GLU 535 PROA}
7843 {ARG 730 PROA}
7844 {GLU 535 PROA}
7844 {ARG 730 PROA}
7845 {GLU 535 PROA}
7845 {ARG 730 PROA}
7846 {GLU 535 PROA}
7846 {ARG 730 PROA}
7847 {GLU 535 PROA}
7847 {ARG 730 PROA}
7848 {GLU 535 PROA}
7848 {ARG 730 PROA}
7849 {PHE 532 PROA}
7849 {GLU 535 PROA}
7849 {ARG 730 PROA}
7850 {GLU 535 PROA}
7850 {ARG 730 PROA}
7851 {PHE 532 PROA}
7851 {GLU 535 PROA}
7851 {ARG 730 PROA}
7852 {PHE 532 PROA}
7852 {GLU 535 PROA}
7852 {ARG 730 PROA}
7853 {GLU 535 PROA}
7853 {ARG 730 PROA}
7853 {PHE 423 PROA}
7854 {GLU 535 PROA}
7854 {ARG 730 PROA}
7855 {GLU 535 PROA}
7855 {ARG 730 PROA}
7856 {GLU 535 PROA}
7856 {ARG 730 PROA}
7857 {GLU 535 PROA}
7857 {ARG 730 PROA}
7858 {PHE 532 PROA}
7858 {GLU 535 PROA}
7858 {ARG 730 PROA}
7859 {PHE 532 PROA}
7859 {GLU 535 PROA}
7859 {ARG 730 PROA}
7860 {ARG 730 PROA}
7861 {ARG 730 PROA}
7861 {PHE 423 PROA}
7862 {GLU 535 PROA}
7862 {ARG 730 PROA}
7863 {PHE 532 PROA}
7863 {GLU 535 PROA}
7863 {ARG 730 PROA}
7863 {PHE 423 PROA}
7864 {GLU 535 PROA}
7864 {ARG 730 PROA}
7865 {GLU 535 PROA}
7865 {ARG 730 PROA}
7866 {GLU 535 PROA}
7866 {ARG 730 PROA}
7867 {GLU 535 PROA}
7867 {ARG 730 PROA}
7868 {GLU 535 PROA}
7868 {ARG 730 PROA}
7869 {PHE 532 PROA}
7869 {GLU 535 PROA}
7869 {ARG 730 PROA}
7870 {GLU 535 PROA}
7870 {ARG 730 PROA}
7871 {GLU 535 PROA}
7871 {ARG 730 PROA}
7872 {GLU 535 PROA}
7872 {ARG 730 PROA}
7873 {ARG 730 PROA}
7873 {PHE 423 PROA}
7874 {PHE 532 PROA}
7874 {GLU 535 PROA}
7874 {ARG 730 PROA}
7875 {GLU 535 PROA}
7875 {ARG 730 PROA}
7876 {GLU 535 PROA}
7876 {ARG 730 PROA}
7877 {GLU 535 PROA}
7877 {ARG 730 PROA}
7878 {PHE 532 PROA}
7878 {GLU 535 PROA}
7878 {ARG 730 PROA}
7879 {GLU 535 PROA}
7879 {ARG 730 PROA}
7880 {GLU 535 PROA}
7880 {ARG 730 PROA}
7881 {PHE 532 PROA}
7881 {GLU 535 PROA}
7881 {ARG 730 PROA}
7882 {GLU 535 PROA}
7882 {ARG 730 PROA}
7883 {GLU 535 PROA}
7883 {ARG 730 PROA}
7884 {GLU 535 PROA}
7884 {ARG 730 PROA}
7885 {GLU 535 PROA}
7885 {ARG 730 PROA}
7886 {GLU 535 PROA}
7886 {ARG 730 PROA}
7887 {PHE 532 PROA}
7887 {GLU 535 PROA}
7887 {ARG 730 PROA}
7888 {PHE 532 PROA}
7888 {GLU 535 PROA}
7888 {ARG 730 PROA}
7889 {PHE 532 PROA}
7889 {GLU 535 PROA}
7889 {ARG 730 PROA}
7890 {GLU 535 PROA}
7890 {ARG 730 PROA}
7891 {PHE 532 PROA}
7891 {GLU 535 PROA}
7891 {ARG 730 PROA}
7892 {GLU 535 PROA}
7892 {ARG 730 PROA}
7892 {PHE 423 PROA}
7893 {GLU 535 PROA}
7893 {ARG 730 PROA}
7893 {PHE 423 PROA}
7894 {PHE 532 PROA}
7894 {GLU 535 PROA}
7894 {ARG 730 PROA}
7895 {GLU 535 PROA}
7895 {ARG 730 PROA}
7896 {GLU 535 PROA}
7896 {ARG 730 PROA}
7897 {GLU 535 PROA}
7897 {ARG 730 PROA}
7898 {GLU 535 PROA}
7898 {ARG 730 PROA}
7899 {PHE 532 PROA}
7899 {GLU 535 PROA}
7899 {ARG 730 PROA}
7900 {PHE 532 PROA}
7900 {GLU 535 PROA}
7900 {ARG 730 PROA}
7901 {GLU 535 PROA}
7901 {ARG 730 PROA}
7902 {PHE 532 PROA}
7902 {GLU 535 PROA}
7902 {ARG 730 PROA}
7903 {PHE 532 PROA}
7903 {GLU 535 PROA}
7903 {ARG 730 PROA}
7904 {GLU 535 PROA}
7904 {ARG 730 PROA}
7905 {PHE 532 PROA}
7905 {GLU 535 PROA}
7905 {ARG 730 PROA}
7906 {PHE 532 PROA}
7906 {GLU 535 PROA}
7906 {ARG 730 PROA}
7907 {GLU 535 PROA}
7907 {ARG 730 PROA}
7908 {GLU 535 PROA}
7908 {ARG 730 PROA}
7908 {PHE 423 PROA}
7909 {PHE 532 PROA}
7909 {GLU 535 PROA}
7909 {ARG 730 PROA}
7910 {GLU 535 PROA}
7910 {ARG 730 PROA}
7911 {GLU 535 PROA}
7911 {ARG 730 PROA}
7912 {GLU 535 PROA}
7912 {ARG 730 PROA}
7913 {GLU 535 PROA}
7913 {ARG 730 PROA}
7914 {PHE 532 PROA}
7914 {GLU 535 PROA}
7914 {ARG 730 PROA}
7915 {ARG 730 PROA}
7916 {PHE 532 PROA}
7916 {ARG 730 PROA}
7917 {PHE 532 PROA}
7917 {GLU 535 PROA}
7917 {ARG 730 PROA}
7918 {GLU 535 PROA}
7918 {ARG 730 PROA}
7919 {GLU 535 PROA}
7919 {ARG 730 PROA}
7920 {GLU 535 PROA}
7920 {ARG 730 PROA}
7921 {GLU 535 PROA}
7921 {ARG 730 PROA}
7922 {GLU 535 PROA}
7922 {ARG 730 PROA}
7923 {PHE 532 PROA}
7923 {GLU 535 PROA}
7923 {ARG 730 PROA}
7924 {PHE 532 PROA}
7924 {GLU 535 PROA}
7924 {ARG 730 PROA}
7925 {GLU 535 PROA}
7925 {ARG 730 PROA}
7926 {GLU 535 PROA}
7926 {ARG 730 PROA}
7927 {GLU 535 PROA}
7927 {ARG 730 PROA}
7928 {GLU 535 PROA}
7928 {ARG 730 PROA}
7929 {GLU 535 PROA}
7929 {ARG 730 PROA}
7929 {PHE 423 PROA}
7930 {GLU 535 PROA}
7930 {ARG 730 PROA}
7930 {PHE 423 PROA}
7931 {GLU 535 PROA}
7931 {ARG 730 PROA}
7932 {PHE 532 PROA}
7932 {GLU 535 PROA}
7932 {ARG 730 PROA}
7933 {GLU 535 PROA}
7933 {ARG 730 PROA}
7934 {GLU 535 PROA}
7934 {ARG 730 PROA}
7934 {PHE 423 PROA}
7935 {PHE 532 PROA}
7935 {GLU 535 PROA}
7935 {ARG 730 PROA}
7936 {PHE 532 PROA}
7936 {GLU 535 PROA}
7936 {ARG 730 PROA}
7937 {GLU 535 PROA}
7937 {ARG 730 PROA}
7938 {GLU 535 PROA}
7938 {ARG 730 PROA}
7939 {PHE 532 PROA}
7939 {GLU 535 PROA}
7939 {ARG 730 PROA}
7940 {PHE 532 PROA}
7940 {GLU 535 PROA}
7940 {ARG 730 PROA}
7941 {PHE 532 PROA}
7941 {GLU 535 PROA}
7941 {ARG 730 PROA}
7942 {GLU 535 PROA}
7942 {ARG 730 PROA}
7943 {GLU 535 PROA}
7943 {ARG 730 PROA}
7944 {PHE 532 PROA}
7944 {GLU 535 PROA}
7944 {ARG 730 PROA}
7945 {GLU 535 PROA}
7945 {ARG 730 PROA}
7946 {PHE 532 PROA}
7946 {GLU 535 PROA}
7946 {ARG 730 PROA}
7947 {GLU 535 PROA}
7947 {ARG 730 PROA}
7948 {GLU 535 PROA}
7948 {ARG 730 PROA}
7949 {PHE 532 PROA}
7949 {GLU 535 PROA}
7949 {ARG 730 PROA}
7950 {GLU 535 PROA}
7950 {ARG 730 PROA}
7951 {GLU 535 PROA}
7951 {ARG 730 PROA}
7952 {PHE 532 PROA}
7952 {GLU 535 PROA}
7952 {ARG 730 PROA}
7953 {GLU 535 PROA}
7953 {ARG 730 PROA}
7954 {PHE 532 PROA}
7954 {GLU 535 PROA}
7954 {ARG 730 PROA}
7955 {GLU 535 PROA}
7955 {ARG 730 PROA}
7956 {GLU 535 PROA}
7956 {ARG 730 PROA}
7957 {GLU 535 PROA}
7957 {ARG 730 PROA}
7958 {PHE 532 PROA}
7958 {GLU 535 PROA}
7958 {ARG 730 PROA}
7959 {PHE 532 PROA}
7959 {GLU 535 PROA}
7959 {ARG 730 PROA}
7960 {GLU 535 PROA}
7960 {ARG 730 PROA}
7961 {GLU 535 PROA}
7961 {ARG 730 PROA}
7962 {PHE 532 PROA}
7962 {GLU 535 PROA}
7962 {ARG 730 PROA}
7963 {GLU 535 PROA}
7963 {ARG 730 PROA}
7964 {PHE 532 PROA}
7964 {GLU 535 PROA}
7964 {ARG 730 PROA}
7965 {PHE 532 PROA}
7965 {GLU 535 PROA}
7965 {ARG 730 PROA}
7966 {GLU 535 PROA}
7966 {ARG 730 PROA}
7967 {GLU 535 PROA}
7967 {ARG 730 PROA}
7968 {PHE 532 PROA}
7968 {GLU 535 PROA}
7968 {ARG 730 PROA}
7968 {PHE 423 PROA}
7969 {GLU 535 PROA}
7969 {ARG 730 PROA}
7970 {GLU 535 PROA}
7970 {ARG 730 PROA}
7970 {PHE 423 PROA}
7971 {PHE 532 PROA}
7971 {GLU 535 PROA}
7971 {ARG 730 PROA}
7972 {PHE 532 PROA}
7972 {GLU 535 PROA}
7972 {ARG 730 PROA}
7973 {GLU 535 PROA}
7973 {ARG 730 PROA}
7974 {PHE 532 PROA}
7974 {GLU 535 PROA}
7974 {ARG 730 PROA}
7975 {GLU 535 PROA}
7975 {ARG 730 PROA}
7976 {GLU 535 PROA}
7976 {ARG 730 PROA}
7976 {PHE 423 PROA}
7977 {GLU 535 PROA}
7977 {ARG 730 PROA}
7977 {PHE 423 PROA}
7978 {GLU 535 PROA}
7978 {ARG 730 PROA}
7979 {PHE 532 PROA}
7979 {GLU 535 PROA}
7979 {ARG 730 PROA}
7980 {GLU 535 PROA}
7980 {ARG 730 PROA}
7981 {GLU 535 PROA}
7981 {ARG 730 PROA}
7982 {PHE 532 PROA}
7982 {GLU 535 PROA}
7982 {ARG 730 PROA}
7983 {PHE 532 PROA}
7983 {GLU 535 PROA}
7983 {ARG 730 PROA}
7984 {GLU 535 PROA}
7984 {ARG 730 PROA}
7985 {PHE 532 PROA}
7985 {GLU 535 PROA}
7985 {ARG 730 PROA}
7986 {GLU 535 PROA}
7986 {ARG 730 PROA}
7987 {PHE 532 PROA}
7987 {GLU 535 PROA}
7987 {ARG 730 PROA}
7988 {PHE 532 PROA}
7988 {GLU 535 PROA}
7988 {ARG 730 PROA}
7989 {GLU 535 PROA}
7989 {ARG 730 PROA}
7990 {GLU 535 PROA}
7990 {ARG 730 PROA}
7991 {GLU 535 PROA}
7991 {ARG 730 PROA}
7992 {PHE 532 PROA}
7992 {GLU 535 PROA}
7992 {ARG 730 PROA}
7993 {GLU 535 PROA}
7993 {ARG 730 PROA}
7994 {GLU 535 PROA}
7994 {ARG 730 PROA}
7995 {PHE 532 PROA}
7995 {GLU 535 PROA}
7995 {ARG 730 PROA}
7996 {ARG 730 PROA}
7997 {GLU 535 PROA}
7997 {ARG 730 PROA}
7998 {GLU 535 PROA}
7998 {ARG 730 PROA}
7999 {GLU 535 PROA}
7999 {ARG 730 PROA}
8000 {ARG 730 PROA}
8001 {GLU 535 PROA}
8001 {ARG 730 PROA}
8002 {SER 465 PROA}
8002 {ARG 730 PROA}
8003 {ARG 730 PROA}
8004 {ARG 730 PROA}
8005 {ARG 730 PROA}
8005 {PHE 423 PROA}
8006 {SER 465 PROA}
8006 {ARG 730 PROA}
8007 {SER 465 PROA}
8007 {ARG 730 PROA}
8008 {PHE 464 PROA}
8008 {SER 465 PROA}
8008 {ARG 730 PROA}
8009 {SER 465 PROA}
8009 {ARG 730 PROA}
8010 {SER 465 PROA}
8010 {GLY 466 PROA}
8010 {ARG 730 PROA}
8010 {PHE 423 PROA}
8011 {SER 465 PROA}
8011 {ARG 730 PROA}
8012 {ARG 730 PROA}
8013 {ARG 730 PROA}
8014 {ARG 730 PROA}
8015 {PHE 532 PROA}
8015 {ARG 730 PROA}
8016 {PHE 532 PROA}
8016 {ARG 730 PROA}
8017 {ARG 730 PROA}
8018 {ARG 730 PROA}
8019 {ARG 730 PROA}
8020 {ARG 730 PROA}
8021 {PHE 532 PROA}
8021 {GLU 535 PROA}
8021 {ARG 730 PROA}
8022 {PHE 532 PROA}
8022 {GLU 535 PROA}
8022 {ARG 730 PROA}
8023 {PHE 532 PROA}
8023 {ARG 730 PROA}
8024 {PHE 532 PROA}
8024 {ARG 730 PROA}
8025 {ARG 730 PROA}
8025 {PHE 423 PROA}
8026 {ARG 730 PROA}
8026 {PHE 423 PROA}
8027 {SER 465 PROA}
8027 {ARG 730 PROA}
8028 {ARG 730 PROA}
8029 {GLU 535 PROA}
8029 {ARG 730 PROA}
8030 {PHE 532 PROA}
8030 {ARG 730 PROA}
8031 {ARG 730 PROA}
8031 {PHE 423 PROA}
8032 {GLU 535 PROA}
8032 {ARG 730 PROA}
8033 {PHE 532 PROA}
8033 {GLU 535 PROA}
8033 {ARG 730 PROA}
8033 {PHE 423 PROA}
8034 {PHE 532 PROA}
8034 {ARG 730 PROA}
8035 {PHE 532 PROA}
8035 {GLU 535 PROA}
8035 {ARG 730 PROA}
8036 {ARG 730 PROA}
8037 {PHE 532 PROA}
8037 {ARG 730 PROA}
8037 {PHE 423 PROA}
8038 {GLU 535 PROA}
8038 {ARG 730 PROA}
8038 {PHE 423 PROA}
8039 {PHE 532 PROA}
8039 {ARG 730 PROA}
8039 {PHE 423 PROA}
8040 {ARG 730 PROA}
8040 {PHE 423 PROA}
8041 {PHE 532 PROA}
8041 {ARG 730 PROA}
8041 {PHE 423 PROA}
8042 {GLU 535 PROA}
8042 {ARG 730 PROA}
8043 {PHE 532 PROA}
8043 {GLU 535 PROA}
8043 {ARG 730 PROA}
8044 {GLU 535 PROA}
8044 {ARG 730 PROA}
8044 {PHE 423 PROA}
8045 {GLU 535 PROA}
8045 {ARG 730 PROA}
8046 {PHE 532 PROA}
8046 {GLU 535 PROA}
8046 {ARG 730 PROA}
8047 {GLU 535 PROA}
8047 {ARG 730 PROA}
8048 {GLU 535 PROA}
8048 {ARG 730 PROA}
8049 {PHE 532 PROA}
8049 {GLU 535 PROA}
8049 {ARG 730 PROA}
8050 {GLU 535 PROA}
8050 {ARG 730 PROA}
8051 {GLU 535 PROA}
8051 {ARG 730 PROA}
8052 {GLU 535 PROA}
8052 {ARG 730 PROA}
8052 {PHE 423 PROA}
8053 {GLU 535 PROA}
8053 {ARG 730 PROA}
8054 {ARG 730 PROA}
8055 {ARG 730 PROA}
8056 {GLU 535 PROA}
8056 {ARG 730 PROA}
8057 {GLU 535 PROA}
8057 {ARG 730 PROA}
8058 {GLU 535 PROA}
8058 {ARG 730 PROA}
8059 {PHE 532 PROA}
8059 {GLU 535 PROA}
8059 {ARG 730 PROA}
8060 {PHE 532 PROA}
8060 {GLU 535 PROA}
8060 {ARG 730 PROA}
8061 {PHE 532 PROA}
8061 {GLU 535 PROA}
8061 {ARG 730 PROA}
8062 {GLU 535 PROA}
8062 {ARG 730 PROA}
8063 {GLU 535 PROA}
8063 {ARG 730 PROA}
8064 {GLU 535 PROA}
8064 {ARG 730 PROA}
8065 {GLU 535 PROA}
8065 {ARG 730 PROA}
8066 {GLU 535 PROA}
8066 {ARG 730 PROA}
8067 {GLU 535 PROA}
8067 {ARG 730 PROA}
8068 {GLU 535 PROA}
8068 {ARG 730 PROA}
8068 {PHE 423 PROA}
8069 {GLU 535 PROA}
8069 {ARG 730 PROA}
8070 {GLU 535 PROA}
8070 {ARG 730 PROA}
8071 {PHE 532 PROA}
8071 {GLU 535 PROA}
8071 {ARG 730 PROA}
8072 {GLU 535 PROA}
8072 {ARG 730 PROA}
8072 {PHE 423 PROA}
8073 {SER 465 PROA}
8073 {GLU 535 PROA}
8073 {ARG 730 PROA}
8073 {PHE 423 PROA}
8074 {GLU 535 PROA}
8074 {ARG 730 PROA}
8075 {PHE 532 PROA}
8075 {GLU 535 PROA}
8075 {ARG 730 PROA}
8076 {GLU 535 PROA}
8076 {ARG 730 PROA}
8077 {PHE 532 PROA}
8077 {ARG 730 PROA}
8077 {PHE 423 PROA}
8078 {PHE 532 PROA}
8078 {GLU 535 PROA}
8078 {ARG 730 PROA}
8079 {GLU 535 PROA}
8079 {ARG 730 PROA}
8080 {PHE 532 PROA}
8080 {GLU 535 PROA}
8080 {ARG 730 PROA}
8081 {GLU 535 PROA}
8081 {ARG 730 PROA}
8082 {GLU 535 PROA}
8082 {ARG 730 PROA}
8083 {GLU 535 PROA}
8083 {ARG 730 PROA}
8084 {GLU 535 PROA}
8084 {ARG 730 PROA}
8085 {GLU 535 PROA}
8085 {ARG 730 PROA}
8086 {GLU 535 PROA}
8086 {ARG 730 PROA}
8087 {GLU 535 PROA}
8087 {ARG 730 PROA}
8088 {GLU 535 PROA}
8088 {ARG 730 PROA}
8088 {PHE 423 PROA}
8089 {GLU 535 PROA}
8089 {ARG 730 PROA}
8090 {PHE 532 PROA}
8090 {GLU 535 PROA}
8090 {ARG 730 PROA}
8091 {GLU 535 PROA}
8091 {ARG 730 PROA}
8092 {GLU 535 PROA}
8093 {PHE 532 PROA}
8093 {GLU 535 PROA}
8093 {ARG 730 PROA}
8094 {GLU 535 PROA}
8094 {ARG 730 PROA}
8095 {PHE 532 PROA}
8095 {GLU 535 PROA}
8095 {ARG 730 PROA}
8096 {PHE 532 PROA}
8096 {GLU 535 PROA}
8096 {ARG 730 PROA}
8097 {GLU 535 PROA}
8097 {ARG 730 PROA}
8098 {ARG 730 PROA}
8099 {ARG 730 PROA}
8100 {PHE 532 PROA}
8100 {ARG 730 PROA}
8101 {GLU 535 PROA}
8101 {ARG 730 PROA}
8102 {PHE 532 PROA}
8102 {ARG 730 PROA}
8103 {GLU 535 PROA}
8103 {ARG 730 PROA}
8104 {GLU 535 PROA}
8104 {ARG 730 PROA}
8105 {GLU 535 PROA}
8105 {ARG 730 PROA}
8106 {GLU 535 PROA}
8106 {ARG 730 PROA}
8106 {PHE 423 PROA}
8107 {GLU 535 PROA}
8107 {ARG 730 PROA}
8108 {GLU 535 PROA}
8108 {ARG 730 PROA}
8109 {GLU 535 PROA}
8109 {ARG 730 PROA}
8110 {GLU 535 PROA}
8110 {ARG 730 PROA}
8111 {ARG 730 PROA}
8112 {PHE 532 PROA}
8112 {GLU 535 PROA}
8112 {ARG 730 PROA}
8113 {GLU 535 PROA}
8113 {ARG 730 PROA}
8114 {PHE 532 PROA}
8114 {GLU 535 PROA}
8114 {ARG 730 PROA}
8115 {PHE 532 PROA}
8115 {GLU 535 PROA}
8115 {ARG 730 PROA}
8116 {GLU 535 PROA}
8116 {ARG 730 PROA}
8117 {GLU 535 PROA}
8117 {ARG 730 PROA}
8117 {PHE 423 PROA}
8118 {GLU 535 PROA}
8118 {ARG 730 PROA}
8119 {GLU 535 PROA}
8119 {ARG 730 PROA}
8120 {GLU 535 PROA}
8120 {ARG 730 PROA}
8121 {GLU 535 PROA}
8121 {ARG 730 PROA}
8122 {GLU 535 PROA}
8122 {ARG 730 PROA}
8123 {GLU 535 PROA}
8123 {ARG 730 PROA}
8124 {GLU 535 PROA}
8124 {ARG 730 PROA}
8125 {GLU 535 PROA}
8125 {ARG 730 PROA}
8126 {GLU 535 PROA}
8126 {ARG 730 PROA}
8127 {PHE 532 PROA}
8127 {GLU 535 PROA}
8127 {ARG 730 PROA}
8128 {ARG 730 PROA}
8128 {PHE 423 PROA}
8129 {GLU 535 PROA}
8129 {ARG 730 PROA}
8130 {PHE 532 PROA}
8130 {GLU 535 PROA}
8130 {ARG 730 PROA}
8131 {GLU 535 PROA}
8131 {ARG 730 PROA}
8132 {SER 465 PROA}
8132 {GLU 535 PROA}
8132 {ARG 730 PROA}
8133 {GLU 535 PROA}
8133 {LYS 539 PROA}
8133 {ARG 730 PROA}
8134 {GLU 535 PROA}
8134 {ARG 730 PROA}
8135 {GLU 535 PROA}
8135 {ARG 730 PROA}
8136 {PHE 532 PROA}
8136 {ARG 730 PROA}
8137 {PHE 532 PROA}
8137 {GLU 535 PROA}
8137 {ARG 730 PROA}
8138 {GLU 535 PROA}
8138 {ARG 730 PROA}
8139 {GLU 535 PROA}
8139 {ARG 730 PROA}
8140 {PHE 532 PROA}
8140 {GLU 535 PROA}
8140 {ARG 730 PROA}
8141 {GLU 535 PROA}
8141 {ARG 730 PROA}
8142 {GLU 535 PROA}
8142 {ARG 730 PROA}
8143 {GLU 535 PROA}
8143 {ARG 730 PROA}
8144 {PHE 532 PROA}
8144 {GLU 535 PROA}
8144 {ARG 730 PROA}
8145 {GLU 535 PROA}
8145 {ARG 730 PROA}
8146 {GLU 535 PROA}
8146 {ARG 730 PROA}
8147 {GLU 535 PROA}
8147 {ARG 730 PROA}
8148 {GLU 535 PROA}
8148 {ARG 730 PROA}
8149 {PHE 532 PROA}
8149 {GLU 535 PROA}
8149 {ARG 730 PROA}
8150 {GLU 535 PROA}
8150 {ARG 730 PROA}
8151 {GLU 535 PROA}
8151 {ARG 730 PROA}
8152 {GLU 535 PROA}
8152 {ARG 730 PROA}
8153 {GLU 535 PROA}
8153 {ARG 730 PROA}
8153 {PHE 423 PROA}
8154 {PHE 532 PROA}
8154 {GLU 535 PROA}
8154 {VAL 729 PROA}
8154 {ARG 730 PROA}
8155 {GLU 535 PROA}
8155 {ARG 730 PROA}
8156 {ARG 730 PROA}
8157 {GLU 535 PROA}
8157 {ARG 730 PROA}
8158 {PHE 532 PROA}
8158 {GLU 535 PROA}
8158 {ARG 730 PROA}
8159 {GLU 535 PROA}
8159 {ARG 730 PROA}
8160 {GLU 535 PROA}
8160 {ARG 730 PROA}
8161 {ARG 730 PROA}
8162 {GLU 535 PROA}
8162 {ARG 730 PROA}
8163 {GLU 535 PROA}
8163 {ARG 730 PROA}
8164 {GLU 535 PROA}
8164 {ARG 730 PROA}
8165 {PHE 532 PROA}
8165 {GLU 535 PROA}
8165 {ARG 730 PROA}
8166 {GLU 535 PROA}
8166 {ARG 730 PROA}
8167 {GLU 535 PROA}
8167 {ARG 730 PROA}
8168 {GLU 535 PROA}
8168 {ARG 730 PROA}
8168 {PHE 423 PROA}
8169 {GLU 535 PROA}
8169 {ARG 730 PROA}
8170 {PHE 532 PROA}
8170 {GLU 535 PROA}
8170 {ARG 730 PROA}
8171 {GLU 535 PROA}
8171 {ARG 730 PROA}
8172 {PHE 532 PROA}
8172 {GLU 535 PROA}
8172 {ARG 730 PROA}
8173 {GLU 535 PROA}
8173 {ARG 730 PROA}
8174 {GLU 535 PROA}
8174 {ARG 730 PROA}
8174 {PHE 423 PROA}
8175 {GLU 535 PROA}
8175 {ARG 730 PROA}
8176 {GLU 535 PROA}
8176 {ARG 730 PROA}
8177 {GLU 535 PROA}
8177 {ARG 730 PROA}
8178 {GLU 535 PROA}
8178 {ARG 730 PROA}
8178 {PHE 423 PROA}
8179 {GLU 535 PROA}
8179 {ARG 730 PROA}
8180 {GLU 535 PROA}
8180 {ARG 730 PROA}
8181 {GLU 535 PROA}
8181 {ARG 730 PROA}
8182 {GLU 535 PROA}
8182 {ARG 730 PROA}
8183 {GLU 535 PROA}
8183 {ARG 730 PROA}
8184 {GLU 535 PROA}
8184 {ARG 730 PROA}
8185 {GLU 535 PROA}
8185 {ARG 730 PROA}
8186 {GLU 535 PROA}
8186 {ARG 730 PROA}
8187 {GLU 535 PROA}
8187 {ARG 730 PROA}
8187 {PHE 423 PROA}
8188 {GLU 535 PROA}
8188 {ARG 730 PROA}
8189 {PHE 532 PROA}
8189 {GLU 535 PROA}
8189 {ARG 730 PROA}
8190 {GLU 535 PROA}
8190 {ARG 730 PROA}
8191 {GLU 535 PROA}
8191 {ARG 730 PROA}
8192 {GLU 535 PROA}
8192 {ARG 730 PROA}
8193 {PHE 532 PROA}
8193 {GLU 535 PROA}
8193 {ARG 730 PROA}
8194 {GLU 535 PROA}
8194 {ARG 730 PROA}
8195 {GLU 535 PROA}
8195 {ARG 730 PROA}
8196 {GLU 535 PROA}
8196 {ARG 730 PROA}
8197 {GLU 535 PROA}
8197 {ARG 730 PROA}
8198 {GLU 535 PROA}
8198 {ARG 730 PROA}
8199 {PHE 532 PROA}
8199 {GLU 535 PROA}
8199 {ARG 730 PROA}
8200 {GLU 535 PROA}
8200 {ARG 730 PROA}
8201 {GLU 535 PROA}
8201 {ARG 730 PROA}
8202 {PHE 532 PROA}
8202 {GLU 535 PROA}
8202 {ARG 730 PROA}
8203 {GLU 535 PROA}
8203 {ARG 730 PROA}
8204 {GLU 535 PROA}
8204 {ARG 730 PROA}
8205 {PHE 532 PROA}
8205 {GLU 535 PROA}
8205 {ARG 730 PROA}
8206 {PHE 532 PROA}
8206 {GLU 535 PROA}
8206 {ARG 730 PROA}
8207 {PHE 532 PROA}
8207 {GLU 535 PROA}
8207 {ARG 730 PROA}
8208 {PHE 532 PROA}
8208 {GLU 535 PROA}
8208 {ARG 730 PROA}
8209 {PHE 532 PROA}
8209 {GLU 535 PROA}
8209 {ARG 730 PROA}
8210 {GLU 535 PROA}
8210 {ARG 730 PROA}
8211 {PHE 532 PROA}
8211 {GLU 535 PROA}
8211 {ARG 730 PROA}
8212 {GLU 535 PROA}
8212 {ARG 730 PROA}
8213 {GLU 535 PROA}
8213 {ARG 730 PROA}
8214 {GLU 535 PROA}
8214 {ARG 730 PROA}
8215 {GLU 535 PROA}
8215 {ARG 730 PROA}
8216 {GLU 535 PROA}
8216 {ARG 730 PROA}
8217 {PHE 532 PROA}
8217 {GLU 535 PROA}
8217 {ARG 730 PROA}
8218 {GLU 535 PROA}
8218 {ARG 730 PROA}
8219 {PHE 532 PROA}
8219 {GLU 535 PROA}
8219 {ARG 730 PROA}
8220 {PHE 532 PROA}
8220 {GLU 535 PROA}
8220 {ARG 730 PROA}
8221 {GLU 535 PROA}
8221 {ARG 730 PROA}
8222 {GLU 535 PROA}
8222 {ARG 730 PROA}
8223 {GLU 535 PROA}
8223 {ARG 730 PROA}
8224 {GLU 535 PROA}
8224 {ARG 730 PROA}
8225 {GLU 535 PROA}
8225 {ARG 730 PROA}
8225 {PHE 423 PROA}
8226 {GLU 535 PROA}
8226 {ARG 730 PROA}
8227 {PHE 532 PROA}
8227 {GLU 535 PROA}
8227 {ARG 730 PROA}
8228 {GLU 535 PROA}
8228 {ARG 730 PROA}
8229 {GLU 535 PROA}
8229 {ARG 730 PROA}
8230 {GLU 535 PROA}
8230 {ARG 730 PROA}
8231 {GLU 535 PROA}
8231 {ARG 730 PROA}
8232 {GLU 535 PROA}
8232 {ARG 730 PROA}
8233 {GLU 535 PROA}
8233 {ARG 730 PROA}
8234 {GLU 535 PROA}
8234 {ARG 730 PROA}
8234 {PHE 423 PROA}
8235 {GLU 535 PROA}
8235 {ARG 730 PROA}
8236 {PHE 532 PROA}
8236 {GLU 535 PROA}
8236 {ARG 730 PROA}
8237 {GLU 535 PROA}
8237 {ARG 730 PROA}
8238 {GLU 535 PROA}
8238 {ARG 730 PROA}
8239 {PHE 532 PROA}
8239 {GLU 535 PROA}
8239 {ARG 730 PROA}
8240 {ARG 730 PROA}
8241 {PHE 532 PROA}
8241 {ARG 730 PROA}
8242 {GLU 535 PROA}
8242 {ARG 730 PROA}
8243 {GLU 535 PROA}
8243 {ARG 730 PROA}
8243 {PHE 423 PROA}
8244 {ARG 730 PROA}
8245 {ARG 730 PROA}
8246 {PHE 532 PROA}
8246 {GLU 535 PROA}
8246 {ARG 730 PROA}
8247 {PHE 532 PROA}
8247 {GLU 535 PROA}
8247 {ARG 730 PROA}
8248 {GLU 535 PROA}
8248 {ARG 730 PROA}
8249 {GLU 535 PROA}
8249 {ARG 730 PROA}
8250 {GLU 535 PROA}
8250 {ARG 730 PROA}
8251 {GLU 535 PROA}
8251 {ARG 730 PROA}
8252 {ARG 730 PROA}
8253 {PHE 532 PROA}
8253 {GLU 535 PROA}
8253 {ARG 730 PROA}
8254 {GLU 535 PROA}
8254 {ARG 730 PROA}
8255 {PHE 532 PROA}
8255 {GLU 535 PROA}
8255 {ARG 730 PROA}
8256 {GLU 535 PROA}
8256 {ARG 730 PROA}
8257 {GLU 535 PROA}
8257 {ARG 730 PROA}
8258 {GLU 535 PROA}
8258 {ARG 730 PROA}
8259 {GLU 535 PROA}
8259 {ARG 730 PROA}
8259 {PHE 423 PROA}
8260 {GLU 535 PROA}
8260 {ARG 730 PROA}
8261 {PHE 532 PROA}
8261 {GLU 535 PROA}
8261 {ARG 730 PROA}
8262 {GLU 535 PROA}
8262 {ARG 730 PROA}
8263 {GLU 535 PROA}
8263 {ARG 730 PROA}
8264 {GLU 535 PROA}
8264 {ARG 730 PROA}
8265 {PHE 532 PROA}
8265 {GLU 535 PROA}
8265 {ARG 730 PROA}
8266 {GLU 535 PROA}
8266 {ARG 730 PROA}
8267 {GLU 535 PROA}
8267 {ARG 730 PROA}
8268 {PHE 532 PROA}
8268 {GLU 535 PROA}
8268 {ARG 730 PROA}
8269 {ARG 730 PROA}
8270 {GLU 535 PROA}
8270 {ARG 730 PROA}
8271 {PHE 532 PROA}
8271 {GLU 535 PROA}
8271 {ARG 730 PROA}
8272 {PHE 532 PROA}
8272 {GLU 535 PROA}
8272 {THR 727 PROA}
8272 {ARG 730 PROA}
8273 {GLU 535 PROA}
8273 {ARG 730 PROA}
8274 {GLU 535 PROA}
8274 {ARG 730 PROA}
8275 {GLU 535 PROA}
8275 {ARG 730 PROA}
8276 {GLU 535 PROA}
8276 {ARG 730 PROA}
8277 {ARG 730 PROA}
8278 {GLU 535 PROA}
8278 {ARG 730 PROA}
8279 {GLU 535 PROA}
8279 {ARG 730 PROA}
8280 {GLU 535 PROA}
8280 {ARG 730 PROA}
8281 {GLU 535 PROA}
8281 {ARG 730 PROA}
8282 {GLU 535 PROA}
8282 {ARG 730 PROA}
8282 {PHE 423 PROA}
8283 {GLU 535 PROA}
8283 {ARG 730 PROA}
8283 {PHE 423 PROA}
8284 {GLU 535 PROA}
8284 {ARG 730 PROA}
8285 {ARG 730 PROA}
8286 {ARG 730 PROA}
8287 {ARG 730 PROA}
8288 {VAL 729 PROA}
8288 {ARG 730 PROA}
8289 {THR 727 PROA}
8289 {VAL 729 PROA}
8289 {ARG 730 PROA}
8290 {ILE 528 PROA}
8290 {ARG 730 PROA}
8291 {GLU 535 PROA}
8291 {ARG 730 PROA}
8292 {GLU 535 PROA}
8292 {ARG 730 PROA}
8293 {ARG 730 PROA}
8293 {PHE 423 PROA}
8294 {ARG 730 PROA}
8294 {PHE 423 PROA}
8295 {SER 465 PROA}
8295 {ARG 730 PROA}
8296 {SER 465 PROA}
8296 {PHE 532 PROA}
8296 {ARG 730 PROA}
8297 {SER 465 PROA}
8297 {ARG 730 PROA}
8297 {PHE 423 PROA}
8298 {SER 465 PROA}
8298 {ARG 730 PROA}
8298 {PHE 423 PROA}
8299 {SER 465 PROA}
8299 {ARG 730 PROA}
8300 {SER 465 PROA}
8300 {GLY 466 PROA}
8300 {ARG 730 PROA}
8300 {PHE 423 PROA}
8301 {ARG 730 PROA}
8302 {ARG 730 PROA}
8303 {SER 465 PROA}
8303 {ARG 730 PROA}
8303 {PHE 423 PROA}
8304 {SER 465 PROA}
8304 {ARG 730 PROA}
8305 {SER 465 PROA}
8305 {ARG 730 PROA}
8306 {SER 465 PROA}
8306 {ARG 730 PROA}
8307 {ARG 730 PROA}
8307 {PHE 423 PROA}
8308 {ARG 730 PROA}
8309 {ARG 730 PROA}
8310 {ARG 730 PROA}
8311 {PHE 532 PROA}
8311 {ARG 730 PROA}
8312 {SER 465 PROA}
8312 {ARG 730 PROA}
8312 {PHE 423 PROA}
8313 {ARG 730 PROA}
8314 {PHE 532 PROA}
8314 {ARG 730 PROA}
8315 {ARG 730 PROA}
8315 {SER 418 PROA}
8316 {PHE 532 PROA}
8316 {ARG 730 PROA}
8317 {ARG 730 PROA}
8318 {ARG 730 PROA}
8319 {GLU 535 PROA}
8319 {ARG 730 PROA}
8320 {PHE 532 PROA}
8320 {GLU 535 PROA}
8320 {ARG 730 PROA}
8321 {PHE 532 PROA}
8321 {GLU 535 PROA}
8321 {ARG 730 PROA}
8322 {GLU 535 PROA}
8322 {ARG 730 PROA}
8323 {PHE 532 PROA}
8323 {GLU 535 PROA}
8323 {ARG 730 PROA}
8324 {GLU 535 PROA}
8324 {ARG 730 PROA}
8325 {GLU 535 PROA}
8325 {ARG 730 PROA}
8326 {PHE 532 PROA}
8326 {GLU 535 PROA}
8326 {ARG 730 PROA}
8327 {GLU 535 PROA}
8327 {ARG 730 PROA}
8328 {GLU 535 PROA}
8328 {ARG 730 PROA}
8329 {GLU 535 PROA}
8329 {ARG 730 PROA}
8330 {PHE 532 PROA}
8330 {GLU 535 PROA}
8330 {ARG 730 PROA}
8331 {GLU 535 PROA}
8331 {ARG 730 PROA}
8332 {PHE 532 PROA}
8332 {GLU 535 PROA}
8332 {ARG 730 PROA}
8333 {GLU 535 PROA}
8333 {ARG 730 PROA}
8334 {GLU 535 PROA}
8334 {ARG 730 PROA}
8335 {PHE 532 PROA}
8335 {GLU 535 PROA}
8335 {ARG 730 PROA}
8336 {PHE 532 PROA}
8336 {GLU 535 PROA}
8336 {ARG 730 PROA}
8337 {GLU 535 PROA}
8337 {ARG 730 PROA}
8338 {PHE 532 PROA}
8338 {GLU 535 PROA}
8338 {ARG 730 PROA}
8339 {GLU 535 PROA}
8339 {ARG 730 PROA}
8340 {GLU 535 PROA}
8340 {ARG 730 PROA}
8340 {PHE 423 PROA}
8341 {GLU 535 PROA}
8341 {ARG 730 PROA}
8342 {GLU 535 PROA}
8342 {ARG 730 PROA}
8343 {PHE 532 PROA}
8343 {GLU 535 PROA}
8343 {ARG 730 PROA}
8344 {PHE 532 PROA}
8344 {GLU 535 PROA}
8344 {ARG 730 PROA}
8345 {GLU 535 PROA}
8345 {ARG 730 PROA}
8346 {PHE 532 PROA}
8346 {GLU 535 PROA}
8346 {LYS 539 PROA}
8346 {ARG 730 PROA}
8347 {GLU 535 PROA}
8347 {ARG 730 PROA}
8348 {GLU 535 PROA}
8348 {ARG 730 PROA}
8349 {PHE 532 PROA}
8349 {GLU 535 PROA}
8349 {ARG 730 PROA}
8350 {ARG 730 PROA}
8351 {GLU 535 PROA}
8351 {ARG 730 PROA}
8352 {GLU 535 PROA}
8352 {ARG 730 PROA}
8353 {GLU 535 PROA}
8353 {ARG 730 PROA}
8354 {GLU 535 PROA}
8354 {ARG 730 PROA}
8355 {ARG 730 PROA}
8356 {GLU 535 PROA}
8356 {LYS 539 PROA}
8356 {ARG 730 PROA}
8357 {GLU 535 PROA}
8357 {ARG 730 PROA}
8358 {GLU 535 PROA}
8358 {ARG 730 PROA}
8359 {GLU 535 PROA}
8359 {ARG 730 PROA}
8360 {PHE 532 PROA}
8360 {GLU 535 PROA}
8360 {ARG 730 PROA}
8361 {PHE 532 PROA}
8361 {GLU 535 PROA}
8361 {ARG 730 PROA}
8362 {GLU 535 PROA}
8362 {ARG 730 PROA}
8363 {PHE 532 PROA}
8363 {GLU 535 PROA}
8363 {LYS 539 PROA}
8363 {ARG 730 PROA}
8364 {GLU 535 PROA}
8364 {ARG 730 PROA}
8365 {GLU 535 PROA}
8365 {LYS 539 PROA}
8365 {ARG 730 PROA}
8366 {PHE 532 PROA}
8366 {GLU 535 PROA}
8366 {ARG 730 PROA}
8367 {PHE 532 PROA}
8367 {ARG 730 PROA}
8368 {GLU 535 PROA}
8368 {ARG 730 PROA}
8369 {ARG 730 PROA}
8370 {PHE 532 PROA}
8370 {GLU 535 PROA}
8370 {ARG 730 PROA}
8371 {GLU 535 PROA}
8371 {ARG 730 PROA}
8371 {PHE 423 PROA}
8372 {PHE 532 PROA}
8372 {ARG 730 PROA}
8373 {ARG 730 PROA}
8374 {PHE 532 PROA}
8374 {GLU 535 PROA}
8374 {ARG 730 PROA}
8375 {GLU 535 PROA}
8375 {ARG 730 PROA}
8376 {PHE 532 PROA}
8376 {GLU 535 PROA}
8376 {ARG 730 PROA}
8377 {GLU 535 PROA}
8377 {ARG 730 PROA}
8378 {PHE 532 PROA}
8378 {GLU 535 PROA}
8378 {ARG 730 PROA}
8379 {ARG 730 PROA}
8380 {ARG 730 PROA}
8381 {PHE 532 PROA}
8381 {GLU 535 PROA}
8381 {LYS 539 PROA}
8381 {ARG 730 PROA}
8382 {PHE 532 PROA}
8382 {GLU 535 PROA}
8382 {LYS 539 PROA}
8382 {ARG 730 PROA}
8383 {PHE 532 PROA}
8383 {GLU 535 PROA}
8383 {LYS 539 PROA}
8383 {ARG 730 PROA}
8384 {LYS 539 PROA}
8384 {ARG 730 PROA}
8385 {ARG 730 PROA}
8386 {LYS 539 PROA}
8386 {ARG 730 PROA}
8387 {PHE 532 PROA}
8387 {GLU 535 PROA}
8387 {LYS 539 PROA}
8387 {ARG 730 PROA}
8388 {PHE 532 PROA}
8388 {GLU 535 PROA}
8388 {LYS 539 PROA}
8388 {ARG 730 PROA}
8389 {PHE 532 PROA}
8389 {LYS 539 PROA}
8389 {ARG 730 PROA}
8390 {GLU 535 PROA}
8390 {LYS 539 PROA}
8390 {ARG 730 PROA}
8391 {GLU 535 PROA}
8391 {LYS 539 PROA}
8391 {ARG 730 PROA}
8392 {PHE 532 PROA}
8392 {GLU 535 PROA}
8392 {LYS 539 PROA}
8392 {ARG 730 PROA}
8393 {PHE 532 PROA}
8393 {GLU 535 PROA}
8393 {LYS 539 PROA}
8393 {ARG 730 PROA}
8394 {GLU 535 PROA}
8394 {LYS 539 PROA}
8394 {ARG 730 PROA}
8395 {PHE 532 PROA}
8395 {GLU 535 PROA}
8395 {LYS 539 PROA}
8395 {ARG 730 PROA}
8396 {PHE 532 PROA}
8396 {GLU 535 PROA}
8396 {LYS 539 PROA}
8396 {ARG 730 PROA}
8397 {PHE 532 PROA}
8397 {GLU 535 PROA}
8397 {ARG 730 PROA}
8398 {GLU 535 PROA}
8398 {LYS 539 PROA}
8398 {ARG 730 PROA}
8398 {PHE 423 PROA}
8399 {GLU 535 PROA}
8399 {LYS 539 PROA}
8399 {ARG 730 PROA}
8400 {GLU 535 PROA}
8400 {LYS 539 PROA}
8400 {ARG 730 PROA}
8401 {GLU 535 PROA}
8401 {LYS 539 PROA}
8401 {ARG 730 PROA}
8402 {PHE 532 PROA}
8402 {GLU 535 PROA}
8402 {LYS 539 PROA}
8402 {ARG 730 PROA}
8403 {PHE 532 PROA}
8403 {GLU 535 PROA}
8403 {ARG 730 PROA}
8404 {GLU 535 PROA}
8404 {LYS 539 PROA}
8404 {ARG 730 PROA}
8405 {PHE 532 PROA}
8405 {GLU 535 PROA}
8405 {LYS 539 PROA}
8405 {ARG 730 PROA}
8406 {GLU 535 PROA}
8406 {ARG 730 PROA}
8407 {ARG 730 PROA}
8408 {ARG 730 PROA}
8409 {ARG 730 PROA}
8410 {PHE 532 PROA}
8410 {ARG 730 PROA}
8410 {PHE 423 PROA}
8411 {PHE 532 PROA}
8411 {ARG 730 PROA}
8411 {PHE 423 PROA}
8412 {PHE 532 PROA}
8412 {ARG 730 PROA}
8413 {ARG 730 PROA}
8413 {PHE 423 PROA}
8414 {GLU 535 PROA}
8414 {ARG 730 PROA}
8415 {GLU 535 PROA}
8415 {ARG 730 PROA}
8416 {GLU 535 PROA}
8416 {ARG 730 PROA}
8416 {PHE 423 PROA}
8417 {GLU 535 PROA}
8417 {ARG 730 PROA}
8418 {GLU 535 PROA}
8418 {ARG 730 PROA}
8419 {PHE 532 PROA}
8419 {GLU 535 PROA}
8419 {ARG 730 PROA}
8420 {GLU 535 PROA}
8420 {ARG 730 PROA}
8421 {PHE 532 PROA}
8421 {GLU 535 PROA}
8421 {ARG 730 PROA}
8422 {GLU 535 PROA}
8422 {ARG 730 PROA}
8422 {PHE 423 PROA}
8423 {PHE 532 PROA}
8423 {GLU 535 PROA}
8423 {ARG 730 PROA}
8424 {GLU 535 PROA}
8424 {ARG 730 PROA}
8425 {GLU 535 PROA}
8425 {ARG 730 PROA}
8425 {PHE 423 PROA}
8426 {GLU 535 PROA}
8426 {ARG 730 PROA}
8427 {GLU 535 PROA}
8427 {ARG 730 PROA}
8428 {GLU 535 PROA}
8428 {ARG 730 PROA}
8429 {GLU 535 PROA}
8429 {ARG 730 PROA}
8430 {PHE 532 PROA}
8430 {GLU 535 PROA}
8430 {ARG 730 PROA}
8430 {PHE 423 PROA}
8431 {GLU 535 PROA}
8431 {ARG 730 PROA}
8432 {GLU 535 PROA}
8432 {ARG 730 PROA}
8433 {GLU 535 PROA}
8433 {ARG 730 PROA}
8434 {GLU 535 PROA}
8434 {ARG 730 PROA}
8435 {PHE 532 PROA}
8435 {GLU 535 PROA}
8435 {ARG 730 PROA}
8436 {PHE 532 PROA}
8436 {GLU 535 PROA}
8436 {ARG 730 PROA}
8437 {GLU 535 PROA}
8437 {ARG 730 PROA}
8437 {PHE 423 PROA}
8438 {GLU 535 PROA}
8438 {ARG 730 PROA}
8439 {GLU 535 PROA}
8439 {ARG 730 PROA}
8440 {PHE 532 PROA}
8440 {GLU 535 PROA}
8440 {ARG 730 PROA}
8441 {GLU 535 PROA}
8441 {ARG 730 PROA}
8442 {GLU 535 PROA}
8442 {ARG 730 PROA}
8443 {GLU 535 PROA}
8443 {ARG 730 PROA}
8444 {PHE 532 PROA}
8444 {GLU 535 PROA}
8444 {ARG 730 PROA}
8445 {PHE 532 PROA}
8445 {GLU 535 PROA}
8445 {ARG 730 PROA}
8446 {PHE 532 PROA}
8446 {GLU 535 PROA}
8446 {ARG 730 PROA}
8447 {GLU 535 PROA}
8447 {ARG 730 PROA}
8448 {PHE 532 PROA}
8448 {GLU 535 PROA}
8448 {ARG 730 PROA}
8449 {PHE 532 PROA}
8449 {THR 727 PROA}
8449 {ARG 730 PROA}
8450 {ARG 730 PROA}
8451 {ARG 730 PROA}
8452 {PHE 532 PROA}
8452 {ARG 730 PROA}
8453 {ARG 730 PROA}
8454 {PHE 532 PROA}
8454 {ARG 730 PROA}
8455 {ARG 730 PROA}
8456 {ARG 730 PROA}
8457 {ARG 730 PROA}
8458 {PHE 532 PROA}
8458 {ARG 730 PROA}
8459 {PHE 464 PROA}
8459 {SER 465 PROA}
8459 {ARG 730 PROA}
8459 {PHE 423 PROA}
8460 {SER 465 PROA}
8460 {ARG 730 PROA}
8461 {ARG 730 PROA}
8461 {PHE 423 PROA}
8462 {PHE 464 PROA}
8462 {ARG 730 PROA}
8462 {PRO 419 PROA}
8462 {PHE 423 PROA}
8463 {ARG 730 PROA}
8464 {ARG 730 PROA}
8465 {ARG 730 PROA}
8466 {SER 465 PROA}
8466 {ARG 730 PROA}
8467 {GLU 535 PROA}
8467 {ARG 730 PROA}
8468 {ARG 730 PROA}
8469 {ARG 730 PROA}
8470 {ARG 730 PROA}
8471 {PHE 532 PROA}
8471 {ARG 730 PROA}
8472 {THR 727 PROA}
8472 {ARG 730 PROA}
8473 {ILE 528 PROA}
8473 {PHE 532 PROA}
8473 {THR 727 PROA}
8473 {ARG 730 PROA}
8474 {ARG 730 PROA}
8474 {PHE 423 PROA}
8475 {ARG 730 PROA}
8476 {ARG 730 PROA}
8477 {PHE 532 PROA}
8477 {ARG 730 PROA}
8478 {ARG 730 PROA}
8479 {ARG 730 PROA}
8480 {ARG 730 PROA}
8480 {PHE 423 PROA}
8481 {PHE 532 PROA}
8481 {ARG 730 PROA}
8482 {SER 465 PROA}
8482 {ARG 730 PROA}
8483 {ARG 730 PROA}
8484 {ARG 730 PROA}
8485 {ARG 730 PROA}
8486 {ARG 730 PROA}
8487 {ARG 730 PROA}
8488 {SER 465 PROA}
8488 {ARG 730 PROA}
8488 {PHE 423 PROA}
8489 {ARG 730 PROA}
8490 {THR 727 PROA}
8490 {ARG 730 PROA}
8491 {SER 465 PROA}
8491 {ARG 730 PROA}
8492 {THR 727 PROA}
8492 {ARG 730 PROA}
8493 {ARG 730 PROA}
8494 {GLU 535 PROA}
8494 {ARG 730 PROA}
8495 {SER 465 PROA}
8495 {ARG 730 PROA}
8496 {GLY 466 PROA}
8497 {PHE 532 PROA}
8497 {ARG 730 PROA}
8498 {ARG 730 PROA}
8499 {ARG 730 PROA}
8500 {ARG 730 PROA}
8501 {ARG 730 PROA}
8501 {PHE 423 PROA}
8502 {ARG 730 PROA}
8503 {PHE 464 PROA}
8503 {ARG 730 PROA}
8504 {ARG 730 PROA}
8504 {PHE 423 PROA}
8505 {ARG 730 PROA}
8506 {PHE 532 PROA}
8506 {ARG 730 PROA}
8507 {ARG 730 PROA}
8508 {ARG 730 PROA}
8509 {ARG 730 PROA}
8510 {ARG 730 PROA}
8511 {ARG 730 PROA}
8512 {ARG 730 PROA}
8513 {ARG 730 PROA}
8514 {ARG 730 PROA}
8515 {ARG 730 PROA}
8516 {PHE 532 PROA}
8516 {ARG 730 PROA}
8517 {ARG 730 PROA}
8517 {PRO 419 PROA}
8518 {ARG 730 PROA}
8519 {ARG 730 PROA}
8520 {ARG 730 PROA}
8521 {ARG 730 PROA}
8521 {PHE 423 PROA}
8522 {ARG 730 PROA}
8523 {ARG 730 PROA}
8524 {ARG 730 PROA}
8525 {ARG 730 PROA}
8526 {ARG 730 PROA}
8526 {PHE 423 PROA}
8527 {ARG 730 PROA}
8528 {PHE 532 PROA}
8528 {ARG 730 PROA}
8528 {PHE 423 PROA}
8529 {PHE 532 PROA}
8529 {ARG 730 PROA}
8530 {ARG 730 PROA}
8531 {ARG 730 PROA}
8531 {PHE 423 PROA}
8532 {ARG 730 PROA}
8533 {ARG 730 PROA}
8533 {PHE 423 PROA}
8534 {GLU 535 PROA}
8534 {ARG 730 PROA}
8535 {ARG 730 PROA}
8536 {ARG 730 PROA}
8536 {PRO 419 PROA}
8536 {PHE 423 PROA}
8537 {ARG 730 PROA}
8538 {ARG 730 PROA}
8539 {ARG 730 PROA}
8540 {ARG 730 PROA}
8541 {ARG 730 PROA}
8542 {PHE 532 PROA}
8542 {ARG 730 PROA}
8543 {ARG 730 PROA}
8544 {PHE 532 PROA}
8544 {ARG 730 PROA}
8545 {ARG 730 PROA}
8546 {ARG 730 PROA}
8547 {ARG 730 PROA}
8548 {ARG 730 PROA}
8548 {PHE 423 PROA}
8549 {ARG 730 PROA}
8549 {PHE 423 PROA}
8550 {SER 465 PROA}
8550 {ARG 730 PROA}
8550 {PHE 423 PROA}
8551 {SER 465 PROA}
8551 {ARG 730 PROA}
8551 {PHE 423 PROA}
8552 {SER 465 PROA}
8552 {ARG 730 PROA}
8552 {PHE 423 PROA}
8553 {ARG 730 PROA}
8554 {ARG 730 PROA}
8555 {ARG 730 PROA}
8556 {ARG 730 PROA}
8557 {ARG 730 PROA}
8558 {PHE 532 PROA}
8558 {ARG 730 PROA}
8559 {ARG 730 PROA}
8560 {ARG 730 PROA}
8561 {ARG 730 PROA}
8562 {ARG 730 PROA}
8562 {PHE 423 PROA}
8563 {PHE 532 PROA}
8563 {ARG 730 PROA}
8564 {PHE 532 PROA}
8564 {ARG 730 PROA}
8565 {PHE 532 PROA}
8565 {GLU 535 PROA}
8565 {ARG 730 PROA}
8566 {ARG 730 PROA}
8567 {ARG 730 PROA}
8568 {ARG 730 PROA}
8569 {ARG 730 PROA}
8570 {ARG 730 PROA}
8571 {ARG 730 PROA}
8572 {ARG 730 PROA}
8572 {PHE 423 PROA}
8573 {ARG 730 PROA}
8574 {ARG 730 PROA}
8574 {PHE 423 PROA}
8575 {ARG 730 PROA}
8575 {PHE 423 PROA}
8576 {PHE 532 PROA}
8576 {ARG 730 PROA}
8577 {ARG 730 PROA}
8578 {PHE 532 PROA}
8578 {ARG 730 PROA}
8579 {GLU 535 PROA}
8579 {ARG 730 PROA}
8580 {PHE 532 PROA}
8580 {ARG 730 PROA}
8581 {PHE 532 PROA}
8581 {ARG 730 PROA}
8582 {ARG 730 PROA}
8582 {PHE 423 PROA}
8583 {ARG 730 PROA}
8584 {ARG 730 PROA}
8584 {PHE 423 PROA}
8585 {ARG 730 PROA}
8586 {ARG 730 PROA}
8586 {PHE 423 PROA}
8587 {PHE 532 PROA}
8587 {ARG 730 PROA}
8588 {PHE 532 PROA}
8588 {ARG 730 PROA}
8589 {ARG 730 PROA}
8590 {ARG 730 PROA}
8591 {ARG 730 PROA}
8592 {GLU 535 PROA}
8592 {ARG 730 PROA}
8593 {GLU 535 PROA}
8593 {ARG 730 PROA}
8594 {GLU 535 PROA}
8594 {ARG 730 PROA}
8595 {PHE 532 PROA}
8595 {GLU 535 PROA}
8595 {ARG 730 PROA}
8596 {PHE 532 PROA}
8596 {GLU 535 PROA}
8596 {ARG 730 PROA}
8597 {GLU 535 PROA}
8597 {ARG 730 PROA}
8598 {GLU 535 PROA}
8598 {ARG 730 PROA}
8599 {PHE 532 PROA}
8599 {GLU 535 PROA}
8599 {ARG 730 PROA}
8600 {GLU 535 PROA}
8600 {ARG 730 PROA}
8601 {ARG 730 PROA}
8601 {PHE 423 PROA}
8602 {GLU 535 PROA}
8602 {ARG 730 PROA}
8603 {ARG 730 PROA}
8604 {GLU 535 PROA}
8604 {ARG 730 PROA}
8605 {ARG 730 PROA}
8606 {GLU 535 PROA}
8606 {LYS 539 PROA}
8606 {ARG 730 PROA}
8607 {PHE 532 PROA}
8607 {ARG 730 PROA}
8607 {PHE 423 PROA}
8608 {ARG 730 PROA}
8609 {ARG 730 PROA}
8610 {GLU 535 PROA}
8610 {ARG 730 PROA}
8611 {GLU 535 PROA}
8611 {ARG 730 PROA}
8612 {GLU 535 PROA}
8612 {ARG 730 PROA}
8613 {GLU 535 PROA}
8613 {ARG 730 PROA}
8614 {GLU 535 PROA}
8614 {ARG 730 PROA}
8615 {PHE 532 PROA}
8615 {GLU 535 PROA}
8615 {ARG 730 PROA}
8616 {ARG 730 PROA}
8616 {PHE 423 PROA}
8617 {ARG 730 PROA}
8618 {GLU 535 PROA}
8618 {ARG 730 PROA}
8619 {GLU 535 PROA}
8619 {ARG 730 PROA}
8620 {ARG 730 PROA}
8621 {ARG 730 PROA}
8621 {PHE 423 PROA}
8622 {GLU 535 PROA}
8622 {ARG 730 PROA}
8623 {ARG 730 PROA}
8623 {PHE 423 PROA}
8624 {ARG 730 PROA}
8624 {PHE 423 PROA}
8625 {ARG 730 PROA}
8625 {PHE 423 PROA}
8626 {ARG 730 PROA}
8627 {ARG 730 PROA}
8628 {LYS 539 PROA}
8628 {ARG 730 PROA}
8629 {ARG 730 PROA}
8629 {PHE 423 PROA}
8630 {ARG 730 PROA}
8631 {PHE 532 PROA}
8631 {ARG 730 PROA}
8632 {PHE 532 PROA}
8632 {ARG 730 PROA}
8633 {PHE 532 PROA}
8633 {ARG 730 PROA}
8633 {PHE 423 PROA}
8634 {ARG 730 PROA}
8635 {ARG 730 PROA}
8636 {ARG 730 PROA}
8637 {PHE 532 PROA}
8637 {ARG 730 PROA}
8638 {ARG 730 PROA}
8639 {ARG 730 PROA}
8640 {ARG 730 PROA}
8641 {ARG 730 PROA}
8642 {ARG 730 PROA}
8643 {ARG 730 PROA}
8644 {ARG 730 PROA}
8644 {PHE 423 PROA}
8645 {ARG 730 PROA}
8646 {PHE 532 PROA}
8646 {ARG 730 PROA}
8647 {ARG 730 PROA}
8647 {PHE 423 PROA}
8648 {ARG 730 PROA}
8649 {ARG 730 PROA}
8650 {ARG 730 PROA}
8651 {ARG 730 PROA}
8652 {ARG 730 PROA}
8653 {ARG 730 PROA}
8653 {PHE 423 PROA}
8654 {ARG 730 PROA}
8655 {ARG 730 PROA}
8656 {ARG 730 PROA}
8657 {ARG 730 PROA}
8658 {ARG 730 PROA}
8659 {PHE 532 PROA}
8659 {ARG 730 PROA}
8660 {PHE 532 PROA}
8660 {ARG 730 PROA}
8661 {ARG 730 PROA}
8662 {ARG 730 PROA}
8663 {ARG 730 PROA}
8664 {ARG 730 PROA}
8665 {LYS 539 PROA}
8665 {ARG 730 PROA}
8666 {GLU 535 PROA}
8666 {LYS 539 PROA}
8666 {PHE 423 PROA}
8667 {LYS 539 PROA}
8669 {LYS 539 PROA}
8669 {PHE 423 PROA}
8670 {PHE 532 PROA}
8670 {ARG 730 PROA}
8671 {PHE 532 PROA}
8671 {ARG 730 PROA}
8672 {ARG 730 PROA}
8673 {PHE 532 PROA}
8673 {ARG 730 PROA}
8674 {PHE 532 PROA}
8674 {ARG 730 PROA}
8675 {PHE 532 PROA}
8675 {ARG 730 PROA}
8676 {ARG 730 PROA}
8676 {PHE 423 PROA}
8677 {ARG 730 PROA}
8678 {PHE 532 PROA}
8678 {ARG 730 PROA}
8679 {ARG 730 PROA}
8680 {ARG 730 PROA}
8681 {PHE 532 PROA}
8681 {ARG 730 PROA}
8682 {ARG 730 PROA}
8683 {ARG 730 PROA}
8683 {PHE 423 PROA}
8684 {ARG 730 PROA}
8685 {ARG 730 PROA}
8685 {PHE 423 PROA}
8686 {ARG 730 PROA}
8687 {GLU 535 PROA}
8687 {ARG 730 PROA}
8688 {ARG 730 PROA}
8689 {ARG 730 PROA}
8689 {PRO 419 PROA}
8690 {GLU 535 PROA}
8690 {ARG 730 PROA}
8690 {PRO 419 PROA}
8691 {GLU 535 PROA}
8691 {ARG 730 PROA}
8692 {GLU 535 PROA}
8692 {ARG 730 PROA}
8693 {GLU 535 PROA}
8693 {ARG 730 PROA}
8694 {PHE 532 PROA}
8694 {GLU 535 PROA}
8694 {ARG 730 PROA}
8695 {GLU 535 PROA}
8695 {ARG 730 PROA}
8696 {GLU 535 PROA}
8696 {ARG 730 PROA}
8697 {GLU 535 PROA}
8697 {ARG 730 PROA}
8698 {GLU 535 PROA}
8698 {ARG 730 PROA}
8699 {PHE 532 PROA}
8699 {GLU 535 PROA}
8699 {ARG 730 PROA}
8700 {SER 465 PROA}
8700 {ARG 730 PROA}
8701 {GLU 535 PROA}
8701 {ARG 730 PROA}
8702 {GLU 535 PROA}
8702 {ARG 730 PROA}
8703 {GLU 535 PROA}
8703 {ARG 730 PROA}
8704 {GLU 535 PROA}
8704 {ARG 730 PROA}
8705 {PHE 532 PROA}
8705 {GLU 535 PROA}
8705 {ARG 730 PROA}
8706 {GLU 535 PROA}
8706 {ARG 730 PROA}
8707 {ILE 528 PROA}
8707 {ARG 730 PROA}
8708 {GLU 535 PROA}
8708 {ARG 730 PROA}
8709 {GLU 535 PROA}
8709 {ARG 730 PROA}
8710 {PHE 532 PROA}
8710 {GLU 535 PROA}
8710 {ARG 730 PROA}
8711 {GLU 535 PROA}
8711 {ARG 730 PROA}
8712 {GLU 535 PROA}
8712 {ARG 730 PROA}
8713 {ARG 730 PROA}
8714 {ARG 730 PROA}
8715 {PHE 532 PROA}
8715 {GLU 535 PROA}
8715 {ARG 730 PROA}
8716 {GLU 535 PROA}
8716 {ARG 730 PROA}
8717 {ARG 730 PROA}
8718 {GLU 535 PROA}
8718 {ARG 730 PROA}
8719 {GLU 535 PROA}
8719 {ARG 730 PROA}
8720 {GLU 535 PROA}
8720 {ARG 730 PROA}
8721 {PHE 532 PROA}
8721 {GLU 535 PROA}
8721 {ARG 730 PROA}
8722 {GLU 535 PROA}
8722 {ARG 730 PROA}
8723 {PHE 532 PROA}
8723 {GLU 535 PROA}
8723 {VAL 729 PROA}
8723 {ARG 730 PROA}
8724 {GLU 535 PROA}
8724 {ARG 730 PROA}
8725 {GLU 535 PROA}
8725 {ARG 730 PROA}
8726 {PHE 532 PROA}
8726 {GLU 535 PROA}
8726 {ARG 730 PROA}
8727 {GLU 535 PROA}
8727 {ARG 730 PROA}
8728 {GLU 535 PROA}
8728 {ARG 730 PROA}
8729 {GLU 535 PROA}
8729 {ARG 730 PROA}
8730 {GLU 535 PROA}
8730 {ARG 730 PROA}
8731 {GLU 535 PROA}
8731 {ARG 730 PROA}
8732 {GLU 535 PROA}
8732 {ARG 730 PROA}
8733 {GLU 535 PROA}
8733 {ARG 730 PROA}
8734 {ILE 528 PROA}
8734 {GLU 535 PROA}
8734 {ARG 730 PROA}
8735 {GLU 535 PROA}
8735 {ARG 730 PROA}
8736 {PHE 532 PROA}
8736 {GLU 535 PROA}
8736 {ARG 730 PROA}
8737 {PHE 532 PROA}
8737 {ARG 730 PROA}
8738 {GLU 535 PROA}
8738 {ARG 730 PROA}
8739 {PHE 532 PROA}
8739 {GLU 535 PROA}
8739 {ARG 730 PROA}
8740 {PHE 532 PROA}
8740 {ARG 730 PROA}
8741 {GLU 535 PROA}
8741 {ARG 730 PROA}
8742 {PHE 532 PROA}
8742 {GLU 535 PROA}
8742 {ARG 730 PROA}
8743 {GLU 535 PROA}
8743 {ARG 730 PROA}
8744 {ILE 528 PROA}
8744 {GLU 535 PROA}
8744 {ARG 730 PROA}
8745 {ARG 730 PROA}
8746 {ARG 730 PROA}
8747 {PHE 532 PROA}
8747 {GLU 535 PROA}
8747 {ARG 730 PROA}
8748 {PHE 532 PROA}
8748 {GLU 535 PROA}
8748 {ARG 730 PROA}
8749 {GLU 535 PROA}
8749 {ARG 730 PROA}
8750 {GLU 535 PROA}
8750 {ARG 730 PROA}
8751 {PHE 532 PROA}
8751 {GLU 535 PROA}
8751 {ARG 730 PROA}
8752 {PHE 532 PROA}
8752 {GLU 535 PROA}
8752 {ARG 730 PROA}
8753 {GLU 535 PROA}
8753 {ARG 730 PROA}
8754 {PHE 532 PROA}
8754 {GLU 535 PROA}
8754 {ARG 730 PROA}
8755 {GLU 535 PROA}
8755 {ARG 730 PROA}
8756 {GLU 535 PROA}
8756 {ARG 730 PROA}
8757 {PHE 532 PROA}
8757 {GLU 535 PROA}
8757 {ARG 730 PROA}
8758 {GLU 535 PROA}
8758 {ARG 730 PROA}
8759 {PHE 532 PROA}
8759 {ARG 730 PROA}
8760 {GLU 535 PROA}
8760 {ARG 730 PROA}
8761 {GLU 535 PROA}
8761 {ARG 730 PROA}
8762 {GLU 535 PROA}
8762 {ARG 730 PROA}
8763 {PHE 532 PROA}
8763 {GLU 535 PROA}
8763 {ARG 730 PROA}
8764 {GLU 535 PROA}
8764 {ARG 730 PROA}
8765 {PHE 532 PROA}
8765 {GLU 535 PROA}
8765 {ARG 730 PROA}
8766 {PHE 532 PROA}
8766 {GLU 535 PROA}
8766 {ARG 730 PROA}
8767 {PHE 532 PROA}
8767 {GLU 535 PROA}
8767 {ARG 730 PROA}
8768 {PHE 532 PROA}
8768 {GLU 535 PROA}
8768 {ARG 730 PROA}
8769 {PHE 532 PROA}
8769 {GLU 535 PROA}
8769 {ARG 730 PROA}
8770 {GLU 535 PROA}
8770 {ARG 730 PROA}
8771 {GLU 535 PROA}
8771 {ARG 730 PROA}
8772 {GLU 535 PROA}
8772 {ARG 730 PROA}
8773 {GLU 535 PROA}
8773 {ARG 730 PROA}
8774 {PHE 532 PROA}
8774 {GLU 535 PROA}
8774 {ARG 730 PROA}
8775 {PHE 532 PROA}
8775 {GLU 535 PROA}
8775 {ARG 730 PROA}
8776 {PHE 532 PROA}
8776 {GLU 535 PROA}
8776 {ARG 730 PROA}
8777 {GLU 535 PROA}
8777 {ARG 730 PROA}
8778 {PHE 532 PROA}
8778 {GLU 535 PROA}
8778 {ARG 730 PROA}
8779 {GLU 535 PROA}
8789 {PHE 423 PROA}
8790 {GLU 535 PROA}
8790 {ARG 730 PROA}
8791 {PHE 532 PROA}
8791 {ARG 730 PROA}
8792 {ARG 730 PROA}
8793 {PHE 532 PROA}
8793 {ARG 730 PROA}
8794 {PHE 532 PROA}
8794 {ARG 730 PROA}
8795 {ARG 730 PROA}
8796 {PHE 532 PROA}
8796 {VAL 729 PROA}
8796 {ARG 730 PROA}
8797 {ARG 730 PROA}
8798 {ARG 730 PROA}
8799 {PHE 532 PROA}
8799 {ARG 730 PROA}
8800 {ARG 730 PROA}
8801 {PHE 532 PROA}
8801 {ARG 730 PROA}
8802 {ILE 528 PROA}
8802 {PHE 532 PROA}
8802 {ARG 730 PROA}
8803 {PHE 532 PROA}
8803 {ARG 730 PROA}
8804 {PHE 532 PROA}
8804 {ARG 730 PROA}
8805 {PHE 532 PROA}
8805 {GLU 535 PROA}
8805 {ARG 730 PROA}
8806 {ARG 730 PROA}
8807 {PHE 532 PROA}
8807 {ARG 730 PROA}
8808 {PHE 532 PROA}
8808 {ARG 730 PROA}
8809 {ARG 730 PROA}
8810 {ARG 730 PROA}
8811 {ARG 730 PROA}
8812 {ARG 730 PROA}
8813 {ARG 730 PROA}
8814 {ARG 730 PROA}
8815 {ARG 730 PROA}
8816 {ARG 730 PROA}
8817 {ARG 730 PROA}
8818 {ARG 730 PROA}
8819 {ARG 730 PROA}
8820 {ARG 730 PROA}
8821 {ARG 730 PROA}
8821 {PHE 423 PROA}
8822 {GLU 535 PROA}
8822 {ARG 730 PROA}
8823 {GLU 535 PROA}
8823 {ARG 730 PROA}
8824 {GLU 535 PROA}
8824 {ARG 730 PROA}
8824 {PHE 423 PROA}
8825 {GLU 535 PROA}
8825 {ARG 730 PROA}
8826 {ILE 531 PROA}
8826 {GLU 535 PROA}
8826 {ARG 730 PROA}
8827 {PHE 532 PROA}
8827 {GLU 535 PROA}
8827 {ARG 730 PROA}
8828 {GLU 535 PROA}
8828 {ARG 730 PROA}
8829 {GLU 535 PROA}
8829 {ARG 730 PROA}
8830 {GLU 535 PROA}
8830 {ARG 730 PROA}
8831 {PHE 532 PROA}
8831 {GLU 535 PROA}
8831 {ARG 730 PROA}
8832 {GLU 535 PROA}
8832 {ARG 730 PROA}
8833 {PHE 532 PROA}
8833 {GLU 535 PROA}
8833 {ARG 730 PROA}
8834 {GLU 535 PROA}
8834 {ARG 730 PROA}
8835 {GLU 535 PROA}
8835 {ARG 730 PROA}
8836 {GLU 535 PROA}
8836 {ARG 730 PROA}
8837 {PHE 532 PROA}
8837 {ARG 730 PROA}
8838 {GLU 535 PROA}
8838 {ARG 730 PROA}
8839 {PHE 532 PROA}
8839 {GLU 535 PROA}
8839 {ARG 730 PROA}
8840 {GLU 535 PROA}
8840 {ARG 730 PROA}
8841 {GLU 535 PROA}
8841 {ARG 730 PROA}
8842 {GLU 535 PROA}
8842 {ARG 730 PROA}
8843 {ARG 730 PROA}
8843 {PHE 423 PROA}
8844 {GLU 535 PROA}
8844 {LYS 539 PROA}
8844 {ARG 730 PROA}
8845 {GLU 535 PROA}
8845 {LYS 539 PROA}
8845 {ARG 730 PROA}
8846 {PHE 532 PROA}
8846 {GLU 535 PROA}
8846 {LYS 539 PROA}
8846 {ARG 730 PROA}
8847 {ARG 730 PROA}
8847 {PHE 423 PROA}
8848 {GLU 535 PROA}
8848 {ARG 730 PROA}
8849 {GLU 535 PROA}
8849 {ARG 730 PROA}
8850 {GLU 535 PROA}
8850 {ARG 730 PROA}
8851 {PHE 532 PROA}
8851 {GLU 535 PROA}
8851 {ARG 730 PROA}
8852 {GLU 535 PROA}
8852 {ARG 730 PROA}
8853 {GLU 535 PROA}
8853 {ARG 730 PROA}
8854 {GLU 535 PROA}
8854 {ARG 730 PROA}
8855 {GLU 535 PROA}
8855 {ARG 730 PROA}
8856 {GLU 535 PROA}
8856 {ARG 730 PROA}
8857 {ARG 730 PROA}
8858 {PHE 532 PROA}
8858 {GLU 535 PROA}
8858 {ARG 730 PROA}
8859 {GLU 535 PROA}
8859 {ARG 730 PROA}
8860 {ARG 730 PROA}
8861 {GLU 535 PROA}
8861 {ARG 730 PROA}
8862 {ARG 730 PROA}
8863 {ARG 730 PROA}
8864 {ARG 730 PROA}
8865 {ILE 528 PROA}
8865 {ARG 730 PROA}
8866 {PHE 532 PROA}
8866 {GLU 535 PROA}
8866 {ARG 730 PROA}
8867 {PHE 532 PROA}
8867 {GLU 535 PROA}
8867 {ARG 730 PROA}
8868 {GLU 535 PROA}
8868 {ARG 730 PROA}
8869 {ARG 730 PROA}
8870 {GLU 535 PROA}
8870 {ARG 730 PROA}
8871 {GLU 535 PROA}
8871 {ARG 730 PROA}
8872 {GLU 535 PROA}
8872 {ARG 730 PROA}
8873 {GLU 535 PROA}
8873 {ARG 730 PROA}
8874 {GLU 535 PROA}
8874 {ARG 730 PROA}
8875 {ILE 528 PROA}
8875 {GLU 535 PROA}
8875 {ARG 730 PROA}
8876 {GLU 535 PROA}
8876 {ARG 730 PROA}
8877 {GLU 535 PROA}
8877 {ARG 730 PROA}
8878 {GLU 535 PROA}
8878 {ARG 730 PROA}
8879 {PHE 532 PROA}
8879 {GLU 535 PROA}
8879 {ARG 730 PROA}
8880 {PHE 532 PROA}
8880 {GLU 535 PROA}
8880 {ARG 730 PROA}
8881 {GLU 535 PROA}
8881 {ARG 730 PROA}
8882 {PHE 532 PROA}
8882 {GLU 535 PROA}
8882 {ARG 730 PROA}
8883 {PHE 532 PROA}
8883 {GLU 535 PROA}
8883 {ARG 730 PROA}
8884 {GLU 535 PROA}
8884 {ARG 730 PROA}
8885 {GLU 535 PROA}
8885 {ARG 730 PROA}
8886 {GLU 535 PROA}
8886 {ARG 730 PROA}
8887 {PHE 532 PROA}
8887 {GLU 535 PROA}
8887 {ARG 730 PROA}
8888 {PHE 532 PROA}
8888 {GLU 535 PROA}
8888 {ARG 730 PROA}
8889 {PHE 532 PROA}
8889 {GLU 535 PROA}
8889 {ARG 730 PROA}
8890 {ARG 730 PROA}
8891 {PHE 532 PROA}
8891 {GLU 535 PROA}
8891 {ARG 730 PROA}
8892 {ARG 730 PROA}
8893 {GLU 535 PROA}
8893 {ARG 730 PROA}
8894 {PHE 532 PROA}
8894 {GLU 535 PROA}
8894 {ARG 730 PROA}
8895 {GLU 535 PROA}
8895 {ARG 730 PROA}
8896 {PHE 532 PROA}
8896 {GLU 535 PROA}
8896 {ARG 730 PROA}
8897 {PHE 532 PROA}
8897 {GLU 535 PROA}
8897 {ARG 730 PROA}
8898 {GLU 535 PROA}
8898 {ARG 730 PROA}
8899 {SER 465 PROA}
8899 {GLU 535 PROA}
8899 {ARG 730 PROA}
8899 {PHE 423 PROA}
8900 {GLU 535 PROA}
8900 {ARG 730 PROA}
8901 {GLU 535 PROA}
8901 {ARG 730 PROA}
8902 {PHE 532 PROA}
8902 {GLU 535 PROA}
8902 {ARG 730 PROA}
8903 {GLU 535 PROA}
8903 {ARG 730 PROA}
8904 {PHE 532 PROA}
8904 {GLU 535 PROA}
8904 {ARG 730 PROA}
8905 {GLU 535 PROA}
8905 {ARG 730 PROA}
8906 {GLU 535 PROA}
8906 {ARG 730 PROA}
8907 {PHE 532 PROA}
8907 {GLU 535 PROA}
8907 {ARG 730 PROA}
8908 {GLU 535 PROA}
8908 {ARG 730 PROA}
8909 {GLU 535 PROA}
8909 {ARG 730 PROA}
8910 {GLU 535 PROA}
8910 {ARG 730 PROA}
8911 {GLU 535 PROA}
8911 {ARG 730 PROA}
8912 {GLU 535 PROA}
8912 {ARG 730 PROA}
8913 {GLU 535 PROA}
8913 {ARG 730 PROA}
8914 {GLU 535 PROA}
8914 {ARG 730 PROA}
8915 {PHE 532 PROA}
8915 {GLU 535 PROA}
8915 {ARG 730 PROA}
8916 {GLU 535 PROA}
8916 {ARG 730 PROA}
8916 {PHE 423 PROA}
8917 {GLU 535 PROA}
8917 {ARG 730 PROA}
8918 {GLU 535 PROA}
8918 {ARG 730 PROA}
8919 {PHE 532 PROA}
8919 {GLU 535 PROA}
8919 {ARG 730 PROA}
8920 {GLU 535 PROA}
8920 {ARG 730 PROA}
8921 {GLU 535 PROA}
8921 {ARG 730 PROA}
8922 {GLU 535 PROA}
8922 {ARG 730 PROA}
8923 {ARG 730 PROA}
8924 {PHE 532 PROA}
8924 {ARG 730 PROA}
8925 {GLU 535 PROA}
8925 {VAL 729 PROA}
8925 {ARG 730 PROA}
8926 {ARG 730 PROA}
8927 {PHE 532 PROA}
8927 {GLU 535 PROA}
8927 {ARG 730 PROA}
8928 {GLU 535 PROA}
8928 {ARG 730 PROA}
8929 {GLU 535 PROA}
8929 {ARG 730 PROA}
8930 {GLU 535 PROA}
8930 {ARG 730 PROA}
8931 {GLU 535 PROA}
8931 {ARG 730 PROA}
8932 {GLU 535 PROA}
8932 {ARG 730 PROA}
8933 {GLU 535 PROA}
8933 {ARG 730 PROA}
8933 {PHE 423 PROA}
8934 {GLU 535 PROA}
8934 {ARG 730 PROA}
8935 {PHE 532 PROA}
8935 {GLU 535 PROA}
8935 {ARG 730 PROA}
8936 {GLU 535 PROA}
8936 {ARG 730 PROA}
8937 {PHE 532 PROA}
8937 {GLU 535 PROA}
8937 {ARG 730 PROA}
8938 {GLU 535 PROA}
8938 {ARG 730 PROA}
8939 {ARG 730 PROA}
8940 {PHE 532 PROA}
8940 {GLU 535 PROA}
8940 {ARG 730 PROA}
8941 {GLU 535 PROA}
8941 {ARG 730 PROA}
8942 {GLU 535 PROA}
8942 {ARG 730 PROA}
8943 {GLU 535 PROA}
8943 {ARG 730 PROA}
8944 {PHE 532 PROA}
8944 {GLU 535 PROA}
8944 {ARG 730 PROA}
8945 {GLU 535 PROA}
8945 {ARG 730 PROA}
8946 {GLU 535 PROA}
8946 {ARG 730 PROA}
8946 {PHE 423 PROA}
8947 {GLU 535 PROA}
8947 {ARG 730 PROA}
8948 {GLU 535 PROA}
8948 {ARG 730 PROA}
8949 {GLU 535 PROA}
8949 {ARG 730 PROA}
8950 {PHE 532 PROA}
8950 {GLU 535 PROA}
8950 {ARG 730 PROA}
8951 {GLU 535 PROA}
8951 {ARG 730 PROA}
8952 {PHE 532 PROA}
8952 {GLU 535 PROA}
8952 {ARG 730 PROA}
8953 {PHE 532 PROA}
8953 {GLU 535 PROA}
8953 {ARG 730 PROA}
8954 {ARG 730 PROA}
8955 {ARG 730 PROA}
8956 {GLU 535 PROA}
8956 {ARG 730 PROA}
8957 {GLU 535 PROA}
8957 {ARG 730 PROA}
8958 {ILE 528 PROA}
8958 {ARG 730 PROA}
8959 {ARG 730 PROA}
8960 {GLU 535 PROA}
8960 {ARG 730 PROA}
8961 {ARG 730 PROA}
8962 {GLU 535 PROA}
8962 {ARG 730 PROA}
8962 {PRO 419 PROA}
8963 {PHE 423 PROA}
8964 {GLU 535 PROA}
8964 {ARG 730 PROA}
8964 {PHE 423 PROA}
8965 {ARG 730 PROA}
8966 {ARG 730 PROA}
8967 {GLU 535 PROA}
8967 {ARG 730 PROA}
8968 {ARG 730 PROA}
8969 {PHE 532 PROA}
8969 {GLU 535 PROA}
8969 {ARG 730 PROA}
8970 {PHE 532 PROA}
8970 {GLU 535 PROA}
8970 {ARG 730 PROA}
8971 {PHE 532 PROA}
8971 {GLU 535 PROA}
8971 {ARG 730 PROA}
8972 {ILE 528 PROA}
8972 {PHE 532 PROA}
8972 {ARG 730 PROA}
8973 {ARG 730 PROA}
8974 {PHE 532 PROA}
8974 {ARG 730 PROA}
8975 {ARG 730 PROA}
8976 {ILE 528 PROA}
8976 {ARG 730 PROA}
8977 {PHE 532 PROA}
8977 {GLU 535 PROA}
8977 {ARG 730 PROA}
8978 {ARG 730 PROA}
8979 {PHE 532 PROA}
8979 {GLU 535 PROA}
8979 {ARG 730 PROA}
8980 {GLU 535 PROA}
8980 {ARG 730 PROA}
8981 {GLU 535 PROA}
8981 {ARG 730 PROA}
8982 {GLU 535 PROA}
8982 {ARG 730 PROA}
8983 {GLU 535 PROA}
8983 {ARG 730 PROA}
8984 {ARG 730 PROA}
8985 {GLU 535 PROA}
8985 {ARG 730 PROA}
8986 {GLU 535 PROA}
8986 {ARG 730 PROA}
8987 {GLU 535 PROA}
8987 {ARG 730 PROA}
8988 {GLU 535 PROA}
8988 {ARG 730 PROA}
8989 {PHE 532 PROA}
8989 {GLU 535 PROA}
8989 {ARG 730 PROA}
8990 {ARG 730 PROA}
8991 {ARG 730 PROA}
8992 {PHE 532 PROA}
8992 {ARG 730 PROA}
8993 {PHE 532 PROA}
8993 {GLU 535 PROA}
8993 {ARG 730 PROA}
8994 {PHE 532 PROA}
8994 {ARG 730 PROA}
8995 {PHE 532 PROA}
8995 {ARG 730 PROA}
8996 {ARG 730 PROA}
8997 {ARG 730 PROA}
8998 {ARG 730 PROA}
8999 {GLU 535 PROA}
8999 {ARG 730 PROA}
9000 {GLU 535 PROA}
9000 {ARG 730 PROA}
9001 {PHE 464 PROA}
9001 {ARG 730 PROA}
9002 {ARG 730 PROA}
9002 {PHE 423 PROA}
9003 {PHE 532 PROA}
9003 {ARG 730 PROA}
9004 {PHE 532 PROA}
9004 {ARG 730 PROA}
9005 {GLU 535 PROA}
9005 {ARG 730 PROA}
9006 {PHE 532 PROA}
9006 {GLU 535 PROA}
9006 {ARG 730 PROA}
9007 {GLU 535 PROA}
9007 {ARG 730 PROA}
9008 {GLU 535 PROA}
9008 {ARG 730 PROA}
9009 {GLU 535 PROA}
9009 {ARG 730 PROA}
9010 {GLU 535 PROA}
9010 {ARG 730 PROA}
9011 {ARG 730 PROA}
9012 {ARG 730 PROA}
9013 {GLU 535 PROA}
9013 {ARG 730 PROA}
9014 {GLU 535 PROA}
9014 {ARG 730 PROA}
9015 {PHE 532 PROA}
9015 {GLU 535 PROA}
9015 {ARG 730 PROA}
9016 {ARG 730 PROA}
9017 {GLU 535 PROA}
9017 {ARG 730 PROA}
9018 {GLU 535 PROA}
9018 {ARG 730 PROA}
9019 {GLU 535 PROA}
9019 {ARG 730 PROA}
9020 {GLU 535 PROA}
9020 {ARG 730 PROA}
9021 {PHE 532 PROA}
9021 {GLU 535 PROA}
9021 {ARG 730 PROA}
9022 {GLU 535 PROA}
9022 {ARG 730 PROA}
9023 {GLU 535 PROA}
9023 {ARG 730 PROA}
9024 {ARG 730 PROA}
9025 {ARG 730 PROA}
9026 {GLU 535 PROA}
9026 {ARG 730 PROA}
9027 {GLU 535 PROA}
9027 {ARG 730 PROA}
9028 {GLU 535 PROA}
9028 {ARG 730 PROA}
9029 {GLU 535 PROA}
9029 {ARG 730 PROA}
9030 {GLU 535 PROA}
9030 {ARG 730 PROA}
9031 {GLU 535 PROA}
9031 {ARG 730 PROA}
9031 {PHE 423 PROA}
9032 {PHE 532 PROA}
9032 {GLU 535 PROA}
9032 {ARG 730 PROA}
9033 {GLU 535 PROA}
9033 {ARG 730 PROA}
9034 {GLU 535 PROA}
9034 {ARG 730 PROA}
9035 {GLU 535 PROA}
9035 {ARG 730 PROA}
9036 {PHE 532 PROA}
9036 {GLU 535 PROA}
9036 {ARG 730 PROA}
9037 {GLU 535 PROA}
9037 {ARG 730 PROA}
9038 {GLU 535 PROA}
9038 {ARG 730 PROA}
9039 {GLU 535 PROA}
9039 {ARG 730 PROA}
9040 {PHE 532 PROA}
9040 {GLU 535 PROA}
9040 {ARG 730 PROA}
9041 {ARG 730 PROA}
9042 {GLU 535 PROA}
9042 {ARG 730 PROA}
9043 {GLU 535 PROA}
9043 {ARG 730 PROA}
9044 {GLU 535 PROA}
9044 {ARG 730 PROA}
9044 {PHE 423 PROA}
9045 {GLU 535 PROA}
9045 {ARG 730 PROA}
9046 {GLU 535 PROA}
9046 {ARG 730 PROA}
9047 {PHE 532 PROA}
9047 {ARG 730 PROA}
9048 {ARG 730 PROA}
9049 {GLU 535 PROA}
9049 {ARG 730 PROA}
9050 {PHE 532 PROA}
9050 {GLU 535 PROA}
9050 {ARG 730 PROA}
9051 {GLU 535 PROA}
9051 {ARG 730 PROA}
9052 {PHE 532 PROA}
9052 {ARG 730 PROA}
9052 {PHE 423 PROA}
9053 {GLU 535 PROA}
9053 {ARG 730 PROA}
9054 {PHE 532 PROA}
9054 {ARG 730 PROA}
9055 {ARG 730 PROA}
9055 {PHE 423 PROA}
9056 {ARG 730 PROA}
9057 {ARG 730 PROA}
9057 {PHE 423 PROA}
9058 {GLU 535 PROA}
9058 {ARG 730 PROA}
9059 {PHE 532 PROA}
9059 {GLU 535 PROA}
9059 {ARG 730 PROA}
9060 {GLU 535 PROA}
9060 {ARG 730 PROA}
9061 {GLU 535 PROA}
9061 {ARG 730 PROA}
9062 {GLU 535 PROA}
9062 {ARG 730 PROA}
9063 {GLU 535 PROA}
9063 {ARG 730 PROA}
9064 {ARG 730 PROA}
9065 {GLU 535 PROA}
9065 {ARG 730 PROA}
9066 {GLU 535 PROA}
9066 {ARG 730 PROA}
9067 {GLU 535 PROA}
9067 {ARG 730 PROA}
9068 {GLU 535 PROA}
9068 {LYS 539 PROA}
9068 {ARG 730 PROA}
9069 {PHE 532 PROA}
9069 {GLU 535 PROA}
9069 {LYS 539 PROA}
9069 {ARG 730 PROA}
9070 {GLU 535 PROA}
9070 {LYS 539 PROA}
9070 {ARG 730 PROA}
9071 {GLU 535 PROA}
9071 {ARG 730 PROA}
9072 {PHE 532 PROA}
9072 {GLU 535 PROA}
9072 {ARG 730 PROA}
9073 {PHE 532 PROA}
9073 {GLU 535 PROA}
9073 {ARG 730 PROA}
9074 {GLU 535 PROA}
9074 {ARG 730 PROA}
9075 {GLU 535 PROA}
9075 {ARG 730 PROA}
9076 {GLU 535 PROA}
9076 {ARG 730 PROA}
9077 {PHE 532 PROA}
9077 {GLU 535 PROA}
9077 {ARG 730 PROA}
9078 {GLU 535 PROA}
9078 {ARG 730 PROA}
9079 {GLU 535 PROA}
9079 {ARG 730 PROA}
9080 {PHE 532 PROA}
9080 {GLU 535 PROA}
9080 {ARG 730 PROA}
9081 {PHE 532 PROA}
9081 {GLU 535 PROA}
9081 {ARG 730 PROA}
9082 {GLU 535 PROA}
9082 {ARG 730 PROA}
9083 {GLU 535 PROA}
9083 {ARG 730 PROA}
9084 {GLU 535 PROA}
9084 {ARG 730 PROA}
9085 {GLU 535 PROA}
9085 {ARG 730 PROA}
9086 {GLU 535 PROA}
9086 {ARG 730 PROA}
9087 {GLU 535 PROA}
9087 {ARG 730 PROA}
9088 {GLU 535 PROA}
9088 {ARG 730 PROA}
9089 {PHE 532 PROA}
9089 {GLU 535 PROA}
9089 {ARG 730 PROA}
9090 {GLU 535 PROA}
9090 {ARG 730 PROA}
9091 {PHE 532 PROA}
9091 {GLU 535 PROA}
9091 {ARG 730 PROA}
9092 {GLU 535 PROA}
9092 {ARG 730 PROA}
9093 {GLU 535 PROA}
9093 {ARG 730 PROA}
9094 {GLU 535 PROA}
9094 {ARG 730 PROA}
9095 {GLU 535 PROA}
9095 {ARG 730 PROA}
9096 {GLU 535 PROA}
9096 {ARG 730 PROA}
9097 {GLU 535 PROA}
9097 {ARG 730 PROA}
9098 {PHE 532 PROA}
9098 {GLU 535 PROA}
9098 {ARG 730 PROA}
9099 {GLU 535 PROA}
9099 {ARG 730 PROA}
9100 {PHE 532 PROA}
9100 {GLU 535 PROA}
9100 {ARG 730 PROA}
9101 {GLU 535 PROA}
9101 {ARG 730 PROA}
9102 {PHE 532 PROA}
9102 {GLU 535 PROA}
9102 {ARG 730 PROA}
9103 {GLU 535 PROA}
9103 {ARG 730 PROA}
9104 {PHE 532 PROA}
9104 {GLU 535 PROA}
9104 {ARG 730 PROA}
9105 {GLU 535 PROA}
9105 {ARG 730 PROA}
9106 {GLU 535 PROA}
9106 {ARG 730 PROA}
9107 {GLU 535 PROA}
9107 {ARG 730 PROA}
9108 {GLU 535 PROA}
9108 {ARG 730 PROA}
9109 {GLU 535 PROA}
9109 {ARG 730 PROA}
9110 {GLU 535 PROA}
9110 {ARG 730 PROA}
9111 {GLU 535 PROA}
9111 {ARG 730 PROA}
9111 {PHE 423 PROA}
9112 {GLU 535 PROA}
9112 {ARG 730 PROA}
9113 {GLU 535 PROA}
9113 {ARG 730 PROA}
9114 {ARG 730 PROA}
9115 {GLU 535 PROA}
9115 {ARG 730 PROA}
9116 {GLU 535 PROA}
9116 {ARG 730 PROA}
9117 {GLU 535 PROA}
9117 {ARG 730 PROA}
9118 {PHE 532 PROA}
9118 {GLU 535 PROA}
9118 {ARG 730 PROA}
9119 {GLU 535 PROA}
9119 {ARG 730 PROA}
9119 {PHE 423 PROA}
9120 {ARG 730 PROA}
9120 {PHE 423 PROA}
9121 {ARG 730 PROA}
9121 {PHE 423 PROA}
9122 {GLU 535 PROA}
9122 {ARG 730 PROA}
9122 {PHE 423 PROA}
9123 {ARG 730 PROA}
9124 {GLU 535 PROA}
9124 {ARG 730 PROA}
9125 {GLU 535 PROA}
9125 {ARG 730 PROA}
9126 {GLU 535 PROA}
9126 {ARG 730 PROA}
9127 {GLU 535 PROA}
9127 {ARG 730 PROA}
9128 {GLU 535 PROA}
9128 {ARG 730 PROA}
9129 {GLU 535 PROA}
9129 {ARG 730 PROA}
9130 {GLU 535 PROA}
9130 {ARG 730 PROA}
9131 {GLU 535 PROA}
9131 {ARG 730 PROA}
9131 {PHE 423 PROA}
9132 {GLU 535 PROA}
9132 {ARG 730 PROA}
9133 {GLU 535 PROA}
9133 {ARG 730 PROA}
9134 {GLU 535 PROA}
9134 {ARG 730 PROA}
9135 {ARG 730 PROA}
9136 {GLU 535 PROA}
9136 {ARG 730 PROA}
9137 {GLU 535 PROA}
9137 {ARG 730 PROA}
9138 {GLU 535 PROA}
9138 {ARG 730 PROA}
9139 {GLU 535 PROA}
9139 {ARG 730 PROA}
9140 {GLU 535 PROA}
9140 {ARG 730 PROA}
9141 {GLU 535 PROA}
9141 {ARG 730 PROA}
9142 {GLU 535 PROA}
9142 {ARG 730 PROA}
9143 {GLU 535 PROA}
9143 {ARG 730 PROA}
9143 {PHE 423 PROA}
9144 {GLU 535 PROA}
9144 {ARG 730 PROA}
9145 {GLU 535 PROA}
9145 {ARG 730 PROA}
9146 {GLU 535 PROA}
9146 {ARG 730 PROA}
9147 {GLU 535 PROA}
9147 {ARG 730 PROA}
9148 {GLU 535 PROA}
9148 {ARG 730 PROA}
9149 {GLU 535 PROA}
9149 {ARG 730 PROA}
9150 {GLU 535 PROA}
9150 {ARG 730 PROA}
9151 {GLU 535 PROA}
9151 {ARG 730 PROA}
9152 {GLU 535 PROA}
9152 {ARG 730 PROA}
9153 {GLU 535 PROA}
9153 {ARG 730 PROA}
9154 {GLU 535 PROA}
9154 {ARG 730 PROA}
9155 {PHE 532 PROA}
9155 {GLU 535 PROA}
9155 {ARG 730 PROA}
9156 {GLU 535 PROA}
9156 {ARG 730 PROA}
9157 {GLU 535 PROA}
9157 {ARG 730 PROA}
9158 {GLU 535 PROA}
9158 {ARG 730 PROA}
9159 {GLU 535 PROA}
9159 {ARG 730 PROA}
9159 {PHE 423 PROA}
9160 {PHE 532 PROA}
9160 {GLU 535 PROA}
9160 {ARG 730 PROA}
9161 {PHE 532 PROA}
9161 {GLU 535 PROA}
9161 {ARG 730 PROA}
9162 {GLU 535 PROA}
9162 {ARG 730 PROA}
9163 {GLU 535 PROA}
9163 {ARG 730 PROA}
9164 {PHE 532 PROA}
9164 {GLU 535 PROA}
9164 {ARG 730 PROA}
9165 {ARG 730 PROA}
9166 {ARG 730 PROA}
9167 {ARG 730 PROA}
9168 {ARG 730 PROA}
9169 {ARG 730 PROA}
9170 {ARG 730 PROA}
9171 {GLU 535 PROA}
9171 {ARG 730 PROA}
9172 {GLU 535 PROA}
9172 {LYS 539 PROA}
9172 {ARG 730 PROA}
9173 {PHE 532 PROA}
9173 {GLU 535 PROA}
9173 {LYS 539 PROA}
9173 {ARG 730 PROA}
9174 {GLU 535 PROA}
9174 {ARG 730 PROA}
9175 {GLU 535 PROA}
9175 {LYS 539 PROA}
9175 {ARG 730 PROA}
9176 {PHE 532 PROA}
9176 {GLU 535 PROA}
9176 {ARG 730 PROA}
9177 {GLU 535 PROA}
9177 {LYS 539 PROA}
9177 {ARG 730 PROA}
9178 {PHE 532 PROA}
9178 {GLU 535 PROA}
9178 {LYS 539 PROA}
9178 {ARG 730 PROA}
9179 {GLU 535 PROA}
9179 {LYS 539 PROA}
9179 {ARG 730 PROA}
9180 {GLU 535 PROA}
9180 {ARG 730 PROA}
9181 {GLU 535 PROA}
9181 {ARG 730 PROA}
9182 {PHE 532 PROA}
9182 {ARG 730 PROA}
9183 {ARG 730 PROA}
9184 {ARG 730 PROA}
9185 {ARG 730 PROA}
9186 {ARG 730 PROA}
9186 {PRO 419 PROA}
9186 {PHE 423 PROA}
9187 {ARG 730 PROA}
9188 {LYS 539 PROA}
9188 {ARG 730 PROA}
9198 {LYS 539 PROA}
9200 {LYS 539 PROA}
9202 {ARG 730 PROA}
9202 {PHE 423 PROA}
9203 {LYS 539 PROA}
9203 {PHE 423 PROA}
9206 {GLU 535 PROA}
9207 {PHE 532 PROA}
9207 {GLU 535 PROA}
9207 {LYS 539 PROA}
9207 {ARG 730 PROA}
9208 {GLU 535 PROA}
9208 {ARG 730 PROA}
9209 {PHE 532 PROA}
9209 {GLU 535 PROA}
9209 {LYS 539 PROA}
9209 {ARG 730 PROA}
9210 {GLU 535 PROA}
9210 {LYS 539 PROA}
9210 {ARG 730 PROA}
9211 {GLU 535 PROA}
9211 {LYS 539 PROA}
9212 {PHE 532 PROA}
9212 {LYS 539 PROA}
9212 {ARG 730 PROA}
9213 {GLU 535 PROA}
9213 {LYS 539 PROA}
9213 {ARG 730 PROA}
9214 {PHE 532 PROA}
9214 {GLU 535 PROA}
9214 {LYS 539 PROA}
9214 {ARG 730 PROA}
9215 {PHE 532 PROA}
9215 {GLU 535 PROA}
9215 {LYS 539 PROA}
9215 {ARG 730 PROA}
9216 {PHE 532 PROA}
9216 {LYS 539 PROA}
9216 {ARG 730 PROA}
9217 {GLU 535 PROA}
9217 {LYS 539 PROA}
9217 {ARG 730 PROA}
9218 {PHE 532 PROA}
9218 {GLU 535 PROA}
9218 {LYS 539 PROA}
9218 {ARG 730 PROA}
9219 {LYS 539 PROA}
9219 {ARG 730 PROA}
9220 {LYS 539 PROA}
9220 {ARG 730 PROA}
9220 {PRO 419 PROA}
9221 {PHE 423 PROA}
9225 {LYS 539 PROA}
9225 {ARG 730 PROA}
9225 {PHE 423 PROA}
9226 {LYS 539 PROA}
9229 {LYS 539 PROA}
9229 {ARG 730 PROA}
9230 {LYS 539 PROA}
9231 {LYS 539 PROA}
9231 {ARG 730 PROA}
9232 {GLU 535 PROA}
9232 {LYS 539 PROA}
9232 {ARG 730 PROA}
9233 {GLU 535 PROA}
9233 {LYS 539 PROA}
9233 {ARG 730 PROA}
9234 {GLU 535 PROA}
9234 {ARG 730 PROA}
9235 {GLU 535 PROA}
9235 {ARG 730 PROA}
9236 {GLU 535 PROA}
9236 {ARG 730 PROA}
9237 {GLU 535 PROA}
9237 {ARG 730 PROA}
9237 {PHE 423 PROA}
9238 {ARG 730 PROA}
9239 {GLU 535 PROA}
9239 {ARG 730 PROA}
9240 {GLU 535 PROA}
9240 {ARG 730 PROA}
9241 {GLU 535 PROA}
9241 {ARG 730 PROA}
9242 {GLU 535 PROA}
9242 {ARG 730 PROA}
9243 {GLU 535 PROA}
9243 {ARG 730 PROA}
9244 {ARG 730 PROA}
9244 {PHE 423 PROA}
9245 {GLU 535 PROA}
9245 {ARG 730 PROA}
9246 {PHE 532 PROA}
9246 {GLU 535 PROA}
9246 {ARG 730 PROA}
9247 {PHE 532 PROA}
9247 {GLU 535 PROA}
9247 {ARG 730 PROA}
9248 {GLU 535 PROA}
9248 {VAL 729 PROA}
9248 {ARG 730 PROA}
9249 {GLU 535 PROA}
9249 {ARG 730 PROA}
9250 {GLU 535 PROA}
9250 {ARG 730 PROA}
9251 {GLU 535 PROA}
9251 {ARG 730 PROA}
9252 {PHE 532 PROA}
9252 {GLU 535 PROA}
9252 {ARG 730 PROA}
9253 {GLU 535 PROA}
9253 {ARG 730 PROA}
9254 {GLU 535 PROA}
9254 {ARG 730 PROA}
9255 {GLU 535 PROA}
9255 {ARG 730 PROA}
9256 {GLU 535 PROA}
9256 {ARG 730 PROA}
9256 {PHE 423 PROA}
9257 {GLU 535 PROA}
9257 {ARG 730 PROA}
9258 {PHE 532 PROA}
9258 {GLU 535 PROA}
9258 {ARG 730 PROA}
9259 {PHE 532 PROA}
9259 {GLU 535 PROA}
9259 {ARG 730 PROA}
9260 {GLU 535 PROA}
9260 {ARG 730 PROA}
9261 {GLU 535 PROA}
9261 {ARG 730 PROA}
9262 {ARG 730 PROA}
9262 {PHE 423 PROA}
9263 {ARG 730 PROA}
9264 {GLU 535 PROA}
9264 {ARG 730 PROA}
9265 {PHE 532 PROA}
9265 {GLU 535 PROA}
9265 {ARG 730 PROA}
9266 {GLU 535 PROA}
9266 {ARG 730 PROA}
9267 {GLU 535 PROA}
9267 {ARG 730 PROA}
9268 {GLU 535 PROA}
9268 {ARG 730 PROA}
9269 {PHE 532 PROA}
9269 {GLU 535 PROA}
9269 {ARG 730 PROA}
9270 {GLU 535 PROA}
9270 {ARG 730 PROA}
9271 {GLU 535 PROA}
9271 {ARG 730 PROA}
9272 {GLU 535 PROA}
9272 {ARG 730 PROA}
9273 {ARG 730 PROA}
9273 {PHE 423 PROA}
9274 {GLU 535 PROA}
9274 {ARG 730 PROA}
9275 {PHE 532 PROA}
9275 {GLU 535 PROA}
9275 {ARG 730 PROA}
9276 {PHE 532 PROA}
9276 {GLU 535 PROA}
9276 {ARG 730 PROA}
9277 {PHE 532 PROA}
9277 {GLU 535 PROA}
9277 {ARG 730 PROA}
9278 {GLU 535 PROA}
9278 {ARG 730 PROA}
9278 {PHE 423 PROA}
9279 {GLU 535 PROA}
9279 {ARG 730 PROA}
9280 {PHE 532 PROA}
9280 {GLU 535 PROA}
9280 {ARG 730 PROA}
9281 {GLU 535 PROA}
9281 {ARG 730 PROA}
9282 {GLU 535 PROA}
9282 {ARG 730 PROA}
9283 {PHE 532 PROA}
9283 {GLU 535 PROA}
9283 {ARG 730 PROA}
9284 {PHE 532 PROA}
9284 {GLU 535 PROA}
9284 {ARG 730 PROA}
9285 {PHE 532 PROA}
9285 {GLU 535 PROA}
9285 {ARG 730 PROA}
9286 {PHE 532 PROA}
9286 {GLU 535 PROA}
9286 {ARG 730 PROA}
9286 {PHE 423 PROA}
9287 {PHE 532 PROA}
9287 {GLU 535 PROA}
9287 {ARG 730 PROA}
9288 {GLU 535 PROA}
9288 {ARG 730 PROA}
9289 {GLU 535 PROA}
9289 {ARG 730 PROA}
9290 {PHE 532 PROA}
9290 {GLU 535 PROA}
9290 {ARG 730 PROA}
9291 {GLU 535 PROA}
9291 {ARG 730 PROA}
9292 {PHE 532 PROA}
9292 {GLU 535 PROA}
9292 {ARG 730 PROA}
9293 {GLU 535 PROA}
9293 {ARG 730 PROA}
9294 {GLU 535 PROA}
9294 {ARG 730 PROA}
9295 {GLU 535 PROA}
9295 {ARG 730 PROA}
9296 {PHE 532 PROA}
9296 {GLU 535 PROA}
9296 {ARG 730 PROA}
9296 {PHE 423 PROA}
9297 {GLU 535 PROA}
9297 {ARG 730 PROA}
9298 {PHE 532 PROA}
9298 {GLU 535 PROA}
9298 {ARG 730 PROA}
9299 {GLU 535 PROA}
9299 {ARG 730 PROA}
9300 {PHE 532 PROA}
9300 {GLU 535 PROA}
9300 {ARG 730 PROA}
9301 {GLU 535 PROA}
9301 {ARG 730 PROA}
9302 {GLU 535 PROA}
9302 {ARG 730 PROA}
9303 {GLU 535 PROA}
9303 {ARG 730 PROA}
9303 {PHE 423 PROA}
9304 {GLU 535 PROA}
9304 {ARG 730 PROA}
9305 {GLU 535 PROA}
9305 {ARG 730 PROA}
9306 {GLU 535 PROA}
9306 {ARG 730 PROA}
9307 {GLU 535 PROA}
9307 {ARG 730 PROA}
9308 {GLU 535 PROA}
9308 {ARG 730 PROA}
9309 {PHE 532 PROA}
9309 {GLU 535 PROA}
9309 {ARG 730 PROA}
9310 {PHE 532 PROA}
9310 {GLU 535 PROA}
9310 {ARG 730 PROA}
9311 {GLU 535 PROA}
9311 {ARG 730 PROA}
9312 {GLU 535 PROA}
9312 {ARG 730 PROA}
9313 {GLU 535 PROA}
9313 {ARG 730 PROA}
9314 {GLU 535 PROA}
9314 {ARG 730 PROA}
9315 {GLU 535 PROA}
9315 {ARG 730 PROA}
9316 {GLU 535 PROA}
9316 {ARG 730 PROA}
9317 {GLU 535 PROA}
9317 {ARG 730 PROA}
9318 {ILE 528 PROA}
9318 {ARG 730 PROA}
9319 {ARG 730 PROA}
9320 {PHE 532 PROA}
9320 {GLU 535 PROA}
9320 {ARG 730 PROA}
9321 {GLU 535 PROA}
9321 {ARG 730 PROA}
9322 {GLU 535 PROA}
9322 {ARG 730 PROA}
9323 {GLU 535 PROA}
9323 {ARG 730 PROA}
9324 {GLU 535 PROA}
9324 {ARG 730 PROA}
9325 {PHE 532 PROA}
9325 {GLU 535 PROA}
9325 {ARG 730 PROA}
9326 {ARG 730 PROA}
9327 {GLU 535 PROA}
9327 {ARG 730 PROA}
9328 {GLU 535 PROA}
9328 {ARG 730 PROA}
9329 {GLU 535 PROA}
9329 {ARG 730 PROA}
9330 {THR 727 PROA}
9330 {ARG 730 PROA}
9331 {ARG 730 PROA}
9332 {PHE 532 PROA}
9332 {GLU 535 PROA}
9332 {ARG 730 PROA}
9333 {GLU 535 PROA}
9333 {ARG 730 PROA}
9334 {GLU 535 PROA}
9334 {ARG 730 PROA}
9335 {PHE 532 PROA}
9335 {GLU 535 PROA}
9335 {ARG 730 PROA}
9336 {GLU 535 PROA}
9336 {ARG 730 PROA}
9336 {PHE 423 PROA}
9337 {PHE 532 PROA}
9337 {GLU 535 PROA}
9337 {ARG 730 PROA}
9338 {PHE 532 PROA}
9338 {GLU 535 PROA}
9338 {ARG 730 PROA}
9339 {GLU 535 PROA}
9339 {ARG 730 PROA}
9340 {GLU 535 PROA}
9340 {ARG 730 PROA}
9341 {PHE 532 PROA}
9341 {GLU 535 PROA}
9341 {ARG 730 PROA}
9342 {GLU 535 PROA}
9342 {ARG 730 PROA}
9343 {GLU 535 PROA}
9343 {ARG 730 PROA}
9344 {PHE 532 PROA}
9344 {GLU 535 PROA}
9344 {ARG 730 PROA}
9345 {PHE 532 PROA}
9345 {GLU 535 PROA}
9345 {ARG 730 PROA}
9346 {PHE 532 PROA}
9346 {GLU 535 PROA}
9346 {ARG 730 PROA}
9347 {PHE 532 PROA}
9347 {GLU 535 PROA}
9347 {ARG 730 PROA}
9348 {GLU 535 PROA}
9348 {ARG 730 PROA}
9349 {GLU 535 PROA}
9349 {ARG 730 PROA}
9350 {GLU 535 PROA}
9350 {ARG 730 PROA}
9351 {GLU 535 PROA}
9351 {ARG 730 PROA}
9352 {GLU 535 PROA}
9352 {ARG 730 PROA}
9353 {PHE 532 PROA}
9353 {GLU 535 PROA}
9353 {ARG 730 PROA}
9354 {PHE 532 PROA}
9354 {GLU 535 PROA}
9354 {ARG 730 PROA}
9355 {GLU 535 PROA}
9355 {ARG 730 PROA}
9356 {GLU 535 PROA}
9356 {ARG 730 PROA}
9357 {GLU 535 PROA}
9357 {ARG 730 PROA}
9358 {GLU 535 PROA}
9358 {ARG 730 PROA}
9359 {GLU 535 PROA}
9359 {ARG 730 PROA}
9359 {PHE 423 PROA}
9360 {GLU 535 PROA}
9360 {ARG 730 PROA}
9361 {GLU 535 PROA}
9361 {ARG 730 PROA}
9362 {GLU 535 PROA}
9362 {ARG 730 PROA}
9363 {GLU 535 PROA}
9363 {ARG 730 PROA}
9364 {GLU 535 PROA}
9364 {ARG 730 PROA}
9365 {GLU 535 PROA}
9365 {ARG 730 PROA}
9366 {GLU 535 PROA}
9366 {ARG 730 PROA}
9367 {GLU 535 PROA}
9367 {ARG 730 PROA}
9368 {GLU 535 PROA}
9368 {ARG 730 PROA}
9369 {GLU 535 PROA}
9369 {ARG 730 PROA}
9370 {GLU 535 PROA}
9370 {ARG 730 PROA}
9371 {GLU 535 PROA}
9371 {ARG 730 PROA}
9372 {PHE 532 PROA}
9372 {GLU 535 PROA}
9372 {ARG 730 PROA}
9373 {GLU 535 PROA}
9373 {ARG 730 PROA}
9374 {GLU 535 PROA}
9374 {ARG 730 PROA}
9375 {GLU 535 PROA}
9375 {ARG 730 PROA}
9376 {GLU 535 PROA}
9376 {ARG 730 PROA}
9377 {PHE 532 PROA}
9377 {GLU 535 PROA}
9377 {ARG 730 PROA}
9378 {GLU 535 PROA}
9378 {ARG 730 PROA}
9379 {GLU 535 PROA}
9379 {ARG 730 PROA}
9380 {GLU 535 PROA}
9380 {ARG 730 PROA}
9381 {PHE 532 PROA}
9381 {GLU 535 PROA}
9381 {ARG 730 PROA}
9382 {GLU 535 PROA}
9382 {ARG 730 PROA}
9383 {GLU 535 PROA}
9383 {ARG 730 PROA}
9383 {PHE 423 PROA}
9384 {GLU 535 PROA}
9384 {ARG 730 PROA}
9385 {PHE 532 PROA}
9385 {GLU 535 PROA}
9385 {ARG 730 PROA}
9386 {GLU 535 PROA}
9386 {ARG 730 PROA}
9387 {GLU 535 PROA}
9387 {ARG 730 PROA}
9388 {GLU 535 PROA}
9388 {ARG 730 PROA}
9389 {GLU 535 PROA}
9389 {ARG 730 PROA}
9390 {GLU 535 PROA}
9390 {ARG 730 PROA}
9391 {GLU 535 PROA}
9391 {ARG 730 PROA}
9392 {GLU 535 PROA}
9392 {ARG 730 PROA}
9393 {GLU 535 PROA}
9393 {ARG 730 PROA}
9394 {GLU 535 PROA}
9394 {ARG 730 PROA}
9394 {PHE 423 PROA}
9395 {GLU 535 PROA}
9395 {ARG 730 PROA}
9396 {GLU 535 PROA}
9396 {ARG 730 PROA}
9397 {GLU 535 PROA}
9397 {ARG 730 PROA}
9398 {GLU 535 PROA}
9398 {ARG 730 PROA}
9398 {PHE 423 PROA}
9399 {GLU 535 PROA}
9399 {ARG 730 PROA}
9400 {GLU 535 PROA}
9400 {ARG 730 PROA}
9401 {PHE 532 PROA}
9401 {GLU 535 PROA}
9401 {ARG 730 PROA}
9402 {GLU 535 PROA}
9402 {ARG 730 PROA}
9403 {PHE 532 PROA}
9403 {GLU 535 PROA}
9403 {ARG 730 PROA}
9404 {ARG 730 PROA}
9405 {SER 465 PROA}
9405 {ARG 730 PROA}
9405 {PHE 423 PROA}
9406 {GLU 535 PROA}
9406 {ARG 730 PROA}
9407 {GLU 535 PROA}
9407 {ARG 730 PROA}
9408 {GLU 535 PROA}
9408 {ARG 730 PROA}
9409 {GLU 535 PROA}
9409 {ARG 730 PROA}
9410 {GLU 535 PROA}
9410 {ARG 730 PROA}
9410 {PHE 423 PROA}
9411 {PHE 532 PROA}
9411 {GLU 535 PROA}
9411 {ARG 730 PROA}
9412 {GLU 535 PROA}
9412 {ARG 730 PROA}
9413 {GLU 535 PROA}
9413 {ARG 730 PROA}
9414 {GLU 535 PROA}
9414 {ARG 730 PROA}
9415 {GLU 535 PROA}
9415 {ARG 730 PROA}
9416 {GLU 535 PROA}
9416 {ARG 730 PROA}
9417 {GLU 535 PROA}
9417 {ARG 730 PROA}
9418 {GLU 535 PROA}
9418 {ARG 730 PROA}
9419 {GLU 535 PROA}
9419 {ARG 730 PROA}
9419 {PHE 423 PROA}
9420 {GLU 535 PROA}
9420 {ARG 730 PROA}
9421 {GLU 535 PROA}
9421 {ARG 730 PROA}
9422 {GLU 535 PROA}
9422 {ARG 730 PROA}
9423 {ARG 730 PROA}
9424 {GLU 535 PROA}
9424 {ARG 730 PROA}
9425 {GLU 535 PROA}
9425 {ARG 730 PROA}
9426 {GLU 535 PROA}
9426 {LYS 539 PROA}
9426 {ARG 730 PROA}
9426 {PHE 423 PROA}
9427 {GLU 535 PROA}
9427 {ARG 730 PROA}
9428 {PHE 532 PROA}
9428 {GLU 535 PROA}
9428 {ARG 730 PROA}
9429 {PHE 532 PROA}
9429 {LYS 539 PROA}
9429 {ARG 730 PROA}
9430 {ARG 730 PROA}
9431 {LYS 539 PROA}
9433 {PRO 419 PROA}
9435 {LYS 539 PROA}
9435 {ARG 730 PROA}
9436 {ARG 730 PROA}
9437 {PHE 532 PROA}
9437 {LYS 539 PROA}
9437 {ARG 730 PROA}
9438 {PHE 532 PROA}
9438 {ARG 730 PROA}
9439 {GLU 535 PROA}
9439 {LYS 539 PROA}
9439 {ARG 730 PROA}
9440 {PHE 532 PROA}
9440 {GLU 535 PROA}
9440 {LYS 539 PROA}
9442 {ARG 730 PROA}
9442 {PHE 423 PROA}
9443 {ARG 730 PROA}
9443 {PHE 423 PROA}
9444 {GLU 535 PROA}
9444 {ARG 730 PROA}
9445 {PHE 532 PROA}
9445 {GLU 535 PROA}
9445 {ARG 730 PROA}
9446 {GLU 535 PROA}
9446 {ARG 730 PROA}
9447 {GLU 535 PROA}
9447 {ARG 730 PROA}
9448 {GLU 535 PROA}
9448 {ARG 730 PROA}
9449 {PHE 532 PROA}
9449 {GLU 535 PROA}
9449 {ARG 730 PROA}
9450 {GLU 535 PROA}
9450 {ARG 730 PROA}
9451 {PHE 532 PROA}
9451 {GLU 535 PROA}
9451 {ARG 730 PROA}
9452 {GLU 535 PROA}
9452 {ARG 730 PROA}
9453 {GLU 535 PROA}
9453 {ARG 730 PROA}
9454 {GLU 535 PROA}
9454 {ARG 730 PROA}
9455 {GLU 535 PROA}
9455 {ARG 730 PROA}
9456 {GLU 535 PROA}
9456 {ARG 730 PROA}
9457 {GLU 535 PROA}
9457 {ARG 730 PROA}
9458 {PHE 532 PROA}
9458 {GLU 535 PROA}
9458 {ARG 730 PROA}
9459 {GLU 535 PROA}
9459 {ARG 730 PROA}
9460 {GLU 535 PROA}
9460 {ARG 730 PROA}
9461 {GLU 535 PROA}
9461 {ARG 730 PROA}
9462 {ARG 730 PROA}
9462 {PRO 419 PROA}
9465 {GLU 535 PROA}
9465 {LYS 539 PROA}
9466 {PHE 532 PROA}
9466 {GLU 535 PROA}
9466 {ARG 730 PROA}
9467 {PHE 532 PROA}
9467 {ARG 730 PROA}
9468 {ARG 730 PROA}
9469 {ARG 730 PROA}
9470 {ARG 730 PROA}
9471 {ARG 730 PROA}
9472 {PHE 532 PROA}
9472 {ARG 730 PROA}
9473 {ARG 730 PROA}
9473 {PHE 423 PROA}
9474 {ARG 730 PROA}
9475 {ARG 730 PROA}
9475 {PHE 423 PROA}
9476 {PHE 532 PROA}
9476 {ARG 730 PROA}
9477 {PHE 532 PROA}
9477 {ARG 730 PROA}
9478 {ARG 730 PROA}
9478 {PHE 423 PROA}
9479 {PHE 532 PROA}
9479 {ARG 730 PROA}
9480 {GLU 535 PROA}
9480 {ARG 730 PROA}
9481 {SER 465 PROA}
9481 {ARG 730 PROA}
9482 {SER 465 PROA}
9482 {ARG 730 PROA}
9483 {SER 465 PROA}
9483 {ARG 730 PROA}
9484 {SER 465 PROA}
9484 {ARG 730 PROA}
9485 {ARG 730 PROA}
9485 {PHE 423 PROA}
9486 {ARG 730 PROA}
9487 {ARG 730 PROA}
9487 {PHE 423 PROA}
9488 {GLU 535 PROA}
9488 {ARG 730 PROA}
9489 {SER 465 PROA}
9489 {ARG 730 PROA}
9490 {SER 465 PROA}
9490 {ARG 730 PROA}
9490 {PHE 423 PROA}
9491 {ARG 730 PROA}
9491 {PHE 423 PROA}
9492 {GLU 535 PROA}
9492 {ARG 730 PROA}
9493 {ARG 730 PROA}
9494 {ARG 730 PROA}
9495 {ARG 730 PROA}
9496 {ARG 730 PROA}
9497 {ARG 730 PROA}
9498 {GLU 535 PROA}
9498 {ARG 730 PROA}
9499 {GLU 535 PROA}
9499 {ARG 730 PROA}
9500 {GLU 535 PROA}
9500 {ARG 730 PROA}
9501 {SER 465 PROA}
9501 {PHE 532 PROA}
9501 {GLU 535 PROA}
9501 {ARG 730 PROA}
9502 {SER 465 PROA}
9502 {GLU 535 PROA}
9502 {ARG 730 PROA}
9503 {SER 465 PROA}
9503 {GLU 535 PROA}
9503 {ARG 730 PROA}
9504 {SER 465 PROA}
9504 {ARG 730 PROA}
9504 {PHE 423 PROA}
9505 {SER 465 PROA}
9505 {GLU 535 PROA}
9505 {ARG 730 PROA}
9506 {SER 465 PROA}
9506 {GLU 535 PROA}
9506 {ARG 730 PROA}
9507 {SER 465 PROA}
9507 {GLU 535 PROA}
9507 {ARG 730 PROA}
9508 {SER 465 PROA}
9508 {GLU 535 PROA}
9508 {ARG 730 PROA}
9509 {SER 465 PROA}
9509 {GLU 535 PROA}
9509 {ARG 730 PROA}
9509 {PHE 423 PROA}
9510 {SER 465 PROA}
9510 {GLU 535 PROA}
9510 {ARG 730 PROA}
9511 {SER 465 PROA}
9511 {GLU 535 PROA}
9511 {ARG 730 PROA}
9511 {PHE 423 PROA}
9512 {PHE 532 PROA}
9512 {GLU 535 PROA}
9512 {ARG 730 PROA}
9513 {GLU 535 PROA}
9513 {ARG 730 PROA}
9514 {GLU 535 PROA}
9514 {ARG 730 PROA}
9515 {GLU 535 PROA}
9515 {ARG 730 PROA}
9516 {ARG 730 PROA}
9517 {ARG 730 PROA}
9518 {ARG 730 PROA}
9519 {ARG 730 PROA}
9520 {PHE 532 PROA}
9520 {ARG 730 PROA}
9520 {PHE 423 PROA}
9521 {SER 465 PROA}
9521 {ARG 730 PROA}
9521 {PHE 423 PROA}
9522 {SER 465 PROA}
9522 {ARG 730 PROA}
9523 {SER 465 PROA}
9523 {ARG 730 PROA}
9524 {PHE 532 PROA}
9524 {ARG 730 PROA}
9525 {PHE 532 PROA}
9525 {ARG 730 PROA}
9526 {ARG 730 PROA}
9526 {PHE 423 PROA}
9527 {ARG 730 PROA}
9528 {ARG 730 PROA}
9529 {PHE 532 PROA}
9529 {ARG 730 PROA}
9530 {ARG 730 PROA}
9531 {ARG 730 PROA}
9531 {PHE 423 PROA}
9532 {PHE 532 PROA}
9532 {ARG 730 PROA}
9533 {GLY 466 PROA}
9533 {GLU 535 PROA}
9533 {ARG 730 PROA}
9534 {SER 465 PROA}
9534 {GLY 466 PROA}
9534 {ARG 730 PROA}
9535 {ARG 730 PROA}
9535 {PHE 423 PROA}
9536 {ARG 730 PROA}
9537 {ARG 730 PROA}
9538 {ARG 730 PROA}
9539 {ARG 730 PROA}
9540 {ARG 730 PROA}
9541 {PHE 532 PROA}
9541 {ARG 730 PROA}
9542 {ARG 730 PROA}
9543 {ARG 730 PROA}
9544 {ARG 730 PROA}
9544 {PHE 423 PROA}
9545 {ARG 730 PROA}
9545 {PHE 423 PROA}
9546 {GLU 535 PROA}
9546 {ARG 730 PROA}
9547 {GLU 535 PROA}
9547 {ARG 730 PROA}
9548 {GLU 535 PROA}
9548 {ARG 730 PROA}
9549 {GLU 535 PROA}
9549 {ARG 730 PROA}
9550 {GLU 535 PROA}
9550 {ARG 730 PROA}
9550 {PHE 423 PROA}
9551 {GLU 535 PROA}
9551 {ARG 730 PROA}
9552 {PHE 532 PROA}
9552 {GLU 535 PROA}
9552 {ARG 730 PROA}
9553 {GLU 535 PROA}
9553 {ARG 730 PROA}
9554 {GLU 535 PROA}
9554 {ARG 730 PROA}
9555 {GLU 535 PROA}
9555 {ARG 730 PROA}
9556 {GLU 535 PROA}
9556 {ARG 730 PROA}
9557 {GLU 535 PROA}
9557 {ARG 730 PROA}
9558 {GLU 535 PROA}
9558 {ARG 730 PROA}
9559 {PHE 532 PROA}
9559 {GLU 535 PROA}
9559 {ARG 730 PROA}
9560 {GLU 535 PROA}
9560 {ARG 730 PROA}
9561 {ILE 528 PROA}
9561 {ARG 730 PROA}
9562 {PHE 532 PROA}
9562 {ARG 730 PROA}
9563 {ILE 528 PROA}
9563 {PHE 532 PROA}
9563 {ARG 730 PROA}
9564 {VAL 729 PROA}
9564 {ARG 730 PROA}
9565 {PHE 532 PROA}
9565 {ARG 730 PROA}
9566 {GLU 535 PROA}
9566 {ARG 730 PROA}
9567 {GLU 535 PROA}
9567 {ARG 730 PROA}
9568 {GLU 535 PROA}
9568 {ARG 730 PROA}
9569 {GLU 535 PROA}
9569 {ARG 730 PROA}
9570 {PHE 532 PROA}
9570 {GLU 535 PROA}
9570 {ARG 730 PROA}
9571 {GLU 535 PROA}
9571 {ARG 730 PROA}
9572 {GLU 535 PROA}
9572 {ARG 730 PROA}
9573 {ARG 730 PROA}
9574 {GLU 535 PROA}
9574 {ARG 730 PROA}
9575 {GLU 535 PROA}
9575 {ARG 730 PROA}
9576 {GLU 535 PROA}
9576 {ARG 730 PROA}
9577 {GLU 535 PROA}
9577 {ARG 730 PROA}
9578 {PHE 532 PROA}
9578 {GLU 535 PROA}
9578 {ARG 730 PROA}
9579 {GLU 535 PROA}
9579 {ARG 730 PROA}
9580 {PHE 532 PROA}
9580 {GLU 535 PROA}
9580 {ARG 730 PROA}
9581 {GLU 535 PROA}
9581 {ARG 730 PROA}
9582 {GLU 535 PROA}
9582 {ARG 730 PROA}
9583 {GLU 535 PROA}
9583 {ARG 730 PROA}
9583 {PHE 423 PROA}
9584 {GLU 535 PROA}
9584 {ARG 730 PROA}
9585 {GLU 535 PROA}
9585 {ARG 730 PROA}
9586 {GLU 535 PROA}
9586 {ARG 730 PROA}
9587 {GLU 535 PROA}
9587 {ARG 730 PROA}
9588 {PHE 532 PROA}
9588 {GLU 535 PROA}
9588 {ARG 730 PROA}
9589 {GLU 535 PROA}
9589 {ARG 730 PROA}
9590 {GLU 535 PROA}
9590 {ARG 730 PROA}
9591 {GLU 535 PROA}
9591 {ARG 730 PROA}
9592 {PHE 532 PROA}
9592 {GLU 535 PROA}
9592 {ARG 730 PROA}
9593 {GLU 535 PROA}
9593 {ARG 730 PROA}
9594 {GLU 535 PROA}
9594 {ARG 730 PROA}
9595 {GLU 535 PROA}
9595 {ARG 730 PROA}
9595 {PHE 423 PROA}
9596 {ARG 730 PROA}
9597 {ARG 730 PROA}
9598 {ARG 730 PROA}
9599 {ARG 730 PROA}
9599 {PHE 423 PROA}
9600 {ARG 730 PROA}
9601 {PHE 464 PROA}
9601 {ARG 730 PROA}
9602 {ARG 730 PROA}
9602 {PHE 423 PROA}
9603 {PHE 532 PROA}
9603 {ARG 730 PROA}
9604 {PHE 532 PROA}
9604 {ARG 730 PROA}
9605 {GLU 535 PROA}
9605 {ARG 730 PROA}
9606 {GLU 535 PROA}
9606 {ARG 730 PROA}
9607 {PHE 532 PROA}
9607 {GLU 535 PROA}
9607 {ARG 730 PROA}
9608 {GLU 535 PROA}
9608 {ARG 730 PROA}
9609 {GLU 535 PROA}
9609 {ARG 730 PROA}
9610 {GLU 535 PROA}
9610 {ARG 730 PROA}
9610 {PHE 423 PROA}
9611 {ARG 730 PROA}
9611 {PHE 423 PROA}
9612 {ARG 730 PROA}
9612 {PHE 423 PROA}
9613 {PHE 532 PROA}
9613 {GLU 535 PROA}
9613 {ARG 730 PROA}
9614 {GLU 535 PROA}
9614 {ARG 730 PROA}
9615 {PHE 532 PROA}
9615 {ARG 730 PROA}
9616 {GLU 535 PROA}
9616 {ARG 730 PROA}
9616 {PHE 423 PROA}
9617 {GLU 535 PROA}
9617 {ARG 730 PROA}
9618 {ARG 730 PROA}
9619 {ARG 730 PROA}
9620 {PHE 532 PROA}
9620 {VAL 729 PROA}
9620 {ARG 730 PROA}
9621 {ARG 730 PROA}
9622 {PHE 532 PROA}
9622 {ARG 730 PROA}
9623 {ARG 730 PROA}
9624 {LYS 539 PROA}
9624 {ARG 730 PROA}
9625 {ARG 730 PROA}
9626 {ARG 730 PROA}
9627 {SER 465 PROA}
9627 {ARG 730 PROA}
9628 {ARG 730 PROA}
9629 {ARG 730 PROA}
9630 {ILE 528 PROA}
9630 {VAL 729 PROA}
9630 {ARG 730 PROA}
9631 {ILE 528 PROA}
9631 {PHE 532 PROA}
9631 {THR 727 PROA}
9631 {ARG 730 PROA}
9632 {PHE 532 PROA}
9632 {ARG 730 PROA}
9633 {ILE 528 PROA}
9633 {PHE 532 PROA}
9633 {ARG 730 PROA}
9634 {PHE 532 PROA}
9634 {GLU 535 PROA}
9634 {ARG 730 PROA}
9635 {ARG 730 PROA}
9636 {ILE 528 PROA}
9636 {ARG 730 PROA}
9637 {PHE 532 PROA}
9637 {VAL 729 PROA}
9637 {ARG 730 PROA}
9638 {ILE 528 PROA}
9638 {ARG 730 PROA}
9639 {VAL 729 PROA}
9639 {ARG 730 PROA}
9640 {ILE 528 PROA}
9640 {PHE 532 PROA}
9640 {ARG 730 PROA}
9641 {ARG 730 PROA}
9642 {PHE 532 PROA}
9642 {ARG 730 PROA}
9643 {ARG 730 PROA}
9644 {GLU 535 PROA}
9644 {ARG 730 PROA}
9645 {GLU 535 PROA}
9645 {ARG 730 PROA}
9646 {GLU 535 PROA}
9646 {ARG 730 PROA}
9647 {GLU 535 PROA}
9647 {ARG 730 PROA}
9648 {GLU 535 PROA}
9648 {ARG 730 PROA}
9649 {GLU 535 PROA}
9649 {ARG 730 PROA}
9650 {PHE 532 PROA}
9650 {GLU 535 PROA}
9650 {ARG 730 PROA}
9651 {PHE 532 PROA}
9651 {GLU 535 PROA}
9651 {ARG 730 PROA}
9651 {PHE 423 PROA}
9652 {PHE 532 PROA}
9652 {GLU 535 PROA}
9652 {ARG 730 PROA}
9653 {GLU 535 PROA}
9653 {ARG 730 PROA}
9654 {GLU 535 PROA}
9654 {ARG 730 PROA}
9655 {PHE 532 PROA}
9655 {GLU 535 PROA}
9655 {ARG 730 PROA}
9656 {GLU 535 PROA}
9656 {ARG 730 PROA}
9657 {PHE 532 PROA}
9657 {GLU 535 PROA}
9657 {ARG 730 PROA}
9658 {GLU 535 PROA}
9658 {ARG 730 PROA}
9658 {PHE 423 PROA}
9659 {GLU 535 PROA}
9659 {ARG 730 PROA}
9660 {GLU 535 PROA}
9660 {ARG 730 PROA}
9661 {GLU 535 PROA}
9661 {ARG 730 PROA}
9662 {GLU 535 PROA}
9662 {ARG 730 PROA}
9663 {GLU 535 PROA}
9663 {ARG 730 PROA}
9664 {GLU 535 PROA}
9664 {ARG 730 PROA}
9665 {GLU 535 PROA}
9665 {ARG 730 PROA}
9666 {GLU 535 PROA}
9666 {ARG 730 PROA}
9667 {GLU 535 PROA}
9667 {ARG 730 PROA}
9668 {GLU 535 PROA}
9668 {ARG 730 PROA}
9669 {PHE 532 PROA}
9669 {GLU 535 PROA}
9669 {ARG 730 PROA}
9670 {GLU 535 PROA}
9670 {ARG 730 PROA}
9671 {GLU 535 PROA}
9671 {ARG 730 PROA}
9672 {GLU 535 PROA}
9672 {ARG 730 PROA}
9673 {PHE 532 PROA}
9673 {GLU 535 PROA}
9673 {ARG 730 PROA}
9674 {PHE 532 PROA}
9674 {ARG 730 PROA}
9675 {GLU 535 PROA}
9675 {ARG 730 PROA}
9676 {GLU 535 PROA}
9676 {ARG 730 PROA}
9677 {PHE 532 PROA}
9677 {GLU 535 PROA}
9677 {ARG 730 PROA}
9678 {PHE 532 PROA}
9678 {ARG 730 PROA}
9679 {PHE 532 PROA}
9679 {GLU 535 PROA}
9679 {ARG 730 PROA}
9680 {GLU 535 PROA}
9680 {ARG 730 PROA}
9681 {PHE 532 PROA}
9681 {GLU 535 PROA}
9681 {ARG 730 PROA}
9682 {GLU 535 PROA}
9682 {ARG 730 PROA}
9683 {GLU 535 PROA}
9683 {ARG 730 PROA}
9684 {GLU 535 PROA}
9684 {ARG 730 PROA}
9685 {GLU 535 PROA}
9685 {ARG 730 PROA}
9686 {GLU 535 PROA}
9686 {ARG 730 PROA}
9687 {GLU 535 PROA}
9687 {ARG 730 PROA}
9688 {PHE 532 PROA}
9688 {GLU 535 PROA}
9688 {ARG 730 PROA}
9689 {PHE 532 PROA}
9689 {GLU 535 PROA}
9689 {ARG 730 PROA}
9690 {GLU 535 PROA}
9690 {ARG 730 PROA}
9691 {GLU 535 PROA}
9691 {ARG 730 PROA}
9692 {PHE 532 PROA}
9692 {ARG 730 PROA}
9693 {GLU 535 PROA}
9693 {ARG 730 PROA}
9694 {PHE 532 PROA}
9694 {GLU 535 PROA}
9694 {ARG 730 PROA}
9695 {GLU 535 PROA}
9695 {ARG 730 PROA}
9696 {GLU 535 PROA}
9696 {ARG 730 PROA}
9697 {PHE 532 PROA}
9697 {GLU 535 PROA}
9697 {ARG 730 PROA}
9698 {PHE 532 PROA}
9698 {GLU 535 PROA}
9698 {ARG 730 PROA}
9699 {GLU 535 PROA}
9699 {ARG 730 PROA}
9700 {GLU 535 PROA}
9700 {ARG 730 PROA}
9701 {GLU 535 PROA}
9701 {ARG 730 PROA}
9701 {PHE 423 PROA}
9702 {PHE 532 PROA}
9702 {GLU 535 PROA}
9702 {ARG 730 PROA}
9703 {GLU 535 PROA}
9703 {ARG 730 PROA}
9704 {GLU 535 PROA}
9704 {ARG 730 PROA}
9705 {GLU 535 PROA}
9705 {ARG 730 PROA}
9706 {GLU 535 PROA}
9706 {ARG 730 PROA}
9707 {GLU 535 PROA}
9707 {ARG 730 PROA}
9708 {GLU 535 PROA}
9708 {ARG 730 PROA}
9709 {GLU 535 PROA}
9709 {ARG 730 PROA}
9709 {PHE 423 PROA}
9710 {PHE 532 PROA}
9710 {GLU 535 PROA}
9710 {ARG 730 PROA}
9711 {GLU 535 PROA}
9711 {ARG 730 PROA}
9712 {GLU 535 PROA}
9712 {ARG 730 PROA}
9713 {PHE 532 PROA}
9713 {GLU 535 PROA}
9713 {ARG 730 PROA}
9714 {GLU 535 PROA}
9714 {ARG 730 PROA}
9715 {PHE 532 PROA}
9715 {GLU 535 PROA}
9715 {ARG 730 PROA}
9716 {GLU 535 PROA}
9716 {ARG 730 PROA}
9717 {GLU 535 PROA}
9717 {ARG 730 PROA}
9718 {GLU 535 PROA}
9718 {ARG 730 PROA}
9719 {ARG 730 PROA}
9720 {GLU 535 PROA}
9720 {ARG 730 PROA}
9721 {GLU 535 PROA}
9721 {ARG 730 PROA}
9721 {PHE 423 PROA}
9722 {GLU 535 PROA}
9722 {ARG 730 PROA}
9723 {ARG 730 PROA}
9724 {GLY 466 PROA}
9724 {ARG 730 PROA}
9725 {ARG 730 PROA}
9725 {PHE 423 PROA}
9726 {GLU 535 PROA}
9726 {ARG 730 PROA}
9727 {GLU 535 PROA}
9727 {ARG 730 PROA}
9728 {PHE 532 PROA}
9728 {ARG 730 PROA}
9729 {GLU 535 PROA}
9729 {ARG 730 PROA}
9730 {GLU 535 PROA}
9730 {ARG 730 PROA}
9731 {GLU 535 PROA}
9731 {ARG 730 PROA}
9732 {PHE 532 PROA}
9732 {GLU 535 PROA}
9732 {ARG 730 PROA}
9733 {GLU 535 PROA}
9733 {ARG 730 PROA}
9734 {PHE 532 PROA}
9734 {GLU 535 PROA}
9734 {ARG 730 PROA}
9735 {GLU 535 PROA}
9735 {ARG 730 PROA}
9736 {GLU 535 PROA}
9736 {ARG 730 PROA}
9737 {GLU 535 PROA}
9737 {ARG 730 PROA}
9738 {GLU 535 PROA}
9738 {ARG 730 PROA}
9738 {PHE 423 PROA}
9739 {GLU 535 PROA}
9739 {ARG 730 PROA}
9740 {GLU 535 PROA}
9740 {ARG 730 PROA}
9741 {PHE 532 PROA}
9741 {GLU 535 PROA}
9741 {ARG 730 PROA}
9742 {GLU 535 PROA}
9742 {ARG 730 PROA}
9743 {GLU 535 PROA}
9743 {ARG 730 PROA}
9744 {GLU 535 PROA}
9744 {ARG 730 PROA}
9745 {GLU 535 PROA}
9745 {ARG 730 PROA}
9746 {ARG 730 PROA}
9747 {ARG 730 PROA}
9748 {ARG 730 PROA}
9749 {PHE 532 PROA}
9749 {ARG 730 PROA}
9750 {ILE 528 PROA}
9750 {ARG 730 PROA}
9751 {PHE 532 PROA}
9751 {ARG 730 PROA}
9752 {VAL 729 PROA}
9752 {ARG 730 PROA}
9753 {ARG 730 PROA}
9754 {GLU 535 PROA}
9754 {ARG 730 PROA}
9755 {GLU 535 PROA}
9755 {ARG 730 PROA}
9755 {PHE 423 PROA}
9756 {PHE 532 PROA}
9756 {GLU 535 PROA}
9756 {ARG 730 PROA}
9757 {GLU 535 PROA}
9757 {ARG 730 PROA}
9758 {PHE 532 PROA}
9758 {ARG 730 PROA}
9759 {GLU 535 PROA}
9759 {ARG 730 PROA}
9760 {GLU 535 PROA}
9760 {ARG 730 PROA}
9761 {PHE 532 PROA}
9761 {GLU 535 PROA}
9761 {ARG 730 PROA}
9762 {ARG 730 PROA}
9763 {GLU 535 PROA}
9763 {ARG 730 PROA}
9764 {GLU 535 PROA}
9764 {ARG 730 PROA}
9765 {PHE 532 PROA}
9765 {ARG 730 PROA}
9766 {GLU 535 PROA}
9766 {ARG 730 PROA}
9767 {PHE 532 PROA}
9767 {ARG 730 PROA}
9768 {ARG 730 PROA}
9768 {PHE 423 PROA}
9769 {ARG 730 PROA}
9770 {GLU 535 PROA}
9770 {ARG 730 PROA}
9771 {PHE 532 PROA}
9771 {ARG 730 PROA}
9772 {PHE 532 PROA}
9772 {ARG 730 PROA}
9773 {ARG 730 PROA}
9774 {ARG 730 PROA}
9775 {PHE 532 PROA}
9775 {ARG 730 PROA}
9776 {ARG 730 PROA}
9777 {ARG 730 PROA}
9778 {PHE 532 PROA}
9778 {ARG 730 PROA}
9779 {PHE 532 PROA}
9779 {ARG 730 PROA}
9780 {ARG 730 PROA}
9781 {ARG 730 PROA}
9781 {PHE 423 PROA}
9782 {GLU 535 PROA}
9782 {ARG 730 PROA}
9783 {PHE 532 PROA}
9783 {GLU 535 PROA}
9783 {ARG 730 PROA}
9784 {ARG 730 PROA}
9785 {ARG 730 PROA}
9786 {ARG 730 PROA}
9786 {PHE 423 PROA}
9787 {PHE 532 PROA}
9787 {ARG 730 PROA}
9788 {ARG 730 PROA}
9789 {ARG 730 PROA}
9790 {ARG 730 PROA}
9791 {GLU 535 PROA}
9791 {ARG 730 PROA}
9792 {GLU 535 PROA}
9792 {ARG 730 PROA}
9793 {ARG 730 PROA}
9794 {ARG 730 PROA}
9794 {PHE 423 PROA}
9795 {GLU 535 PROA}
9795 {ARG 730 PROA}
9796 {GLU 535 PROA}
9796 {ARG 730 PROA}
9797 {GLU 535 PROA}
9797 {ARG 730 PROA}
9798 {GLU 535 PROA}
9798 {ARG 730 PROA}
9799 {PHE 532 PROA}
9799 {GLU 535 PROA}
9799 {ARG 730 PROA}
9800 {PHE 532 PROA}
9800 {GLU 535 PROA}
9800 {ARG 730 PROA}
9800 {PHE 423 PROA}
9801 {GLU 535 PROA}
9801 {ARG 730 PROA}
9802 {GLU 535 PROA}
9802 {ARG 730 PROA}
9803 {GLU 535 PROA}
9803 {ARG 730 PROA}
9804 {GLU 535 PROA}
9804 {ARG 730 PROA}
9805 {ARG 730 PROA}
9805 {PHE 423 PROA}
9806 {ARG 730 PROA}
9807 {ARG 730 PROA}
9807 {PHE 423 PROA}
9808 {GLY 466 PROA}
9808 {ARG 730 PROA}
9809 {GLY 466 PROA}
9809 {ARG 730 PROA}
9809 {PHE 423 PROA}
9810 {GLY 466 PROA}
9810 {ARG 730 PROA}
9811 {ARG 730 PROA}
9811 {PHE 423 PROA}
9812 {SER 465 PROA}
9812 {GLY 466 PROA}
9812 {ARG 730 PROA}
9813 {ARG 730 PROA}
9813 {PHE 423 PROA}
9814 {GLU 535 PROA}
9814 {ARG 730 PROA}
9815 {ARG 730 PROA}
9815 {PHE 423 PROA}
9816 {PHE 532 PROA}
9816 {ARG 730 PROA}
9816 {PHE 423 PROA}
9817 {PHE 532 PROA}
9817 {ARG 730 PROA}
9817 {PHE 423 PROA}
9818 {GLU 535 PROA}
9818 {ARG 730 PROA}
9819 {GLU 535 PROA}
9819 {ARG 730 PROA}
9820 {GLU 535 PROA}
9820 {ARG 730 PROA}
9821 {GLU 535 PROA}
9821 {ARG 730 PROA}
9822 {PHE 532 PROA}
9822 {GLU 535 PROA}
9822 {ARG 730 PROA}
9823 {GLU 535 PROA}
9823 {ARG 730 PROA}
9824 {GLU 535 PROA}
9824 {ARG 730 PROA}
9825 {GLU 535 PROA}
9825 {ARG 730 PROA}
9826 {GLU 535 PROA}
9826 {ARG 730 PROA}
9827 {GLU 535 PROA}
9827 {ARG 730 PROA}
9828 {PHE 532 PROA}
9828 {GLU 535 PROA}
9828 {ARG 730 PROA}
9829 {GLU 535 PROA}
9829 {ARG 730 PROA}
9830 {GLU 535 PROA}
9830 {ARG 730 PROA}
9831 {GLU 535 PROA}
9831 {ARG 730 PROA}
9832 {PHE 532 PROA}
9832 {GLU 535 PROA}
9832 {ARG 730 PROA}
9832 {PHE 423 PROA}
9833 {GLU 535 PROA}
9833 {ARG 730 PROA}
9834 {ILE 528 PROA}
9834 {ARG 730 PROA}
9835 {VAL 729 PROA}
9835 {ARG 730 PROA}
9836 {ILE 528 PROA}
9836 {ARG 730 PROA}
9837 {ARG 730 PROA}
9838 {ARG 730 PROA}
9839 {ARG 730 PROA}
9839 {PRO 419 PROA}
9840 {GLU 535 PROA}
9840 {ARG 730 PROA}
9841 {GLU 535 PROA}
9841 {ARG 730 PROA}
9842 {GLU 535 PROA}
9842 {ARG 730 PROA}
9842 {PHE 423 PROA}
9843 {PHE 532 PROA}
9843 {GLU 535 PROA}
9843 {ARG 730 PROA}
9844 {GLU 535 PROA}
9844 {ARG 730 PROA}
9845 {PHE 532 PROA}
9845 {GLU 535 PROA}
9845 {ARG 730 PROA}
9846 {PHE 532 PROA}
9846 {GLU 535 PROA}
9846 {ARG 730 PROA}
9847 {GLU 535 PROA}
9847 {ARG 730 PROA}
9848 {PHE 532 PROA}
9848 {GLU 535 PROA}
9848 {ARG 730 PROA}
9849 {GLU 535 PROA}
9849 {ARG 730 PROA}
9850 {PHE 532 PROA}
9850 {GLU 535 PROA}
9850 {ARG 730 PROA}
9851 {GLU 535 PROA}
9851 {ARG 730 PROA}
9852 {GLU 535 PROA}
9852 {ARG 730 PROA}
9853 {GLU 535 PROA}
9853 {ARG 730 PROA}
9853 {PHE 423 PROA}
9854 {GLU 535 PROA}
9854 {ARG 730 PROA}
9855 {GLU 535 PROA}
9855 {LYS 539 PROA}
9855 {ARG 730 PROA}
9856 {GLU 535 PROA}
9856 {ARG 730 PROA}
9857 {GLU 535 PROA}
9857 {ARG 730 PROA}
9858 {GLU 535 PROA}
9858 {ARG 730 PROA}
9859 {ARG 730 PROA}
9860 {GLU 535 PROA}
9860 {ARG 730 PROA}
9861 {GLU 535 PROA}
9861 {ARG 730 PROA}
9862 {GLU 535 PROA}
9862 {ARG 730 PROA}
9863 {PHE 532 PROA}
9863 {GLU 535 PROA}
9863 {ARG 730 PROA}
9864 {ARG 730 PROA}
9865 {PHE 532 PROA}
9865 {GLU 535 PROA}
9865 {ARG 730 PROA}
9866 {GLU 535 PROA}
9866 {ARG 730 PROA}
9867 {GLU 535 PROA}
9867 {ARG 730 PROA}
9868 {GLU 535 PROA}
9868 {ARG 730 PROA}
9869 {THR 727 PROA}
9869 {ARG 730 PROA}
9870 {ARG 730 PROA}
9871 {ILE 528 PROA}
9871 {ARG 730 PROA}
9872 {GLU 535 PROA}
9872 {ARG 730 PROA}
9873 {ARG 730 PROA}
9874 {PHE 532 PROA}
9874 {GLU 535 PROA}
9874 {ARG 730 PROA}
9875 {GLU 535 PROA}
9875 {ARG 730 PROA}
9876 {GLU 535 PROA}
9876 {ARG 730 PROA}
9877 {GLU 535 PROA}
9877 {ARG 730 PROA}
9878 {GLU 535 PROA}
9878 {ARG 730 PROA}
9879 {GLU 535 PROA}
9879 {ARG 730 PROA}
9880 {PHE 532 PROA}
9880 {GLU 535 PROA}
9880 {ARG 730 PROA}
9881 {GLU 535 PROA}
9881 {ARG 730 PROA}
9881 {PHE 423 PROA}
9882 {GLU 535 PROA}
9882 {ARG 730 PROA}
9883 {PHE 532 PROA}
9883 {GLU 535 PROA}
9883 {ARG 730 PROA}
9884 {GLU 535 PROA}
9884 {ARG 730 PROA}
9885 {GLU 535 PROA}
9885 {ARG 730 PROA}
9886 {GLU 535 PROA}
9886 {ARG 730 PROA}
9887 {GLU 535 PROA}
9887 {ARG 730 PROA}
9888 {GLU 535 PROA}
9888 {ARG 730 PROA}
9889 {GLU 535 PROA}
9889 {ARG 730 PROA}
9889 {PHE 423 PROA}
9890 {GLU 535 PROA}
9890 {ARG 730 PROA}
9890 {PHE 423 PROA}
9891 {PHE 532 PROA}
9891 {GLU 535 PROA}
9891 {ARG 730 PROA}
9892 {PHE 532 PROA}
9892 {GLU 535 PROA}
9892 {ARG 730 PROA}
9893 {PHE 532 PROA}
9893 {GLU 535 PROA}
9893 {ARG 730 PROA}
9894 {GLU 535 PROA}
9894 {ARG 730 PROA}
9895 {PHE 532 PROA}
9895 {GLU 535 PROA}
9895 {ARG 730 PROA}
9896 {GLU 535 PROA}
9896 {ARG 730 PROA}
9897 {GLU 535 PROA}
9897 {ARG 730 PROA}
9898 {PHE 532 PROA}
9898 {GLU 535 PROA}
9898 {ARG 730 PROA}
9899 {GLU 535 PROA}
9899 {ARG 730 PROA}
9900 {GLU 535 PROA}
9900 {ARG 730 PROA}
9901 {GLU 535 PROA}
9901 {ARG 730 PROA}
9902 {GLU 535 PROA}
9902 {ARG 730 PROA}
9903 {PHE 532 PROA}
9903 {GLU 535 PROA}
9903 {ARG 730 PROA}
9904 {ARG 730 PROA}
9904 {PHE 423 PROA}
9905 {SER 465 PROA}
9905 {ARG 730 PROA}
9906 {SER 465 PROA}
9906 {GLY 466 PROA}
9906 {ARG 730 PROA}
9907 {PHE 532 PROA}
9907 {GLU 535 PROA}
9907 {ARG 730 PROA}
9908 {GLU 535 PROA}
9908 {ARG 730 PROA}
9908 {PHE 423 PROA}
9909 {PHE 532 PROA}
9909 {GLU 535 PROA}
9909 {ARG 730 PROA}
9910 {PHE 532 PROA}
9910 {GLU 535 PROA}
9910 {ARG 730 PROA}
9911 {PHE 532 PROA}
9911 {GLU 535 PROA}
9911 {ARG 730 PROA}
9912 {GLU 535 PROA}
9912 {ARG 730 PROA}
9913 {GLU 535 PROA}
9913 {ARG 730 PROA}
9914 {GLU 535 PROA}
9914 {ARG 730 PROA}
9915 {PHE 532 PROA}
9915 {GLU 535 PROA}
9915 {ARG 730 PROA}
9916 {GLU 535 PROA}
9916 {ARG 730 PROA}
9917 {PHE 532 PROA}
9917 {GLU 535 PROA}
9917 {ARG 730 PROA}
9918 {GLU 535 PROA}
9918 {ARG 730 PROA}
9919 {GLU 535 PROA}
9919 {ARG 730 PROA}
9920 {GLU 535 PROA}
9920 {ARG 730 PROA}
9921 {GLU 535 PROA}
9921 {ARG 730 PROA}
9922 {GLU 535 PROA}
9922 {ARG 730 PROA}
9923 {GLU 535 PROA}
9923 {ARG 730 PROA}
9924 {GLU 535 PROA}
9924 {ARG 730 PROA}
9925 {GLU 535 PROA}
9925 {ARG 730 PROA}
9926 {PHE 532 PROA}
9926 {GLU 535 PROA}
9926 {ARG 730 PROA}
9927 {GLU 535 PROA}
9927 {ARG 730 PROA}
9928 {GLU 535 PROA}
9928 {ARG 730 PROA}
9929 {PHE 532 PROA}
9929 {GLU 535 PROA}
9929 {ARG 730 PROA}
9929 {PHE 423 PROA}
9930 {PHE 532 PROA}
9930 {GLU 535 PROA}
9930 {ARG 730 PROA}
9931 {GLU 535 PROA}
9931 {ARG 730 PROA}
9932 {GLU 535 PROA}
9932 {ARG 730 PROA}
9933 {PHE 532 PROA}
9933 {GLU 535 PROA}
9933 {ARG 730 PROA}
9934 {GLU 535 PROA}
9934 {ARG 730 PROA}
9934 {PHE 423 PROA}
9935 {ARG 730 PROA}
9936 {PHE 532 PROA}
9936 {ARG 730 PROA}
9937 {ARG 730 PROA}
9938 {ARG 730 PROA}
9938 {PHE 423 PROA}
9939 {ARG 730 PROA}
9940 {ARG 730 PROA}
9941 {PHE 532 PROA}
9941 {ARG 730 PROA}
9942 {ARG 730 PROA}
9943 {ARG 730 PROA}
9944 {ARG 730 PROA}
9945 {ARG 730 PROA}
9945 {PHE 423 PROA}
9946 {ARG 730 PROA}
9947 {SER 465 PROA}
9947 {ARG 730 PROA}
9948 {SER 465 PROA}
9948 {GLU 535 PROA}
9948 {ARG 730 PROA}
9949 {SER 465 PROA}
9949 {PHE 532 PROA}
9949 {GLU 535 PROA}
9949 {ARG 730 PROA}
9950 {SER 465 PROA}
9950 {GLU 535 PROA}
9950 {ARG 730 PROA}
9951 {SER 465 PROA}
9951 {GLU 535 PROA}
9951 {ARG 730 PROA}
9952 {PHE 532 PROA}
9952 {GLU 535 PROA}
9952 {ARG 730 PROA}
9953 {GLU 535 PROA}
9953 {ARG 730 PROA}
9954 {GLU 535 PROA}
9954 {ARG 730 PROA}
9955 {PHE 532 PROA}
9955 {ARG 730 PROA}
9956 {GLU 535 PROA}
9956 {ARG 730 PROA}
9957 {GLU 535 PROA}
9957 {ARG 730 PROA}
9958 {ARG 730 PROA}
9959 {ARG 730 PROA}
9959 {PHE 423 PROA}
9960 {ARG 730 PROA}
9960 {PHE 423 PROA}
9961 {ARG 730 PROA}
9962 {PHE 532 PROA}
9962 {ARG 730 PROA}
9963 {SER 465 PROA}
9963 {ARG 730 PROA}
9964 {PHE 532 PROA}
9964 {ARG 730 PROA}
9965 {PHE 464 PROA}
9965 {ARG 730 PROA}
9965 {PHE 423 PROA}
9966 {PHE 532 PROA}
9966 {ARG 730 PROA}
9966 {PHE 423 PROA}
9967 {ARG 730 PROA}
9968 {ARG 730 PROA}
9969 {ARG 730 PROA}
9969 {PHE 423 PROA}
9970 {SER 465 PROA}
9970 {ARG 730 PROA}
9970 {PHE 423 PROA}
9971 {SER 465 PROA}
9971 {PHE 532 PROA}
9971 {ARG 730 PROA}
9972 {ARG 730 PROA}
9973 {ARG 730 PROA}
9974 {PHE 532 PROA}
9974 {ARG 730 PROA}
9974 {PHE 423 PROA}
9975 {ARG 730 PROA}
9976 {ARG 730 PROA}
9976 {PHE 423 PROA}
9977 {PHE 532 PROA}
9977 {ARG 730 PROA}
9977 {PHE 423 PROA}
9978 {ARG 730 PROA}
9978 {PHE 423 PROA}
9979 {SER 465 PROA}
9979 {PHE 532 PROA}
9979 {ARG 730 PROA}
9979 {PHE 423 PROA}
9980 {ARG 730 PROA}
9981 {GLU 535 PROA}
9981 {ARG 730 PROA}
9982 {SER 465 PROA}
9982 {GLU 535 PROA}
9982 {ARG 730 PROA}
9983 {SER 465 PROA}
9983 {GLU 535 PROA}
9983 {ARG 730 PROA}
9984 {GLU 535 PROA}
9984 {ARG 730 PROA}
9985 {PHE 532 PROA}
9985 {GLU 535 PROA}
9985 {ARG 730 PROA}
9986 {GLU 535 PROA}
9986 {ARG 730 PROA}
9987 {PHE 532 PROA}
9987 {GLU 535 PROA}
9987 {ARG 730 PROA}
9988 {GLU 535 PROA}
9988 {ARG 730 PROA}
9989 {PHE 532 PROA}
9989 {GLU 535 PROA}
9989 {ARG 730 PROA}
9990 {GLU 535 PROA}
9990 {ARG 730 PROA}
9991 {GLU 535 PROA}
9991 {ARG 730 PROA}
9991 {PHE 423 PROA}
9992 {GLU 535 PROA}
9992 {ARG 730 PROA}
9993 {PHE 532 PROA}
9993 {GLU 535 PROA}
9993 {ARG 730 PROA}
9994 {PHE 532 PROA}
9994 {GLU 535 PROA}
9994 {ARG 730 PROA}
9995 {GLU 535 PROA}
9995 {ARG 730 PROA}
9996 {GLU 535 PROA}
9996 {ARG 730 PROA}
9997 {PHE 532 PROA}
9997 {GLU 535 PROA}
9997 {ARG 730 PROA}
9998 {GLU 535 PROA}
9998 {ARG 730 PROA}
9999 {GLU 535 PROA}
9999 {ARG 730 PROA}
10000 {SER 465 PROA}
10000 {PHE 532 PROA}
10000 {GLU 535 PROA}
10000 {ARG 730 PROA}
10001 {SER 465 PROA}
10001 {GLU 535 PROA}
10001 {ARG 730 PROA}
10002 {SER 465 PROA}
10002 {GLU 535 PROA}
10002 {ARG 730 PROA}
10002 {PHE 423 PROA}
10003 {SER 465 PROA}
10003 {GLU 535 PROA}
10003 {ARG 730 PROA}
10003 {PHE 423 PROA}
10004 {PHE 532 PROA}
10004 {GLU 535 PROA}
10004 {ARG 730 PROA}
10005 {GLU 535 PROA}
10005 {ARG 730 PROA}
10006 {GLU 535 PROA}
10006 {ARG 730 PROA}
10007 {GLU 535 PROA}
10007 {ARG 730 PROA}
10008 {PHE 532 PROA}
10008 {GLU 535 PROA}
10008 {ARG 730 PROA}
10009 {GLU 535 PROA}
10009 {ARG 730 PROA}
10010 {ARG 730 PROA}
10010 {PHE 423 PROA}
10011 {PHE 532 PROA}
10011 {ARG 730 PROA}
10012 {ARG 730 PROA}
10013 {ARG 730 PROA}
10014 {GLU 535 PROA}
10014 {ARG 730 PROA}
10015 {PHE 532 PROA}
10015 {GLU 535 PROA}
10015 {ARG 730 PROA}
10016 {ARG 730 PROA}
10017 {GLU 535 PROA}
10017 {ARG 730 PROA}
10017 {PHE 423 PROA}
10018 {GLU 535 PROA}
10018 {ARG 730 PROA}
10019 {ARG 730 PROA}
10020 {ARG 730 PROA}
10021 {ARG 730 PROA}
10022 {ARG 730 PROA}
10023 {PHE 532 PROA}
10023 {ARG 730 PROA}
10024 {PHE 532 PROA}
10024 {ARG 730 PROA}
10025 {ARG 730 PROA}
10026 {PHE 532 PROA}
10026 {ARG 730 PROA}
10027 {ARG 730 PROA}
10028 {ARG 730 PROA}
10029 {ARG 730 PROA}
10029 {PHE 423 PROA}
10030 {ARG 730 PROA}
10031 {ARG 730 PROA}
10032 {PHE 532 PROA}
10032 {ARG 730 PROA}
10033 {GLU 535 PROA}
10033 {ARG 730 PROA}
10034 {GLU 535 PROA}
10034 {ARG 730 PROA}
10035 {GLU 535 PROA}
10035 {ARG 730 PROA}
10036 {GLU 535 PROA}
10036 {ARG 730 PROA}
10037 {GLU 535 PROA}
10037 {ARG 730 PROA}
10038 {GLU 535 PROA}
10038 {ARG 730 PROA}
10039 {GLU 535 PROA}
10039 {ARG 730 PROA}
10040 {GLU 535 PROA}
10040 {ARG 730 PROA}
10041 {PHE 532 PROA}
10041 {GLU 535 PROA}
10041 {ARG 730 PROA}
10042 {GLU 535 PROA}
10042 {ARG 730 PROA}
10042 {PHE 423 PROA}
10043 {GLU 535 PROA}
10043 {ARG 730 PROA}
10044 {PHE 532 PROA}
10044 {ARG 730 PROA}
10044 {PHE 423 PROA}
10045 {SER 465 PROA}
10045 {ARG 730 PROA}
10046 {ARG 730 PROA}
10048 {ARG 730 PROA}
10049 {ARG 730 PROA}
10050 {LYS 539 PROA}
10050 {ARG 730 PROA}
10051 {ARG 730 PROA}
10052 {LYS 539 PROA}
10054 {LYS 539 PROA}
10054 {ARG 730 PROA}
10054 {PHE 423 PROA}
10055 {LYS 539 PROA}
10057 {LYS 539 PROA}
10059 {LYS 539 PROA}
10059 {ARG 730 PROA}
10060 {ARG 730 PROA}
10061 {ARG 730 PROA}
10063 {ARG 730 PROA}
10064 {ARG 730 PROA}
10065 {LYS 539 PROA}
10065 {SER 418 PROA}
10067 {LYS 539 PROA}
10067 {ARG 730 PROA}
10067 {SER 418 PROA}
10068 {ARG 730 PROA}
10068 {PRO 419 PROA}
10068 {PHE 423 PROA}
10069 {ARG 730 PROA}
10069 {SER 418 PROA}
10071 {LYS 539 PROA}
10071 {SER 418 PROA}
10073 {LYS 539 PROA}
10073 {ARG 730 PROA}
10073 {SER 418 PROA}
10074 {LYS 539 PROA}
10074 {ARG 730 PROA}
10074 {SER 418 PROA}
10077 {LYS 539 PROA}
10077 {ARG 730 PROA}
10077 {SER 418 PROA}
10078 {LYS 539 PROA}
10078 {ARG 730 PROA}
10078 {SER 418 PROA}
10078 {PRO 419 PROA}
10079 {LYS 539 PROA}
10079 {ARG 730 PROA}
10079 {SER 418 PROA}
10079 {PRO 419 PROA}
10089 {LYS 539 PROA}
10089 {ARG 730 PROA}
10089 {SER 418 PROA}
10090 {ARG 730 PROA}
10090 {SER 418 PROA}
10092 {LYS 539 PROA}
10092 {ARG 730 PROA}
10092 {SER 418 PROA}
10093 {LYS 539 PROA}
10093 {ARG 730 PROA}
10093 {SER 418 PROA}
10094 {LYS 539 PROA}
10095 {LYS 539 PROA}
10095 {ARG 730 PROA}
10095 {SER 418 PROA}
10095 {PRO 419 PROA}
10098 {LYS 539 PROA}
10098 {ARG 730 PROA}
10098 {SER 418 PROA}
10098 {PHE 423 PROA}
10099 {LYS 539 PROA}
10099 {ARG 730 PROA}
10099 {SER 418 PROA}
10100 {ARG 730 PROA}
10100 {SER 418 PROA}
10100 {PRO 419 PROA}
10101 {LYS 539 PROA}
10101 {ARG 730 PROA}
10101 {SER 418 PROA}
10101 {PRO 419 PROA}
10101 {PHE 423 PROA}
10102 {LYS 539 PROA}
10102 {SER 418 PROA}
10103 {LYS 539 PROA}
10103 {ARG 730 PROA}
10103 {PHE 423 PROA}
10105 {LYS 539 PROA}
10106 {ARG 730 PROA}
10106 {SER 418 PROA}
10106 {PRO 419 PROA}
10108 {PHE 532 PROA}
10108 {LYS 539 PROA}
10108 {ARG 730 PROA}
10109 {LYS 539 PROA}
10109 {ARG 730 PROA}
10109 {SER 418 PROA}
10110 {ARG 730 PROA}
10111 {ARG 730 PROA}
10112 {ARG 730 PROA}
10112 {SER 418 PROA}
10113 {LYS 539 PROA}
10113 {ARG 730 PROA}
10113 {SER 418 PROA}
10114 {ARG 730 PROA}
10115 {ARG 730 PROA}
10115 {PHE 423 PROA}
10117 {LYS 539 PROA}
10117 {ARG 730 PROA}
10117 {SER 418 PROA}
10118 {LYS 539 PROA}
10118 {ARG 730 PROA}
10118 {SER 418 PROA}
10119 {ARG 730 PROA}
10119 {SER 418 PROA}
10119 {PHE 423 PROA}
10121 {LYS 539 PROA}
10121 {ARG 730 PROA}
10121 {SER 418 PROA}
10121 {PRO 419 PROA}
10122 {LYS 539 PROA}
10122 {ARG 730 PROA}
10122 {SER 418 PROA}
10123 {ARG 730 PROA}
10123 {PRO 419 PROA}
10125 {LYS 539 PROA}
10125 {ARG 730 PROA}
10125 {SER 418 PROA}
10126 {ARG 730 PROA}
10126 {SER 418 PROA}
10126 {PRO 419 PROA}
10127 {LYS 539 PROA}
10127 {ARG 730 PROA}
10127 {SER 418 PROA}
10127 {PHE 423 PROA}
10128 {LYS 539 PROA}
10128 {ARG 730 PROA}
10128 {SER 418 PROA}
10128 {PHE 423 PROA}
10129 {LYS 539 PROA}
10129 {ARG 730 PROA}
10129 {SER 418 PROA}
10129 {PHE 423 PROA}
10130 {LYS 539 PROA}
10130 {ARG 730 PROA}
10133 {LYS 539 PROA}
10133 {ARG 730 PROA}
10133 {SER 418 PROA}
10133 {PRO 419 PROA}
10134 {LYS 539 PROA}
10134 {ARG 730 PROA}
10134 {SER 418 PROA}
10135 {LYS 539 PROA}
10135 {ARG 730 PROA}
10135 {SER 418 PROA}
10136 {LYS 539 PROA}
10136 {ARG 730 PROA}
10136 {THR 422 PROA}
10137 {ARG 730 PROA}
10137 {PRO 419 PROA}
10138 {LYS 539 PROA}
10138 {ARG 730 PROA}
10138 {SER 418 PROA}
10138 {PRO 419 PROA}
10139 {ARG 730 PROA}
10139 {SER 418 PROA}
10139 {PRO 419 PROA}
10139 {THR 422 PROA}
10140 {ARG 730 PROA}
10140 {PRO 419 PROA}
10141 {LYS 539 PROA}
10141 {ARG 730 PROA}
10141 {SER 418 PROA}
10143 {LYS 539 PROA}
10143 {ARG 730 PROA}
10143 {SER 418 PROA}
10144 {LYS 539 PROA}
10144 {ARG 730 PROA}
10144 {SER 418 PROA}
10145 {PRO 419 PROA}
10145 {PHE 423 PROA}
10146 {LYS 539 PROA}
10146 {ARG 730 PROA}
10146 {SER 418 PROA}
10148 {LYS 539 PROA}
10148 {ARG 730 PROA}
10148 {SER 418 PROA}
10148 {PRO 419 PROA}
10149 {ARG 730 PROA}
10149 {SER 418 PROA}
10149 {PRO 419 PROA}
10150 {LYS 539 PROA}
10150 {ARG 730 PROA}
10150 {SER 418 PROA}
10150 {THR 422 PROA}
10151 {LYS 539 PROA}
10151 {ARG 730 PROA}
10152 {LYS 539 PROA}
10152 {SER 418 PROA}
10154 {PRO 419 PROA}
10157 {LYS 539 PROA}
10157 {ARG 730 PROA}
10157 {SER 418 PROA}
10158 {ARG 730 PROA}
10158 {SER 418 PROA}
10158 {PRO 419 PROA}
10159 {ARG 730 PROA}
10159 {SER 418 PROA}
10159 {PRO 419 PROA}
10161 {LYS 539 PROA}
10161 {ARG 730 PROA}
10161 {SER 418 PROA}
10161 {PHE 423 PROA}
10162 {ARG 730 PROA}
10162 {PRO 419 PROA}
10163 {ARG 730 PROA}
10163 {SER 418 PROA}
10165 {ARG 730 PROA}
10165 {PRO 419 PROA}
10166 {LYS 539 PROA}
10166 {ARG 730 PROA}
10166 {PRO 419 PROA}
10166 {PHE 423 PROA}
10168 {ARG 730 PROA}
10168 {PHE 423 PROA}
10169 {LYS 539 PROA}
10169 {ARG 730 PROA}
10170 {PHE 423 PROA}
10172 {LYS 539 PROA}
10172 {ARG 730 PROA}
10173 {LYS 539 PROA}
10173 {ARG 730 PROA}
10173 {PHE 423 PROA}
10174 {ARG 730 PROA}
10175 {PHE 532 PROA}
10175 {ARG 730 PROA}
10176 {ARG 730 PROA}
10177 {ARG 730 PROA}
10178 {PHE 532 PROA}
10178 {ARG 730 PROA}
10179 {ARG 730 PROA}
10179 {PHE 423 PROA}
10180 {GLU 535 PROA}
10180 {ARG 730 PROA}
10181 {GLU 535 PROA}
10181 {ARG 730 PROA}
10182 {GLU 535 PROA}
10182 {ARG 730 PROA}
10183 {PHE 532 PROA}
10183 {GLU 535 PROA}
10183 {ARG 730 PROA}
10184 {PHE 532 PROA}
10184 {GLU 535 PROA}
10184 {ARG 730 PROA}
10185 {GLU 535 PROA}
10185 {ARG 730 PROA}
10186 {PHE 532 PROA}
10186 {GLU 535 PROA}
10186 {ARG 730 PROA}
10186 {PHE 423 PROA}
10187 {GLU 535 PROA}
10187 {ARG 730 PROA}
10187 {PHE 423 PROA}
10188 {PHE 532 PROA}
10188 {GLU 535 PROA}
10188 {ARG 730 PROA}
10189 {GLU 535 PROA}
10189 {ARG 730 PROA}
10189 {PHE 423 PROA}
10190 {GLU 535 PROA}
10190 {ARG 730 PROA}
10191 {PHE 532 PROA}
10191 {GLU 535 PROA}
10191 {ARG 730 PROA}
10192 {PHE 532 PROA}
10192 {GLU 535 PROA}
10192 {ARG 730 PROA}
10193 {GLU 535 PROA}
10193 {ARG 730 PROA}
10194 {GLU 535 PROA}
10194 {ARG 730 PROA}
10195 {GLU 535 PROA}
10195 {ARG 730 PROA}
10196 {PHE 532 PROA}
10196 {GLU 535 PROA}
10196 {ARG 730 PROA}
10196 {PHE 423 PROA}
10197 {GLU 535 PROA}
10197 {ARG 730 PROA}
10198 {PHE 532 PROA}
10198 {GLU 535 PROA}
10198 {ARG 730 PROA}
10199 {GLU 535 PROA}
10199 {ARG 730 PROA}
10200 {GLU 535 PROA}
10200 {ARG 730 PROA}
10201 {GLU 535 PROA}
10201 {ARG 730 PROA}
10201 {PHE 423 PROA}
10202 {PHE 532 PROA}
10202 {GLU 535 PROA}
10202 {ARG 730 PROA}
10203 {PHE 532 PROA}
10203 {GLU 535 PROA}
10203 {ARG 730 PROA}
10204 {PHE 532 PROA}
10204 {GLU 535 PROA}
10204 {ARG 730 PROA}
10205 {GLU 535 PROA}
10205 {ARG 730 PROA}
10206 {SER 465 PROA}
10206 {GLU 535 PROA}
10206 {ARG 730 PROA}
10207 {SER 465 PROA}
10207 {GLU 535 PROA}
10207 {ARG 730 PROA}
10208 {SER 465 PROA}
10208 {GLU 535 PROA}
10209 {SER 465 PROA}
10209 {GLU 535 PROA}
10209 {PHE 423 PROA}
10210 {SER 465 PROA}
10210 {GLU 535 PROA}
10210 {PHE 423 PROA}
10211 {SER 465 PROA}
10211 {GLU 535 PROA}
10211 {PHE 423 PROA}
10212 {SER 465 PROA}
10212 {GLU 535 PROA}
10212 {ARG 730 PROA}
10213 {SER 465 PROA}
10213 {GLU 535 PROA}
10213 {ARG 730 PROA}
10213 {PHE 423 PROA}
10214 {SER 465 PROA}
10214 {GLU 535 PROA}
10214 {ARG 730 PROA}
10214 {PHE 423 PROA}
10215 {SER 465 PROA}
10215 {GLU 535 PROA}
10215 {ARG 730 PROA}
10216 {SER 465 PROA}
10216 {GLU 535 PROA}
10216 {ARG 730 PROA}
10217 {GLU 535 PROA}
10217 {ARG 730 PROA}
10218 {GLU 535 PROA}
10218 {ARG 730 PROA}
10219 {GLU 535 PROA}
10219 {ARG 730 PROA}
10220 {GLU 535 PROA}
10220 {ARG 730 PROA}
10221 {PHE 532 PROA}
10221 {GLU 535 PROA}
10221 {ARG 730 PROA}
10222 {PHE 532 PROA}
10222 {GLU 535 PROA}
10222 {ARG 730 PROA}
10223 {GLU 535 PROA}
10223 {ARG 730 PROA}
10224 {GLU 535 PROA}
10224 {ARG 730 PROA}
10225 {LYS 539 PROA}
10225 {ARG 730 PROA}
10226 {GLU 535 PROA}
10226 {LYS 539 PROA}
10226 {ARG 730 PROA}
10227 {GLU 535 PROA}
10228 {PHE 532 PROA}
10228 {LYS 539 PROA}
10228 {ARG 730 PROA}
10229 {GLU 535 PROA}
10229 {LYS 539 PROA}
10229 {ARG 730 PROA}
10230 {GLU 535 PROA}
10230 {LYS 539 PROA}
10230 {ARG 730 PROA}
10231 {GLU 535 PROA}
10231 {LYS 539 PROA}
10231 {ARG 730 PROA}
10232 {PHE 532 PROA}
10232 {GLU 535 PROA}
10232 {LYS 539 PROA}
10232 {ARG 730 PROA}
10233 {LYS 539 PROA}
10233 {ARG 730 PROA}
10234 {PHE 532 PROA}
10234 {GLU 535 PROA}
10234 {LYS 539 PROA}
10235 {PHE 532 PROA}
10235 {GLU 535 PROA}
10235 {LYS 539 PROA}
10236 {GLU 535 PROA}
10236 {LYS 539 PROA}
10236 {ARG 730 PROA}
10237 {PHE 532 PROA}
10237 {GLU 535 PROA}
10237 {LYS 539 PROA}
10237 {ARG 730 PROA}
10238 {GLU 535 PROA}
10238 {ARG 730 PROA}
10239 {ARG 730 PROA}
10239 {PHE 423 PROA}
10240 {ARG 730 PROA}
10241 {ARG 730 PROA}
10241 {PHE 423 PROA}
10242 {ARG 730 PROA}
10243 {PHE 532 PROA}
10243 {ARG 730 PROA}
10243 {PHE 423 PROA}
10244 {ARG 730 PROA}
10245 {ARG 730 PROA}
10246 {ARG 730 PROA}
10246 {PHE 423 PROA}
10247 {ARG 730 PROA}
10248 {ARG 730 PROA}
10275 {LYS 539 PROA}
10275 {ARG 730 PROA}
10276 {GLU 535 PROA}
10276 {ARG 730 PROA}
10277 {GLU 535 PROA}
10277 {ARG 730 PROA}
10278 {GLU 535 PROA}
10278 {ARG 730 PROA}
10279 {GLU 535 PROA}
10279 {ARG 730 PROA}
10280 {GLU 535 PROA}
10280 {ARG 730 PROA}
10281 {GLU 535 PROA}
10281 {ARG 730 PROA}
10282 {ARG 730 PROA}
10283 {PHE 532 PROA}
10283 {GLU 535 PROA}
10283 {ARG 730 PROA}
10284 {GLU 535 PROA}
10284 {ARG 730 PROA}
10285 {GLU 535 PROA}
10285 {ARG 730 PROA}
10286 {GLU 535 PROA}
10286 {ARG 730 PROA}
10286 {PHE 423 PROA}
10287 {GLU 535 PROA}
10287 {ARG 730 PROA}
10288 {GLU 535 PROA}
10288 {ARG 730 PROA}
10289 {GLU 535 PROA}
10289 {ARG 730 PROA}
10290 {PHE 532 PROA}
10290 {GLU 535 PROA}
10290 {ARG 730 PROA}
10291 {GLU 535 PROA}
10291 {ARG 730 PROA}
10292 {GLU 535 PROA}
10292 {ARG 730 PROA}
10293 {GLU 535 PROA}
10293 {ARG 730 PROA}
10294 {GLU 535 PROA}
10294 {ARG 730 PROA}
10295 {GLU 535 PROA}
10295 {ARG 730 PROA}
10296 {PHE 532 PROA}
10296 {ARG 730 PROA}
10297 {VAL 729 PROA}
10297 {ARG 730 PROA}
10298 {ARG 730 PROA}
10299 {GLU 535 PROA}
10299 {ARG 730 PROA}
10300 {GLU 535 PROA}
10300 {ARG 730 PROA}
10301 {GLU 535 PROA}
10301 {ARG 730 PROA}
10302 {PHE 532 PROA}
10302 {GLU 535 PROA}
10302 {ARG 730 PROA}
10303 {GLU 535 PROA}
10303 {ARG 730 PROA}
10304 {GLU 535 PROA}
10304 {ARG 730 PROA}
10305 {ARG 730 PROA}
10306 {GLU 535 PROA}
10306 {ARG 730 PROA}
10307 {GLU 535 PROA}
10307 {ARG 730 PROA}
10308 {GLU 535 PROA}
10308 {ARG 730 PROA}
10309 {GLU 535 PROA}
10309 {ARG 730 PROA}
10310 {GLU 535 PROA}
10310 {ARG 730 PROA}
10311 {GLU 535 PROA}
10311 {ARG 730 PROA}
10312 {PHE 532 PROA}
10312 {ARG 730 PROA}
10313 {SER 465 PROA}
10313 {ARG 730 PROA}
10314 {PHE 532 PROA}
10314 {ARG 730 PROA}
10315 {PHE 532 PROA}
10315 {ARG 730 PROA}
10316 {PHE 532 PROA}
10316 {GLU 535 PROA}
10316 {ARG 730 PROA}
10317 {ARG 730 PROA}
10318 {ILE 528 PROA}
10318 {ARG 730 PROA}
10319 {GLU 535 PROA}
10319 {ARG 730 PROA}
10320 {ARG 730 PROA}
10321 {ARG 730 PROA}
10322 {ARG 730 PROA}
10323 {GLU 535 PROA}
10323 {ARG 730 PROA}
10324 {GLU 535 PROA}
10324 {ARG 730 PROA}
10325 {PHE 532 PROA}
10325 {GLU 535 PROA}
10325 {ARG 730 PROA}
10326 {GLU 535 PROA}
10326 {ARG 730 PROA}
10327 {GLU 535 PROA}
10327 {ARG 730 PROA}
10328 {ARG 730 PROA}
10329 {ARG 730 PROA}
10330 {ILE 528 PROA}
10330 {ARG 730 PROA}
10331 {PHE 532 PROA}
10331 {GLU 535 PROA}
10331 {ARG 730 PROA}
10332 {GLU 535 PROA}
10332 {ARG 730 PROA}
10333 {GLU 535 PROA}
10333 {ARG 730 PROA}
10334 {GLU 535 PROA}
10334 {ARG 730 PROA}
10335 {GLU 535 PROA}
10335 {ARG 730 PROA}
10336 {GLU 535 PROA}
10336 {ARG 730 PROA}
10337 {GLU 535 PROA}
10337 {ARG 730 PROA}
10338 {GLU 535 PROA}
10338 {ARG 730 PROA}
10339 {GLU 535 PROA}
10339 {ARG 730 PROA}
10340 {GLU 535 PROA}
10340 {ARG 730 PROA}
10341 {PHE 532 PROA}
10341 {GLU 535 PROA}
10341 {ARG 730 PROA}
10342 {ARG 730 PROA}
10342 {PHE 423 PROA}
10343 {ARG 730 PROA}
10344 {ARG 730 PROA}
10344 {PHE 423 PROA}
10345 {GLU 535 PROA}
10345 {ARG 730 PROA}
10346 {PHE 532 PROA}
10346 {GLU 535 PROA}
10346 {ARG 730 PROA}
10347 {GLU 535 PROA}
10347 {ARG 730 PROA}
10348 {GLU 535 PROA}
10348 {ARG 730 PROA}
10349 {GLU 535 PROA}
10349 {ARG 730 PROA}
10350 {GLU 535 PROA}
10350 {ARG 730 PROA}
10351 {GLU 535 PROA}
10351 {ARG 730 PROA}
10352 {GLU 535 PROA}
10352 {ARG 730 PROA}
10353 {PHE 532 PROA}
10353 {GLU 535 PROA}
10353 {ARG 730 PROA}
10354 {PHE 532 PROA}
10354 {ARG 730 PROA}
10355 {ARG 730 PROA}
10356 {PHE 532 PROA}
10356 {ARG 730 PROA}
10357 {PHE 532 PROA}
10357 {ARG 730 PROA}
10358 {GLU 535 PROA}
10358 {ARG 730 PROA}
10359 {PHE 532 PROA}
10359 {ARG 730 PROA}
10360 {PHE 532 PROA}
10360 {ARG 730 PROA}
10361 {PHE 532 PROA}
10361 {GLU 535 PROA}
10361 {ARG 730 PROA}
10362 {GLU 535 PROA}
10362 {ARG 730 PROA}
10363 {PHE 532 PROA}
10363 {GLU 535 PROA}
10363 {ARG 730 PROA}
10364 {PHE 532 PROA}
10364 {GLU 535 PROA}
10364 {ARG 730 PROA}
10365 {ARG 730 PROA}
10366 {GLU 535 PROA}
10366 {ARG 730 PROA}
10367 {GLU 535 PROA}
10367 {ARG 730 PROA}
10368 {GLU 535 PROA}
10368 {ARG 730 PROA}
10369 {GLU 535 PROA}
10369 {ARG 730 PROA}
10370 {GLU 535 PROA}
10370 {ARG 730 PROA}
10371 {ILE 528 PROA}
10371 {ARG 730 PROA}
10372 {PHE 532 PROA}
10372 {GLU 535 PROA}
10372 {ARG 730 PROA}
10373 {GLU 535 PROA}
10373 {ARG 730 PROA}
10374 {GLU 535 PROA}
10374 {ARG 730 PROA}
10375 {PHE 532 PROA}
10375 {GLU 535 PROA}
10375 {ARG 730 PROA}
10376 {GLU 535 PROA}
10376 {ARG 730 PROA}
10377 {GLU 535 PROA}
10377 {ARG 730 PROA}
10378 {GLU 535 PROA}
10378 {ARG 730 PROA}
10379 {GLU 535 PROA}
10379 {ARG 730 PROA}
10380 {GLU 535 PROA}
10380 {ARG 730 PROA}
10381 {GLU 535 PROA}
10381 {ARG 730 PROA}
10382 {GLU 535 PROA}
10382 {ARG 730 PROA}
10383 {GLU 535 PROA}
10383 {ARG 730 PROA}
10384 {PHE 532 PROA}
10384 {ARG 730 PROA}
10385 {PHE 532 PROA}
10385 {GLU 535 PROA}
10385 {ARG 730 PROA}
10386 {PHE 532 PROA}
10386 {GLU 535 PROA}
10386 {ARG 730 PROA}
10387 {GLU 535 PROA}
10387 {ARG 730 PROA}
10388 {GLU 535 PROA}
10388 {ARG 730 PROA}
10389 {GLU 535 PROA}
10389 {ARG 730 PROA}
10390 {ARG 730 PROA}
10390 {PHE 423 PROA}
10391 {PHE 532 PROA}
10391 {GLU 535 PROA}
10391 {ARG 730 PROA}
