# Supplementary material for: Impact of anionic lipids on the energy landscape of conformational transition in anion exchanger 1 (AE1)
Source: Nat Commun. 2025 Nov 26;16:11664. doi: 10.1038/s41467-025-66786-6 (PMC12748791; doi:10.1038/s41467-025-66786-6)
Supplement: Supplementary file 6 — Source Data [file 41467_2025_66786_MOESM6_ESM.zip › SourceData/Supplementary_Fig_8de_cvs.txt]

500 0 0 1.23448569613915e+00 -1.29638123423933e+01
1000 0 0 1.28595347627796e+00 -1.29105965976624e+01
1500 0 0 8.00912952654680e-01 -1.31680399981592e+01
2000 0 0 9.28358319497078e-01 -1.30937590398653e+01
2500 0 0 9.57151110563565e-01 -1.31413731439559e+01
3000 0 0 1.20978872691205e+00 -1.30099124238875e+01
3500 0 0 7.17111120776296e-01 -1.32395707592077e+01
4000 0 0 8.69744002745042e-01 -1.31359972727720e+01
4500 0 0 9.85912434158074e-01 -1.31436454651481e+01
5000 0 0 8.55946698921483e-01 -1.30149894947174e+01
5500 0 0 1.15653438082254e+00 -1.30595736301224e+01
6000 0 0 1.20869445018947e+00 -1.29301401501230e+01
6500 0 0 1.11885816612610e+00 -1.30504009838906e+01
7000 0 0 1.02408847535173e+00 -1.30154503045070e+01
7500 0 0 6.72323023830567e-01 -1.30299758515437e+01
8000 0 0 9.57761917762556e-01 -1.29464191328717e+01
8500 0 0 9.73808924756821e-01 -1.30749852084649e+01
9000 0 0 7.25694599737438e-01 -1.30235582640210e+01
9500 0 0 6.29473736715824e-01 -1.31018462135127e+01
10000 0 1 5.17022628819242e-01 -1.30345077643991e+01
10500 0 1 6.11263934904801e-01 -1.29229220123026e+01
11000 0 1 5.72798829388747e-01 -1.30281438306923e+01
11500 0 1 8.38164123649034e-01 -1.30241657418582e+01
12000 0 1 4.54008322442703e-01 -1.29785880998152e+01
12500 0 2 4.95554771488213e-01 -1.30961394348510e+01
13000 0 2 7.76253817447413e-02 -1.30391747567904e+01
13500 0 2 5.85252183735225e-01 -1.29001209817988e+01
14000 0 2 5.09836846375905e-01 -1.29935767027132e+01
14500 0 2 6.77158710375205e-01 -1.28712377343252e+01
15000 0 2 5.67970011603415e-01 -1.28985267143082e+01
15500 0 2 3.50328808447000e-01 -1.29611101223703e+01
16000 0 2 3.70227398355140e-01 -1.30168470463626e+01
16500 0 1 4.54932542529133e-01 -1.29817950972855e+01
17000 0 1 3.71508366517284e-01 -1.31078834262795e+01
17500 0 2 5.33836394913559e-01 -1.28673109085756e+01
18000 0 2 5.41489638353360e-01 -1.29919920963548e+01
18500 0 1 1.18376812173988e+00 -1.29302148537264e+01
19000 0 0 1.01620212075064e+00 -1.30447961280713e+01
19500 0 0 6.54403163116840e-01 -1.29640127974621e+01
20000 0 1 4.21595675181027e-01 -1.31182650391039e+01
20500 0 1 5.47026142887337e-01 -1.30606922506240e+01
21000 0 1 2.54715871351658e-01 -1.31449325557953e+01
21500 0 1 4.55091300830854e-01 -1.30508794406935e+01
22000 0 1 6.93491033726215e-01 -1.30095398045144e+01
22500 0 1 2.30244053254772e-01 -1.30705376638426e+01
23000 0 1 5.25744579332023e-01 -1.29816084228720e+01
23500 0 1 6.26938643813903e-01 -1.29191875586439e+01
24000 0 1 5.66651041596915e-01 -1.30060468806250e+01
24500 0 1 6.00108473669585e-01 -1.30274084136225e+01
25000 0 1 4.80362540639629e-01 -1.30364247011591e+01
25500 0 2 2.02922441928510e-01 -1.29584966149682e+01
26000 0 3 -5.16905229904810e-04 -1.31363692802097e+01
26500 0 4 -4.98560217335069e-02 -1.30100684171220e+01
27000 0 4 -9.53198381173155e-03 -1.30637449487160e+01
27500 0 3 4.62019055267429e-01 -1.30519048841038e+01
28000 0 2 2.07194643948934e-01 -1.30489002205761e+01
28500 0 2 3.71210227779939e-01 -1.29171888454385e+01
29000 0 2 1.81454466441361e-02 -1.31849430830471e+01
29500 0 2 4.46296172577413e-01 -1.29820106261461e+01
30000 0 2 3.19669185142225e-01 -1.30927580775597e+01
30500 0 2 9.27134620880064e-02 -1.30794986123461e+01
31000 0 2 3.48054571055435e-01 -1.29055128113991e+01
31500 0 2 3.76549872059943e-01 -1.29154412846300e+01
32000 0 2 2.35538703234481e-01 -1.30656734999003e+01
32500 0 2 3.90567864610578e-02 -1.29529673576581e+01
33000 0 3 -1.47625991105746e-01 -1.29932010916621e+01
33500 0 4 -1.78185495003367e-01 -1.30807819592264e+01
34000 0 4 -1.79315922786107e-01 -1.28871955801798e+01
34500 0 4 8.94896500759162e-02 -1.29573023264582e+01
35000 0 4 -5.91058383775427e-01 -1.32070795860419e+01
35500 0 4 5.05900411585680e-02 -1.29175747145961e+01
36000 0 4 2.31039818201888e-01 -1.28677498784038e+01
36500 0 3 6.00469109182146e-02 -1.29409356064361e+01
37000 0 3 8.72644837896783e-02 -1.29553722755697e+01
37500 0 4 6.75122271999446e-02 -1.30477044082348e+01
38000 0 4 -9.91675679534412e-02 -1.31116010376390e+01
38500 0 4 -1.22198199006836e-01 -1.31149396947032e+01
39000 0 4 -1.76738201737797e-01 -1.31666984382143e+01
39500 0 4 -2.55955062346852e-03 -1.29509786579784e+01
40000 0 4 5.76364181605997e-02 -1.31029319413454e+01
40500 0 3 2.38536598814649e-01 -1.29185687169804e+01
41000 0 3 6.22126579257796e-02 -1.30276136336942e+01
41500 0 3 -5.38536899647359e-02 -1.29668035626244e+01
42000 0 3 1.21162509251210e-01 -1.29779904421177e+01
42500 0 3 3.54039292473219e-01 -1.29903130719493e+01
43000 0 2 3.70303389017487e-01 -1.29120443700235e+01
43500 0 2 1.69592710468486e-01 -1.31067405262649e+01
44000 0 2 1.73265282053697e-01 -1.29571682614286e+01
44500 0 2 6.16279882852662e-01 -1.29057856078386e+01
45000 0 2 2.16249185365397e-01 -1.30367928881650e+01
45500 0 2 2.83143932066674e-01 -1.30353963143895e+01
46000 0 3 3.98510410359693e-01 -1.30607514777020e+01
46500 0 3 7.99204913609072e-01 -1.29102932948734e+01
47000 0 2 6.38630840454058e-01 -1.29095933049912e+01
47500 0 1 6.02683976657154e-01 -1.31192153470899e+01
48000 0 1 7.60295324768892e-01 -1.29280656876917e+01
48500 0 1 8.75986787605314e-01 -1.30048223092858e+01
49000 0 0 7.06385589218472e-01 -1.30487475941910e+01
49500 0 0 7.52117960459791e-01 -1.31609374890212e+01
50000 0 0 8.84364410354430e-01 -1.31637565257400e+01
50500 0 0 5.83969182895827e-01 -1.31411679508402e+01
51000 0 0 8.54171098459848e-01 -1.30664370777142e+01
51500 0 0 1.06110805304077e+00 -1.29704884216482e+01
52000 0 0 9.60935827943205e-01 -1.29257096608968e+01
52500 0 0 1.22315968254891e+00 -1.28149176440522e+01
53000 0 0 9.31575390221496e-01 -1.29627134701427e+01
53500 0 0 1.14195963718395e+00 -1.29881202669734e+01
54000 0 0 8.62214363669813e-01 -1.30451085276729e+01
54500 0 0 7.80734214486559e-01 -1.30556161504811e+01
55000 0 0 1.09265064795217e+00 -1.30131967952808e+01
55500 0 0 8.00603710825716e-01 -1.32456267588716e+01
56000 0 1 8.23564041841639e-01 -1.30399993540369e+01
56500 0 1 6.78169722062057e-01 -1.31195721209155e+01
57000 0 0 1.14049555834425e+00 -1.31313816511123e+01
57500 0 0 1.20516732950171e+00 -1.30677831476172e+01
58000 0 0 1.00336206560361e+00 -1.30180463085865e+01
58500 0 0 9.98820773539269e-01 -1.29927125606449e+01
59000 0 0 9.05735475782086e-01 -1.30049166630049e+01
59500 0 0 1.16874513738554e+00 -1.31420423653457e+01
60000 0 0 8.53456916086494e-01 -1.31352604257340e+01
60500 0 0 9.33938646428613e-01 -1.30015844302882e+01
61000 0 0 6.92671143595079e-01 -1.30247586171094e+01
61500 0 0 7.71579370630538e-01 -1.31296229546624e+01
62000 0 1 6.00598089965701e-01 -1.30092202390528e+01
62500 0 2 -8.26296800255636e-02 -1.30726105550438e+01
63000 0 2 4.68932320427613e-01 -1.28950827171424e+01
63500 0 2 9.50658955000469e-02 -1.32188622233570e+01
64000 0 2 4.87760489216081e-01 -1.30439772509926e+01
64500 0 1 7.22313913375204e-01 -1.30084085059758e+01
65000 0 1 6.12640254284608e-01 -1.30994027272635e+01
65500 0 1 4.71039345601013e-01 -1.30183648302046e+01
66000 0 1 5.63520794023755e-01 -1.31828585451767e+01
66500 0 2 1.62959791548835e-01 -1.29740060507255e+01
67000 0 2 2.24516905579589e-01 -1.30337932678369e+01
67500 0 2 5.99851428053417e-01 -1.30006092203192e+01
68000 0 2 3.46854221079901e-01 -1.29533463515773e+01
68500 0 2 5.32392629176438e-01 -1.29748538045947e+01
69000 0 2 5.74554519570824e-01 -1.30241051508810e+01
69500 0 1 2.97494768901089e-01 -1.31395305984993e+01
70000 0 1 7.12495014129336e-01 -1.29546858823067e+01
70500 0 1 7.09601572612066e-01 -1.28897207129055e+01
71000 0 0 9.38675285312593e-01 -1.30006184390451e+01
71500 0 0 1.03643314575384e+00 -1.29704273701236e+01
72000 0 0 8.20358745628538e-01 -1.30064127902052e+01
72500 0 0 6.78896314146847e-01 -1.30541918968004e+01
73000 0 1 8.80438379633532e-01 -1.29352493637407e+01
73500 0 1 5.45295915317048e-01 -1.30265045324018e+01
74000 0 1 2.79266242028398e-01 -1.32329914632942e+01
74500 0 2 3.81121506742375e-01 -1.29339937753196e+01
75000 0 2 5.51153894656921e-01 -1.29998526907064e+01
75500 0 1 6.31879215176243e-01 -1.30056475966099e+01
76000 0 1 8.98602268395271e-01 -1.30536197153703e+01
76500 0 1 6.55246224143933e-01 -1.30913593363293e+01
77000 0 0 6.51216998235103e-01 -1.30282502370924e+01
77500 0 0 7.70568050902123e-01 -1.31164303505869e+01
78000 0 1 8.42373183753235e-01 -1.29841414407741e+01
78500 0 1 7.62478058854980e-01 -1.30120895499312e+01
79000 0 0 9.26773693509415e-01 -1.31522227668521e+01
79500 0 0 8.99392937578446e-01 -1.29843768166160e+01
80000 0 0 6.96175588693641e-01 -1.29960130051954e+01
80500 0 0 1.09636838189107e+00 -1.29431016028020e+01
81000 0 0 9.67437889620347e-01 -1.29120088570053e+01
81500 0 0 6.81902726051189e-01 -1.30659282158555e+01
82000 0 0 7.27035225131615e-01 -1.29760641013168e+01
82500 0 0 1.04845598472049e+00 -1.30161688967011e+01
83000 0 0 8.19877794380842e-01 -1.30869965491261e+01
83500 0 0 7.22896630152319e-01 -1.31986047607341e+01
84000 0 0 7.73659872587153e-01 -1.29722749984066e+01
84500 0 0 4.78771111424610e-01 -1.31021748524022e+01
85000 0 1 6.15958629902084e-01 -1.29433183207020e+01
85500 0 1 7.61807871487224e-01 -1.30550835136431e+01
86000 0 1 6.18553972829527e-01 -1.28859346643389e+01
86500 0 1 9.00012308409589e-01 -1.29215655386989e+01
87000 0 0 1.14688147747229e+00 -1.28565724396085e+01
87500 0 0 7.11113744220232e-01 -1.30733286369741e+01
88000 0 0 7.77395212615752e-01 -1.30416711780575e+01
88500 0 0 9.23784906845983e-01 -1.32471398801404e+01
89000 0 0 9.99304212791947e-01 -1.28925799181590e+01
89500 0 0 7.62138515082226e-01 -1.31233631171260e+01
90000 0 0 1.14000972344159e+00 -1.30473898233238e+01
90500 0 0 7.42867925522657e-01 -1.30381391488105e+01
91000 0 0 1.11380569660558e+00 -1.31276886630645e+01
91500 0 0 1.10815830017698e+00 -1.30415358457330e+01
92000 0 0 7.98843468759916e-01 -1.29620756115466e+01
92500 0 0 7.35957786433858e-01 -1.30967351088814e+01
93000 0 0 1.06395073634135e+00 -1.30083558126833e+01
93500 0 0 8.79289059576727e-01 -1.31342150299336e+01
94000 0 0 6.06542756948460e-01 -1.32904546723698e+01
94500 0 0 9.49776022606099e-01 -1.30127833861799e+01
95000 0 0 8.76777093555233e-01 -1.31063038755254e+01
95500 0 0 7.97490241226699e-01 -1.31772088363968e+01
96000 0 0 8.40845877920915e-01 -1.31541130843810e+01
96500 0 0 9.32158727992562e-01 -1.31354015752127e+01
97000 0 0 1.02555486627804e+00 -1.31185501459461e+01
97500 0 0 1.03938703846283e+00 -1.29414789754679e+01
98000 0 1 7.45012074949507e-01 -1.29502696473495e+01
98500 0 1 4.30587508349114e-01 -1.30394323099154e+01
99000 0 1 6.61343347457532e-01 -1.30168198257843e+01
99500 0 1 3.98713735270969e-01 -1.31528620258131e+01
100000 0 1 6.14282987166258e-01 -1.31282884584778e+01
100500 0 1 1.06400658430853e+00 -1.30696045193920e+01
101000 0 0 3.66555674796388e-01 -1.32755095034888e+01
101500 0 0 1.34204723844071e+00 -1.29780295400495e+01
102000 0 0 1.10464115313047e+00 -1.29907251837415e+01
102500 0 0 1.04438422564699e+00 -1.29748522203118e+01
103000 0 0 9.33303912868196e-01 -1.29329236747427e+01
103500 0 0 8.29962506755804e-01 -1.29413319205834e+01
104000 0 0 1.03116906414791e+00 -1.29796508871030e+01
104500 0 0 8.97686165713763e-01 -1.30387513934750e+01
105000 0 0 8.17246772472651e-01 -1.29625936710885e+01
105500 0 0 1.04685438049382e+00 -1.29339047969539e+01
106000 0 0 8.74967440318033e-01 -1.31195852026492e+01
106500 0 0 8.49282874317778e-01 -1.29632893594637e+01
107000 0 1 6.98456995985813e-01 -1.30853173566438e+01
107500 0 1 8.65273995112502e-01 -1.30483990313292e+01
108000 0 0 1.04867569709429e+00 -1.29967676369481e+01
108500 0 0 8.07417071847717e-01 -1.30251856418532e+01
109000 0 0 1.21218595758585e+00 -1.29675109604315e+01
109500 0 0 8.45571567247385e-01 -1.31151878907116e+01
110000 0 0 1.04339354247711e+00 -1.30505140117297e+01
110500 0 0 1.38858137927178e+00 -1.29224029646891e+01
111000 0 0 7.64863057589420e-01 -1.31840675052345e+01
111500 0 0 1.03060194739574e+00 -1.29820800056260e+01
112000 0 0 1.06772674221729e+00 -1.29352099091836e+01
112500 0 0 8.42188359668765e-01 -1.32427643644906e+01
113000 0 0 1.11779919668025e+00 -1.29460073075405e+01
113500 0 0 1.00772124044496e+00 -1.30981298684648e+01
114000 0 1 8.15873361251709e-01 -1.30182761466090e+01
114500 0 1 8.63902087441026e-01 -1.28978321057895e+01
115000 0 1 8.08256042645073e-01 -1.31164229968101e+01
115500 0 1 3.26722418141486e-01 -1.30742513781547e+01
116000 0 1 8.89460357009563e-01 -1.29184153816132e+01
116500 0 1 6.00313288190317e-01 -1.29837102949249e+01
117000 0 1 9.30314434276374e-01 -1.29535606601862e+01
117500 0 1 6.64751717843020e-01 -1.31136380057773e+01
118000 0 1 6.88558426043297e-01 -1.30637890345264e+01
118500 0 2 6.04809867091856e-01 -1.28474804207382e+01
119000 0 2 5.65870618486298e-01 -1.30416401580398e+01
119500 0 1 1.05910536725997e+00 -1.29487085679903e+01
120000 0 0 1.21297412285435e+00 -1.30184594434777e+01
120500 0 0 6.41687214959309e-01 -1.29549545355564e+01
121000 0 0 5.12223726249405e-01 -1.31524170978031e+01
121500 0 0 1.09747116621555e+00 -1.29533337334830e+01
122000 0 0 8.21160587652138e-01 -1.30308812147736e+01
122500 0 0 7.69112883694098e-01 -1.29640605875420e+01
123000 0 1 4.76809846949427e-01 -1.31101345720561e+01
123500 0 2 6.63747636006514e-01 -1.28426796350256e+01
124000 0 2 5.03376375520313e-01 -1.29606023097908e+01
124500 0 2 4.80180386468354e-01 -1.29706982714303e+01
125000 0 2 3.80391226713599e-01 -1.29953679947345e+01
125500 0 2 5.36160972979444e-01 -1.29794317148393e+01
126000 0 2 8.43400653393378e-01 -1.29149798684762e+01
126500 0 2 5.16306653700309e-01 -1.29384650304625e+01
127000 0 2 3.99152784353607e-01 -1.29335437082860e+01
127500 0 2 5.27703313176199e-01 -1.30026873749516e+01
128000 0 2 3.62127429207503e-01 -1.30021600694834e+01
128500 0 1 8.12997159635747e-01 -1.29660283095835e+01
129000 0 1 8.76424182095692e-01 -1.29458964780916e+01
129500 0 1 6.63882510455354e-01 -1.30227866381638e+01
130000 0 0 1.03221199972251e+00 -1.30772828165660e+01
130500 0 0 7.60617371648795e-01 -1.30228689456004e+01
131000 0 1 6.58373867217406e-01 -1.29947109506068e+01
131500 0 1 2.85406630492515e-01 -1.30097978745828e+01
132000 0 1 5.94087898915402e-01 -1.30260800170834e+01
132500 0 2 4.07705136330393e-01 -1.30022421769761e+01
133000 0 3 4.44251804712177e-02 -1.29759560537984e+01
133500 0 4 -3.03128712773177e-03 -1.30832735432644e+01
134000 0 4 -3.45686628907574e-01 -1.30933826469653e+01
134500 0 4 -2.49631283232538e-01 -1.31247795386318e+01
135000 0 4 1.54337111225199e-01 -1.29118268905300e+01
135500 0 3 2.25242184482950e-01 -1.29857233465722e+01
136000 0 3 -3.72171905085545e-02 -1.29909193158191e+01
136500 0 4 -2.50671654559215e-01 -1.29815995899205e+01
137000 0 4 -3.60275629840824e-01 -1.29295712298049e+01
137500 0 4 -1.55738915171309e-01 -1.31313419597133e+01
138000 0 4 8.77718160559028e-02 -1.28359632456427e+01
138500 0 4 -6.60891343866834e-02 -1.30423919308117e+01
139000 0 4 1.12556976923333e-01 -1.29131598025871e+01
139500 0 3 1.13625563736176e-01 -1.29310979915007e+01
140000 0 3 2.19722404816426e-01 -1.29534942980625e+01
140500 0 4 -2.41783914485253e-02 -1.29663252504927e+01
141000 0 4 7.25367108332481e-02 -1.29986884785508e+01
141500 0 4 3.68902366550481e-02 -1.30220349833627e+01
142000 0 4 -7.80734215672921e-02 -1.30022007370268e+01
142500 0 3 3.77882686180340e-01 -1.29430310906559e+01
143000 0 2 8.25306678711825e-01 -1.28391747409076e+01
143500 0 1 8.17033483180267e-01 -1.30320846745263e+01
144000 0 0 4.28813537904647e-01 -1.32396185476858e+01
144500 0 0 7.19341884208263e-01 -1.30680065573376e+01
145000 0 0 7.27295841114253e-01 -1.31069913713893e+01
145500 0 0 7.68968386116323e-01 -1.30709289585759e+01
146000 0 0 8.39633304855883e-01 -1.30380124489799e+01
146500 0 0 8.13783854620310e-01 -1.31100670799820e+01
147000 0 0 5.11377790705234e-01 -1.32294232302901e+01
147500 0 0 6.94232660797742e-01 -1.30770759220817e+01
148000 0 0 1.07594499139586e+00 -1.29126652032393e+01
148500 0 0 6.18908818197038e-01 -1.30515694744694e+01
149000 0 1 6.19084470357875e-01 -1.29218419190927e+01
149500 0 1 8.95200615670866e-01 -1.29020482075129e+01
150000 0 1 7.83808712389330e-01 -1.29356973236829e+01
150500 0 1 8.86454168379035e-01 -1.29296696673459e+01
151000 0 0 6.60623199515347e-01 -1.30606459829819e+01
151500 0 0 6.12730460508959e-01 -1.30864307198375e+01
152000 0 1 3.98522725021739e-01 -1.29926243072130e+01
152500 0 1 8.43795580064459e-01 -1.29026945902084e+01
153000 0 1 7.08338317945408e-01 -1.29667059886931e+01
153500 0 1 8.15110356764388e-01 -1.30247226080058e+01
154000 0 0 7.29767990927212e-01 -1.29935887631675e+01
154500 0 0 9.16167202227998e-01 -1.30040332278260e+01
155000 0 1 6.65728859071244e-01 -1.29520824511705e+01
155500 0 1 8.97941990131176e-01 -1.28762602039645e+01
156000 0 1 4.49082010922231e-01 -1.31110805479081e+01
156500 0 1 5.80692103285599e-01 -1.29528799046742e+01
157000 0 1 4.55344868524050e-01 -1.31006861213228e+01
157500 0 2 4.04103633663890e-01 -1.30341057896763e+01
158000 0 3 -3.21009433212182e-02 -1.30066295889616e+01
158500 0 3 1.26984299059311e-01 -1.29098932075727e+01
159000 0 2 6.03417421461343e-01 -1.30068785640563e+01
159500 0 1 4.31145298627427e-01 -1.29268897973195e+01
160000 0 1 7.74409980116841e-01 -1.28432542886098e+01
160500 0 1 8.70503929707460e-01 -1.30332931021560e+01
161000 0 0 9.52110912860486e-01 -1.31225848471047e+01
161500 0 0 6.65470563450057e-01 -1.30420328954644e+01
162000 0 0 1.07562664360301e+00 -1.29626483051299e+01
162500 0 0 9.34395986611701e-01 -1.31245098161853e+01
163000 0 0 1.05426824501503e+00 -1.29789862122189e+01
163500 0 0 8.58723872056561e-01 -1.30962109840714e+01
164000 0 0 9.98817389736927e-01 -1.30534527679485e+01
164500 0 0 7.59021395261532e-01 -1.30128126955308e+01
165000 0 0 7.03156671307261e-01 -1.31343333401453e+01
165500 0 0 5.54646219081592e-01 -1.30884346036706e+01
166000 0 0 8.88567104714449e-01 -1.28944701467752e+01
166500 0 0 9.66728756223149e-01 -1.29341478471103e+01
167000 0 0 7.49825085256563e-01 -1.30579956854976e+01
167500 0 0 9.76274378131563e-01 -1.29051000879467e+01
168000 0 0 7.89924106421003e-01 -1.29405521262855e+01
168500 0 0 9.03973016039277e-01 -1.28565000575864e+01
169000 0 0 7.17406088975778e-01 -1.29715549764296e+01
169500 0 0 8.91721674212411e-01 -1.30400297157189e+01
170000 0 0 7.93811932256281e-01 -1.29761983098733e+01
170500 0 0 5.69838003599281e-01 -1.31155863810534e+01
171000 0 1 7.74256433718303e-01 -1.29680571890769e+01
171500 0 1 7.87216068432081e-01 -1.29073835626469e+01
172000 0 1 3.31857794972693e-01 -1.29768001096817e+01
172500 0 1 5.76051168779899e-01 -1.29132348446925e+01
173000 0 1 8.40515738688378e-01 -1.28155897474450e+01
173500 0 1 6.52173114220799e-01 -1.29937499471650e+01
174000 0 1 8.13600495425506e-01 -1.29276576293505e+01
174500 0 1 5.57044896759125e-01 -1.29448896070516e+01
175000 0 1 6.48666217166946e-01 -1.29319606033681e+01
175500 0 1 5.87975705960818e-01 -1.31525084749722e+01
176000 0 0 1.07544882314368e+00 -1.29425465912426e+01
176500 0 0 4.98955195767915e-01 -1.30172330273346e+01
177000 0 1 4.89754436678840e-01 -1.30535807897695e+01
177500 0 2 4.02488575196045e-01 -1.28768394671172e+01
178000 0 2 1.82500503714611e-01 -1.29779095552792e+01
178500 0 2 3.48824094325402e-01 -1.29295943235547e+01
179000 0 2 4.69564369424728e-01 -1.28778243862566e+01
179500 0 2 4.68595602095303e-01 -1.28288684454363e+01
180000 0 2 2.55103829184858e-01 -1.30024674889260e+01
180500 0 2 3.15319804972031e-01 -1.29752722159050e+01
181000 0 2 2.06335375534677e-01 -1.31105727709856e+01
181500 0 2 6.68033438338693e-01 -1.29231722970420e+01
182000 0 2 5.47595191862871e-01 -1.28974113124342e+01
182500 0 1 7.92650178531861e-01 -1.29421074185879e+01
183000 0 1 2.48702069876910e-01 -1.30134481279596e+01
183500 0 2 4.62347136863792e-01 -1.29860772135743e+01
184000 0 2 5.78414901218773e-01 -1.28908179649808e+01
184500 0 1 4.88290367338550e-01 -1.30060293539472e+01
185000 0 1 8.02844254938810e-01 -1.30868361307637e+01
185500 0 1 5.92931956783975e-01 -1.29129896511427e+01
186000 0 1 8.33781728147393e-01 -1.28953518757213e+01
186500 0 1 8.21331087193620e-01 -1.31068195367835e+01
187000 0 1 4.46088915515773e-01 -1.29712848266009e+01
187500 0 2 3.16002160771040e-01 -1.29954358071319e+01
188000 0 2 4.45801730509264e-01 -1.30600157356595e+01
188500 0 1 7.67863762823777e-01 -1.29303290892932e+01
189000 0 1 5.54577250991772e-01 -1.30060897227003e+01
189500 0 1 4.46529952795964e-01 -1.29905896739994e+01
190000 0 1 8.00538543389446e-01 -1.29861139275346e+01
190500 0 1 7.20680821419540e-01 -1.29872929732381e+01
191000 0 0 8.84705839759991e-01 -1.30505512110311e+01
191500 0 0 9.89634380447379e-01 -1.29972670210865e+01
192000 0 0 7.02014906653995e-01 -1.31110937059596e+01
192500 0 0 4.55148718767969e-01 -1.31561000305083e+01
193000 0 1 6.14802664917790e-01 -1.29960756704376e+01
193500 0 1 6.48258324815673e-01 -1.30853396185454e+01
194000 0 1 4.40804173161131e-01 -1.29223954243454e+01
194500 0 2 3.90284254357416e-01 -1.30253308325637e+01
195000 0 2 4.84018206470780e-01 -1.28636022384060e+01
195500 0 2 5.79691772402999e-01 -1.29504517326944e+01
196000 0 2 4.16042832827807e-01 -1.30440160924300e+01
196500 0 2 5.16863314001896e-01 -1.29050895163070e+01
197000 0 2 7.18086401660213e-01 -1.28618971971291e+01
197500 0 2 1.95036696482235e-01 -1.28898996835810e+01
198000 0 2 4.76515012885036e-01 -1.28782564903021e+01
198500 0 2 5.35274500277091e-02 -1.30446695065925e+01
199000 0 3 4.48280001430793e-01 -1.29898119400475e+01
199500 0 3 3.53493422134697e-01 -1.29178206038520e+01
200000 0 2 4.01647320406687e-01 -1.29576205487812e+01
200500 0 2 6.37773600906691e-01 -1.27303596529595e+01
201000 0 2 4.34194200168647e-01 -1.28349783825048e+01
201500 0 1 3.60071966044902e-01 -1.29939640270575e+01
202000 0 1 6.76247668709684e-01 -1.30471771355104e+01
202500 0 1 3.65892716681575e-01 -1.30021749281007e+01
203000 0 1 9.07075499887269e-01 -1.29701504437996e+01
203500 0 1 9.04545314626178e-01 -1.28826897894760e+01
204000 0 1 3.27090774259365e-01 -1.30118100619635e+01
204500 0 1 5.21017215178144e-01 -1.30081117808584e+01
205000 0 1 6.11840414440178e-01 -1.29906724799422e+01
205500 0 1 6.31497966367990e-01 -1.30291683842411e+01
206000 0 0 8.22710724850446e-01 -1.29246783005122e+01
206500 0 0 7.62465105496115e-01 -1.29503569052136e+01
207000 0 1 6.00236706718100e-01 -1.29363388923028e+01
207500 0 1 8.80374685813716e-01 -1.29851360528044e+01
208000 0 0 8.41048359722554e-01 -1.29270525050758e+01
208500 0 0 1.03447033941836e+00 -1.30058615907387e+01
209000 0 0 8.13910243990506e-01 -1.30617535853967e+01
209500 0 0 7.92508288910238e-01 -1.30834814350152e+01
210000 0 0 8.11790862983843e-01 -1.29777346456978e+01
210500 0 0 4.92161655285505e-01 -1.30726411602232e+01
211000 0 1 5.82554353362919e-01 -1.30030896334237e+01
211500 0 1 6.88898700022961e-01 -1.29975449536412e+01
212000 0 0 7.64313662385904e-01 -1.31170779273802e+01
212500 0 0 1.09785980377273e+00 -1.29181401594639e+01
213000 0 0 1.01047967339776e+00 -1.30257501197408e+01
213500 0 0 8.12380510675724e-01 -1.30553134192556e+01
214000 0 0 9.85940951324526e-01 -1.29541508660770e+01
214500 0 0 8.71216236500043e-01 -1.29434335151262e+01
215000 0 0 1.09582882385538e+00 -1.28905945221092e+01
215500 0 0 6.34087667881755e-01 -1.32017616294794e+01
216000 0 1 5.55920768151699e-01 -1.29754893939138e+01
216500 0 1 5.78534256124246e-01 -1.29585329363457e+01
217000 0 1 4.84017224762608e-01 -1.29711769218346e+01
217500 0 1 7.18440702649873e-01 -1.29088449135439e+01
218000 0 1 7.51065968906012e-01 -1.30336975826405e+01
218500 0 1 7.54464739602594e-01 -1.28999537697691e+01
219000 0 1 6.64075850747956e-01 -1.29424148854830e+01
219500 0 1 6.61480771962853e-01 -1.30051263883472e+01
220000 0 1 7.91119828653648e-01 -1.29199782726699e+01
220500 0 1 7.57663216935727e-01 -1.29749448208461e+01
221000 0 0 1.07409847794152e+00 -1.30239249772381e+01
221500 0 0 1.17332559827890e+00 -1.29571751157460e+01
222000 0 0 1.07377455554772e+00 -1.30888909795090e+01
222500 0 0 8.34898721524782e-01 -1.29957940222000e+01
223000 0 1 7.45112676326031e-01 -1.30648136544013e+01
223500 0 1 6.50109487489143e-01 -1.29944983653904e+01
224000 0 0 8.29337385611359e-01 -1.28502845042143e+01
224500 0 0 4.85020674587685e-01 -1.31459927167098e+01
225000 0 1 9.09092023518301e-01 -1.29338900169148e+01
225500 0 1 7.49360892884784e-01 -1.30062776244861e+01
226000 0 1 1.04231894504305e+00 -1.30113441599108e+01
226500 0 1 7.98241243941793e-01 -1.30748835512679e+01
227000 0 0 1.05334251128915e+00 -1.30307220200195e+01
227500 0 0 8.86471896405637e-01 -1.30869793704917e+01
228000 0 0 8.43705771567587e-01 -1.31345434204700e+01
228500 0 0 1.07467857112430e+00 -1.29420316441752e+01
229000 0 0 7.42978450156064e-01 -1.29759027288560e+01
229500 0 0 6.35523230188951e-01 -1.31482617186802e+01
230000 0 1 8.95589264172932e-01 -1.29317471575777e+01
230500 0 1 3.64798511696430e-01 -1.29652330002997e+01
231000 0 1 8.40664177250182e-01 -1.30525364542161e+01
231500 0 1 3.78824191741157e-01 -1.30802016179679e+01
232000 0 1 4.93678002669420e-01 -1.30450555503023e+01
232500 0 1 5.76918141551536e-01 -1.30211074576983e+01
233000 0 0 8.56739880213098e-01 -1.30479573409362e+01
233500 0 0 7.78808026696685e-01 -1.30851272396989e+01
234000 0 0 8.76430336698744e-01 -1.30440165135692e+01
234500 0 0 7.64820941369386e-01 -1.30598335686795e+01
235000 0 0 6.08567581173809e-01 -1.30880314624858e+01
235500 0 0 1.11875696725553e+00 -1.30094686366450e+01
236000 0 0 5.22164715908184e-01 -1.30263742644844e+01
236500 0 0 6.62041226030396e-01 -1.30073030766016e+01
237000 0 1 6.93681068066043e-01 -1.30305663235110e+01
237500 0 1 5.92362198594542e-01 -1.30013630201757e+01
238000 0 1 4.61182463463986e-01 -1.30692542865928e+01
238500 0 2 5.49853698961280e-01 -1.28997327469663e+01
239000 0 2 1.90524308354676e-01 -1.29633368647436e+01
239500 0 2 7.36161034373109e-01 -1.29373840883855e+01
240000 0 2 3.98559406260684e-01 -1.28669861290519e+01
240500 0 2 3.25756165440969e-01 -1.30570449940681e+01
241000 0 3 1.77686356280929e-01 -1.31706652088944e+01
241500 0 3 2.77761168658419e-01 -1.29840426174278e+01
242000 0 3 2.47089461961755e-01 -1.30119578172283e+01
242500 0 3 5.09285652613739e-02 -1.30380323123627e+01
243000 0 3 2.91965216952571e-01 -1.30587360584643e+01
243500 0 3 -1.04860649199956e-01 -1.32060072012443e+01
244000 0 3 -6.83598147935987e-02 -1.31607468202971e+01
244500 0 3 2.60120542177361e-01 -1.29810991866291e+01
245000 0 3 -3.89858465342791e-02 -1.30178817629930e+01
245500 0 3 1.05091207746659e-01 -1.30098810860287e+01
246000 0 3 2.89776665788412e-01 -1.29943045005011e+01
246500 0 3 -2.62021821127387e-02 -1.30271258223346e+01
247000 0 3 4.04477502338199e-02 -1.30997524486812e+01
247500 0 3 2.04782441617959e-01 -1.28923006043642e+01
248000 0 3 -5.81704926106776e-02 -1.30472668702828e+01
248500 0 3 2.72906211814207e-01 -1.29232076304330e+01
249000 0 3 3.80054995406243e-01 -1.29265103987414e+01
249500 0 3 -1.69564742584948e-01 -1.31520171397508e+01
250000 0 3 3.68323193788075e-01 -1.28609470056162e+01
250500 0 3 1.21867560612878e-01 -1.29693868746416e+01
251000 0 3 2.41763262983225e-01 -1.29821055664453e+01
251500 0 3 1.76648164129792e-01 -1.30085279761423e+01
252000 0 2 3.47674933570456e-01 -1.29627439401681e+01
252500 0 2 3.94103434398568e-01 -1.30096219380275e+01
253000 0 3 -6.46474463456875e-02 -1.30072594853262e+01
253500 0 3 2.33866277202163e-01 -1.29332039227446e+01
254000 0 3 1.17779506512939e-01 -1.28742681093885e+01
254500 0 3 2.19721444971261e-01 -1.29364712134895e+01
255000 0 3 1.59831021748401e-02 -1.29763151797457e+01
255500 0 3 -1.20581877030951e-01 -1.29708057641132e+01
256000 0 3 2.19782310091394e-01 -1.29113801468403e+01
256500 0 3 2.18647535017633e-01 -1.30248928276544e+01
257000 0 3 -2.24037547696283e-02 -1.29973496126499e+01
257500 0 4 -3.19596651579208e-01 -1.30564364614984e+01
258000 0 4 -3.48153985250446e-01 -1.30592263281604e+01
258500 0 4 -2.18079599664614e-01 -1.29677970042418e+01
259000 0 4 -4.12641433409367e-01 -1.30809238414364e+01
259500 0 4 -1.40464510761612e-01 -1.29617491144903e+01
260000 0 4 -4.25933625995257e-01 -1.31656143744285e+01
260500 0 4 -2.06644338853452e-01 -1.30274589966188e+01
261000 0 4 -2.14125051804062e-01 -1.30772174893008e+01
261500 0 4 -1.64828113056504e-01 -1.29597689398695e+01
262000 0 4 -3.71222975387169e-02 -1.31211244366513e+01
262500 0 4 -3.02319684059365e-01 -1.30236165858388e+01
263000 0 4 1.14624662326936e-01 -1.29439314259164e+01
263500 0 3 2.16732244159455e-01 -1.30591994540246e+01
264000 0 2 3.85598905817739e-01 -1.28782634504597e+01
264500 0 2 3.25456120336224e-01 -1.29360120250613e+01
265000 0 2 3.36733303483561e-01 -1.29853277952047e+01
265500 0 2 5.00591252676155e-01 -1.29321332779065e+01
266000 0 2 6.14778134122903e-01 -1.29307724461696e+01
266500 0 1 5.97353355452687e-01 -1.29272087704261e+01
267000 0 1 7.33513697896617e-01 -1.29728102021820e+01
267500 0 2 4.27973557478863e-01 -1.30100521380001e+01
268000 0 2 4.58374903637595e-01 -1.28574140256875e+01
268500 0 2 5.29776390353934e-01 -1.29818496800206e+01
269000 0 2 4.02103520167286e-01 -1.29367148039349e+01
269500 0 2 1.85289568461189e-01 -1.30242493970323e+01
270000 0 3 1.85805442702431e-01 -1.30598513084322e+01
270500 0 3 3.04078183130280e-01 -1.29957268550060e+01
271000 0 2 3.62026048151584e-01 -1.28993495804893e+01
271500 0 2 2.98088121622358e-01 -1.30159381866137e+01
272000 0 3 3.18976760456823e-01 -1.29440036636262e+01
272500 0 3 -4.24164813607061e-03 -1.29844229244893e+01
273000 0 3 -5.96267390463639e-02 -1.29722639273217e+01
273500 0 3 6.72957887097280e-02 -1.29399166300833e+01
274000 0 2 5.24548662575927e-01 -1.28875784115549e+01
274500 0 2 1.88436869985345e-01 -1.29346424690891e+01
275000 0 2 2.80323068369952e-01 -1.28512333873858e+01
275500 0 2 3.13197811789824e-01 -1.28916062884891e+01
276000 0 2 8.15718094595155e-02 -1.30139968113320e+01
276500 0 2 1.95946711351699e-01 -1.29648146791921e+01
277000 0 3 7.80051432251660e-03 -1.30043631760345e+01
277500 0 3 5.48290811276043e-01 -1.29512451539251e+01
278000 0 2 2.54271755460449e-01 -1.29690544821729e+01
278500 0 2 5.02484980412533e-01 -1.28352423901579e+01
279000 0 2 1.97989190153080e-01 -1.29774168500782e+01
279500 0 2 6.27634575346609e-01 -1.29142833592858e+01
280000 0 2 3.60967645567249e-01 -1.29200886185312e+01
280500 0 2 2.49281575636460e-01 -1.30326500313535e+01
281000 0 2 3.60831979686640e-01 -1.28992178350836e+01
281500 0 2 8.11363264734534e-01 -1.29420959803436e+01
282000 0 2 4.29238018363909e-02 -1.30709966580262e+01
282500 0 2 4.79732416979378e-01 -1.29447244049364e+01
283000 0 2 4.79432649213405e-01 -1.29291397437765e+01
283500 0 2 1.68622883195537e-01 -1.29085493567675e+01
284000 0 2 4.43692148944259e-01 -1.29335915672704e+01
284500 0 2 2.01170186097097e-01 -1.29249570788738e+01
285000 0 3 7.60387058245110e-02 -1.29495819852073e+01
285500 0 3 3.77904386415607e-01 -1.29263623809097e+01
286000 0 3 5.15839066143721e-01 -1.28463858625268e+01
286500 0 3 1.08179617850175e-02 -1.29795142376484e+01
287000 0 3 2.84260819452135e-01 -1.29099273747793e+01
287500 0 3 2.67207274717135e-01 -1.28562356374246e+01
288000 0 2 5.81958021252266e-01 -1.28531270394177e+01
288500 0 1 5.22112610396753e-01 -1.29453242208487e+01
289000 0 1 8.15121689034664e-01 -1.29291108412410e+01
289500 0 1 7.05671367650352e-01 -1.28877467609521e+01
290000 0 1 2.85344839235975e-01 -1.30382645395032e+01
290500 0 2 4.50999034475938e-01 -1.29363834086095e+01
291000 0 3 3.16618929629016e-01 -1.29170990630668e+01
291500 0 3 5.93115859623225e-03 -1.29241423749940e+01
292000 0 3 2.28129409085886e-01 -1.30521778587770e+01
292500 0 3 3.69657575077701e-01 -1.28606388480604e+01
293000 0 3 -7.40095611753689e-03 -1.29679672103484e+01
293500 0 3 -4.90425353686174e-02 -1.29938365428658e+01
294000 0 3 2.12364567066600e-01 -1.29362913560898e+01
294500 0 3 3.09230478414860e-01 -1.29244612341165e+01
295000 0 3 4.28750680263176e-01 -1.27479018449584e+01
295500 0 3 2.11557640290169e-01 -1.29858536050759e+01
296000 0 3 1.18997416513575e-01 -1.28856265544876e+01
296500 0 3 1.23622977944783e-02 -1.29487087502097e+01
297000 0 3 2.94768509278493e-02 -1.30234456498885e+01
297500 0 3 1.05890292133889e-01 -1.29146349323846e+01
298000 0 3 5.23535589125822e-02 -1.30696334399310e+01
298500 0 4 -1.63948072548909e-01 -1.29376052106974e+01
299000 0 4 2.77364739929025e-03 -1.30827243569241e+01
299500 0 3 4.29762486177536e-03 -1.30102229016296e+01
300000 0 3 -1.46175178824070e-02 -1.28860601465703e+01
300500 0 3 -8.64114535958842e-02 -1.30432780002241e+01
301000 0 3 1.05228605409866e-01 -1.29287122470662e+01
301500 0 3 -2.64159990769687e-03 -1.30488277112881e+01
302000 0 3 1.45019440900900e-01 -1.29525399493732e+01
302500 0 3 3.83320180872655e-02 -1.30005008514480e+01
303000 0 3 4.87663158866019e-01 -1.29560532845445e+01
303500 0 3 -2.05875223244846e-01 -1.30357661689472e+01
304000 0 3 -1.91689700056627e-01 -1.29837963807639e+01
304500 0 4 -1.97146379365941e-01 -1.29973234720259e+01
305000 0 4 3.16385964602961e-02 -1.30202129017201e+01
305500 0 3 -9.15323729199602e-02 -1.30506918706808e+01
306000 0 3 -1.07792529830844e-01 -1.30854428723396e+01
306500 0 4 -9.67317342625383e-02 -1.29866411631015e+01
307000 0 4 -4.42654613632179e-01 -1.30116443402234e+01
307500 0 4 -8.71558760029826e-02 -1.29665565766027e+01
308000 0 4 -6.59611083645206e-02 -1.29270392346599e+01
308500 0 3 -1.84840430043241e-01 -1.29287520149189e+01
309000 0 3 9.12274208565060e-02 -1.29939471202885e+01
309500 0 3 2.11146814570710e-01 -1.29789539969601e+01
310000 0 2 3.81921598479631e-01 -1.29185116714993e+01
310500 0 2 1.16114845850146e-01 -1.28987330384112e+01
311000 0 3 -5.23744644767731e-02 -1.29625249254309e+01
311500 0 3 -1.24994931773310e-01 -1.30049063376170e+01
312000 0 3 -1.57792059149229e-02 -1.30008590870545e+01
312500 0 3 -1.87952990741429e-02 -1.29356603808081e+01
313000 0 3 6.08694559319984e-02 -1.28270783710484e+01
313500 0 4 -1.88584541078490e-01 -1.28769368173400e+01
314000 0 5 -2.57461866005275e-01 -1.28788731445265e+01
314500 0 5 -3.28493606677314e-01 -1.28999935680347e+01
315000 0 5 -4.83706826418214e-01 -1.29053489329877e+01
315500 0 5 -1.25959684034112e-01 -1.28090454959328e+01
316000 0 5 -3.49196998550593e-01 -1.27159992640145e+01
316500 0 6 -5.35687599049694e-01 -1.27277116826120e+01
317000 0 6 -6.88463778917540e-01 -1.27098645381549e+01
317500 0 6 -5.33216707795853e-01 -1.28006679798470e+01
318000 0 6 -2.73121498055656e-01 -1.27425157525161e+01
318500 0 6 -4.43397639109720e-01 -1.28310707446718e+01
319000 0 6 -5.68045244555156e-01 -1.27149248035594e+01
319500 0 6 -6.36555945467556e-01 -1.27545415473212e+01
320000 0 6 -1.19227523237834e-01 -1.27083217202545e+01
320500 0 5 -5.14874520147488e-01 -1.29175345693263e+01
321000 0 5 -1.80964329215704e-01 -1.28015687307954e+01
321500 0 5 -5.58137588285773e-01 -1.28103432255906e+01
322000 0 5 -3.68896904501512e-01 -1.28209781377305e+01
322500 0 5 -2.60772005900978e-01 -1.28914270557614e+01
323000 0 5 -9.25070926689643e-02 -1.27370359342354e+01
323500 0 5 -2.66102744393580e-01 -1.28829577783904e+01
324000 0 5 -6.39633516501636e-02 -1.29114309173239e+01
324500 0 5 -2.65772163630046e-01 -1.28748455861483e+01
325000 0 5 -2.67256360075254e-01 -1.28648217591562e+01
325500 0 5 -2.46505492217441e-01 -1.28187749394698e+01
326000 0 5 -3.32564798970977e-01 -1.29444751986684e+01
326500 0 5 6.19168915637977e-03 -1.28073000854646e+01
327000 0 5 -1.22110524786569e-02 -1.28990844810511e+01
327500 0 5 -7.84931467295187e-01 -1.28937000502822e+01
328000 0 5 -3.32991228549676e-01 -1.28814335532482e+01
328500 0 5 -4.24055833956814e-01 -1.28577047754309e+01
329000 0 5 -3.20480417121948e-01 -1.29331107763559e+01
329500 0 5 -2.46056972167077e-01 -1.28999056460908e+01
330000 0 5 -4.48454646351023e-01 -1.28593058616676e+01
330500 0 5 -3.86445816241731e-01 -1.29610104075120e+01
331000 0 5 -1.37739841977123e-01 -1.28672035866602e+01
331500 0 5 -3.28795807653021e-01 -1.28266347818566e+01
332000 0 5 -8.41509242114648e-02 -1.28614914516095e+01
332500 0 5 -9.32264027562153e-02 -1.27143763791871e+01
333000 0 5 -1.88974208096943e-01 -1.28950640985186e+01
333500 0 5 -2.38740601076308e-01 -1.28919060965068e+01
334000 0 5 -3.26459290285093e-01 -1.28220922141087e+01
334500 0 5 -1.01224217421099e-01 -1.28905809871512e+01
335000 0 4 -3.19085725370517e-01 -1.30153789474391e+01
335500 0 4 -4.79606609756754e-02 -1.29728557768991e+01
336000 0 4 2.04592546888719e-02 -1.29620449874115e+01
336500 0 3 1.09060625223228e-01 -1.28799089995981e+01
337000 0 2 1.78487585703439e-01 -1.30422512410933e+01
337500 0 2 5.63046872111338e-02 -1.29383822732675e+01
338000 0 3 1.89286393517184e-01 -1.30402227107221e+01
338500 0 3 3.07828771567153e-01 -1.30688885626233e+01
339000 0 3 2.07300445848800e-01 -1.29655119876534e+01
339500 0 3 4.13413327149025e-01 -1.29584067282462e+01
340000 0 2 6.07931379316042e-01 -1.29767844557025e+01
340500 0 1 3.63811917183976e-01 -1.30421760140931e+01
341000 0 1 6.01253215330415e-01 -1.28661955663781e+01
341500 0 1 7.79409687366787e-01 -1.30667036017869e+01
342000 0 1 6.80876150197771e-01 -1.29167726393080e+01
342500 0 1 8.01548716823138e-01 -1.29473974979115e+01
343000 0 1 7.51754808558621e-01 -1.28191432689209e+01
343500 0 2 3.12774497210778e-01 -1.29861684038763e+01
344000 0 2 5.74899724524287e-01 -1.28720580960233e+01
344500 0 2 4.93151766015132e-01 -1.30165349484577e+01
345000 0 2 2.82438221329662e-01 -1.29593569877316e+01
345500 0 2 1.89258840163612e-01 -1.30479586337588e+01
346000 0 3 3.42438076997756e-01 -1.28452137078752e+01
346500 0 3 1.91083957045200e-01 -1.29389437594051e+01
347000 0 3 -5.48862694839557e-02 -1.29966909072084e+01
347500 0 3 2.01884378537008e-01 -1.29082218628637e+01
348000 0 3 2.79961744353054e-01 -1.30693511040947e+01
348500 0 4 1.62143063237747e-01 -1.28903275984300e+01
349000 0 4 4.46157704911527e-01 -1.29274117366574e+01
349500 0 3 -1.94817424867153e-01 -1.30539230049004e+01
350000 0 3 1.03597020450970e-01 -1.30377633842346e+01
350500 0 3 -2.55768215254638e-01 -1.30395321628063e+01
351000 0 3 1.02164161390331e-01 -1.29343995072123e+01
351500 0 3 3.96660199807510e-01 -1.29042543533103e+01
352000 0 2 3.28332198124890e-01 -1.29311445374812e+01
352500 0 2 2.04699991140162e-01 -1.30450393191254e+01
353000 0 3 -6.65907704559335e-03 -1.29720607934891e+01
353500 0 4 -3.10009418294859e-01 -1.31066081679317e+01
354000 0 4 2.12917665830041e-01 -1.30055107899574e+01
354500 0 3 2.08679260982359e-01 -1.28458449614120e+01
355000 0 3 2.23582185000795e-01 -1.28783180223700e+01
355500 0 3 1.18913011306767e-01 -1.30352980385576e+01
356000 0 3 3.47800947869173e-01 -1.27360901506870e+01
356500 0 4 -8.85025738811713e-02 -1.28965127232143e+01
357000 0 4 1.01989861615519e-01 -1.29915536703903e+01
357500 0 4 -1.74364305533922e-01 -1.29459781628558e+01
358000 0 4 4.82978363042826e-02 -1.29687458340338e+01
358500 0 4 -2.76866944762888e-01 -1.30001062584520e+01
359000 0 4 -6.59346324275909e-02 -1.30083179406439e+01
359500 0 4 2.31857236928716e-01 -1.29874851700299e+01
360000 0 4 -1.23775989730783e-04 -1.29759849216030e+01
360500 0 4 4.84278818890813e-02 -1.29559524574634e+01
361000 0 4 -6.89401637369950e-02 -1.30252030751909e+01
361500 0 3 3.68863960694006e-01 -1.28275659032520e+01
362000 0 2 2.73528337074453e-01 -1.29012271264339e+01
362500 0 2 3.48798973351365e-01 -1.29299465913649e+01
363000 0 2 7.11375971653420e-01 -1.29064913466334e+01
363500 0 1 7.39309659473772e-01 -1.30798768910771e+01
364000 0 0 9.51588608279044e-01 -1.30255939018236e+01
364500 0 0 4.64773984270458e-01 -1.30536787571113e+01
365000 0 1 4.25478035268034e-01 -1.30197261443985e+01
365500 0 2 6.16496422916164e-01 -1.29194452547900e+01
366000 0 2 3.28371940071239e-01 -1.28676856240040e+01
366500 0 2 7.25829885984232e-01 -1.28550424101626e+01
367000 0 2 1.20528252238106e-01 -1.30035012202311e+01
367500 0 2 8.16982877161897e-01 -1.27956295883074e+01
368000 0 2 7.51968330037940e-01 -1.29789696597722e+01
368500 0 1 7.89201145273959e-01 -1.30549398285735e+01
369000 0 0 6.22346836021101e-01 -1.29828766462096e+01
369500 0 0 1.10718548733901e+00 -1.30009227360580e+01
370000 0 0 9.14838343933152e-01 -1.29889543673347e+01
370500 0 0 1.00824125241623e+00 -1.29720525830098e+01
371000 0 0 8.06867801319155e-01 -1.29999367772091e+01
371500 0 0 8.39416016780689e-01 -1.30335361195065e+01
372000 0 1 2.72360296242822e-01 -1.30223190018306e+01
372500 0 2 5.30992814313037e-01 -1.28856430985317e+01
373000 0 2 3.63289988256991e-01 -1.29588154282995e+01
373500 0 1 5.60665514362147e-01 -1.30682824640649e+01
374000 0 1 5.33023469739373e-01 -1.29406477397266e+01
374500 0 1 5.58908846207767e-01 -1.30582312234655e+01
375000 0 1 3.34374499240018e-01 -1.29478037271054e+01
375500 0 2 5.45996591746315e-01 -1.28287439703191e+01
376000 0 2 2.39967287014416e-01 -1.30244332746727e+01
376500 0 2 5.66879441719535e-01 -1.30331567780183e+01
377000 0 2 3.63396116232550e-01 -1.29743013661540e+01
377500 0 2 3.04825951708845e-01 -1.30071322805271e+01
378000 0 2 5.06819589714363e-01 -1.29149635589182e+01
378500 0 2 4.78172352135290e-01 -1.29712358718959e+01
379000 0 2 4.73382725920645e-01 -1.30076271426106e+01
379500 0 2 2.43005456315282e-01 -1.30137750229219e+01
380000 0 3 -1.00238182098638e-01 -1.29733576353837e+01
380500 0 4 -4.45473728593237e-01 -1.31744851769232e+01
381000 0 4 2.10957158128882e-01 -1.29212810580023e+01
381500 0 4 -8.31079091771088e-02 -1.29970898133026e+01
382000 0 5 -2.02979683175090e-01 -1.28565006436184e+01
382500 0 5 -7.03613181530958e-01 -1.30448397190890e+01
383000 0 5 -2.17648680887613e-01 -1.27733699318504e+01
383500 0 5 -6.85913645082022e-02 -1.28121793876334e+01
384000 0 5 -3.75174211132961e-01 -1.29163068247552e+01
384500 0 5 3.95536543539423e-02 -1.28909633361458e+01
385000 0 5 -1.35820058708307e-01 -1.28808591019545e+01
385500 0 5 -3.22311863015322e-01 -1.29000461650332e+01
386000 0 5 -2.04482968858073e-01 -1.29742526026624e+01
386500 0 5 -2.81926225601292e-01 -1.29772797962670e+01
387000 0 5 -4.42425900334924e-02 -1.28041927675288e+01
387500 0 5 -9.61855492477715e-02 -1.27924688035526e+01
388000 0 5 -2.67398707139969e-01 -1.28383919149249e+01
388500 0 5 -2.18060150203462e-01 -1.29332340695957e+01
389000 0 5 -3.43017574978818e-01 -1.27479610160006e+01
389500 0 6 -5.38820150481315e-01 -1.27523745578617e+01
390000 0 7 -8.89861194440333e-01 -1.27367204517463e+01
390500 0 7 -1.02508583420020e+00 -1.27787765121102e+01
391000 0 7 -4.52129821633409e-01 -1.27258393546285e+01
391500 0 7 -6.52843275906315e-01 -1.27636326526894e+01
392000 0 6 -5.80393886641947e-01 -1.27548740719413e+01
392500 0 5 -7.12438346642268e-02 -1.28484951203369e+01
393000 0 5 -3.84321045618401e-01 -1.28655607548150e+01
393500 0 5 -2.83187560639750e-01 -1.27605334742844e+01
394000 0 5 -3.88702198883603e-01 -1.29301872567551e+01
394500 0 5 -4.55757664203164e-01 -1.30015431928936e+01
395000 0 5 -1.97625279378184e-01 -1.28446836219804e+01
395500 0 5 -2.77786277120270e-01 -1.28893016527344e+01
396000 0 5 -2.72729028923170e-01 -1.29153701787980e+01
396500 0 5 -1.62324292610108e-01 -1.29285547752120e+01
397000 0 5 -6.51819210280511e-01 -1.30285318619710e+01
397500 0 5 -1.16925117174876e-01 -1.28165986810512e+01
398000 0 5 -2.64488405250568e-01 -1.31330782269965e+01
398500 0 5 -3.07816411562322e-01 -1.29948731813243e+01
399000 0 4 -9.43003870412609e-02 -1.30810357499108e+01
399500 0 4 -8.23493589170465e-02 -1.29896030780880e+01
400000 0 4 -1.79762190878857e-01 -1.30343248187127e+01
400500 0 4 7.79383149252022e-02 -1.31291932238464e+01
401000 0 4 2.89178758926895e-02 -1.30070093744270e+01
401500 0 3 2.14037450442289e-01 -1.30147118646363e+01
402000 0 2 2.93963979498343e-01 -1.30074068555967e+01
402500 0 2 1.92546583381801e-01 -1.29966724563638e+01
403000 0 2 2.45844730399289e-01 -1.27688454340515e+01
403500 0 2 3.46957919553896e-01 -1.30835054717656e+01
404000 0 2 2.45146064125664e-01 -1.29033711146736e+01
404500 0 2 8.84348955207547e-02 -1.30239128955625e+01
405000 0 2 6.97233001727306e-01 -1.28942970769867e+01
405500 0 2 1.81100573443930e-01 -1.29647492625746e+01
406000 0 2 5.28637080740995e-01 -1.31006670399901e+01
406500 0 1 6.16862968809088e-01 -1.30201693476664e+01
407000 0 1 5.17431430428146e-01 -1.30153422350291e+01
407500 0 2 3.03781332177466e-01 -1.30948923280046e+01
408000 0 2 5.00955461176872e-01 -1.28815477185374e+01
408500 0 2 4.48139788156283e-01 -1.30746481930414e+01
409000 0 2 4.04779021906354e-01 -1.29236084344580e+01
409500 0 2 4.92817291518576e-01 -1.30448126616375e+01
410000 0 2 3.00287051680182e-01 -1.29297717341779e+01
410500 0 2 3.93547449969831e-01 -1.29875908353674e+01
411000 0 2 1.68350911472429e-01 -1.29900465104371e+01
411500 0 2 3.77359640316768e-01 -1.31152525974232e+01
412000 0 3 3.11741244394786e-02 -1.29652021729739e+01
412500 0 3 -1.25806123001074e-01 -1.31249929069045e+01
413000 0 3 -3.63124633318657e-02 -1.29994562245197e+01
413500 0 3 1.46945604459855e-01 -1.30296591475100e+01
414000 0 3 -1.15515985549762e-02 -1.29631258034154e+01
414500 0 4 -2.23982350730988e-01 -1.30141966090505e+01
415000 0 4 -1.51354799024581e-01 -1.29073655741131e+01
415500 0 4 -5.10778043856662e-02 -1.30156534058401e+01
416000 0 4 -9.74925955516019e-02 -1.28742807430668e+01
416500 0 4 -3.48495106739399e-01 -1.31217466829681e+01
417000 0 4 -4.04636280002593e-01 -1.31232440151393e+01
417500 0 4 -9.00515125834978e-02 -1.29281213687446e+01
418000 0 4 -9.56384678555276e-02 -1.30435261792331e+01
418500 0 3 -6.09243231652229e-02 -1.29772975531691e+01
419000 0 3 9.79613946132408e-02 -1.30326939767664e+01
419500 0 3 -1.11697031095750e-01 -1.30720933368561e+01
420000 0 3 3.56476970097301e-01 -1.28299962789807e+01
420500 0 3 5.56677681657686e-02 -1.30514354515379e+01
421000 0 3 -2.33414586071422e-01 -1.29968959821802e+01
421500 0 4 -2.25114420581909e-01 -1.30129697100252e+01
422000 0 4 -3.01865901445612e-02 -1.30357172740939e+01
422500 0 4 -2.45970065474006e-01 -1.30197725943963e+01
423000 0 4 6.06187675411121e-02 -1.29281265533508e+01
423500 0 3 -1.54176840127533e-01 -1.29805478229414e+01
424000 0 3 2.44094022297850e-01 -1.28729462355713e+01
424500 0 3 5.96115022480025e-01 -1.29462955782622e+01
425000 0 2 -1.51955411212597e-01 -1.31342197282404e+01
425500 0 2 5.73115063367548e-01 -1.29555864858182e+01
426000 0 2 6.53250471038723e-01 -1.29089806164332e+01
426500 0 2 1.27093246681083e-02 -1.29492837816667e+01
427000 0 3 5.44794276919885e-01 -1.28880284063976e+01
427500 0 3 2.72478501527776e-01 -1.29169787036683e+01
428000 0 2 5.14667556998246e-01 -1.29043375269668e+01
428500 0 1 4.30738525469423e-01 -1.30708086197966e+01
429000 0 1 3.92372672381034e-01 -1.32432353706839e+01
429500 0 1 8.32011079798809e-01 -1.28850163812060e+01
430000 0 1 6.92581782364609e-01 -1.30058484517767e+01
430500 0 1 5.24514702847327e-01 -1.30155755158766e+01
431000 0 1 7.25741367402428e-01 -1.30727942972645e+01
431500 0 1 4.43652482804892e-01 -1.31255135690299e+01
432000 0 1 7.54488549033718e-01 -1.29299929281358e+01
432500 0 1 5.58180726759855e-01 -1.30493635329313e+01
433000 0 1 5.11857899923613e-01 -1.30250217373086e+01
433500 0 1 7.00565716613327e-01 -1.29263536597334e+01
434000 0 1 6.31420434440090e-01 -1.29554815815566e+01
434500 0 1 5.51931682411843e-01 -1.30217981686787e+01
435000 0 1 4.92150321530137e-01 -1.31282252399635e+01
435500 0 1 8.88391764181884e-01 -1.30718481812326e+01
436000 0 0 9.06222549754787e-01 -1.30349065983713e+01
436500 0 0 9.20138511418225e-01 -1.30256433581194e+01
437000 0 0 6.85689285156574e-01 -1.31749228940145e+01
437500 0 0 6.20101832051968e-01 -1.31765706928130e+01
438000 0 0 8.74620119669700e-01 -1.30963692975662e+01
438500 0 0 6.35731455475987e-01 -1.30952478427335e+01
439000 0 0 7.38795812025876e-01 -1.31817608514052e+01
439500 0 0 7.70131328021994e-01 -1.30138960765823e+01
440000 0 0 7.39481551996612e-01 -1.30994242344679e+01
440500 0 0 7.97115061425115e-01 -1.31184597347231e+01
441000 0 0 8.09786103634147e-01 -1.31665936888109e+01
441500 0 0 5.78112023091557e-01 -1.31766884289802e+01
442000 0 1 6.11489557729144e-01 -1.28988456270323e+01
442500 0 1 2.33471770913945e-01 -1.31268660070686e+01
443000 0 1 5.66868194573062e-01 -1.30561893383464e+01
443500 0 1 4.27678319398100e-01 -1.31380612467503e+01
444000 0 1 2.88116823784725e-01 -1.30174423357984e+01
444500 0 2 2.61473319957420e-01 -1.30401151541753e+01
445000 0 2 3.80669920046182e-01 -1.30929740244864e+01
445500 0 1 4.29585498564380e-01 -1.29894975352932e+01
446000 0 1 4.65080710501043e-01 -1.30795298792421e+01
446500 0 2 2.42004247073536e-01 -1.31129820046670e+01
447000 0 2 6.47626275737653e-01 -1.30452850405709e+01
447500 0 1 6.39784458762954e-01 -1.30623157356643e+01
448000 0 1 5.24613611864255e-01 -1.29554475537179e+01
448500 0 1 8.33822507925984e-01 -1.29405270112012e+01
449000 0 1 4.58849356400939e-01 -1.31105544056044e+01
449500 0 1 6.77948851828721e-01 -1.30480658292258e+01
450000 0 1 6.95280048185989e-01 -1.30972537689882e+01
450500 0 1 2.70494532730783e-01 -1.31271218859757e+01
451000 0 1 3.44235397993857e-01 -1.30202269597240e+01
451500 0 2 4.74967480398844e-01 -1.30039769078593e+01
452000 0 2 2.29908465226839e-01 -1.29375289911285e+01
452500 0 2 1.65181963371476e-01 -1.31689641308232e+01
453000 0 3 -1.28844437135414e-02 -1.30012824619612e+01
453500 0 3 1.07173737401148e-01 -1.29893032026310e+01
454000 0 3 1.67953415354219e-01 -1.29910802620736e+01
454500 0 3 4.18276069109684e-01 -1.29747413408312e+01
455000 0 2 4.22298024670449e-01 -1.30611678740743e+01
455500 0 1 5.53800161574058e-01 -1.29779945115005e+01
456000 0 1 3.95745114746428e-01 -1.29775385633600e+01
456500 0 2 6.70135507669467e-01 -1.29453892349750e+01
457000 0 2 5.95659986658010e-01 -1.29718879678130e+01
457500 0 1 7.74929590580481e-01 -1.28987124976351e+01
458000 0 1 3.82574278723547e-01 -1.29668938415064e+01
458500 0 1 8.35079859861872e-01 -1.30629986994438e+01
459000 0 1 3.55488237914173e-01 -1.31479707967311e+01
459500 0 1 9.72149939049065e-01 -1.28466352551513e+01
460000 0 1 9.41202597260223e-01 -1.30026182636961e+01
460500 0 1 9.43186738842819e-01 -1.29705806170249e+01
461000 0 0 6.11841162336150e-01 -1.30563650966724e+01
461500 0 0 8.94662870456469e-01 -1.29515040803824e+01
462000 0 0 7.55104519381691e-01 -1.30254721114158e+01
462500 0 0 9.24194511503275e-01 -1.29277834626899e+01
463000 0 1 2.16749687311810e-01 -1.30425548295642e+01
463500 0 1 3.72054523871007e-01 -1.31394273974159e+01
464000 0 1 7.15749163605520e-01 -1.30525007386209e+01
464500 0 1 6.61571649143080e-01 -1.29447349134754e+01
465000 0 1 3.50059429932601e-01 -1.30682145170299e+01
465500 0 2 1.23675375503122e-01 -1.31510090096477e+01
466000 0 3 8.22050106182826e-02 -1.30684253289974e+01
466500 0 3 3.39201411067634e-01 -1.30229984045640e+01
467000 0 2 3.35636143608376e-01 -1.30672896832126e+01
467500 0 2 2.68850954819360e-01 -1.29897977279911e+01
468000 0 2 8.30923506017537e-01 -1.28110457132048e+01
468500 0 1 6.71298262820550e-01 -1.29696346607756e+01
469000 0 1 4.27633357372134e-01 -1.30267067968295e+01
469500 0 2 4.18487630963466e-01 -1.30256670158435e+01
470000 0 2 6.46531704340047e-01 -1.28238600143217e+01
470500 0 2 6.24268919776014e-01 -1.29025846451241e+01
471000 0 2 3.41525067040061e-01 -1.31550140214901e+01
471500 0 2 5.22541945551241e-01 -1.28736474401766e+01
472000 0 2 6.41345687003673e-01 -1.29161492302381e+01
472500 0 2 7.63251524366512e-02 -1.31348129284300e+01
473000 0 3 5.83648348393594e-01 -1.29289877299243e+01
473500 0 3 -2.64690350064224e-03 -1.29598180574566e+01
474000 0 3 -1.58118401673241e-01 -1.31504351752772e+01
474500 0 3 2.53905337632087e-01 -1.30480176669632e+01
475000 0 3 1.16918827393704e-01 -1.30606861781339e+01
475500 0 3 1.27904987004050e-01 -1.30331399905953e+01
476000 0 2 7.19112604313734e-01 -1.27736515138056e+01
476500 0 1 8.81170697282716e-01 -1.29699260384674e+01
477000 0 0 8.46131248368792e-01 -1.30236382081427e+01
477500 0 0 9.34522595574289e-01 -1.30592914605702e+01
478000 0 0 7.83913441200910e-01 -1.30999291017619e+01
478500 0 0 5.00571267668251e-01 -1.31879243283907e+01
479000 0 1 3.53575835339196e-01 -1.30244899882930e+01
479500 0 2 1.47701607182101e-01 -1.30388621681079e+01
480000 0 2 2.98343130989395e-01 -1.31162238911397e+01
480500 0 2 5.77288042864004e-01 -1.28598538773344e+01
481000 0 2 2.80832184739860e-01 -1.29703197859692e+01
481500 0 2 6.12787758375500e-01 -1.29897083672348e+01
482000 0 2 1.04729887665728e-01 -1.29935852571909e+01
482500 0 2 3.41550636579634e-01 -1.29948763772790e+01
483000 0 3 -4.47287282172989e-02 -1.30290815082556e+01
483500 0 3 3.42175823422866e-01 -1.28753875623656e+01
484000 0 2 2.17427605045519e-01 -1.31060723476541e+01
484500 0 2 5.55098641670213e-01 -1.28791775278907e+01
485000 0 2 5.28032433762782e-01 -1.29683445708062e+01
485500 0 1 5.53600932994108e-01 -1.29942137483990e+01
486000 0 1 9.29603053046108e-01 -1.30467657483719e+01
486500 0 1 5.91520107326742e-01 -1.29786251677155e+01
487000 0 1 6.30201919664577e-01 -1.30768799502548e+01
487500 0 1 5.56738120678803e-01 -1.29642358752022e+01
488000 0 1 8.79260003456739e-01 -1.29861789927590e+01
488500 0 1 3.34390000006939e-01 -1.30014083761645e+01
489000 0 1 9.76593601489249e-01 -1.29569229731119e+01
489500 0 1 7.65792662486210e-01 -1.29720822110571e+01
490000 0 1 5.16967165190799e-01 -1.30744392713587e+01
490500 0 2 5.59457322755896e-01 -1.28770883853537e+01
491000 0 2 6.68794081964695e-01 -1.29943700619029e+01
491500 0 1 6.18083989691606e-01 -1.29490269334074e+01
492000 0 0 1.01950382816238e+00 -1.29325155022193e+01
492500 0 0 1.09238448157112e+00 -1.29220424743823e+01
493000 0 0 8.88667558180794e-01 -1.30827433276310e+01
493500 0 0 5.43418482490226e-01 -1.31397227292076e+01
494000 0 0 7.62309615776872e-01 -1.29999128252771e+01
494500 0 0 8.87223950229009e-01 -1.28850203592817e+01
495000 0 1 5.95071087352828e-01 -1.30800066418190e+01
495500 0 1 5.26976662613004e-01 -1.30367940987134e+01
496000 0 1 6.46111890931171e-01 -1.29793069097696e+01
496500 0 2 3.54853168170997e-01 -1.29152560868005e+01
497000 0 2 3.14606900493030e-01 -1.30586986034202e+01
497500 0 2 3.06954074524607e-01 -1.29287842305162e+01
498000 0 2 6.08098067115704e-01 -1.30231638200565e+01
498500 0 1 8.74793526214743e-01 -1.29172464352287e+01
499000 0 1 5.74683076865812e-01 -1.29742306053114e+01
499500 0 2 4.12731057470193e-01 -1.31474432064044e+01
500000 0 2 3.78369156480536e-01 -1.28564788088725e+01
500500 0 2 3.33274024392114e-01 -1.29382927941128e+01
501000 0 2 4.37315670777769e-01 -1.30223615643786e+01
501500 0 2 6.63774708383526e-01 -1.28331250344515e+01
502000 0 2 1.80423340890099e-01 -1.30452697848879e+01
502500 0 2 5.46630247398454e-01 -1.28954491874341e+01
503000 0 2 1.52903519323725e-01 -1.29642694846159e+01
503500 0 2 7.16038598225079e-01 -1.29663691323832e+01
504000 0 2 3.31544369404567e-01 -1.30475453095967e+01
504500 0 2 3.67119086761045e-01 -1.30574378244460e+01
505000 0 2 4.58058634603472e-01 -1.30905445624725e+01
505500 0 1 5.02182332537050e-01 -1.30853993252795e+01
506000 0 1 5.50235882674268e-01 -1.29228664695150e+01
506500 0 1 4.22447315248954e-01 -1.30978582812557e+01
507000 0 1 5.17521990990657e-01 -1.30786892260372e+01
507500 0 1 6.34353929543299e-01 -1.29808676676924e+01
508000 0 1 7.02189787541633e-01 -1.29856161093028e+01
508500 0 1 7.02956011957752e-01 -1.30280025078631e+01
509000 0 0 7.80657693646212e-01 -1.31427791009014e+01
509500 0 0 9.84032373017122e-01 -1.29947855948793e+01
510000 0 0 6.74862115142958e-01 -1.30229092548466e+01
510500 0 0 7.63901740091281e-01 -1.29807581497035e+01
511000 0 0 9.71363713880890e-01 -1.30465789725004e+01
511500 0 0 9.75828166038279e-01 -1.30009024486155e+01
512000 0 0 6.92944956306150e-01 -1.32131569439664e+01
512500 0 0 1.15660172907972e+00 -1.29400830926555e+01
513000 0 0 3.82772234643365e-01 -1.31159796851024e+01
513500 0 0 1.00545518735784e+00 -1.30252742541480e+01
514000 0 0 1.13350269014196e+00 -1.30986058666998e+01
514500 0 0 8.33929247108424e-01 -1.30542311100351e+01
515000 0 0 4.21943883279815e-01 -1.31803587262554e+01
515500 0 0 8.82709699080576e-01 -1.29519071967626e+01
516000 0 0 7.51332005469893e-01 -1.31502210627956e+01
516500 0 0 1.26255273738277e+00 -1.29317169001472e+01
517000 0 0 1.16550885290633e+00 -1.30373388431894e+01
517500 0 0 9.51017122083234e-01 -1.31486940430475e+01
518000 0 0 8.48737650293935e-01 -1.30561110160620e+01
518500 0 0 5.85445000258572e-01 -1.31011428607331e+01
519000 0 1 8.49775953788385e-01 -1.31138242228779e+01
519500 0 1 6.46979149064854e-01 -1.31236880329289e+01
520000 0 1 8.99573696288471e-01 -1.30737273209168e+01
520500 0 1 3.21281896213789e-01 -1.31511209244577e+01
521000 0 1 7.53453766780097e-01 -1.30639840874258e+01
521500 0 1 5.17406116341892e-01 -1.31953478738424e+01
522000 0 1 8.62839671808001e-01 -1.29716120986314e+01
522500 0 1 5.75564623072413e-01 -1.30634990690926e+01
523000 0 1 3.37494651379503e-01 -1.31149895592535e+01
523500 0 2 3.69126443341165e-01 -1.29610681784286e+01
524000 0 2 4.47925064088908e-01 -1.30530669952425e+01
524500 0 2 1.22135235022730e-01 -1.30434739588792e+01
525000 0 3 1.68464604062705e-01 -1.31037321346096e+01
525500 0 3 7.81275782949819e-02 -1.29747690974428e+01
526000 0 3 2.75020420624535e-02 -1.28920381836182e+01
526500 0 3 3.41356828377952e-01 -1.29091340004632e+01
527000 0 2 3.28424496929096e-01 -1.29606169934040e+01
527500 0 2 2.36534458370287e-01 -1.30411984673352e+01
528000 0 3 2.79229107154252e-01 -1.30546852728531e+01
528500 0 3 1.19158800602620e-01 -1.30697951913584e+01
529000 0 3 3.59689411555778e-01 -1.29625300815701e+01
529500 0 3 2.91325695052731e-01 -1.29768885094431e+01
530000 0 2 3.85715492706072e-01 -1.29717891393210e+01
530500 0 2 5.67455330630635e-01 -1.30660239897494e+01
531000 0 2 8.71834381203105e-02 -1.31338954385560e+01
531500 0 2 3.32594732782574e-01 -1.30729001914227e+01
532000 0 2 3.21932824822678e-01 -1.30036519711225e+01
532500 0 1 2.96226713163302e-01 -1.30372960039426e+01
533000 0 1 5.12237816937175e-01 -1.31137211054819e+01
533500 0 1 7.59411711090842e-01 -1.31371950647129e+01
534000 0 0 5.87158702863844e-01 -1.31701448466970e+01
534500 0 0 3.53093432518886e-01 -1.31318703364879e+01
535000 0 1 4.60088692194756e-01 -1.31672131915934e+01
535500 0 2 5.34826745034447e-01 -1.28706367039874e+01
536000 0 2 1.28472684404011e-01 -1.30539557529581e+01
536500 0 2 3.22687666419360e-01 -1.30632599602036e+01
537000 0 2 5.63521751655868e-01 -1.29887368258751e+01
537500 0 1 5.52482083256922e-01 -1.30161994008937e+01
538000 0 0 8.99903408592000e-01 -1.30766965292512e+01
538500 0 0 4.90275890509028e-01 -1.32483050433701e+01
539000 0 0 9.29007348776490e-01 -1.30299949660534e+01
539500 0 0 6.56751826749423e-01 -1.31899443822677e+01
540000 0 0 7.12569387430693e-01 -1.30196792591050e+01
540500 0 0 7.44263325176617e-01 -1.30654633410518e+01
541000 0 0 1.10145862964330e+00 -1.29823191190172e+01
541500 0 0 8.62663662752377e-01 -1.30096367283297e+01
542000 0 0 5.70375569438515e-01 -1.32391484676637e+01
542500 0 0 1.04555971009580e+00 -1.29403069243474e+01
543000 0 0 7.27480751239637e-01 -1.31171083571001e+01
543500 0 0 9.69064508608450e-01 -1.29493068350469e+01
544000 0 0 8.29972724421793e-01 -1.30791284111493e+01
544500 0 0 9.85471012099432e-01 -1.30339450747514e+01
545000 0 0 9.19645021290783e-01 -1.30636650894032e+01
545500 0 0 8.45385092790472e-01 -1.31702942080723e+01
546000 0 0 8.83671201768582e-01 -1.30350395998539e+01
546500 0 0 9.23152918423184e-01 -1.30710577098348e+01
547000 0 0 9.82809554682431e-01 -1.30007700003346e+01
547500 0 0 6.83939702947786e-01 -1.31440416893798e+01
548000 0 0 8.01136679948978e-01 -1.30176067157187e+01
548500 0 0 7.41318984235555e-01 -1.31171133959291e+01
549000 0 0 6.41222462416660e-01 -1.31358993363118e+01
549500 0 0 8.89590787985276e-01 -1.29540496474041e+01
550000 0 0 8.79332414560532e-01 -1.30251799124204e+01
550500 0 0 1.08736416802118e+00 -1.29555317752128e+01
551000 0 0 9.08270077023425e-01 -1.30351054183133e+01
551500 0 0 1.09649730636588e+00 -1.30039957491205e+01
552000 0 0 9.61661475685536e-01 -1.30046984679491e+01
552500 0 0 4.97937018859286e-01 -1.31164618268176e+01
553000 0 1 3.99522897121138e-01 -1.30749476579042e+01
553500 0 2 2.01651161160826e-01 -1.30577508702935e+01
554000 0 2 2.25584115089007e-01 -1.29452617090634e+01
554500 0 2 3.24149952545178e-01 -1.30806228267543e+01
555000 0 2 2.27833617044539e-01 -1.30935131167959e+01
555500 0 2 1.63998284051561e-01 -1.30987988915669e+01
556000 0 2 2.48244470762498e-01 -1.30363280195108e+01
556500 0 2 5.98328509767965e-01 -1.30250225285619e+01
557000 0 2 3.75418175481919e-01 -1.29989916748685e+01
557500 0 2 1.75289532253728e-01 -1.30173065185842e+01
558000 0 2 4.68749599580235e-01 -1.30133630065844e+01
558500 0 2 1.59272039306633e-01 -1.30934903946413e+01
559000 0 2 6.08980928407411e-01 -1.30239643782087e+01
559500 0 1 5.80701171740195e-01 -1.29746161670705e+01
560000 0 1 1.28976036329758e-01 -1.31262666716138e+01
560500 0 2 4.68902916024622e-01 -1.29702250464075e+01
561000 0 2 2.41205265976534e-01 -1.30027874627776e+01
561500 0 2 1.78375118583409e-01 -1.29597842477641e+01
562000 0 2 1.29328223060964e-01 -1.30415386244155e+01
562500 0 2 6.69940604708687e-01 -1.29650058043882e+01
563000 0 2 3.53983467274608e-01 -1.29711385377626e+01
563500 0 2 4.01059790712838e-01 -1.30956216205037e+01
564000 0 2 2.63644193797068e-01 -1.30405423643952e+01
564500 0 2 6.41841236789557e-01 -1.29556065413154e+01
565000 0 2 -8.25172986547996e-02 -1.31803543724217e+01
565500 0 2 4.58345250667012e-01 -1.29295298210585e+01
566000 0 2 3.15726776048795e-01 -1.29966679887944e+01
566500 0 2 1.25461305014657e-01 -1.30696253737002e+01
567000 0 2 2.20556590180662e-01 -1.30483174263455e+01
567500 0 2 1.68334608394305e-01 -1.30008343104943e+01
568000 0 2 4.26382738314281e-01 -1.30211048747853e+01
568500 0 1 7.18219797269995e-01 -1.29076476878052e+01
569000 0 1 9.61210424756983e-01 -1.30002175522868e+01
569500 0 1 -2.84526033921552e-02 -1.30676252016517e+01
570000 0 1 8.49052336092375e-01 -1.28784638517282e+01
570500 0 1 4.94827295602488e-01 -1.30016952855267e+01
571000 0 1 8.54296748040680e-01 -1.29607210887722e+01
571500 0 1 3.78092963063726e-01 -1.30654227125435e+01
572000 0 1 2.26076540450936e-01 -1.30768141763107e+01
572500 0 1 3.38912151334021e-01 -1.31180672153289e+01
573000 0 1 8.77483733868259e-01 -1.30725149684450e+01
573500 0 1 5.36197314014801e-01 -1.29215854383837e+01
574000 0 1 6.07211724406966e-01 -1.29610130685429e+01
574500 0 1 6.35633894715931e-01 -1.30203931785252e+01
575000 0 0 1.08190902721922e+00 -1.29249917897570e+01
575500 0 0 1.10260347875275e+00 -1.30429812792309e+01
576000 0 0 4.19087867997743e-01 -1.29980090607507e+01
576500 0 0 7.08588010550438e-01 -1.31746045718424e+01
577000 0 0 8.30960467547463e-01 -1.30742628579193e+01
577500 0 0 7.28960683362057e-01 -1.30084210623920e+01
578000 0 0 8.63135670247761e-01 -1.31202546317653e+01
578500 0 0 1.04753330365678e+00 -1.29160382500767e+01
579000 0 0 8.50734920885708e-01 -1.30733240241008e+01
579500 0 0 7.38037451234360e-01 -1.30606243490503e+01
580000 0 0 1.06697768968856e+00 -1.29522528320103e+01
580500 0 0 9.51553661463447e-01 -1.29908079330373e+01
581000 0 0 9.22123845941023e-01 -1.30219321529233e+01
581500 0 0 8.82790056853788e-01 -1.29256875959310e+01
582000 0 0 7.23569416510402e-01 -1.29326256189354e+01
582500 0 0 8.73673102956071e-01 -1.29922735991758e+01
583000 0 0 1.08763723658617e+00 -1.28634623796159e+01
583500 0 0 7.35681495652146e-01 -1.30520988057504e+01
584000 0 0 1.09305092254814e+00 -1.29620654556650e+01
584500 0 0 8.34660290660537e-01 -1.30428285147236e+01
585000 0 0 6.67429773222845e-01 -1.29250332343224e+01
585500 0 0 8.65514255579694e-01 -1.30523895275762e+01
586000 0 0 1.01704180567725e+00 -1.30738041837085e+01
586500 0 0 1.02304383540736e+00 -1.30361689442755e+01
587000 0 0 8.67074876081273e-01 -1.30036679627334e+01
587500 0 0 7.02089447950514e-01 -1.30514698122342e+01
588000 0 0 7.81616182662647e-01 -1.29962643928286e+01
588500 0 0 1.00103381731046e+00 -1.30165270844145e+01
589000 0 0 1.17422981832060e+00 -1.29704293457139e+01
589500 0 0 9.14838772513339e-01 -1.29594942282297e+01
590000 0 0 7.17370362988454e-01 -1.31348231048362e+01
590500 0 0 9.94798979496047e-01 -1.30803804389169e+01
591000 0 0 9.58383366630927e-01 -1.30052161731075e+01
591500 0 0 7.92808817527510e-01 -1.30550857531509e+01
592000 0 0 9.48957642713914e-01 -1.31072320383543e+01
592500 0 0 1.21440986771053e+00 -1.29541688048848e+01
593000 0 0 1.00009148134700e+00 -1.30163527387974e+01
593500 0 0 9.36359345038526e-01 -1.30586004863106e+01
594000 0 0 8.18702671235462e-01 -1.31111720117406e+01
594500 0 0 1.06128621616524e+00 -1.29355384222433e+01
595000 0 0 7.08217768819733e-01 -1.30712596846889e+01
595500 0 0 7.98835618759302e-01 -1.29112363009104e+01
596000 0 0 6.26352467308497e-01 -1.31002976711098e+01
596500 0 0 5.17853396645249e-01 -1.31503966914235e+01
597000 0 1 7.15353969456740e-01 -1.29471647460538e+01
597500 0 1 5.69414375422246e-01 -1.30560200112608e+01
598000 0 1 6.68428002711236e-01 -1.30166420123807e+01
598500 0 1 7.19042824498159e-02 -1.31342453346634e+01
599000 0 1 6.16630249319400e-01 -1.29167340953762e+01
599500 0 1 6.39515038554181e-01 -1.30041634834185e+01
600000 0 0 7.46439238152770e-01 -1.30156513368745e+01
600500 0 0 8.86997132164426e-01 -1.29791024940908e+01
601000 0 1 1.30320348562204e-01 -1.31228091973277e+01
601500 0 2 3.05512459261837e-01 -1.30011573633206e+01
602000 0 2 5.22370648597259e-01 -1.30872810236180e+01
602500 0 1 7.91026499598641e-01 -1.29552639504239e+01
603000 0 1 6.97082206673294e-01 -1.30302471335080e+01
603500 0 1 5.86780670308384e-01 -1.30361406536184e+01
604000 0 1 4.98742117804307e-01 -1.30648443581857e+01
604500 0 1 5.97371473416366e-01 -1.30942607823123e+01
605000 0 1 6.84325571519783e-01 -1.29614062853684e+01
605500 0 1 7.73212158138257e-01 -1.28805458805135e+01
606000 0 1 5.63986864062139e-01 -1.30026568868939e+01
606500 0 1 1.00683340095656e+00 -1.29625145179735e+01
607000 0 0 7.55487391387597e-01 -1.31194628167149e+01
607500 0 0 7.26511595990260e-01 -1.30743872879007e+01
608000 0 0 5.64540628082932e-01 -1.30597323710839e+01
608500 0 0 7.18989692603669e-01 -1.30853919319834e+01
609000 0 0 6.79562506564637e-01 -1.30357379543915e+01
609500 0 0 5.27317635980789e-01 -1.31769930239667e+01
610000 0 1 5.10802097826289e-01 -1.30450985451628e+01
610500 0 1 5.16504860736609e-01 -1.30406484483922e+01
611000 0 1 9.81649076814021e-01 -1.28465773339512e+01
611500 0 1 2.98893964698406e-01 -1.31288072853699e+01
612000 0 1 8.29940014656189e-01 -1.30072023566761e+01
612500 0 1 6.66717843176148e-01 -1.29655400677918e+01
613000 0 1 6.59629891125552e-01 -1.29559621568686e+01
613500 0 1 4.37101411393821e-01 -1.30964775636568e+01
614000 0 1 2.73934212656447e-01 -1.30530544531579e+01
614500 0 1 7.70135836799256e-01 -1.29508810228842e+01
615000 0 0 7.58519344578307e-01 -1.30167962775566e+01
615500 0 0 6.70712367592025e-01 -1.29960914513636e+01
616000 0 0 6.25310980284492e-01 -1.30371621804752e+01
616500 0 0 7.52970106324027e-01 -1.30208511344122e+01
617000 0 0 1.12307636089819e+00 -1.31528584928489e+01
617500 0 0 8.85590665431107e-01 -1.31901963496127e+01
618000 0 0 6.25948425560556e-01 -1.31110544580091e+01
618500 0 0 9.24375100346792e-01 -1.30811381849968e+01
619000 0 0 7.28455051175522e-01 -1.32484893495238e+01
619500 0 0 5.85937939343759e-01 -1.31675929390137e+01
620000 0 1 5.94086675594249e-01 -1.29660159198496e+01
620500 0 2 5.54029254118513e-01 -1.30016025713168e+01
621000 0 2 4.50975881439790e-01 -1.29082474445231e+01
621500 0 2 1.68960342121366e-01 -1.30390631285993e+01
622000 0 2 2.93238648061215e-01 -1.29074465693362e+01
622500 0 2 4.74423266791383e-01 -1.30143211979347e+01
623000 0 2 1.20813964937436e-01 -1.30666776076093e+01
623500 0 2 5.53876149642314e-01 -1.29971272571364e+01
624000 0 2 3.72785947754769e-01 -1.30269156864904e+01
624500 0 2 8.95995427166087e-03 -1.31360180272933e+01
625000 0 3 -1.75019093459150e-01 -1.31111081899715e+01
625500 0 4 -2.62690936678496e-01 -1.30152827501337e+01
626000 0 4 -5.13372223106804e-02 -1.28679032904617e+01
626500 0 4 -2.94121938046329e-01 -1.30492462908353e+01
627000 0 4 -1.11225776400066e-02 -1.30067906163274e+01
627500 0 4 -2.38702443738905e-01 -1.29372674872960e+01
628000 0 5 -5.20748400415827e-01 -1.29715591048703e+01
628500 0 5 1.20573346228855e-01 -1.27927346650353e+01
629000 0 5 -2.73997443881302e-01 -1.29765434003082e+01
629500 0 5 -6.22034865725728e-02 -1.28224343947377e+01
630000 0 5 -2.39077162246404e-01 -1.29525558345971e+01
630500 0 5 -2.85138540866541e-01 -1.27364518634231e+01
631000 0 5 -2.93508421674629e-01 -1.29098880139348e+01
631500 0 5 -3.67150454449791e-01 -1.29590249277405e+01
632000 0 5 -1.72821450241268e-01 -1.29219753887708e+01
632500 0 5 -3.94168688509016e-01 -1.29898845641077e+01
633000 0 4 7.13392893835743e-02 -1.30305098565798e+01
633500 0 4 -1.63494219342326e-01 -1.30318646160520e+01
634000 0 4 1.59964072813745e-03 -1.29456760069549e+01
634500 0 3 8.86826735392257e-02 -1.29090813888398e+01
635000 0 3 3.99554840201155e-01 -1.30535131883501e+01
635500 0 3 1.01049610160139e-01 -1.29440432301963e+01
636000 0 2 1.93536283054349e-01 -1.30751391783908e+01
636500 0 2 4.45516148153454e-01 -1.29681214715041e+01
637000 0 3 -7.30110729286303e-02 -1.29996022369726e+01
637500 0 4 -5.42277799356550e-01 -1.30576825127317e+01
638000 0 4 -3.04623756818980e-01 -1.31470347560683e+01
638500 0 4 -2.19809927165859e-01 -1.31842829951055e+01
639000 0 4 1.01942252601713e-02 -1.30804593422251e+01
639500 0 3 1.54328468763794e-01 -1.29559435708212e+01
640000 0 3 -9.43972001063144e-02 -1.30302908115129e+01
640500 0 3 -1.99496602674061e-01 -1.30009455432374e+01
641000 0 3 4.47533190467370e-02 -1.30048453548413e+01
641500 0 4 -4.15992753878469e-01 -1.31256039336025e+01
642000 0 4 -2.55223441731585e-01 -1.30516467196722e+01
642500 0 4 1.30016581379980e-01 -1.28858548470513e+01
643000 0 4 -3.41861081016817e-01 -1.30237350286115e+01
643500 0 4 -3.62683297165215e-01 -1.31893311621388e+01
644000 0 4 -1.53070721407182e-01 -1.29193118358543e+01
644500 0 4 -1.33176225063412e-01 -1.29588898447077e+01
645000 0 4 -5.12259762935407e-01 -1.30148499810516e+01
645500 0 4 -4.34541189683155e-02 -1.29684397691402e+01
646000 0 4 -2.23455228341994e-01 -1.29573752975474e+01
646500 0 4 1.85842627345391e-02 -1.30322227827999e+01
647000 0 4 -1.98286262577542e-01 -1.29974434223424e+01
647500 0 4 1.03788834170504e-01 -1.28985582545052e+01
648000 0 4 4.77440478571039e-02 -1.31094107872685e+01
648500 0 3 2.08316602512835e-01 -1.31299906598158e+01
649000 0 3 3.51916673208036e-01 -1.29251619129545e+01
649500 0 3 2.52401919668592e-01 -1.30833340542425e+01
650000 0 2 8.46101385645190e-02 -1.30105311390325e+01
650500 0 2 4.65735093748235e-01 -1.29386570506177e+01
651000 0 2 5.06490709309745e-01 -1.28683678619678e+01
651500 0 2 6.34060198743959e-01 -1.29476541331533e+01
652000 0 2 1.27757262737768e-01 -1.31462353790463e+01
652500 0 2 2.96732974225532e-01 -1.29265830027133e+01
653000 0 2 1.97279379931461e-01 -1.30400013541393e+01
653500 0 2 2.41881403755040e-01 -1.30056205678783e+01
654000 0 2 3.08239414715533e-01 -1.30503866708960e+01
654500 0 2 1.10113937814265e-01 -1.30774383066293e+01
655000 0 2 4.94584237033003e-01 -1.29880413956961e+01
655500 0 2 2.18806888419929e-01 -1.30647528122091e+01
656000 0 2 1.48372693453238e-01 -1.29242602504333e+01
656500 0 2 -2.46808426573238e-02 -1.31497084500177e+01
657000 0 3 2.40493445752636e-01 -1.30182669478489e+01
657500 0 3 1.93926515625456e-01 -1.31278270324598e+01
658000 0 3 2.55274983170579e-03 -1.30734347446814e+01
658500 0 3 2.20028083144636e-01 -1.30162890604524e+01
659000 0 3 8.16383728491816e-02 -1.30731775142161e+01
659500 0 3 2.32062203925090e-01 -1.29240576174223e+01
660000 0 3 4.90202467138608e-01 -1.29218527001358e+01
660500 0 3 3.48352404258258e-01 -1.29180851700409e+01
661000 0 2 7.49646992236459e-01 -1.28854152109812e+01
661500 0 1 4.13212011633708e-01 -1.30772455744338e+01
662000 0 1 5.63887206828229e-01 -1.31511491803397e+01
662500 0 1 5.83714784149509e-01 -1.31119125568075e+01
663000 0 1 7.85847115426567e-01 -1.29970411824572e+01
663500 0 1 4.45484522103149e-01 -1.31408069894188e+01
664000 0 1 5.80127561570522e-01 -1.29391248672169e+01
664500 0 1 4.99068930079431e-01 -1.31542674739559e+01
665000 0 1 7.33209369485963e-01 -1.30415418078163e+01
665500 0 1 4.33864079826484e-01 -1.31178312217686e+01
666000 0 1 7.91310510166354e-01 -1.28645958204346e+01
666500 0 1 5.30998318347025e-01 -1.30307119581629e+01
667000 0 1 3.61430739366338e-01 -1.31044985939746e+01
667500 0 2 4.51805933928360e-01 -1.30100576224737e+01
668000 0 2 3.98765453126145e-01 -1.30314655939663e+01
668500 0 2 4.13292643459981e-01 -1.30097686315703e+01
669000 0 2 5.21932163760280e-01 -1.30473117275521e+01
669500 0 2 5.06120079186122e-01 -1.29179799508030e+01
670000 0 2 2.55870566086518e-01 -1.31077398413419e+01
670500 0 2 4.93838976131048e-01 -1.30265546478560e+01
671000 0 2 2.01253074767295e-01 -1.31123266454617e+01
671500 0 2 1.42115795450336e-01 -1.30144025478940e+01
672000 0 2 1.84396792282038e-01 -1.30945661268140e+01
672500 0 2 5.63465200320743e-01 -1.29514100613578e+01
673000 0 2 4.12763669669136e-01 -1.29916212851016e+01
673500 0 2 6.83634926442321e-03 -1.30030890943736e+01
674000 0 3 -1.65840797374375e-01 -1.30591770086479e+01
674500 0 4 -8.47519561357937e-02 -1.30701167229888e+01
675000 0 4 8.55719317427011e-02 -1.29520660213298e+01
675500 0 3 1.28484981757648e-01 -1.31171145600750e+01
676000 0 3 2.49835245718145e-01 -1.28972073058542e+01
676500 0 3 -6.94249934882179e-02 -1.29986711970981e+01
677000 0 2 3.18839851076629e-01 -1.29348808000283e+01
677500 0 2 -2.49908533086114e-02 -1.30042715147859e+01
678000 0 3 -1.71264561950504e-01 -1.30748302204469e+01
678500 0 4 -3.44176929707330e-01 -1.30793259319979e+01
679000 0 4 7.82510137320260e-03 -1.29849676181485e+01
679500 0 4 -4.53296077647179e-02 -1.29809234487149e+01
680000 0 4 -6.90234006412246e-02 -1.29614585567793e+01
680500 0 4 -2.25599700011192e-01 -1.30868412540247e+01
681000 0 4 1.17700394626111e-02 -1.30477513164246e+01
681500 0 3 -2.03874397960004e-01 -1.31483260370741e+01
682000 0 3 2.12171655095849e-02 -1.29454615455581e+01
682500 0 3 1.14719586182048e-01 -1.30742267417856e+01
683000 0 3 9.21520451830930e-02 -1.30059946186315e+01
683500 0 3 -1.37595534783311e-01 -1.29593535053825e+01
684000 0 2 1.19122575663844e-02 -1.30994972528380e+01
684500 0 2 2.87598924143927e-01 -1.30155484965301e+01
685000 0 2 1.05277871151865e-01 -1.29924066354544e+01
685500 0 2 3.53443164562339e-01 -1.29190149342592e+01
686000 0 2 2.94951868885389e-01 -1.30202887438962e+01
686500 0 2 -2.34510434878358e-01 -1.31484863814664e+01
687000 0 3 4.09996500140966e-02 -1.28562064814525e+01
687500 0 3 1.57962129343815e-01 -1.29042075444646e+01
688000 0 2 6.33052750400701e-01 -1.28177094042721e+01
688500 0 2 3.82894355598142e-01 -1.31237026291867e+01
689000 0 3 3.74185173552819e-01 -1.28310353077027e+01
689500 0 3 5.03418407523719e-01 -1.28583243491687e+01
690000 0 2 5.34219749628533e-01 -1.29458563964276e+01
690500 0 1 8.27444066227804e-01 -1.28799509311366e+01
691000 0 0 5.62977308523319e-01 -1.31378668490869e+01
691500 0 0 9.56822001607867e-01 -1.29721217824606e+01
692000 0 0 5.51673962405307e-01 -1.29858167787296e+01
692500 0 0 7.75376998024182e-01 -1.30434442060653e+01
693000 0 1 2.02234636470136e-01 -1.31073988010407e+01
693500 0 2 1.13203772723596e-01 -1.29122671926624e+01
694000 0 3 1.68437916799985e-02 -1.30697208020011e+01
694500 0 4 -5.05581381829207e-01 -1.31096881918808e+01
695000 0 4 7.61634753863679e-02 -1.29070809217257e+01
695500 0 3 2.10979837268573e-01 -1.29122261748096e+01
696000 0 2 1.36490387231913e-01 -1.31162571822850e+01
696500 0 2 5.15879105359965e-01 -1.29651913297730e+01
697000 0 2 1.04796077035206e-01 -1.31350409611886e+01
697500 0 2 6.31320361099509e-01 -1.29816156513634e+01
698000 0 2 4.76984094787254e-01 -1.29243922027199e+01
698500 0 1 5.63957310571637e-01 -1.29431657246346e+01
699000 0 1 6.14613695352305e-01 -1.30606635338351e+01
699500 0 1 4.89706432334365e-01 -1.29040388000433e+01
700000 0 1 4.20011709457707e-01 -1.30112380713118e+01
700500 0 1 1.49214952658035e-01 -1.32565808677851e+01
701000 0 1 7.40398509791396e-01 -1.28830486433003e+01
701500 0 1 4.66835874575018e-01 -1.31079179229237e+01
702000 0 1 7.13429642410374e-01 -1.31071800015403e+01
702500 0 1 6.86498105054792e-01 -1.30472839606211e+01
703000 0 1 6.55422714192214e-01 -1.29447687619980e+01
703500 0 2 2.89471241558471e-01 -1.31260352791507e+01
704000 0 2 3.62635105136374e-01 -1.28655678466718e+01
704500 0 2 3.92103583996486e-01 -1.29498222784341e+01
705000 0 2 3.23927608926166e-01 -1.29634726755415e+01
705500 0 2 4.22451085601123e-01 -1.28718039728322e+01
706000 0 3 4.27316259864052e-01 -1.28545922170473e+01
706500 0 3 -6.38630366623951e-02 -1.30968867381705e+01
707000 0 3 1.38914324759150e-01 -1.29761998400549e+01
707500 0 3 -1.63669875108384e-01 -1.30220758445861e+01
708000 0 3 3.45293801618079e-01 -1.29046161624225e+01
708500 0 3 -8.37565365706070e-02 -1.29812942090148e+01
709000 0 3 1.45463059520547e-01 -1.29895642971882e+01
709500 0 3 1.59398853605834e-01 -1.30668125660628e+01
710000 0 3 3.27423252540860e-01 -1.27995242288183e+01
710500 0 3 2.69125278731018e-01 -1.29542311464443e+01
711000 0 3 2.68442787593403e-01 -1.29775106429310e+01
711500 0 3 -8.52213055479661e-02 -1.30624193099270e+01
712000 0 3 -1.42416432650030e-01 -1.30397887577573e+01
712500 0 3 1.62570863666423e-01 -1.31145539013133e+01
713000 0 3 9.01847281449447e-03 -1.28781169219788e+01
713500 0 3 6.87827763876762e-02 -1.31141411622751e+01
714000 0 3 1.50761101891847e-01 -1.31294513586411e+01
714500 0 4 5.45845887116703e-02 -1.29346852717667e+01
715000 0 4 -1.81644130407228e-01 -1.31867889208862e+01
715500 0 4 -1.37157432624880e-01 -1.30115375402337e+01
716000 0 4 1.13942578657760e-01 -1.28456007566338e+01
716500 0 4 8.21134483315852e-02 -1.29709408933158e+01
717000 0 4 -2.29820114839010e-02 -1.30027293861519e+01
717500 0 4 -1.50628768022686e-02 -1.30079942740091e+01
718000 0 4 -1.26341406816276e-01 -1.30499826625012e+01
718500 0 4 6.27421109863468e-02 -1.28998271841069e+01
719000 0 4 -1.05839412357405e-01 -1.29797589882536e+01
719500 0 3 5.94040801581947e-02 -1.30550788346582e+01
720000 0 3 -2.91557928320003e-02 -1.30708387828746e+01
720500 0 4 2.06144466521423e-01 -1.29216498945843e+01
721000 0 4 -5.20615807431284e-02 -1.29511920992091e+01
721500 0 3 3.55496324571333e-01 -1.28489406879157e+01
722000 0 2 1.46812070071141e-01 -1.29569820631908e+01
722500 0 2 1.50478992830270e-01 -1.30330478138490e+01
723000 0 3 3.79544018008029e-01 -1.30094667838684e+01
723500 0 3 3.90352067933894e-02 -1.28688772482444e+01
724000 0 3 3.29761865939982e-01 -1.29694941588875e+01
724500 0 3 -1.32945863164300e-01 -1.29869686253783e+01
725000 0 3 3.12355421388551e-02 -1.30701480699609e+01
725500 0 4 -3.63600576645584e-01 -1.31575181145456e+01
726000 0 4 -1.31125804400354e-01 -1.30906350187020e+01
726500 0 4 -1.38993107864784e-01 -1.29477365736336e+01
727000 0 4 1.29591391786928e-01 -1.30446937097638e+01
727500 0 4 -9.18648889092947e-02 -1.31040386726307e+01
728000 0 4 6.46776355575135e-03 -1.29709446082619e+01
728500 0 3 2.34022337586584e-01 -1.29784631945868e+01
729000 0 3 9.66137037312549e-02 -1.29456277086176e+01
729500 0 3 2.65526904730440e-02 -1.29843470802533e+01
730000 0 3 3.22291585834256e-01 -1.28801275119011e+01
730500 0 3 -2.09638598912549e-02 -1.32002048116183e+01
731000 0 3 9.08326864315384e-02 -1.29797599795949e+01
731500 0 3 3.56897452324671e-01 -1.28545136704762e+01
732000 0 2 3.92405665116089e-01 -1.30281970380577e+01
732500 0 1 4.93806132064184e-01 -1.30726351755405e+01
733000 0 0 8.12336837082502e-01 -1.30373762788880e+01
733500 0 0 8.61715034216915e-01 -1.30148488046709e+01
734000 0 0 7.27194754711659e-01 -1.30645243810103e+01
734500 0 0 4.39312699220741e-01 -1.32201452666938e+01
735000 0 0 7.93243608315490e-01 -1.31095552941719e+01
735500 0 0 7.32441022057482e-01 -1.30818128551414e+01
736000 0 0 1.03058363436201e+00 -1.30758779019057e+01
736500 0 0 5.89322687998254e-01 -1.31064678533168e+01
737000 0 0 8.40808636621437e-01 -1.30625500981204e+01
737500 0 0 7.41421003984955e-01 -1.30739224149732e+01
738000 0 0 9.10513883735515e-01 -1.30072441702483e+01
738500 0 0 8.36967276978917e-01 -1.31760731342195e+01
739000 0 0 8.53532404307498e-01 -1.31504305502290e+01
739500 0 0 7.47285104392635e-01 -1.31276676998309e+01
740000 0 0 8.15863094857953e-01 -1.30518513468657e+01
740500 0 0 7.40797751185622e-01 -1.31046727765104e+01
741000 0 1 6.59483658342671e-01 -1.30974808997297e+01
741500 0 1 6.73880984002639e-01 -1.31160004081744e+01
742000 0 1 6.54523223796940e-01 -1.30923828622931e+01
742500 0 1 5.76559334099470e-01 -1.31065452032567e+01
743000 0 1 8.54964997022913e-01 -1.30581253133934e+01
743500 0 1 8.41019254945239e-01 -1.30636156699282e+01
744000 0 1 8.30932636651051e-01 -1.29807224300632e+01
744500 0 1 6.98898054773488e-01 -1.30347142759728e+01
745000 0 1 7.19950993980512e-01 -1.31555273607346e+01
745500 0 1 8.49037154853902e-01 -1.29187453049957e+01
746000 0 0 5.28322648726369e-01 -1.31856025722931e+01
746500 0 0 8.43756021736327e-01 -1.30571024156293e+01
747000 0 0 6.08707647620087e-01 -1.31353810809838e+01
747500 0 0 1.07400285445774e+00 -1.29529257530646e+01
748000 0 0 9.36440191355934e-01 -1.30706715205196e+01
748500 0 0 4.34823194893729e-01 -1.30198966414195e+01
749000 0 1 4.92189740775747e-01 -1.28953639091175e+01
749500 0 1 6.63063728366828e-01 -1.30079659272503e+01
750000 0 1 8.39428731497182e-01 -1.28838645174196e+01
750500 0 1 1.11465983608371e+00 -1.27712108102282e+01
751000 0 0 1.01554629644630e+00 -1.28888475561299e+01
751500 0 0 7.74513715257092e-01 -1.30113334544707e+01
752000 0 0 5.56885500567381e-01 -1.31149667435413e+01
752500 0 0 6.71815858056282e-01 -1.30957864960402e+01
753000 0 1 6.63078994752185e-01 -1.29066954769830e+01
753500 0 1 7.72950969441421e-01 -1.29976301457509e+01
754000 0 1 5.07504910342130e-01 -1.30052912055917e+01
754500 0 1 5.87695035899796e-01 -1.29390663610308e+01
755000 0 1 4.26374708962276e-01 -1.30906336593247e+01
755500 0 1 5.77684250756453e-01 -1.29647871556894e+01
756000 0 1 8.96446021905815e-01 -1.28667329287870e+01
756500 0 1 6.45436382660012e-01 -1.30110412330658e+01
757000 0 1 5.40209289769511e-01 -1.29271544628002e+01
757500 0 2 6.56895766943650e-01 -1.29502095840807e+01
758000 0 2 4.49743612194432e-01 -1.29596662172407e+01
758500 0 2 5.66634378192036e-01 -1.30479054338362e+01
759000 0 2 6.46054660880132e-01 -1.29456506604896e+01
759500 0 2 3.48817306943233e-01 -1.29378105615210e+01
760000 0 2 2.50147201436374e-01 -1.28542809711523e+01
760500 0 2 3.06869687252367e-01 -1.29977776013167e+01
761000 0 2 3.38125100866158e-02 -1.30521764631575e+01
761500 0 2 3.78211255939405e-01 -1.30403115502418e+01
762000 0 3 4.51211609349590e-01 -1.28852953559966e+01
762500 0 3 1.21205915282321e-01 -1.30302990118736e+01
763000 0 3 3.90259303590272e-01 -1.29973771748731e+01
763500 0 3 1.79440094272748e-01 -1.31141697014077e+01
764000 0 3 1.60352049256830e-01 -1.29388110669050e+01
764500 0 3 2.65436301264627e-01 -1.30257941823189e+01
765000 0 3 2.90810741243003e-02 -1.29829842210366e+01
765500 0 3 6.44761276214586e-03 -1.29327528858043e+01
766000 0 2 2.75870865598597e-01 -1.29420902131031e+01
766500 0 2 3.86384985197834e-01 -1.29071388691558e+01
767000 0 2 3.97622190871259e-01 -1.30877333824214e+01
767500 0 2 3.54376851813150e-01 -1.29837065182447e+01
768000 0 2 2.55668561056547e-01 -1.29614009188553e+01
768500 0 2 2.12375416903597e-01 -1.30623324483184e+01
769000 0 2 8.56974905662406e-01 -1.28554825901441e+01
769500 0 2 1.52486997287608e-01 -1.31077172770162e+01
770000 0 2 -1.28867471036151e-01 -1.29968269387917e+01
770500 0 2 1.26434726286814e-01 -1.29588717661316e+01
771000 0 2 2.41797193259064e-01 -1.29652955431808e+01
771500 0 2 1.58175556007070e-01 -1.29702598523742e+01
772000 0 2 4.59792510225644e-01 -1.29061328890937e+01
772500 0 1 3.95912853361333e-01 -1.30587173987555e+01
773000 0 1 7.27459528762092e-01 -1.30661726801495e+01
773500 0 1 6.82327693928900e-01 -1.29796510606027e+01
774000 0 1 6.97995663516794e-01 -1.30669703453058e+01
774500 0 1 6.82137141853863e-01 -1.29531870484280e+01
775000 0 1 5.94581271139783e-01 -1.30175951137288e+01
775500 0 1 5.97222180912966e-01 -1.29777181319479e+01
776000 0 1 5.52152479586050e-01 -1.30533606549585e+01
776500 0 1 4.97424624407457e-01 -1.30850073397601e+01
777000 0 1 6.21791307423777e-01 -1.30446176493174e+01
777500 0 1 9.51639895450506e-01 -1.29552723216657e+01
778000 0 0 7.58440820911938e-01 -1.29333820822742e+01
778500 0 0 8.00922426192943e-01 -1.31636840847850e+01
779000 0 0 8.57484249744719e-01 -1.30689487724573e+01
779500 0 0 4.45420334604660e-01 -1.31648987905337e+01
780000 0 1 7.67288868696889e-01 -1.29594299727650e+01
780500 0 1 3.70162233508654e-01 -1.31148740445044e+01
781000 0 1 2.99377781646972e-01 -1.31086299627050e+01
781500 0 2 3.36793366966910e-01 -1.30603055996157e+01
782000 0 2 3.62908917134409e-01 -1.30424130707725e+01
782500 0 1 4.47240925291946e-01 -1.30167438678887e+01
783000 0 1 6.44978772929027e-01 -1.30535785230328e+01
783500 0 1 5.47954688464819e-01 -1.31360915950963e+01
784000 0 1 7.02494250973034e-01 -1.30602023619372e+01
784500 0 1 5.45993184932829e-01 -1.30533758485944e+01
785000 0 1 3.86454972424648e-01 -1.30926773893858e+01
785500 0 2 1.47313125849582e-01 -1.30777333502137e+01
786000 0 3 4.73329719044401e-01 -1.29540495420750e+01
786500 0 3 -1.84176900940175e-01 -1.30140001874020e+01
787000 0 3 1.61349412949806e-01 -1.29903984288491e+01
787500 0 3 4.26498158965717e-02 -1.29780147886514e+01
788000 0 3 -1.20289810680345e-02 -1.30936904085095e+01
788500 0 4 -2.29369034966429e-01 -1.30153798013677e+01
789000 0 4 -1.59188665654434e-01 -1.29233197921122e+01
789500 0 3 1.88711833901975e-02 -1.29577780119617e+01
790000 0 3 2.15598814799709e-01 -1.28936922842567e+01
790500 0 3 -1.57542779590168e-01 -1.30166591235115e+01
791000 0 3 -1.62171353671185e-01 -1.31303782283708e+01
791500 0 3 -6.98304674308146e-02 -1.29290001508956e+01
792000 0 3 4.28298600615812e-01 -1.29014701509897e+01
792500 0 3 5.83539043504547e-02 -1.31323424771862e+01
793000 0 3 1.22939232912900e-01 -1.29569326951919e+01
793500 0 3 2.09889915714250e-01 -1.29013740313268e+01
794000 0 2 3.60185206137546e-01 -1.29560961903057e+01
794500 0 2 2.47002913985613e-01 -1.31238079259716e+01
795000 0 2 1.67032069283025e-01 -1.29940134149892e+01
795500 0 2 2.41483684433313e-01 -1.30786896656894e+01
796000 0 2 2.01628620192239e-01 -1.31757637607501e+01
796500 0 2 5.96605344202020e-01 -1.28592406743717e+01
797000 0 2 3.41408949434769e-01 -1.28727001464654e+01
797500 0 2 1.84408637512711e-01 -1.30691544570717e+01
798000 0 2 6.17895376057466e-01 -1.27450556852292e+01
798500 0 1 6.09265485612669e-01 -1.30062057188822e+01
799000 0 1 5.34710424872778e-01 -1.30296808086925e+01
799500 0 1 4.61539206954729e-01 -1.30443612272464e+01
800000 0 1 6.13476894181023e-01 -1.30720973882618e+01
800500 0 1 5.58888099656760e-01 -1.31237936981692e+01
801000 0 1 2.79620206107542e-01 -1.30496766278171e+01
801500 0 2 2.84845027001420e-01 -1.30621649829836e+01
802000 0 2 3.95318684889185e-01 -1.30849477463290e+01
802500 0 2 6.08710478498695e-03 -1.30307229066927e+01
803000 0 3 2.26307023219585e-01 -1.30106993424059e+01
803500 0 3 3.86687718584880e-01 -1.29461664266296e+01
804000 0 2 1.48687981978523e-01 -1.29026835187451e+01
804500 0 2 5.19478103307682e-01 -1.29416671367481e+01
805000 0 2 4.28783317074572e-01 -1.27715165765133e+01
805500 0 2 5.31049012449824e-01 -1.29229814587879e+01
806000 0 2 7.45036114611237e-01 -1.27993107230748e+01
806500 0 1 4.56377464387374e-01 -1.30636086802463e+01
807000 0 1 6.12064629220498e-01 -1.29399645756329e+01
807500 0 1 6.91752577686312e-01 -1.30629824864740e+01
808000 0 1 6.86741287205233e-01 -1.29863448713791e+01
808500 0 1 2.60543086987814e-01 -1.30543706671993e+01
809000 0 1 5.15037133317176e-01 -1.30922959249212e+01
809500 0 2 2.09022166013404e-01 -1.30456985987720e+01
810000 0 2 3.55728616857995e-01 -1.30482155988643e+01
810500 0 2 4.86981625255899e-01 -1.30117484095011e+01
811000 0 3 -2.89326635580712e-02 -1.31765739036279e+01
811500 0 3 -4.83614763468713e-02 -1.30116801577548e+01
812000 0 3 -2.91267476884604e-02 -1.31074799155365e+01
812500 0 3 2.20562106718883e-01 -1.29457159548068e+01
813000 0 2 2.44320311859367e-01 -1.31600767006447e+01
813500 0 2 5.41489705835206e-01 -1.30362157718443e+01
814000 0 2 3.82670468597147e-01 -1.29026324489150e+01
814500 0 2 7.05877821424011e-01 -1.29404647029741e+01
815000 0 2 5.31427607831554e-01 -1.29501896456053e+01
815500 0 2 5.28573507706101e-01 -1.29487129149847e+01
816000 0 2 5.16778652824995e-01 -1.29724824720116e+01
816500 0 2 7.38320255728298e-01 -1.29377082029875e+01
817000 0 2 6.57281556021708e-01 -1.29221562940078e+01
817500 0 1 9.50504697675221e-01 -1.29122421881767e+01
818000 0 1 4.98643873954486e-01 -1.31134245489500e+01
818500 0 1 8.89096329926448e-01 -1.29657305277250e+01
819000 0 1 4.98698659109063e-01 -1.29598054456600e+01
819500 0 1 8.17300344415596e-01 -1.29537601685927e+01
820000 0 1 6.14056135047186e-01 -1.29817153581160e+01
820500 0 1 4.55660959871628e-01 -1.30301766787189e+01
821000 0 1 1.46854755864147e+00 -1.28058131020269e+01
821500 0 1 1.08968031157944e+00 -1.29693172377327e+01
822000 0 0 8.71279405242564e-01 -1.29504780302911e+01
822500 0 0 1.16153593496793e+00 -1.30677797222739e+01
823000 0 0 9.15582979550215e-01 -1.29775848250560e+01
823500 0 0 6.76616635187253e-01 -1.32167611635767e+01
824000 0 0 1.11745759065983e+00 -1.29903807979192e+01
824500 0 0 8.88279339214404e-01 -1.30823303335676e+01
825000 0 0 1.09357672354697e+00 -1.30185744988068e+01
825500 0 0 4.76755312561758e-01 -1.30848381509237e+01
826000 0 1 7.38684260464896e-01 -1.29386638242279e+01
826500 0 1 7.42370543485537e-01 -1.29997806284426e+01
827000 0 1 7.84810179888342e-01 -1.29748352517953e+01
827500 0 1 8.83021816034240e-01 -1.30216810784886e+01
828000 0 1 7.99327328787038e-01 -1.29945914457465e+01
828500 0 1 9.73965117053858e-01 -1.29416840825410e+01
829000 0 0 7.75453595545259e-01 -1.29299726782803e+01
829500 0 0 9.41613033188237e-01 -1.29664490279078e+01
830000 0 0 5.63946791831481e-01 -1.31079932124757e+01
830500 0 0 6.89844037265230e-01 -1.29896941474893e+01
831000 0 1 3.79934013034968e-01 -1.30064602834964e+01
831500 0 1 7.69173429688493e-01 -1.30822764566484e+01
832000 0 0 1.05043401362697e+00 -1.29653512179148e+01
832500 0 0 9.13726857704349e-01 -1.29256146099850e+01
833000 0 0 4.80226384126529e-01 -1.32117653273417e+01
833500 0 0 9.04160741266054e-01 -1.31343733251548e+01
834000 0 0 5.87457653342311e-01 -1.30260006386393e+01
834500 0 0 7.32957538277983e-01 -1.29780738146791e+01
835000 0 1 7.75973374502722e-01 -1.29666768569917e+01
835500 0 1 6.32151647052540e-01 -1.29870241505462e+01
836000 0 1 6.30855437247989e-01 -1.30299093332141e+01
836500 0 1 2.55537461295557e-01 -1.31036204262911e+01
837000 0 1 6.40672559383850e-01 -1.28586242390099e+01
837500 0 1 9.50916237327091e-01 -1.30321424249962e+01
838000 0 1 8.25673222284893e-01 -1.28979145437191e+01
838500 0 1 8.28728986409663e-01 -1.29668452457641e+01
839000 0 1 8.83211874305790e-01 -1.29719829137744e+01
839500 0 1 9.12664041518270e-01 -1.29123977909229e+01
840000 0 1 7.38164620838280e-01 -1.29387853801693e+01
840500 0 1 7.23352492874991e-01 -1.28800207141397e+01
841000 0 1 5.59032103539873e-01 -1.30841933834981e+01
841500 0 1 5.38182140211899e-01 -1.30375629701427e+01
842000 0 1 3.58728987337249e-01 -1.29840187764742e+01
842500 0 1 2.67955552217535e-01 -1.29592465205727e+01
843000 0 1 6.48193590313703e-01 -1.30478318860991e+01
843500 0 1 8.47312474641073e-01 -1.28701103676620e+01
844000 0 1 6.69808878859613e-01 -1.28839433654401e+01
844500 0 1 6.43592834256696e-01 -1.30190506764110e+01
845000 0 1 7.80621908781392e-01 -1.28961979028891e+01
845500 0 1 3.90051420306510e-01 -1.29552277709099e+01
846000 0 1 8.06464407896898e-01 -1.29970238316032e+01
846500 0 1 5.55104033649661e-01 -1.30421814455172e+01
847000 0 1 6.55114928984691e-01 -1.28499387407690e+01
847500 0 1 3.86483324999532e-01 -1.30438632342236e+01
848000 0 1 4.21637737791724e-01 -1.29348562670351e+01
848500 0 2 5.13209526824495e-01 -1.28202023169418e+01
849000 0 2 6.21669187096100e-01 -1.28737566815978e+01
849500 0 1 8.44561720810958e-01 -1.28757395585484e+01
850000 0 0 6.90187688955778e-01 -1.29679681419390e+01
850500 0 0 5.68830566548552e-01 -1.30265618234958e+01
851000 0 1 4.59112330714043e-01 -1.28704591606727e+01
851500 0 1 7.23439653587544e-01 -1.28425523805585e+01
852000 0 1 6.61799048988059e-01 -1.29024651086219e+01
852500 0 1 7.20479910391662e-01 -1.28568515511957e+01
853000 0 1 4.53239182753805e-01 -1.29357980539952e+01
853500 0 2 7.76363367274811e-02 -1.29353751411044e+01
854000 0 3 7.71630017349583e-02 -1.30850162970605e+01
854500 0 4 -6.41884819649637e-02 -1.28553541725293e+01
855000 0 4 6.66867014473283e-02 -1.29550687791868e+01
855500 0 3 9.72192837206202e-02 -1.30135045435666e+01
856000 0 3 3.14000798411669e-01 -1.29738416426187e+01
856500 0 3 -1.50220704256001e-01 -1.30245565496245e+01
857000 0 3 1.35120619257882e-01 -1.30009442612385e+01
857500 0 3 1.77245902630378e-01 -1.28917546378452e+01
858000 0 3 1.88896397344025e-01 -1.30644522608357e+01
858500 0 3 3.07607396264687e-01 -1.28803843697541e+01
859000 0 3 6.04209093277409e-02 -1.30054308215949e+01
859500 0 4 -1.36614469740707e-02 -1.29712526874971e+01
860000 0 4 -2.23406945965257e-01 -1.30193706286063e+01
860500 0 4 -1.44977338891769e-01 -1.30506839710343e+01
861000 0 4 -2.37027282229761e-01 -1.29385278898536e+01
861500 0 4 2.67161905256089e-01 -1.28626459666748e+01
862000 0 4 -1.70736199674574e-01 -1.29907404018896e+01
862500 0 4 -2.64745668797309e-01 -1.29495320012182e+01
863000 0 4 3.48964109660445e-01 -1.30302153910111e+01
863500 0 3 -2.45705076400894e-01 -1.29825570906172e+01
864000 0 3 1.94616092366555e-01 -1.30081606848383e+01
864500 0 3 1.33610740830702e-01 -1.29477556238368e+01
865000 0 3 4.14681211907733e-01 -1.28955836860183e+01
865500 0 3 2.61544988421979e-01 -1.30520182584783e+01
866000 0 3 -4.75943006640931e-02 -1.31211545577045e+01
866500 0 4 1.24159126257150e-01 -1.29499234237918e+01
867000 0 4 1.34163283445295e-02 -1.29049775395024e+01
867500 0 4 7.45780243924245e-02 -1.30195915979265e+01
868000 0 4 -1.93001730623447e-01 -1.30984899460698e+01
868500 0 4 -3.79071848837499e-02 -1.29255281685245e+01
869000 0 4 -1.39101807939452e-02 -1.29909943152539e+01
869500 0 4 5.93287698647570e-02 -1.30260604342515e+01
870000 0 4 1.18118802709538e-01 -1.30233939566541e+01
870500 0 3 6.64715254489013e-01 -1.28971371746327e+01
871000 0 2 5.23396362443479e-01 -1.30666705625260e+01
871500 0 2 2.19446612135897e-01 -1.30924128514979e+01
872000 0 3 2.11896142795018e-01 -1.29373831338548e+01
872500 0 3 1.88838114672795e-01 -1.30225196308157e+01
873000 0 3 1.33645288982524e-01 -1.29850388994195e+01
873500 0 4 -1.50361109513697e-01 -1.30286221837559e+01
874000 0 4 -1.36386359943827e-01 -1.31386153245305e+01
874500 0 4 2.16066565423693e-01 -1.30143225501827e+01
875000 0 4 -7.24034057897392e-02 -1.30733796554941e+01
875500 0 4 5.79312767128085e-02 -1.30664301837215e+01
876000 0 4 -9.39053159368972e-02 -1.30428176379436e+01
876500 0 4 -7.94215867476094e-02 -1.29712021791417e+01
877000 0 4 -5.36221960753091e-02 -1.29890280134333e+01
877500 0 3 2.53643522128958e-01 -1.29391910430669e+01
878000 0 2 1.57800074959209e-01 -1.29591887481075e+01
878500 0 2 3.65714426746545e-01 -1.29329121863199e+01
879000 0 2 3.13277454565920e-01 -1.29888661644710e+01
879500 0 2 3.16421954104706e-01 -1.29332632923072e+01
880000 0 3 -3.49912940287163e-02 -1.29748083015191e+01
880500 0 4 2.71504774496429e-03 -1.30081395830739e+01
881000 0 4 7.54315605909086e-02 -1.28965867822674e+01
881500 0 4 1.50969650090621e-01 -1.29968486492709e+01
882000 0 4 3.15852917704327e-01 -1.30272966562472e+01
882500 0 3 2.86959029555706e-01 -1.28328062132489e+01
883000 0 2 2.40351165547595e-01 -1.30321352000473e+01
883500 0 2 5.80963961217277e-01 -1.30029825879709e+01
884000 0 2 2.07266667854983e-01 -1.30683254258373e+01
884500 0 2 6.74017178160554e-01 -1.29347837360371e+01
885000 0 2 4.62855258402168e-01 -1.29803282642450e+01
885500 0 1 7.57077998943432e-01 -1.29714850042204e+01
886000 0 0 8.86712593978196e-01 -1.29860098487999e+01
886500 0 0 9.21629248849733e-01 -1.30952199525648e+01
887000 0 0 5.02637283016784e-01 -1.30839429530518e+01
887500 0 0 7.89497759780685e-01 -1.30320796204339e+01
888000 0 0 7.00944383605430e-01 -1.31153858761809e+01
888500 0 0 5.39983485665905e-01 -1.31303080559426e+01
889000 0 1 2.54110738102343e-01 -1.30811880251682e+01
889500 0 2 4.10803352999977e-01 -1.30645708741542e+01
890000 0 2 2.01812991491049e-01 -1.29410792944513e+01
890500 0 2 5.99381628640275e-01 -1.29505693124704e+01
891000 0 2 6.07281990943170e-01 -1.29408143793966e+01
891500 0 1 6.85405401378614e-01 -1.30929611525501e+01
892000 0 1 9.45261737119140e-01 -1.27982683282867e+01
892500 0 1 1.26596739997157e-01 -1.33070095282525e+01
893000 0 1 3.14206783246213e-01 -1.29899453036012e+01
893500 0 2 2.96922021136454e-01 -1.29844508205763e+01
894000 0 3 2.32440370786677e-01 -1.30005094085956e+01
894500 0 3 2.87680458110740e-01 -1.30120402284476e+01
895000 0 3 8.78192173164827e-02 -1.30030179837527e+01
895500 0 3 4.19334409140756e-01 -1.30437808915415e+01
896000 0 3 3.30928775245990e-01 -1.31470556216854e+01
896500 0 3 4.42697074030586e-02 -1.30164121211389e+01
897000 0 3 1.71813803810400e-01 -1.29921249684662e+01
897500 0 3 6.05958536659538e-02 -1.31017598424102e+01
898000 0 3 2.77925555007768e-01 -1.28550297957397e+01
898500 0 3 1.37464988693118e-02 -1.30496670395821e+01
899000 0 3 1.75243002045650e-01 -1.29273160879749e+01
899500 0 3 1.61756354328936e-02 -1.30801046281484e+01
900000 0 2 -2.18091168805474e-02 -1.30584719095072e+01
900500 0 2 4.62031125047425e-01 -1.28991903246262e+01
901000 0 2 2.46469979465538e-01 -1.30271004028532e+01
901500 0 2 3.89587808405432e-01 -1.29475792445697e+01
902000 0 2 3.88841694183930e-01 -1.28593547152115e+01
902500 0 2 1.65861833832684e-01 -1.29733388066322e+01
903000 0 3 -4.36218994808606e-02 -1.31127538414839e+01
903500 0 4 3.32965793273156e-01 -1.30276174760071e+01
904000 0 4 -1.67858019286047e-01 -1.31130256168415e+01
904500 0 4 -8.78642809024475e-02 -1.29817126883149e+01
905000 0 4 -3.09314266757925e-01 -1.31787608240647e+01
905500 0 4 -2.23770684602607e-01 -1.31162631654165e+01
906000 0 4 4.73413774240078e-02 -1.29654419065494e+01
906500 0 3 -1.39812326095009e-02 -1.30333448575144e+01
907000 0 3 -9.52707879896646e-02 -1.31288269584847e+01
907500 0 4 -2.50194535413177e-01 -1.30431713116082e+01
908000 0 4 -3.42483729252563e-02 -1.31906819972274e+01
908500 0 4 -3.34141805174715e-01 -1.30722068228914e+01
909000 0 4 -1.77615239058679e-01 -1.30651426395655e+01
909500 0 4 -1.18813604960371e-01 -1.30534833578561e+01
910000 0 4 -3.04668284480597e-01 -1.31393300147192e+01
910500 0 4 -3.19290531839997e-01 -1.31553132184430e+01
911000 0 4 -1.36614500072673e-01 -1.30548318998631e+01
911500 0 4 -1.53830144799305e-01 -1.30303181866404e+01
912000 0 4 -1.14024874674960e-02 -1.30195750258631e+01
912500 0 4 -1.66650274968164e-01 -1.32512547866746e+01
913000 0 4 -8.83595393466633e-02 -1.30488022132778e+01
913500 0 4 -1.99070844231797e-04 -1.30579566300253e+01
914000 0 4 9.44790973798436e-03 -1.30699079105455e+01
914500 0 4 1.34377483671290e-01 -1.29367142232293e+01
915000 0 4 1.64033519992797e-01 -1.30397395480299e+01
915500 0 4 -1.67417989798254e-01 -1.30593844080210e+01
916000 0 4 -1.97557608502495e-01 -1.30904071918418e+01
916500 0 4 -3.95007008755324e-01 -1.30848290111723e+01
917000 0 4 -1.62144864372970e-01 -1.30374380691381e+01
917500 0 4 -1.46926966984869e-01 -1.29917181979708e+01
918000 0 4 -1.20153665855646e-01 -1.29872405420156e+01
918500 0 4 -2.32425046566605e-02 -1.29625094950346e+01
919000 0 4 -3.20474566915834e-02 -1.30029339336216e+01
919500 0 4 1.46568501305667e-01 -1.30575746016251e+01
920000 0 4 -4.70014394044118e-01 -1.30442608592635e+01
920500 0 4 1.83592043216682e-01 -1.30309496306266e+01
921000 0 4 -1.68743510642792e-01 -1.30512611033364e+01
921500 0 4 -1.40030995574966e-01 -1.29721625131319e+01
922000 0 4 -6.50176177459477e-01 -1.32092392075008e+01
922500 0 4 -9.71862515665843e-02 -1.30746646356164e+01
923000 0 4 -5.44811139479811e-02 -1.29592152992590e+01
923500 0 4 1.40865812242534e-01 -1.31191998295248e+01
924000 0 4 9.53928425567999e-02 -1.30844799700041e+01
924500 0 4 -3.64720866136708e-01 -1.31314162327336e+01
925000 0 4 -1.45854188944475e-01 -1.30531665950959e+01
925500 0 4 -2.62735006862833e-01 -1.32601610494177e+01
926000 0 4 -8.56273639138789e-02 -1.29858101252336e+01
926500 0 4 -4.70717432476482e-01 -1.31229118572716e+01
927000 0 4 -2.06101178848373e-01 -1.31442781694742e+01
927500 0 4 -2.82304251518363e-01 -1.30242718027201e+01
928000 0 4 6.83567382371006e-02 -1.30035050609400e+01
928500 0 4 -1.38856857871548e-01 -1.30905140696859e+01
929000 0 4 3.12823054970611e-04 -1.28800673170599e+01
929500 0 3 -2.32457204261835e-01 -1.31282251027227e+01
930000 0 3 3.77095710743527e-01 -1.30342595275881e+01
930500 0 3 -1.67084716883032e-01 -1.30077281465307e+01
931000 0 3 1.17325030191413e-01 -1.30167214622933e+01
931500 0 3 -2.12320521367293e-01 -1.31280369702086e+01
932000 0 3 -2.51363374783475e-01 -1.29815759775475e+01
932500 0 4 -3.71781106297742e-01 -1.31546973473756e+01
933000 0 4 -2.42873471428094e-01 -1.30826472668209e+01
933500 0 4 -3.02107614931437e-02 -1.29807441284434e+01
934000 0 4 -1.85068677583257e-01 -1.30951418590486e+01
934500 0 3 3.89231798158594e-01 -1.31275633749856e+01
935000 0 2 1.15959076106112e-01 -1.30759619612684e+01
935500 0 2 1.95421097634098e-01 -1.31239241942518e+01
936000 0 3 1.89981145991528e-01 -1.29277205395613e+01
936500 0 4 -2.20929117398976e-01 -1.30713161438876e+01
937000 0 4 -1.41999307184207e-01 -1.30551283791883e+01
937500 0 4 8.96964404859443e-03 -1.29939151009823e+01
938000 0 4 -1.91473446395998e-02 -1.29611193797871e+01
938500 0 3 2.88153207377784e-01 -1.29717275123185e+01
939000 0 3 2.23190460979521e-01 -1.29399444515829e+01
939500 0 3 6.63220774054737e-03 -1.28799961366829e+01
940000 0 3 5.30246372463790e-01 -1.28507563091201e+01
940500 0 3 -1.02609098126323e-01 -1.30265405082217e+01
941000 0 3 -2.57834646344610e-02 -1.30704901325791e+01
941500 0 4 3.20786766485915e-02 -1.30467074928124e+01
942000 0 4 -1.06296423447649e-01 -1.30339008697369e+01
942500 0 4 -1.60121248349095e-01 -1.30243469072566e+01
943000 0 4 -1.90454794048297e-01 -1.30938602768055e+01
943500 0 4 1.62188648357234e-01 -1.29644695982036e+01
944000 0 4 -5.28657453012699e-01 -1.30852872055653e+01
944500 0 4 -2.38128067147890e-01 -1.30828435376610e+01
945000 0 4 1.00829629069295e-01 -1.29650713486161e+01
945500 0 3 -3.48616323376626e-01 -1.30253181869743e+01
946000 0 3 1.38496416031088e-02 -1.31190130263039e+01
946500 0 4 -5.39307189592557e-01 -1.30627922984332e+01
947000 0 4 4.13519775465677e-02 -1.29111340177708e+01
947500 0 3 2.00877522081327e-01 -1.29937636438048e+01
948000 0 3 -8.54442076636486e-02 -1.31480737317544e+01
948500 0 4 -3.37894746924880e-01 -1.30747268680581e+01
949000 0 4 -3.33903726318300e-01 -1.30411797908499e+01
949500 0 4 -5.21843076400938e-02 -1.31591611493664e+01
950000 0 4 -3.24764629919957e-02 -1.30582752907844e+01
950500 0 4 -4.36260162655945e-02 -1.30116415754544e+01
951000 0 4 -2.83581382742538e-01 -1.30726769635166e+01
951500 0 3 3.21145808245091e-02 -1.29714755706663e+01
952000 0 3 3.67286282169446e-01 -1.30191760439285e+01
952500 0 3 1.32114160409778e-01 -1.29617106292610e+01
953000 0 3 1.34807826719335e-01 -1.31092774299099e+01
953500 0 3 5.55074692924365e-01 -1.29331228672762e+01
954000 0 2 -1.05346856195783e-02 -1.31257465739395e+01
954500 0 2 4.86945762353504e-01 -1.30013435355007e+01
955000 0 2 1.67088745057573e-01 -1.31349612575884e+01
955500 0 2 4.60818375428624e-01 -1.29634511009158e+01
956000 0 2 4.52583389317072e-01 -1.29558635808647e+01
956500 0 2 1.53163118291649e-01 -1.28967434930912e+01
957000 0 2 4.62835353281791e-01 -1.29834766192251e+01
957500 0 2 4.54200905646781e-01 -1.29783341611991e+01
958000 0 2 4.31034126517016e-01 -1.30754160999606e+01
958500 0 1 6.66224917628637e-01 -1.30482204361956e+01
959000 0 0 6.17204682685291e-01 -1.31200729263253e+01
959500 0 0 9.45697120966136e-01 -1.29970024507542e+01
960000 0 0 6.32128046673527e-01 -1.30983143455194e+01
960500 0 0 5.32478265968960e-01 -1.32177330113447e+01
961000 0 1 7.59719676237055e-01 -1.29875744536132e+01
961500 0 2 4.52951935394497e-01 -1.29227556669214e+01
962000 0 2 2.39558268525577e-01 -1.30585386986295e+01
962500 0 2 -1.43395985039875e-01 -1.31961693002328e+01
963000 0 3 9.14568866894706e-02 -1.29099910030901e+01
963500 0 3 1.22050005705575e-01 -1.29308956109946e+01
964000 0 3 2.31734646201057e-01 -1.29947864756907e+01
964500 0 3 3.34726592096071e-01 -1.29364392901608e+01
965000 0 3 8.03678126955690e-02 -1.30285020012717e+01
965500 0 3 3.94608558996873e-02 -1.30644617139730e+01
966000 0 3 2.59712554303359e-02 -1.31393721708561e+01
966500 0 3 6.64749401209048e-02 -1.30148684755540e+01
967000 0 2 1.51118319593791e-01 -1.30521847644114e+01
967500 0 2 3.58998452786741e-01 -1.31367232048014e+01
968000 0 2 3.94882285799961e-01 -1.30108836062223e+01
968500 0 2 3.00242756392023e-01 -1.30079236402030e+01
969000 0 3 2.27306203086415e-01 -1.30891652788770e+01
969500 0 3 2.88358619533539e-01 -1.30250910379420e+01
970000 0 3 1.41788885511440e-01 -1.29144167048425e+01
970500 0 4 -4.63223665391050e-01 -1.30778383830831e+01
971000 0 4 -4.89134594772174e-01 -1.31564325673255e+01
971500 0 4 2.69554003479713e-02 -1.30732056685012e+01
972000 0 4 1.41376847819647e-01 -1.29672065927929e+01
972500 0 4 -1.63368340619553e-01 -1.30120126668530e+01
973000 0 4 -6.11912274034042e-02 -1.30898956121901e+01
973500 0 4 -1.08791314584540e-01 -1.32117332266782e+01
974000 0 4 -1.90006553767836e-01 -1.30867215674003e+01
974500 0 3 6.80934383267168e-06 -1.31060823660598e+01
975000 0 3 2.07199152602525e-01 -1.29921455955478e+01
975500 0 4 7.40311160810100e-02 -1.30154836480685e+01
976000 0 4 -2.74843293155398e-01 -1.30096242451567e+01
976500 0 3 -3.33780782912287e-02 -1.31186034828486e+01
977000 0 3 2.19951328205008e-01 -1.30012412400140e+01
977500 0 3 -6.49780158428393e-02 -1.31899892408579e+01
978000 0 3 -3.70390917583208e-02 -1.30393188271085e+01
978500 0 4 -1.73886607199971e-01 -1.29843806565934e+01
979000 0 4 -1.87658600963436e-01 -1.30271986795032e+01
979500 0 3 5.47540916377522e-02 -1.30319477996201e+01
980000 0 3 -2.89989275513185e-01 -1.33136059208164e+01
980500 0 4 -2.07763074514260e-01 -1.31470053339951e+01
981000 0 4 7.91848306995260e-02 -1.29904965245257e+01
981500 0 3 1.57099765024624e-01 -1.31252191073738e+01
982000 0 3 1.52093563423281e-01 -1.29791054282396e+01
982500 0 4 -2.58113693935000e-01 -1.30603654640236e+01
983000 0 4 -3.69621069169545e-01 -1.31385946096455e+01
983500 0 4 5.29530546965114e-02 -1.29428663890798e+01
984000 0 4 -1.13056806383624e-01 -1.30551309487317e+01
984500 0 4 -6.06487421638680e-02 -1.29688662654194e+01
985000 0 4 -2.52523015715040e-01 -1.30558892211384e+01
985500 0 4 -2.19800776213624e-01 -1.30707911044384e+01
986000 0 4 -3.74378532058889e-02 -1.29699794270574e+01
986500 0 4 -1.76064006470257e-01 -1.30751591386772e+01
987000 0 4 -2.68009722987346e-01 -1.30238766497096e+01
987500 0 4 -4.47509090151014e-01 -1.30521553780065e+01
988000 0 4 -2.99521695448868e-01 -1.31345866004173e+01
988500 0 4 -2.88066517645693e-01 -1.30529645199314e+01
989000 0 4 2.03529972829216e-01 -1.30291445781860e+01
989500 0 3 2.02687134672979e-01 -1.30266045499160e+01
990000 0 3 1.95762228365452e-01 -1.29326129820887e+01
990500 0 4 1.10441764713724e-01 -1.29866952156991e+01
991000 0 4 -6.62768342570934e-02 -1.30660231429482e+01
991500 0 3 -2.84767903392136e-01 -1.30626627138230e+01
992000 0 3 -5.54667841434011e-04 -1.30570394064695e+01
992500 0 4 2.51825858599967e-02 -1.29781281931189e+01
993000 0 4 -2.32740892667204e-01 -1.30281546776130e+01
993500 0 4 -3.57638832131902e-01 -1.31501080456225e+01
994000 0 4 -2.28644071658556e-01 -1.30073879829177e+01
994500 0 4 -1.94508489233208e-01 -1.31024479921696e+01
995000 0 4 -4.62329637492926e-02 -1.30158862500121e+01
995500 0 3 -5.30399911976051e-02 -1.30460911609280e+01
996000 0 3 -8.13390987806690e-02 -1.29418337157292e+01
996500 0 3 2.15478405016373e-01 -1.29421681827375e+01
997000 0 3 2.17628261412134e-01 -1.30174879010298e+01
997500 0 3 2.82863886603108e-01 -1.29526049025453e+01
998000 0 3 4.40593689014825e-01 -1.29277500118432e+01
998500 0 3 2.45498608935166e-01 -1.29371777547888e+01
999000 0 2 3.17226291141920e-01 -1.29460851705728e+01
999500 0 2 1.88258208378077e-01 -1.29785922756988e+01
1000000 0 3 5.77249001253720e-02 -1.30880364151306e+01
1000500 0 4 -5.10712151946876e-01 -1.30366947309876e+01
1001000 0 5 -2.03843579785478e-01 -1.29652484890345e+01
1001500 0 5 -1.12946179775179e-01 -1.28014490428073e+01
1002000 0 5 -1.19720134307488e-01 -1.28461933653224e+01
1002500 0 5 -2.48262314492798e-01 -1.28937920641523e+01
1003000 0 5 -2.90733788441713e-01 -1.31349514396006e+01
1003500 0 5 -4.61158238181460e-01 -1.30931206039867e+01
1004000 0 5 -3.02118247702517e-01 -1.28657529889521e+01
1004500 0 5 -5.08186424237854e-01 -1.29634322982693e+01
1005000 0 5 -4.60723043970100e-01 -1.29148789063524e+01
1005500 0 5 -4.63882097182565e-03 -1.27679591714787e+01
1006000 0 5 -3.45632610904869e-01 -1.29280910828053e+01
1006500 0 6 -7.63800306532106e-01 -1.29861018516654e+01
1007000 0 7 -9.35126021393460e-01 -1.27557076642867e+01
1007500 0 7 -5.18010845371305e-01 -1.28140404056665e+01
1008000 0 6 -6.82536696692881e-01 -1.27184449309573e+01
1008500 0 6 -7.03694202748554e-01 -1.29132663485140e+01
1009000 0 6 -1.11299440109140e-01 -1.26146646573718e+01
1009500 0 6 -5.27612402407524e-01 -1.27365641529739e+01
1010000 0 6 -3.69741730698863e-01 -1.28809411511297e+01
1010500 0 5 -3.01420639015993e-01 -1.28233532202815e+01
1011000 0 5 -5.99967567092381e-01 -1.29219162678134e+01
1011500 0 5 -3.62685042287088e-01 -1.30007027085579e+01
1012000 0 5 -4.90026031034385e-01 -1.30052194549228e+01
1012500 0 5 -4.85832179061322e-01 -1.30459241033852e+01
1013000 0 5 -3.26539046272531e-01 -1.29479619747688e+01
1013500 0 5 -2.30616042289106e-01 -1.28613074633654e+01
1014000 0 5 -3.87495263451910e-01 -1.30429571970055e+01
1014500 0 5 -4.24362485704691e-01 -1.27674316671862e+01
1015000 0 5 -5.12676214231618e-01 -1.28409668525527e+01
1015500 0 5 -2.40093430986381e-01 -1.29520906162197e+01
1016000 0 5 -4.18982595181579e-01 -1.28872198522438e+01
1016500 0 5 -2.56312061870880e-01 -1.28636409879940e+01
1017000 0 5 -4.96013517785560e-01 -1.28969246696530e+01
1017500 0 5 -3.42815982992283e-01 -1.28378628373758e+01
1018000 0 5 -3.18226429823088e-01 -1.29087958153988e+01
1018500 0 5 -4.28355934052673e-01 -1.28357609220180e+01
1019000 0 5 -1.93596216380704e-01 -1.29042882736907e+01
1019500 0 5 -6.21950367359921e-01 -1.29755855368919e+01
1020000 0 5 -3.43889625333199e-02 -1.29211739755814e+01
1020500 0 5 -1.85571672826527e-01 -1.27268881977744e+01
1021000 0 5 9.64687834856165e-02 -1.27810383934174e+01
1021500 0 5 -9.22391055269583e-02 -1.27539512623974e+01
1022000 0 5 -1.62281940333376e-02 -1.27656311552588e+01
1022500 0 5 -2.92070435694247e-01 -1.28960058842531e+01
1023000 0 5 -3.01033308939549e-01 -1.29019436074333e+01
1023500 0 5 -1.06838337572121e-01 -1.28406471200154e+01
1024000 0 5 -3.75838483664415e-01 -1.28364404137234e+01
1024500 0 5 -7.26432627556842e-01 -1.28333653164261e+01
1025000 0 5 -9.64840623773507e-02 -1.28446244049866e+01
1025500 0 5 -2.40731867115641e-01 -1.29853587496463e+01
1026000 0 5 -3.96890689510651e-01 -1.29570453959440e+01
1026500 0 5 -4.44123560239625e-01 -1.28898726702877e+01
1027000 0 5 -1.28659560961194e-01 -1.28325278774403e+01
1027500 0 5 -6.78389024775614e-01 -1.29171781671137e+01
1028000 0 5 -3.22207788989648e-01 -1.28337797079439e+01
1028500 0 5 9.54074217997746e-02 -1.26900426492945e+01
1029000 0 5 -1.62894240625513e-01 -1.28738125266717e+01
1029500 0 5 -3.73927186597578e-01 -1.28064265472785e+01
1030000 0 5 -3.79610058708668e-01 -1.30318591923594e+01
1030500 0 5 -1.67355328584577e-01 -1.27826111061697e+01
1031000 0 5 -3.74774147704174e-01 -1.29260311284801e+01
1031500 0 5 -4.36874285131336e-01 -1.30071068189603e+01
1032000 0 5 -2.43634081723906e-01 -1.28914544493493e+01
1032500 0 5 -1.60148306042904e-01 -1.28513486071730e+01
1033000 0 5 -1.01142625881856e-01 -1.28201018003022e+01
1033500 0 5 -3.81604056129636e-01 -1.30008949712667e+01
1034000 0 5 -6.83053157306886e-01 -1.30143184573328e+01
1034500 0 5 -2.69611068799315e-01 -1.28616965953257e+01
1035000 0 5 -4.77680738928831e-01 -1.28910538925137e+01
1035500 0 6 -6.07090313778364e-01 -1.27702113847900e+01
1036000 0 7 -6.36543133105938e-01 -1.26750125038737e+01
1036500 0 7 -9.75619433780870e-01 -1.26884737024742e+01
1037000 0 7 -8.97472781641957e-01 -1.27428321957197e+01
1037500 0 7 -7.10941672805601e-01 -1.26352562746734e+01
1038000 0 7 -7.59659259998716e-01 -1.27072297965898e+01
1038500 0 7 -9.62289743331070e-01 -1.27527119759327e+01
1039000 0 7 -6.30120359367385e-01 -1.28267204602451e+01
1039500 0 7 -7.62576045463302e-01 -1.26686110249216e+01
1040000 0 7 -7.55252409457215e-01 -1.28024723584572e+01
1040500 0 8 -4.36336902431881e-01 -1.26234037464656e+01
1041000 0 8 -1.13902754925710e+00 -1.27271787905942e+01
1041500 0 8 -8.79390745709078e-01 -1.26912792256594e+01
1042000 0 8 -6.92639327506752e-01 -1.27011978377939e+01
1042500 0 7 -1.20764498045119e+00 -1.27338672978514e+01
1043000 0 7 -9.05389311845089e-01 -1.27154350145730e+01
1043500 0 8 -8.15301330723675e-01 -1.27607576117926e+01
1044000 0 8 -7.96471888274786e-01 -1.26982970866364e+01
1044500 0 7 -8.79171345770377e-01 -1.29127158256978e+01
1045000 0 7 -8.80701603435238e-01 -1.28424716503313e+01
1045500 0 7 -9.93176919514129e-01 -1.27606995425823e+01
1046000 0 7 -8.02090345834752e-01 -1.28009397870360e+01
1046500 0 7 -1.03072252849384e+00 -1.27782158941197e+01
1047000 0 7 -8.38089882464485e-01 -1.26819094638487e+01
1047500 0 7 -6.96855287748661e-01 -1.28873370828858e+01
1048000 0 6 -6.86657398971552e-01 -1.29165964610461e+01
1048500 0 6 -3.41174509820598e-01 -1.27713350664974e+01
1049000 0 6 -5.70614814040087e-01 -1.27762384813199e+01
1049500 0 6 -6.19943707718992e-01 -1.29364118775305e+01
1050000 0 6 -1.01253525121839e+00 -1.28626370246930e+01
1050500 0 6 -6.61145563579583e-01 -1.28047670866836e+01
1051000 0 6 -7.08395808409020e-01 -1.30675713957685e+01
1051500 0 5 -2.24718578409182e-01 -1.28317044795462e+01
1052000 0 5 -2.09531308178364e-01 -1.28861643177115e+01
1052500 0 5 -7.46239363240701e-01 -1.29738109935776e+01
1053000 0 5 -6.71675437643247e-01 -1.28446422825649e+01
1053500 0 6 -4.40192021684826e-01 -1.27421831319887e+01
1054000 0 6 -4.47419678726547e-01 -1.29229457989378e+01
1054500 0 6 -7.19404541837080e-01 -1.27659005577089e+01
1055000 0 6 -5.14867207155116e-01 -1.28912832173819e+01
1055500 0 6 -6.94589195386790e-01 -1.29187368460208e+01
1056000 0 6 -6.71488510851221e-01 -1.26775621053988e+01
1056500 0 6 -7.40944077269048e-01 -1.27934746360713e+01
1057000 0 7 -6.09067614884728e-01 -1.27206281791248e+01
1057500 0 7 -5.63240231378473e-01 -1.26322707062304e+01
1058000 0 7 -8.82100259755173e-01 -1.27797453826053e+01
1058500 0 7 -7.10525200979423e-01 -1.27560773744616e+01
1059000 0 7 -1.10583123093066e+00 -1.28758355929195e+01
1059500 0 7 -9.52290419500221e-01 -1.26928762634108e+01
1060000 0 7 -9.88010162996772e-01 -1.29065815652825e+01
1060500 0 7 -9.11958586184034e-01 -1.27385000936467e+01
1061000 0 7 -5.63967475476434e-01 -1.26972314681687e+01
1061500 0 7 -8.73652648627353e-01 -1.27597868471855e+01
1062000 0 7 -7.61176072520904e-01 -1.28052502846723e+01
1062500 0 7 -8.47274317843642e-01 -1.28299140926873e+01
1063000 0 6 -7.40378651208544e-01 -1.27909864730546e+01
1063500 0 6 -4.33285732751257e-01 -1.28043212161513e+01
1064000 0 6 -6.66675146992376e-01 -1.29753726050305e+01
1064500 0 6 -6.81492086985489e-01 -1.28553893582482e+01
1065000 0 6 -6.48621765934436e-01 -1.28562381239973e+01
1065500 0 6 -6.24535967591940e-01 -1.27341020841753e+01
1066000 0 6 -5.13088069194178e-01 -1.28057152416826e+01
1066500 0 5 -3.22893785345653e-01 -1.27724337656601e+01
1067000 0 5 -5.85704876963054e-01 -1.29095760121302e+01
1067500 0 5 -5.35500923029598e-01 -1.28739732360231e+01
1068000 0 5 -5.55582128460268e-01 -1.28439980726641e+01
1068500 0 6 -2.24379667323641e-01 -1.25430505657069e+01
1069000 0 6 -8.64556974223878e-01 -1.27905615556527e+01
1069500 0 6 -6.64681649190149e-01 -1.25559295319982e+01
1070000 0 7 -5.58178195616620e-01 -1.27157517316210e+01
1070500 0 7 -1.00453572425070e+00 -1.27372954067675e+01
1071000 0 7 -9.81560591327124e-01 -1.27711507383996e+01
1071500 0 7 -6.39090631939794e-01 -1.26698373651813e+01
1072000 0 6 -6.01947065754637e-01 -1.27094272281078e+01
1072500 0 6 -5.26641972547528e-01 -1.27317947241959e+01
1073000 0 6 -7.55656292927953e-01 -1.28349873923681e+01
1073500 0 6 -4.98492890137094e-01 -1.28577788292248e+01
1074000 0 6 -5.75375640159676e-01 -1.28394494961723e+01
1074500 0 6 -1.11504346034720e-01 -1.25766148579492e+01
1075000 0 6 -5.14766396414411e-01 -1.27709533714706e+01
1075500 0 6 -5.83406029062988e-01 -1.26795415169031e+01
1076000 0 6 -6.74689855606750e-01 -1.26799986576057e+01
1076500 0 6 -1.03349774040859e+00 -1.28546876976595e+01
1077000 0 6 -8.12859555681916e-01 -1.28536620023316e+01
1077500 0 6 -7.67675593824038e-01 -1.27938801608229e+01
1078000 0 7 -7.37658444252135e-01 -1.26968527279262e+01
1078500 0 8 -9.85991832169645e-01 -1.27940655691972e+01
1079000 0 8 -1.23202852535229e+00 -1.27670985545756e+01
1079500 0 8 -1.11909198227671e+00 -1.27511399513665e+01
1080000 0 8 -9.63860437581777e-01 -1.28038377643964e+01
1080500 0 7 -7.79717062527161e-01 -1.28424628538441e+01
1081000 0 7 -9.47258558262356e-01 -1.28071419341236e+01
1081500 0 7 -6.98672773110345e-01 -1.26598059428960e+01
1082000 0 6 -7.96793290886268e-01 -1.27852342990858e+01
1082500 0 6 -6.59757524750023e-01 -1.28749444574130e+01
1083000 0 6 -9.06802629947978e-01 -1.28038460375358e+01
1083500 0 6 -7.21219467832640e-01 -1.27877373005122e+01
1084000 0 7 -9.78835660530598e-01 -1.27034112169799e+01
1084500 0 8 -9.60225666794318e-01 -1.27275750869603e+01
1085000 0 8 -9.36458851999610e-01 -1.27230803588820e+01
1085500 0 7 -7.92305870035936e-01 -1.27677686971615e+01
1086000 0 6 -8.33570422778555e-01 -1.28627342378510e+01
1086500 0 6 -5.41759956786344e-01 -1.28250619223463e+01
1087000 0 6 -5.29520782059151e-01 -1.28653199036198e+01
1087500 0 5 -4.57826110795058e-01 -1.27935490400196e+01
1088000 0 5 -6.89850700668816e-01 -1.30173384438005e+01
1088500 0 5 -3.45297264536172e-01 -1.29322534894195e+01
1089000 0 5 -3.63204296094658e-01 -1.28229483398048e+01
1089500 0 5 -3.74542937675095e-01 -1.28984018880879e+01
1090000 0 5 -5.20246839265195e-01 -1.28939666529073e+01
1090500 0 5 -2.10103062518432e-01 -1.29422428076881e+01
1091000 0 5 -3.94065688556089e-01 -1.28547071104418e+01
1091500 0 5 -2.79712496550960e-01 -1.28611794026289e+01
1092000 0 5 -5.46694198417319e-01 -1.29079142700320e+01
1092500 0 6 -6.34632282768588e-01 -1.28404964843308e+01
1093000 0 6 -5.30735508591207e-01 -1.27183202117656e+01
1093500 0 6 -5.70875758326676e-01 -1.28281458291719e+01
1094000 0 6 -8.14369964442671e-01 -1.29514181532625e+01
1094500 0 6 -7.09277237592087e-01 -1.28386056828771e+01
1095000 0 7 -5.83202475495964e-01 -1.27756564982830e+01
1095500 0 7 -5.96863223305748e-01 -1.28608486213582e+01
1096000 0 6 -4.67336089309414e-01 -1.28028507139160e+01
1096500 0 6 -5.47872732084960e-01 -1.27873290991737e+01
1097000 0 6 -5.62771803826267e-01 -1.28278413296236e+01
1097500 0 6 -5.74176516040796e-01 -1.25862728493935e+01
1098000 0 6 -9.74242760579165e-01 -1.29385001684461e+01
1098500 0 6 -8.24344402871366e-01 -1.28058055166818e+01
1099000 0 6 -5.52532581183921e-01 -1.27134087814270e+01
1099500 0 6 -7.23807742796166e-01 -1.27770762395868e+01
1100000 0 6 -6.58527943912626e-01 -1.28124092939532e+01
1100500 0 6 -6.47934293078532e-01 -1.28152937443027e+01
1101000 0 6 -7.75468093158572e-01 -1.27348569448204e+01
1101500 0 6 -6.25921332183127e-01 -1.28561116358310e+01
1102000 0 7 -1.06261897622327e+00 -1.27845649255843e+01
1102500 0 8 -1.24813561024775e+00 -1.27534350618006e+01
1103000 0 8 -9.22955128499622e-01 -1.27500522607378e+01
1103500 0 7 -7.39389279837564e-01 -1.27286439243698e+01
1104000 0 7 -8.64722808281912e-01 -1.28193280293525e+01
1104500 0 7 -6.75360861689751e-01 -1.26070166293382e+01
1105000 0 7 -6.58063106268657e-01 -1.25857073671646e+01
1105500 0 7 -4.49769961087562e-01 -1.26305732534953e+01
1106000 0 6 -4.83245146859119e-01 -1.27885759883260e+01
1106500 0 6 -2.32783331341044e-01 -1.26548870643159e+01
1107000 0 6 -5.50015447176097e-01 -1.27223248011145e+01
1107500 0 6 -5.55277553727202e-01 -1.27430403024578e+01
1108000 0 6 -3.70789236324614e-01 -1.26634515210253e+01
1108500 0 6 -4.67192538992908e-01 -1.28070719502422e+01
1109000 0 6 -5.47533216083245e-01 -1.27906167326947e+01
1109500 0 6 -5.26412520856140e-01 -1.27108958724638e+01
1110000 0 6 -5.86698354814460e-01 -1.26828744538860e+01
1110500 0 6 -5.42181644864779e-01 -1.28314231566553e+01
1111000 0 6 -6.29232395877523e-01 -1.28149981870413e+01
1111500 0 6 -5.02786995675558e-01 -1.27450822598358e+01
1112000 0 6 -3.15758803963136e-01 -1.27416103302715e+01
1112500 0 5 -5.79135506335512e-01 -1.29699929044777e+01
1113000 0 5 -3.71164636819911e-01 -1.29603850445801e+01
1113500 0 5 -5.64501897204347e-01 -1.29006460066490e+01
1114000 0 5 -1.69232470409746e-01 -1.27686793405652e+01
1114500 0 5 -4.84859493697378e-01 -1.28743955756459e+01
1115000 0 5 -4.00653506537809e-01 -1.28531435116205e+01
1115500 0 5 -1.78575700063114e-01 -1.28244028741804e+01
1116000 0 5 -1.60811488770604e-01 -1.28213339924081e+01
1116500 0 5 -1.40552310118803e-01 -1.28280191053464e+01
1117000 0 5 -2.85331668306064e-01 -1.27664038281668e+01
1117500 0 5 -3.23927190862161e-01 -1.27916778329346e+01
1118000 0 5 -5.51005329664845e-01 -1.29350951112242e+01
1118500 0 5 -2.48979512921265e-01 -1.28592910569095e+01
1119000 0 5 -4.28570126807761e-01 -1.28986528830413e+01
1119500 0 5 4.72953260893482e-02 -1.27116949692253e+01
1120000 0 5 -7.50550327382144e-02 -1.28025180325040e+01
1120500 0 5 -6.28158154317932e-01 -1.30214566857759e+01
1121000 0 5 -2.63317949429091e-01 -1.28707644712588e+01
1121500 0 5 -5.02775437767580e-01 -1.29684724823080e+01
1122000 0 5 -2.13489407844621e-01 -1.28967204423606e+01
1122500 0 5 -4.11343977605708e-01 -1.29184671276841e+01
1123000 0 5 -6.08644262866641e-01 -1.28351344974785e+01
1123500 0 6 -6.83026520234953e-01 -1.27512738147207e+01
1124000 0 6 -3.26835526835610e-01 -1.27050925401888e+01
1124500 0 5 -5.18579333555866e-01 -1.29417832946548e+01
1125000 0 5 -5.94634574071575e-01 -1.30026008821084e+01
1125500 0 5 -7.15997667796383e-02 -1.28241011161939e+01
1126000 0 5 -5.47107371194008e-01 -1.29509381796328e+01
1126500 0 5 -6.22062671040610e-01 -1.30138645859146e+01
1127000 0 5 -4.10162703025769e-01 -1.30419193207472e+01
1127500 0 5 -5.37347730715425e-01 -1.29484751966927e+01
1128000 0 5 -5.99751173086628e-01 -1.30396381683343e+01
1128500 0 5 -4.61300238121714e-01 -1.29351107453233e+01
1129000 0 5 8.85601912350802e-02 -1.28266547630109e+01
1129500 0 5 -3.78133620520196e-01 -1.30136263107990e+01
1130000 0 5 -3.01487333361093e-01 -1.28509859137644e+01
1130500 0 5 -2.97064638623791e-01 -1.29587672282746e+01
1131000 0 5 -4.55433701648139e-01 -1.28860326779721e+01
1131500 0 5 -2.18448232009390e-01 -1.29767500962146e+01
1132000 0 5 -3.99329898726465e-01 -1.27620585012489e+01
1132500 0 5 -3.85080192195115e-01 -1.28903603832544e+01
1133000 0 5 -2.07049992477456e-01 -1.28179264371444e+01
1133500 0 5 -1.15432635273190e-01 -1.28499663608556e+01
1134000 0 5 -2.25128075184566e-01 -1.27852936126047e+01
1134500 0 5 -2.13810644557897e-02 -1.29915579415663e+01
1135000 0 4 -1.04762388052136e-01 -1.28369557929060e+01
1135500 0 4 3.21691965989360e-01 -1.28214540542925e+01
1136000 0 4 9.43851005465708e-02 -1.28636310705529e+01
1136500 0 4 -3.99414076296150e-01 -1.30522350947367e+01
1137000 0 4 1.91969965911159e-03 -1.28357016637189e+01
1137500 0 4 -2.19787643583962e-01 -1.29065336421986e+01
1138000 0 4 -1.84139588526318e-01 -1.30125590773601e+01
1138500 0 3 2.12759340120559e-01 -1.28346851535051e+01
1139000 0 3 -6.36259717412020e-02 -1.31096490440883e+01
1139500 0 3 8.72853771458600e-02 -1.29664199231234e+01
1140000 0 3 1.70786404667634e-01 -1.28213438081395e+01
1140500 0 3 1.46226713114521e-01 -1.30146677537781e+01
1141000 0 3 2.37358439181050e-01 -1.29576344025481e+01
1141500 0 3 2.40846731603647e-02 -1.29675626378359e+01
1142000 0 3 -2.07599032496801e-01 -1.31804801392532e+01
1142500 0 3 9.04993307570227e-02 -1.29875673032603e+01
1143000 0 3 -2.27503750132969e-01 -1.30244303967625e+01
1143500 0 4 2.52893100309111e-01 -1.29685615968232e+01
1144000 0 4 -3.91978742101813e-01 -1.29776534361716e+01
1144500 0 4 -2.27410016512310e-01 -1.31155825597149e+01
1145000 0 4 -1.82181327936912e-01 -1.30180454095142e+01
1145500 0 4 -1.60572757296167e-01 -1.29946771542780e+01
1146000 0 4 -1.53668052372381e-01 -1.29015674149637e+01
1146500 0 4 -2.53126054099305e-03 -1.30186840433277e+01
1147000 0 4 -1.05317984743790e-02 -1.30009427466551e+01
1147500 0 4 4.58652835432905e-02 -1.29005317982388e+01
1148000 0 4 -2.97307493936537e-01 -1.30897165025598e+01
1148500 0 4 -4.98659746589177e-02 -1.28064443040217e+01
1149000 0 4 -2.81541837709271e-02 -1.30481042128429e+01
1149500 0 4 -3.86014471126576e-01 -1.30023509358584e+01
1150000 0 5 -2.68014293870536e-01 -1.29498708618598e+01
1150500 0 5 -4.95481085320543e-01 -1.28507793972180e+01
1151000 0 5 -5.06250450153768e-01 -1.28728447105786e+01
1151500 0 5 -3.90919857444665e-01 -1.30545045072152e+01
1152000 0 5 2.90161156763647e-02 -1.27817355156537e+01
1152500 0 5 -4.96855050593805e-02 -1.28093223542274e+01
1153000 0 5 -2.27478486872765e-01 -1.27902468708759e+01
1153500 0 5 -3.27506761582419e-01 -1.29232438679804e+01
1154000 0 5 -5.66419995205714e-01 -1.28330018053975e+01
1154500 0 5 -1.65890697012335e-01 -1.28706728922084e+01
1155000 0 5 -7.23906435567082e-01 -1.29905892245725e+01
1155500 0 6 -2.87436954762131e-01 -1.27597915114186e+01
1156000 0 6 -6.97983982375530e-01 -1.29350478560105e+01
1156500 0 6 -4.88080697041013e-01 -1.27456597596501e+01
1157000 0 6 -2.41587177364053e-01 -1.25981435883291e+01
1157500 0 6 -9.41687582242887e-01 -1.29216618788131e+01
1158000 0 7 -4.64145492771696e-01 -1.27333018830084e+01
1158500 0 7 -8.36498618741343e-01 -1.28150042040902e+01
1159000 0 6 -3.67948938968070e-01 -1.27421351944919e+01
1159500 0 6 -5.04337616965024e-01 -1.28262098555732e+01
1160000 0 6 -6.83826514180005e-01 -1.29515729667115e+01
1160500 0 6 -4.88774216099274e-01 -1.28222549767847e+01
1161000 0 6 -7.28692910699534e-01 -1.29565947889884e+01
1161500 0 6 -7.31442574830237e-01 -1.28467787028399e+01
1162000 0 7 -1.11696607472680e+00 -1.29308715460634e+01
1162500 0 7 -8.80803941036988e-01 -1.28138796694609e+01
1163000 0 7 -1.09297043908067e+00 -1.29194540631783e+01
1163500 0 7 -7.04252744271023e-01 -1.28182471214150e+01
1164000 0 7 -6.97591828480376e-01 -1.28703463931949e+01
1164500 0 7 -8.51548855407542e-01 -1.28638135818593e+01
1165000 0 7 -9.70545924380431e-01 -1.29204466076355e+01
1165500 0 7 -7.70214596458154e-01 -1.28531524301126e+01
1166000 0 7 -9.38843750948895e-01 -1.27276268776345e+01
1166500 0 7 -8.70548853056838e-01 -1.27935638241818e+01
1167000 0 6 -2.64985191561193e-01 -1.26753694113300e+01
1167500 0 6 -6.93853201881305e-01 -1.27642142285110e+01
1168000 0 6 -6.75688489015434e-01 -1.27937209186534e+01
1168500 0 6 -7.55473689039870e-01 -1.29016945117320e+01
1169000 0 7 -1.04851722595423e+00 -1.29256871707654e+01
1169500 0 8 -1.12433886300779e+00 -1.26109742132547e+01
1170000 0 8 -8.32057324897078e-01 -1.27479818314258e+01
1170500 0 7 -6.43470756455126e-01 -1.27361750193473e+01
1171000 0 6 -2.16024821505318e-01 -1.27324283739402e+01
1171500 0 6 -8.00676528855712e-01 -1.28342277450559e+01
1172000 0 7 -9.23041241952919e-01 -1.28463166251986e+01
1172500 0 7 -6.93605832865817e-01 -1.28720851403998e+01
1173000 0 7 -9.18524983518954e-01 -1.28834782710565e+01
1173500 0 7 -9.71581318411249e-01 -1.28002971672341e+01
1174000 0 7 -6.69516141027850e-01 -1.27654352169554e+01
1174500 0 7 -8.26633129409208e-01 -1.27291904222884e+01
1175000 0 7 -5.87232173594074e-01 -1.28032858921316e+01
1175500 0 7 -4.79732686373707e-01 -1.28333769419526e+01
1176000 0 6 -7.34423750622800e-01 -1.27687361515567e+01
1176500 0 6 -4.92781789987347e-01 -1.27790077720485e+01
1177000 0 6 -7.33287567529427e-01 -1.28244182379876e+01
1177500 0 6 -5.90882913753529e-01 -1.27845225918741e+01
1178000 0 6 -4.91814044664634e-01 -1.27709397852839e+01
1178500 0 6 -6.28099790150765e-01 -1.27270501826199e+01
1179000 0 6 -6.32185424467526e-01 -1.27880147504183e+01
1179500 0 6 -4.64328221084464e-01 -1.27643962692335e+01
1180000 0 6 -7.01967104319395e-01 -1.29785620618267e+01
1180500 0 5 -3.02834597396110e-01 -1.29044414798136e+01
1181000 0 5 -3.77266055802955e-01 -1.27856716233065e+01
1181500 0 6 -9.85651562944834e-01 -1.28962643132893e+01
1182000 0 7 -7.34821511456257e-01 -1.27283739623204e+01
1182500 0 7 -9.35863650796613e-01 -1.27165484586675e+01
1183000 0 7 -1.09340634810580e+00 -1.28904152456742e+01
1183500 0 7 -8.84894099577500e-01 -1.27544040463313e+01
1184000 0 7 -7.15450405398736e-01 -1.27783987011081e+01
1184500 0 7 -9.38604683180085e-01 -1.27649529511518e+01
1185000 0 7 -4.27973270309174e-01 -1.26884543577188e+01
1185500 0 7 -7.98630672939303e-01 -1.27073117748457e+01
1186000 0 7 -5.02433230226467e-01 -1.26345636197201e+01
1186500 0 7 -8.61673646837215e-01 -1.28858418315632e+01
1187000 0 7 -9.98580432397063e-01 -1.27771876502912e+01
1187500 0 7 -7.90279857692006e-01 -1.27769020343696e+01
1188000 0 6 -6.62602161779674e-01 -1.27251563226173e+01
1188500 0 6 -5.05026664272530e-01 -1.28229649141189e+01
1189000 0 6 -4.00935559989657e-01 -1.27531456416682e+01
1189500 0 6 -7.32315667070026e-01 -1.28352682086492e+01
1190000 0 6 -5.75838221879482e-01 -1.27506389365885e+01
1190500 0 6 -5.82345244422889e-01 -1.28842486634350e+01
1191000 0 6 -6.47426824974329e-01 -1.28136605216958e+01
1191500 0 6 -9.63872656285032e-01 -1.27565248903231e+01
1192000 0 6 -5.30971575730761e-01 -1.27768007438348e+01
1192500 0 6 -8.50556174886034e-01 -1.28873530503873e+01
1193000 0 7 -8.67862910752352e-01 -1.26835567846114e+01
1193500 0 7 -8.46236445515186e-01 -1.28419187507609e+01
1194000 0 7 -8.31000859804850e-01 -1.27222896047703e+01
1194500 0 7 -8.73930912734668e-01 -1.29376408570346e+01
1195000 0 6 -6.36643164632833e-01 -1.27557977294506e+01
1195500 0 6 -6.63475130948295e-01 -1.27966809329861e+01
1196000 0 6 -6.26826192029603e-01 -1.28550686485449e+01
1196500 0 5 -6.32269238430743e-02 -1.28979091118801e+01
1197000 0 4 -9.00565944113328e-02 -1.29311728275809e+01
1197500 0 4 -3.20405261625273e-01 -1.30863746824084e+01
1198000 0 5 -4.22230290585732e-01 -1.29351634776071e+01
1198500 0 5 -3.54108789797950e-01 -1.29032297274415e+01
1199000 0 5 -4.73015475709209e-01 -1.30189864672627e+01
1199500 0 5 -4.70051044234160e-01 -1.28778392419213e+01
1200000 0 5 -3.67765250601421e-01 -1.27490074400398e+01
1200500 0 5 -1.74987965153816e-01 -1.28495140723275e+01
1201000 0 5 -4.94151678607620e-01 -1.29275050133309e+01
1201500 0 5 -3.57496519067167e-01 -1.28696847467621e+01
1202000 0 5 -3.79621457929319e-01 -1.28991073065943e+01
1202500 0 5 -3.23056349662740e-01 -1.27689236098987e+01
1203000 0 5 -6.57068817832472e-01 -1.28183618259605e+01
1203500 0 6 -5.45589076072877e-01 -1.27333174655759e+01
1204000 0 6 -9.24778828839103e-01 -1.28070842446262e+01
1204500 0 6 -2.20385878078710e-01 -1.26619532035933e+01
1205000 0 6 -8.15517969097762e-01 -1.28333705738028e+01
1205500 0 6 -5.12761288851167e-01 -1.26334330332036e+01
1206000 0 6 -8.02756893415330e-01 -1.27814546545423e+01
1206500 0 6 -6.75557451295720e-01 -1.27530215448933e+01
1207000 0 6 -6.63085764291127e-01 -1.28985419237265e+01
1207500 0 6 -5.65188631001555e-01 -1.27926969540587e+01
1208000 0 6 -4.57276222208049e-01 -1.27017479243873e+01
1208500 0 6 -4.63229789702990e-01 -1.28252892122076e+01
1209000 0 6 -6.90296747058685e-01 -1.29729047871295e+01
1209500 0 6 -8.98343360912164e-01 -1.27868127711718e+01
1210000 0 6 -5.79513505718044e-01 -1.29511081893766e+01
1210500 0 6 -9.58487531476937e-01 -1.28385612932576e+01
1211000 0 7 -6.45166138720099e-01 -1.27654358336296e+01
1211500 0 7 -4.61227014781467e-01 -1.26961049038737e+01
1212000 0 6 -5.66092433305212e-01 -1.29211820534171e+01
1212500 0 5 -2.66933222811958e-01 -1.28126013657170e+01
1213000 0 5 -5.44020291316994e-01 -1.28210375683688e+01
1213500 0 5 -6.87015168995416e-01 -1.29396222821945e+01
1214000 0 5 -7.60450707493898e-02 -1.28964152453938e+01
1214500 0 5 -4.69958108903177e-01 -1.28838038204326e+01
1215000 0 5 -2.16580818690052e-01 -1.28206747862336e+01
1215500 0 5 -1.12696061504022e-01 -1.28088905194285e+01
1216000 0 5 -4.00139432730726e-01 -1.28813040578999e+01
1216500 0 5 -2.13730569621557e-01 -1.27777694621910e+01
1217000 0 5 -3.79310544000315e-01 -1.28573592270289e+01
1217500 0 5 -4.17830402433560e-01 -1.28902721046503e+01
1218000 0 5 -1.46442868723178e-01 -1.27342334357137e+01
1218500 0 5 -2.99190970057449e-01 -1.28872488028222e+01
1219000 0 5 -2.72999928579645e-01 -1.29016361610258e+01
1219500 0 5 -2.86656259216697e-01 -1.29332558256975e+01
1220000 0 5 -2.90452885056163e-01 -1.30006028847013e+01
1220500 0 5 -3.12503405304428e-01 -1.28454042484144e+01
1221000 0 5 -3.92810927211683e-01 -1.29679251798315e+01
1221500 0 5 -3.47297987597111e-01 -1.28619365930710e+01
1222000 0 5 -7.43165838201265e-01 -1.28950651174675e+01
1222500 0 5 -3.18281656895041e-01 -1.28553696171110e+01
1223000 0 5 -5.55669728715796e-01 -1.29115908570800e+01
1223500 0 5 -2.81113567583263e-01 -1.28967920091077e+01
1224000 0 5 -3.36135327117505e-01 -1.29579660448319e+01
1224500 0 5 -5.23768598787782e-01 -1.28642968996015e+01
1225000 0 5 -2.68769268225478e-01 -1.28050614669255e+01
1225500 0 5 -7.47921093865341e-01 -1.30668184537168e+01
1226000 0 5 -3.71449849040578e-01 -1.28246794323631e+01
1226500 0 5 -3.33831824693306e-01 -1.28129921917761e+01
1227000 0 5 -5.37922043812172e-01 -1.29731754351754e+01
1227500 0 5 -2.04047873403565e-01 -1.28057850938406e+01
1228000 0 5 -2.39868920235007e-01 -1.27452962881175e+01
1228500 0 5 -6.20009315276953e-01 -1.29655297267209e+01
1229000 0 5 -6.42204189725262e-01 -1.29659103835577e+01
1229500 0 5 -6.04080944200366e-01 -1.29460478988382e+01
1230000 0 5 -5.32577462357434e-01 -1.29538107818699e+01
1230500 0 5 -4.30984595928383e-01 -1.28941286495079e+01
1231000 0 5 -1.06952531130905e-01 -1.28079446682095e+01
1231500 0 5 -4.64606367191714e-01 -1.29795465553718e+01
1232000 0 5 -4.87320982437373e-01 -1.28029926065892e+01
1232500 0 5 -1.29215314921652e-01 -1.27946217294611e+01
1233000 0 5 -3.82151349495699e-01 -1.29580404039153e+01
1233500 0 5 -2.83963986587883e-01 -1.29074998320297e+01
1234000 0 5 -5.02449340616035e-01 -1.28470439830963e+01
1234500 0 5 -2.09301638032355e-01 -1.28176739015828e+01
1235000 0 5 -5.16823207850708e-01 -1.29428995568293e+01
1235500 0 5 -4.55268424304703e-01 -1.28383526769604e+01
1236000 0 5 -1.30525520184245e-01 -1.27418850687901e+01
1236500 0 5 -3.25032333315267e-01 -1.28607613145236e+01
1237000 0 5 -2.46799099007766e-01 -1.29273388500794e+01
1237500 0 5 -4.22938290347064e-01 -1.28739171283039e+01
1238000 0 5 -5.06174604091748e-01 -1.29736656049138e+01
1238500 0 5 5.62567263228085e-02 -1.28071842244429e+01
1239000 0 5 -3.66969102319392e-01 -1.29361830204250e+01
1239500 0 5 -2.13192062783654e-01 -1.29380260393370e+01
1240000 0 5 -4.33190371071952e-01 -1.29244515173935e+01
1240500 0 5 -2.48802848666286e-01 -1.29087181704104e+01
1241000 0 5 -3.54439518589159e-01 -1.28556468394216e+01
1241500 0 5 -3.63668193882322e-01 -1.29431566845855e+01
1242000 0 5 -4.41757311021148e-01 -1.29646069438752e+01
1242500 0 5 -3.03439668327024e-01 -1.27536030564074e+01
1243000 0 5 1.25543978467353e-02 -1.28126441168910e+01
1243500 0 5 -1.53423392743595e-01 -1.29064312500114e+01
1244000 0 5 -2.31335798003344e-01 -1.29342441146666e+01
1244500 0 5 -3.95363716227436e-01 -1.29479821501380e+01
1245000 0 4 -3.59499407191288e-01 -1.31026984819946e+01
1245500 0 4 3.03586798775178e-01 -1.28727676096887e+01
1246000 0 4 -2.75546136086894e-01 -1.30851274321235e+01
1246500 0 4 -1.86904525175726e-01 -1.29852111774758e+01
1247000 0 4 2.05161525489291e-01 -1.28158808769699e+01
1247500 0 3 3.17594241297828e-01 -1.29307121545361e+01
1248000 0 2 3.48624751101127e-01 -1.29334371265782e+01
1248500 0 2 5.97571191905911e-01 -1.27823059452557e+01
1249000 0 2 3.18104596617927e-01 -1.29138436409878e+01
1249500 0 2 2.97091252411554e-01 -1.29744629928472e+01
1250000 0 2 3.19879292968052e-01 -1.28658210555719e+01
1250500 0 2 1.30414879273520e-01 -1.31127282511601e+01
1251000 0 2 4.12205413853910e-01 -1.28590891512573e+01
1251500 0 2 -2.93583794258297e-02 -1.30947456102715e+01
1252000 0 3 -6.17596904735188e-02 -1.29855448964343e+01
1252500 0 4 2.15590128384600e-01 -1.29356345520283e+01
1253000 0 4 -5.76440451606753e-02 -1.29648350968592e+01
1253500 0 3 1.30392381646899e-01 -1.30401428628490e+01
1254000 0 3 -1.71101431821403e-01 -1.29637845637601e+01
1254500 0 4 3.41504073250709e-01 -1.28178706105490e+01
1255000 0 4 -4.20430617203260e-01 -1.29570980319917e+01
1255500 0 4 1.44116908362259e-01 -1.29215503809243e+01
1256000 0 4 -1.55523179890890e-01 -1.30814474103102e+01
1256500 0 4 1.73767655426531e-01 -1.28907283657690e+01
1257000 0 4 -2.43090507649485e-02 -1.30432180098140e+01
1257500 0 3 1.10366216550338e-01 -1.30024730865948e+01
1258000 0 3 7.11397743858137e-02 -1.30075818660095e+01
1258500 0 3 1.25219081883745e-01 -1.30042044753711e+01
1259000 0 3 -2.01387947994141e-01 -1.29362944229734e+01
1259500 0 3 1.53117953707974e-01 -1.30231116993653e+01
1260000 0 3 4.86792736036768e-02 -1.29735139351896e+01
1260500 0 3 2.64960097027961e-01 -1.28726149050742e+01
1261000 0 3 -1.97721337516044e-01 -1.30300815870652e+01
1261500 0 4 -3.69773290154414e-01 -1.30042211842470e+01
1262000 0 5 -5.03616508185641e-01 -1.29511306832994e+01
1262500 0 5 -1.84149630541892e-01 -1.28990231514079e+01
1263000 0 5 -2.59672812242568e-01 -1.29526995629646e+01
1263500 0 5 -2.34190635799765e-01 -1.29081644992686e+01
1264000 0 5 -5.72248658460394e-02 -1.27374385470881e+01
1264500 0 5 -3.49698858002078e-01 -1.28728775265177e+01
1265000 0 5 -2.53977305113968e-01 -1.28971956034492e+01
1265500 0 5 -3.62393833568207e-01 -1.28943062445668e+01
1266000 0 5 -3.81119774944152e-01 -1.29418520581817e+01
1266500 0 5 -3.63358376230405e-01 -1.29950946803386e+01
1267000 0 5 -3.65984332805886e-01 -1.29425775257253e+01
1267500 0 5 -4.27849239933498e-02 -1.28911676719064e+01
1268000 0 5 -2.65934913428230e-01 -1.29049546819584e+01
1268500 0 5 -2.20358480293415e-01 -1.29677332371207e+01
1269000 0 5 -1.75949156820929e-01 -1.30269979046259e+01
1269500 0 5 -6.49964479616906e-01 -1.29989384731106e+01
1270000 0 5 -2.69033907638943e-01 -1.29439498464081e+01
1270500 0 5 -5.85025812941724e-01 -1.31105289460579e+01
1271000 0 4 -1.36912006716897e-02 -1.29777331203444e+01
1271500 0 3 6.90909526263445e-02 -1.30281071886023e+01
1272000 0 3 1.08086454306873e-01 -1.30679423904311e+01
1272500 0 4 -5.41459802750345e-01 -1.30882420694365e+01
1273000 0 4 -3.66438726157762e-01 -1.31075144992830e+01
1273500 0 4 -1.85611826793868e-01 -1.30184922010989e+01
1274000 0 4 -2.60249024295272e-01 -1.31369541395325e+01
1274500 0 4 -3.23718795289870e-03 -1.29964842334845e+01
1275000 0 4 6.97597184631271e-02 -1.30729696580306e+01
1275500 0 4 2.05006483322720e-01 -1.30191924690637e+01
1276000 0 4 1.15498594634880e-01 -1.30271674544254e+01
1276500 0 4 -1.09710026160941e-02 -1.29956681766027e+01
1277000 0 4 -1.78183285982421e-01 -1.30100563054651e+01
1277500 0 4 -1.39016724960883e-01 -1.31362090539514e+01
1278000 0 4 6.39081710885187e-02 -1.30030014373018e+01
1278500 0 3 2.16038799747937e-01 -1.31281754688987e+01
1279000 0 3 -1.95852477555839e-01 -1.32528459611548e+01
1279500 0 4 9.35417161757272e-02 -1.28757331930917e+01
1280000 0 4 4.53270540190326e-02 -1.29901842943813e+01
1280500 0 4 -2.03526024039598e-01 -1.31232255560434e+01
1281000 0 4 -3.74190327652824e-01 -1.31091899293087e+01
1281500 0 4 6.89172313576007e-02 -1.31979052638401e+01
1282000 0 4 7.94695695002450e-02 -1.30532413979654e+01
1282500 0 4 8.42300986093118e-02 -1.31004077433196e+01
1283000 0 4 2.25952177251670e-01 -1.29531325634520e+01
1283500 0 3 -1.25641175866075e-01 -1.32165064633905e+01
1284000 0 3 5.46559586112692e-01 -1.29259258152880e+01
1284500 0 3 5.28977512940318e-01 -1.29729652312156e+01
1285000 0 2 2.94534926049319e-01 -1.30067037292838e+01
1285500 0 2 6.38189153275218e-01 -1.30503190720532e+01
1286000 0 2 6.62778554721770e-01 -1.28937060374709e+01
1286500 0 2 4.86712172234483e-01 -1.30301398382602e+01
1287000 0 2 2.17270536709581e-01 -1.31463767992638e+01
1287500 0 2 3.31809249775006e-01 -1.30485585075743e+01
1288000 0 2 4.09625907056876e-01 -1.29853281508517e+01
1288500 0 2 6.01367774281124e-01 -1.28398022384504e+01
1289000 0 2 5.76618434581063e-01 -1.29980517343200e+01
1289500 0 1 5.11557828326318e-01 -1.29521128079681e+01
1290000 0 1 5.48259254616089e-01 -1.30598789037459e+01
1290500 0 2 4.21562983011274e-01 -1.28697410430970e+01
1291000 0 2 6.18497778603482e-01 -1.29134033016559e+01
1291500 0 1 6.72154869255748e-01 -1.30646804870319e+01
1292000 0 1 4.17030326686604e-01 -1.30580475616489e+01
1292500 0 2 3.47975593825141e-01 -1.28321123856947e+01
1293000 0 2 3.28751635566903e-01 -1.29243916020425e+01
1293500 0 2 2.34581591965665e-01 -1.29321967598403e+01
1294000 0 2 5.30751027159839e-01 -1.29204232236771e+01
1294500 0 2 3.64960706194797e-01 -1.28559365977346e+01
1295000 0 2 9.98455594378202e-02 -1.30195138099327e+01
1295500 0 2 1.52206266129730e-01 -1.30562496567516e+01
1296000 0 3 2.14583016757597e-01 -1.28933656771482e+01
1296500 0 3 -1.72697511064656e-01 -1.30110879946154e+01
1297000 0 3 8.41222062641890e-02 -1.29989744293761e+01
1297500 0 3 -2.39771334417036e-01 -1.28992708232106e+01
1298000 0 3 3.68471859218033e-01 -1.29961049172123e+01
1298500 0 3 4.75915143015713e-01 -1.29787391804330e+01
1299000 0 2 6.41037213922872e-01 -1.29316501754047e+01
1299500 0 2 5.84762816406399e-01 -1.30113069543432e+01
1300000 0 2 4.33010514406256e-03 -1.30864836228474e+01
1300500 0 2 3.13443163954550e-01 -1.29387663853695e+01
1301000 0 2 3.56050265110789e-02 -1.30133840673363e+01
1301500 0 2 -6.16770823588453e-02 -1.30174319901876e+01
1302000 0 3 1.38099227847903e-01 -1.30767464393450e+01
1302500 0 3 3.48909028697030e-01 -1.28487747276762e+01
1303000 0 2 2.61336693334210e-01 -1.29114637683568e+01
1303500 0 2 5.22582639702371e-01 -1.28767526950488e+01
1304000 0 2 -2.79002313792514e-01 -1.30934490365522e+01
1304500 0 2 1.61961897272099e-01 -1.29766898906608e+01
1305000 0 3 -1.21825105783808e-01 -1.30065023604684e+01
1305500 0 4 -1.67451433207794e-01 -1.30747313420317e+01
1306000 0 4 -1.73943712000151e-01 -1.31491845808174e+01
1306500 0 4 -5.51276627081646e-03 -1.29786929554188e+01
1307000 0 4 -4.10115665233297e-01 -1.30065984296349e+01
1307500 0 4 -1.89977221445571e-01 -1.28923640803407e+01
1308000 0 4 -1.68127432269577e-01 -1.30325576320442e+01
1308500 0 4 -2.61615328400840e-01 -1.29972372574756e+01
1309000 0 4 -1.48813919791949e-01 -1.30314386225489e+01
1309500 0 4 -2.83346499200173e-01 -1.29843251593088e+01
1310000 0 4 -1.81982995866517e-03 -1.29276096084748e+01
1310500 0 3 5.81929001541847e-02 -1.29975074026719e+01
1311000 0 3 2.72121483541988e-01 -1.30713639846189e+01
1311500 0 4 1.03830785607210e-01 -1.29781488329501e+01
1312000 0 4 -1.31135645100044e-01 -1.30451997167786e+01
1312500 0 3 2.18610488913472e-01 -1.30390606368607e+01
1313000 0 2 3.99924772572114e-01 -1.28947986975025e+01
1313500 0 2 5.82027460562241e-01 -1.29239975743905e+01
1314000 0 2 3.52530370021276e-01 -1.29666326978825e+01
1314500 0 2 6.63586126768719e-01 -1.29194188628431e+01
1315000 0 2 3.06086389960733e-01 -1.30448565110500e+01
1315500 0 2 1.78745713129052e-01 -1.30276891684721e+01
1316000 0 3 1.31149113802751e-01 -1.29663395392638e+01
1316500 0 3 3.04165250992728e-01 -1.30204205684661e+01
1317000 0 3 1.75508711668273e-01 -1.29163919908172e+01
1317500 0 3 -1.49255798343373e-01 -1.30485979524941e+01
1318000 0 3 1.34661336023384e-01 -1.30579871588633e+01
1318500 0 4 2.64947235624619e-01 -1.30241146801809e+01
1319000 0 4 5.88180775242967e-02 -1.29581271072698e+01
1319500 0 3 -2.90920304564957e-01 -1.30113230464941e+01
1320000 0 3 -6.33655376071050e-02 -1.30277178211609e+01
1320500 0 3 7.11823298675599e-03 -1.30722745589004e+01
1321000 0 3 7.48344815927812e-02 -1.29336308498559e+01
1321500 0 4 7.76261429138977e-03 -1.28456849594986e+01
1322000 0 4 3.68316414743089e-01 -1.28644624338011e+01
1322500 0 3 -6.54226009394285e-03 -1.30197716469541e+01
1323000 0 3 3.62074460460096e-01 -1.28698973041335e+01
1323500 0 3 -1.30569076147425e-02 -1.29654661311104e+01
1324000 0 3 1.59787858987067e-01 -1.29496945875028e+01
1324500 0 3 3.85251444058132e-01 -1.29164942300490e+01
1325000 0 2 6.72843649131845e-01 -1.28333338363851e+01
1325500 0 2 3.27211443707222e-01 -1.29885049954133e+01
1326000 0 2 8.28947932270972e-02 -1.29367070427860e+01
1326500 0 2 4.58877162422564e-01 -1.29817532017479e+01
1327000 0 3 2.85063919639796e-01 -1.29945903760939e+01
1327500 0 3 4.46410726802436e-01 -1.29860773904815e+01
1328000 0 3 1.63619816898994e-01 -1.31169536904535e+01
1328500 0 3 1.75629980566743e-02 -1.30580800648489e+01
1329000 0 3 -1.11573927044822e-01 -1.31267076459258e+01
1329500 0 4 7.94569998896139e-03 -1.29783900087419e+01
1330000 0 4 -1.58485713159518e-01 -1.30298942225006e+01
1330500 0 4 -1.18607281960624e-01 -1.29965433603458e+01
1331000 0 4 -2.29255928369383e-01 -1.30226088467940e+01
1331500 0 4 4.75178376668354e-02 -1.29947895429831e+01
1332000 0 4 -2.64593447178955e-01 -1.30736675060069e+01
1332500 0 4 3.18908030903830e-01 -1.29509755874985e+01
1333000 0 4 1.83524976839134e-01 -1.29836036958247e+01
1333500 0 4 1.01993183602072e-01 -1.30542962531189e+01
1334000 0 4 -1.08430083919323e-01 -1.29288507355052e+01
1334500 0 4 -3.69084783911060e-02 -1.30447949086717e+01
1335000 0 4 -2.49749440092670e-02 -1.28996372452804e+01
1335500 0 4 -2.02310547630561e-01 -1.30247000122107e+01
1336000 0 4 -2.03097242541688e-01 -1.31184540376514e+01
1336500 0 4 7.06605146493621e-02 -1.29052672091856e+01
1337000 0 4 -1.59271654478592e-01 -1.29552137836553e+01
1337500 0 4 -5.17856110825064e-02 -1.29680962190856e+01
1338000 0 4 -3.06915256993713e-02 -1.30463797388448e+01
1338500 0 3 7.27411774061111e-02 -1.28249852089364e+01
1339000 0 3 3.64596824261384e-01 -1.29297075615489e+01
1339500 0 3 -3.86109416842173e-02 -1.30140568688887e+01
1340000 0 3 1.73062880625660e-01 -1.28757598503306e+01
1340500 0 3 2.21993611128816e-01 -1.29230768779809e+01
1341000 0 2 2.59730799526424e-01 -1.29602313289412e+01
1341500 0 2 7.18319253974925e-02 -1.28970212013137e+01
1342000 0 2 1.21050650581267e-01 -1.29880721053973e+01
1342500 0 2 1.96757743636386e-01 -1.30256135793226e+01
1343000 0 2 2.85567291503778e-01 -1.29845355085527e+01
1343500 0 2 6.83238152184767e-01 -1.28847921848447e+01
1344000 0 2 7.33486812867424e-01 -1.28898724840353e+01
1344500 0 1 6.78782759562467e-01 -1.29286524242195e+01
1345000 0 1 3.24446527532147e-01 -1.30443353474950e+01
1345500 0 1 8.84648282064384e-01 -1.28854013391324e+01
1346000 0 0 8.66456644614915e-01 -1.29592227670910e+01
1346500 0 0 7.22071528913753e-01 -1.31433390372064e+01
1347000 0 0 1.01419418576099e+00 -1.29556797930747e+01
1347500 0 0 5.77800716838855e-01 -1.30099714395202e+01
1348000 0 0 7.28228475442509e-01 -1.30086631986081e+01
1348500 0 0 1.05669844111281e+00 -1.29717079991663e+01
1349000 0 0 7.84137637096246e-01 -1.30351195575073e+01
1349500 0 0 6.10690405187193e-01 -1.30768439136768e+01
1350000 0 1 7.01570911074161e-01 -1.31244903283133e+01
1350500 0 1 7.67797502018656e-01 -1.28322021835895e+01
1351000 0 1 7.47518802592533e-01 -1.29538911433453e+01
1351500 0 1 6.74829947892421e-01 -1.29425099164489e+01
1352000 0 1 6.65646792657522e-01 -1.29782801608708e+01
1352500 0 1 5.33454503555059e-01 -1.29926651761004e+01
1353000 0 1 4.93744622283481e-01 -1.29495411023777e+01
1353500 0 1 8.90429979905154e-01 -1.28130440422240e+01
1354000 0 1 5.74694406313151e-01 -1.29738518562465e+01
1354500 0 1 7.22935914061356e-01 -1.29828452583844e+01
1355000 0 1 5.10478998635150e-01 -1.29822684114706e+01
1355500 0 1 5.88507460532207e-01 -1.27995364732397e+01
1356000 0 1 8.83062106028163e-01 -1.28985840473201e+01
1356500 0 1 4.14593892745206e-01 -1.30738109425066e+01
1357000 0 1 5.20775991003264e-01 -1.30683091567983e+01
1357500 0 1 2.79888307235445e-01 -1.30775273180033e+01
1358000 0 1 6.21862247478659e-01 -1.31055494838555e+01
1358500 0 1 9.48544759295890e-01 -1.29238254313436e+01
1359000 0 0 4.30232425831609e-01 -1.31881128547929e+01
1359500 0 0 8.03623133877142e-01 -1.28605066308495e+01
1360000 0 0 9.67908782244158e-01 -1.29952179567388e+01
1360500 0 0 4.39067994153771e-01 -1.31073106713236e+01
1361000 0 1 5.55936959574216e-01 -1.30047733795691e+01
1361500 0 1 5.59178632165553e-01 -1.30111071475130e+01
1362000 0 1 5.98711043038577e-01 -1.29417052865716e+01
1362500 0 1 7.45997135338762e-01 -1.29397654206985e+01
1363000 0 0 9.71857239312910e-01 -1.29297880919836e+01
1363500 0 0 9.26616516591363e-01 -1.30576527228877e+01
1364000 0 0 6.56170323573776e-01 -1.31213777983484e+01
1364500 0 0 1.32490795625127e+00 -1.29300422377610e+01
1365000 0 0 8.46346877913401e-01 -1.29766086411150e+01
1365500 0 0 7.30035110922151e-01 -1.30893191525336e+01
1366000 0 0 5.11402195056688e-01 -1.28911184139453e+01
1366500 0 0 9.34982797949969e-01 -1.29319316206774e+01
1367000 0 1 6.82495133606880e-01 -1.29536152545228e+01
1367500 0 2 3.92442053733298e-01 -1.28633785586831e+01
1368000 0 2 3.74357470110501e-01 -1.30270615846718e+01
1368500 0 2 4.02468395432099e-01 -1.28265795738955e+01
1369000 0 2 4.34032714325915e-01 -1.29911438877197e+01
1369500 0 2 4.44381701211759e-01 -1.29156795435811e+01
1370000 0 2 4.22741368552782e-01 -1.28801378038130e+01
1370500 0 1 5.99269838412854e-01 -1.30274331534232e+01
1371000 0 1 3.04101226831858e-01 -1.30915807529085e+01
1371500 0 1 8.58320084627470e-01 -1.28439006893932e+01
1372000 0 0 8.91163990443621e-01 -1.30116431901046e+01
1372500 0 0 9.49603140066259e-01 -1.29122442312394e+01
1373000 0 1 5.81323590792303e-01 -1.28626323945871e+01
1373500 0 1 7.92836171323039e-01 -1.29250067788557e+01
1374000 0 1 5.51377662900565e-01 -1.29056298155563e+01
1374500 0 1 1.06797756844361e+00 -1.28341347512999e+01
1375000 0 0 1.04959454049148e+00 -1.29778184122379e+01
1375500 0 0 7.71230027386097e-01 -1.29174698636530e+01
1376000 0 0 1.12998453061127e+00 -1.27748630259618e+01
1376500 0 0 8.27830567384549e-01 -1.29903115898617e+01
1377000 0 1 3.72296954849906e-01 -1.30345151725153e+01
1377500 0 1 7.94534742196447e-01 -1.29286340395189e+01
1378000 0 1 7.46024163593116e-01 -1.28426124765128e+01
1378500 0 1 7.45610586454728e-01 -1.30149798492995e+01
1379000 0 1 9.50218834242793e-01 -1.29186222634359e+01
1379500 0 1 5.10941013609347e-01 -1.28904627306397e+01
1380000 0 1 6.24153551368891e-01 -1.30626931224120e+01
1380500 0 1 6.20234512466878e-01 -1.30444707307730e+01
1381000 0 1 6.22613594936602e-01 -1.28691636642924e+01
1381500 0 1 1.29062462682104e+00 -1.29329208437372e+01
1382000 0 0 9.82141052759464e-01 -1.30356751233390e+01
1382500 0 0 1.35663058295943e+00 -1.29219778147863e+01
1383000 0 0 9.68298969704425e-01 -1.30541600533697e+01
1383500 0 0 6.47279570023860e-01 -1.30054565459149e+01
1384000 0 1 5.69421568791786e-01 -1.31012744506423e+01
1384500 0 1 4.28062814281306e-01 -1.30137717814205e+01
1385000 0 1 3.92884094478369e-01 -1.29895977089957e+01
1385500 0 2 4.34152226982265e-01 -1.28881523536184e+01
1386000 0 2 4.54480243823501e-01 -1.29289080982754e+01
1386500 0 1 6.52585815071443e-01 -1.29168217196770e+01
1387000 0 0 4.96855184759220e-01 -1.31340562270252e+01
1387500 0 0 6.54165249621530e-01 -1.29678363557733e+01
1388000 0 1 4.87540863691658e-01 -1.29484501809918e+01
1388500 0 2 6.62021436053583e-01 -1.28933106242051e+01
1389000 0 2 5.05081568076891e-01 -1.29640045518451e+01
1389500 0 1 5.42741013037870e-01 -1.29813766193946e+01
1390000 0 1 4.59737601395856e-01 -1.30355140047473e+01
1390500 0 1 6.96928056211338e-01 -1.31132967884560e+01
1391000 0 1 2.55403106651645e-01 -1.29856365449925e+01
1391500 0 2 5.90027259817051e-01 -1.30037500613147e+01
1392000 0 2 2.65942070492736e-01 -1.31431435227623e+01
1392500 0 2 3.59086913377017e-01 -1.29010592007019e+01
1393000 0 2 3.41568394601891e-01 -1.31821520654047e+01
1393500 0 2 5.25791790876799e-01 -1.30257929549180e+01
1394000 0 2 7.20665561127016e-02 -1.29774307077555e+01
1394500 0 2 5.46989289911502e-01 -1.29516801038599e+01
1395000 0 2 2.15319374589265e-01 -1.28810733145856e+01
1395500 0 2 3.30856852838810e-01 -1.29052767786306e+01
1396000 0 3 5.86777628175665e-02 -1.30266212290546e+01
1396500 0 3 -2.38183747785504e-02 -1.31427350509628e+01
1397000 0 3 2.58854151271969e-01 -1.29639368630880e+01
1397500 0 3 6.45110879127947e-02 -1.30153957903512e+01
1398000 0 3 3.30940943033718e-01 -1.29943650696372e+01
1398500 0 3 -1.13979437015991e-01 -1.32052068051128e+01
1399000 0 3 3.83493777656253e-01 -1.28252839786424e+01
1399500 0 3 -1.90966101510759e-01 -1.33194694862448e+01
1400000 0 3 2.31112707931848e-01 -1.30348321718878e+01
1400500 0 3 1.49707063805599e-01 -1.29467353783481e+01
1401000 0 3 5.46177887177165e-01 -1.29892060643614e+01
1401500 0 3 3.57248183453411e-01 -1.30225496193099e+01
1402000 0 2 4.50171805470865e-01 -1.29472379722429e+01
1402500 0 2 2.33293457470880e-01 -1.30962803658541e+01
1403000 0 2 4.41026153712834e-01 -1.27783310331864e+01
1403500 0 2 5.69272390473485e-01 -1.28264196599085e+01
1404000 0 2 4.91319978550761e-01 -1.29777472265866e+01
1404500 0 1 5.34710919772148e-01 -1.30267756376560e+01
1405000 0 1 9.66663522752678e-01 -1.29241261948807e+01
1405500 0 1 3.73987981476768e-01 -1.31054711852012e+01
1406000 0 1 8.04473274988423e-01 -1.30002061513828e+01
1406500 0 1 3.97762715858233e-01 -1.30546467567525e+01
1407000 0 1 7.39556285803493e-01 -1.29863618044715e+01
1407500 0 1 5.96484072499465e-01 -1.30471260328388e+01
1408000 0 1 3.18534146461864e-01 -1.30865656322529e+01
1408500 0 1 7.11863827255476e-01 -1.28483983645876e+01
1409000 0 1 1.48298295846282e-01 -1.30487230561428e+01
1409500 0 2 3.19312325473286e-01 -1.29429986738596e+01
1410000 0 3 4.00829009221323e-01 -1.28461900176707e+01
1410500 0 3 8.83129134876180e-02 -1.29865436266099e+01
1411000 0 3 6.00190291064366e-02 -1.28527514419084e+01
1411500 0 3 7.57920290952845e-03 -1.30273623454287e+01
1412000 0 2 5.31094149193176e-01 -1.28983135499744e+01
1412500 0 2 2.62186069084926e-01 -1.30749457420737e+01
1413000 0 3 1.54912467177181e-01 -1.29609198681633e+01
1413500 0 3 3.55144429778104e-01 -1.30579736538426e+01
1414000 0 2 6.38017824102243e-01 -1.29338859810164e+01
1414500 0 2 7.09348238036162e-01 -1.29260521794142e+01
1415000 0 2 4.22484103512083e-01 -1.29099973377748e+01
1415500 0 2 4.80023707866818e-01 -1.30533727359527e+01
1416000 0 3 2.66471128735209e-01 -1.29571471124349e+01
1416500 0 4 2.10711953978980e-01 -1.29729958095910e+01
1417000 0 4 -2.46655326272310e-02 -1.30457309366418e+01
1417500 0 3 4.30157491306269e-01 -1.30044778739294e+01
1418000 0 2 3.29723030208977e-01 -1.30242152692102e+01
1418500 0 2 2.57387777139087e-01 -1.30731608778021e+01
1419000 0 2 2.13947063847542e-01 -1.31136096105036e+01
1419500 0 2 1.64999010087887e-01 -1.31618700850926e+01
1420000 0 3 3.39462610124516e-02 -1.31233233228193e+01
1420500 0 3 3.58753021639825e-01 -1.29125299509238e+01
1421000 0 2 4.57267927902312e-01 -1.30597327833817e+01
1421500 0 2 3.53455455985508e-01 -1.30112932238638e+01
1422000 0 3 1.01165522095175e-01 -1.30150328317769e+01
1422500 0 3 4.68359592801793e-01 -1.30044097146065e+01
1423000 0 2 1.57563743322675e-01 -1.30667926407242e+01
1423500 0 2 3.92360574037692e-01 -1.30850614497817e+01
1424000 0 2 2.76883321537920e-01 -1.30203823769322e+01
1424500 0 2 1.39095160036443e-01 -1.31076683070499e+01
1425000 0 2 4.75358719718569e-01 -1.31419360638375e+01
1425500 0 1 5.62725778710358e-01 -1.29541710924814e+01
1426000 0 0 5.78040924129818e-01 -1.30933618330615e+01
1426500 0 0 1.06007214476592e+00 -1.30759392093888e+01
1427000 0 0 8.82566201362238e-01 -1.29479556148596e+01
1427500 0 0 1.04346389348270e+00 -1.30995354754663e+01
1428000 0 0 7.97530758616721e-01 -1.30936979872366e+01
1428500 0 0 4.42296080389706e-01 -1.31808420466027e+01
1429000 0 0 2.52725505281745e-01 -1.31255850751090e+01
1429500 0 0 6.37134661592117e-01 -1.30464869860303e+01
1430000 0 1 7.34921758230043e-01 -1.29620899372828e+01
1430500 0 2 5.56790382267042e-01 -1.29136218882633e+01
1431000 0 2 4.03866461151329e-01 -1.29525609176653e+01
1431500 0 2 3.05500522872174e-01 -1.30368625439755e+01
1432000 0 3 4.41246178973138e-01 -1.29913643758131e+01
1432500 0 3 6.25871595204439e-01 -1.28604733827298e+01
1433000 0 2 4.37199751457716e-01 -1.29345930203337e+01
1433500 0 2 4.63362051135612e-01 -1.30265424311584e+01
1434000 0 3 2.83747513464573e-01 -1.28648142652578e+01
1434500 0 4 4.61747448990147e-03 -1.29215534602583e+01
1435000 0 4 -2.88732682166486e-01 -1.31664584590499e+01
1435500 0 4 -2.19910011122913e-02 -1.29776908377347e+01
1436000 0 4 3.18191146847029e-03 -1.29710654150407e+01
1436500 0 4 7.21426581754581e-02 -1.29425454522018e+01
1437000 0 4 1.60579244027173e-01 -1.27853576721847e+01
1437500 0 3 2.06180639901527e-01 -1.30318937034489e+01
1438000 0 3 5.97042040892469e-02 -1.30548349872700e+01
1438500 0 4 -4.38062134613091e-01 -1.29440697142006e+01
1439000 0 4 -2.70595437482271e-01 -1.31367068032221e+01
1439500 0 4 -9.78304269468495e-02 -1.29488148332348e+01
1440000 0 4 1.47117591543141e-01 -1.29491136044270e+01
1440500 0 4 -1.66868227448218e-01 -1.30872653890167e+01
1441000 0 4 1.57214039312609e-01 -1.28465428358214e+01
1441500 0 3 3.66056461874302e-01 -1.29033484533487e+01
1442000 0 2 5.07503651777514e-01 -1.29718016036196e+01
1442500 0 1 3.10539007424927e-01 -1.31006204290644e+01
1443000 0 1 4.21520106355057e-01 -1.30839471359768e+01
1443500 0 2 3.73090766912264e-01 -1.29439909122845e+01
1444000 0 2 4.42216102864451e-01 -1.30441494476075e+01
1444500 0 2 6.66409457892972e-01 -1.28358450632421e+01
1445000 0 2 3.88976314962159e-01 -1.30016819583767e+01
1445500 0 2 4.84975449484819e-01 -1.30190735543235e+01
1446000 0 2 5.23025084401118e-01 -1.30926442415402e+01
1446500 0 2 4.88989735365949e-01 -1.30618309697709e+01
1447000 0 2 6.71194814466313e-02 -1.30977633698233e+01
1447500 0 2 9.87030355640992e-02 -1.32409756954661e+01
1448000 0 3 1.22654362481191e-01 -1.29736012106163e+01
1448500 0 3 1.95556545915505e-02 -1.30193632718463e+01
1449000 0 2 4.78718939704080e-01 -1.28983092126964e+01
1449500 0 2 2.02566940501440e-01 -1.30917558909275e+01
1450000 0 2 3.14090386192320e-01 -1.30856864290345e+01
1450500 0 2 4.76348309813356e-01 -1.31248465422440e+01
1451000 0 2 3.55637768339334e-01 -1.30515346177683e+01
1451500 0 2 -5.35604481475097e-03 -1.29435358381047e+01
1452000 0 3 2.72840796408568e-02 -1.30507134616597e+01
1452500 0 3 4.97350713957240e-01 -1.30184048269175e+01
1453000 0 2 3.41410415318395e-01 -1.30069353249272e+01
1453500 0 2 5.50559726610506e-01 -1.30169145837336e+01
1454000 0 2 5.32166094588642e-01 -1.28945795837753e+01
1454500 0 1 6.06117885859704e-01 -1.31771882072038e+01
1455000 0 1 4.26619048199277e-01 -1.31652683990452e+01
1455500 0 2 6.93764718171394e-01 -1.30047411865107e+01
1456000 0 2 5.15026421979334e-01 -1.28986921714769e+01
1456500 0 1 6.11319746598870e-01 -1.30176243239210e+01
1457000 0 1 4.24326833636457e-01 -1.31182155141827e+01
1457500 0 1 4.68902177135493e-01 -1.30370106157973e+01
1458000 0 1 3.35755410745531e-01 -1.31056284615130e+01
1458500 0 1 6.48898841133049e-01 -1.29634059093613e+01
1459000 0 1 9.54964430706300e-01 -1.28960630671995e+01
1459500 0 1 5.09190259846002e-01 -1.31095993423568e+01
1460000 0 1 6.36836644157957e-01 -1.30535022156284e+01
1460500 0 2 3.12596955411005e-01 -1.30184719186611e+01
1461000 0 3 -9.11473876456562e-04 -1.31763907286396e+01
1461500 0 4 -9.25566133507528e-02 -1.31139212961808e+01
1462000 0 4 -2.56266983067550e-01 -1.31744106201963e+01
1462500 0 4 -9.13108785720547e-02 -1.30951749360803e+01
1463000 0 4 -6.61225648068965e-02 -1.30468157614794e+01
1463500 0 3 -4.85783458660237e-02 -1.31804980394293e+01
1464000 0 3 -3.44944136711531e-01 -1.32484858672528e+01
1464500 0 4 -3.92755783933882e-01 -1.30397505470782e+01
1465000 0 4 2.08063364887785e-01 -1.30330662612219e+01
1465500 0 3 1.12668215075552e-02 -1.30769184228809e+01
1466000 0 3 2.16143588099742e-01 -1.30456346210072e+01
1466500 0 3 -6.53400691438297e-02 -1.28630003972416e+01
1467000 0 3 -8.46482219187533e-02 -1.29777847078768e+01
1467500 0 3 3.60893240580491e-02 -1.30525995924142e+01
1468000 0 3 3.12810721200897e-01 -1.29129341525644e+01
1468500 0 3 5.99432439823181e-02 -1.30267475974075e+01
1469000 0 2 5.85388463712299e-01 -1.29108090488568e+01
1469500 0 2 2.45032599728804e-01 -1.30188914444074e+01
1470000 0 2 7.18736226158912e-01 -1.29242017563517e+01
1470500 0 1 7.38211876157239e-01 -1.29404866535869e+01
1471000 0 1 3.45492290675032e-01 -1.29397560432007e+01
1471500 0 2 1.38596497384447e-01 -1.29984724984977e+01
1472000 0 2 7.99218047730878e-01 -1.27727564479695e+01
1472500 0 1 7.03361299624504e-01 -1.30389419958135e+01
1473000 0 1 7.21344052909951e-01 -1.28491276978184e+01
1473500 0 1 4.48242903947364e-01 -1.30683848714438e+01
1474000 0 1 5.28041979445912e-01 -1.29390123549188e+01
1474500 0 2 2.20341100533273e-01 -1.30726061919485e+01
1475000 0 3 1.60795416034024e-01 -1.30478083294118e+01
1475500 0 3 -2.36338943825320e-03 -1.29510158964164e+01
1476000 0 3 -1.10978056089851e-01 -1.31062928734629e+01
1476500 0 3 -1.00816106917484e-01 -1.30964204394426e+01
1477000 0 3 4.57555891097926e-02 -1.30308598182843e+01
1477500 0 3 6.33918098507667e-02 -1.30146826215875e+01
1478000 0 3 7.31348383282326e-02 -1.30578832804169e+01
1478500 0 3 -2.51175792096947e-01 -1.30807386108438e+01
1479000 0 3 1.12193096743350e-01 -1.29194846918255e+01
1479500 0 4 -1.80793588341540e-01 -1.29001507715219e+01
1480000 0 4 -3.54181265850156e-01 -1.31257358201782e+01
1480500 0 4 -2.14677088712702e-01 -1.30093156531198e+01
1481000 0 4 -2.38945528601409e-01 -1.31236808609011e+01
1481500 0 4 -3.15907832727543e-01 -1.31287834511854e+01
1482000 0 4 6.57192240545489e-02 -1.29837399029906e+01
1482500 0 3 -9.24397830287529e-02 -1.29535133506591e+01
1483000 0 3 -7.23829873299878e-02 -1.31267941847675e+01
1483500 0 3 8.00817129746686e-02 -1.30238377788361e+01
1484000 0 2 -2.00420972514166e-02 -1.32048903645659e+01
1484500 0 2 3.81384109587569e-01 -1.30692932278451e+01
1485000 0 3 -2.25678556209533e-02 -1.31316540547455e+01
1485500 0 4 -2.79683980215526e-01 -1.31072814469456e+01
1486000 0 4 2.36378427174883e-01 -1.30821519151710e+01
1486500 0 3 -1.32392863053351e-01 -1.29369260379246e+01
1487000 0 3 2.69190401491655e-03 -1.30999235976758e+01
1487500 0 4 2.07160095970038e-01 -1.28724098349430e+01
1488000 0 4 -1.67380701517257e-01 -1.29745206832850e+01
1488500 0 3 1.06016874377223e-01 -1.29655306838715e+01
1489000 0 3 1.79522014210359e-02 -1.30309893463022e+01
1489500 0 3 2.74832180808999e-02 -1.29860781605158e+01
1490000 0 3 -2.92454932562325e-01 -1.29947016393584e+01
1490500 0 4 -3.16510005588653e-01 -1.31671016571901e+01
1491000 0 4 5.93326060878006e-02 -1.30183260756543e+01
1491500 0 4 -4.76455223578243e-03 -1.30702909897779e+01
1492000 0 4 -4.01665561642172e-01 -1.30902247618871e+01
1492500 0 4 -9.43226699564520e-02 -1.30168717822618e+01
1493000 0 4 -2.99394807474940e-01 -1.31570383459492e+01
1493500 0 4 -2.82754468299837e-01 -1.29675805223515e+01
1494000 0 5 -2.40740313654723e-01 -1.29130798350054e+01
1494500 0 5 -3.34336350538010e-01 -1.29603682623574e+01
1495000 0 5 -3.03522576620342e-01 -1.29704983435361e+01
1495500 0 5 -5.28380553036240e-01 -1.30161630856918e+01
1496000 0 4 6.95819395527372e-02 -1.29748307940656e+01
1496500 0 4 -2.98400632445780e-01 -1.30002586238601e+01
1497000 0 4 -2.68775694417065e-02 -1.31258951133732e+01
1497500 0 4 6.12374755931420e-02 -1.29085581721742e+01
1498000 0 4 -1.06598485522416e-01 -1.30368861640346e+01
1498500 0 4 -3.94317795907103e-01 -1.31896218185431e+01
1499000 0 4 -1.95018137034630e-01 -1.30205211919480e+01
1499500 0 4 -2.47426702006824e-01 -1.32119657443465e+01
1500000 0 4 -1.82674642505057e-01 -1.29796032324113e+01
1500500 0 4 -3.61134768417482e-01 -1.31610790890222e+01
1501000 0 4 -7.95784144110638e-02 -1.30136817871457e+01
1501500 0 4 -6.76843246001887e-02 -1.31065666800782e+01
1502000 0 4 -2.79646209034318e-01 -1.31565838786295e+01
1502500 0 4 -9.40107727681438e-02 -1.31318948993121e+01
1503000 0 4 -1.07819062457986e-02 -1.29274770766655e+01
1503500 0 4 -1.71397233077192e-01 -1.30184513236030e+01
1504000 0 5 -3.57112406731417e-01 -1.30491787105904e+01
1504500 0 5 -5.30828081106361e-01 -1.29023183803892e+01
1505000 0 5 -1.66165296804619e-01 -1.29045581780989e+01
1505500 0 5 -4.22277952801976e-01 -1.28094490153054e+01
1506000 0 5 -2.93381695215240e-01 -1.30304435209013e+01
1506500 0 5 -3.71358095267904e-01 -1.29182826009388e+01
1507000 0 5 -5.80907570843273e-01 -1.30053201767463e+01
1507500 0 5 -4.77504603934024e-01 -1.27854993930370e+01
1508000 0 5 -4.33311004363197e-01 -1.29454779401658e+01
1508500 0 5 -4.66205595043207e-01 -1.28978315092512e+01
1509000 0 5 -4.34812989170848e-02 -1.28939499594494e+01
1509500 0 5 -2.64179674522594e-01 -1.28719769137167e+01
1510000 0 5 -5.72721022890719e-01 -1.30020387917930e+01
1510500 0 5 -3.67912508002455e-01 -1.28528150206461e+01
1511000 0 5 -2.51470526368318e-01 -1.28940295183058e+01
1511500 0 5 -3.36661998429890e-01 -1.29662650880630e+01
1512000 0 4 1.20490334409912e-01 -1.29619123458375e+01
1512500 0 3 -5.85019099702154e-03 -1.30090899479857e+01
1513000 0 3 1.40471983585970e-01 -1.30030097746019e+01
1513500 0 3 4.24957596941635e-02 -1.30403693871370e+01
1514000 0 3 -6.06949370917749e-02 -1.31868128930240e+01
1514500 0 4 -2.80859315987236e-01 -1.30814075337379e+01
1515000 0 4 5.33584692899564e-02 -1.30310279036560e+01
1515500 0 3 5.51621395324627e-03 -1.29606804192555e+01
1516000 0 3 2.55050500393924e-01 -1.29797264938370e+01
1516500 0 4 -4.47754117878389e-03 -1.29360723252921e+01
1517000 0 4 -4.00944436819828e-01 -1.31508542679041e+01
1517500 0 4 -2.30337308850230e-01 -1.30244913347881e+01
1518000 0 4 -2.54876797536187e-01 -1.30575675391349e+01
1518500 0 4 -2.45779808577336e-01 -1.31984805572316e+01
1519000 0 4 -4.21219039898834e-01 -1.31589779950135e+01
1519500 0 4 -1.13102479909709e-01 -1.30175532831723e+01
1520000 0 4 -1.26670489220840e-01 -1.30291289485334e+01
1520500 0 4 -9.90198746520920e-02 -1.31207118528228e+01
1521000 0 4 -1.62229976794412e-01 -1.30697516517759e+01
1521500 0 4 -2.11236654186730e-01 -1.30180517074340e+01
1522000 0 4 3.03427205821287e-01 -1.28670989664521e+01
1522500 0 3 3.08470744406508e-01 -1.29604281722377e+01
1523000 0 3 1.90677988768620e-01 -1.30965076587606e+01
1523500 0 4 2.09984805255360e-02 -1.30796014216202e+01
1524000 0 4 -9.18617891719043e-02 -1.29964240372777e+01
1524500 0 3 -1.13105625600990e-02 -1.30933784524960e+01
1525000 0 3 1.53025397047818e-01 -1.29740795474717e+01
1525500 0 3 2.93940824903140e-01 -1.29982402159499e+01
1526000 0 3 1.16500800471229e-02 -1.29762440866898e+01
1526500 0 3 -3.03486162805884e-02 -1.30087968282064e+01
1527000 0 3 1.40005172107466e-01 -1.29311775956506e+01
1527500 0 3 4.02913581495906e-02 -1.31132681941288e+01
1528000 0 3 2.79678178816318e-02 -1.29152434877462e+01
1528500 0 4 -1.78746508421907e-01 -1.30638095866034e+01
1529000 0 4 -1.45209808655343e-01 -1.30837437537133e+01
1529500 0 4 -2.55035897015078e-01 -1.30190691767560e+01
1530000 0 4 -3.43927279880975e-01 -1.30384813838256e+01
1530500 0 4 -3.95355246095465e-01 -1.29523091575565e+01
1531000 0 5 -1.76803936278204e-01 -1.29029488095299e+01
1531500 0 5 -3.73791528708843e-01 -1.30221758650106e+01
1532000 0 5 -5.38654411488783e-01 -1.27947006337041e+01
1532500 0 6 -5.94040744735489e-01 -1.29268867386605e+01
1533000 0 6 -4.87488976296356e-01 -1.27856918161613e+01
1533500 0 5 -2.00745813250992e-01 -1.28048028376585e+01
1534000 0 5 -1.51688498784647e-01 -1.30043975045235e+01
1534500 0 5 -3.15011266566064e-02 -1.27297058253534e+01
1535000 0 5 -2.47909733165821e-01 -1.29315265839043e+01
1535500 0 5 -4.94618718425945e-01 -1.29378350361877e+01
1536000 0 5 -5.26999524987574e-01 -1.29289881578392e+01
1536500 0 5 -4.13923950090163e-01 -1.28609433064295e+01
1537000 0 5 -3.29080577116810e-01 -1.29142014466471e+01
1537500 0 5 -2.21416520361780e-01 -1.28277053899411e+01
1538000 0 5 -4.31387103631354e-01 -1.28659988672142e+01
1538500 0 5 -2.33671083270621e-01 -1.29742227185508e+01
1539000 0 5 -4.38521423610803e-01 -1.30275098796858e+01
1539500 0 5 -2.89206965927790e-01 -1.28776446431789e+01
1540000 0 5 -3.74236096582927e-01 -1.29593275278577e+01
1540500 0 5 -5.20284620691291e-01 -1.27966924279946e+01
1541000 0 5 -1.79796585359766e-01 -1.28487867246226e+01
1541500 0 5 -9.42322660715395e-02 -1.26733636917357e+01
1542000 0 5 -2.24310219966942e-01 -1.27789201427688e+01
1542500 0 5 -3.06640637587959e-01 -1.28259669419805e+01
1543000 0 5 -4.56555877466588e-01 -1.29867153724340e+01
1543500 0 5 -4.01299393780796e-01 -1.29284009579274e+01
1544000 0 5 -4.28528636923504e-01 -1.29537667033355e+01
1544500 0 5 -1.56074431429544e-01 -1.28308637732981e+01
1545000 0 5 -5.79065508447153e-02 -1.28089530433006e+01
1545500 0 5 -3.63130674981387e-01 -1.28752544981748e+01
1546000 0 5 -3.37416418821755e-01 -1.27734241778410e+01
1546500 0 5 -3.38849481991052e-01 -1.28056511191661e+01
1547000 0 5 -3.74334249859383e-01 -1.28365989712132e+01
1547500 0 5 -1.66752246854431e-01 -1.26651851038755e+01
1548000 0 5 -4.99989301449072e-01 -1.28127797466047e+01
1548500 0 5 3.23454380291657e-02 -1.27488703538061e+01
1549000 0 4 -1.22157417271172e-01 -1.29532526983486e+01
1549500 0 4 -1.27325749346379e-01 -1.31132274273190e+01
1550000 0 4 -3.22283089381646e-01 -1.30658945448263e+01
1550500 0 4 2.37687999936976e-01 -1.28636299044627e+01
1551000 0 4 -2.50443880866663e-01 -1.30232813337899e+01
1551500 0 4 -2.54896598813391e-02 -1.29079495188092e+01
1552000 0 4 9.91815928443656e-02 -1.29238665796095e+01
1552500 0 4 -5.20562152661295e-01 -1.31333398860547e+01
1553000 0 4 6.98161416918550e-02 -1.29057896765732e+01
1553500 0 3 -5.39598051757157e-02 -1.30896189271776e+01
1554000 0 3 4.92180474915163e-01 -1.29220265383100e+01
1554500 0 3 2.07485548417511e-01 -1.29466730471267e+01
1555000 0 3 -1.74962148187390e-01 -1.30609554365677e+01
1555500 0 4 -1.64951216424146e-01 -1.29601298155893e+01
1556000 0 4 -2.16949986428522e-01 -1.31551273962976e+01
1556500 0 4 -2.27297778821655e-01 -1.30171402303124e+01
1557000 0 4 4.45802492686025e-02 -1.29720441371880e+01
1557500 0 4 4.03379030622663e-02 -1.29578834228404e+01
1558000 0 4 3.07595063503665e-02 -1.28608530592783e+01
1558500 0 4 -3.95883372839088e-01 -1.31234132716780e+01
1559000 0 4 -5.96141542895282e-02 -1.29404871125080e+01
1559500 0 4 7.95678010044705e-02 -1.28871886792485e+01
1560000 0 4 6.40180467388437e-03 -1.29319730950832e+01
1560500 0 4 -1.19804434962886e-01 -1.30305795319586e+01
1561000 0 4 -5.06717284828804e-01 -1.31079609950144e+01
1561500 0 4 -3.83016888400977e-01 -1.30510037238097e+01
1562000 0 4 -1.74022726362386e-02 -1.29229041821383e+01
1562500 0 4 -3.81987707420313e-01 -1.29895590505960e+01
1563000 0 5 -6.45984290197363e-01 -1.29213080774165e+01
1563500 0 5 -5.87428240027789e-01 -1.30411938853181e+01
1564000 0 5 -2.70448536773577e-01 -1.28482708912203e+01
1564500 0 5 -7.91905909067277e-01 -1.30353807066105e+01
1565000 0 5 -5.49717166624557e-01 -1.29594364098343e+01
1565500 0 5 -7.88817172646489e-01 -1.29093502445872e+01
1566000 0 5 -2.76713150827760e-01 -1.30064509091709e+01
1566500 0 5 -4.07641528110712e-01 -1.28647007004655e+01
1567000 0 5 -5.66793629269155e-01 -1.29678842596492e+01
1567500 0 5 -8.58892142580563e-01 -1.31050588196045e+01
1568000 0 5 -2.32491566036687e-01 -1.28224815122452e+01
1568500 0 5 -1.95770398870613e-01 -1.29476165608536e+01
1569000 0 5 -6.26796526898374e-01 -1.30758141414551e+01
1569500 0 5 -2.51686594418703e-01 -1.28707295609154e+01
1570000 0 5 -3.17557118321020e-01 -1.28254217093417e+01
1570500 0 5 -3.06051058002646e-01 -1.27588824501390e+01
1571000 0 5 -5.05136551147593e-01 -1.29581409101170e+01
1571500 0 5 1.81722013278137e-01 -1.27904641459802e+01
1572000 0 5 -5.97559981942359e-01 -1.29729918014803e+01
1572500 0 5 -6.02007795355994e-01 -1.29129181480583e+01
1573000 0 5 -1.41018307995311e-01 -1.27866705044665e+01
1573500 0 5 -3.98654146698392e-01 -1.29343903987648e+01
1574000 0 5 -3.32507349786399e-01 -1.29110636806066e+01
1574500 0 5 -1.18431655607808e-01 -1.27764992911371e+01
1575000 0 5 -5.22419988462784e-01 -1.29094624671225e+01
1575500 0 5 -3.05226791055467e-01 -1.27806289233803e+01
1576000 0 5 -9.87200194594767e-02 -1.29457467616445e+01
1576500 0 5 -3.61712585590419e-01 -1.27965881646691e+01
1577000 0 5 -6.01656882479441e-01 -1.29525502325680e+01
1577500 0 5 -5.72853284044637e-01 -1.28889545392678e+01
1578000 0 5 -2.99225966651363e-01 -1.29160625643885e+01
1578500 0 5 -8.43167889504910e-01 -1.28632475778725e+01
1579000 0 5 -7.15441412365169e-01 -1.29040393946233e+01
1579500 0 5 -3.90175400667094e-01 -1.28421120759491e+01
1580000 0 5 -2.60999130995023e-01 -1.28656138824155e+01
1580500 0 5 -5.40270337874144e-01 -1.28188804603127e+01
1581000 0 5 -3.35798810136987e-01 -1.28149800401341e+01
1581500 0 5 -3.24146720807215e-01 -1.28473372165799e+01
1582000 0 5 -9.98157576338614e-02 -1.28570446372586e+01
1582500 0 5 -3.40246459086714e-01 -1.28392628634504e+01
1583000 0 5 -3.64932986386181e-01 -1.28722716347502e+01
1583500 0 5 -7.69804499151258e-02 -1.28451508767428e+01
1584000 0 5 -2.34322710818142e-01 -1.27283234405504e+01
1584500 0 5 -4.19973206903042e-01 -1.29171478939109e+01
1585000 0 5 -5.72638971731917e-01 -1.28801232930353e+01
1585500 0 5 -6.49848609966288e-01 -1.29088331057229e+01
1586000 0 5 -5.47209080255953e-01 -1.28580814380705e+01
1586500 0 5 -3.89962052676478e-01 -1.28129373955136e+01
1587000 0 5 -2.37385171659922e-01 -1.27554407185184e+01
1587500 0 5 -4.03275472462757e-01 -1.29504274691412e+01
1588000 0 5 -4.49622499126201e-01 -1.28490988570001e+01
1588500 0 5 -6.58250388952350e-01 -1.28703590587106e+01
1589000 0 5 -2.43697397785175e-01 -1.27808067641708e+01
1589500 0 5 6.82913543519631e-02 -1.27704730929051e+01
1590000 0 5 -7.93819071621043e-01 -1.30198391392102e+01
1590500 0 5 -2.77044748589979e-01 -1.28495877655887e+01
1591000 0 5 -3.92701921016881e-01 -1.28742536801758e+01
1591500 0 5 -4.69609045704818e-01 -1.28576495725635e+01
1592000 0 5 -3.02322608865319e-01 -1.28466549735391e+01
1592500 0 5 -5.56768416856886e-01 -1.28256821808724e+01
1593000 0 5 -4.30981841889019e-01 -1.28483833093688e+01
1593500 0 5 3.86300503553465e-02 -1.29616470976467e+01
1594000 0 5 -6.26405301207422e-01 -1.30532878873777e+01
1594500 0 5 -4.02075493441225e-01 -1.28640207897544e+01
1595000 0 5 -2.04888378199895e-01 -1.29257000932454e+01
1595500 0 5 -1.30044844063487e-01 -1.28369019931479e+01
1596000 0 5 -4.76404596914920e-01 -1.28440355587147e+01
1596500 0 5 -3.12705502660311e-01 -1.28256231265556e+01
1597000 0 5 -5.76512800219882e-01 -1.29712781103510e+01
1597500 0 5 -1.37194562953116e-01 -1.28154505437565e+01
1598000 0 5 -5.17473610838926e-01 -1.29945720749712e+01
1598500 0 5 -8.94599474829721e-02 -1.28904543039419e+01
1599000 0 5 -4.68991435621879e-01 -1.29727300671968e+01
1599500 0 5 -3.64341424796655e-01 -1.28816944229867e+01
1600000 0 5 -3.15518376793969e-01 -1.29132244403345e+01
1600500 0 5 -4.21507421257955e-01 -1.28128472221755e+01
1601000 0 5 -6.48661877142795e-02 -1.28714169854283e+01
1601500 0 5 -1.74836762729159e-01 -1.28858826386956e+01
1602000 0 5 -3.29962494309764e-01 -1.28350249224622e+01
1602500 0 5 -1.46701152938207e-01 -1.27474009989782e+01
1603000 0 5 -1.22332055293576e-01 -1.28997028707749e+01
1603500 0 5 -3.64679960362523e-01 -1.28047395211692e+01
1604000 0 5 -4.49098617481918e-01 -1.29822124170093e+01
1604500 0 5 -1.92090050372998e-01 -1.28556784034094e+01
1605000 0 5 -5.01149557602031e-01 -1.28158062565001e+01
1605500 0 5 -2.98512368198101e-01 -1.28781629501501e+01
1606000 0 5 -5.69480872106353e-01 -1.28917256550385e+01
1606500 0 5 -1.83676373888607e-01 -1.28373396194320e+01
1607000 0 5 -2.98703749969250e-01 -1.29412614572513e+01
1607500 0 5 -2.07977758564542e-01 -1.28417512803455e+01
1608000 0 5 -1.55762000308026e-01 -1.29077556759267e+01
1608500 0 5 -1.95168333436244e-01 -1.29348114285378e+01
1609000 0 5 -7.04768403179532e-02 -1.28867834047410e+01
1609500 0 5 -2.72696622731617e-01 -1.28864531856237e+01
1610000 0 5 -3.23016288993048e-01 -1.28250507808199e+01
1610500 0 5 -1.10480853037257e-01 -1.29494998690990e+01
1611000 0 4 -2.66266520198782e-01 -1.29206292152666e+01
1611500 0 4 -2.15041397231417e-01 -1.30204447511137e+01
1612000 0 4 3.15627952470178e-01 -1.29065733345276e+01
1612500 0 3 1.10136227165061e-03 -1.31061762238207e+01
1613000 0 3 4.50703527219739e-02 -1.30290619803247e+01
1613500 0 3 2.03087545601360e-01 -1.29372217787345e+01
1614000 0 2 1.96926865529634e-01 -1.30937548613944e+01
1614500 0 2 2.92213786743954e-02 -1.30157094737036e+01
1615000 0 3 -1.74246575232187e-01 -1.30805346675169e+01
1615500 0 4 -1.19318603173560e-01 -1.29822713181422e+01
1616000 0 4 -1.64413580075789e-01 -1.30591301434685e+01
1616500 0 4 -3.32110213106446e-02 -1.30919044753604e+01
1617000 0 4 -3.46194930561616e-01 -1.31527043436916e+01
1617500 0 4 -4.40349109965216e-02 -1.29836125306596e+01
1618000 0 4 -3.52987128653306e-01 -1.29766187623944e+01
1618500 0 4 -3.20471210615693e-01 -1.30431226358308e+01
1619000 0 4 -3.70189321662532e-01 -1.31089212476527e+01
1619500 0 4 -1.39125306053141e-01 -1.30424046136501e+01
1620000 0 4 -2.36015980612053e-01 -1.31255586037944e+01
1620500 0 4 -2.89177187893274e-01 -1.31195120973913e+01
1621000 0 4 -1.30272612754453e-01 -1.30160360101791e+01
1621500 0 4 -1.10661615812207e-01 -1.30361478622740e+01
1622000 0 4 -3.22196276483371e-01 -1.30221477152143e+01
1622500 0 4 2.90322794590596e-01 -1.29353789544147e+01
1623000 0 4 -1.29654023716273e-01 -1.31177007274796e+01
1623500 0 4 -1.04649108347881e-01 -1.28984896014210e+01
1624000 0 4 -3.49755094563128e-01 -1.29590201752619e+01
1624500 0 4 -6.39013974874941e-02 -1.31775080628029e+01
1625000 0 4 -2.93431422983747e-01 -1.30632223049361e+01
1625500 0 4 -4.87757807002131e-02 -1.30488634691512e+01
1626000 0 4 -1.34522544609364e-03 -1.30265484868933e+01
1626500 0 3 -2.14870560149192e-01 -1.29930190935153e+01
1627000 0 3 1.89806645767940e-01 -1.30319369541311e+01
1627500 0 3 2.05212540706018e-01 -1.31015047524954e+01
1628000 0 3 2.51556787924288e-01 -1.29240694550016e+01
1628500 0 3 -1.63710230540659e-01 -1.31361001168338e+01
1629000 0 3 -1.42910685712253e-01 -1.30915525342441e+01
1629500 0 4 1.47724258452933e-01 -1.30601544484669e+01
1630000 0 4 -2.88498482682200e-01 -1.30610271329893e+01
1630500 0 4 -4.38715520194518e-01 -1.32597489127028e+01
1631000 0 4 -1.21929366311556e-01 -1.30607468638648e+01
1631500 0 4 -2.19632659605347e-01 -1.30167147960300e+01
1632000 0 4 2.28984929971294e-02 -1.27798619819821e+01
1632500 0 4 -1.58134360467009e-01 -1.31012955416706e+01
1633000 0 4 -2.87418461675731e-01 -1.30763809775473e+01
1633500 0 4 2.34507755013720e-01 -1.30113954343485e+01
1634000 0 4 -1.98438205833543e-01 -1.30795626388191e+01
1634500 0 4 -4.01422285390523e-01 -1.31285096570802e+01
1635000 0 4 -3.89611741737922e-01 -1.32409712961682e+01
1635500 0 4 -1.50821107994570e-01 -1.30230201786836e+01
1636000 0 4 -1.59631813963946e-01 -1.30405574510507e+01
1636500 0 4 -1.45854157151216e-01 -1.29206103349816e+01
1637000 0 5 -3.62428076881723e-01 -1.28975247566743e+01
1637500 0 5 -5.64239756050019e-01 -1.29116308427241e+01
1638000 0 5 -2.98616245276815e-01 -1.29418301881809e+01
1638500 0 5 -4.81071293165449e-01 -1.29147600042664e+01
1639000 0 5 -7.13250129736843e-01 -1.30730992997952e+01
1639500 0 5 -7.28910721996851e-02 -1.28949400829240e+01
1640000 0 4 -2.51588993118245e-01 -1.30957239410956e+01
1640500 0 4 -3.96993450250096e-01 -1.30013117294540e+01
1641000 0 5 -4.36866985922700e-01 -1.28870990311188e+01
1641500 0 5 -5.93137489182293e-01 -1.29989818450659e+01
1642000 0 5 -4.51029443933138e-01 -1.28852627541615e+01
1642500 0 5 -4.38434286456626e-01 -1.29076832124358e+01
1643000 0 5 7.62812282725086e-03 -1.27451727785342e+01
1643500 0 5 -4.43774090897721e-01 -1.28372510686281e+01
1644000 0 5 -3.55993590379685e-01 -1.29173460060773e+01
1644500 0 5 -4.64129793088434e-01 -1.29828574691175e+01
1645000 0 5 -3.64436923570544e-01 -1.29293980926607e+01
1645500 0 5 -9.60102670218229e-02 -1.29222481946624e+01
1646000 0 4 -2.26481171885672e-01 -1.30206241157032e+01
1646500 0 4 -3.40266552611243e-01 -1.29444281496332e+01
1647000 0 4 -2.78396529329519e-01 -1.28709952714301e+01
1647500 0 4 8.65672154457407e-02 -1.29397283353447e+01
1648000 0 4 -6.27751504663868e-02 -1.30052450550741e+01
1648500 0 4 -3.08948368804065e-01 -1.29423243133183e+01
1649000 0 4 -8.77652210782113e-02 -1.30810836535457e+01
1649500 0 3 -1.41948448038074e-01 -1.30240118012118e+01
1650000 0 2 2.13906668861918e-01 -1.29560731055825e+01
1650500 0 2 5.14014115637835e-02 -1.28830207110217e+01
1651000 0 3 -1.01866068090628e-02 -1.30613694685667e+01
1651500 0 3 9.36188141574322e-03 -1.29910048320956e+01
1652000 0 3 1.74070588610254e-03 -1.30695237537596e+01
1652500 0 4 -2.57885607524454e-01 -1.29787126572917e+01
1653000 0 4 4.54153819956143e-02 -1.31151363980117e+01
1653500 0 3 -4.98777724351493e-03 -1.29098414643671e+01
1654000 0 3 4.09162890825668e-01 -1.29529764382754e+01
1654500 0 3 2.28477051949191e-01 -1.29564850651957e+01
1655000 0 3 4.91096217361062e-01 -1.29398697860361e+01
1655500 0 3 -4.46004511229108e-02 -1.30997302097095e+01
1656000 0 3 -1.23474400865593e-01 -1.30746535049967e+01
1656500 0 4 -1.92240703099919e-01 -1.28964334207777e+01
1657000 0 5 -3.83643227498340e-01 -1.28756136348536e+01
1657500 0 5 -3.08432862931482e-01 -1.29242910085569e+01
1658000 0 5 -2.66786044248798e-01 -1.29533405236719e+01
1658500 0 5 -2.39248866776338e-01 -1.28804102848006e+01
1659000 0 5 -4.99551181451835e-01 -1.28597906343550e+01
1659500 0 5 -5.24533999493453e-01 -1.29664342074321e+01
1660000 0 5 -3.44744832110727e-01 -1.29702085400452e+01
1660500 0 5 -3.59825241395791e-01 -1.27794438581486e+01
1661000 0 5 -1.80424769328198e-01 -1.30347853730473e+01
1661500 0 5 -5.40316613031868e-01 -1.29463605466916e+01
1662000 0 5 -2.84536872049477e-01 -1.29227093565156e+01
1662500 0 5 -7.30281657356197e-01 -1.30765885053001e+01
1663000 0 5 -4.04706283865892e-01 -1.30637017254199e+01
1663500 0 5 -5.45219100658219e-01 -1.30212359595264e+01
1664000 0 4 -3.46306448307214e-01 -1.30709947405949e+01
1664500 0 4 -4.27139430885806e-02 -1.30102698094717e+01
1665000 0 4 -3.75455820616294e-02 -1.30347143626437e+01
1665500 0 4 -3.35850209751747e-01 -1.33193835948977e+01
1666000 0 4 -1.54447677938208e-01 -1.30849396326125e+01
1666500 0 4 -8.48271942926742e-02 -1.29705971161299e+01
1667000 0 4 -1.31634863772999e-01 -1.30160571520431e+01
1667500 0 4 -3.87719782655636e-01 -1.31614405590282e+01
1668000 0 4 -6.37443264204196e-01 -1.31516944789809e+01
1668500 0 4 -2.11193972425337e-01 -1.29950056720032e+01
1669000 0 4 -5.58663609648697e-01 -1.32652139333032e+01
1669500 0 4 -3.02997497723498e-01 -1.31529489266163e+01
1670000 0 4 -3.33266896235220e-01 -1.29472379727522e+01
1670500 0 4 -2.98376952462413e-01 -1.31366649511387e+01
1671000 0 4 2.25464856898742e-02 -1.30232834615400e+01
1671500 0 4 -4.09870698244865e-01 -1.30776130101101e+01
1672000 0 5 -5.03487623126258e-01 -1.29783865314298e+01
1672500 0 5 -2.34119331691701e-01 -1.28389624776250e+01
1673000 0 5 -9.55709974020470e-02 -1.28785036965524e+01
1673500 0 5 -4.90356288054845e-01 -1.28827468010430e+01
1674000 0 5 -4.60602961995885e-01 -1.28661969528236e+01
1674500 0 5 -1.29789334809768e-01 -1.27689435956240e+01
1675000 0 5 -4.87229375895576e-01 -1.29266623034338e+01
1675500 0 5 -3.63737013838677e-01 -1.29940189044696e+01
1676000 0 5 -2.91858151613660e-01 -1.29370760007372e+01
1676500 0 5 -2.64983827001607e-01 -1.28805591032341e+01
1677000 0 5 -1.29869159669078e-01 -1.28753795634118e+01
1677500 0 5 -2.06544227003078e-01 -1.30002583223479e+01
1678000 0 4 -4.00955192999733e-01 -1.31358116505386e+01
1678500 0 4 -3.21166297891800e-01 -1.29864185646430e+01
1679000 0 4 2.37933652560824e-01 -1.30865046715956e+01
1679500 0 3 3.53476419043934e-01 -1.29582145681769e+01
1680000 0 2 5.30322873790566e-01 -1.29834035429913e+01
1680500 0 1 5.02219064531454e-01 -1.30692789391371e+01
1681000 0 1 6.14994658046522e-01 -1.30098107922151e+01
1681500 0 2 -3.22495793122850e-02 -1.31288039979245e+01
1682000 0 3 5.75456514284367e-02 -1.31039651988391e+01
1682500 0 4 -8.21316737019294e-02 -1.30597268092112e+01
1683000 0 4 -9.91432186127567e-02 -1.29786861304043e+01
1683500 0 4 3.93849421701677e-02 -1.31393604245593e+01
1684000 0 4 -2.99211625721285e-01 -1.29977702336931e+01
1684500 0 4 -1.14080711435756e-01 -1.30823182670823e+01
1685000 0 4 -2.90744415579668e-01 -1.29574294821162e+01
1685500 0 4 8.51901825781797e-02 -1.29197877816623e+01
1686000 0 4 -1.68913821036206e-01 -1.29737475680649e+01
1686500 0 4 8.85794666489191e-02 -1.30079718878522e+01
1687000 0 4 -1.53245108918952e-01 -1.31206607609129e+01
1687500 0 4 -3.20154057038339e-01 -1.30010841974360e+01
1688000 0 4 -1.90997475116922e-01 -1.31363470704180e+01
1688500 0 4 -2.24670778138846e-01 -1.29564594458304e+01
1689000 0 4 -9.46345506571102e-02 -1.30724843090627e+01
1689500 0 4 -2.11339939777682e-01 -1.30543229732189e+01
1690000 0 4 -2.74611530855974e-01 -1.29826440215181e+01
1690500 0 4 6.51288956451260e-02 -1.28435493905500e+01
1691000 0 4 -3.68749709960361e-02 -1.30685828266985e+01
1691500 0 4 -2.48775225265463e-01 -1.30149646614603e+01
1692000 0 4 -1.47079725257036e-01 -1.29707062970361e+01
1692500 0 4 -1.15808285737648e-01 -1.29493168931722e+01
1693000 0 4 1.10580565324680e-01 -1.31257890055444e+01
1693500 0 3 1.28022413036289e-02 -1.30133735581869e+01
1694000 0 3 2.13836006146582e-01 -1.30271047405727e+01
1694500 0 3 -3.74001038189097e-02 -1.30811986963767e+01
1695000 0 2 5.62489089296478e-01 -1.30502626867756e+01
1695500 0 2 1.93372097075070e-01 -1.30375399794999e+01
1696000 0 2 8.02198986306483e-02 -1.31951319692192e+01
1696500 0 2 -2.37188001534120e-01 -1.30055158549866e+01
1697000 0 3 1.66696933731057e-02 -1.30250399593674e+01
1697500 0 3 1.26875530513580e-01 -1.30131010150180e+01
1698000 0 3 1.82535072066141e-01 -1.28876430747494e+01
1698500 0 3 -1.02843539615204e-01 -1.32761058475317e+01
1699000 0 3 -6.59654317310385e-02 -1.31228095402473e+01
1699500 0 4 -2.31193254910267e-01 -1.31335029414099e+01
1700000 0 4 -1.91023954245849e-01 -1.30531666494208e+01
1700500 0 4 7.23411039243191e-02 -1.29944783151660e+01
1701000 0 4 -3.93489240714440e-01 -1.29941162346939e+01
1701500 0 4 -2.01716489188080e-01 -1.29452410169024e+01
1702000 0 4 -4.36835682262936e-01 -1.31254438423259e+01
1702500 0 4 -2.78425981284207e-01 -1.30726119515705e+01
1703000 0 4 -2.17357116157808e-01 -1.29982853113648e+01
1703500 0 4 1.05818927110670e-01 -1.29472223648511e+01
1704000 0 4 5.53411734564209e-02 -1.31416025198591e+01
1704500 0 4 -1.14818797004731e-02 -1.28885359422640e+01
1705000 0 4 -2.27028813872861e-01 -1.30526471273909e+01
1705500 0 4 -3.70183979507669e-02 -1.30140867888326e+01
1706000 0 4 -2.78546263329355e-01 -1.30128682063420e+01
1706500 0 4 -2.37200282704019e-01 -1.30662433002326e+01
1707000 0 4 -2.09798741842736e-01 -1.30285110504716e+01
1707500 0 4 -5.29646044037438e-01 -1.31333010402296e+01
1708000 0 4 -2.44162559029713e-01 -1.30189002544677e+01
1708500 0 4 -3.23028165605210e-01 -1.29980518071952e+01
1709000 0 4 -2.78781571564076e-01 -1.30421860652157e+01
1709500 0 4 -3.41851520477761e-01 -1.31294335396961e+01
1710000 0 4 2.54132256191728e-02 -1.28552813989460e+01
1710500 0 3 -3.05141712033901e-01 -1.30005755555537e+01
1711000 0 3 -2.09221340062044e-01 -1.31118407931514e+01
1711500 0 4 -3.65686636632301e-01 -1.30629539318950e+01
1712000 0 4 -1.88272454458592e-01 -1.30982322224170e+01
1712500 0 4 -2.06459609339031e-01 -1.30364303299494e+01
1713000 0 4 -7.77549974368309e-02 -1.29597696982201e+01
1713500 0 4 5.15583750405181e-01 -1.28468824351234e+01
1714000 0 4 -1.98542483968738e-01 -1.30297775550549e+01
1714500 0 4 -3.24359248463101e-01 -1.30328899882717e+01
1715000 0 4 -1.69070324999205e-01 -1.29097071615068e+01
1715500 0 4 -9.16601439510079e-02 -1.31238254184580e+01
1716000 0 4 3.06349660075155e-02 -1.29719396787114e+01
1716500 0 4 -5.41629656196636e-01 -1.29791244988712e+01
1717000 0 5 -3.03320099521922e-01 -1.29036562925989e+01
1717500 0 5 -7.89239469902560e-01 -1.30020568886522e+01
1718000 0 5 -5.02601247847564e-01 -1.30102717492326e+01
1718500 0 5 -7.40149743963908e-01 -1.28669068002793e+01
1719000 0 5 -2.70290415259492e-01 -1.28195213363140e+01
1719500 0 5 -2.08632356827077e-01 -1.28165842866786e+01
1720000 0 5 -1.15752440267380e-01 -1.28184420278322e+01
1720500 0 5 -4.98314431090840e-01 -1.29256361732467e+01
1721000 0 5 -5.26149339731394e-01 -1.28825873082517e+01
1721500 0 5 -4.17176842398368e-01 -1.29665751588774e+01
1722000 0 5 -4.65013996291656e-01 -1.30114820983824e+01
1722500 0 5 -6.02278522017561e-01 -1.29272197281777e+01
1723000 0 5 -3.73295582306695e-01 -1.28929660494687e+01
1723500 0 5 -7.40595815689745e-01 -1.29956097179562e+01
1724000 0 5 -1.54745471696877e-01 -1.27144595850515e+01
1724500 0 5 -6.21223598138973e-01 -1.29452959346778e+01
1725000 0 5 -4.29358231838334e-01 -1.28931492414328e+01
1725500 0 5 -4.73202778800973e-01 -1.28731067573199e+01
1726000 0 5 -5.20089851598211e-01 -1.29550118797700e+01
1726500 0 6 -9.29890245664632e-01 -1.29171933247744e+01
1727000 0 6 -5.86078594309249e-01 -1.28593593183251e+01
1727500 0 6 -5.44619124553238e-01 -1.28302908742181e+01
1728000 0 6 -6.26290107896867e-01 -1.25870775203865e+01
1728500 0 6 -5.96776049234028e-01 -1.28607971906795e+01
1729000 0 6 -3.68852363432829e-01 -1.26840832908345e+01
1729500 0 6 -7.16248908884640e-01 -1.27580975730996e+01
1730000 0 7 -8.00300072206629e-01 -1.26806446902270e+01
1730500 0 7 -1.11903680241783e+00 -1.28991081267410e+01
1731000 0 7 -1.22144027683626e+00 -1.28461155257955e+01
1731500 0 8 -1.08516126062850e+00 -1.29073251684529e+01
1732000 0 8 -1.56883183923208e+00 -1.29845952118970e+01
1732500 0 8 -1.16020289621317e+00 -1.28425954102358e+01
1733000 0 8 -1.15495220283793e+00 -1.27639402737467e+01
1733500 0 8 -1.00835903676813e+00 -1.28818255735518e+01
1734000 0 8 -1.28264490142207e+00 -1.28012940298248e+01
1734500 0 8 -9.90955492954597e-01 -1.28180752513453e+01
1735000 0 8 -1.10344968281502e+00 -1.28721939870130e+01
1735500 0 8 -1.18372628140675e+00 -1.28469053556950e+01
1736000 0 8 -8.99873015066721e-01 -1.28653454263189e+01
1736500 0 8 -8.24414401650477e-01 -1.27600448604456e+01
1737000 0 8 -6.54048203653948e-01 -1.27547117465203e+01
1737500 0 7 -1.24355005116248e+00 -1.28751010195092e+01
1738000 0 7 -9.31025970110856e-01 -1.27836718191714e+01
1738500 0 7 -7.90604830113927e-01 -1.27605533211651e+01
1739000 0 7 -1.04469787587485e+00 -1.26839507767560e+01
1739500 0 8 -1.46712183600987e+00 -1.27972278800166e+01
1740000 0 8 -1.00328431110793e+00 -1.27586030053582e+01
1740500 0 8 -9.33964091822015e-01 -1.27028790720770e+01
1741000 0 8 -8.12945609019505e-01 -1.26314092553380e+01
1741500 0 7 -7.09192063224208e-01 -1.26690840208240e+01
1742000 0 7 -1.04034046146776e+00 -1.26683152067347e+01
1742500 0 8 -1.06851470559023e+00 -1.27237219640652e+01
1743000 0 8 -1.06792601178931e+00 -1.27387339297140e+01
1743500 0 7 -9.07803567027559e-01 -1.27172364467528e+01
1744000 0 7 -9.24092613255304e-01 -1.27779675519903e+01
1744500 0 7 -6.94374459109960e-01 -1.27108118839642e+01
1745000 0 7 -7.86487516896483e-01 -1.28057536834935e+01
1745500 0 7 -7.40554197576063e-01 -1.27646035911237e+01
1746000 0 7 -6.62219329356310e-01 -1.27951560769027e+01
1746500 0 7 -1.15374999778154e+00 -1.28119669196697e+01
1747000 0 7 -6.30605245077210e-01 -1.26988485667919e+01
1747500 0 7 -9.08775871265517e-01 -1.28022486468054e+01
1748000 0 7 -8.68436098518486e-01 -1.28868394671840e+01
1748500 0 7 -6.03789220636424e-01 -1.27399505347428e+01
1749000 0 6 -4.71439283351178e-01 -1.27445758938766e+01
1749500 0 5 -5.61530285452588e-02 -1.27384265094446e+01
1750000 0 5 -8.94429892503660e-02 -1.28592666057684e+01
1750500 0 5 -6.74144458759866e-01 -1.30213817062687e+01
1751000 0 5 -3.37824666394073e-01 -1.30923145678290e+01
1751500 0 5 -3.53627436658565e-01 -1.28456556124074e+01
1752000 0 5 -1.88185699793912e-01 -1.28200654282369e+01
1752500 0 5 -5.14945804178879e-01 -1.28452978273333e+01
1753000 0 5 6.05898610062335e-03 -1.27462770178266e+01
1753500 0 5 -7.25621175649271e-01 -1.29128926847342e+01
1754000 0 5 -4.68189401403032e-01 -1.28896819870471e+01
1754500 0 5 -4.58004683947801e-01 -1.28388032308116e+01
1755000 0 5 -5.54369026883734e-01 -1.29638494912558e+01
1755500 0 5 -4.49969623832272e-01 -1.27721193816933e+01
1756000 0 5 -1.55202048876251e-01 -1.27800250159812e+01
1756500 0 5 -4.02987794151119e-01 -1.28315893298064e+01
1757000 0 5 -4.09513491989251e-01 -1.27896720627549e+01
1757500 0 6 -4.52169299237684e-01 -1.26386516375949e+01
1758000 0 7 -5.54454756297664e-01 -1.27405911371336e+01
1758500 0 7 -5.99899142873411e-01 -1.26162002923127e+01
1759000 0 6 -4.58268247618686e-01 -1.27477214968964e+01
1759500 0 6 -7.17929279600373e-02 -1.26848449384804e+01
1760000 0 6 -2.28171335965869e-01 -1.26802377794245e+01
1760500 0 6 -8.34808305480783e-01 -1.27320117226521e+01
1761000 0 7 -7.67890025395271e-01 -1.27787503206554e+01
1761500 0 7 -6.84122016621654e-01 -1.26783727894051e+01
1762000 0 7 -6.35696662144886e-01 -1.26742560598636e+01
1762500 0 7 -8.73422653873081e-01 -1.27397022417499e+01
1763000 0 7 -8.95105083600187e-01 -1.26665767853200e+01
1763500 0 8 -1.30579963824557e+00 -1.26367148031869e+01
1764000 0 8 -9.26222817212595e-01 -1.27072181571827e+01
1764500 0 8 -1.25398139792810e+00 -1.28242262098628e+01
1765000 0 8 -1.47427253008624e+00 -1.27765759061820e+01
1765500 0 8 -1.01567443117404e+00 -1.25760910641175e+01
1766000 0 8 -1.16422183352956e+00 -1.28335500129969e+01
1766500 0 8 -1.32288513659955e+00 -1.27616781924183e+01
1767000 0 8 -9.78931164762857e-01 -1.28476360104578e+01
1767500 0 7 -7.75100328279284e-01 -1.27061066968529e+01
1768000 0 6 -1.00317702796798e+00 -1.28771665580423e+01
1768500 0 6 -6.40665497381486e-01 -1.27174186681928e+01
1769000 0 6 -6.69211127278051e-01 -1.28283078173826e+01
1769500 0 6 -4.42490855333372e-01 -1.26235620920797e+01
1770000 0 6 -8.30912256121851e-01 -1.27385082689608e+01
1770500 0 6 -4.10388005473624e-01 -1.27181007590145e+01
1771000 0 6 -6.82200996383819e-01 -1.27168456543485e+01
1771500 0 6 -3.46765646634032e-01 -1.26911643784130e+01
1772000 0 6 -5.65313563572350e-01 -1.27725973621158e+01
1772500 0 6 -8.11483885318443e-01 -1.28169262627691e+01
1773000 0 7 -9.05704864682920e-01 -1.26922714273758e+01
1773500 0 7 -8.84817738111902e-01 -1.29000554016102e+01
1774000 0 7 -7.23736399894971e-01 -1.25887875305170e+01
1774500 0 7 -7.31147962896605e-01 -1.27174255266874e+01
1775000 0 7 -7.50845750219250e-01 -1.26163457771470e+01
1775500 0 7 -1.00067359749748e+00 -1.27421101344102e+01
1776000 0 7 -7.15070294030422e-01 -1.26914639459673e+01
1776500 0 7 -1.00432335431246e+00 -1.29384591298899e+01
1777000 0 7 -1.25490957674609e+00 -1.27543220881406e+01
1777500 0 7 -8.54762966472763e-01 -1.27516768646615e+01
1778000 0 7 -1.05392178847695e+00 -1.26534545551066e+01
1778500 0 8 -1.12968604929988e+00 -1.27536878217574e+01
1779000 0 8 -1.02656239085010e+00 -1.26584809645540e+01
1779500 0 8 -1.01455939033815e+00 -1.26656708105895e+01
1780000 0 8 -1.38651577722728e+00 -1.26955146781541e+01
1780500 0 8 -1.35027504757933e+00 -1.27777330818951e+01
1781000 0 8 -1.18724169378368e+00 -1.27103642586338e+01
1781500 0 8 -8.72129236320036e-01 -1.26408928134320e+01
1782000 0 8 -1.18558019153905e+00 -1.27730498082039e+01
1782500 0 8 -1.20917331318646e+00 -1.27591193518704e+01
1783000 0 8 -1.19738035834000e+00 -1.26799152368142e+01
1783500 0 8 -1.12038674841518e+00 -1.27866348096480e+01
1784000 0 8 -1.14925309174255e+00 -1.26154927686298e+01
1784500 0 8 -1.05317702478073e+00 -1.28008346425670e+01
1785000 0 8 -9.48643738866600e-01 -1.26069637722716e+01
1785500 0 8 -1.43398098814315e+00 -1.27088605289400e+01
1786000 0 8 -6.76299734852945e-01 -1.25391773951075e+01
1786500 0 7 -1.14027010535480e+00 -1.27531867233951e+01
1787000 0 7 -9.12154198825708e-01 -1.26786326456405e+01
1787500 0 8 -8.12526795499251e-01 -1.26453136910427e+01
1788000 0 8 -1.06416482101134e+00 -1.27297394386468e+01
1788500 0 8 -1.21513115432170e+00 -1.27860460201163e+01
1789000 0 8 -1.02101219379899e+00 -1.27420844501014e+01
1789500 0 8 -1.04075880706841e+00 -1.28028815474495e+01
1790000 0 8 -1.07289903011634e+00 -1.27758642344346e+01
1790500 0 8 -9.36598355441642e-01 -1.27124140692101e+01
1791000 0 8 -6.95321520452613e-01 -1.26572291963581e+01
1791500 0 7 -7.11501466172495e-01 -1.26740647241733e+01
1792000 0 7 -7.21484154810102e-01 -1.25873148507074e+01
1792500 0 7 -7.63180026125617e-01 -1.27970504704050e+01
1793000 0 7 -8.07776277620284e-01 -1.26938743558707e+01
1793500 0 7 -1.04489341247917e+00 -1.28137356731130e+01
1794000 0 7 -7.66232910865080e-01 -1.26222427198743e+01
1794500 0 8 -8.93023319790875e-01 -1.26222682887998e+01
1795000 0 8 -1.17429197886121e+00 -1.28349284027315e+01
1795500 0 8 -9.10073193746931e-01 -1.27858208183510e+01
1796000 0 8 -7.75272652977445e-01 -1.26163055824799e+01
1796500 0 7 -1.18899185916566e+00 -1.28895530893736e+01
1797000 0 6 -6.29096638288910e-01 -1.27447618392770e+01
1797500 0 6 -6.84557194153385e-01 -1.27093146351995e+01
1798000 0 7 -8.34862283990935e-01 -1.27418168231374e+01
1798500 0 7 -7.75687590560661e-01 -1.26580943293395e+01
1799000 0 7 -6.88491469405714e-01 -1.26451391497067e+01
1799500 0 7 -7.89818202550480e-01 -1.27963328798937e+01
1800000 0 6 -5.76669551989205e-01 -1.27140715616186e+01
1800500 0 6 -6.93824182998186e-01 -1.26904603716258e+01
1801000 0 6 -7.78303593345856e-01 -1.27789564809894e+01
1801500 0 6 -6.57320597125321e-01 -1.27148618604476e+01
1802000 0 7 -9.22259964404082e-01 -1.26131391576353e+01
1802500 0 7 -7.81652503499610e-01 -1.26975602236512e+01
1803000 0 6 -6.35415057611761e-01 -1.27301424484201e+01
1803500 0 6 -5.66322207282226e-01 -1.26745901091531e+01
1804000 0 7 -9.92755548147400e-01 -1.27296374738295e+01
1804500 0 7 -7.54349372865757e-01 -1.25691244458039e+01
1805000 0 7 -8.74278171022291e-01 -1.26661135066000e+01
1805500 0 7 -8.58547075568128e-01 -1.27498606263528e+01
1806000 0 7 -9.80403401831262e-01 -1.26778007145732e+01
1806500 0 7 -1.00351988691077e+00 -1.27786355300839e+01
1807000 0 7 -8.72936240365724e-01 -1.26621050974954e+01
1807500 0 7 -7.16270637520312e-01 -1.27829097227373e+01
1808000 0 7 -7.10399758880955e-01 -1.27592620854471e+01
1808500 0 7 -7.95034990246994e-01 -1.25930863344218e+01
1809000 0 7 -8.22858344346358e-01 -1.27078748862860e+01
1809500 0 7 -7.91094225506522e-01 -1.26814052451904e+01
1810000 0 7 -8.95614368173331e-01 -1.26981612454002e+01
1810500 0 8 -1.08942474437916e+00 -1.27627611241871e+01
1811000 0 8 -8.99285280598977e-01 -1.26690509837226e+01
1811500 0 8 -1.10293942318925e+00 -1.26132997257791e+01
1812000 0 8 -1.24514279046555e+00 -1.26834318564171e+01
1812500 0 8 -9.68870310120189e-01 -1.25444769878389e+01
1813000 0 8 -6.18732355208703e-01 -1.26517191302356e+01
1813500 0 7 -6.49348567775531e-01 -1.26446865829746e+01
1814000 0 7 -9.99894796341912e-01 -1.27461600665352e+01
1814500 0 8 -1.00195363002103e+00 -1.25998893843268e+01
1815000 0 8 -6.83732939542425e-01 -1.26265953127665e+01
1815500 0 7 -9.27383932725953e-01 -1.27650597086936e+01
1816000 0 7 -6.57735107241919e-01 -1.27586795184474e+01
1816500 0 7 -5.46106787444069e-01 -1.27460759990329e+01
1817000 0 6 -6.45101327912539e-01 -1.26880835701905e+01
1817500 0 6 -9.12207431036157e-01 -1.27847162524127e+01
1818000 0 7 -9.52625204209008e-01 -1.28259803134984e+01
1818500 0 7 -9.39389057844552e-01 -1.28430795999883e+01
1819000 0 7 -7.11576078386703e-01 -1.26023872089407e+01
1819500 0 7 -1.16470391288545e+00 -1.28546532949403e+01
1820000 0 7 -9.58446155911820e-01 -1.26897548722492e+01
1820500 0 7 -1.06592652347953e+00 -1.27777438993658e+01
1821000 0 7 -3.31970952174379e-01 -1.24852508243297e+01
1821500 0 7 -7.02768017554707e-01 -1.27217905151330e+01
1822000 0 7 -5.37672164263176e-01 -1.26718825508720e+01
1822500 0 7 -9.94273352950669e-01 -1.27697367839667e+01
1823000 0 7 -7.02778013793505e-01 -1.25890832964680e+01
1823500 0 7 -1.00903915686773e+00 -1.28446729277857e+01
1824000 0 7 -9.00478354966783e-01 -1.27427255673506e+01
1824500 0 8 -9.87311241549657e-01 -1.27693451560841e+01
1825000 0 8 -1.01836483757679e+00 -1.26322166182514e+01
1825500 0 8 -1.07890137763320e+00 -1.28789071344338e+01
1826000 0 8 -1.00978074540074e+00 -1.28000726567161e+01
1826500 0 7 -7.84187587283076e-01 -1.27404870930368e+01
1827000 0 7 -8.19490537875501e-01 -1.27912493002184e+01
1827500 0 7 -6.23220693701630e-01 -1.27606534229243e+01
1828000 0 6 -7.55073219786038e-01 -1.29459633902093e+01
1828500 0 6 -5.17481882286353e-01 -1.26428814248898e+01
1829000 0 6 -4.17490341660939e-01 -1.28196954201116e+01
1829500 0 6 -8.06339056640806e-01 -1.28572619246588e+01
1830000 0 6 -7.63336948927125e-01 -1.28166105405725e+01
1830500 0 6 -4.46797018136053e-01 -1.26949792623731e+01
1831000 0 6 -3.19303070714110e-01 -1.27273795054211e+01
1831500 0 6 -4.55592581823227e-01 -1.27383481728067e+01
1832000 0 6 -7.23849070251391e-01 -1.28802913709491e+01
1832500 0 6 -2.16362252711938e-01 -1.26576127491786e+01
1833000 0 6 -4.35312629964789e-01 -1.26700627731805e+01
1833500 0 6 -4.72800624769020e-01 -1.26191651136792e+01
1834000 0 6 -6.93952087823555e-01 -1.27319320496410e+01
1834500 0 6 -6.53834349380564e-01 -1.27440836244583e+01
1835000 0 7 -4.52973054954900e-01 -1.26924877966746e+01
1835500 0 7 -1.18546773127790e+00 -1.27839202130950e+01
1836000 0 7 -1.04441136268341e+00 -1.28432175070418e+01
1836500 0 7 -1.03679535098589e+00 -1.28393393208721e+01
1837000 0 7 -7.50628022404313e-01 -1.25941613026631e+01
1837500 0 8 -1.30118661360760e+00 -1.26894895772268e+01
1838000 0 8 -1.00838455299807e+00 -1.26757433286828e+01
1838500 0 8 -1.06323830963352e+00 -1.27902453541759e+01
1839000 0 8 -1.19631890685956e+00 -1.28091092797880e+01
1839500 0 8 -6.29340894106834e-01 -1.24314240811568e+01
1840000 0 8 -1.05044535999065e+00 -1.27095983874848e+01
1840500 0 8 -9.83056064357773e-01 -1.27576837727406e+01
1841000 0 8 -1.13194496950879e+00 -1.27383279104187e+01
1841500 0 8 -8.80712276871098e-01 -1.25979408690420e+01
1842000 0 8 -1.07518050339445e+00 -1.26933116627634e+01
1842500 0 8 -1.06284733425138e+00 -1.27312892055843e+01
1843000 0 8 -1.02373026087807e+00 -1.28340108942209e+01
1843500 0 7 -7.97025115622081e-01 -1.27288767357974e+01
1844000 0 6 -7.74617270182363e-01 -1.27787134469564e+01
1844500 0 6 -5.97144460894204e-01 -1.27033509849692e+01
1845000 0 6 -4.37532093709188e-01 -1.27268802920808e+01
1845500 0 6 -6.39344436630092e-01 -1.27374910034478e+01
1846000 0 6 -6.77227332688769e-01 -1.27842142260825e+01
1846500 0 6 -5.37670418663103e-01 -1.27590132369595e+01
1847000 0 6 -6.88794476422844e-01 -1.27554937167673e+01
1847500 0 6 -3.29521052899641e-01 -1.26210710493056e+01
1848000 0 6 -5.32125755827189e-01 -1.25635102689823e+01
1848500 0 6 -3.06736724713756e-01 -1.27667490869020e+01
1849000 0 6 -5.83777157806265e-01 -1.27073175642923e+01
1849500 0 6 -6.29044167070027e-01 -1.28416243843595e+01
1850000 0 7 -9.69230682832136e-01 -1.29205262457652e+01
1850500 0 7 -8.81980751722694e-01 -1.27184643708319e+01
1851000 0 7 -6.43946118224047e-01 -1.28131594981077e+01
1851500 0 7 -6.94298740532506e-01 -1.27759571652927e+01
1852000 0 7 -1.30067421003766e+00 -1.28042150546390e+01
1852500 0 8 -9.39660074713507e-01 -1.26540196020276e+01
1853000 0 8 -7.64334975024067e-01 -1.27595278590568e+01
1853500 0 8 -9.96534877317723e-01 -1.28073995570485e+01
1854000 0 8 -1.06371608713178e+00 -1.27188705752902e+01
1854500 0 7 -9.85098037273467e-01 -1.28047431735059e+01
1855000 0 7 -9.74077499808751e-01 -1.28227341553542e+01
1855500 0 8 -8.55454168708513e-01 -1.27925017013501e+01
1856000 0 8 -1.13922481508667e+00 -1.27347721669703e+01
1856500 0 8 -1.44384485668324e+00 -1.29141449866369e+01
1857000 0 8 -5.40778027139592e-01 -1.26126585271042e+01
1857500 0 7 -8.68894205144400e-01 -1.28460856083636e+01
1858000 0 7 -8.50030312776430e-01 -1.26434017981652e+01
1858500 0 8 -1.37745849525825e+00 -1.27192011425511e+01
1859000 0 8 -7.72023576416987e-01 -1.27150891657415e+01
1859500 0 8 -1.17480349471605e+00 -1.28124012547363e+01
1860000 0 8 -8.12332619741239e-01 -1.26302359577075e+01
1860500 0 7 -7.85519048849850e-01 -1.27371374672962e+01
1861000 0 7 -9.90294099403508e-01 -1.28262760393953e+01
1861500 0 7 -7.92110549546083e-01 -1.27188846504345e+01
1862000 0 7 -7.81659862685153e-01 -1.28385451549010e+01
1862500 0 7 -8.17737762367772e-01 -1.27021983361659e+01
1863000 0 7 -9.64638787366016e-01 -1.27903596487875e+01
1863500 0 7 -1.14697169467016e+00 -1.29303538751799e+01
1864000 0 7 -7.66348173262371e-01 -1.26732195865797e+01
1864500 0 7 -1.01357303951006e+00 -1.28042659530852e+01
1865000 0 7 -1.03567883604062e+00 -1.28674544619426e+01
1865500 0 7 -7.24085564996950e-01 -1.28764232655486e+01
1866000 0 6 -1.03290038345964e+00 -1.28522899586706e+01
1866500 0 6 -8.03445978695838e-01 -1.27715131794872e+01
1867000 0 7 -8.93045348938798e-01 -1.27975353088979e+01
1867500 0 7 -8.23978030693075e-01 -1.28544876762383e+01
1868000 0 6 -7.30990330606591e-01 -1.28224211552664e+01
1868500 0 6 -8.69893174157343e-01 -1.28657822880719e+01
1869000 0 6 -3.78276770350271e-01 -1.27015289886045e+01
1869500 0 6 -8.81765760813690e-01 -1.28908684256992e+01
1870000 0 7 -6.40508825859899e-01 -1.26304125165019e+01
1870500 0 7 -5.20689006460370e-01 -1.27161330458790e+01
1871000 0 6 -7.03782945071158e-01 -1.26694654792351e+01
1871500 0 6 -4.82132108599377e-01 -1.27812783493240e+01
1872000 0 6 -3.45648779034027e-01 -1.27737793969572e+01
1872500 0 6 -7.75704286611269e-01 -1.27838726591372e+01
1873000 0 7 -7.75583824126368e-01 -1.28082824056893e+01
1873500 0 7 -8.34416619224583e-01 -1.29069030073695e+01
1874000 0 6 -5.08849916961749e-01 -1.26423454502540e+01
1874500 0 6 -3.55539978390409e-01 -1.27904761637020e+01
1875000 0 6 -6.34347348688378e-01 -1.27752825988556e+01
1875500 0 6 -7.59770930925292e-01 -1.27888994974689e+01
1876000 0 6 -4.14835149587310e-01 -1.27139984468376e+01
1876500 0 6 -5.79286826276968e-01 -1.28266345646903e+01
1877000 0 6 -5.14220091163132e-01 -1.27058737167257e+01
1877500 0 6 -3.68067745882097e-01 -1.27387004105066e+01
1878000 0 6 -6.27365636432826e-01 -1.25653657327471e+01
1878500 0 6 -4.34023160256983e-01 -1.27415313347703e+01
1879000 0 6 -8.71927483398181e-01 -1.27243725946170e+01
1879500 0 6 -1.85215042315483e-01 -1.27263741751832e+01
1880000 0 6 -6.09348256256839e-01 -1.27710267219460e+01
1880500 0 6 -3.68241173358968e-01 -1.27326802059466e+01
1881000 0 6 -4.71823540093571e-01 -1.27580505698175e+01
1881500 0 6 -4.93313426549629e-01 -1.26080735747529e+01
1882000 0 6 -4.28154383436820e-01 -1.26617676393940e+01
1882500 0 6 -5.09035340444155e-01 -1.26052206653713e+01
1883000 0 6 -6.53708675339087e-01 -1.26324652842721e+01
1883500 0 6 -7.53264880020472e-01 -1.27119571101598e+01
1884000 0 6 -6.83592616145645e-01 -1.27252596871651e+01
1884500 0 6 -7.49288744288190e-01 -1.26720143662493e+01
1885000 0 6 -8.06585066672137e-01 -1.28321490052987e+01
1885500 0 6 -4.27629204548254e-01 -1.26521398444759e+01
1886000 0 6 -4.55769258050493e-01 -1.27603196530355e+01
1886500 0 6 -4.00585513442055e-01 -1.26212453811035e+01
1887000 0 6 -5.15192355090028e-01 -1.25909044172315e+01
1887500 0 6 -5.29331467408662e-01 -1.27107943350201e+01
1888000 0 6 -6.16739130063716e-01 -1.26433325311069e+01
1888500 0 6 -5.39348338189340e-01 -1.27205207701737e+01
1889000 0 6 -5.15244753304804e-01 -1.26599133541053e+01
1889500 0 6 -4.84594470587559e-01 -1.26926214847755e+01
1890000 0 6 -3.72465518717534e-01 -1.27322337783672e+01
1890500 0 6 -6.17665139928362e-01 -1.27248833793655e+01
1891000 0 6 -4.68638867210080e-01 -1.25485764680170e+01
1891500 0 6 -4.24429833507844e-01 -1.27475085700632e+01
1892000 0 6 -5.13098998403902e-01 -1.26966264306595e+01
1892500 0 6 -4.35383711857166e-01 -1.26224053905149e+01
1893000 0 6 -7.03383227063476e-01 -1.27200274029167e+01
1893500 0 6 -6.66581244635214e-01 -1.27913600344220e+01
1894000 0 6 -7.50405246291534e-01 -1.27843324920906e+01
1894500 0 6 -2.61302091268265e-01 -1.27219810456978e+01
1895000 0 6 -3.51818982535410e-01 -1.28596231588126e+01
1895500 0 6 -4.65500966432619e-01 -1.26696501984789e+01
1896000 0 6 -3.21820694261114e-01 -1.27263233553523e+01
1896500 0 6 -4.28208652138089e-01 -1.27141120154322e+01
1897000 0 6 -6.66518093554169e-02 -1.26192833384901e+01
1897500 0 6 -7.61263156638893e-01 -1.28056028976337e+01
1898000 0 6 -5.36466350807777e-01 -1.26912673441555e+01
1898500 0 6 -4.48126080993970e-01 -1.27117177655202e+01
1899000 0 6 -4.93496446680159e-01 -1.26818389040577e+01
1899500 0 6 -8.13522931135614e-01 -1.29652698336403e+01
1900000 0 6 -7.42497102204363e-01 -1.28066146848820e+01
1900500 0 6 -7.73169332019152e-01 -1.28056696536947e+01
1901000 0 7 -6.79412845880307e-01 -1.26688787364156e+01
1901500 0 7 -1.03473841257730e+00 -1.27898672534315e+01
1902000 0 7 -4.88512174479217e-01 -1.26335632564373e+01
1902500 0 7 -9.56775204764409e-01 -1.28209753738097e+01
1903000 0 7 -8.28515944241036e-01 -1.26459129900170e+01
1903500 0 7 -7.81341443702536e-01 -1.27103411138378e+01
1904000 0 7 -8.88697540333931e-01 -1.28664180695338e+01
1904500 0 7 -6.02672173958218e-01 -1.26680889456498e+01
1905000 0 7 -8.03929610416851e-01 -1.25620442365912e+01
1905500 0 7 -6.64180931349863e-01 -1.27257051796213e+01
1906000 0 6 -5.65511693946394e-01 -1.27843193235364e+01
1906500 0 6 -4.58771356415915e-01 -1.26313175049060e+01
1907000 0 6 -3.69047416583402e-01 -1.26815148034596e+01
1907500 0 5 -5.24512621893143e-01 -1.29585808870621e+01
1908000 0 5 -4.31136730609924e-01 -1.28529174572253e+01
1908500 0 5 -3.49736263869737e-01 -1.29256555346598e+01
1909000 0 5 -2.63913403175053e-01 -1.28286461351886e+01
1909500 0 5 -6.20975357628792e-01 -1.28167065735193e+01
1910000 0 5 -4.59203887732697e-01 -1.29023007155091e+01
1910500 0 5 -6.78048877887666e-01 -1.30477847814442e+01
1911000 0 5 -1.62714418495820e-01 -1.27368294577840e+01
1911500 0 5 -4.80483566076435e-01 -1.29973735266192e+01
1912000 0 5 -3.26924436778279e-01 -1.28839247800364e+01
1912500 0 5 -6.99152922554697e-01 -1.30316709347801e+01
1913000 0 5 -4.78291471363806e-01 -1.28793463574141e+01
1913500 0 5 -2.53661621665672e-01 -1.28568576010181e+01
1914000 0 5 -5.16260547321498e-01 -1.29235787786955e+01
1914500 0 5 -5.74918765705339e-01 -1.29323921571641e+01
1915000 0 5 -3.28928689015201e-01 -1.28850463137998e+01
1915500 0 5 -2.73313958409449e-01 -1.29044151535313e+01
1916000 0 5 -4.64913028996120e-01 -1.28556175094176e+01
1916500 0 5 -1.10685858574118e-01 -1.28449494982479e+01
1917000 0 5 -6.09678535175299e-01 -1.28322974560791e+01
1917500 0 5 -6.61340566243700e-01 -1.30771773643180e+01
1918000 0 5 -2.95783383869679e-01 -1.27455131738819e+01
1918500 0 5 -2.67647430313765e-01 -1.29106855671583e+01
1919000 0 4 1.93543528092059e-01 -1.29570708636033e+01
1919500 0 3 6.07100974890069e-02 -1.28848487190288e+01
1920000 0 3 -4.79002843716864e-02 -1.29810549263629e+01
1920500 0 4 -5.54726580629870e-02 -1.29876270890752e+01
1921000 0 4 -3.09503369968627e-01 -1.29903666907844e+01
1921500 0 4 -1.02628829280211e-01 -1.29389841034760e+01
1922000 0 4 -2.06178858611811e-01 -1.28736349029808e+01
1922500 0 4 2.11336480084338e-02 -1.29939751276683e+01
1923000 0 4 -5.29390283183929e-01 -1.30131866174965e+01
1923500 0 4 -3.28465221302162e-02 -1.30510881448565e+01
1924000 0 4 -3.70863179724090e-02 -1.28896567231654e+01
1924500 0 4 -9.82864092790451e-02 -1.30081375868169e+01
1925000 0 4 -2.64029910185980e-01 -1.30131104025205e+01
1925500 0 4 -2.76960689704761e-01 -1.30061600361056e+01
1926000 0 4 7.19634013243379e-02 -1.29684838003178e+01
1926500 0 4 -1.82865377898270e-01 -1.30708021596155e+01
1927000 0 4 3.96716724679253e-02 -1.30653012205920e+01
1927500 0 3 3.66154713761302e-02 -1.29799140847774e+01
1928000 0 3 2.52953136710475e-01 -1.29476083026180e+01
1928500 0 3 -2.28476742565840e-02 -1.31443449570898e+01
1929000 0 3 9.65046270249591e-02 -1.29121025292589e+01
1929500 0 3 -5.91062411625392e-02 -1.29990685035259e+01
1930000 0 3 1.40911896371006e-01 -1.29798630775451e+01
1930500 0 3 -1.32959811376854e-02 -1.31235360511782e+01
1931000 0 3 3.21848560992180e-01 -1.28949805106936e+01
1931500 0 3 1.79267234872660e-01 -1.30779737982164e+01
1932000 0 3 3.40526626850338e-01 -1.29576967327114e+01
1932500 0 3 1.61029893462060e-01 -1.29194028986996e+01
1933000 0 3 3.44309082762630e-01 -1.28413203722049e+01
1933500 0 3 5.19503505239437e-01 -1.30261109747264e+01
1934000 0 2 5.14113439819574e-01 -1.28434956665061e+01
1934500 0 2 2.50949727830266e-01 -1.30414454976123e+01
1935000 0 2 4.99119342051106e-01 -1.30241881841995e+01
1935500 0 2 3.12033600583038e-01 -1.30842391359938e+01
1936000 0 2 5.42645056975450e-01 -1.29998765022635e+01
1936500 0 2 2.75635952867105e-01 -1.30599175050804e+01
1937000 0 3 3.40793836548849e-01 -1.30882862886691e+01
1937500 0 3 2.73275755515814e-01 -1.30722747022771e+01
1938000 0 3 3.12506982976762e-01 -1.29616575129251e+01
1938500 0 3 -1.01583587513713e-01 -1.30416131738932e+01
1939000 0 3 -4.19189974675554e-03 -1.30334290885820e+01
1939500 0 4 1.38570793952038e-01 -1.29347103331558e+01
1940000 0 4 -2.32455407790084e-01 -1.30397260480716e+01
1940500 0 4 4.75479204968577e-02 -1.28294728858327e+01
1941000 0 4 -2.85402493052781e-01 -1.29166809771199e+01
1941500 0 4 -1.58355029315134e-01 -1.30435515179426e+01
1942000 0 4 -1.43261647262662e-01 -1.29747798918264e+01
1942500 0 3 2.14766995106734e-01 -1.29623743283936e+01
1943000 0 3 -1.34981974678705e-01 -1.30347859338489e+01
1943500 0 3 3.20245957832724e-01 -1.29627007467246e+01
1944000 0 3 4.93675783534039e-02 -1.29656788973241e+01
1944500 0 3 6.10914116860703e-02 -1.29866028205194e+01
1945000 0 3 4.68883654628989e-01 -1.27975118350842e+01
1945500 0 3 -8.69961939671500e-03 -1.30524107633221e+01
1946000 0 2 1.97585666165395e-01 -1.29829388509148e+01
1946500 0 2 1.55499455084417e-01 -1.30137854035745e+01
1947000 0 3 3.33931189835707e-01 -1.29121849294549e+01
1947500 0 3 7.77526536918554e-02 -1.29386123543872e+01
1948000 0 3 1.45090438497772e-01 -1.29210496975022e+01
1948500 0 3 3.62415125515764e-02 -1.29747294484742e+01
1949000 0 3 5.82920154031335e-01 -1.28263700406454e+01
1949500 0 3 4.74720033964414e-02 -1.29978347613595e+01
1950000 0 3 3.71655078212412e-01 -1.28928692344709e+01
1950500 0 3 2.59120480317871e-01 -1.30016881719728e+01
1951000 0 2 3.76100699309451e-01 -1.28801477779244e+01
1951500 0 2 -3.43005640768737e-02 -1.29853922263100e+01
1952000 0 3 3.75038601373388e-01 -1.28314050749615e+01
1952500 0 3 -2.73255618354717e-01 -1.31136806331024e+01
1953000 0 3 8.58555060941706e-02 -1.29144967549433e+01
1953500 0 3 2.65513074065402e-01 -1.29909629845207e+01
1954000 0 3 1.02501419458520e-01 -1.29075228021954e+01
1954500 0 3 3.35445814607863e-01 -1.29787789335334e+01
1955000 0 2 3.69703764420226e-01 -1.29672973770365e+01
1955500 0 2 5.88443155408174e-01 -1.29297886220746e+01
1956000 0 2 2.83592355562186e-01 -1.29419575750262e+01
1956500 0 2 2.18362222532203e-01 -1.28884078008855e+01
1957000 0 2 2.08248898697933e-01 -1.29674750238967e+01
1957500 0 2 3.68490282128315e-01 -1.30612718070543e+01
1958000 0 2 1.81255641470002e-01 -1.31838768690803e+01
1958500 0 2 1.91518034689209e-01 -1.30357030697213e+01
1959000 0 3 9.69797104763170e-02 -1.30578750901982e+01
1959500 0 4 4.13443933149598e-02 -1.29629403479496e+01
1960000 0 4 -6.91156638358539e-02 -1.29778388614039e+01
1960500 0 4 -1.43808299763568e-01 -1.30169915598175e+01
1961000 0 4 9.98352829385146e-02 -1.30805283095440e+01
1961500 0 4 -1.28177763733257e-01 -1.30527261233212e+01
1962000 0 4 -3.98817767261732e-01 -1.30233085981781e+01
1962500 0 4 -3.70011634568104e-02 -1.29626772028411e+01
1963000 0 4 -1.51254008361244e-01 -1.29764340136983e+01
1963500 0 3 1.08401002177167e-01 -1.29015493598242e+01
1964000 0 3 1.53858480050903e-02 -1.30161107183505e+01
1964500 0 4 -2.80453298710327e-01 -1.30341657647742e+01
1965000 0 4 -3.10438441258167e-01 -1.30495016497364e+01
1965500 0 4 -1.44418353513323e-01 -1.30182521462113e+01
1966000 0 4 1.13200340733807e-02 -1.30128356773559e+01
1966500 0 4 -2.59640663504873e-01 -1.30860251863210e+01
1967000 0 4 -2.47828524701666e-01 -1.30470547688957e+01
1967500 0 4 6.73099204547937e-03 -1.31296761589194e+01
1968000 0 4 -2.51840253126687e-01 -1.31339396797034e+01
1968500 0 4 -3.89413334384108e-02 -1.29599829918289e+01
1969000 0 4 -1.94508481178115e-02 -1.30646984544185e+01
1969500 0 4 -3.76896470360433e-01 -1.31575702457118e+01
1970000 0 4 3.35057179381121e-01 -1.28539544341307e+01
1970500 0 3 7.86266181248229e-03 -1.31222750744396e+01
1971000 0 3 -3.70843615495056e-02 -1.31401081928353e+01
1971500 0 4 -2.14891753473846e-02 -1.30341628262445e+01
1972000 0 4 -3.78134467686542e-01 -1.30312393083828e+01
1972500 0 4 -2.63847109380363e-02 -1.29391337135180e+01
1973000 0 4 -2.56262235278953e-01 -1.30498295959297e+01
1973500 0 4 -1.12516294685944e-01 -1.30794102889047e+01
1974000 0 4 2.38192847029412e-02 -1.30188976239333e+01
1974500 0 3 2.82989052540615e-01 -1.30002546283793e+01
1975000 0 3 7.54042487908262e-02 -1.30187246452500e+01
1975500 0 3 2.04127352638661e-01 -1.30949414032879e+01
1976000 0 3 -6.16930573237195e-02 -1.29787749194601e+01
1976500 0 4 -1.83247174505194e-01 -1.29769040652327e+01
1977000 0 4 1.36770341026992e-01 -1.30285175844578e+01
1977500 0 4 -1.45883699177115e-02 -1.29954903243788e+01
1978000 0 4 -1.00877393107821e-01 -1.29640590363212e+01
1978500 0 4 -6.33608945899424e-01 -1.31741917440735e+01
1979000 0 4 -3.13965483675847e-01 -1.30474033899919e+01
1979500 0 4 -3.89667068440303e-01 -1.31170221459190e+01
1980000 0 4 -3.86744887262959e-01 -1.30181240405872e+01
1980500 0 4 -9.68539104918193e-02 -1.30378310661900e+01
1981000 0 4 -4.10932845797436e-02 -1.30040902495614e+01
1981500 0 4 2.19138173465244e-01 -1.28780486296886e+01
1982000 0 4 -1.13051179490779e-01 -1.31096315473411e+01
1982500 0 4 -2.80049619681397e-01 -1.29999808449062e+01
1983000 0 4 -2.52549133788934e-01 -1.30307346877393e+01
1983500 0 4 -3.44766384334106e-02 -1.29678890827422e+01
1984000 0 4 -2.12200193639101e-01 -1.29709207686355e+01
1984500 0 4 -2.40117036908981e-01 -1.30952385921932e+01
1985000 0 4 -1.24587821759841e-01 -1.28056378043323e+01
1985500 0 4 -1.47062629652100e-01 -1.29761079587468e+01
1986000 0 4 1.22562912939862e-03 -1.29411483013406e+01
1986500 0 4 -4.04777045232679e-02 -1.30957065478114e+01
1987000 0 4 -7.42786716796446e-02 -1.29525579342961e+01
1987500 0 4 -4.04970170528403e-01 -1.30918782040413e+01
1988000 0 4 9.74089214212072e-02 -1.30530840170509e+01
1988500 0 3 -1.04840806792450e-01 -1.30355644071853e+01
1989000 0 3 -2.13897741709738e-01 -1.29449573662509e+01
1989500 0 4 -2.34957487500382e-01 -1.30144637903417e+01
1990000 0 4 1.64025650851806e-01 -1.29640522641125e+01
1990500 0 3 -8.41555610967389e-02 -1.29595826699820e+01
1991000 0 3 -2.29774708023820e-01 -1.30618457649776e+01
1991500 0 4 -2.72851814043197e-01 -1.29225937457802e+01
1992000 0 4 -1.88934168775606e-01 -1.29250178547129e+01
1992500 0 3 3.05902423551617e-01 -1.27867728739664e+01
1993000 0 2 9.47102749497607e-02 -1.28831051201000e+01
1993500 0 2 7.87073417888588e-01 -1.28589799493090e+01
1994000 0 2 -1.34605108010212e-01 -1.30382250598498e+01
1994500 0 2 3.82025745135056e-01 -1.28780212122625e+01
1995000 0 2 9.90743729234762e-02 -1.30434197147060e+01
1995500 0 2 4.13039015470198e-01 -1.29262740317357e+01
1996000 0 2 4.91833203934450e-01 -1.30178240141765e+01
1996500 0 2 3.40857511261317e-01 -1.29184469656212e+01
1997000 0 2 6.49033911830996e-01 -1.28732450540633e+01
1997500 0 2 3.56881943793649e-01 -1.29227509105344e+01
1998000 0 2 4.78262825967482e-01 -1.28996469786063e+01
1998500 0 2 4.01350683948530e-01 -1.29862328412909e+01
1999000 0 2 3.37704727209657e-01 -1.30556533880903e+01
1999500 0 2 2.33665504030068e-01 -1.30022359758080e+01
2000000 0 3 3.03182519800024e-01 -1.28587456916328e+01
2000500 0 3 -1.29404010947658e-01 -1.30201076191906e+01
2001000 0 3 -2.07909335639255e-03 -1.29775029371498e+01
2001500 0 3 -8.91373108639144e-03 -1.30055381531652e+01
2002000 0 3 1.39143427307266e-02 -1.29321709265813e+01
2002500 0 4 -2.18214355216599e-01 -1.29926126467409e+01
2003000 0 4 2.81637377193413e-01 -1.28072830777535e+01
2003500 0 3 2.34654346230693e-01 -1.29539729788193e+01
2004000 0 2 1.94530348530154e-01 -1.28402684568362e+01
2004500 0 2 1.95561767379913e-01 -1.30189602352645e+01
2005000 0 3 4.19909635057433e-02 -1.29598535085984e+01
2005500 0 4 -1.35730224387583e-01 -1.29077976295487e+01
2006000 0 4 2.21606344835137e-01 -1.29052684700049e+01
2006500 0 4 3.78582272880098e-02 -1.30178886237546e+01
2007000 0 4 -3.37674329753232e-01 -1.29812092330558e+01
2007500 0 4 -1.36682707838830e-01 -1.29743583526139e+01
2008000 0 4 -1.12631832820165e-01 -1.29340766203854e+01
2008500 0 4 -2.65660249880508e-01 -1.30280092478457e+01
2009000 0 4 -1.37780420374971e-01 -1.31369162009494e+01
2009500 0 4 -1.62503641191561e-01 -1.30412941230196e+01
2010000 0 4 7.98377357302515e-02 -1.29585670425384e+01
2010500 0 3 3.94201663291765e-01 -1.31108744620077e+01
2011000 0 2 1.29384384896474e-01 -1.29669847881071e+01
2011500 0 2 2.54344239939835e-01 -1.30078574418418e+01
2012000 0 3 -8.61745941150900e-02 -1.29934444406644e+01
2012500 0 4 -3.99847131157726e-01 -1.31944885942545e+01
2013000 0 4 -9.81791363650373e-02 -1.30359551551730e+01
2013500 0 4 -3.37169981759810e-01 -1.30653351970655e+01
2014000 0 4 -2.44604274456944e-01 -1.31388422758068e+01
2014500 0 4 -5.28865328805503e-01 -1.31059924016142e+01
2015000 0 4 -9.06733223134711e-02 -1.30644321764037e+01
2015500 0 4 -2.58430772244579e-01 -1.30893812837717e+01
2016000 0 4 -1.67642518305953e-01 -1.30626036759459e+01
2016500 0 4 -4.03104828672947e-01 -1.32020383991095e+01
2017000 0 4 -1.42651873591573e-01 -1.29134157577674e+01
2017500 0 4 -1.00328070354808e-01 -1.29009600871245e+01
2018000 0 4 -4.99262653386958e-01 -1.30903610551518e+01
2018500 0 4 -2.48014898327337e-01 -1.30612399200059e+01
2019000 0 4 -5.21862240874524e-02 -1.30739752264030e+01
2019500 0 4 -4.06084796465334e-01 -1.31335305734269e+01
2020000 0 4 -7.74651350432895e-02 -1.30772919548782e+01
2020500 0 4 -2.17039877067277e-01 -1.30996242614242e+01
2021000 0 4 2.43392602670758e-02 -1.29970531399410e+01
2021500 0 4 -2.11737008502776e-01 -1.30675810747411e+01
2022000 0 4 8.39095047643045e-03 -1.29587127612468e+01
2022500 0 3 -5.55284458245644e-02 -1.29789657964940e+01
2023000 0 3 -3.42172522667627e-03 -1.28729332351919e+01
2023500 0 3 -1.92473431899079e-01 -1.30914538907227e+01
2024000 0 3 1.54354181786315e-01 -1.29158017643675e+01
2024500 0 3 3.55072555356873e-01 -1.28553427553091e+01
2025000 0 3 8.19943349183092e-02 -1.30965905495328e+01
2025500 0 4 6.65696238696714e-02 -1.30227304357225e+01
2026000 0 4 1.30868119843414e-01 -1.29392413672387e+01
2026500 0 4 -3.62259213630163e-01 -1.29726070922429e+01
2027000 0 5 -3.45814688387468e-01 -1.27732193649228e+01
2027500 0 5 -5.48103351429213e-02 -1.27942475813924e+01
2028000 0 5 -4.84293399776617e-01 -1.29073385638897e+01
2028500 0 5 6.76270919489035e-02 -1.29001355971743e+01
2029000 0 5 -4.99625244573489e-01 -1.28610898724587e+01
2029500 0 5 -1.30645377672306e-01 -1.27554943711531e+01
2030000 0 5 -3.77967026798550e-01 -1.28940217294629e+01
2030500 0 5 -1.89130927868429e-02 -1.28597614659158e+01
2031000 0 5 -3.24901728185385e-01 -1.27771155710517e+01
2031500 0 5 -1.30324609871697e-01 -1.27467971320600e+01
2032000 0 5 -7.79551427093582e-01 -1.31170830491496e+01
2032500 0 5 -5.30293538122744e-01 -1.28394178046620e+01
2033000 0 5 -3.74303505172520e-01 -1.28739195687348e+01
2033500 0 5 -4.11967225505439e-01 -1.29984637146188e+01
2034000 0 4 -4.84468384388089e-01 -1.32500254640921e+01
2034500 0 4 -4.16808292756713e-03 -1.30882907643846e+01
2035000 0 4 -2.00957837028738e-01 -1.29849317836071e+01
2035500 0 4 -1.33411990959814e-01 -1.30850481896187e+01
2036000 0 4 -3.53325275409485e-01 -1.29793036330024e+01
2036500 0 4 -2.38449213375811e-01 -1.30309824087801e+01
2037000 0 4 1.48595691748685e-02 -1.30476843920759e+01
2037500 0 4 -1.20823981150784e-01 -1.30586965952937e+01
2038000 0 4 -1.92281294474968e-01 -1.30621963768819e+01
2038500 0 4 7.83605006709424e-02 -1.30061572304075e+01
2039000 0 4 -1.99394012602011e-01 -1.30988064970009e+01
2039500 0 4 2.81909041387868e-01 -1.30671910097938e+01
2040000 0 4 -1.29826746029228e-01 -1.30233964691061e+01
2040500 0 4 -3.09061414555423e-01 -1.31658755516146e+01
2041000 0 4 -1.56776815227176e-01 -1.30760505285957e+01
2041500 0 4 -2.55090303423034e-01 -1.30833179383354e+01
2042000 0 4 1.04985491690362e-01 -1.30592048086297e+01
2042500 0 3 1.39547102665396e-02 -1.31195427971867e+01
2043000 0 3 2.87048442706063e-01 -1.28618641370766e+01
2043500 0 3 1.24349949438636e-01 -1.29662639031930e+01
2044000 0 3 4.10495962931279e-01 -1.28582986241569e+01
2044500 0 3 2.97273057533196e-01 -1.29453709246933e+01
2045000 0 2 8.01235733252003e-01 -1.29172105961365e+01
2045500 0 1 4.46323610728141e-01 -1.29410682931622e+01
2046000 0 1 2.40284726313276e-01 -1.30518977840855e+01
2046500 0 2 2.22898729420522e-01 -1.29637469434303e+01
2047000 0 3 -6.27072796495590e-02 -1.30550836816590e+01
2047500 0 4 -2.97076181710053e-01 -1.31434785981799e+01
2048000 0 4 -1.51557580742112e-01 -1.30654674673020e+01
2048500 0 4 -2.63103138892614e-01 -1.31360168720225e+01
2049000 0 4 -4.75790899321541e-01 -1.31608343205808e+01
2049500 0 4 3.23549589682691e-02 -1.30547064955810e+01
2050000 0 4 -1.86259074080773e-01 -1.30599546342546e+01
2050500 0 4 1.62314101825416e-01 -1.28220001472875e+01
2051000 0 4 7.16005944086806e-02 -1.29037791865639e+01
2051500 0 4 2.88087518252624e-01 -1.28226980233842e+01
2052000 0 4 -8.69068568024455e-02 -1.29771587813344e+01
2052500 0 3 -1.73102637456217e-02 -1.29056475509863e+01
2053000 0 3 1.93715797374991e-01 -1.30090503988484e+01
2053500 0 3 7.97721907405274e-02 -1.29990653576063e+01
2054000 0 3 -6.12626627637644e-02 -1.30156340530931e+01
2054500 0 4 -2.88194872711659e-01 -1.30459772292376e+01
2055000 0 4 7.75131162910236e-02 -1.30075446382081e+01
2055500 0 4 -1.67594972434454e-01 -1.28837076370195e+01
2056000 0 4 -1.57597531021270e-01 -1.29099956879489e+01
2056500 0 4 1.09461816905546e-01 -1.29315873274956e+01
2057000 0 4 -1.78109128061731e-01 -1.29783940565491e+01
2057500 0 4 -3.14114348279512e-01 -1.30086428428107e+01
2058000 0 4 2.24777600071408e-01 -1.28695189557037e+01
2058500 0 4 1.15997389822341e-01 -1.28422556971301e+01
2059000 0 4 1.84933014608864e-01 -1.30659700302196e+01
2059500 0 3 3.37523321483859e-01 -1.28773931645303e+01
2060000 0 2 3.33938516946553e-01 -1.29460392571421e+01
2060500 0 2 5.70564509200011e-01 -1.27808474116568e+01
2061000 0 2 9.24875685397346e-02 -1.29555413598260e+01
2061500 0 2 5.48214495117883e-01 -1.28345995417854e+01
2062000 0 2 4.39561785879209e-01 -1.29841684146419e+01
2062500 0 1 8.55414995018713e-01 -1.28544890292723e+01
2063000 0 1 6.71150881347094e-01 -1.31100898280401e+01
2063500 0 1 4.92923009815662e-01 -1.29912956302130e+01
2064000 0 1 9.17050727372048e-01 -1.29127468362569e+01
2064500 0 2 4.66421607647747e-01 -1.29199002194021e+01
2065000 0 2 2.43453981099114e-01 -1.29291911180136e+01
2065500 0 1 5.99075165300390e-01 -1.29738515511937e+01
2066000 0 1 6.61129825733416e-01 -1.29227268887597e+01
2066500 0 1 8.00364334662708e-01 -1.29112493775366e+01
2067000 0 1 6.59719793375033e-01 -1.30607155942512e+01
2067500 0 1 6.92896732801524e-01 -1.28577710642517e+01
2068000 0 1 5.51534021329723e-01 -1.29918989347440e+01
2068500 0 2 6.82906969471366e-01 -1.29668587503657e+01
2069000 0 2 3.05211528303365e-01 -1.30239337285186e+01
2069500 0 1 4.91929785211141e-01 -1.30292500470932e+01
2070000 0 1 6.92520370780192e-01 -1.28920406831293e+01
2070500 0 1 7.63350038042309e-01 -1.27952744871382e+01
2071000 0 1 6.08119990725550e-01 -1.30397903178426e+01
2071500 0 1 8.27808342677967e-01 -1.29184877537928e+01
2072000 0 0 6.16977291056192e-01 -1.29711758754354e+01
2072500 0 0 9.78390408409844e-01 -1.30083264210312e+01
2073000 0 0 7.96546411155016e-01 -1.29833266619784e+01
2073500 0 0 8.38376806022264e-01 -1.29402901799040e+01
2074000 0 1 7.28365988621599e-01 -1.29330460967569e+01
2074500 0 1 6.59472263662483e-01 -1.30971715805592e+01
2075000 0 1 8.01416884782619e-01 -1.28070944125533e+01
2075500 0 2 3.93875210987843e-01 -1.30799485971416e+01
2076000 0 2 3.96516791404335e-01 -1.28440116709617e+01
2076500 0 2 3.41321330580928e-01 -1.31113312219689e+01
2077000 0 2 5.08658158533938e-01 -1.29247652405390e+01
2077500 0 1 7.07929398034763e-01 -1.28580481141181e+01
2078000 0 1 4.46274250209063e-01 -1.29984248311784e+01
2078500 0 1 7.13622234513360e-01 -1.30255702566648e+01
2079000 0 0 8.46174543385300e-01 -1.29962891095004e+01
2079500 0 0 1.03121577578162e+00 -1.29628592796304e+01
2080000 0 0 5.39212071140063e-01 -1.30800984075851e+01
2080500 0 0 8.91613810088723e-01 -1.27726304876901e+01
2081000 0 0 6.36960576978485e-01 -1.30662380782680e+01
2081500 0 0 1.07960513443484e+00 -1.29682549728969e+01
2082000 0 0 8.41994053395498e-01 -1.30435278750433e+01
2082500 0 0 7.96645005313342e-01 -1.30805978244799e+01
2083000 0 0 7.77262431499439e-01 -1.30722898009206e+01
2083500 0 0 8.10407276261942e-01 -1.29955659111306e+01
2084000 0 1 6.39621146215550e-01 -1.30639823363750e+01
2084500 0 1 5.50663194145419e-01 -1.29695727421221e+01
2085000 0 1 8.00243173235626e-01 -1.29998302659499e+01
2085500 0 1 4.80217971919635e-01 -1.30868146540175e+01
2086000 0 1 3.71397577132332e-01 -1.30555500917103e+01
2086500 0 1 8.40817726650736e-01 -1.28344675877357e+01
2087000 0 1 6.00915357555342e-01 -1.29823549433482e+01
2087500 0 1 6.85025437744386e-01 -1.30526717872894e+01
2088000 0 1 4.90622524566576e-01 -1.30468316314180e+01
2088500 0 1 5.54591962193820e-01 -1.31037134540051e+01
2089000 0 1 1.00888782349069e+00 -1.29664556115690e+01
2089500 0 1 7.12930385673549e-01 -1.31089466218076e+01
2090000 0 1 4.66071114076696e-01 -1.30966462054430e+01
2090500 0 2 4.08589171524753e-01 -1.30336674604585e+01
2091000 0 2 6.07570454685502e-01 -1.29380133713479e+01
2091500 0 2 8.54829056790995e-01 -1.27546894481879e+01
2092000 0 2 3.23072895959896e-01 -1.30507117033159e+01
2092500 0 2 6.06094323695755e-01 -1.27434229887690e+01
2093000 0 2 4.40563098272861e-01 -1.29484652161379e+01
2093500 0 1 9.38792018729890e-01 -1.28463201107620e+01
2094000 0 1 6.97177116673497e-01 -1.29283402746825e+01
2094500 0 1 8.76639605932103e-01 -1.28946901413162e+01
2095000 0 1 5.74233680802945e-01 -1.30069471206991e+01
2095500 0 1 9.61105706746852e-01 -1.28817866036843e+01
2096000 0 1 9.49500732809782e-01 -1.28901788852875e+01
2096500 0 1 1.05683434554124e+00 -1.29065450625867e+01
2097000 0 0 8.51331066581251e-01 -1.30524085391224e+01
2097500 0 0 1.07017185185898e+00 -1.30509871130359e+01
2098000 0 0 1.04379785192775e+00 -1.29448330845813e+01
2098500 0 0 5.36857793764532e-01 -1.31379628581718e+01
2099000 0 1 9.06791322527249e-01 -1.28920304247392e+01
2099500 0 1 7.67283995689423e-01 -1.30421492519939e+01
2100000 0 1 9.98052272109611e-01 -1.29290109061582e+01
2100500 0 1 9.62337509700206e-01 -1.29056745718245e+01
2101000 0 0 1.09366913192204e+00 -1.30883590955819e+01
2101500 0 0 9.71894382808221e-01 -1.30416873926808e+01
2102000 0 0 9.37609566706597e-01 -1.30919015268862e+01
2102500 0 0 6.90606995866019e-01 -1.29834534553859e+01
2103000 0 0 6.27474236968453e-01 -1.31172135575378e+01
2103500 0 0 7.62696473195873e-01 -1.29243816953394e+01
2104000 0 1 6.76250811160173e-01 -1.30566370822280e+01
2104500 0 1 7.50906766417301e-01 -1.30132161164957e+01
2105000 0 0 1.41551339815148e+00 -1.29142866603087e+01
2105500 0 0 9.44295708409381e-01 -1.28437431201005e+01
2106000 0 0 8.72594764124169e-01 -1.30720019222072e+01
2106500 0 0 8.11517342386707e-01 -1.29987025741666e+01
2107000 0 0 1.15763054265723e+00 -1.28976258538429e+01
2107500 0 0 6.60795064782428e-01 -1.30611260136346e+01
2108000 0 0 8.60562039797612e-01 -1.30062837506361e+01
2108500 0 0 1.14869426308813e+00 -1.29648036863665e+01
2109000 0 0 5.40812860372281e-01 -1.30455498844107e+01
2109500 0 0 8.93880138469559e-01 -1.30023042142433e+01
2110000 0 0 1.18239086534205e+00 -1.29896979934515e+01
2110500 0 0 8.41103413240169e-01 -1.29887915525096e+01
2111000 0 1 6.60507473477318e-01 -1.30421308329813e+01
2111500 0 1 2.75774163758609e-01 -1.29860644621797e+01
2112000 0 1 7.43679002874117e-01 -1.30518065033797e+01
2112500 0 1 6.85480834888869e-01 -1.30419509210290e+01
2113000 0 1 6.29865342971238e-01 -1.29524711997416e+01
2113500 0 1 8.31248951862565e-01 -1.29958456475661e+01
2114000 0 0 1.35091207028290e+00 -1.29611082653654e+01
2114500 0 0 1.09557966166666e+00 -1.30204200682245e+01
2115000 0 0 9.05045056534378e-01 -1.30162204224140e+01
2115500 0 0 7.97364265754306e-01 -1.31148267386800e+01
2116000 0 0 7.92087120635537e-01 -1.31999219027795e+01
2116500 0 0 1.16723008651741e+00 -1.31425939660264e+01
2117000 0 0 1.01454505199821e+00 -1.29105144901065e+01
2117500 0 0 1.03191120301836e+00 -1.30480258605941e+01
2118000 0 0 1.18915451991039e+00 -1.30192707402105e+01
2118500 0 0 1.02310789208812e+00 -1.29925436813673e+01
2119000 0 0 1.07846651828639e+00 -1.30193315470118e+01
2119500 0 0 1.07303001308483e+00 -1.30513475494641e+01
2120000 0 0 7.58317451595762e-01 -1.29718606978580e+01
2120500 0 0 9.43384398886990e-01 -1.30638424892751e+01
2121000 0 0 9.09231331631724e-01 -1.29412777156009e+01
2121500 0 0 9.03714853238236e-01 -1.30503712319004e+01
2122000 0 0 9.84058827557564e-01 -1.30025150909903e+01
2122500 0 0 9.42386262183755e-01 -1.30683575554335e+01
2123000 0 0 1.28080474750100e+00 -1.29075158535090e+01
2123500 0 0 1.26861298965558e+00 -1.29425363959129e+01
2124000 0 0 8.68515516505364e-01 -1.30367159723908e+01
2124500 0 0 8.85261001521297e-01 -1.29906308830692e+01
2125000 0 1 5.23980788100191e-01 -1.30979067605884e+01
2125500 0 2 5.39760492788118e-01 -1.30461636357420e+01
2126000 0 2 7.56187492178448e-01 -1.30168169610408e+01
2126500 0 2 4.81085220963724e-01 -1.28574994282564e+01
2127000 0 2 7.57898404671058e-01 -1.29917584973831e+01
2127500 0 1 8.48010187701556e-01 -1.29458023229122e+01
2128000 0 1 1.02168815378254e+00 -1.28634010064330e+01
2128500 0 1 3.92567995007553e-01 -1.29038862370502e+01
2129000 0 1 1.24164663012487e+00 -1.28137907709683e+01
2129500 0 1 9.76896586490959e-01 -1.28973019912918e+01
2130000 0 1 1.06851297741633e+00 -1.29219233746365e+01
2130500 0 1 4.63874738513705e-01 -1.29885418760707e+01
2131000 0 1 7.26982115946479e-01 -1.28631170366505e+01
2131500 0 1 1.00745001113150e+00 -1.30414602863505e+01
2132000 0 0 6.90772842046769e-01 -1.30505668625810e+01
2132500 0 0 1.06629217328382e+00 -1.30771207846916e+01
2133000 0 0 1.32741489178851e+00 -1.29321817231166e+01
2133500 0 0 5.54518757375947e-01 -1.32627347962856e+01
2134000 0 0 9.41698872961641e-01 -1.30184807422116e+01
2134500 0 0 1.02108385144273e+00 -1.31078063827033e+01
2135000 0 0 1.08721518554215e+00 -1.30216498449620e+01
2135500 0 0 8.29754241283366e-01 -1.30088932596192e+01
2136000 0 0 6.43742090366243e-01 -1.30296992523582e+01
2136500 0 0 9.19301925537157e-01 -1.29318810434357e+01
2137000 0 0 7.06692333372036e-01 -1.30502614521217e+01
2137500 0 0 5.40634460955329e-01 -1.30956936263025e+01
2138000 0 1 6.67213495349320e-01 -1.30513966461738e+01
2138500 0 1 5.28894776429435e-01 -1.31127468430520e+01
2139000 0 0 7.60709007832144e-01 -1.30723912132223e+01
2139500 0 0 9.17494575193857e-01 -1.30545786757577e+01
2140000 0 0 6.76836907195856e-01 -1.30985906702716e+01
2140500 0 0 9.33049584428464e-01 -1.31852153232359e+01
2141000 0 0 7.27285682778678e-01 -1.30561197704123e+01
2141500 0 0 9.41929164733166e-01 -1.30640310110290e+01
2142000 0 0 8.77209125075127e-01 -1.31548990828611e+01
2142500 0 0 9.57990908172881e-01 -1.29511077652566e+01
2143000 0 1 7.41345887906401e-01 -1.30383150186386e+01
2143500 0 1 5.24869100426074e-01 -1.31195662547729e+01
2144000 0 1 6.97181904982678e-01 -1.30213447341948e+01
2144500 0 1 4.19709014745676e-01 -1.31913047974542e+01
2145000 0 1 6.03815131334028e-01 -1.30341954261847e+01
2145500 0 2 3.97185057236590e-01 -1.30726771817422e+01
2146000 0 2 2.34261664717731e-01 -1.31708261312735e+01
2146500 0 2 2.98996701104159e-01 -1.30473421780030e+01
2147000 0 2 1.91200746790395e-01 -1.30540595325442e+01
2147500 0 2 2.85187404735439e-01 -1.28838137826114e+01
2148000 0 3 6.07631367203834e-01 -1.29876736154827e+01
2148500 0 3 5.91196790278227e-02 -1.30604926025664e+01
2149000 0 3 5.61593862262040e-01 -1.29448933775960e+01
2149500 0 3 4.65484220761904e-01 -1.28857574439867e+01
2150000 0 2 5.53191159198314e-01 -1.29430814191139e+01
2150500 0 2 6.27054153751797e-01 -1.28876502143582e+01
2151000 0 2 3.46421025786556e-01 -1.30267275165373e+01
2151500 0 2 8.33383915097527e-01 -1.29644472770569e+01
2152000 0 2 3.25997305947283e-01 -1.30803574711110e+01
2152500 0 2 2.90847744113356e-01 -1.31357367809368e+01
2153000 0 3 2.68924289197714e-01 -1.29779472689694e+01
2153500 0 3 2.62020118889333e-01 -1.29170934544141e+01
2154000 0 3 5.06599157382722e-01 -1.29109591835858e+01
2154500 0 3 2.25689471206245e-01 -1.29890971990170e+01
2155000 0 3 2.45298552566970e-01 -1.29914828865173e+01
2155500 0 4 -9.55833165171301e-02 -1.29468663318845e+01
2156000 0 4 4.29640077704427e-02 -1.30586752819254e+01
2156500 0 4 5.64951540933857e-02 -1.28721482100389e+01
2157000 0 4 -1.76471712253612e-02 -1.29300849514897e+01
2157500 0 4 1.25910754281232e-01 -1.29877173997976e+01
2158000 0 4 1.65794528791626e-01 -1.30743629747074e+01
2158500 0 3 1.78020384959553e-01 -1.29607075367215e+01
2159000 0 3 5.89246368814082e-01 -1.29539579381115e+01
2159500 0 3 1.84880965817490e-01 -1.30627316861314e+01
2160000 0 3 -1.62984268202544e-01 -1.30132542546093e+01
2160500 0 4 2.25722952416685e-02 -1.29425459599016e+01
2161000 0 4 -1.62401347452930e-01 -1.30462100653603e+01
2161500 0 4 -3.50745877702878e-01 -1.30628115011996e+01
2162000 0 4 -3.05067606310925e-01 -1.30432081923576e+01
2162500 0 3 3.18303843155334e-01 -1.29077925441526e+01
2163000 0 3 -1.31055942683719e-01 -1.30317242138050e+01
2163500 0 4 9.14606923580751e-02 -1.28971233236374e+01
2164000 0 4 -2.49852738423879e-01 -1.29454831494010e+01
2164500 0 4 -2.39823909923898e-01 -1.29342401258599e+01
2165000 0 4 1.00616943065163e-01 -1.29469233605047e+01
2165500 0 4 1.65297309245934e-01 -1.29774920387384e+01
2166000 0 4 -1.10222030385979e-01 -1.29933006264646e+01
2166500 0 4 -1.25899061398386e-01 -1.30436050344856e+01
2167000 0 4 6.58439812340985e-02 -1.28553032640450e+01
2167500 0 4 -5.22099724127905e-01 -1.31875496920920e+01
2168000 0 4 -2.40333148444821e-02 -1.28580336797186e+01
2168500 0 4 2.80078106375517e-01 -1.28831360081634e+01
2169000 0 4 -2.15791975921020e-01 -1.30228331713150e+01
2169500 0 4 1.18963622841904e-01 -1.29226231996352e+01
2170000 0 4 1.39177174689553e-01 -1.29382165371914e+01
2170500 0 3 1.62255823315875e-01 -1.29637831498226e+01
2171000 0 3 6.58835525433374e-02 -1.30939224045718e+01
2171500 0 3 -1.80519207555709e-01 -1.30256830612185e+01
2172000 0 3 9.87823526355572e-02 -1.28588917261707e+01
2172500 0 4 2.33549664531984e-01 -1.29529994347410e+01
2173000 0 4 -1.31961065807199e-01 -1.30636854690300e+01
2173500 0 4 6.24197203869168e-02 -1.29706214258259e+01
2174000 0 4 -1.54037477392500e-01 -1.28913432097601e+01
2174500 0 4 -1.35144421580002e-02 -1.30070810533283e+01
2175000 0 4 -4.41389277104867e-01 -1.30591123412925e+01
2175500 0 4 -3.23903652675434e-01 -1.29957226546846e+01
2176000 0 4 -2.45307714599201e-01 -1.29712323077401e+01
2176500 0 4 1.09177078893689e-01 -1.30395911599757e+01
2177000 0 4 -2.64603842681790e-01 -1.30063219604091e+01
2177500 0 4 -1.85974985498962e-02 -1.29920849280144e+01
2178000 0 4 -1.15522766253031e-01 -1.30039463704061e+01
2178500 0 4 -2.31820454622061e-01 -1.29241380945065e+01
2179000 0 4 -4.97114341325514e-02 -1.30285773937017e+01
2179500 0 4 -1.65621595009590e-01 -1.31651912163440e+01
2180000 0 4 -1.43445788837944e-01 -1.30748344739262e+01
2180500 0 3 -4.85625105997852e-03 -1.30219719087932e+01
2181000 0 3 2.07875874681220e-01 -1.30538645906392e+01
2181500 0 3 2.22965073631869e-01 -1.30343490578628e+01
2182000 0 3 4.09640017136517e-01 -1.28613828854470e+01
2182500 0 3 4.24446265192230e-01 -1.28763408182070e+01
2183000 0 2 3.35897153850826e-01 -1.29567863605638e+01
2183500 0 1 5.47255739171335e-01 -1.30892225765149e+01
2184000 0 0 7.36502404822158e-01 -1.29753932695818e+01
2184500 0 0 9.02247396275443e-01 -1.30628290232408e+01
2185000 0 0 9.18031968644947e-01 -1.29796052208391e+01
2185500 0 0 6.76641496796320e-01 -1.31357694636019e+01
2186000 0 0 8.23022341052319e-01 -1.29847124717821e+01
2186500 0 0 6.74154248096822e-01 -1.31184244733656e+01
2187000 0 1 6.49752357073621e-01 -1.30605575950150e+01
2187500 0 1 7.44830405469569e-02 -1.31914332890127e+01
2188000 0 1 6.65907326335136e-01 -1.29220660666754e+01
2188500 0 1 2.17876817159764e-01 -1.30834838693423e+01
2189000 0 1 5.40840946082773e-01 -1.29574807507531e+01
2189500 0 1 4.71897024800624e-01 -1.31298157202134e+01
2190000 0 1 8.99364191353830e-01 -1.29021813874196e+01
2190500 0 1 5.56930945055920e-01 -1.30924581610208e+01
2191000 0 1 8.52994893834604e-01 -1.29261928409925e+01
2191500 0 1 4.87214192670616e-01 -1.30669019013918e+01
2192000 0 1 7.65801026447375e-01 -1.31281163421732e+01
2192500 0 1 5.02748885637362e-01 -1.30490044576139e+01
2193000 0 1 4.39127423845439e-01 -1.30991797682507e+01
2193500 0 2 2.89165112875326e-01 -1.30288311372659e+01
2194000 0 2 2.25901351614960e-01 -1.29389536623774e+01
2194500 0 2 5.09265446282163e-01 -1.28692656045708e+01
2195000 0 2 5.50604829385436e-01 -1.29148158075058e+01
2195500 0 1 4.71081620641644e-01 -1.30354199777584e+01
2196000 0 1 4.23989735985070e-01 -1.31139884119418e+01
2196500 0 2 2.14641468103609e-01 -1.29158050881941e+01
2197000 0 2 3.15869972877186e-01 -1.29548842310656e+01
2197500 0 2 4.74524391168078e-01 -1.30022885733395e+01
2198000 0 2 6.03105128584958e-01 -1.27891438266444e+01
2198500 0 2 3.52055257396903e-01 -1.29803900009726e+01
2199000 0 2 3.51388227974268e-01 -1.30476507122675e+01
2199500 0 2 3.80087128900090e-01 -1.29139521654598e+01
2200000 0 3 2.16401908595514e-01 -1.30016288578666e+01
2200500 0 3 5.38296573350017e-01 -1.27300793653705e+01
2201000 0 2 4.59153849598623e-01 -1.30065661820103e+01
2201500 0 2 7.28892488774836e-01 -1.28368828986173e+01
2202000 0 2 3.09021641472465e-01 -1.29693147907785e+01
2202500 0 2 4.17479830930757e-02 -1.30345038371031e+01
2203000 0 3 -9.49190722926788e-02 -1.29198526183260e+01
2203500 0 4 2.34096734100639e-01 -1.29191659946208e+01
2204000 0 4 -6.71652452062522e-02 -1.29642633932614e+01
2204500 0 4 1.02060993897350e-01 -1.29377333497714e+01
2205000 0 4 5.20048490770322e-02 -1.29921602566307e+01
2205500 0 4 -3.01232557826902e-01 -1.31241395620860e+01
2206000 0 4 -4.88347865925622e-02 -1.30341982388145e+01
2206500 0 4 1.68280491811139e-01 -1.29935638230338e+01
2207000 0 4 -1.63026530766588e-01 -1.29641756080344e+01
2207500 0 3 -1.61310701579318e-01 -1.30749665906937e+01
2208000 0 3 1.75507880882172e-01 -1.29129015527315e+01
2208500 0 3 3.47819966836182e-01 -1.29227768054499e+01
2209000 0 2 3.48721060057459e-01 -1.28842693114783e+01
2209500 0 2 3.96106824271286e-01 -1.28659235783167e+01
2210000 0 2 -3.26919420958484e-02 -1.31525342584830e+01
2210500 0 2 1.94695197192256e-01 -1.29413436672426e+01
2211000 0 2 4.90983595596904e-01 -1.28054460306626e+01
2211500 0 1 2.49067669241657e-01 -1.30869710167047e+01
2212000 0 1 6.72808299232700e-01 -1.29304980631358e+01
2212500 0 1 3.81587150845375e-01 -1.29620870625422e+01
2213000 0 1 6.37845594432575e-01 -1.29301306337969e+01
2213500 0 1 6.81925045023717e-01 -1.29410689000149e+01
2214000 0 1 5.68339336632568e-01 -1.29669869219273e+01
2214500 0 1 6.39248882662347e-01 -1.29497742629702e+01
2215000 0 1 3.66074168612649e-01 -1.30162662665313e+01
2215500 0 2 1.83070580093404e-01 -1.29183233917026e+01
2216000 0 2 1.47384590510655e-01 -1.31232321403177e+01
2216500 0 2 1.82360293595103e-01 -1.29464656460518e+01
2217000 0 3 6.47112952604153e-01 -1.28697418548442e+01
2217500 0 3 1.98694315979550e-01 -1.29281978116976e+01
2218000 0 2 6.93008299814547e-01 -1.28361036081678e+01
2218500 0 1 2.37723755045334e-01 -1.29407233378807e+01
2219000 0 1 6.67502682806018e-01 -1.30397966512475e+01
2219500 0 1 2.51625401163332e-01 -1.29501486269186e+01
2220000 0 1 5.18184853713399e-01 -1.30116723913048e+01
2220500 0 1 7.04167751693563e-01 -1.28505859974191e+01
2221000 0 1 5.11056448122078e-01 -1.29933511649346e+01
2221500 0 1 6.27947874564496e-01 -1.28142541423476e+01
2222000 0 0 7.00820516923399e-01 -1.31179872467278e+01
2222500 0 0 6.04584984413071e-01 -1.30302200292237e+01
2223000 0 1 5.41730955486484e-01 -1.28796460619834e+01
2223500 0 2 5.11252433081322e-01 -1.29036575373080e+01
2224000 0 2 4.00008157192523e-01 -1.31175057805136e+01
2224500 0 1 6.83547673917904e-01 -1.29311929150265e+01
2225000 0 0 7.10347272624243e-01 -1.31865212034821e+01
2225500 0 0 8.61613864880860e-01 -1.30472506091491e+01
2226000 0 0 1.08211268298585e+00 -1.29361923764051e+01
2226500 0 0 7.45024897646369e-01 -1.29682974613004e+01
2227000 0 0 8.79735451977481e-01 -1.30828638659554e+01
2227500 0 0 5.22552948274344e-01 -1.30633043005148e+01
2228000 0 1 2.75025255544044e-01 -1.29635023600546e+01
2228500 0 2 -6.16398946576474e-03 -1.30396485187300e+01
2229000 0 3 1.56675795917748e-01 -1.28639884483314e+01
2229500 0 3 3.84324034165845e-01 -1.29530709935312e+01
2230000 0 3 -9.06806127101052e-02 -1.31167011436579e+01
2230500 0 4 3.41420565517725e-02 -1.30097431476411e+01
2231000 0 4 -4.97324859731903e-02 -1.29864571499638e+01
2231500 0 4 1.48553018571145e-02 -1.31472477128873e+01
2232000 0 4 2.80694913483296e-01 -1.30569544518752e+01
2232500 0 3 8.93185362986341e-02 -1.30079897437215e+01
2233000 0 3 7.36530740362763e-02 -1.30587233869729e+01
2233500 0 3 1.16240144346701e-01 -1.30292002703518e+01
2234000 0 3 2.77747237655992e-01 -1.31429802404594e+01
2234500 0 3 2.81581088778410e-01 -1.28947622272391e+01
2235000 0 3 1.19236042952283e-01 -1.30814033566960e+01
2235500 0 3 3.69855529767319e-01 -1.29189013143494e+01
2236000 0 2 6.30669389774164e-01 -1.30379788247237e+01
2236500 0 1 3.15421491214771e-01 -1.31471142644277e+01
2237000 0 1 4.27502902444490e-01 -1.30154181333455e+01
2237500 0 2 4.03393083637850e-01 -1.29578275972645e+01
2238000 0 2 4.44184829821906e-01 -1.30058998610446e+01
2238500 0 2 2.87814478521904e-01 -1.30577223015049e+01
2239000 0 2 1.53463110206233e-01 -1.30375076647215e+01
2239500 0 2 5.05379067254048e-01 -1.29033478642704e+01
2240000 0 2 5.60425296718760e-01 -1.30022883048058e+01
2240500 0 1 8.92633712147037e-01 -1.30467125839686e+01
2241000 0 0 8.67811143612984e-01 -1.29810800957799e+01
2241500 0 0 6.28902776340003e-01 -1.30677667099877e+01
2242000 0 1 8.43649881555910e-01 -1.29276603677986e+01
2242500 0 1 7.59590298033051e-01 -1.29444119766041e+01
2243000 0 1 7.82100252001166e-01 -1.29934854219806e+01
2243500 0 1 5.05967876651855e-01 -1.29732876567538e+01
2244000 0 1 7.44178818982526e-01 -1.29906498330915e+01
2244500 0 1 6.15129041545527e-01 -1.30745206076837e+01
2245000 0 1 5.72755250402492e-01 -1.31111131324311e+01
2245500 0 1 5.80043738118338e-01 -1.29882948653018e+01
2246000 0 1 6.45044052004364e-01 -1.30240004851680e+01
2246500 0 1 8.44779630635444e-01 -1.30353983464188e+01
2247000 0 0 7.24584389334491e-01 -1.31658890479107e+01
2247500 0 0 9.24068209881357e-01 -1.30700582434897e+01
2248000 0 0 8.34305415944892e-01 -1.31396746444227e+01
2248500 0 0 9.96960297285789e-01 -1.30307071380248e+01
2249000 0 0 8.02313614605049e-01 -1.30989445813029e+01
2249500 0 0 9.03075606251636e-01 -1.30317823941533e+01
2250000 0 0 8.36433065580687e-01 -1.30678852169460e+01
2250500 0 0 1.07804025088945e+00 -1.27865485353363e+01
2251000 0 0 8.92987558629150e-01 -1.28797567212981e+01
2251500 0 0 9.12707380658669e-01 -1.30156281489198e+01
2252000 0 0 6.73490036019072e-01 -1.29984744381161e+01
2252500 0 0 8.52807951078883e-01 -1.29141836543634e+01
2253000 0 0 1.18149522070472e+00 -1.30143098102513e+01
2253500 0 0 7.92733795782208e-01 -1.31396267962511e+01
2254000 0 1 3.17091552716996e-01 -1.31228687365754e+01
2254500 0 1 5.94012785474774e-01 -1.30208132769977e+01
2255000 0 1 5.23660274645007e-01 -1.31443704820463e+01
2255500 0 1 7.93835715463406e-01 -1.29241962040989e+01
2256000 0 1 7.04333683015334e-01 -1.29883648095070e+01
2256500 0 1 5.57980132200507e-01 -1.29299818220721e+01
2257000 0 1 2.80867471720427e-01 -1.31916221525467e+01
2257500 0 2 5.19032564533154e-01 -1.29660973046099e+01
2258000 0 2 4.67745329734911e-01 -1.30354989432804e+01
2258500 0 1 8.44416342016662e-01 -1.30204202738853e+01
2259000 0 1 4.30668413895000e-01 -1.30819790792844e+01
2259500 0 2 6.36488430334951e-01 -1.29580286120296e+01
2260000 0 2 3.76951379065584e-01 -1.31352836415848e+01
2260500 0 2 2.90028761961557e-01 -1.30172532570153e+01
2261000 0 2 5.54909175601705e-01 -1.29208293363233e+01
2261500 0 2 5.27788464015288e-01 -1.29393530870944e+01
2262000 0 2 3.69210691239697e-01 -1.30042259915625e+01
2262500 0 2 9.68322570357075e-01 -1.27425012773706e+01
2263000 0 2 4.08902634289748e-01 -1.30447965554660e+01
2263500 0 2 3.48709295097821e-01 -1.30167731696046e+01
2264000 0 2 6.47543407295803e-01 -1.30036673039674e+01
2264500 0 2 3.13820619446829e-01 -1.30005331382526e+01
2265000 0 2 2.83138647807726e-01 -1.29184159963330e+01
2265500 0 2 4.00681769273299e-01 -1.30616882015598e+01
2266000 0 2 2.85686949576330e-01 -1.31102182898161e+01
2266500 0 2 5.98037033578305e-01 -1.29963294645604e+01
2267000 0 2 4.56163972718302e-01 -1.29478924780986e+01
2267500 0 2 3.95180401260922e-01 -1.29167189179589e+01
2268000 0 2 2.55624826844710e-01 -1.29957905305311e+01
2268500 0 2 6.77961977183223e-01 -1.28159913472076e+01
2269000 0 2 1.35346565698594e-01 -1.29336633811830e+01
2269500 0 2 7.83294751352859e-02 -1.28345078422724e+01
2270000 0 3 1.62060374722165e-01 -1.30306776431309e+01
2270500 0 3 3.68831336785095e-01 -1.30179290128412e+01
2271000 0 2 5.07375388473913e-01 -1.29188588636062e+01
2271500 0 2 2.88974989556639e-01 -1.31405067639567e+01
2272000 0 2 2.73006175216436e-01 -1.29321309951149e+01
2272500 0 2 4.44254094250718e-01 -1.28950964784379e+01
2273000 0 2 1.87043440446182e-01 -1.29825310842955e+01
2273500 0 2 -6.62740092201566e-02 -1.31128819179262e+01
2274000 0 3 -4.21415394470651e-02 -1.30439580561768e+01
2274500 0 3 2.64474314114331e-02 -1.30523895683631e+01
2275000 0 3 3.59149501709366e-01 -1.29479829134173e+01
2275500 0 3 4.18582702891544e-02 -1.30124777838969e+01
2276000 0 3 -4.51257143237173e-02 -1.29929282943164e+01
2276500 0 3 3.55936559573807e-02 -1.30896223570424e+01
2277000 0 2 7.66328842216731e-01 -1.28663535290820e+01
2277500 0 1 6.85194576484170e-01 -1.29317632647874e+01
2278000 0 1 6.06223312506010e-01 -1.29736704726123e+01
2278500 0 1 9.12683651730444e-01 -1.28588488642797e+01
2279000 0 0 5.60361927170769e-01 -1.31387981561641e+01
2279500 0 0 7.95356919022515e-01 -1.30477330785569e+01
2280000 0 0 6.72387830486208e-01 -1.29728008047098e+01
2280500 0 0 1.22027461928875e+00 -1.30222753929221e+01
2281000 0 0 8.26929572451948e-01 -1.30031946201109e+01
2281500 0 0 8.39361244436900e-01 -1.30340522194801e+01
2282000 0 1 2.65121634398979e-01 -1.30692317033292e+01
2282500 0 2 5.31283195827563e-01 -1.28607640381898e+01
2283000 0 2 5.14198065064347e-01 -1.29054820501587e+01
2283500 0 2 3.39789458800765e-01 -1.29690551464249e+01
2284000 0 3 1.15059347487359e-01 -1.29815696806925e+01
2284500 0 3 1.78251868701195e-01 -1.30008754471663e+01
2285000 0 3 2.61784223915448e-01 -1.29579678152949e+01
2285500 0 3 3.35644071109173e-01 -1.30241646654731e+01
2286000 0 3 3.14586026117315e-01 -1.29187149743411e+01
2286500 0 3 2.76067168123190e-01 -1.28728490707626e+01
2287000 0 3 1.25179498911166e-01 -1.29367498060483e+01
2287500 0 3 3.90782142730765e-01 -1.29264685936909e+01
2288000 0 3 3.03984908234290e-01 -1.30173495836930e+01
2288500 0 3 2.69424620181649e-01 -1.29188265461892e+01
2289000 0 3 2.54024874675635e-01 -1.29719281695242e+01
2289500 0 3 2.46923655246185e-01 -1.28601844990367e+01
2290000 0 3 -8.02217407806516e-02 -1.31331341898557e+01
2290500 0 3 -1.17093203660278e-01 -1.30424042146952e+01
2291000 0 3 1.55493093767332e-01 -1.29941319032777e+01
2291500 0 3 -7.87466521508043e-02 -1.31604417043916e+01
2292000 0 3 2.60779528333843e-01 -1.30883416940900e+01
2292500 0 3 2.14821674800493e-01 -1.28700306662200e+01
2293000 0 2 1.89928484876794e-01 -1.30059295996523e+01
2293500 0 2 2.39655552811059e-01 -1.30317508177930e+01
2294000 0 2 5.59231246565342e-01 -1.29710591257691e+01
2294500 0 2 4.43733721987289e-01 -1.29722152706965e+01
2295000 0 2 5.01461967015361e-01 -1.29458914805843e+01
2295500 0 2 3.17558425625053e-01 -1.30621584239769e+01
2296000 0 3 4.58292213012936e-01 -1.28780683931228e+01
2296500 0 3 1.87904655644812e-01 -1.31380880637542e+01
2297000 0 2 4.40001114870450e-01 -1.30010514650800e+01
2297500 0 2 9.02744632633420e-02 -1.31229882468935e+01
2298000 0 3 -4.28924455790073e-01 -1.32280094584903e+01
2298500 0 4 9.27427359782768e-02 -1.31344310085989e+01
2299000 0 4 -3.29676608557238e-01 -1.31961231849796e+01
2299500 0 4 -5.30492835421007e-01 -1.31190589190823e+01
2300000 0 4 -2.01793136465138e-01 -1.30486223003715e+01
2300500 0 4 -3.00512236557896e-01 -1.31223018812805e+01
2301000 0 4 -1.57076167180640e-01 -1.30466029107403e+01
2301500 0 4 -3.11767855750062e-01 -1.32147184068559e+01
2302000 0 4 -4.46895337527592e-02 -1.29423529563244e+01
2302500 0 3 6.82141381464222e-02 -1.30587697903857e+01
2303000 0 3 7.20444486478070e-02 -1.29831140544864e+01
2303500 0 3 -2.03098332488073e-01 -1.29791705020918e+01
2304000 0 3 9.73219671682968e-02 -1.28348527671300e+01
2304500 0 3 -2.49214503127072e-01 -1.30432668283568e+01
2305000 0 3 8.71592954456514e-02 -1.29841216452026e+01
2305500 0 3 1.48997776868771e-01 -1.29444747118964e+01
2306000 0 2 2.01078445711351e-01 -1.30362810448367e+01
2306500 0 2 2.41437195365423e-01 -1.28974088124727e+01
2307000 0 2 3.21866632197004e-01 -1.28369987124448e+01
2307500 0 2 4.45743851210638e-01 -1.28910333769092e+01
2308000 0 2 3.61404900394465e-01 -1.28059676458542e+01
2308500 0 2 5.65038571972464e-01 -1.28836968381631e+01
2309000 0 2 9.03530899847202e-01 -1.29370196397056e+01
2309500 0 1 4.35883163483209e-01 -1.30865885520530e+01
2310000 0 1 8.08983014886157e-01 -1.29011866852066e+01
2310500 0 1 5.08365515589383e-01 -1.30342472693692e+01
2311000 0 1 6.47237450912682e-01 -1.30214963383392e+01
2311500 0 1 4.03474012980921e-01 -1.30343282759211e+01
2312000 0 1 5.89950474827602e-01 -1.31183110061738e+01
2312500 0 1 8.62711401209573e-01 -1.29953191514193e+01
2313000 0 1 6.48772108812187e-01 -1.29896462131677e+01
2313500 0 1 2.56881801024633e-01 -1.31188131768702e+01
2314000 0 1 5.20141616285705e-01 -1.31957749862781e+01
2314500 0 1 5.42777606134080e-01 -1.30388164535484e+01
2315000 0 0 4.93450351398273e-01 -1.33648700217306e+01
2315500 0 0 8.47657011108621e-01 -1.31310845785301e+01
2316000 0 0 9.09601734459815e-01 -1.30361156977565e+01
2316500 0 0 9.63156477455236e-01 -1.29958454971988e+01
2317000 0 0 8.84226114238243e-01 -1.31519699265858e+01
2317500 0 0 3.87254493438409e-01 -1.30896656924521e+01
2318000 0 1 3.31816573582970e-01 -1.30807873522062e+01
2318500 0 2 4.15213339855866e-01 -1.29134178907046e+01
2319000 0 2 4.19824103233835e-01 -1.28886040775057e+01
2319500 0 2 2.49016195643857e-01 -1.29543775379533e+01
2320000 0 3 5.03086560885960e-03 -1.28688403905736e+01
2320500 0 3 1.26078467824087e-01 -1.29514249825044e+01
2321000 0 3 -1.64211843076268e-01 -1.28656066030097e+01
2321500 0 3 2.24624855347529e-01 -1.29176476520251e+01
2322000 0 3 7.20156171787455e-02 -1.28923950369129e+01
2322500 0 4 -4.13853848978503e-01 -1.31597795218984e+01
2323000 0 4 9.51190016125287e-02 -1.30712994720739e+01
2323500 0 4 -5.71666326096504e-02 -1.29705533675120e+01
2324000 0 4 -1.90031964298642e-01 -1.31396019841185e+01
2324500 0 4 -2.28350219676520e-01 -1.29482195946047e+01
2325000 0 4 -4.91066177646651e-02 -1.30185408631493e+01
2325500 0 4 -4.96730054205636e-02 -1.30422826297544e+01
2326000 0 4 4.00858218916545e-01 -1.28684383715527e+01
2326500 0 3 1.14323348075393e-01 -1.30123884287575e+01
2327000 0 3 1.10129349527000e-01 -1.30018076636302e+01
2327500 0 3 3.98588245158706e-01 -1.29718422388776e+01
2328000 0 2 2.09309057612722e-02 -1.31745811576132e+01
2328500 0 2 4.31393792995848e-01 -1.29185795721814e+01
2329000 0 2 7.27351858362767e-01 -1.28929432607739e+01
2329500 0 1 5.96433381216670e-01 -1.30083935078463e+01
2330000 0 1 6.39769989467514e-01 -1.29262285173936e+01
2330500 0 2 3.89887856576466e-01 -1.29100737236151e+01
2331000 0 2 5.17070364514897e-01 -1.28824451379745e+01
2331500 0 2 4.33547395288518e-01 -1.28473262926847e+01
2332000 0 2 9.88911922165819e-02 -1.29739196745281e+01
2332500 0 2 1.23535904850658e-01 -1.29544049698706e+01
2333000 0 3 3.97436002710342e-01 -1.27701103602535e+01
2333500 0 3 3.20142580386392e-01 -1.29239461299938e+01
2334000 0 3 5.69081667623988e-01 -1.28321272503077e+01
2334500 0 3 -2.78446600044051e-01 -1.32050912946255e+01
2335000 0 3 3.17703147027780e-01 -1.29256691507962e+01
2335500 0 3 6.10903870170365e-03 -1.30453087306862e+01
2336000 0 3 -5.25321359094145e-02 -1.29775658706188e+01
2336500 0 4 -8.24138566228695e-02 -1.30024377989822e+01
2337000 0 4 -2.05761648120102e-01 -1.30383120475181e+01
2337500 0 4 -9.91791657453091e-02 -1.30285578309804e+01
2338000 0 4 -1.67447019473256e-01 -1.29420117459607e+01
2338500 0 4 -4.43326210436311e-02 -1.29589451547925e+01
2339000 0 4 9.92845490841314e-02 -1.29640588924842e+01
2339500 0 3 2.30377223441987e-02 -1.30483968713198e+01
2340000 0 3 1.78865881436563e-01 -1.29419815215972e+01
2340500 0 3 7.14523076893205e-02 -1.30301026320049e+01
2341000 0 3 -1.18472561582396e-01 -1.30801459858816e+01
2341500 0 3 1.07523772010865e-01 -1.30033700649307e+01
2342000 0 2 3.47113475343168e-01 -1.28875132706724e+01
2342500 0 2 2.68526181581341e-01 -1.29662737469840e+01
2343000 0 3 4.12853965305366e-01 -1.29179647248733e+01
2343500 0 3 4.64255795430234e-01 -1.29608861788762e+01
2344000 0 2 5.24015347414434e-01 -1.30120273265418e+01
2344500 0 1 4.08922502344201e-01 -1.29730184810418e+01
2345000 0 1 1.07519659598579e+00 -1.30751944316162e+01
2345500 0 1 6.20993515742658e-01 -1.30624794319020e+01
2346000 0 1 5.23531129535959e-01 -1.30561226287430e+01
2346500 0 1 5.53118266946007e-01 -1.29965749890884e+01
2347000 0 1 7.36978561061015e-01 -1.30226416218618e+01
2347500 0 1 9.27990440825762e-01 -1.28816666584987e+01
2348000 0 0 6.89126699700664e-01 -1.29820577180519e+01
2348500 0 0 9.19225775499523e-01 -1.30197883244722e+01
2349000 0 0 5.19424884676425e-01 -1.30559561361912e+01
2349500 0 0 1.35318029678416e+00 -1.29070099819859e+01
2350000 0 0 9.70282457873429e-01 -1.31231199638888e+01
2350500 0 0 1.13161317106246e+00 -1.30325935455775e+01
2351000 0 0 7.99544947895654e-01 -1.30271880606246e+01
2351500 0 0 6.93220495185338e-01 -1.31224747236975e+01
2352000 0 0 9.35009424379282e-01 -1.28566709023871e+01
2352500 0 0 8.13485056642061e-01 -1.29807097946116e+01
2353000 0 0 6.20910727201953e-01 -1.29612688952627e+01
2353500 0 0 9.83372337718035e-01 -1.30195519194679e+01
2354000 0 1 6.37127616266740e-01 -1.29662010346186e+01
2354500 0 1 5.02193151907962e-01 -1.30013066898328e+01
2355000 0 1 9.01594361615466e-01 -1.28475459804158e+01
2355500 0 1 4.43478359792053e-01 -1.29903229644548e+01
2356000 0 1 8.62759571421589e-01 -1.29524344043074e+01
2356500 0 1 8.63060651537838e-01 -1.30137078687589e+01
2357000 0 0 1.17701009047543e+00 -1.29475732322151e+01
2357500 0 0 6.26472159396012e-01 -1.30171301949090e+01
2358000 0 1 6.05896009007507e-01 -1.31070769553760e+01
2358500 0 1 7.18172398725949e-01 -1.29564880309536e+01
2359000 0 0 8.80407980862300e-01 -1.31000052305422e+01
2359500 0 0 6.86456570442650e-01 -1.30545731215598e+01
2360000 0 0 7.25892094817406e-01 -1.29340388623450e+01
2360500 0 0 1.08132150749154e+00 -1.28683878505349e+01
2361000 0 0 7.39862133395547e-01 -1.30326573555024e+01
2361500 0 0 1.02014962775163e+00 -1.30827461625319e+01
2362000 0 0 9.77581378198553e-01 -1.29394407933071e+01
2362500 0 0 6.55134019119367e-01 -1.29795818461447e+01
2363000 0 1 9.65017168311863e-01 -1.28437828948141e+01
2363500 0 1 6.03984035399359e-01 -1.30291424176779e+01
2364000 0 1 5.96046397141921e-01 -1.29601053922164e+01
2364500 0 1 7.04622315099877e-01 -1.29275504708984e+01
2365000 0 0 9.52705244410485e-01 -1.29651997496536e+01
2365500 0 0 1.02141133025827e+00 -1.28577237649028e+01
2366000 0 0 1.26572055616319e+00 -1.30250038284343e+01
2366500 0 0 8.44574029375693e-01 -1.30183063678425e+01
2367000 0 1 5.28089762357446e-01 -1.29879152090150e+01
2367500 0 1 8.16264763855640e-01 -1.30371719719761e+01
2368000 0 0 5.91067747549931e-01 -1.29876386402826e+01
2368500 0 0 5.74645218689011e-01 -1.30267564294009e+01
2369000 0 1 6.70451067721820e-01 -1.30980346178048e+01
2369500 0 1 8.46560483164962e-01 -1.29119633545775e+01
2370000 0 1 8.44086421022244e-01 -1.28670474240800e+01
2370500 0 1 1.77774379667978e-02 -1.30574729796525e+01
2371000 0 1 8.23603611063365e-01 -1.29634549584778e+01
2371500 0 1 6.01085684359948e-01 -1.30391327618059e+01
2372000 0 1 1.02760198935219e+00 -1.30165610911822e+01
2372500 0 1 3.69420486819541e-01 -1.31296856019671e+01
2373000 0 1 9.09568475476318e-01 -1.29270429089732e+01
2373500 0 1 5.91094172553601e-01 -1.30746366266691e+01
2374000 0 0 6.48921763720951e-01 -1.30935099521234e+01
2374500 0 0 8.62758888841335e-01 -1.30413951451802e+01
2375000 0 1 5.68639068517909e-01 -1.29840930636995e+01
2375500 0 2 3.44278341383433e-01 -1.29180643161583e+01
2376000 0 2 4.27704759043626e-01 -1.31343489216252e+01
2376500 0 2 3.24163463033139e-01 -1.30235138568283e+01
2377000 0 2 4.94559762205791e-04 -1.31021456677660e+01
2377500 0 2 6.66677633954156e-01 -1.30705065806908e+01
2378000 0 2 5.15582740953720e-01 -1.28975316928599e+01
2378500 0 2 4.67947184111746e-01 -1.29559233122989e+01
2379000 0 2 2.83739431838989e-01 -1.31057471899876e+01
2379500 0 2 6.92557451617400e-01 -1.29198950879417e+01
2380000 0 2 5.29871204137707e-01 -1.29988133436328e+01
2380500 0 1 3.98934743701194e-01 -1.30373075205412e+01
2381000 0 1 4.47026999081654e-01 -1.29505382626488e+01
2381500 0 2 6.06814895528017e-01 -1.28443880132763e+01
2382000 0 2 7.24898236010671e-01 -1.29931709158336e+01
2382500 0 1 5.10973292895281e-01 -1.30224575807275e+01
2383000 0 1 8.64279625720955e-01 -1.30503320146084e+01
2383500 0 1 7.29276911614763e-01 -1.29860281771912e+01
2384000 0 1 3.89440459387620e-01 -1.30569557754541e+01
2384500 0 2 2.23945655290937e-01 -1.30879201594240e+01
2385000 0 2 3.46896807441075e-01 -1.30401474503296e+01
2385500 0 2 4.91159037235915e-01 -1.29518665053587e+01
2386000 0 2 4.28399258723016e-01 -1.29679807279755e+01
2386500 0 2 3.45604276115169e-01 -1.29863456381329e+01
2387000 0 2 2.60354782834673e-01 -1.29570681690568e+01
2387500 0 2 6.52151411100190e-01 -1.29805500838931e+01
2388000 0 3 1.85719644861786e-01 -1.30810771321628e+01
2388500 0 3 2.67281241170065e-01 -1.29696901111474e+01
2389000 0 2 6.33151143193757e-01 -1.28431570105581e+01
2389500 0 1 5.76956016574383e-01 -1.30185610362853e+01
2390000 0 1 7.49488149615667e-01 -1.28908232831713e+01
2390500 0 1 6.96930771953064e-01 -1.29967203267791e+01
2391000 0 1 8.87616196460502e-01 -1.30377249648656e+01
2391500 0 1 8.19806093501745e-01 -1.29523633982999e+01
2392000 0 1 4.78953227942964e-01 -1.29808269634458e+01
2392500 0 1 5.04296900174601e-01 -1.28555306649428e+01
2393000 0 0 1.19287362374152e+00 -1.29980176191575e+01
2393500 0 0 1.01781325303375e+00 -1.28997236374467e+01
2394000 0 0 6.95978584454814e-01 -1.31388619254162e+01
2394500 0 0 1.16816912069459e+00 -1.27914479475724e+01
2395000 0 0 7.26858688491898e-01 -1.30209009916197e+01
2395500 0 0 8.36252850590806e-01 -1.29002382751419e+01
2396000 0 1 4.13869686295873e-01 -1.30033778693161e+01
2396500 0 1 7.76895840603471e-01 -1.29213015376173e+01
2397000 0 1 6.68576908568940e-01 -1.30025639073650e+01
2397500 0 1 4.33847220524324e-01 -1.30209999102066e+01
2398000 0 1 5.23323222957264e-01 -1.30598949436417e+01
2398500 0 1 6.91454801264949e-01 -1.30685933899860e+01
2399000 0 0 7.74301661816996e-01 -1.31192693783400e+01
2399500 0 0 6.02600998672242e-01 -1.31464913426536e+01
2400000 0 1 4.45550842911207e-01 -1.30780780610063e+01
2400500 0 1 8.39952950482249e-01 -1.30256794290909e+01
2401000 0 1 4.30659047943841e-01 -1.31130548762979e+01
2401500 0 2 3.14661330160208e-01 -1.30706736895274e+01
2402000 0 2 1.85239293096629e-01 -1.29572650479142e+01
2402500 0 2 3.54211412118578e-01 -1.29236099057191e+01
2403000 0 2 2.73218840130994e-01 -1.31209114842241e+01
2403500 0 2 2.94843358724100e-01 -1.29421079935735e+01
2404000 0 2 1.97745748463089e-01 -1.30608219767943e+01
2404500 0 2 2.98697304751816e-01 -1.30058305834263e+01
2405000 0 2 4.40124836084840e-01 -1.31318783324122e+01
2405500 0 2 5.63150868984700e-01 -1.30400150200082e+01
2406000 0 2 1.20989088311824e-01 -1.30756440203124e+01
2406500 0 2 3.81265344587564e-01 -1.30221749822011e+01
2407000 0 2 4.49872659662170e-01 -1.30408214545342e+01
2407500 0 2 2.42959334618817e-01 -1.30558846987696e+01
2408000 0 2 7.63488863445767e-01 -1.30876968731999e+01
2408500 0 1 7.26755668433561e-01 -1.29541849209368e+01
2409000 0 0 8.43532640811293e-01 -1.30307952232395e+01
2409500 0 0 9.22985733981849e-01 -1.30887884153182e+01
2410000 0 0 9.31720275223804e-01 -1.29430850224253e+01
2410500 0 0 8.00354960884681e-01 -1.31075346094304e+01
2411000 0 0 8.61801501984516e-01 -1.30659700539877e+01
2411500 0 0 8.58744606235372e-01 -1.29557985440776e+01
2412000 0 0 7.28065972210899e-01 -1.30567732382261e+01
2412500 0 0 7.77123012990975e-01 -1.31615138872455e+01
2413000 0 0 3.02678051209976e-01 -1.30623455144068e+01
2413500 0 0 5.13581776611021e-01 -1.30276462955036e+01
2414000 0 1 7.71091377605011e-01 -1.30932118680749e+01
2414500 0 1 7.12960028534286e-01 -1.30808628037537e+01
2415000 0 1 6.09054056668164e-01 -1.30365232188358e+01
2415500 0 2 2.32202574173276e-01 -1.30570351982664e+01
2416000 0 2 3.23052847497110e-01 -1.29818923382213e+01
2416500 0 2 4.13086007255338e-01 -1.29471607986146e+01
2417000 0 2 3.99642385543455e-01 -1.29501653984712e+01
2417500 0 2 4.86074011441149e-01 -1.30331711237206e+01
2418000 0 3 1.83773056180426e-01 -1.30286518405786e+01
2418500 0 3 3.43144680823432e-01 -1.30456911824360e+01
2419000 0 3 9.59984369112331e-02 -1.30800297648103e+01
2419500 0 3 1.50172805054497e-01 -1.30661068619736e+01
2420000 0 2 5.56849837164928e-01 -1.30674395429037e+01
2420500 0 1 8.72642523008580e-01 -1.29975138108758e+01
2421000 0 1 2.70708703686535e-01 -1.31435669185671e+01
2421500 0 2 5.01593551681096e-01 -1.30528126894582e+01
2422000 0 2 2.40818012898734e-01 -1.29863860339455e+01
2422500 0 2 4.28796153019961e-01 -1.29540603161066e+01
2423000 0 2 5.81249247515091e-01 -1.29328734759564e+01
2423500 0 2 3.00242633159877e-01 -1.29498889195022e+01
2424000 0 3 1.24082280115911e-01 -1.30890728329429e+01
2424500 0 3 1.04193948658860e-02 -1.29447429411796e+01
2425000 0 3 9.45877192008260e-02 -1.31192808068417e+01
2425500 0 3 7.76176502469159e-02 -1.30303780903477e+01
2426000 0 3 1.15158314844016e-01 -1.30347996432327e+01
2426500 0 4 9.67495332663075e-02 -1.30497606763089e+01
2427000 0 4 -1.03699456087797e-01 -1.29828441296430e+01
2427500 0 4 -3.85122842461051e-02 -1.29477827773204e+01
2428000 0 4 1.20014849361269e-01 -1.30941718929022e+01
2428500 0 4 1.58177967956768e-01 -1.28331801532416e+01
2429000 0 4 -9.73383853124876e-02 -1.29315692990739e+01
2429500 0 4 7.39828778410798e-02 -1.29039965679467e+01
2430000 0 4 2.15366974397969e-01 -1.29411119936759e+01
2430500 0 3 1.11297628158866e-01 -1.30045885030154e+01
2431000 0 3 -2.33408545843009e-01 -1.31633608149299e+01
2431500 0 4 2.16771136730714e-01 -1.30581909579886e+01
2432000 0 4 -2.92814858419084e-01 -1.29946094039232e+01
2432500 0 3 3.82995199641380e-01 -1.29678429343707e+01
2433000 0 2 2.98847851863372e-01 -1.29741113010806e+01
2433500 0 2 2.96216000005465e-01 -1.29588855404921e+01
2434000 0 2 3.05908351696316e-01 -1.30241270463839e+01
2434500 0 2 2.08472955714087e-01 -1.29125779250679e+01
2435000 0 2 3.32239860011219e-01 -1.30792384205469e+01
2435500 0 2 6.83889243009823e-01 -1.28088062911699e+01
2436000 0 2 9.15423938982639e-02 -1.29264111169071e+01
2436500 0 2 6.85171585306411e-01 -1.28636928933446e+01
2437000 0 2 1.80439287374465e-01 -1.29861336199299e+01
2437500 0 2 2.02009269547183e-01 -1.30686523395995e+01
2438000 0 2 5.28677862418751e-01 -1.30159371474799e+01
2438500 0 1 4.11915089611999e-01 -1.29861267139526e+01
2439000 0 1 4.29059988368122e-01 -1.30971380959567e+01
2439500 0 1 3.36830677669727e-01 -1.31475419026092e+01
2440000 0 1 6.14569445660918e-01 -1.29082141302932e+01
2440500 0 1 3.89500921036514e-01 -1.30656022200899e+01
2441000 0 1 8.38746073411721e-01 -1.29324338431326e+01
2441500 0 1 9.17643090839988e-01 -1.29302211492105e+01
2442000 0 1 6.65319155740478e-01 -1.29179711724454e+01
2442500 0 1 4.49922594530900e-01 -1.30097188034308e+01
2443000 0 1 5.99544670376149e-01 -1.28812359360325e+01
2443500 0 2 6.67814336409326e-01 -1.29140851360909e+01
2444000 0 2 4.22560249152494e-01 -1.29859367113111e+01
2444500 0 1 3.91869547480949e-01 -1.31308283886357e+01
2445000 0 1 5.70426677221274e-01 -1.29190068624715e+01
2445500 0 1 7.93182398303721e-01 -1.29994616185448e+01
2446000 0 0 8.91141875088951e-01 -1.29568378397486e+01
2446500 0 0 6.49598341839518e-01 -1.30170137462108e+01
2447000 0 1 6.20132097228445e-01 -1.29899586176019e+01
2447500 0 1 2.49526652083105e-01 -1.30803063849314e+01
2448000 0 1 6.27132826365584e-01 -1.28631021461218e+01
2448500 0 1 3.26706288428295e-01 -1.30293160764564e+01
2449000 0 1 5.13610982641225e-01 -1.30704392005687e+01
2449500 0 1 6.96921501919657e-01 -1.29383109305191e+01
2450000 0 0 4.61984469353087e-01 -1.30839055903286e+01
2450500 0 0 8.88380407804469e-01 -1.30545691538501e+01
2451000 0 0 6.81773400227541e-01 -1.30684597369491e+01
2451500 0 0 5.40225221821408e-01 -1.30614609493820e+01
2452000 0 0 7.31593279596998e-01 -1.30373272774753e+01
2452500 0 0 9.84156288883429e-01 -1.29840232562103e+01
2453000 0 0 6.83823073896568e-01 -1.31567959453301e+01
2453500 0 0 1.05426060402536e+00 -1.29078036272128e+01
2454000 0 0 8.96566226425917e-01 -1.30177167192440e+01
2454500 0 0 1.13442242029223e+00 -1.30081600039938e+01
2455000 0 0 3.35067242786912e-01 -1.31676372557434e+01
2455500 0 0 8.95153133539504e-01 -1.29199412457246e+01
2456000 0 1 1.03093205054789e+00 -1.28354707112254e+01
2456500 0 1 6.18503371848882e-01 -1.29973285123034e+01
2457000 0 1 3.85881861186106e-01 -1.30559346188515e+01
2457500 0 1 6.90646392678820e-01 -1.29592437673036e+01
2458000 0 1 5.39693670612443e-01 -1.30139206034087e+01
2458500 0 2 -4.54213286896699e-02 -1.30658491390964e+01
2459000 0 3 3.26930671557771e-01 -1.29299185418112e+01
2459500 0 3 2.69635366473288e-01 -1.29850076940062e+01
2460000 0 3 1.79977875413655e-01 -1.30449959726978e+01
2460500 0 4 -1.64553027994047e-01 -1.30770780518589e+01
2461000 0 4 -1.11022547715227e-01 -1.30483326255900e+01
2461500 0 4 1.43579115507555e-01 -1.30559591962088e+01
2462000 0 4 -9.64623769466537e-02 -1.29658524370252e+01
2462500 0 4 -2.74445300394188e-01 -1.31473685681595e+01
2463000 0 4 -9.34879092727981e-02 -1.28833707842013e+01
2463500 0 4 4.61424678894764e-03 -1.29061336004627e+01
2464000 0 4 -4.08020500245555e-01 -1.31245308292906e+01
2464500 0 4 2.68043050566319e-01 -1.28482186831438e+01
2465000 0 4 -4.70636091329444e-01 -1.32316521542850e+01
2465500 0 4 -1.84814218301441e-01 -1.30738578402823e+01
2466000 0 4 1.58621179750963e-01 -1.30520992912153e+01
2466500 0 4 3.48375602073812e-01 -1.29320020910982e+01
2467000 0 4 3.86373085436350e-02 -1.30335724741359e+01
2467500 0 4 1.89986869498288e-01 -1.30014953781085e+01
2468000 0 4 -1.32834597524901e-01 -1.29978488217635e+01
2468500 0 4 -1.25208483346558e-01 -1.30511403910147e+01
2469000 0 4 -2.35884238172775e-01 -1.30712572274058e+01
2469500 0 4 -1.31936125111317e-01 -1.30081273146968e+01
2470000 0 4 -2.14628617165590e-02 -1.31605646287930e+01
2470500 0 4 1.06977488645871e-01 -1.29725090372473e+01
2471000 0 4 1.17611269030519e-01 -1.29918884773322e+01
2471500 0 4 2.03070930584362e-01 -1.29958812049554e+01
2472000 0 4 1.12673761603481e-01 -1.28967684179405e+01
2472500 0 4 4.31872756367698e-01 -1.28584170845754e+01
2473000 0 4 -8.30908968328063e-02 -1.29981562621456e+01
2473500 0 4 1.34896882901807e-01 -1.30083432022085e+01
2474000 0 4 -2.45192567818394e-01 -1.31419401690956e+01
2474500 0 4 3.00364697095526e-01 -1.29905081925791e+01
2475000 0 4 -1.82716831191733e-01 -1.29764375258881e+01
2475500 0 4 -1.95004484276524e-01 -1.30222326137130e+01
2476000 0 4 -4.33599826333975e-02 -1.28524266259652e+01
2476500 0 3 2.75289771320710e-01 -1.29738435850203e+01
2477000 0 2 2.66016712107510e-01 -1.31022414121524e+01
2477500 0 2 -2.77123897889865e-01 -1.30864961340096e+01
2478000 0 3 8.02570279105827e-02 -1.30877002904825e+01
2478500 0 4 -2.31294800075594e-03 -1.30742300717976e+01
2479000 0 4 -1.12842342071642e-01 -1.30611113875778e+01
2479500 0 3 -3.45854284614143e-01 -1.31284977459069e+01
2480000 0 3 6.11781253263157e-02 -1.30109630004124e+01
2480500 0 4 -5.17810665059129e-03 -1.29717893225722e+01
2481000 0 4 2.51512731510373e-02 -1.30694830520188e+01
2481500 0 4 2.66540985484615e-02 -1.30529024344837e+01
2482000 0 4 -1.45170873807478e-01 -1.30516246284663e+01
2482500 0 3 1.98751078119521e-01 -1.30058508271817e+01
2483000 0 3 2.44514280745083e-01 -1.30338903034377e+01
2483500 0 3 1.14338022455551e-01 -1.28969586759673e+01
2484000 0 3 -3.59855036316660e-02 -1.29545519344764e+01
2484500 0 3 1.67209022169331e-02 -1.31638706427125e+01
2485000 0 3 4.15844546088215e-01 -1.27693546800229e+01
2485500 0 3 8.91987926387172e-02 -1.30666292228409e+01
2486000 0 3 1.47214990738852e-01 -1.29563762753163e+01
2486500 0 3 1.34995127506785e-01 -1.29454327204242e+01
2487000 0 3 3.85451571485409e-01 -1.29296777689820e+01
2487500 0 3 -5.00751205599782e-02 -1.30844965381776e+01
2488000 0 3 -6.12842534652442e-02 -1.30216050881406e+01
2488500 0 4 -1.78420896946798e-01 -1.29760559018572e+01
2489000 0 4 -2.54482987205124e-01 -1.29963119273642e+01
2489500 0 4 -3.75905707737961e-02 -1.28712513747807e+01
2490000 0 4 -3.03494763694134e-01 -1.30193803231888e+01
2490500 0 4 -2.71255528613944e-01 -1.29020920312288e+01
2491000 0 5 -3.31532261284404e-01 -1.28319933845807e+01
2491500 0 5 -1.78416724745913e-01 -1.29097272502653e+01
2492000 0 5 -2.70424058516991e-01 -1.29340144962292e+01
2492500 0 5 -3.79818554330939e-01 -1.29101160491549e+01
2493000 0 5 -4.22693829210527e-01 -1.28943931050863e+01
2493500 0 5 -4.15985467898910e-01 -1.28467193224501e+01
2494000 0 5 -3.97986380972916e-01 -1.28764730433317e+01
2494500 0 5 -2.51517012968477e-01 -1.28193001786720e+01
2495000 0 5 -5.16941046736892e-01 -1.30166399125167e+01
2495500 0 5 -2.26049478484342e-01 -1.29611023697203e+01
2496000 0 4 5.45806438839373e-02 -1.30616442232883e+01
2496500 0 3 5.11155111534257e-02 -1.29190265128332e+01
2497000 0 3 2.64630819049791e-02 -1.30558317220764e+01
2497500 0 4 -4.49259823035802e-01 -1.30484462633719e+01
2498000 0 5 -3.66373576728576e-01 -1.30045428787946e+01
2498500 0 5 -5.25536703475213e-01 -1.28612101700960e+01
2499000 0 5 -5.65982187602365e-01 -1.28765188579784e+01
2499500 0 5 -2.82671552198193e-01 -1.28921843468049e+01
2500000 0 5 -1.60960123826534e-01 -1.28431350677557e+01
2500500 0 5 -4.11506034768206e-01 -1.29659110643557e+01
2501000 0 4 -1.44049997361881e-01 -1.30989780946689e+01
2501500 0 4 -3.72161897215820e-01 -1.30435809775391e+01
2502000 0 5 -2.47186764761334e-01 -1.29261479433017e+01
2502500 0 5 -3.56259715297429e-01 -1.29347545308154e+01
2503000 0 5 -6.85806552251987e-01 -1.29659614954753e+01
2503500 0 5 -1.70566628464855e-01 -1.29561594737194e+01
2504000 0 4 -3.02653606126542e-01 -1.31107765164304e+01
2504500 0 4 1.58983271996025e-02 -1.30239212106105e+01
2505000 0 4 1.00817725149325e-01 -1.28914694140572e+01
2505500 0 4 -4.72227203068286e-01 -1.30532102306200e+01
2506000 0 5 -4.36043573201187e-01 -1.28570988233089e+01
2506500 0 5 -4.61010720828126e-01 -1.29804464165496e+01
2507000 0 5 -4.97652025646430e-01 -1.30776870124615e+01
2507500 0 5 -3.60953854078397e-01 -1.28436337823904e+01
2508000 0 5 6.43271994669327e-02 -1.27277971461562e+01
2508500 0 5 -4.50911761478297e-01 -1.30647717044780e+01
2509000 0 5 -5.15876333085519e-01 -1.28763112894945e+01
2509500 0 5 -5.28162654849180e-01 -1.29876025028182e+01
2510000 0 5 -3.25310702625695e-01 -1.29311484470085e+01
2510500 0 5 -4.13690165800169e-01 -1.29216428201268e+01
2511000 0 5 -3.53096349577781e-01 -1.29289093497602e+01
2511500 0 5 -5.47364294594408e-01 -1.29898507689690e+01
2512000 0 5 -6.29618718581385e-01 -1.29037506072140e+01
2512500 0 6 -5.43898047755286e-01 -1.27122412752882e+01
2513000 0 6 -6.55037071501503e-01 -1.28286017092363e+01
2513500 0 6 -7.23968202188632e-01 -1.29198836169481e+01
2514000 0 6 -6.64051901675195e-01 -1.28144970593177e+01
2514500 0 6 -8.99243134566506e-01 -1.29107471451526e+01
2515000 0 7 -6.76051417265144e-01 -1.27714053979426e+01
2515500 0 7 -7.26889676535872e-01 -1.29165365085182e+01
2516000 0 6 -3.55708128741510e-01 -1.26555610936272e+01
2516500 0 6 -7.42795226427245e-01 -1.28415830998924e+01
2517000 0 6 -9.53229396034289e-01 -1.28511964872427e+01
2517500 0 6 -9.20299039585899e-01 -1.28701843435263e+01
2518000 0 6 -7.93351571870832e-01 -1.27573966306533e+01
2518500 0 6 -8.76638420795800e-01 -1.28568502596907e+01
2519000 0 7 -8.35261977115562e-01 -1.27897033898647e+01
2519500 0 7 -6.08299393714089e-01 -1.27272724353817e+01
2520000 0 7 -5.25130381628061e-01 -1.28089786988457e+01
2520500 0 7 -8.86289710464717e-01 -1.27667254735061e+01
2521000 0 7 -7.43787310827290e-01 -1.26738674546559e+01
2521500 0 7 -1.03639706080413e+00 -1.28062093088060e+01
2522000 0 7 -6.95859558487716e-01 -1.27349579009195e+01
2522500 0 7 -9.88988690092640e-01 -1.27560413589645e+01
2523000 0 7 -9.29985903895332e-01 -1.26362370945346e+01
2523500 0 7 -6.96343725866851e-01 -1.27000618560924e+01
2524000 0 7 -7.99600496864740e-01 -1.27829277673290e+01
2524500 0 8 -1.21595954669696e+00 -1.27533270090369e+01
2525000 0 8 -1.04464487110732e+00 -1.28088404081811e+01
2525500 0 7 -7.31912206988448e-01 -1.26460967192235e+01
2526000 0 7 -1.02789545047728e+00 -1.28588922010317e+01
2526500 0 7 -8.29304584825397e-01 -1.26385284294952e+01
2527000 0 7 -1.27959316352295e+00 -1.27915826089102e+01
2527500 0 7 -7.23695262656806e-01 -1.27123919240235e+01
2528000 0 7 -1.02683079618927e+00 -1.28461116957711e+01
2528500 0 7 -7.62591592608242e-01 -1.26533896594403e+01
2529000 0 6 -8.40468823079181e-01 -1.28315440863178e+01
2529500 0 6 -1.11050677302451e+00 -1.29034672305345e+01
2530000 0 7 -1.05626362009372e+00 -1.28059185363513e+01
2530500 0 7 -1.20645829281989e+00 -1.27859006043813e+01
2531000 0 7 -1.03428091964032e+00 -1.28708206291798e+01
2531500 0 7 -1.00722369041675e+00 -1.28435763644163e+01
2532000 0 7 -7.02798699138214e-01 -1.27362401438451e+01
2532500 0 7 -9.67602988822443e-01 -1.29024427701804e+01
2533000 0 7 -6.83346061468427e-01 -1.28200474515191e+01
2533500 0 7 -9.18572027816479e-01 -1.26911411005255e+01
2534000 0 7 -6.73547085513132e-01 -1.27301244108439e+01
2534500 0 7 -5.76927325288270e-01 -1.27627865305206e+01
2535000 0 7 -7.66015347839065e-01 -1.27848048005934e+01
2535500 0 7 -6.84784908268034e-01 -1.27109073719114e+01
2536000 0 7 -7.23655117324767e-01 -1.27953496076895e+01
2536500 0 7 -6.58140599109599e-01 -1.27778086551544e+01
2537000 0 6 -5.11804689721068e-01 -1.28443040349095e+01
2537500 0 6 -5.92525353235417e-01 -1.27825981513140e+01
2538000 0 6 -4.39985335597329e-01 -1.28352773342524e+01
2538500 0 6 -5.81343647914236e-01 -1.27221998660027e+01
2539000 0 6 -5.87657455636032e-01 -1.27300481581628e+01
2539500 0 6 -2.29743569014004e-01 -1.26853767830259e+01
2540000 0 6 -7.94829751540447e-01 -1.27190340856645e+01
2540500 0 6 -6.99852449545764e-01 -1.25841113623716e+01
2541000 0 7 -5.77086750387467e-01 -1.27110967831820e+01
2541500 0 7 -9.54572170683795e-01 -1.28995535941376e+01
2542000 0 7 -9.20199281218792e-01 -1.27250846602406e+01
2542500 0 7 -1.07961083518216e+00 -1.26020246083443e+01
2543000 0 7 -7.82497137637143e-01 -1.26158778699199e+01
2543500 0 7 -9.42646027271682e-01 -1.27601056005183e+01
2544000 0 7 -8.72416923746574e-01 -1.28362749043901e+01
2544500 0 8 -1.07219074160749e+00 -1.28473670629148e+01
2545000 0 8 -8.92067814449151e-01 -1.26721981363740e+01
2545500 0 7 -8.10356402640996e-01 -1.27541451095906e+01
2546000 0 7 -8.11543454847760e-01 -1.27452922039165e+01
2546500 0 8 -1.27784717767422e+00 -1.27810734669718e+01
2547000 0 8 -1.14175249980203e+00 -1.27112910149580e+01
2547500 0 8 -1.21969323802771e+00 -1.27452348428301e+01
2548000 0 8 -1.31828991693509e+00 -1.27690852257307e+01
2548500 0 8 -9.77987389294926e-01 -1.27253792794247e+01
2549000 0 8 -1.09554900548012e+00 -1.26393671022024e+01
2549500 0 8 -1.00733057747844e+00 -1.26611741500845e+01
2550000 0 8 -9.50700569702042e-01 -1.26054119421436e+01
2550500 0 8 -1.11292395869606e+00 -1.26869436890146e+01
2551000 0 8 -1.39682565206919e+00 -1.28790103094530e+01
2551500 0 8 -1.29691030974302e+00 -1.27409346583688e+01
2552000 0 8 -9.72436292684963e-01 -1.28252097547316e+01
2552500 0 8 -1.20991299369849e+00 -1.27455768523399e+01
2553000 0 8 -1.29571464953974e+00 -1.27105042634054e+01
2553500 0 8 -8.07975348544695e-01 -1.26671849063786e+01
2554000 0 8 -9.76176142038408e-01 -1.26340960200847e+01
2554500 0 8 -9.65011641145989e-01 -1.26359260849396e+01
2555000 0 8 -1.13357842569318e+00 -1.27076693985917e+01
2555500 0 8 -8.63177786199791e-01 -1.27240645698035e+01
2556000 0 8 -1.23219440489542e+00 -1.27007048694566e+01
2556500 0 8 -9.98096183185064e-01 -1.26713925870043e+01
2557000 0 8 -9.02302957595829e-01 -1.27917151392260e+01
2557500 0 8 -1.16105264736389e+00 -1.26798619369294e+01
2558000 0 8 -1.14298202677881e+00 -1.27825637392897e+01
2558500 0 8 -9.84883205806429e-01 -1.26750357916003e+01
2559000 0 8 -1.22270044152964e+00 -1.28827428515978e+01
2559500 0 8 -1.46469028179699e+00 -1.27117880413032e+01
2560000 0 8 -8.92668228531600e-01 -1.27952304750297e+01
2560500 0 7 -1.06547306542800e+00 -1.28074604972360e+01
2561000 0 7 -1.26269780634180e+00 -1.28191149561390e+01
2561500 0 8 -1.40951248098847e+00 -1.27356352780208e+01
2562000 0 8 -1.13759076294998e+00 -1.27658644213031e+01
2562500 0 8 -1.14071530981644e+00 -1.28668365051795e+01
2563000 0 8 -8.82557237994779e-01 -1.26547730167325e+01
2563500 0 8 -9.22047923420504e-01 -1.27396393694235e+01
2564000 0 8 -1.09009310583109e+00 -1.26666882410537e+01
2564500 0 8 -1.27486417374052e+00 -1.28219838376955e+01
2565000 0 8 -1.30491584938506e+00 -1.26961534195570e+01
2565500 0 8 -1.22843232992499e+00 -1.27707606256506e+01
2566000 0 8 -1.18039673012436e+00 -1.26798927269979e+01
2566500 0 8 -1.09484644536775e+00 -1.26226980904111e+01
2567000 0 8 -1.31028039750866e+00 -1.27492191607062e+01
2567500 0 8 -1.48065790443629e+00 -1.27522916750474e+01
2568000 0 8 -1.45220867023815e+00 -1.27314712555992e+01
2568500 0 8 -5.41934412947428e-01 -1.25695359386858e+01
2569000 0 8 -9.39078875977779e-01 -1.26154883764328e+01
2569500 0 8 -1.29698067523070e+00 -1.25891811316080e+01
2570000 0 8 -1.22798854523835e+00 -1.26643087742183e+01
2570500 0 8 -1.11963718129689e+00 -1.26853290598978e+01
2571000 0 8 -1.34732739965779e+00 -1.27715930083796e+01
2571500 0 8 -1.18057842963772e+00 -1.27814361097453e+01
2572000 0 8 -1.24112163357889e+00 -1.26903284696909e+01
2572500 0 8 -7.72447496106916e-01 -1.26712287205290e+01
2573000 0 8 -1.02946557748703e+00 -1.28234141492538e+01
2573500 0 7 -1.09197079728042e+00 -1.27709742597599e+01
2574000 0 7 -7.88098690352924e-01 -1.26527905313177e+01
2574500 0 7 -1.08154223685899e+00 -1.27922081761791e+01
2575000 0 7 -1.04747559937730e+00 -1.27951849898347e+01
2575500 0 8 -1.10690141549259e+00 -1.27845509493927e+01
2576000 0 8 -8.08284205209173e-01 -1.26198128396106e+01
2576500 0 8 -1.39147669997328e+00 -1.27735350974893e+01
2577000 0 8 -8.96270934112796e-01 -1.26589922685203e+01
2577500 0 8 -1.01694944866030e+00 -1.27918533848442e+01
2578000 0 8 -1.17429162836508e+00 -1.27175946340813e+01
2578500 0 8 -1.09215372440301e+00 -1.27559611558996e+01
2579000 0 8 -1.12026254789575e+00 -1.26897721000077e+01
2579500 0 8 -9.75823927101212e-01 -1.27783010063274e+01
2580000 0 8 -1.26976448492305e+00 -1.28178201016580e+01
2580500 0 7 -1.10658495737097e+00 -1.29129565500281e+01
2581000 0 7 -8.36066698815178e-01 -1.26869941651650e+01
2581500 0 7 -1.07619705013469e+00 -1.28175930642122e+01
2582000 0 7 -1.01773926925545e+00 -1.26530004949444e+01
2582500 0 8 -9.57514062732323e-01 -1.26524568056182e+01
2583000 0 8 -9.95637722768149e-01 -1.26687534965040e+01
2583500 0 8 -1.43383468732842e+00 -1.28578753182272e+01
2584000 0 8 -1.42442737342284e+00 -1.28486521028755e+01
2584500 0 8 -1.45524296967738e+00 -1.28618599396189e+01
2585000 0 8 -1.03199899701273e+00 -1.26609189064180e+01
2585500 0 8 -1.19532522201390e+00 -1.28197514460999e+01
2586000 0 8 -1.19744778424796e+00 -1.29385516106849e+01
2586500 0 8 -1.18488735927202e+00 -1.26700026688342e+01
2587000 0 8 -9.83450009851372e-01 -1.27948259236858e+01
2587500 0 8 -6.87757191966707e-01 -1.27617549422191e+01
2588000 0 8 -1.25205424016541e+00 -1.28113407004186e+01
2588500 0 8 -9.63446445069171e-01 -1.25832092686641e+01
2589000 0 8 -1.21660520536118e+00 -1.28724301579748e+01
2589500 0 7 -7.26728921322168e-01 -1.27468207347003e+01
2590000 0 7 -9.93997000198919e-01 -1.27290566588451e+01
2590500 0 8 -8.13270588814304e-01 -1.26950727218815e+01
2591000 0 8 -1.43443154373391e+00 -1.27676528562028e+01
2591500 0 8 -1.33667195848654e+00 -1.27880125896456e+01
2592000 0 8 -1.17760923929796e+00 -1.27545438345531e+01
2592500 0 8 -1.04939543327538e+00 -1.26619330708886e+01
2593000 0 8 -9.30708032715214e-01 -1.25354484054314e+01
2593500 0 7 -3.95170473748042e-01 -1.26144194409379e+01
2594000 0 6 -7.30182272429321e-01 -1.28208132500377e+01
2594500 0 6 -6.82594556096743e-01 -1.27351171713192e+01
2595000 0 6 -5.23995538013614e-01 -1.26798714020034e+01
2595500 0 6 -4.11343173301128e-01 -1.26837892407216e+01
2596000 0 6 -4.56951714489275e-01 -1.26670042598484e+01
2596500 0 6 -7.83353391701270e-01 -1.28049496288677e+01
2597000 0 7 -5.59856982312868e-01 -1.25594877601846e+01
2597500 0 7 -7.75272512674564e-01 -1.26877733148932e+01
2598000 0 7 -7.46622950754668e-01 -1.27703882965466e+01
2598500 0 7 -8.71871242530891e-01 -1.28105772891611e+01
2599000 0 7 -8.16163268731619e-01 -1.27591705148263e+01
2599500 0 7 -9.86090015830929e-01 -1.28283131414566e+01
2600000 0 7 -8.71259489941696e-01 -1.27971898570977e+01
2600500 0 7 -8.18901613206014e-01 -1.26960566842896e+01
2601000 0 7 -1.19710429076372e+00 -1.28328749985412e+01
2601500 0 7 -8.91889639102784e-01 -1.27125134658877e+01
2602000 0 7 -6.46162540519346e-01 -1.27343905251569e+01
2602500 0 7 -8.22934303939245e-01 -1.27382759981319e+01
2603000 0 6 -2.25253332587887e-01 -1.26842038234504e+01
2603500 0 6 -5.76490553327157e-01 -1.26597547585325e+01
2604000 0 7 -8.52431807866062e-01 -1.27349879467231e+01
2604500 0 7 -7.55772478468592e-01 -1.26233140911300e+01
2605000 0 7 -8.86871838096808e-01 -1.26776296339629e+01
2605500 0 7 -8.69872977541368e-01 -1.26620328812866e+01
2606000 0 7 -5.00104765039605e-01 -1.27282661013350e+01
2606500 0 7 -7.94326407804445e-01 -1.26637452772811e+01
2607000 0 7 -7.27168171751766e-01 -1.26487961129669e+01
2607500 0 8 -1.25860573950134e+00 -1.26503408988223e+01
2608000 0 8 -8.97288410949450e-01 -1.26677681007837e+01
2608500 0 7 -7.22161924830748e-01 -1.26005042276932e+01
2609000 0 7 -4.97421322919932e-01 -1.25753715429100e+01
2609500 0 7 -6.40423764929461e-01 -1.26459892694197e+01
2610000 0 6 -4.00611927487840e-01 -1.27259155153337e+01
2610500 0 6 -7.51540914822598e-01 -1.28058969921030e+01
2611000 0 7 -9.01854675381704e-01 -1.26778987578513e+01
2611500 0 8 -1.14931025944751e+00 -1.28045783192946e+01
2612000 0 8 -8.08145940402380e-01 -1.27126088120552e+01
2612500 0 8 -1.05330500559793e+00 -1.28163418752010e+01
2613000 0 8 -1.33812968717634e+00 -1.28132907257025e+01
2613500 0 8 -7.05194926561073e-01 -1.28025353337887e+01
2614000 0 8 -7.94496127596271e-01 -1.27016772235222e+01
2614500 0 7 -8.87156986858524e-01 -1.28513070327312e+01
2615000 0 7 -7.79844118472248e-01 -1.27725025278606e+01
2615500 0 7 -1.29061209284098e+00 -1.29066433332587e+01
2616000 0 7 -6.85257682845242e-01 -1.27167146507375e+01
2616500 0 7 -1.00359968223666e+00 -1.27448461626834e+01
2617000 0 7 -8.85267989450265e-01 -1.28116137318868e+01
2617500 0 7 -7.56259224210076e-01 -1.26923721714251e+01
2618000 0 7 -3.65241961044514e-01 -1.25988707967914e+01
2618500 0 7 -7.60983717423933e-01 -1.27445006849299e+01
2619000 0 7 -4.65585246480266e-01 -1.25438830414177e+01
2619500 0 7 -7.25705175035118e-01 -1.27999552535079e+01
2620000 0 7 -5.64452727324452e-01 -1.26732485513300e+01
2620500 0 7 -6.31342410405741e-01 -1.26623384325098e+01
2621000 0 6 -7.33775912025765e-01 -1.27849056304153e+01
2621500 0 6 -6.20211441524047e-01 -1.27073236958318e+01
2622000 0 7 -8.73890177435644e-01 -1.26713530414999e+01
2622500 0 7 -8.18685680671600e-01 -1.27191856268129e+01
2623000 0 7 -1.03456428772719e+00 -1.27503465699089e+01
2623500 0 8 -8.39340050978667e-01 -1.26116547023448e+01
2624000 0 8 -1.11457213635151e+00 -1.26612819581483e+01
2624500 0 8 -6.68299748727801e-01 -1.26251939792250e+01
2625000 0 8 -1.05114048973840e+00 -1.27949526454748e+01
2625500 0 7 -7.38823389148891e-01 -1.26122383914062e+01
2626000 0 7 -4.16975485876835e-01 -1.26585566302760e+01
2626500 0 7 -7.53276681931124e-01 -1.26899486602606e+01
2627000 0 7 -7.78101422856361e-01 -1.26064586846367e+01
2627500 0 7 -1.12692228221583e+00 -1.26660769556038e+01
2628000 0 7 -8.81764437056685e-01 -1.27784236996434e+01
2628500 0 8 -1.06726701065528e+00 -1.27982341318022e+01
2629000 0 8 -1.25048631376096e+00 -1.27626313910810e+01
2629500 0 8 -9.85156805283946e-01 -1.26910840850722e+01
2630000 0 8 -1.10544107532637e+00 -1.26886862212568e+01
2630500 0 8 -8.75964449508951e-01 -1.27521068235836e+01
2631000 0 8 -1.05484946576873e+00 -1.26815662979514e+01
2631500 0 8 -1.10821347723394e+00 -1.26921163051207e+01
2632000 0 8 -1.31579421435502e+00 -1.27308928105193e+01
2632500 0 8 -9.99160215902581e-01 -1.27419788079323e+01
2633000 0 8 -1.16321201185749e+00 -1.28546491989692e+01
2633500 0 7 -7.57893921329793e-01 -1.27106066458523e+01
2634000 0 6 -3.65500062758141e-01 -1.27345476266686e+01
2634500 0 6 -9.46564657811982e-01 -1.28594049839802e+01
2635000 0 7 -7.75891860886473e-01 -1.27586764625734e+01
2635500 0 7 -9.70117591196852e-01 -1.27748629421675e+01
2636000 0 7 -1.06397984782627e+00 -1.26804135699190e+01
2636500 0 8 -9.11627734061184e-01 -1.26610045952769e+01
2637000 0 8 -1.37034031653279e+00 -1.28124051171022e+01
2637500 0 8 -1.18433104020275e+00 -1.27821750745354e+01
2638000 0 8 -9.39582515145481e-01 -1.26545919282159e+01
2638500 0 8 -1.16462109421709e+00 -1.26854043196899e+01
2639000 0 8 -9.58567048421798e-01 -1.26745910087777e+01
2639500 0 7 -5.97889039684950e-01 -1.25764607622709e+01
2640000 0 7 -9.74354724684732e-01 -1.26387437591006e+01
2640500 0 7 -1.09241230513931e+00 -1.26030140881626e+01
2641000 0 7 -9.73812466439951e-01 -1.28100062493604e+01
2641500 0 7 -8.12896598748491e-01 -1.26804624039065e+01
2642000 0 7 -6.90293286663111e-01 -1.27980079225453e+01
2642500 0 7 -1.09340148343026e+00 -1.27138166421970e+01
2643000 0 7 -9.00541363001715e-01 -1.26216976512670e+01
2643500 0 7 -8.53531997162775e-01 -1.26512299130548e+01
2644000 0 7 -7.51748027536388e-01 -1.25681548695444e+01
2644500 0 7 -5.97770851696693e-01 -1.25992643253235e+01
2645000 0 7 -6.22664046282639e-01 -1.26925339485687e+01
2645500 0 7 -9.47358013925052e-01 -1.26690147591851e+01
2646000 0 6 -5.82017969958524e-01 -1.28738766695296e+01
2646500 0 5 -6.47824374493186e-01 -1.28562519586281e+01
2647000 0 5 -4.83215814776138e-01 -1.28597289459960e+01
2647500 0 6 -4.88013653928949e-01 -1.26529820025066e+01
2648000 0 6 -4.53441783659423e-01 -1.27809070445096e+01
2648500 0 6 -4.30257399393348e-01 -1.26350904264065e+01
2649000 0 6 -5.91880361012374e-01 -1.29520338617269e+01
2649500 0 6 -4.17534483065109e-01 -1.26126189300779e+01
2650000 0 7 -6.15633274059974e-01 -1.26933075629212e+01
2650500 0 7 -5.51933461622481e-01 -1.26981727132599e+01
2651000 0 7 -1.06294952650196e+00 -1.28420789359819e+01
2651500 0 7 -9.67141391323268e-01 -1.28230778992862e+01
2652000 0 7 -7.65215985662433e-01 -1.26320780814624e+01
2652500 0 7 -1.13251829798483e+00 -1.28100391081613e+01
2653000 0 7 -8.03467867551210e-01 -1.25868280481409e+01
2653500 0 7 -5.73642652986250e-01 -1.27810794575724e+01
2654000 0 7 -5.76133536114333e-01 -1.25903423736855e+01
2654500 0 7 -8.68745324212693e-01 -1.26916395587864e+01
2655000 0 7 -7.02060103199854e-01 -1.26892005702284e+01
2655500 0 7 -1.01175291623106e+00 -1.27845356354673e+01
2656000 0 7 -7.94207350296194e-01 -1.26805376234869e+01
2656500 0 8 -1.22969622556865e+00 -1.27551481701673e+01
2657000 0 8 -9.52678297914960e-01 -1.26928762510953e+01
2657500 0 8 -8.30228152609045e-01 -1.27645690589380e+01
2658000 0 8 -1.12691039781484e+00 -1.26138032837687e+01
2658500 0 8 -8.70349396353245e-01 -1.27129276010350e+01
2659000 0 8 -1.05057339679318e+00 -1.26199819641798e+01
2659500 0 8 -9.58858539893682e-01 -1.28149943356932e+01
2660000 0 8 -9.21319038747702e-01 -1.26673400863222e+01
2660500 0 7 -7.61952775289131e-01 -1.26264616941849e+01
2661000 0 6 -3.95249919132052e-01 -1.26367142471206e+01
2661500 0 6 -1.06576683290687e+00 -1.28092032692138e+01
2662000 0 7 -7.41349853758388e-01 -1.27160447955970e+01
2662500 0 7 -7.23733486586583e-01 -1.27006225792513e+01
2663000 0 6 -6.14304970878642e-01 -1.26907654683005e+01
2663500 0 6 -7.18183430643564e-01 -1.27886120594294e+01
2664000 0 6 -7.83982066045587e-01 -1.27397017911077e+01
2664500 0 6 -6.21550677661767e-01 -1.27704827914315e+01
2665000 0 6 -3.65250294709659e-01 -1.27854711293998e+01
2665500 0 6 -6.14654977068731e-01 -1.28353434036838e+01
2666000 0 6 -5.02271027727918e-01 -1.27803701923443e+01
2666500 0 6 -4.98462609059128e-01 -1.27022130709042e+01
2667000 0 6 -4.66209219506022e-01 -1.26774169419740e+01
2667500 0 6 -6.42762370123435e-01 -1.25832105187866e+01
2668000 0 6 -8.06612742462078e-01 -1.27219933188663e+01
2668500 0 6 -7.21775907504770e-01 -1.27342401843205e+01
2669000 0 6 -5.03086270649602e-01 -1.26993824384524e+01
2669500 0 6 -9.29218076766326e-01 -1.28757797069688e+01
2670000 0 6 -6.01937221399188e-01 -1.25867757538211e+01
2670500 0 6 -4.60972005559770e-01 -1.27348448146097e+01
2671000 0 6 -7.13899353849379e-01 -1.27547820443097e+01
2671500 0 6 -8.29705948432697e-01 -1.27397674572639e+01
2672000 0 7 -7.50814397527207e-01 -1.26102722583147e+01
2672500 0 7 -7.32205893301293e-01 -1.26425994865445e+01
2673000 0 7 -6.99196529709753e-01 -1.27690160385958e+01
2673500 0 7 -8.49687461902297e-01 -1.26653620130835e+01
2674000 0 7 -6.56493196524330e-01 -1.26694399702517e+01
2674500 0 7 -7.58061489199191e-01 -1.26564239715031e+01
2675000 0 6 -6.96445871312543e-01 -1.26670148728085e+01
2675500 0 6 -1.34497947722360e-01 -1.27292249261973e+01
2676000 0 6 -9.55239979623204e-01 -1.28122712676272e+01
2676500 0 6 -2.48015197627581e-01 -1.27016859122518e+01
2677000 0 6 -7.74413566402859e-01 -1.27834024098442e+01
2677500 0 6 -5.81111737125939e-01 -1.28002695454314e+01
2678000 0 6 -4.82382245089735e-01 -1.27120637199012e+01
2678500 0 6 -4.49897517577478e-01 -1.27264517987116e+01
2679000 0 6 -7.75612704587746e-01 -1.27540989544412e+01
2679500 0 6 -7.98665107454011e-01 -1.27947847498396e+01
2680000 0 6 -4.98905486204714e-01 -1.26928378832156e+01
2680500 0 6 -2.63135013025879e-01 -1.26864435563654e+01
2681000 0 6 -6.71915291908811e-01 -1.26678030172172e+01
2681500 0 6 -7.25647776214148e-01 -1.29458945972752e+01
2682000 0 6 -4.76442613125605e-01 -1.27742376777687e+01
2682500 0 6 -1.73189710423908e-01 -1.27132512657404e+01
2683000 0 6 -6.19832704558538e-01 -1.26625385628048e+01
2683500 0 6 -2.97342545185923e-01 -1.26752686018217e+01
2684000 0 6 -1.88199819840139e-01 -1.26050429258189e+01
2684500 0 6 -6.74541101332289e-01 -1.27924698144760e+01
2685000 0 6 -6.12674331601639e-01 -1.27966712827064e+01
2685500 0 5 -5.66653008038871e-01 -1.29153397124667e+01
2686000 0 5 -7.99904326492101e-01 -1.30028801128402e+01
2686500 0 5 -4.78976502684054e-01 -1.28295989157842e+01
2687000 0 5 4.49837196803783e-02 -1.28251662380598e+01
2687500 0 5 -1.99382043094405e-01 -1.27663934432419e+01
2688000 0 5 -3.52434322369227e-01 -1.28461223178530e+01
2688500 0 6 -5.10953968458712e-01 -1.27740802076152e+01
2689000 0 6 -5.54495410376681e-01 -1.26880191931153e+01
2689500 0 6 -6.43727842761736e-01 -1.27229559318512e+01
2690000 0 6 -4.56463330525632e-01 -1.26456415412290e+01
2690500 0 6 -8.68354884924927e-01 -1.28761612918313e+01
2691000 0 7 -7.98182198181241e-01 -1.26491378376796e+01
2691500 0 7 -8.38266386758200e-01 -1.26343470877447e+01
2692000 0 6 -2.25095831495503e-01 -1.28404163513580e+01
2692500 0 5 -2.76852071604664e-01 -1.28846650188008e+01
2693000 0 5 -1.85899471301764e-01 -1.28876222555290e+01
2693500 0 5 -3.19242943395865e-01 -1.29250606892249e+01
2694000 0 5 -5.90245008238589e-01 -1.28647379711840e+01
2694500 0 5 -4.16976647896867e-01 -1.29754861625138e+01
2695000 0 5 -4.35003541970242e-01 -1.28949428350088e+01
2695500 0 5 -4.19374265319227e-01 -1.28936458879311e+01
2696000 0 5 -5.70093198663868e-01 -1.29339753768837e+01
2696500 0 6 -7.49354755425689e-01 -1.27750680400424e+01
2697000 0 7 -8.23207670521092e-01 -1.26613472222706e+01
2697500 0 7 -5.82207203685472e-01 -1.26945249456334e+01
2698000 0 7 -7.60511948671875e-01 -1.26803696567591e+01
2698500 0 7 -9.04968136979744e-01 -1.27831886994703e+01
2699000 0 7 -8.53542945322485e-01 -1.27120784342339e+01
2699500 0 7 -8.90246431598122e-01 -1.27438002558130e+01
2700000 0 6 -9.25812752314917e-01 -1.29128021897707e+01
2700500 0 6 -7.68733247437002e-01 -1.27972417366429e+01
2701000 0 6 -4.27282972128359e-01 -1.27913667138061e+01
2701500 0 6 -4.59083085826693e-01 -1.27891266111875e+01
2702000 0 6 -6.29030516971466e-01 -1.27685630978100e+01
2702500 0 6 -6.21224151477544e-01 -1.27939882472363e+01
2703000 0 6 -5.39573374152853e-01 -1.27977397275005e+01
2703500 0 6 -5.84534340171175e-01 -1.28762335144583e+01
2704000 0 6 -5.04419637308576e-01 -1.26687860697162e+01
2704500 0 6 -4.70926478798142e-01 -1.28188008900597e+01
2705000 0 6 -6.93619592852323e-01 -1.28333079689094e+01
2705500 0 6 -5.25794386030494e-01 -1.27086987355732e+01
2706000 0 6 -7.28653459454982e-01 -1.27194433454988e+01
2706500 0 6 -2.04472825378390e-01 -1.27501150187583e+01
2707000 0 6 -3.29718463236678e-01 -1.26370371857445e+01
2707500 0 6 -6.21463520035613e-01 -1.27034907298068e+01
2708000 0 7 -9.10145413014119e-01 -1.26914956941262e+01
2708500 0 7 -6.45487438109694e-02 -1.24261512124928e+01
2709000 0 6 -3.34009304842056e-01 -1.26410552948384e+01
2709500 0 6 -3.28997201923296e-01 -1.26640921492472e+01
2710000 0 6 -4.39841705194922e-01 -1.26784746505829e+01
2710500 0 6 -4.26924615160197e-01 -1.27917631360525e+01
2711000 0 6 -5.89646662450674e-01 -1.27094126495082e+01
2711500 0 6 -6.93643021833496e-01 -1.27367928504081e+01
2712000 0 6 -4.33013261433572e-01 -1.26066651933917e+01
2712500 0 6 -3.56152704492798e-01 -1.26800972877771e+01
2713000 0 6 -7.33705686399091e-01 -1.27164654737374e+01
2713500 0 6 -1.03632103014692e-01 -1.25664877779538e+01
2714000 0 6 -4.38726706041656e-01 -1.27670911366980e+01
2714500 0 6 -7.77685281487018e-02 -1.28084751351729e+01
2715000 0 6 -6.05762800949636e-01 -1.26052463405158e+01
2715500 0 6 4.61331292986733e-02 -1.26854148248485e+01
2716000 0 6 -2.33273554162818e-01 -1.26757634699441e+01
2716500 0 6 -3.92859622492691e-01 -1.28281975584846e+01
2717000 0 6 -2.35297068908667e-01 -1.25746932611886e+01
2717500 0 6 -4.02302840572198e-01 -1.28377766805534e+01
2718000 0 6 -5.92595798273753e-01 -1.27161607311816e+01
2718500 0 6 -2.88962680580672e-01 -1.27560538820455e+01
2719000 0 6 -4.10150108926658e-01 -1.28370862074287e+01
2719500 0 6 -5.21848095497313e-01 -1.28736134848288e+01
2720000 0 6 -4.09615057076697e-01 -1.27625032046727e+01
2720500 0 6 -4.58035464221342e-01 -1.28371497809548e+01
2721000 0 7 -9.63241307938557e-01 -1.28321312313442e+01
2721500 0 7 -6.88129557635312e-01 -1.27052927133676e+01
2722000 0 7 -5.32708746709261e-01 -1.28234157089465e+01
2722500 0 7 -8.86112407329024e-01 -1.28680808276314e+01
2723000 0 7 -6.96732472372428e-01 -1.26841869105912e+01
2723500 0 7 -6.62147663267003e-01 -1.27351228409830e+01
2724000 0 6 -7.68203022451502e-01 -1.28142384264914e+01
2724500 0 6 -3.40552486188559e-01 -1.26585745040992e+01
2725000 0 6 -4.44524670924819e-01 -1.26464738993121e+01
2725500 0 6 -5.14610296035912e-01 -1.26655365618251e+01
2726000 0 6 -2.33929804145632e-01 -1.26697169366477e+01
2726500 0 5 -9.19310275088877e-02 -1.28284642876249e+01
2727000 0 5 -1.55272564845612e-01 -1.27651323450444e+01
2727500 0 5 -3.63065518287852e-01 -1.27914203948181e+01
2728000 0 5 -5.68360205438855e-01 -1.29293979622176e+01
2728500 0 5 -2.58428441482390e-01 -1.29525599981004e+01
2729000 0 5 -3.71853576129891e-01 -1.30033467377382e+01
2729500 0 5 -3.78981523247393e-01 -1.29760308608703e+01
2730000 0 5 -1.48272580980056e-01 -1.28056831483610e+01
2730500 0 6 -4.95581083481604e-01 -1.28572751342329e+01
2731000 0 6 -3.68753022074145e-01 -1.27090219751792e+01
2731500 0 6 -7.33981831411555e-01 -1.27451043987261e+01
2732000 0 7 -8.80406133231941e-01 -1.26454411561051e+01
2732500 0 7 -5.78097620295507e-01 -1.26885627036384e+01
2733000 0 7 -5.51564018090726e-01 -1.27556090739413e+01
2733500 0 7 -5.44481568317242e-01 -1.26499067159417e+01
2734000 0 6 -6.70944037309825e-01 -1.28995464884195e+01
2734500 0 6 -7.34736394008613e-01 -1.27734784993828e+01
2735000 0 6 -5.65218398396244e-01 -1.27040529070546e+01
2735500 0 6 -5.39427336394960e-01 -1.27601847194387e+01
2736000 0 6 -5.64515315876497e-01 -1.27415686930029e+01
2736500 0 6 -5.86117853413254e-01 -1.28304860814688e+01
2737000 0 6 -4.28905818852918e-01 -1.27710055280841e+01
2737500 0 6 -3.30995256643725e-01 -1.27703327737834e+01
2738000 0 6 -7.67534970947931e-01 -1.28789791108179e+01
2738500 0 6 -4.49585663493820e-01 -1.28147976086479e+01
2739000 0 6 -5.87838718616942e-01 -1.27021858024810e+01
2739500 0 6 -4.22287046997964e-01 -1.26947274335546e+01
2740000 0 6 -3.52533877496068e-01 -1.28024945310802e+01
2740500 0 6 -5.27268558973361e-01 -1.27696576949785e+01
2741000 0 6 -3.82519725622156e-01 -1.26728325183853e+01
2741500 0 6 -5.09524916064105e-01 -1.27370717538251e+01
2742000 0 6 -1.05503983052166e+00 -1.29440662018164e+01
2742500 0 6 -7.99656791625923e-01 -1.29183465852646e+01
2743000 0 6 -9.61602444515309e-01 -1.28284873370925e+01
2743500 0 6 -5.91349792395406e-01 -1.27605573830263e+01
2744000 0 6 -5.08346235259195e-01 -1.26850370634964e+01
2744500 0 6 -6.45313837480890e-01 -1.27932977433017e+01
2745000 0 6 -6.52089399787622e-01 -1.27076122934479e+01
2745500 0 6 -6.88152484177093e-01 -1.27905349506736e+01
2746000 0 6 -4.26810758972035e-01 -1.27529722017744e+01
2746500 0 6 -4.97810280416767e-01 -1.27677346128169e+01
2747000 0 6 -1.48607202651684e-01 -1.28316889184556e+01
2747500 0 5 -3.34651123773868e-01 -1.28380752119062e+01
2748000 0 5 -2.76273440475264e-02 -1.27708661714233e+01
2748500 0 5 -2.92441096605698e-01 -1.30424539849683e+01
2749000 0 5 -2.99783681679457e-01 -1.28623433218216e+01
2749500 0 5 -2.87766637538171e-01 -1.28009930801851e+01
2750000 0 5 -5.26484738744616e-01 -1.30633544631064e+01
2750500 0 5 -4.52846856989201e-01 -1.28288588256005e+01
2751000 0 5 -2.25272724325210e-01 -1.28344794570291e+01
2751500 0 5 -8.97025056871419e-02 -1.28897733304682e+01
2752000 0 4 -2.42444658674105e-01 -1.30762611638303e+01
2752500 0 4 -3.34887926084306e-02 -1.29190586086288e+01
2753000 0 4 -2.01092737685507e-01 -1.30456298122881e+01
2753500 0 4 -1.66056154884836e-01 -1.29025793853127e+01
2754000 0 4 -3.54189666111980e-01 -1.30710420099388e+01
2754500 0 4 -1.86902316031678e-01 -1.29066742964990e+01
2755000 0 4 1.10790497454676e-01 -1.27715146729969e+01
2755500 0 3 3.30263086206613e-01 -1.29264002195517e+01
2756000 0 2 1.61433712072395e-01 -1.30383226687573e+01
2756500 0 2 3.82465586349862e-01 -1.30866177155534e+01
2757000 0 3 2.39641475348576e-01 -1.29439794479993e+01
2757500 0 3 3.94866468441573e-02 -1.29333102177756e+01
2758000 0 3 2.48326276586834e-01 -1.31369292699551e+01
2758500 0 3 1.79400267574389e-01 -1.28748179617470e+01
2759000 0 3 -1.45040066244189e-01 -1.30791675979882e+01
2759500 0 4 -2.99655127027122e-01 -1.28837726864373e+01
2760000 0 4 1.25696794525720e-01 -1.30082062655891e+01
2760500 0 3 7.81375535963447e-03 -1.31118285437623e+01
2761000 0 3 4.48408726763121e-01 -1.29124711461410e+01
2761500 0 3 1.63866450624402e-01 -1.29516699213387e+01
2762000 0 3 1.72372263752706e-01 -1.29630732739592e+01
2762500 0 3 4.92294069268845e-01 -1.28293504565259e+01
2763000 0 3 9.97303169425728e-02 -1.29296618314419e+01
2763500 0 3 3.40748277724413e-02 -1.29981826399533e+01
2764000 0 3 3.15447258167972e-01 -1.29890361074187e+01
2764500 0 3 1.77811212321277e-01 -1.29106335848530e+01
2765000 0 2 5.94508745328899e-01 -1.29580935177929e+01
2765500 0 2 4.89244689686807e-01 -1.29763892743878e+01
2766000 0 3 4.52259368239481e-02 -1.28334558822176e+01
2766500 0 3 -2.10340602647627e-01 -1.30977683045547e+01
2767000 0 3 3.56541762484930e-01 -1.28341202340356e+01
2767500 0 3 2.14426800333364e-01 -1.29901241758018e+01
2768000 0 3 3.26914272309507e-01 -1.30319523890663e+01
2768500 0 3 -3.91777862466401e-02 -1.30917992079469e+01
2769000 0 3 5.52234293635905e-01 -1.28510729244358e+01
2769500 0 3 2.66402366202997e-01 -1.29503664320001e+01
2770000 0 2 6.25811481620967e-01 -1.28549151304245e+01
2770500 0 1 3.06372088663337e-01 -1.33218725640715e+01
2771000 0 1 5.88654533603982e-01 -1.29287404690265e+01
2771500 0 1 5.81243415477770e-01 -1.30411146033659e+01
2772000 0 1 6.58699623177231e-01 -1.30117976231685e+01
2772500 0 1 6.77153966787066e-01 -1.29565586988215e+01
2773000 0 1 5.11971300694035e-01 -1.30014923991951e+01
2773500 0 1 2.65848913077893e-01 -1.31554919003468e+01
2774000 0 1 4.86225916623047e-01 -1.29914463787689e+01
2774500 0 2 5.68592043651745e-01 -1.28245668748349e+01
2775000 0 2 3.93451535123170e-01 -1.30102015636768e+01
2775500 0 2 5.42153203652537e-01 -1.29380889626660e+01
2776000 0 2 5.17053731457956e-01 -1.29149503513516e+01
2776500 0 2 6.05990401443266e-01 -1.29302788370325e+01
2777000 0 2 7.18399583133694e-01 -1.28882645768767e+01
2777500 0 1 6.90032699772985e-01 -1.30174922283336e+01
2778000 0 0 9.47599092342992e-01 -1.30239553201747e+01
2778500 0 0 1.54568436427015e+00 -1.29494131551554e+01
2779000 0 0 8.69782494683231e-01 -1.30539477313201e+01
2779500 0 0 9.39321451576721e-01 -1.29817398601755e+01
2780000 0 0 8.32033568634862e-01 -1.30867088511992e+01
2780500 0 0 1.16329551056027e+00 -1.29230637125697e+01
2781000 0 0 8.21416997476352e-01 -1.31251719369551e+01
2781500 0 0 9.44733145808353e-01 -1.30279095274824e+01
2782000 0 0 8.04970184883867e-01 -1.29392793855095e+01
2782500 0 0 9.72714854678113e-01 -1.29271616948977e+01
2783000 0 0 9.59918236697772e-01 -1.29839948055444e+01
2783500 0 0 1.17422832613713e+00 -1.28966463715115e+01
2784000 0 0 1.05159125424943e+00 -1.30238964381938e+01
2784500 0 0 9.47837309542234e-01 -1.30463539497638e+01
2785000 0 0 9.94943170497261e-01 -1.29953689559527e+01
2785500 0 0 8.30609527996354e-01 -1.28367989317468e+01
2786000 0 1 6.88676334742605e-01 -1.29801831693848e+01
2786500 0 1 7.85912063696678e-01 -1.29196963299072e+01
2787000 0 0 9.33625924967285e-01 -1.28716105236801e+01
2787500 0 0 8.06303535322061e-01 -1.30832781223430e+01
2788000 0 0 9.69878043958945e-01 -1.29182477988426e+01
2788500 0 0 7.23385270498484e-01 -1.32054797653726e+01
2789000 0 1 6.07417320381099e-01 -1.30556243155983e+01
2789500 0 1 4.45547052313301e-01 -1.31658127897743e+01
2790000 0 1 9.44664021057323e-01 -1.29976415298378e+01
2790500 0 1 5.23865919590811e-01 -1.29940842179889e+01
2791000 0 1 6.74621560364534e-01 -1.29368836410346e+01
2791500 0 1 5.76013411185020e-01 -1.30145497951706e+01
2792000 0 1 7.19093616681503e-01 -1.30795285036355e+01
2792500 0 1 4.23724461585778e-01 -1.31194329183057e+01
2793000 0 1 1.19809181401424e+00 -1.28578700815858e+01
2793500 0 1 5.31311472523692e-01 -1.31680076436905e+01
2794000 0 0 1.12208600655529e+00 -1.28734212017830e+01
2794500 0 0 1.00936345585708e+00 -1.30341751413225e+01
2795000 0 0 6.79263278055233e-01 -1.32186081326743e+01
2795500 0 0 9.39156815781910e-01 -1.29696508358471e+01
2796000 0 1 5.95020756192676e-01 -1.30978727649931e+01
2796500 0 1 5.42269300193054e-01 -1.31140538393213e+01
2797000 0 1 7.87591128572598e-01 -1.30327285419615e+01
2797500 0 1 9.26410491597053e-01 -1.29031358092359e+01
2798000 0 1 9.68708679178640e-01 -1.28564110967783e+01
2798500 0 1 5.24154240373813e-01 -1.28652341338337e+01
2799000 0 1 6.16467115902178e-01 -1.29671232981413e+01
2799500 0 1 6.70855908683535e-01 -1.27655145106450e+01
2800000 0 1 7.44035536805206e-01 -1.29859712356351e+01
2800500 0 1 8.91158706460838e-01 -1.29442859910895e+01
2801000 0 1 7.03585899383359e-01 -1.29355621884543e+01
2801500 0 1 1.02252224817648e+00 -1.28417740240650e+01
2802000 0 0 9.05114924327408e-01 -1.29530346541209e+01
2802500 0 0 9.11374418657043e-01 -1.30223083018796e+01
2803000 0 0 8.30656334339003e-01 -1.29412549886810e+01
2803500 0 0 1.23412291979862e+00 -1.29320583877422e+01
2804000 0 0 8.37527418045792e-01 -1.28433487384437e+01
2804500 0 0 8.33171423542735e-01 -1.29990787036738e+01
2805000 0 0 1.08960979355560e+00 -1.28974349278309e+01
2805500 0 0 1.09811324389035e+00 -1.29113717601902e+01
2806000 0 0 9.26692351801723e-01 -1.28048746535298e+01
2806500 0 0 8.12111386157176e-01 -1.30556382319051e+01
2807000 0 0 9.88636415670544e-01 -1.29689850890112e+01
2807500 0 0 3.42362963984631e-01 -1.31434155794113e+01
2808000 0 1 3.32325875081465e-01 -1.29179529271977e+01
2808500 0 1 3.72099525079405e-01 -1.29756001383011e+01
2809000 0 1 4.82878832402802e-01 -1.30407348445214e+01
2809500 0 1 5.31191656466678e-01 -1.28900639850793e+01
2810000 0 1 7.57056707903468e-01 -1.28727905410036e+01
2810500 0 2 2.67173570730137e-01 -1.28732798760206e+01
2811000 0 2 3.97032535506269e-01 -1.27818268035061e+01
2811500 0 2 3.26339086025178e-01 -1.28556146623947e+01
2812000 0 2 1.79652034724489e-01 -1.28889006173930e+01
2812500 0 2 4.13269254509078e-01 -1.29122660972309e+01
2813000 0 2 5.15370533527019e-01 -1.27820013472671e+01
2813500 0 2 8.34069454167109e-01 -1.27907939714492e+01
2814000 0 2 5.82446485897950e-01 -1.28127429097167e+01
2814500 0 2 5.25071422705810e-01 -1.28908470347688e+01
2815000 0 2 6.12918988827992e-01 -1.29121382623263e+01
2815500 0 1 6.79422911460704e-01 -1.29045072695764e+01
2816000 0 1 5.48429964913533e-01 -1.29167186410454e+01
2816500 0 2 3.93240240476840e-01 -1.28555151278933e+01
2817000 0 3 2.43976270042586e-01 -1.29100533651323e+01
2817500 0 3 1.66034525398761e-01 -1.29261804096861e+01
2818000 0 2 8.45056787623314e-01 -1.27863365111600e+01
2818500 0 1 3.49713615742316e-01 -1.30045542142929e+01
2819000 0 1 7.54549495060594e-01 -1.30492750915993e+01
2819500 0 1 8.78996577287610e-01 -1.29112865891911e+01
2820000 0 0 9.36306711578768e-01 -1.31463053604661e+01
2820500 0 0 9.77828746539598e-01 -1.29350083136993e+01
2821000 0 0 1.18595468568585e+00 -1.28145244167750e+01
2821500 0 0 1.03183550016911e+00 -1.29348549882111e+01
2822000 0 0 7.26131991324363e-01 -1.30602672006324e+01
2822500 0 0 8.96354111347206e-01 -1.30137664866189e+01
2823000 0 0 8.67381426129969e-01 -1.30694599043577e+01
2823500 0 0 7.19533891902335e-01 -1.30848348447514e+01
2824000 0 0 1.21093624943496e+00 -1.29058836326586e+01
2824500 0 0 1.07038285085502e+00 -1.29730266239492e+01
2825000 0 0 1.04054230201881e+00 -1.29593360330006e+01
2825500 0 0 1.05498705943769e+00 -1.29947213546526e+01
2826000 0 0 1.02971377425689e+00 -1.29196598555106e+01
2826500 0 0 1.18529519953479e+00 -1.30045197772107e+01
2827000 0 0 8.20173237804351e-01 -1.30684542556814e+01
2827500 0 0 1.00001397757807e+00 -1.30192372131395e+01
2828000 0 0 8.13019042942286e-01 -1.28209614366760e+01
2828500 0 0 6.87123319115906e-01 -1.30685931442048e+01
2829000 0 0 1.00288972142858e+00 -1.29440434741756e+01
2829500 0 0 1.01136823246832e+00 -1.28897322625050e+01
2830000 0 0 1.12442896511423e+00 -1.29243757755720e+01
2830500 0 0 9.47837358022573e-01 -1.29936394023915e+01
2831000 0 0 8.85066468129515e-01 -1.29827314239201e+01
2831500 0 0 1.27652927354768e+00 -1.29987512012220e+01
2832000 0 0 1.11514491451297e+00 -1.29522772383613e+01
2832500 0 0 8.89750877263246e-01 -1.29047033769074e+01
2833000 0 0 6.94697573868518e-01 -1.30725684650458e+01
2833500 0 0 1.13904534725406e+00 -1.28301420281717e+01
2834000 0 0 1.03937733844341e+00 -1.29017261842059e+01
2834500 0 0 9.44348418744351e-01 -1.29214093124153e+01
2835000 0 1 8.77295953883240e-01 -1.29575198630908e+01
2835500 0 1 7.21050162892380e-01 -1.30356070249046e+01
2836000 0 1 7.45521725215954e-01 -1.30579245258342e+01
2836500 0 1 3.84784688882634e-01 -1.29999576090377e+01
2837000 0 1 1.03437697703087e+00 -1.27956961518622e+01
2837500 0 1 9.35391109545197e-01 -1.29849515761673e+01
2838000 0 0 9.45296723939907e-01 -1.30219931596921e+01
2838500 0 0 9.97976100479785e-01 -1.29082600863345e+01
2839000 0 0 8.64798046265110e-01 -1.30048482929998e+01
2839500 0 0 9.30538063973196e-01 -1.30428298294442e+01
2840000 0 0 8.15542577989807e-01 -1.29840040264567e+01
2840500 0 0 9.30452655881568e-01 -1.30567377814334e+01
2841000 0 0 7.86280272425444e-01 -1.29851091506678e+01
2841500 0 0 9.30790452744188e-01 -1.29064886842936e+01
2842000 0 0 9.16194098766958e-01 -1.30563744487592e+01
2842500 0 0 1.15418438807301e+00 -1.29728581389222e+01
2843000 0 0 9.78601997958873e-01 -1.30134106841838e+01
2843500 0 0 8.99117945875577e-01 -1.29672742179101e+01
2844000 0 0 6.76423317979659e-01 -1.32074668605991e+01
2844500 0 0 9.93206017599263e-01 -1.29136916829388e+01
2845000 0 0 7.82530964810570e-01 -1.30947710280037e+01
2845500 0 0 1.05623771629425e+00 -1.29997004560874e+01
2846000 0 0 9.47393462478128e-01 -1.31092865217039e+01
2846500 0 0 8.87018317402436e-01 -1.29795129785659e+01
2847000 0 0 1.12166865919984e+00 -1.30603066183064e+01
2847500 0 0 9.13952989668001e-01 -1.31237640618014e+01
2848000 0 0 8.40696442022555e-01 -1.29935966597715e+01
2848500 0 0 6.32066385220006e-01 -1.30401844958804e+01
2849000 0 0 1.01033935390472e+00 -1.30673145260930e+01
2849500 0 0 9.85415732397395e-01 -1.29613949477815e+01
2850000 0 0 5.83046085989058e-01 -1.31537202689464e+01
2850500 0 0 7.34698031438379e-01 -1.29832542886239e+01
2851000 0 0 1.08869507153351e+00 -1.30179026061711e+01
2851500 0 0 1.05438228884826e+00 -1.29218777848502e+01
2852000 0 0 8.73433239571698e-01 -1.29768878348475e+01
2852500 0 0 5.55031726062903e-01 -1.31079702492752e+01
2853000 0 0 7.41826013235310e-01 -1.30436485345997e+01
2853500 0 0 8.53990485146580e-01 -1.30073496880515e+01
2854000 0 0 8.69441066843256e-01 -1.31139478891516e+01
2854500 0 0 7.06844749195268e-01 -1.31085224076962e+01
2855000 0 0 5.87849579258058e-01 -1.29158976913384e+01
2855500 0 0 8.78076263729111e-01 -1.30610812745571e+01
2856000 0 0 1.00517833114734e+00 -1.28663336292498e+01
2856500 0 0 4.00203079347030e-01 -1.31359179218086e+01
2857000 0 1 7.21763904573142e-01 -1.30694336323709e+01
2857500 0 1 3.97952569950514e-01 -1.29823436563792e+01
2858000 0 1 8.36152138541434e-01 -1.28240664566461e+01
2858500 0 1 5.26356201853506e-01 -1.30568318587754e+01
2859000 0 1 9.23378235076455e-01 -1.31438841438720e+01
2859500 0 1 6.66323396958596e-01 -1.30619392754644e+01
2860000 0 1 1.05371739409891e+00 -1.28776678402714e+01
2860500 0 1 7.80784968748364e-01 -1.29683585113755e+01
2861000 0 1 9.10501739978704e-01 -1.29536311112073e+01
2861500 0 1 9.15125969838950e-01 -1.29950026637086e+01
2862000 0 1 7.44554297620825e-01 -1.29964969959713e+01
2862500 0 1 6.91728398365690e-01 -1.29462005638412e+01
2863000 0 1 6.23364167616222e-01 -1.29254732513539e+01
2863500 0 1 6.50469945586202e-01 -1.29886377629688e+01
2864000 0 1 1.08050360952543e+00 -1.28944868126411e+01
2864500 0 1 9.16973665086565e-01 -1.29240980415607e+01
2865000 0 1 5.37192843399913e-01 -1.30284597179575e+01
2865500 0 2 1.56342797638717e-01 -1.29090707548784e+01
2866000 0 2 3.40091950754344e-01 -1.31704933280320e+01
2866500 0 2 8.30567497645583e-01 -1.29453185082351e+01
2867000 0 2 3.34725264079850e-01 -1.30121626449722e+01
2867500 0 1 7.49304832145938e-01 -1.29755339775187e+01
2868000 0 0 1.23415194340041e+00 -1.29700142923168e+01
2868500 0 0 6.59481939412213e-01 -1.31577834887180e+01
2869000 0 0 1.20869615719403e+00 -1.29257925817646e+01
2869500 0 0 1.04401487724040e+00 -1.29488893340982e+01
2870000 0 0 1.07903273166356e+00 -1.30413545548252e+01
2870500 0 0 1.00778691526207e+00 -1.30882556882964e+01
2871000 0 0 8.90519906708557e-01 -1.31140363191866e+01
2871500 0 0 8.94575662361765e-01 -1.31611647660306e+01
2872000 0 0 7.51036847190777e-01 -1.31199380742267e+01
2872500 0 0 1.07326624890129e+00 -1.28770199365003e+01
2873000 0 1 8.05428400338789e-01 -1.30560553783240e+01
2873500 0 1 6.02105533093467e-01 -1.29567770895867e+01
2874000 0 1 5.26615783282380e-01 -1.30005089752095e+01
2874500 0 1 4.89996937234990e-01 -1.28809888188586e+01
2875000 0 1 6.48760118328357e-01 -1.28945557864629e+01
2875500 0 1 8.78709854260155e-01 -1.30305817264934e+01
2876000 0 0 1.02324102292734e+00 -1.29794310640035e+01
2876500 0 0 9.61391716655866e-01 -1.29985082990944e+01
2877000 0 0 5.66249433805265e-01 -1.30504415390915e+01
2877500 0 0 8.82927342176392e-01 -1.29744543118305e+01
2878000 0 0 8.88278069838285e-01 -1.29004909976799e+01
2878500 0 0 1.06019623299405e+00 -1.30433247526840e+01
2879000 0 0 8.54266496203643e-01 -1.29321334983751e+01
2879500 0 0 1.04738355876535e+00 -1.30369984838273e+01
2880000 0 0 1.28601936579328e+00 -1.28678285139242e+01
2880500 0 0 9.46789857973742e-01 -1.30053632960346e+01
2881000 0 0 1.01869889281109e+00 -1.29413663224432e+01
2881500 0 0 1.04263779845788e+00 -1.29685260662907e+01
2882000 0 0 7.86711660805547e-01 -1.31169781443784e+01
2882500 0 0 6.86705358251143e-01 -1.30561766835029e+01
2883000 0 1 6.80371956005285e-01 -1.29808704188852e+01
2883500 0 1 4.62072784384627e-01 -1.29844195606081e+01
2884000 0 1 6.82160991063883e-01 -1.27825610260477e+01
2884500 0 1 8.03728656502252e-01 -1.28540561913968e+01
2885000 0 0 1.04097179515798e+00 -1.30314905125995e+01
2885500 0 0 9.84138288431041e-01 -1.30020492834903e+01
2886000 0 0 9.85581398951933e-01 -1.30238865157253e+01
2886500 0 0 1.04349776200775e+00 -1.29875794788102e+01
2887000 0 0 1.00458711469985e+00 -1.29976156436992e+01
2887500 0 0 1.01067509820071e+00 -1.29721891415546e+01
2888000 0 0 1.08496649508431e+00 -1.30126726691148e+01
2888500 0 0 6.41270632796718e-01 -1.31065037441040e+01
2889000 0 0 9.45738780983387e-01 -1.31257374420518e+01
2889500 0 0 5.45462688094182e-01 -1.31403446506766e+01
2890000 0 1 5.13026116391828e-01 -1.29919114121561e+01
2890500 0 2 5.60713464925686e-01 -1.30652898873528e+01
2891000 0 2 2.63857122143635e-01 -1.31345905612386e+01
2891500 0 2 1.87483475234075e-01 -1.31579930629243e+01
2892000 0 2 7.19368222220457e-01 -1.29156301596516e+01
2892500 0 2 5.44868838112968e-01 -1.29638163908146e+01
2893000 0 2 6.33790321045357e-01 -1.29611403107894e+01
2893500 0 1 7.58283097816052e-01 -1.29428768894224e+01
2894000 0 1 6.92709390997361e-01 -1.29668699683953e+01
2894500 0 1 7.64960372438978e-01 -1.29499180293107e+01
2895000 0 0 6.54716926369940e-01 -1.31039920859386e+01
2895500 0 0 8.96587474449320e-01 -1.30674295078035e+01
2896000 0 0 8.49133181030139e-01 -1.31327309325557e+01
2896500 0 0 8.31996259732015e-01 -1.30278810611824e+01
2897000 0 0 8.39837783065096e-01 -1.30644070746196e+01
2897500 0 0 7.16652042925083e-01 -1.30718292117900e+01
2898000 0 1 5.23766086629595e-01 -1.29758015581565e+01
2898500 0 1 1.02313159216873e+00 -1.29164308934857e+01
2899000 0 0 7.17704048658959e-01 -1.30613309244599e+01
2899500 0 0 9.64082945155363e-01 -1.30015198588817e+01
2900000 0 0 7.76664122027047e-01 -1.30253228338806e+01
2900500 0 0 7.92968985342482e-01 -1.31144367646691e+01
2901000 0 0 8.78692500165173e-01 -1.32179986325475e+01
2901500 0 0 8.66184105265574e-01 -1.30667439080852e+01
2902000 0 0 7.78432321145522e-01 -1.31331288612006e+01
2902500 0 0 4.62141916686094e-01 -1.30856983893576e+01
2903000 0 1 7.91501641899732e-01 -1.31398813999814e+01
2903500 0 1 5.90267371331279e-01 -1.31499759086564e+01
2904000 0 1 7.35431466722513e-01 -1.30407758696848e+01
2904500 0 2 5.16190232557687e-01 -1.30126672771412e+01
2905000 0 2 1.89808716468457e-01 -1.30685454527380e+01
2905500 0 2 6.69693091601226e-01 -1.29174561691753e+01
2906000 0 2 2.54060139232433e-01 -1.30363542006804e+01
2906500 0 2 3.09683089426205e-01 -1.29625452553844e+01
2907000 0 2 5.67753532090056e-01 -1.29218183309118e+01
2907500 0 2 6.01409259903973e-01 -1.28643555268479e+01
2908000 0 2 3.79549898802791e-01 -1.29893382858185e+01
2908500 0 2 3.99283243855386e-01 -1.29598416745361e+01
2909000 0 2 6.02025940329552e-01 -1.28661486590017e+01
2909500 0 2 4.58555630219248e-01 -1.29314664299647e+01
2910000 0 2 2.02726354600625e-01 -1.30784129688077e+01
2910500 0 2 3.44413788823011e-01 -1.29410843152173e+01
2911000 0 3 1.74866808584053e-01 -1.30660119663546e+01
2911500 0 3 2.31062501328588e-01 -1.29505065865996e+01
2912000 0 2 7.45762270645624e-01 -1.28971259091854e+01
2912500 0 1 6.25173592339625e-01 -1.29714882032441e+01
2913000 0 1 6.07372459215245e-01 -1.29346545255647e+01
2913500 0 2 1.26252583898679e-01 -1.30142132105281e+01
2914000 0 3 -1.01765733754859e-01 -1.29372056625505e+01
2914500 0 4 5.46545327987017e-02 -1.29238411286566e+01
2915000 0 4 -1.11259707061389e-01 -1.30085209359235e+01
2915500 0 4 -1.62012228035049e-01 -1.29525483090512e+01
2916000 0 4 -5.34703253708038e-02 -1.29586232240219e+01
2916500 0 4 -2.16681482796951e-01 -1.31098833121364e+01
2917000 0 4 -3.89848086740516e-02 -1.29887215394077e+01
2917500 0 4 -2.36215128114009e-01 -1.30198912225290e+01
2918000 0 4 -3.03567279881119e-01 -1.30084873716287e+01
2918500 0 4 -3.37033980417901e-02 -1.29602007274540e+01
2919000 0 4 -9.14365375606665e-02 -1.29306741496275e+01
2919500 0 4 -3.06420880735022e-01 -1.29071230740980e+01
2920000 0 4 2.02568264568123e-01 -1.28640435214210e+01
2920500 0 3 1.30426870174985e-01 -1.29738829542684e+01
2921000 0 3 -2.22309021854323e-02 -1.30156146580722e+01
2921500 0 4 -1.42764902352558e-01 -1.28354360795249e+01
2922000 0 4 -1.91898351160918e-01 -1.31916351325772e+01
2922500 0 3 2.04805755886358e-01 -1.29332832838455e+01
2923000 0 3 -4.60125623790824e-02 -1.29122031872296e+01
2923500 0 4 5.02482441168773e-02 -1.29621990432335e+01
2924000 0 4 -3.37381762077293e-01 -1.29021137903720e+01
2924500 0 4 1.56443823503925e-01 -1.29692035496713e+01
2925000 0 4 -5.81365241595350e-02 -1.30076984525478e+01
2925500 0 4 1.72468829876094e-01 -1.29415671434733e+01
2926000 0 4 -2.47758307045279e-01 -1.29749403875188e+01
2926500 0 4 -4.71535934326468e-01 -1.29676669484459e+01
2927000 0 4 2.92669788392819e-02 -1.29821925787234e+01
2927500 0 4 5.28274326021171e-02 -1.30492084031734e+01
2928000 0 4 -1.39954372870185e-01 -1.30117509614423e+01
2928500 0 4 -1.65512680663431e-01 -1.29608085372692e+01
2929000 0 4 -1.98840200514548e-02 -1.28935161127684e+01
2929500 0 4 -4.80249603554744e-01 -1.30699484014314e+01
2930000 0 4 -3.30449823363246e-01 -1.30904095432670e+01
2930500 0 4 -4.59363238574717e-01 -1.31163324720424e+01
2931000 0 4 -6.31271514534036e-01 -1.31697873198898e+01
2931500 0 4 7.87908747422316e-02 -1.27579262630552e+01
2932000 0 5 -4.43687326826380e-01 -1.29784494188413e+01
2932500 0 5 1.31575178143299e-01 -1.27773088328531e+01
2933000 0 5 6.70683963102498e-02 -1.28739752594734e+01
2933500 0 5 -1.73411305837453e-01 -1.29583876703506e+01
2934000 0 5 -3.95527017020413e-01 -1.28627609560895e+01
2934500 0 5 -4.32893177835451e-01 -1.28188358451913e+01
2935000 0 5 -4.62359120182388e-01 -1.30142045993890e+01
2935500 0 5 -4.99355741328451e-02 -1.27883002786351e+01
2936000 0 5 -3.26939543321482e-01 -1.31185761500916e+01
2936500 0 5 -5.09885030862041e-02 -1.28061552407516e+01
2937000 0 5 -2.93688003312290e-01 -1.29222234508401e+01
2937500 0 5 -5.06153565370307e-01 -1.29485161228296e+01
2938000 0 5 -4.04061590910477e-01 -1.30205262739877e+01
2938500 0 5 -1.48539629495464e-01 -1.29236257349743e+01
2939000 0 5 -1.21249318679846e-01 -1.28460364730991e+01
2939500 0 5 -2.91744128297808e-01 -1.29175031185498e+01
2940000 0 5 -2.94458791111338e-01 -1.29090027787915e+01
2940500 0 5 -5.54427272796716e-01 -1.29618343469941e+01
2941000 0 5 -3.27339255685648e-01 -1.29118563703659e+01
2941500 0 5 -2.64876843323759e-01 -1.27960383908828e+01
2942000 0 5 -3.80582478296284e-01 -1.29418746207843e+01
2942500 0 5 -5.55468974820846e-01 -1.28793032228061e+01
2943000 0 5 -2.83313700990448e-01 -1.28599547262958e+01
2943500 0 5 -4.04717732401518e-01 -1.28360431100017e+01
2944000 0 5 -2.49116018089374e-01 -1.28530537821973e+01
2944500 0 5 -1.94824139633055e-01 -1.27600429541773e+01
2945000 0 5 -2.49943473672697e-01 -1.29712062663989e+01
2945500 0 5 -1.69501033955888e-01 -1.27629362998386e+01
2946000 0 5 -3.02088543113867e-01 -1.28552736078145e+01
2946500 0 5 -1.63834462579098e-01 -1.26983611321972e+01
2947000 0 5 -8.14828528057677e-02 -1.27895618540324e+01
2947500 0 5 -2.22632904233252e-01 -1.28273473214156e+01
2948000 0 5 -2.46190790952366e-01 -1.27451743759444e+01
2948500 0 5 -4.12125011809549e-01 -1.28593984387287e+01
2949000 0 5 -2.32654641867748e-01 -1.29132586023852e+01
2949500 0 5 -4.07077398153296e-01 -1.28945697250854e+01
2950000 0 5 -4.84248378563775e-01 -1.28410092904161e+01
2950500 0 5 -4.07594949142327e-01 -1.29970874504105e+01
2951000 0 5 -1.35486425169221e-01 -1.26032946207563e+01
2951500 0 5 4.03743268198688e-02 -1.27546873445499e+01
2952000 0 5 -5.71809972837833e-02 -1.26730256333020e+01
2952500 0 5 -3.42450835672182e-01 -1.28163674938231e+01
2953000 0 5 -4.00566672886781e-01 -1.28110642611622e+01
2953500 0 6 -5.32559780194141e-01 -1.28292137569486e+01
2954000 0 6 -3.61755155558562e-01 -1.26869885366016e+01
2954500 0 6 -4.25731390679826e-01 -1.26565063452679e+01
2955000 0 6 -2.41325965517446e-01 -1.27972592138420e+01
2955500 0 5 -5.01973024531711e-01 -1.30182571449902e+01
2956000 0 5 -5.01654294259051e-01 -1.29850494604048e+01
2956500 0 6 -4.89918951328088e-01 -1.27776397284562e+01
2957000 0 6 -8.19911233233893e-01 -1.29031384793343e+01
2957500 0 6 -2.78595880018920e-01 -1.26767113924465e+01
2958000 0 6 -4.37761731702950e-01 -1.28440459686850e+01
2958500 0 6 -7.59859182908981e-01 -1.28045832055751e+01
2959000 0 6 -4.12492776898209e-01 -1.27888313624454e+01
2959500 0 6 -3.58598467817778e-01 -1.27481293134188e+01
2960000 0 7 -8.03020804448929e-01 -1.27427540303116e+01
2960500 0 7 -8.32721916852313e-01 -1.26557459074837e+01
2961000 0 7 -4.55054009285917e-01 -1.27073915767229e+01
2961500 0 7 -4.66138152934246e-01 -1.27316223407954e+01
2962000 0 6 -3.26606277225856e-01 -1.26759611610905e+01
2962500 0 6 -4.36313822716300e-01 -1.26794061567142e+01
2963000 0 6 -6.02100445229596e-01 -1.28013300180059e+01
2963500 0 6 -5.50815027583723e-01 -1.27496768242863e+01
2964000 0 6 -5.98021022714262e-01 -1.26796482189776e+01
2964500 0 6 -4.44350085302819e-01 -1.27467403767553e+01
2965000 0 6 -5.92554345771261e-01 -1.27584679243270e+01
2965500 0 6 -5.16124587658489e-01 -1.26883849332181e+01
2966000 0 6 -3.64578341661176e-01 -1.26630365780762e+01
2966500 0 6 -4.87676145063957e-01 -1.27515802660967e+01
2967000 0 6 -6.00081309715677e-01 -1.27449329310887e+01
2967500 0 6 -3.68827903988722e-01 -1.27246768768859e+01
2968000 0 6 -8.79492486618525e-01 -1.27577448250330e+01
2968500 0 6 -2.02119003106943e-01 -1.25379565557687e+01
2969000 0 6 -4.36532523636588e-01 -1.26531616294308e+01
2969500 0 6 -8.74817054517920e-01 -1.27565283402466e+01
2970000 0 7 -6.58333240692344e-01 -1.27451556196114e+01
2970500 0 7 -5.02386058035073e-01 -1.25796926544643e+01
2971000 0 6 -4.03857522524691e-01 -1.28257028933458e+01
2971500 0 5 -3.97256518907303e-01 -1.28146020373450e+01
2972000 0 5 -2.65784442008118e-01 -1.29024992372693e+01
2972500 0 5 -1.12602478376223e-01 -1.26977802941240e+01
2973000 0 5 -1.03453018695069e-01 -1.27873371278279e+01
2973500 0 5 3.82920921829238e-02 -1.27723610932989e+01
2974000 0 5 -4.87410003195345e-01 -1.29197415133080e+01
2974500 0 5 -2.75939311531287e-01 -1.28595535849438e+01
2975000 0 5 -3.85123498470654e-01 -1.27650409547840e+01
2975500 0 5 -5.71089260509306e-01 -1.29200171407260e+01
2976000 0 5 -1.94470509879617e-01 -1.27879839708972e+01
2976500 0 5 -4.03334949000317e-01 -1.29575818523319e+01
2977000 0 5 -2.69459607327996e-01 -1.29086007388685e+01
2977500 0 5 -1.26886963361885e-01 -1.29035489664260e+01
2978000 0 5 -4.25686501079335e-01 -1.29028132520298e+01
2978500 0 5 -4.98719161069732e-01 -1.30772678867263e+01
2979000 0 5 -1.80428565028800e-01 -1.27998950847869e+01
2979500 0 5 -8.82624040508974e-02 -1.28308464395965e+01
2980000 0 5 -3.01485324989234e-01 -1.28443428294237e+01
2980500 0 5 3.08036394332744e-02 -1.28091400529378e+01
2981000 0 5 1.07563205165904e-01 -1.27147941619809e+01
2981500 0 5 -9.75552312697967e-02 -1.28392175934112e+01
2982000 0 5 -3.98125533340753e-03 -1.27538044614738e+01
2982500 0 5 1.35632718087307e-01 -1.25379158951078e+01
2983000 0 5 -1.28108417858655e-01 -1.28218233064817e+01
2983500 0 5 1.45508467099680e-01 -1.27360568782325e+01
2984000 0 5 -3.45879618401111e-01 -1.28537962473301e+01
2984500 0 5 -1.80164239480690e-01 -1.27900085435936e+01
2985000 0 5 -2.99913098782131e-01 -1.28446034559693e+01
2985500 0 5 -6.49888567615197e-01 -1.30478234392841e+01
2986000 0 5 -3.49647998922644e-01 -1.28075537422065e+01
2986500 0 5 -2.62331568376765e-01 -1.29511221082547e+01
2987000 0 5 -6.40991680002275e-01 -1.28560133400998e+01
2987500 0 6 -3.96382807388807e-01 -1.28391346873557e+01
2988000 0 6 -4.69420923485595e-01 -1.27289477368801e+01
2988500 0 6 -6.64861330519682e-01 -1.28108975890220e+01
2989000 0 7 -4.57809512269719e-01 -1.27811211168395e+01
2989500 0 7 -7.49832190407763e-01 -1.26753205364600e+01
2990000 0 6 -6.09784568833789e-01 -1.28795731943208e+01
2990500 0 6 -5.58553524182808e-01 -1.27979720357661e+01
2991000 0 6 -4.21393580616643e-01 -1.26626099836560e+01
2991500 0 6 -4.51699658895173e-01 -1.27679566840695e+01
2992000 0 6 -8.20811116236471e-01 -1.26910038872096e+01
2992500 0 6 -4.34612309108050e-01 -1.27954760271332e+01
2993000 0 6 -5.47428733172892e-01 -1.27877532068577e+01
2993500 0 6 -3.87721847518496e-01 -1.28595978195148e+01
2994000 0 6 -8.04011054638535e-01 -1.29204191583986e+01
2994500 0 6 -5.57664471758931e-01 -1.27923480630869e+01
2995000 0 6 -4.84945321917747e-01 -1.27926427220949e+01
2995500 0 6 -4.87275452773140e-01 -1.28506364423522e+01
2996000 0 6 -4.91777172095338e-01 -1.28937383281798e+01
2996500 0 5 -6.28703117951479e-01 -1.30609515946141e+01
2997000 0 5 -2.91740136164360e-01 -1.28165350816088e+01
2997500 0 5 -6.45697545069186e-01 -1.29887813255940e+01
2998000 0 5 -7.30255475149154e-01 -1.28871761201973e+01
2998500 0 6 -5.26013693142466e-01 -1.28916996979312e+01
2999000 0 6 -8.10104102388986e-01 -1.28209939980886e+01
2999500 0 6 -5.59723172469086e-01 -1.28110943334652e+01
3000000 0 6 -6.06499171792338e-01 -1.26887604441126e+01
3000500 0 6 -2.17795672238661e-01 -1.28188771940329e+01
3001000 0 6 -5.19751415824383e-01 -1.28161496726600e+01
3001500 0 6 -6.87537735037141e-01 -1.28373749643749e+01
3002000 0 6 -6.89291709451320e-01 -1.27537515661976e+01
3002500 0 6 -5.12962661577888e-01 -1.27778658283265e+01
3003000 0 6 -5.20600120295828e-01 -1.28525025381809e+01
3003500 0 6 -3.52228687270348e-01 -1.26294375562710e+01
3004000 0 7 -8.47553194797509e-01 -1.28518956493962e+01
3004500 0 8 -1.07112522267487e+00 -1.27271960534455e+01
3005000 0 8 -1.11480446449730e+00 -1.27822413413525e+01
3005500 0 8 -7.60765692065906e-01 -1.26892983778870e+01
3006000 0 8 -9.96561426167193e-01 -1.26685078895132e+01
3006500 0 8 -1.12968052270351e+00 -1.27495700742530e+01
3007000 0 8 -8.53268277508946e-01 -1.26332166263128e+01
3007500 0 7 -9.37126112904045e-01 -1.28137730784959e+01
3008000 0 6 -7.63736882032002e-01 -1.28431200775470e+01
3008500 0 6 -5.41054983808795e-01 -1.27190759733268e+01
3009000 0 6 -6.81902197427124e-01 -1.26631891822369e+01
3009500 0 6 -5.25726641394004e-01 -1.27346506685668e+01
3010000 0 7 -8.86821578376554e-01 -1.27821174939435e+01
3010500 0 7 -7.66726650785852e-01 -1.27743186314663e+01
3011000 0 6 -4.79439033380668e-01 -1.27320699718102e+01
3011500 0 6 -5.83712877625112e-01 -1.27788842893779e+01
3012000 0 6 -6.05729441866991e-01 -1.28578020661817e+01
3012500 0 6 -4.77317387194199e-01 -1.26775657058119e+01
3013000 0 6 -6.86342114619283e-01 -1.28099991979832e+01
3013500 0 6 -6.84790932127378e-01 -1.28402320069742e+01
3014000 0 7 -4.82980269439253e-01 -1.27630138057909e+01
3014500 0 7 -9.68493644701521e-01 -1.28076976794022e+01
3015000 0 7 -2.63840705641995e-01 -1.26208281967012e+01
3015500 0 7 -1.07842043618368e+00 -1.28364592557629e+01
3016000 0 7 -1.27058309234866e+00 -1.27063938266510e+01
3016500 0 8 -5.90838250904746e-01 -1.26130754982245e+01
3017000 0 8 -8.96940162634985e-01 -1.27099311156566e+01
3017500 0 8 -1.19916666164079e+00 -1.27856054746542e+01
3018000 0 8 -1.17745357585831e+00 -1.26485999985262e+01
3018500 0 8 -1.50295753694529e+00 -1.27867458682661e+01
3019000 0 8 -1.26688455241893e+00 -1.27432071745187e+01
3019500 0 8 -8.77794379028935e-01 -1.26181044688286e+01
3020000 0 8 -8.88537503515588e-01 -1.25730724196536e+01
3020500 0 8 -1.17856111006945e+00 -1.26905827441837e+01
3021000 0 8 -1.08255227623764e+00 -1.26462282322534e+01
3021500 0 7 -8.14323816237641e-01 -1.26635553169270e+01
3022000 0 7 -6.40719531703377e-01 -1.25850801872018e+01
3022500 0 7 -7.71258425301529e-01 -1.26080414963978e+01
3023000 0 7 -1.13724705082874e+00 -1.27777657260994e+01
3023500 0 8 -1.08563700140009e+00 -1.26488578675318e+01
3024000 0 8 -1.15533189873221e+00 -1.25800641724057e+01
3024500 0 8 -7.10236654622372e-01 -1.27148763111655e+01
3025000 0 8 -1.24706923243395e+00 -1.28251318998940e+01
3025500 0 8 -1.06826538729911e+00 -1.26339430844320e+01
3026000 0 8 -1.07981073042493e+00 -1.27464451878297e+01
3026500 0 7 -5.91032041101726e-01 -1.26151239533708e+01
3027000 0 6 -8.38781641204515e-01 -1.27871857748544e+01
3027500 0 6 -8.21340719899514e-01 -1.28105704507089e+01
3028000 0 7 -4.69463595351288e-01 -1.25444071568239e+01
3028500 0 7 -5.66917578768437e-01 -1.27715802113991e+01
3029000 0 7 -7.98069648794825e-01 -1.25395530490700e+01
3029500 0 7 -7.00384170641535e-01 -1.26773991497318e+01
3030000 0 7 -8.51169887897703e-01 -1.27215204699226e+01
3030500 0 8 -1.35343121468757e+00 -1.26195052974849e+01
3031000 0 8 -7.30709719871614e-01 -1.25650367488729e+01
3031500 0 8 -1.23071394170841e+00 -1.27972599226176e+01
3032000 0 8 -1.02107713376197e+00 -1.26496039257123e+01
3032500 0 7 -5.78188938604127e-01 -1.26636463629242e+01
3033000 0 6 -5.44722526408134e-01 -1.27664760730600e+01
3033500 0 6 -7.66987561144024e-01 -1.27481989737624e+01
3034000 0 7 -8.30850666567554e-01 -1.27615306415434e+01
3034500 0 8 -1.27614850751467e+00 -1.26970010212384e+01
3035000 0 8 -1.20639623514201e+00 -1.26279917362113e+01
3035500 0 8 -1.01266760935342e+00 -1.26470489289744e+01
3036000 0 8 -1.11877631360546e+00 -1.28076088305325e+01
3036500 0 8 -1.12903119962309e+00 -1.26605483175769e+01
3037000 0 8 -9.74770674660901e-01 -1.25308660147391e+01
3037500 0 8 -9.19746236012994e-01 -1.25700859420722e+01
3038000 0 8 -1.31035273645533e+00 -1.26809937838510e+01
3038500 0 8 -1.10833898705710e+00 -1.27476571681465e+01
3039000 0 8 -1.00136819500108e+00 -1.28517938671813e+01
3039500 0 7 -7.77908625919703e-01 -1.25859378819597e+01
3040000 0 7 -8.72949064775162e-01 -1.26320325409565e+01
3040500 0 7 -1.04500426062441e+00 -1.27204168298224e+01
3041000 0 7 -8.04506473080129e-01 -1.27440911562087e+01
3041500 0 8 -1.38082843324989e+00 -1.27487880571866e+01
3042000 0 8 -1.02268654440976e+00 -1.27843238872213e+01
3042500 0 8 -1.00359912560576e+00 -1.26908441064616e+01
3043000 0 8 -1.05697635874011e+00 -1.27193621157054e+01
3043500 0 7 -7.61857917353103e-01 -1.27404976316008e+01
3044000 0 6 -6.19170631184404e-01 -1.29179864401314e+01
3044500 0 6 -6.94554872175940e-01 -1.28888860580771e+01
3045000 0 6 -6.71442741144953e-01 -1.28491678121578e+01
3045500 0 6 -5.29775914935758e-01 -1.27408000669249e+01
3046000 0 6 -4.04495164127926e-01 -1.26448141727347e+01
3046500 0 6 -6.25213329815459e-01 -1.27385044204058e+01
3047000 0 6 -5.46059965018672e-01 -1.27482514460793e+01
3047500 0 6 -3.59804387459487e-01 -1.26388938595746e+01
3048000 0 6 -6.70750710603024e-01 -1.28419526784683e+01
3048500 0 6 -5.52915985677989e-01 -1.28376315541624e+01
3049000 0 7 -9.72294265974544e-01 -1.27783627415841e+01
3049500 0 7 -9.99274727285256e-01 -1.27174634005480e+01
3050000 0 7 -5.68721055660070e-01 -1.27897260470685e+01
3050500 0 7 -1.00282354845220e+00 -1.27156731780503e+01
3051000 0 7 -6.26087805878220e-01 -1.27687493291832e+01
3051500 0 7 -9.58226070099365e-01 -1.28115407248318e+01
3052000 0 7 -8.34081421110322e-01 -1.27752743194329e+01
3052500 0 8 -1.03376640604305e+00 -1.27038050923878e+01
3053000 0 8 -9.66031970304025e-01 -1.27394557728640e+01
3053500 0 8 -1.38341633720215e+00 -1.27534338757107e+01
3054000 0 8 -8.37685190816833e-01 -1.25643478470433e+01
3054500 0 8 -9.52826922621880e-01 -1.25912997042884e+01
3055000 0 8 -9.97731232642700e-01 -1.26854420888345e+01
3055500 0 8 -8.18385389946202e-01 -1.25925418350116e+01
3056000 0 8 -1.05404017529590e+00 -1.26937706513845e+01
3056500 0 8 -1.29779280140511e+00 -1.27187171228155e+01
3057000 0 8 -7.19638871875269e-01 -1.25243049574772e+01
3057500 0 7 -1.00806418314969e+00 -1.27586645617627e+01
3058000 0 7 -7.36277034810377e-01 -1.26461591024112e+01
3058500 0 8 -1.36944969693188e+00 -1.28453299165118e+01
3059000 0 8 -1.25609188086661e+00 -1.28286875917859e+01
3059500 0 8 -9.68289162080712e-01 -1.26774349568910e+01
3060000 0 8 -9.73429736790285e-01 -1.27650118793094e+01
3060500 0 8 -1.27550878522184e+00 -1.27331088051946e+01
3061000 0 8 -9.00429398623871e-01 -1.27597724365299e+01
3061500 0 7 -7.57931796277053e-01 -1.26296427392213e+01
3062000 0 6 -4.53473690481746e-01 -1.26822652996013e+01
3062500 0 6 -8.70873667994168e-01 -1.27478814860021e+01
3063000 0 7 -7.97368712895022e-01 -1.26576019497727e+01
3063500 0 7 -1.12515060151965e+00 -1.27241390914884e+01
3064000 0 7 -4.43018810236783e-01 -1.28418226181028e+01
3064500 0 7 -7.26672303265786e-01 -1.27400764184793e+01
3065000 0 6 -3.27155332705844e-01 -1.26291192448234e+01
3065500 0 6 -3.03292848900885e-01 -1.26116800615721e+01
3066000 0 6 -6.95721371518799e-01 -1.27316830959713e+01
3066500 0 6 -5.89113796749294e-01 -1.26635129229645e+01
3067000 0 6 -3.94511447641080e-01 -1.26543631686885e+01
3067500 0 6 -6.49941345088682e-01 -1.28283658226900e+01
3068000 0 7 -8.97209502812922e-01 -1.26234240666111e+01
3068500 0 7 -7.01968767011039e-01 -1.27770485145146e+01
3069000 0 7 -9.03401695758851e-01 -1.28110113051584e+01
3069500 0 7 -6.73975408993046e-01 -1.25846569658936e+01
3070000 0 7 -9.24856912871733e-01 -1.28509605749479e+01
3070500 0 7 -4.00342489964371e-01 -1.26399013357492e+01
3071000 0 6 -4.64380452175908e-01 -1.27470186047629e+01
3071500 0 6 -4.58966672737398e-01 -1.26947586024839e+01
3072000 0 6 -6.68126373566303e-01 -1.27646436211414e+01
3072500 0 6 -4.64026259109873e-01 -1.26704773797278e+01
3073000 0 6 -6.61876207709983e-01 -1.26996927536717e+01
3073500 0 6 -5.74234445682298e-01 -1.28281174977922e+01
3074000 0 6 -5.23413333866168e-01 -1.27261451066529e+01
3074500 0 6 -6.90456383675817e-01 -1.26778112073620e+01
3075000 0 6 -6.24855515966685e-01 -1.28255330837169e+01
3075500 0 6 -3.94405857969092e-01 -1.27904416568730e+01
3076000 0 6 -5.49185679048945e-01 -1.27714181848028e+01
3076500 0 6 -4.09118063093907e-01 -1.27216848720056e+01
3077000 0 6 -7.03225516781213e-01 -1.27633047421969e+01
3077500 0 6 -5.50046368620453e-01 -1.27071241339464e+01
3078000 0 6 -6.92862199582499e-01 -1.28061130228535e+01
3078500 0 6 -6.45533216787736e-01 -1.28069306754855e+01
3079000 0 7 -1.20126267699195e+00 -1.27225926567186e+01
3079500 0 7 -6.85778618801403e-01 -1.27350867288330e+01
3080000 0 7 -8.20331238446239e-01 -1.28241930001124e+01
3080500 0 7 -8.63762485785842e-01 -1.28033368316286e+01
3081000 0 6 -5.35485024847440e-01 -1.27327819633310e+01
3081500 0 6 -4.49116012826929e-01 -1.26854050944468e+01
3082000 0 6 -2.80348077524016e-01 -1.27618470585003e+01
3082500 0 6 -1.02319387933247e+00 -1.27274071473072e+01
3083000 0 7 -1.05223128019391e+00 -1.28942523736144e+01
3083500 0 7 -9.02757912506538e-01 -1.27107388137761e+01
3084000 0 7 -9.61587266086798e-01 -1.28292783729171e+01
3084500 0 7 -7.75503315715298e-01 -1.25969581507027e+01
3085000 0 7 -8.21884656917590e-01 -1.27261009419510e+01
3085500 0 7 -8.43098228527748e-01 -1.28529161768603e+01
3086000 0 6 -8.71526617192959e-01 -1.28436498361502e+01
3086500 0 6 -4.54022964046089e-01 -1.27592366485569e+01
3087000 0 6 -6.65426084318957e-01 -1.27879400898917e+01
3087500 0 6 -4.27541591777397e-01 -1.27787408789032e+01
3088000 0 6 -1.01604176552537e+00 -1.29092510868052e+01
3088500 0 6 -8.22296582599794e-02 -1.26658589631246e+01
3089000 0 6 -4.26416224336855e-01 -1.26987541644988e+01
3089500 0 6 -4.63899639463309e-01 -1.27780302477421e+01
3090000 0 6 -7.49208910737170e-01 -1.27256167057847e+01
3090500 0 6 -8.15906640570271e-01 -1.27917634701899e+01
3091000 0 6 -5.64007829536745e-01 -1.26530996857824e+01
3091500 0 6 -4.95197299789300e-01 -1.28090996185104e+01
3092000 0 6 -4.91621315274441e-01 -1.28354404730079e+01
3092500 0 6 -1.08915358943209e+00 -1.30066711460905e+01
3093000 0 6 -5.31623791196943e-01 -1.28162961869480e+01
3093500 0 5 -4.24001378711386e-01 -1.29274524730349e+01
3094000 0 5 -4.99492427773105e-01 -1.28931583436488e+01
3094500 0 5 -1.19656032296268e-01 -1.27309248508590e+01
3095000 0 5 -1.69025847823184e-01 -1.28100477085786e+01
3095500 0 5 -6.67195767310365e-01 -1.30132518522111e+01
3096000 0 5 -2.56069060594628e-01 -1.28222988871180e+01
3096500 0 5 -3.65447478210859e-01 -1.27806652684587e+01
3097000 0 5 -1.49672114832420e-01 -1.28949110099170e+01
3097500 0 5 -1.55639413446837e-01 -1.26824791335171e+01
3098000 0 5 -9.57303446349205e-03 -1.27377966847951e+01
3098500 0 5 -2.66117685090609e-01 -1.26985846622163e+01
3099000 0 5 -1.91871822459431e-01 -1.28279922812685e+01
3099500 0 5 -4.75196410360002e-01 -1.27997264409918e+01
3100000 0 5 -5.44967781275019e-01 -1.29643396549062e+01
3100500 0 5 -4.23283307929605e-01 -1.28412884557591e+01
3101000 0 5 -1.36249430170431e-01 -1.27900423043335e+01
3101500 0 5 -4.44754365072083e-01 -1.28606829226480e+01
3102000 0 5 -3.97995550082095e-02 -1.28119959459940e+01
3102500 0 5 -6.29678749070447e-02 -1.28463243566949e+01
3103000 0 5 -4.51185221766526e-01 -1.28238551293623e+01
3103500 0 5 -5.57637384832781e-01 -1.28840738095105e+01
3104000 0 5 -6.60412551291352e-01 -1.28585903030030e+01
3104500 0 5 -1.92392109378264e-01 -1.29297412251753e+01
3105000 0 5 -4.14837034874707e-01 -1.28657853437449e+01
3105500 0 5 -7.20224442036343e-01 -1.30441888722230e+01
3106000 0 5 -1.87823253945700e-01 -1.29107477324385e+01
3106500 0 5 -8.48716998988172e-02 -1.29700869703806e+01
3107000 0 5 -2.47556683524576e-01 -1.28426612579810e+01
3107500 0 5 -1.49086038010817e-01 -1.28480664176790e+01
3108000 0 5 -4.28151132178045e-02 -1.26170575225673e+01
3108500 0 5 -3.29542763871879e-01 -1.28544986899122e+01
3109000 0 5 -3.57239136393919e-01 -1.29247499449063e+01
3109500 0 5 1.06326066079931e-01 -1.27811542778487e+01
3110000 0 5 -3.92184706510890e-01 -1.29810702065965e+01
3110500 0 5 -2.27800901094187e-01 -1.29680057582578e+01
3111000 0 5 -4.45213679037986e-01 -1.28352177022663e+01
3111500 0 5 -1.10247154509430e-01 -1.28386709610262e+01
3112000 0 5 -6.36052148061817e-01 -1.29919842772867e+01
3112500 0 5 -2.58763358782440e-01 -1.29001788747725e+01
3113000 0 5 -4.61704815867134e-01 -1.29574964122014e+01
3113500 0 5 -2.79083005214001e-01 -1.28510561979911e+01
3114000 0 5 -2.26798529727570e-01 -1.28218506875340e+01
3114500 0 5 -2.75788843069492e-01 -1.27785848212968e+01
3115000 0 5 -2.91309243985896e-01 -1.28219184386120e+01
3115500 0 6 -5.88700341920710e-01 -1.26742504445567e+01
3116000 0 6 -7.17315500115186e-01 -1.26908949346277e+01
3116500 0 6 -4.00726960817092e-01 -1.26883215723577e+01
3117000 0 6 -7.43962197691749e-01 -1.28033881800989e+01
3117500 0 6 -6.11927131595361e-01 -1.27435189613768e+01
3118000 0 6 -4.30317893754936e-01 -1.26517394111336e+01
3118500 0 6 -7.09867808081074e-01 -1.27809208023853e+01
3119000 0 7 -5.57812453261213e-01 -1.26753022417856e+01
3119500 0 7 -2.89405173020877e-01 -1.26998623599917e+01
3120000 0 6 -5.11858932565611e-01 -1.27640425938328e+01
3120500 0 6 -5.31564954528306e-01 -1.28120043194562e+01
3121000 0 6 -6.68430797513671e-01 -1.26441437381779e+01
3121500 0 6 -6.26661169956868e-01 -1.27944713677949e+01
3122000 0 6 -4.94872336359519e-01 -1.26765243388733e+01
3122500 0 6 -5.97504512453301e-01 -1.27660739098715e+01
3123000 0 7 -8.90726816357479e-01 -1.26712371674867e+01
3123500 0 7 -7.64013720100902e-01 -1.26498364094749e+01
3124000 0 7 -6.62969428987296e-01 -1.26991912792284e+01
3124500 0 7 -9.87490158229879e-01 -1.28405153517950e+01
3125000 0 7 -9.10101777696754e-01 -1.27067966661271e+01
3125500 0 7 -5.50896880885338e-01 -1.27324888975790e+01
3126000 0 6 -8.91724498482951e-01 -1.27381463079625e+01
3126500 0 6 -6.19175379562145e-01 -1.27877105295101e+01
3127000 0 6 -7.42067614132697e-01 -1.27372072022499e+01
3127500 0 6 -7.28722308426270e-01 -1.28772767582892e+01
3128000 0 6 -6.46278372895659e-01 -1.28874544529341e+01
3128500 0 6 -5.09130047830088e-01 -1.26720039407543e+01
3129000 0 6 -8.41189164407609e-01 -1.28467788326780e+01
3129500 0 6 -1.08337626909345e+00 -1.28718810843010e+01
3130000 0 7 -8.63156651260891e-01 -1.27166354741394e+01
3130500 0 8 -6.68156475015865e-01 -1.26373821574196e+01
3131000 0 8 -9.21719855031582e-01 -1.25596360950383e+01
3131500 0 8 -9.30580244410645e-01 -1.26054877266276e+01
3132000 0 8 -1.22197769996387e+00 -1.27437663493100e+01
3132500 0 8 -9.85658164093820e-01 -1.26990733961719e+01
3133000 0 8 -9.97811883555057e-01 -1.26783847360316e+01
3133500 0 8 -7.96408631658693e-01 -1.25489639067032e+01
3134000 0 8 -9.02286442719433e-01 -1.26573957601885e+01
3134500 0 8 -9.06866353323615e-01 -1.25738083490153e+01
3135000 0 8 -9.86908674233108e-01 -1.25730397034855e+01
3135500 0 8 -1.17292824000433e+00 -1.26694440753367e+01
3136000 0 8 -9.34112645673465e-01 -1.25816070712309e+01
3136500 0 8 -9.08316383389700e-01 -1.25043493263593e+01
3137000 0 8 -1.07722106600994e+00 -1.26986399574736e+01
3137500 0 8 -1.33223290242379e+00 -1.26930742091536e+01
3138000 0 8 -8.61146426404580e-01 -1.25358121873415e+01
3138500 0 8 -9.34620187391183e-01 -1.26650991089522e+01
3139000 0 8 -7.44829073762247e-01 -1.25771244558452e+01
3139500 0 7 -8.91242771005010e-01 -1.27025787379454e+01
3140000 0 7 -9.28538811247232e-01 -1.25980180585395e+01
3140500 0 8 -9.13997067800743e-01 -1.26410654250607e+01
3141000 0 8 -5.62790058146179e-01 -1.24733638527980e+01
3141500 0 7 -1.01139243905851e+00 -1.27047975603627e+01
3142000 0 7 -5.80640405747178e-01 -1.25044758320718e+01
3142500 0 7 -8.15614818313758e-01 -1.25534215745766e+01
3143000 0 7 -6.11778940916610e-01 -1.26091563174918e+01
3143500 0 7 -7.64476251365522e-01 -1.27527053376636e+01
3144000 0 7 -7.91902943390253e-01 -1.26625131030287e+01
3144500 0 7 -9.75631612983070e-01 -1.26263937803350e+01
3145000 0 7 -5.49026766071499e-01 -1.27817443919773e+01
3145500 0 7 -1.10418201990338e+00 -1.28305248900991e+01
3146000 0 7 -7.17237985199904e-01 -1.27757570233035e+01
3146500 0 7 -8.51779650427895e-01 -1.27641209570194e+01
3147000 0 7 -1.23894645027320e+00 -1.27709919561601e+01
3147500 0 7 -6.14446162717815e-01 -1.26466308322663e+01
3148000 0 7 -5.94263752317794e-01 -1.28102708911988e+01
3148500 0 7 -5.76635803747580e-01 -1.26709658785496e+01
3149000 0 7 -6.58946832547801e-01 -1.27496799238174e+01
3149500 0 7 -9.49316744941693e-01 -1.26800048064886e+01
3150000 0 7 -5.00013947935632e-01 -1.27545114362008e+01
3150500 0 7 -6.84140631908632e-01 -1.27524682548088e+01
3151000 0 6 -6.33692727684579e-01 -1.27894366004174e+01
3151500 0 6 -6.81982733219315e-01 -1.27657332024098e+01
3152000 0 6 -9.23734052680404e-01 -1.26929335293035e+01
3152500 0 6 -7.42711609323083e-01 -1.27613394321755e+01
3153000 0 6 -6.09636994614736e-01 -1.27763738561465e+01
3153500 0 5 -3.54968151189186e-01 -1.28255514351849e+01
3154000 0 5 -4.46157872195898e-01 -1.28751197026236e+01
3154500 0 5 -3.11801432375915e-01 -1.28415214648185e+01
3155000 0 5 -6.68341684972398e-01 -1.29491342531028e+01
3155500 0 5 -3.45398310008864e-01 -1.27307796223145e+01
3156000 0 5 -2.47169850026621e-01 -1.27417551133394e+01
3156500 0 5 -4.54271222532117e-01 -1.27689362530297e+01
3157000 0 5 -2.32832240786276e-01 -1.27710715051500e+01
3157500 0 5 -5.58671250542982e-01 -1.28523315521407e+01
3158000 0 5 -6.19320693485721e-01 -1.28032259001847e+01
3158500 0 6 -3.16143251121866e-01 -1.25733282064358e+01
3159000 0 6 -5.31762760434396e-01 -1.26609089589571e+01
3159500 0 6 -8.72897669903319e-01 -1.27443783679042e+01
3160000 0 6 -6.24805414756997e-01 -1.26775937277301e+01
3160500 0 6 -5.18783456142229e-01 -1.27460106437667e+01
3161000 0 6 -5.96003388102891e-01 -1.27482780483252e+01
3161500 0 6 -7.23568395933951e-01 -1.28094774000553e+01
3162000 0 7 -8.69114730126047e-01 -1.25618900820454e+01
3162500 0 7 -1.06427757319147e+00 -1.28030426649801e+01
3163000 0 7 -1.08940420028328e+00 -1.27044751424254e+01
3163500 0 8 -1.13754337812197e+00 -1.27314558976363e+01
3164000 0 8 -1.11080120928212e+00 -1.26481424324013e+01
3164500 0 8 -1.06073899764750e+00 -1.26586915099502e+01
3165000 0 8 -9.45738887791550e-01 -1.26756433684829e+01
3165500 0 8 -1.23748566867379e+00 -1.26644975175064e+01
3166000 0 8 -1.29725908714848e+00 -1.28706134897331e+01
3166500 0 8 -1.09485619585109e+00 -1.26308472359346e+01
3167000 0 8 -9.01548430041324e-01 -1.25459502984473e+01
3167500 0 8 -1.24515501533264e+00 -1.26571896476841e+01
3168000 0 8 -1.15528741147895e+00 -1.27871764199532e+01
3168500 0 8 -1.08216858040278e+00 -1.25689763446478e+01
3169000 0 8 -1.55291009731125e+00 -1.29318853639792e+01
3169500 0 8 -1.02856084999890e+00 -1.26764912604358e+01
3170000 0 8 -9.35182550205923e-01 -1.27303743572011e+01
3170500 0 8 -1.06984617889502e+00 -1.26461391124027e+01
3171000 0 8 -1.05042472239818e+00 -1.26508513511132e+01
3171500 0 8 -9.90682926311156e-01 -1.27944576090289e+01
3172000 0 8 -1.25414886165312e+00 -1.26944392423229e+01
3172500 0 8 -9.77161674327709e-01 -1.25653960372113e+01
3173000 0 8 -9.63403734556808e-01 -1.27540961683110e+01
3173500 0 7 -5.49320271228395e-01 -1.26322079129759e+01
3174000 0 6 -7.77915123947237e-01 -1.28346474292520e+01
3174500 0 6 -3.71754468132728e-01 -1.27936877358767e+01
3175000 0 6 -6.46653544619981e-01 -1.27178032956053e+01
3175500 0 6 -4.72373536828999e-01 -1.27892145938978e+01
3176000 0 6 -3.56966215865546e-01 -1.27314366522343e+01
3176500 0 6 -4.89237293804474e-01 -1.27345900488697e+01
3177000 0 6 -6.40725172241340e-01 -1.28157005291857e+01
3177500 0 6 -5.69435424517838e-01 -1.27834365168228e+01
3178000 0 7 -1.11748442036119e+00 -1.28032103930352e+01
3178500 0 8 -9.11741846618839e-01 -1.27972351688774e+01
3179000 0 8 -8.93403879816172e-01 -1.26451985165638e+01
3179500 0 7 -7.68662803927977e-01 -1.27225187269887e+01
3180000 0 7 -5.74036600154025e-01 -1.26780051241311e+01
3180500 0 7 -8.93403442447037e-01 -1.27808693345284e+01
3181000 0 7 -8.97062168912504e-01 -1.27373415572222e+01
3181500 0 7 -5.02786302451002e-01 -1.27383508088709e+01
3182000 0 7 -4.24942250691875e-01 -1.26660607314927e+01
3182500 0 7 -7.15851161891615e-01 -1.26478125865858e+01
3183000 0 7 -7.12132899950490e-01 -1.27710781514091e+01
3183500 0 7 -7.86051957283865e-01 -1.27002734422658e+01
3184000 0 7 -8.20580438346354e-01 -1.27018780092128e+01
3184500 0 8 -9.44005204993368e-01 -1.26594430641519e+01
3185000 0 8 -8.83279826607281e-01 -1.26842483036559e+01
3185500 0 8 -9.44292199084225e-01 -1.26392852082532e+01
3186000 0 8 -6.98959888888802e-01 -1.26396606310534e+01
3186500 0 7 -1.09241696213959e+00 -1.28063248443126e+01
3187000 0 7 -5.10769614421856e-01 -1.26845250723464e+01
3187500 0 7 -8.80432434334651e-01 -1.27593377309704e+01
3188000 0 7 -6.10396246731530e-01 -1.26967168698462e+01
3188500 0 7 -8.34554110662662e-01 -1.28100136595159e+01
3189000 0 6 -5.67453968806294e-01 -1.27717175591504e+01
3189500 0 6 -6.84404693424321e-01 -1.26587330678549e+01
3190000 0 7 -7.33137436869452e-01 -1.25707514548250e+01
3190500 0 7 -8.34138227496866e-01 -1.26779332948643e+01
3191000 0 6 -4.81234554153035e-01 -1.26330075655454e+01
3191500 0 6 -7.57159352921238e-01 -1.28131404717587e+01
3192000 0 6 -5.52308942494945e-01 -1.27512618657877e+01
3192500 0 6 -8.78556941529540e-01 -1.27848142714764e+01
3193000 0 7 -7.91249539785869e-01 -1.26570111480934e+01
3193500 0 7 -5.07504018777941e-01 -1.26131871080469e+01
3194000 0 6 -5.81125559682954e-01 -1.27555671026521e+01
3194500 0 6 -7.69714896465539e-01 -1.27820113466930e+01
3195000 0 6 -5.61832809848133e-01 -1.27533249005392e+01
3195500 0 6 -6.67043799846625e-01 -1.26696161859546e+01
3196000 0 6 -4.07541975696332e-01 -1.27146641546669e+01
3196500 0 6 -4.83492158994996e-01 -1.26998578628850e+01
3197000 0 6 -8.41105462774067e-01 -1.27242739790331e+01
3197500 0 6 -4.99638336673140e-01 -1.27305497980253e+01
3198000 0 6 -4.60491122285379e-01 -1.27829680763884e+01
3198500 0 6 -3.96251527130485e-01 -1.27175809402791e+01
3199000 0 6 -6.88618952614287e-01 -1.27223426039917e+01
3199500 0 6 -1.78507418377417e-01 -1.26060359627959e+01
3200000 0 6 -6.56225899397033e-01 -1.26893342331377e+01
3200500 0 6 -6.47508889213587e-01 -1.27532866728998e+01
3201000 0 6 -5.81289690070189e-01 -1.27733594452170e+01
3201500 0 6 -3.48352573654303e-01 -1.26230596816253e+01
3202000 0 6 -4.95488154604614e-01 -1.26507302308304e+01
3202500 0 6 -3.70398303326343e-01 -1.26023356505159e+01
3203000 0 6 -6.92281099638845e-01 -1.27488194046957e+01
3203500 0 6 -4.93335224655533e-01 -1.26346883048710e+01
3204000 0 6 -8.15090138191920e-01 -1.27534325767010e+01
3204500 0 6 -7.73214785437202e-01 -1.27884286798815e+01
3205000 0 7 -7.69941807736169e-01 -1.28011645391006e+01
3205500 0 7 -7.74674165053132e-01 -1.27021272449904e+01
3206000 0 6 -4.50596522157143e-01 -1.26419969034003e+01
3206500 0 6 -8.32704508073728e-01 -1.27040484152381e+01
3207000 0 6 -6.65233697512215e-01 -1.26920578105690e+01
3207500 0 6 -5.14237173442389e-01 -1.28433435380851e+01
3208000 0 7 -9.13553866840309e-01 -1.26809515976351e+01
3208500 0 7 -7.00370338087796e-01 -1.25814958202945e+01
3209000 0 7 -6.67966068334140e-01 -1.28114449730144e+01
3209500 0 7 -1.00599466970138e+00 -1.27580168992179e+01
3210000 0 7 -1.00002158763853e+00 -1.28282091185556e+01
3210500 0 7 -5.19789463731203e-01 -1.27218442094499e+01
3211000 0 7 -7.62723715660014e-01 -1.28114768447079e+01
3211500 0 7 -1.06532571050137e+00 -1.28076989737821e+01
3212000 0 7 -9.02616782052900e-01 -1.27740267725231e+01
3212500 0 7 -8.55556946947790e-01 -1.27668345115097e+01
3213000 0 7 -8.88628862879695e-01 -1.27695841037182e+01
3213500 0 7 -7.57360258386547e-01 -1.26963851032936e+01
3214000 0 7 -9.16204885167972e-01 -1.28064945492175e+01
3214500 0 7 -1.02138129569223e+00 -1.26614130164328e+01
3215000 0 7 -8.44953808553419e-01 -1.26245581251143e+01
3215500 0 7 -1.04208498076983e+00 -1.28054279608775e+01
3216000 0 7 -1.29915310191151e+00 -1.27717310419446e+01
3216500 0 8 -9.69666344265500e-01 -1.26863695206963e+01
3217000 0 8 -7.84221989672822e-01 -1.26342785217512e+01
3217500 0 7 -9.56944976099801e-01 -1.26775024460444e+01
3218000 0 7 -4.52520434692250e-01 -1.25519124852082e+01
3218500 0 7 -9.37795330335421e-01 -1.26987043078368e+01
3219000 0 7 -1.01929237498105e+00 -1.27770350193961e+01
3219500 0 7 -5.66615332858026e-01 -1.26640777736211e+01
3220000 0 6 -6.51775383035233e-01 -1.26969617494835e+01
3220500 0 6 -8.08699683553495e-01 -1.28818904173189e+01
3221000 0 6 -4.25100774869777e-01 -1.27397229274863e+01
3221500 0 6 -7.01975998364662e-01 -1.28706714553468e+01
3222000 0 6 -3.12161275936898e-01 -1.25997943166120e+01
3222500 0 6 -5.54032566566718e-01 -1.27390708072823e+01
3223000 0 6 -4.49314627803371e-01 -1.26488635403772e+01
3223500 0 6 -2.96412368130999e-01 -1.26207872076371e+01
3224000 0 6 -5.25682504901321e-01 -1.26611394375308e+01
3224500 0 6 -7.42121285438905e-01 -1.28115517405133e+01
3225000 0 6 -6.23202973396192e-01 -1.27745100249151e+01
3225500 0 6 -2.60188642321464e-01 -1.26880154215419e+01
3226000 0 6 -7.27996764238342e-01 -1.28282601269195e+01
3226500 0 6 -6.17476589290377e-01 -1.27542464338721e+01
3227000 0 6 -6.00911725037083e-01 -1.27447080990760e+01
3227500 0 6 -5.68620184017775e-01 -1.27384060833826e+01
3228000 0 6 -4.66077696282976e-01 -1.27071125029078e+01
3228500 0 6 -6.23863580299095e-01 -1.26743741472511e+01
3229000 0 6 -5.23740810590531e-01 -1.28156665671537e+01
3229500 0 6 -2.12524143046602e-01 -1.27479153327646e+01
3230000 0 6 -5.22414663443884e-01 -1.26609234602579e+01
3230500 0 6 -6.46933744313166e-01 -1.27274299633265e+01
3231000 0 7 -5.47570221495101e-01 -1.28128297465483e+01
3231500 0 7 -1.08641085761085e+00 -1.28760672929497e+01
3232000 0 7 -7.27244145895873e-01 -1.27489627576830e+01
3232500 0 7 -9.67893113540022e-01 -1.28289482966644e+01
3233000 0 7 -7.51194414086085e-01 -1.28456725522969e+01
3233500 0 7 -7.66212174247940e-01 -1.27307639144945e+01
3234000 0 7 -8.08294812804325e-01 -1.28299425146131e+01
3234500 0 7 -9.59752690652622e-01 -1.27995149508260e+01
3235000 0 7 -8.77389316029918e-01 -1.26347152137652e+01
3235500 0 7 -5.12482356619415e-01 -1.27468014615810e+01
3236000 0 6 -3.34332945643284e-01 -1.27194364938294e+01
3236500 0 6 -4.02426429369160e-01 -1.27910554472737e+01
3237000 0 6 -8.25825057669232e-01 -1.28533774502692e+01
3237500 0 6 -5.18856332509979e-01 -1.26391387894128e+01
3238000 0 7 -6.57366246282027e-01 -1.26592365759608e+01
3238500 0 7 -6.39408675288605e-01 -1.25766427695431e+01
3239000 0 6 -6.30247669780089e-01 -1.27728741285187e+01
3239500 0 6 -4.09835603302523e-01 -1.27678124808829e+01
3240000 0 6 -4.48670225774189e-01 -1.27723997825714e+01
3240500 0 6 -5.29703633041251e-01 -1.27615048959718e+01
3241000 0 7 -6.21822689226336e-01 -1.26164427731954e+01
3241500 0 7 -7.49617624481037e-01 -1.26813345416655e+01
3242000 0 7 -7.19132276692709e-01 -1.25395948066639e+01
3242500 0 7 -1.78116613667456e-01 -1.26614730740438e+01
3243000 0 6 -4.61577934190762e-01 -1.26618205412928e+01
3243500 0 6 -5.22257900625882e-01 -1.25880292079608e+01
3244000 0 6 -1.36283013970171e-01 -1.26292236603087e+01
3244500 0 5 -4.54193528143892e-01 -1.27926106249692e+01
3245000 0 5 -3.59005554820590e-01 -1.28145049666996e+01
3245500 0 5 -2.58615307823810e-01 -1.28808019558145e+01
3246000 0 5 -1.84558178382931e-01 -1.28426190818581e+01
3246500 0 5 8.20748303747107e-03 -1.27299887535160e+01
3247000 0 5 -2.59592601017694e-01 -1.28341807868059e+01
3247500 0 5 -2.97886262671250e-01 -1.26957335870950e+01
3248000 0 5 -5.63926782026922e-01 -1.29470424396750e+01
3248500 0 5 -4.13974746353500e-01 -1.29653214907920e+01
3249000 0 5 1.04416291764714e-01 -1.26798194204385e+01
3249500 0 5 -4.49592657285601e-01 -1.28535764523620e+01
3250000 0 5 -1.68873764863499e-01 -1.28105889649599e+01
3250500 0 5 -2.08274237283133e-01 -1.29010085612280e+01
3251000 0 5 -4.10449959864434e-01 -1.29504385758142e+01
3251500 0 5 -2.02458762320312e-01 -1.27817942409566e+01
3252000 0 5 -1.87819766255111e-01 -1.28946122749795e+01
3252500 0 5 -3.26716052449571e-01 -1.29154197909183e+01
3253000 0 5 -1.77330195598431e-01 -1.27214103462063e+01
3253500 0 5 -2.86205824388922e-01 -1.28019598092500e+01
3254000 0 5 -2.53234287547160e-01 -1.29440069298386e+01
3254500 0 5 6.02948563159437e-02 -1.26980244268309e+01
3255000 0 5 9.45752044709609e-03 -1.27794697605422e+01
3255500 0 5 -3.02644338363476e-01 -1.28431412742554e+01
3256000 0 5 -2.63010980010566e-01 -1.28205638839417e+01
3256500 0 5 -4.13847021360302e-01 -1.28714801843375e+01
3257000 0 5 -5.34498904670960e-01 -1.28122080784432e+01
3257500 0 5 1.09540976247895e-02 -1.28483200467066e+01
3258000 0 5 -3.38275644697441e-01 -1.28422595988250e+01
3258500 0 5 -3.64774449782094e-01 -1.29554096153169e+01
3259000 0 5 -2.05596793162154e-02 -1.28089549529454e+01
3259500 0 5 -5.75788058757508e-01 -1.29351599210756e+01
3260000 0 5 -3.56138036223802e-01 -1.30645358134835e+01
3260500 0 5 -3.77968952175649e-01 -1.28308171125538e+01
3261000 0 5 4.67277595396052e-02 -1.27147288648020e+01
3261500 0 5 -3.67940326003254e-01 -1.28496301552588e+01
3262000 0 5 1.04225750712123e-01 -1.28255029242927e+01
3262500 0 5 -7.25788807584825e-02 -1.27995164284050e+01
3263000 0 5 -9.74254881700007e-02 -1.28802879413340e+01
3263500 0 5 -4.43634214134867e-01 -1.28646909910297e+01
3264000 0 5 -3.04694549486412e-01 -1.29735970227336e+01
3264500 0 5 -1.88298555267113e-01 -1.27554882792673e+01
3265000 0 5 -1.57455734336675e-01 -1.29024861254956e+01
3265500 0 5 -3.25463651073119e-01 -1.27802185015663e+01
3266000 0 5 -5.83528289074770e-01 -1.30216972070415e+01
3266500 0 5 -1.70699317466451e-01 -1.28287969058258e+01
3267000 0 5 -6.04131630327849e-01 -1.30026298287279e+01
3267500 0 5 -7.71380253967028e-01 -1.29917912252268e+01
3268000 0 5 -1.59317357798310e-01 -1.28318384394602e+01
3268500 0 5 -1.04136075720083e-01 -1.29259411435112e+01
3269000 0 5 6.24075246712014e-03 -1.28481265879091e+01
3269500 0 5 -7.49409778349676e-02 -1.28666395752836e+01
3270000 0 5 -2.65143714948942e-01 -1.29141933206371e+01
3270500 0 5 -1.89555081744848e-01 -1.29134631291958e+01
3271000 0 5 1.48331862506102e-01 -1.28980073086656e+01
3271500 0 5 -2.35350459888692e-01 -1.28763202527790e+01
3272000 0 5 6.75549143362869e-02 -1.28051072757541e+01
3272500 0 5 -2.73747898336088e-01 -1.28478188927630e+01
3273000 0 5 -2.14051161298234e-01 -1.28607339140176e+01
3273500 0 5 -2.18447186852377e-01 -1.28362537923552e+01
3274000 0 5 -5.40007442147308e-01 -1.28022217816281e+01
3274500 0 6 -5.59764590554481e-01 -1.28086570634900e+01
3275000 0 6 -6.09918399882861e-01 -1.28002958284396e+01
3275500 0 6 -2.81340105988219e-01 -1.27136598239757e+01
3276000 0 6 -5.95407658000597e-01 -1.27801488709266e+01
3276500 0 6 -6.26451614419580e-02 -1.27305075179304e+01
3277000 0 6 -6.05510424963496e-01 -1.26931215602506e+01
3277500 0 6 -3.71517712979057e-01 -1.27330392610869e+01
3278000 0 6 -5.07799808073350e-01 -1.27452162803873e+01
3278500 0 6 -5.29917196161998e-01 -1.27280980738166e+01
3279000 0 6 -3.16986853419314e-01 -1.27748327116863e+01
3279500 0 6 -4.68333971336471e-01 -1.26428013325187e+01
3280000 0 6 -7.83744226638405e-01 -1.27593131940855e+01
3280500 0 6 -6.53320182266139e-01 -1.26382538389420e+01
3281000 0 7 -5.23711463633265e-01 -1.26065045417386e+01
3281500 0 7 -6.68109572346732e-01 -1.25902905840140e+01
3282000 0 7 -5.12749062421634e-01 -1.26243358328307e+01
3282500 0 7 -5.22988679689313e-01 -1.26201540155623e+01
3283000 0 6 -8.24706981954635e-01 -1.26736926588088e+01
3283500 0 6 -8.26312959506510e-01 -1.28323316947678e+01
3284000 0 7 -4.66942065069593e-01 -1.25470312281933e+01
3284500 0 7 -7.11057542384070e-01 -1.27027849060131e+01
3285000 0 6 -7.40582675439972e-01 -1.27564168176724e+01
3285500 0 6 -5.57205404248679e-01 -1.26084464929496e+01
3286000 0 6 -4.50953528709110e-01 -1.27489344497481e+01
3286500 0 6 -5.05896431075737e-01 -1.25990592709861e+01
3287000 0 6 -6.22628279679742e-01 -1.27362475180657e+01
3287500 0 6 -4.38377990679898e-01 -1.25708294260227e+01
3288000 0 6 -5.68665956329733e-01 -1.27266395431903e+01
3288500 0 6 -1.27120650690864e-01 -1.25703915765581e+01
3289000 0 6 -4.63527967996772e-01 -1.27877772859125e+01
3289500 0 6 -4.91344120323778e-01 -1.26441834185741e+01
3290000 0 6 -6.90590757454106e-01 -1.29052309807042e+01
3290500 0 6 -3.55635327990490e-01 -1.25966555222951e+01
3291000 0 6 -4.14228633059717e-01 -1.27062573156487e+01
3291500 0 6 -4.30713901360464e-01 -1.27930372093651e+01
3292000 0 6 -4.95246874696438e-01 -1.28024993837053e+01
3292500 0 6 -7.33554186389239e-01 -1.28335790527802e+01
3293000 0 6 -3.76576844032756e-01 -1.25037629714159e+01
3293500 0 6 -6.61143644610965e-01 -1.27129776243125e+01
3294000 0 6 -6.45464800677932e-01 -1.27592324452201e+01
3294500 0 6 -3.15370259806635e-03 -1.25958485578408e+01
3295000 0 6 -4.26663641181680e-01 -1.27252522225594e+01
3295500 0 6 -4.04097795924415e-01 -1.28238449793386e+01
3296000 0 6 -4.13984707910973e-01 -1.29069928798124e+01
3296500 0 5 -5.95522091607936e-01 -1.28410643854338e+01
3297000 0 5 -7.02053265329640e-02 -1.28727063321176e+01
3297500 0 5 -2.12060683422964e-01 -1.29243575336637e+01
3298000 0 5 -5.02379621368683e-01 -1.28575768037648e+01
3298500 0 5 -1.70015775878480e-01 -1.28262126630571e+01
3299000 0 5 -9.46168021365571e-03 -1.28437093262325e+01
3299500 0 5 -3.91681226853850e-01 -1.29429978868975e+01
3300000 0 5 -1.74559650934317e-01 -1.29602501037957e+01
3300500 0 5 -3.26979640495774e-01 -1.30625220402745e+01
3301000 0 4 2.61714097595697e-01 -1.29389037986847e+01
3301500 0 3 2.95863439569472e-01 -1.29710541162810e+01
3302000 0 2 6.04316740444411e-01 -1.28375649447951e+01
3302500 0 1 8.87009713386397e-01 -1.29159293029714e+01
3303000 0 0 8.36704062160443e-01 -1.30071591329406e+01
3303500 0 0 9.40042258870210e-01 -1.29318946822068e+01
3304000 0 0 7.86287784207503e-01 -1.29991295031118e+01
3304500 0 0 6.81849731593381e-01 -1.29884019975093e+01
3305000 0 1 6.84337614559976e-01 -1.28927444578748e+01
3305500 0 1 5.40191978587572e-01 -1.30107391168915e+01
3306000 0 1 7.10225483278460e-01 -1.30156636867801e+01
3306500 0 1 9.99037761685140e-01 -1.29363317837755e+01
3307000 0 0 8.88603242090098e-01 -1.29525384889474e+01
3307500 0 0 9.68409858573847e-01 -1.29361540808186e+01
3308000 0 1 1.02865373659411e+00 -1.28182107428663e+01
3308500 0 1 9.19248969057213e-01 -1.29043844334373e+01
3309000 0 0 1.09494695052725e+00 -1.29465799870361e+01
3309500 0 0 9.80025732242031e-01 -1.29671225689097e+01
3310000 0 0 4.83409028568629e-01 -1.30914201770024e+01
3310500 0 0 1.04902249718074e+00 -1.27833945508995e+01
3311000 0 0 1.04848863857343e+00 -1.28891555242612e+01
3311500 0 0 9.32145810669854e-01 -1.30247861233137e+01
3312000 0 0 1.11082917188007e+00 -1.29757380909494e+01
3312500 0 0 7.14387874173426e-01 -1.30678432056068e+01
3313000 0 0 8.70559158016042e-01 -1.29393740385319e+01
3313500 0 0 8.80173686667472e-01 -1.30391427143939e+01
3314000 0 1 6.23809741816190e-01 -1.30741564590914e+01
3314500 0 1 9.44325410077500e-01 -1.30105131463846e+01
3315000 0 0 8.93333339663281e-01 -1.29358574642147e+01
3315500 0 0 6.76409467993607e-01 -1.30100347541589e+01
3316000 0 1 6.08582936195291e-01 -1.30644771696668e+01
3316500 0 1 5.95996920248059e-01 -1.31486488298749e+01
3317000 0 0 7.92344552380549e-01 -1.30027227173029e+01
3317500 0 0 8.31547464389500e-01 -1.30683008281407e+01
3318000 0 0 6.62931029214901e-01 -1.30319109443671e+01
3318500 0 0 1.36051254771068e+00 -1.30581900006905e+01
3319000 0 0 7.91366932093744e-01 -1.30212132006050e+01
3319500 0 0 9.29422530352946e-01 -1.29404436501759e+01
3320000 0 0 7.70351023040600e-01 -1.29518939652172e+01
3320500 0 0 1.07788070163631e+00 -1.29179058211517e+01
3321000 0 0 9.41875863237753e-01 -1.30381171634470e+01
3321500 0 0 9.09240127667802e-01 -1.29739171930654e+01
3322000 0 1 3.08175848034109e-01 -1.30387801822877e+01
3322500 0 2 4.28645373588457e-01 -1.28833119284808e+01
3323000 0 2 3.90497384310732e-01 -1.30013627015199e+01
3323500 0 2 3.24120076264516e-01 -1.29055025838432e+01
3324000 0 2 4.60031175177401e-01 -1.28696933818649e+01
3324500 0 1 4.30708631040633e-01 -1.30938490687325e+01
3325000 0 1 4.32080781038667e-01 -1.29558148538785e+01
3325500 0 2 3.94710936003945e-01 -1.29073237469852e+01
3326000 0 2 1.52560428430608e-01 -1.30318331669868e+01
3326500 0 2 6.15292907673552e-01 -1.29537347739003e+01
3327000 0 2 -2.84178581715222e-02 -1.30968338042527e+01
3327500 0 2 3.08294925772774e-01 -1.28959206214029e+01
3328000 0 3 2.78206369057017e-01 -1.29260984218593e+01
3328500 0 3 1.22623758608972e-01 -1.29313520513573e+01
3329000 0 3 -6.46665128477255e-02 -1.30235448044941e+01
3329500 0 4 -5.74716150693145e-02 -1.28298896155323e+01
3330000 0 4 -1.80422208397177e-01 -1.29533618201426e+01
3330500 0 3 2.51665225036633e-01 -1.28890806335259e+01
3331000 0 3 -3.80973047695677e-02 -1.29168655477985e+01
3331500 0 4 -1.29028709318406e-01 -1.30094829781869e+01
3332000 0 4 2.71082291760645e-01 -1.29070109758642e+01
3332500 0 4 3.34479892645570e-02 -1.29775855243904e+01
3333000 0 4 4.11846498118930e-01 -1.28073269948681e+01
3333500 0 3 9.60786973229343e-02 -1.30788621094243e+01
3334000 0 3 1.21356016016504e-01 -1.28529762183001e+01
3334500 0 3 2.52682892654351e-01 -1.29776588703337e+01
3335000 0 3 -2.79487893295790e-01 -1.30532361265251e+01
3335500 0 4 3.42057413499602e-01 -1.29608513839980e+01
3336000 0 4 -1.64901901420213e-02 -1.30307674033280e+01
3336500 0 3 3.42771896028984e-02 -1.30854382289674e+01
3337000 0 3 1.78661792321365e-01 -1.29520707102174e+01
3337500 0 3 2.47478389884355e-01 -1.29338920972012e+01
3338000 0 2 2.96233904304808e-01 -1.29426624500777e+01
3338500 0 2 2.97957086725581e-01 -1.29918876193849e+01
3339000 0 3 -1.75567372271545e-02 -1.30179870872605e+01
3339500 0 4 2.55155243379949e-01 -1.29670863676436e+01
3340000 0 4 1.99004274529565e-01 -1.29077520455643e+01
3340500 0 4 1.22451773953343e-01 -1.29048365018577e+01
3341000 0 4 1.76664945629662e-01 -1.29739308118533e+01
3341500 0 4 6.00119798813981e-02 -1.29742602966431e+01
3342000 0 4 3.16362349875896e-01 -1.30063180302109e+01
3342500 0 3 5.47891104766795e-01 -1.29492715587291e+01
3343000 0 2 4.69312431615152e-01 -1.30160274016002e+01
3343500 0 2 3.60141500787135e-01 -1.30208529461072e+01
3344000 0 3 -1.73648200325163e-02 -1.30648862311906e+01
3344500 0 3 6.87784830722751e-01 -1.27179566990236e+01
3345000 0 2 6.56455864356639e-01 -1.30566838294393e+01
3345500 0 1 4.58548849548862e-01 -1.30530602918268e+01
3346000 0 1 6.43259665547183e-01 -1.28602754055424e+01
3346500 0 2 8.68954217613216e-01 -1.27586611881260e+01
3347000 0 2 3.00586046466244e-01 -1.30500347366179e+01
3347500 0 2 2.15867217924783e-01 -1.30366868605756e+01
3348000 0 3 4.77857555875487e-02 -1.29009070770427e+01
3348500 0 4 1.25853149205990e-01 -1.29523954355139e+01
3349000 0 4 -1.57729937628604e-01 -1.29419815251316e+01
3349500 0 4 1.64093797536333e-01 -1.28460484161385e+01
3350000 0 4 -7.31926119985288e-02 -1.29413314487777e+01
3350500 0 3 4.29095245571376e-01 -1.28785498435110e+01
3351000 0 2 1.59081777691523e-01 -1.31622029610986e+01
3351500 0 2 4.33552584671350e-01 -1.29124938138648e+01
3352000 0 2 -5.30202273307105e-02 -1.32046570348989e+01
3352500 0 2 6.23405368043572e-01 -1.28369472928166e+01
3353000 0 2 4.69507538489889e-01 -1.28980987857398e+01
3353500 0 2 5.06832007032810e-01 -1.29926921167610e+01
3354000 0 3 2.50059623701588e-01 -1.29990263657431e+01
3354500 0 3 9.31718647045326e-02 -1.30325079124446e+01
3355000 0 3 -5.20234474907035e-02 -1.29267849010566e+01
3355500 0 3 -1.26964207298408e-01 -1.30278540820054e+01
3356000 0 3 2.96257277898566e-01 -1.29390091311331e+01
3356500 0 3 -5.53911597767158e-02 -1.30229464640078e+01
3357000 0 3 -1.62158452288737e-01 -1.31097784923336e+01
3357500 0 4 -4.72829021602793e-02 -1.28628617166739e+01
3358000 0 4 -1.39993992562096e-01 -1.30976342216563e+01
3358500 0 4 -1.80768092563706e-01 -1.29802253133702e+01
3359000 0 4 -3.06621317455251e-01 -1.31169786181365e+01
3359500 0 4 -9.99035267475468e-02 -1.31004592659358e+01
3360000 0 4 -3.08193852760945e-01 -1.30175201048726e+01
3360500 0 4 -4.52514387607617e-02 -1.30173668570666e+01
3361000 0 4 1.12968627907054e-01 -1.29534550026183e+01
3361500 0 3 1.30394728679215e-01 -1.30309466836278e+01
3362000 0 3 8.62338365246691e-02 -1.30283878615437e+01
3362500 0 3 -1.00883286244552e-01 -1.30809316842761e+01
3363000 0 3 1.30376186199046e-01 -1.29437280690666e+01
3363500 0 3 1.43855136488558e-01 -1.30515261034720e+01
3364000 0 2 4.44349043565923e-01 -1.31039547892457e+01
3364500 0 2 1.42847103464542e-01 -1.29417141828246e+01
3365000 0 3 3.78656653194641e-01 -1.29955486998293e+01
3365500 0 3 2.06956369079541e-01 -1.31493653679865e+01
3366000 0 2 1.67941879020812e-01 -1.30494526161707e+01
3366500 0 2 4.93058978418952e-01 -1.29739016307328e+01
3367000 0 2 9.95907013076378e-02 -1.31259127400372e+01
3367500 0 2 5.97616281102431e-01 -1.29100635410946e+01
3368000 0 2 2.97258219018928e-01 -1.28605737107576e+01
3368500 0 2 2.93805321040434e-01 -1.30144757955641e+01
3369000 0 2 1.13802163848011e-01 -1.31079478880211e+01
3369500 0 2 4.39065519761843e-01 -1.28472252828804e+01
3370000 0 2 3.66462361369208e-01 -1.29295461765579e+01
3370500 0 2 2.67570041927206e-01 -1.29486160083052e+01
3371000 0 2 3.25259625082948e-01 -1.28769488888522e+01
3371500 0 2 6.28622927490002e-01 -1.27440053378810e+01
3372000 0 2 7.57806128681384e-02 -1.29096911314370e+01
3372500 0 2 1.13749802021926e-01 -1.30140648650001e+01
3373000 0 2 3.75013159638931e-01 -1.29889275747619e+01
3373500 0 2 3.53518505607273e-01 -1.29000556322361e+01
3374000 0 3 2.27503006582686e-02 -1.30092693542600e+01
3374500 0 3 1.89379183190246e-01 -1.29669443160513e+01
3375000 0 3 -1.11909382528067e-01 -1.30054406800656e+01
3375500 0 4 -1.56902192346829e-01 -1.29879964552115e+01
3376000 0 4 -9.26020751626967e-02 -1.29826419618206e+01
3376500 0 4 4.60597022168075e-03 -1.29166046666346e+01
3377000 0 4 -6.56561806941907e-02 -1.29541590592957e+01
3377500 0 3 -1.95209490631314e-02 -1.29426660388806e+01
3378000 0 3 -5.14805430487560e-03 -1.30541254563842e+01
3378500 0 3 1.28873791284823e-01 -1.29054008786273e+01
3379000 0 3 1.73169995154359e-01 -1.29630256822797e+01
3379500 0 4 -2.97764802315438e-01 -1.30170295563406e+01
3380000 0 4 4.20836396249033e-01 -1.28755863695619e+01
3380500 0 3 2.06174782260743e-01 -1.30115413622558e+01
3381000 0 3 4.30604395183308e-01 -1.28634511405644e+01
3381500 0 3 2.43182776705874e-01 -1.29628014883896e+01
3382000 0 3 1.61713581756201e-01 -1.30788120538519e+01
3382500 0 3 2.20362202777156e-01 -1.29066935933811e+01
3383000 0 3 -2.07847608186971e-01 -1.31109338504102e+01
3383500 0 4 -1.92837387167406e-01 -1.29853265694024e+01
3384000 0 4 -2.11925386393348e-01 -1.28570098520463e+01
3384500 0 4 -2.12861815472117e-01 -1.29111395245167e+01
3385000 0 5 -2.38327623483721e-01 -1.28077113563396e+01
3385500 0 5 -1.46236389966774e-01 -1.28670810419834e+01
3386000 0 5 -3.65845648882984e-01 -1.26923923624114e+01
3386500 0 6 -5.60631885923712e-01 -1.28779772763618e+01
3387000 0 6 -5.20988506840676e-01 -1.28265271209127e+01
3387500 0 5 -2.47056400424200e-01 -1.29410361599838e+01
3388000 0 5 -1.11000607490201e-01 -1.28062261020585e+01
3388500 0 5 -6.50903883445988e-01 -1.28609113763660e+01
3389000 0 5 -1.91634887486862e-01 -1.28650866852788e+01
3389500 0 5 -5.89454385909472e-01 -1.29295967341043e+01
3390000 0 5 -3.22428004813870e-01 -1.28105668000878e+01
3390500 0 5 -4.31682271004195e-01 -1.30088536756351e+01
3391000 0 5 -1.13697994807333e-01 -1.27766264526841e+01
3391500 0 5 -5.04092932855904e-01 -1.28575082992750e+01
3392000 0 5 -3.78718466413775e-01 -1.29091662076298e+01
3392500 0 5 -2.19063234598465e-01 -1.29472386560329e+01
3393000 0 5 -3.83074725427070e-01 -1.29305549917488e+01
3393500 0 5 -2.05920727256731e-01 -1.28270867648201e+01
3394000 0 5 -1.97996885255764e-01 -1.28385176718431e+01
3394500 0 5 -6.79135745139372e-01 -1.28801579284588e+01
3395000 0 5 -3.37182920876487e-01 -1.29467056395872e+01
3395500 0 5 -3.72686340897596e-01 -1.28356552556019e+01
3396000 0 5 -6.19877993902213e-01 -1.28977170852954e+01
3396500 0 5 -5.20964821508359e-01 -1.28749925461413e+01
3397000 0 5 -2.12399197082361e-01 -1.28060928482412e+01
3397500 0 5 -2.28285407436318e-01 -1.29476399902907e+01
3398000 0 5 -3.26887079141426e-01 -1.28306278492457e+01
3398500 0 5 -5.84133054036742e-01 -1.29668162212445e+01
3399000 0 5 -1.50641941032983e-01 -1.27746400501948e+01
3399500 0 5 -3.81259691520936e-01 -1.29179143717737e+01
3400000 0 5 -7.56439008699440e-01 -1.30000754568348e+01
3400500 0 5 -8.48247024105427e-01 -1.29457075697672e+01
3401000 0 5 -3.62314002355937e-01 -1.28584379537489e+01
3401500 0 5 -4.76600565939646e-01 -1.29945779515273e+01
3402000 0 5 -4.01431761743059e-01 -1.28883033888816e+01
3402500 0 5 -3.93732871748197e-01 -1.30825568260466e+01
3403000 0 5 -8.66728255255367e-02 -1.29190282330200e+01
3403500 0 5 -2.36370238143195e-01 -1.29453083051424e+01
3404000 0 5 -2.28415781745112e-01 -1.30081852493161e+01
3404500 0 5 -3.69162794719818e-01 -1.28378832573716e+01
3405000 0 5 -2.56575382955792e-01 -1.29636699606560e+01
3405500 0 5 -4.17036029643680e-01 -1.29094091974445e+01
3406000 0 5 -4.53795042640260e-01 -1.28716252215300e+01
3406500 0 5 -4.91591520008735e-01 -1.31486931347206e+01
3407000 0 4 2.13844953640515e-01 -1.29528972951207e+01
3407500 0 4 -2.70231310284283e-01 -1.29189823404379e+01
3408000 0 4 -4.79229950711929e-01 -1.31352246385750e+01
3408500 0 4 -4.32345690343702e-01 -1.31226854458695e+01
3409000 0 4 1.58420527032479e-01 -1.29176569195329e+01
3409500 0 4 1.16202020748782e-01 -1.29566179653931e+01
3410000 0 4 -8.58750052590439e-02 -1.29699469834879e+01
3410500 0 4 -4.15091868566271e-02 -1.30147942965695e+01
3411000 0 4 -2.38750274810529e-01 -1.30458325778915e+01
3411500 0 4 -1.22096584858319e-01 -1.31368317313011e+01
3412000 0 4 -4.42122412228619e-01 -1.30803352877815e+01
3412500 0 4 -9.53375834392129e-02 -1.29584531630184e+01
3413000 0 4 -2.34034086424773e-01 -1.29430165285135e+01
3413500 0 4 -9.69248508929373e-02 -1.29549040394564e+01
3414000 0 5 -4.28450527417395e-01 -1.29274121691544e+01
3414500 0 5 -3.55752292567173e-01 -1.29314876254758e+01
3415000 0 5 -2.08591250439591e-01 -1.28796843867791e+01
3415500 0 5 -2.49850598735851e-01 -1.28623521344050e+01
3416000 0 5 -3.25205412800141e-01 -1.29830601516335e+01
3416500 0 5 -2.59060987185879e-01 -1.28725341929811e+01
3417000 0 5 -1.90174593259898e-01 -1.29410979572964e+01
3417500 0 5 -4.24511588481687e-01 -1.29198861515764e+01
3418000 0 5 -4.44550616157160e-01 -1.29959968282688e+01
3418500 0 5 -2.46720971677243e-01 -1.28761662878827e+01
3419000 0 4 -2.24540486511826e-01 -1.31509784174943e+01
3419500 0 3 -5.44982537115793e-02 -1.31474896067038e+01
3420000 0 2 4.98406246542623e-01 -1.29935497398882e+01
3420500 0 1 6.62554851882113e-01 -1.29325434584734e+01
3421000 0 1 7.05628778629970e-01 -1.28577986158203e+01
3421500 0 2 5.09089219234498e-02 -1.30388397547289e+01
3422000 0 3 2.35774976007376e-01 -1.28979460475525e+01
3422500 0 3 2.42020970525668e-01 -1.30384631375952e+01
3423000 0 2 6.84782341261809e-01 -1.29195146011021e+01
3423500 0 1 4.97745059589631e-01 -1.29501709554978e+01
3424000 0 1 9.81620529325240e-01 -1.29462177546398e+01
3424500 0 1 4.59410584815016e-01 -1.30093998392368e+01
3425000 0 1 7.24991171374131e-01 -1.29426407197247e+01
3425500 0 2 4.04369022882993e-01 -1.29659886597766e+01
3426000 0 2 1.70015031700656e-01 -1.29720913802385e+01
3426500 0 2 5.01042157303924e-01 -1.29169949933852e+01
3427000 0 2 5.32562747252078e-01 -1.29123052947345e+01
3427500 0 1 8.83795086688634e-01 -1.28315396760093e+01
3428000 0 0 1.00781490026071e+00 -1.29017070796775e+01
3428500 0 0 9.20094372147542e-01 -1.29919387545017e+01
3429000 0 0 4.84246350597016e-01 -1.31179313421973e+01
3429500 0 0 1.02183009029667e+00 -1.29557311582412e+01
3430000 0 0 8.36181867724673e-01 -1.30149257505246e+01
3430500 0 0 1.05859934180899e+00 -1.30806135132712e+01
3431000 0 0 9.33205197431507e-01 -1.30797472703440e+01
3431500 0 0 6.18559433160616e-01 -1.30257551188532e+01
3432000 0 1 7.74159783220150e-01 -1.29581436277311e+01
3432500 0 1 8.00959188902081e-01 -1.30160545825100e+01
3433000 0 1 7.82397902593667e-01 -1.28450727815299e+01
3433500 0 2 7.60673545254742e-01 -1.30512233744884e+01
3434000 0 2 2.61858747641378e-01 -1.31148151341829e+01
3434500 0 2 2.75592364238558e-01 -1.30080442289675e+01
3435000 0 3 1.82166724480099e-02 -1.31305651855483e+01
3435500 0 4 1.41308391861871e-02 -1.31107178324414e+01
3436000 0 4 -6.90183652719350e-02 -1.29118564463656e+01
3436500 0 3 2.04711418298978e-01 -1.30354255217277e+01
3437000 0 3 -3.68368818497710e-02 -1.29114101645227e+01
3437500 0 3 2.99103483778801e-01 -1.28560317778692e+01
3438000 0 3 3.11747065972420e-01 -1.30156514036721e+01
3438500 0 3 1.06661931286627e-01 -1.30191457592519e+01
3439000 0 3 1.16245299774270e-01 -1.29093893340478e+01
3439500 0 3 -1.22833967709285e-02 -1.30065671932016e+01
3440000 0 3 4.96478833265525e-01 -1.28002636213766e+01
3440500 0 3 -8.05086755842034e-03 -1.29787151893083e+01
3441000 0 3 3.05581989681609e-01 -1.30639412500501e+01
3441500 0 3 4.54594113252618e-01 -1.29924176237956e+01
3442000 0 2 1.14907548058264e-02 -1.31026476269464e+01
3442500 0 2 3.04034370007865e-01 -1.29773658680827e+01
3443000 0 2 2.34258251643602e-01 -1.29760509567382e+01
3443500 0 2 7.53078138140280e-01 -1.28488166376817e+01
3444000 0 2 5.62330336221612e-01 -1.29284980665670e+01
3444500 0 2 6.30199889778985e-01 -1.28965426919863e+01
3445000 0 2 1.99303862843973e-01 -1.30651022974537e+01
3445500 0 2 5.10419468649133e-01 -1.29372174356625e+01
3446000 0 2 3.69419401588586e-01 -1.30726134142456e+01
3446500 0 2 3.90026343214806e-01 -1.27975530123881e+01
3447000 0 2 3.30761670555664e-01 -1.29479907747886e+01
3447500 0 2 3.02018237358084e-01 -1.29250246148291e+01
3448000 0 2 1.72546352015307e-01 -1.31499615076504e+01
3448500 0 2 1.70023100722821e-01 -1.29475737944798e+01
3449000 0 2 3.65558939124400e-01 -1.30815582130693e+01
3449500 0 2 4.06034795360163e-01 -1.29301251005545e+01
3450000 0 2 1.06868271956771e-01 -1.30593264727557e+01
3450500 0 2 3.96341515983115e-01 -1.30395014596451e+01
3451000 0 2 1.72769260142228e-01 -1.29703648117161e+01
3451500 0 2 1.41855388050334e-01 -1.30593575852401e+01
3452000 0 3 2.23477804924955e-01 -1.29391067573578e+01
3452500 0 3 -8.68781710765473e-02 -1.29790090353987e+01
3453000 0 3 -3.29912601662870e-02 -1.30977686850293e+01
3453500 0 4 1.17888216689088e-01 -1.29552263075364e+01
3454000 0 4 -1.38181570089642e-01 -1.29672998197644e+01
3454500 0 4 -1.24276814979691e-01 -1.30159477300109e+01
3455000 0 4 3.66856294568244e-01 -1.28439405942498e+01
3455500 0 3 -1.13965351631762e-01 -1.31116978802533e+01
3456000 0 3 9.68711096948881e-02 -1.29293942942357e+01
3456500 0 3 3.04885011353436e-01 -1.29789254317647e+01
3457000 0 3 3.90361278290564e-01 -1.28642134715018e+01
3457500 0 3 1.39839642457632e-01 -1.31003192731096e+01
3458000 0 2 3.98637564069936e-01 -1.29886888152590e+01
3458500 0 2 4.08031180437104e-01 -1.30377652950529e+01
3459000 0 2 3.33427969042309e-01 -1.28661635160827e+01
3459500 0 2 4.74672065883606e-01 -1.30710298016558e+01
3460000 0 2 2.98632099023180e-01 -1.30611558615297e+01
3460500 0 2 6.24692008603515e-01 -1.29030251933801e+01
3461000 0 2 1.42341885719524e-01 -1.30825943422016e+01
3461500 0 2 8.38644690082741e-01 -1.28495947751198e+01
3462000 0 2 8.17787378785112e-01 -1.29833493417456e+01
3462500 0 1 6.34778876611072e-01 -1.30276106215396e+01
3463000 0 1 7.61839506213352e-01 -1.29700662910890e+01
3463500 0 1 8.92973265240676e-01 -1.29235967020198e+01
3464000 0 1 3.64971573250979e-01 -1.30569954992525e+01
3464500 0 2 3.61385448552552e-01 -1.28692948878442e+01
3465000 0 2 4.49020774693443e-01 -1.28128869362674e+01
3465500 0 2 5.24085238608309e-01 -1.30707345641492e+01
3466000 0 2 5.30980931524509e-01 -1.28531068160728e+01
3466500 0 2 5.63532879420072e-01 -1.29318068304536e+01
3467000 0 2 6.73962798931833e-01 -1.29502684232300e+01
3467500 0 2 8.11016168875009e-01 -1.29255714034378e+01
3468000 0 2 3.96427593539920e-01 -1.28582400409754e+01
3468500 0 2 4.40463771766596e-01 -1.29017019889667e+01
3469000 0 2 3.85951396371034e-01 -1.28514968041002e+01
3469500 0 2 3.27131565937840e-01 -1.29482927144192e+01
3470000 0 2 4.09195177823270e-01 -1.31542374078473e+01
3470500 0 2 4.82602045605831e-01 -1.28921501173843e+01
3471000 0 2 1.20134547717520e-01 -1.30048110207177e+01
3471500 0 2 4.22960292432863e-01 -1.30248401236466e+01
3472000 0 3 4.12059314274312e-01 -1.29352639827680e+01
3472500 0 3 3.65591416119826e-01 -1.29313920540277e+01
3473000 0 2 4.89600709766476e-01 -1.29989686267242e+01
3473500 0 2 3.17853517671407e-01 -1.28587592385893e+01
3474000 0 2 5.46711878054630e-01 -1.29139627075739e+01
3474500 0 1 9.64059700828784e-01 -1.27854182895135e+01
3475000 0 0 7.08286600114219e-01 -1.30572790009948e+01
3475500 0 0 1.08561643655373e+00 -1.28317841920239e+01
3476000 0 1 4.48431123235581e-01 -1.30153740604908e+01
3476500 0 1 5.56681858879121e-01 -1.29079037615405e+01
3477000 0 1 6.82391988775370e-01 -1.30302152621334e+01
3477500 0 1 5.66220438161531e-01 -1.29019476488518e+01
3478000 0 1 6.03610822126390e-01 -1.29130640524195e+01
3478500 0 1 6.01611041809552e-01 -1.29194941304906e+01
3479000 0 1 8.78259901482592e-01 -1.28332340074631e+01
3479500 0 1 6.77932509580240e-01 -1.30184805997846e+01
3480000 0 1 6.78717086603524e-01 -1.29604720508858e+01
3480500 0 1 4.59147225326470e-01 -1.31245340369202e+01
3481000 0 1 6.80685911593359e-01 -1.27873914771778e+01
3481500 0 1 6.33100047993454e-01 -1.30095182789520e+01
3482000 0 1 4.66087641094985e-01 -1.29996386900069e+01
3482500 0 2 4.69457346436393e-01 -1.29715062071834e+01
3483000 0 2 3.79790506748488e-01 -1.28787517946199e+01
3483500 0 2 2.83901067065233e-01 -1.29346334131962e+01
3484000 0 2 4.89349400662460e-01 -1.28761553257811e+01
3484500 0 2 4.76165636909192e-01 -1.28185160149112e+01
3485000 0 3 -4.72417599057800e-01 -1.30807894521114e+01
3485500 0 4 -2.80104724164661e-02 -1.29900067664964e+01
3486000 0 4 -1.88531287018933e-01 -1.29441494480481e+01
3486500 0 3 2.73296405247183e-01 -1.28963113287506e+01
3487000 0 2 4.92843537132987e-01 -1.29051193042566e+01
3487500 0 2 4.77590977002286e-01 -1.30147410400688e+01
3488000 0 2 2.02805539827512e-01 -1.29423606588862e+01
3488500 0 2 3.36548520255590e-01 -1.29761575383577e+01
3489000 0 3 1.99213040293643e-01 -1.28718196584282e+01
3489500 0 3 8.76071865874887e-02 -1.29716112874212e+01
3490000 0 3 5.68541428013719e-02 -1.31142908139013e+01
3490500 0 4 -3.58636821323508e-01 -1.31202414632504e+01
3491000 0 4 -2.81773654418389e-01 -1.30541905976373e+01
3491500 0 4 -3.67160251343784e-01 -1.30625213755269e+01
3492000 0 4 2.61467364461187e-01 -1.29289995323159e+01
3492500 0 3 5.03326937103080e-02 -1.30626739963249e+01
3493000 0 3 3.47567010682861e-01 -1.29719735034173e+01
3493500 0 4 2.78689315910858e-01 -1.29239732783805e+01
3494000 0 4 4.03031469293601e-02 -1.29483694653029e+01
3494500 0 4 7.29918488566476e-02 -1.29994568415872e+01
3495000 0 4 -2.67759890648594e-01 -1.30861883159427e+01
3495500 0 4 -1.41236480389635e-01 -1.29519890441188e+01
3496000 0 4 -4.23838714669180e-01 -1.30922222895003e+01
3496500 0 4 3.05675057763575e-01 -1.28519206645771e+01
3497000 0 4 -8.87587066874742e-02 -1.31604955253383e+01
3497500 0 4 5.72895580276511e-02 -1.27848359527938e+01
3498000 0 4 -1.05133743989110e-02 -1.29999835186652e+01
3498500 0 4 3.19974027053482e-02 -1.28782251338944e+01
3499000 0 5 -2.22744847776819e-01 -1.29229922529812e+01
3499500 0 5 -4.13072264077769e-01 -1.29862729033548e+01
3500000 0 5 -2.67316575157743e-01 -1.28537408663155e+01
3500500 0 5 -1.92757166191848e-01 -1.28030907599956e+01
3501000 0 5 -4.20849094127933e-01 -1.29000925145231e+01
3501500 0 5 -5.26225668917798e-01 -1.30094211850912e+01
3502000 0 5 -3.15516747369195e-01 -1.29495324138629e+01
3502500 0 5 -4.29465709208041e-01 -1.29016741615594e+01
3503000 0 5 -4.16429257410638e-01 -1.28527070633681e+01
3503500 0 5 -1.25090649353564e-01 -1.28801935872085e+01
3504000 0 5 2.80560453746616e-02 -1.28648804409410e+01
3504500 0 5 -5.31084504384892e-01 -1.30075492333620e+01
3505000 0 5 -1.61157462710153e-01 -1.29371602079361e+01
3505500 0 5 -1.82503397157336e-01 -1.28083149943332e+01
3506000 0 5 -2.94807786376400e-01 -1.29178839672911e+01
3506500 0 5 -2.89275859187890e-01 -1.31038135786244e+01
3507000 0 4 2.25183415173240e-02 -1.29995841775163e+01
3507500 0 3 -1.22090253503672e-01 -1.30437087034212e+01
3508000 0 3 -1.02528044041071e-01 -1.30418336020494e+01
3508500 0 4 -1.58216200519068e-02 -1.28819960750864e+01
3509000 0 5 -3.01270175021934e-01 -1.28443919428878e+01
3509500 0 5 -1.90087193593257e-01 -1.28847676175352e+01
3510000 0 5 -3.09376318370552e-01 -1.29466250760283e+01
3510500 0 5 -3.88898054984426e-01 -1.28236271851250e+01
3511000 0 5 -3.42980982091536e-01 -1.28785466239146e+01
3511500 0 5 -3.76535097933972e-01 -1.27731417815384e+01
3512000 0 5 -2.14591111874451e-01 -1.29849022789952e+01
3512500 0 5 -4.07586182803156e-01 -1.28686796814416e+01
3513000 0 5 -1.74426285266249e-01 -1.29180029210529e+01
3513500 0 5 -5.58572155664676e-01 -1.28605370908345e+01
3514000 0 5 -4.22694958381927e-01 -1.29311533568991e+01
3514500 0 5 -4.74403553080120e-01 -1.28497080737232e+01
3515000 0 5 1.09554896480444e-01 -1.27411976737667e+01
3515500 0 5 -3.84390638164206e-01 -1.28391498295071e+01
3516000 0 5 -3.23085905950643e-01 -1.28048171293521e+01
3516500 0 5 -7.97780323415477e-01 -1.31043754676849e+01
3517000 0 5 -2.94236195774801e-01 -1.28116200341084e+01
3517500 0 5 -2.36853524579692e-01 -1.28257007577788e+01
3518000 0 5 -4.67472197111719e-01 -1.28022473694369e+01
3518500 0 5 -3.57124554663100e-01 -1.28415805492557e+01
3519000 0 5 -3.10314498099725e-01 -1.29265532210523e+01
3519500 0 5 -2.01512163177422e-02 -1.27989204825189e+01
3520000 0 5 -4.86353475462917e-01 -1.28319767485161e+01
3520500 0 5 -2.78217595131427e-01 -1.28374533393125e+01
3521000 0 5 -4.28326250587833e-01 -1.28475632642731e+01
3521500 0 5 -6.40470828364216e-02 -1.28291046998199e+01
3522000 0 5 -2.20733691702265e-01 -1.27529202544259e+01
3522500 0 5 -8.25293248449911e-02 -1.28828178785131e+01
3523000 0 5 -2.53134991895945e-01 -1.28706074030908e+01
3523500 0 5 -3.37869095040560e-01 -1.29018918241931e+01
3524000 0 5 -4.48708570221992e-01 -1.28538262104020e+01
3524500 0 5 -3.64264963917801e-01 -1.29697122846367e+01
3525000 0 5 1.28795624819952e-02 -1.28824878770846e+01
3525500 0 5 2.11208141844150e-02 -1.30145306433247e+01
3526000 0 4 -4.11899587538754e-01 -1.31112748266737e+01
3526500 0 4 -1.31168352303181e-01 -1.29986446010874e+01
3527000 0 4 -2.91868034619774e-01 -1.31573606899354e+01
3527500 0 4 -3.99566249394501e-01 -1.30101241918211e+01
3528000 0 5 -3.94797823167444e-01 -1.28809712131388e+01
3528500 0 5 -3.60515047553574e-01 -1.29754557635946e+01
3529000 0 5 -5.24663967639582e-01 -1.29991444830796e+01
3529500 0 5 -7.27830962949311e-03 -1.28612505711086e+01
3530000 0 5 -2.37129026270136e-01 -1.28828149464636e+01
3530500 0 5 -6.46819601345876e-01 -1.29037779122644e+01
3531000 0 5 -3.57811566813602e-01 -1.29944570468312e+01
3531500 0 5 -2.88866078310757e-01 -1.29155804503344e+01
3532000 0 5 -5.55948489183930e-01 -1.30055645846637e+01
3532500 0 5 -3.95849819913656e-01 -1.30191284911026e+01
3533000 0 5 -5.79707808914006e-01 -1.30143363704623e+01
3533500 0 5 2.18727202911478e-03 -1.27333825626988e+01
3534000 0 5 -2.35939812722276e-01 -1.29785104962340e+01
3534500 0 5 -2.07258851927426e-01 -1.27382763488700e+01
3535000 0 5 -1.67974199118399e-01 -1.28551080652933e+01
3535500 0 5 -2.91873456459994e-01 -1.28852746883936e+01
3536000 0 5 -6.17617375771876e-01 -1.29803765475836e+01
3536500 0 6 -5.22358331428910e-01 -1.27866875310514e+01
3537000 0 6 -7.27873347165842e-01 -1.28414437045063e+01
3537500 0 6 -8.01931962055078e-01 -1.28526868589074e+01
3538000 0 6 -7.66935609715458e-01 -1.28898549250645e+01
3538500 0 6 -6.51201373688744e-01 -1.28082325473274e+01
3539000 0 6 -1.00401770226560e+00 -1.28505529646969e+01
3539500 0 6 -3.27690007952878e-01 -1.27801341989993e+01
3540000 0 6 -6.25844407277909e-01 -1.28962012196180e+01
3540500 0 6 -3.69403647912288e-01 -1.28405041593012e+01
3541000 0 6 -4.59898180263929e-01 -1.27183240603942e+01
3541500 0 6 -4.31548811880814e-01 -1.27156647187799e+01
3542000 0 6 -5.63682555294245e-01 -1.28719374898286e+01
3542500 0 5 -4.68107707845247e-01 -1.29167449597066e+01
3543000 0 5 -1.70457378786718e-01 -1.26210529423401e+01
3543500 0 6 -9.33535472116020e-01 -1.29472045960408e+01
3544000 0 7 -7.32063751823302e-01 -1.25792952380638e+01
3544500 0 7 -8.05049339707422e-01 -1.26404282465718e+01
3545000 0 7 -7.24195990539609e-01 -1.28061094681117e+01
3545500 0 7 -5.49429412806548e-01 -1.25658106389239e+01
3546000 0 6 -6.27514818737711e-01 -1.28347233143744e+01
3546500 0 6 -4.61038736061950e-01 -1.28592034041659e+01
3547000 0 6 -8.90469609987451e-01 -1.27699493475465e+01
3547500 0 6 -3.40786430924290e-01 -1.26130061482194e+01
3548000 0 6 -7.85240031736430e-01 -1.27944236572405e+01
3548500 0 6 -4.61882819167906e-01 -1.27690460379154e+01
3549000 0 6 -4.71482223172130e-01 -1.27439279537298e+01
3549500 0 6 -6.29220347440292e-01 -1.28330178838986e+01
3550000 0 6 -3.35875076644037e-01 -1.27592285762881e+01
3550500 0 6 -8.02020445572021e-01 -1.29928498122693e+01
3551000 0 6 -7.50447469958533e-01 -1.28178650174191e+01
3551500 0 6 -8.03799230560163e-01 -1.28595501620899e+01
3552000 0 7 -7.39257593352058e-01 -1.28073247050440e+01
3552500 0 7 -1.06130149280646e+00 -1.27875111557637e+01
3553000 0 7 -6.43532222551864e-01 -1.27850147843770e+01
3553500 0 7 -5.57468799902765e-01 -1.28069952373012e+01
3554000 0 6 -6.60855064710673e-01 -1.29400931264570e+01
3554500 0 6 -6.09716228004074e-01 -1.28324522278679e+01
3555000 0 7 -8.21461503681655e-01 -1.27988862616387e+01
3555500 0 7 -6.96337916776382e-01 -1.28132779715804e+01
3556000 0 7 -6.54072859058070e-01 -1.28455042676893e+01
3556500 0 7 -8.30744130435678e-01 -1.28583260208874e+01
3557000 0 7 -7.85718304569412e-01 -1.28183863462910e+01
3557500 0 7 -7.43481065359492e-01 -1.27966098355276e+01
3558000 0 6 -3.80620190628778e-01 -1.26334804141648e+01
3558500 0 6 -4.36583893025088e-01 -1.27488733260261e+01
3559000 0 6 -6.98708260337653e-01 -1.28110594962371e+01
3559500 0 6 -3.22512478569066e-01 -1.26880711719468e+01
3560000 0 6 -3.96060658343499e-01 -1.26896200678077e+01
3560500 0 6 -5.31945879880081e-01 -1.28079659142009e+01
3561000 0 6 -1.82041724607738e-01 -1.27856973005147e+01
3561500 0 6 -3.60891180924814e-01 -1.27368689866349e+01
3562000 0 6 -5.78473748757189e-01 -1.28716215092632e+01
3562500 0 5 -1.63483019350965e-01 -1.27951311384780e+01
3563000 0 5 -4.51945405414671e-01 -1.28553018078269e+01
3563500 0 6 -5.46623870271876e-01 -1.29012009813539e+01
3564000 0 6 -4.15215482739327e-01 -1.27853841388704e+01
3564500 0 6 -6.85605556977708e-01 -1.28978849538004e+01
3565000 0 6 -3.84744718231007e-01 -1.26723996943258e+01
3565500 0 6 -3.31332355559735e-01 -1.25870986598996e+01
3566000 0 6 -6.25733966046374e-01 -1.27821439186769e+01
3566500 0 6 -5.81202481911864e-01 -1.28227329849338e+01
3567000 0 6 -6.52990953662206e-01 -1.27827418960587e+01
3567500 0 6 -5.13060659605105e-01 -1.28287156777021e+01
3568000 0 6 -6.11873652536064e-01 -1.28615647987961e+01
3568500 0 6 -2.81275588180226e-01 -1.27536397566017e+01
3569000 0 6 -6.31203385903527e-01 -1.28085001167462e+01
3569500 0 6 -6.90864462615378e-01 -1.28799811924894e+01
3570000 0 6 -5.82062710166926e-01 -1.26171351801959e+01
3570500 0 6 -5.29369442154818e-01 -1.27554213028422e+01
3571000 0 6 -5.14976033107583e-01 -1.28219525740519e+01
3571500 0 6 -8.58910526791505e-01 -1.27889145793964e+01
3572000 0 7 -6.90822197105975e-01 -1.27798885172642e+01
3572500 0 7 -8.05980451835446e-01 -1.28191345088134e+01
3573000 0 6 -6.37357104527653e-01 -1.28057958535616e+01
3573500 0 6 -3.55306828711502e-01 -1.27530281077465e+01
3574000 0 6 -3.41641382701547e-01 -1.26247624282682e+01
3574500 0 6 -4.41747908327469e-01 -1.28066227071625e+01
3575000 0 6 -5.21309760884309e-01 -1.27976647907458e+01
3575500 0 6 -5.20353398035191e-01 -1.28118079282282e+01
3576000 0 6 -5.98823861964539e-01 -1.27328214241404e+01
3576500 0 6 -1.76207136073380e-01 -1.27000155023515e+01
3577000 0 6 -3.02364546105655e-01 -1.27311651180197e+01
3577500 0 6 -4.79925302979008e-01 -1.26212236336246e+01
3578000 0 6 -4.90561038956147e-01 -1.27902861688023e+01
3578500 0 6 -3.33595638388138e-01 -1.27490575385987e+01
3579000 0 6 -5.73490638219453e-01 -1.26922738240160e+01
3579500 0 6 -1.75645443307245e-01 -1.27218579436524e+01
3580000 0 6 -5.16918200386164e-01 -1.27946621813954e+01
3580500 0 6 -3.23569283320981e-01 -1.27273488160781e+01
3581000 0 6 -6.35987545856172e-01 -1.27474168275030e+01
3581500 0 6 -2.83190235658152e-01 -1.28275232579284e+01
3582000 0 6 -6.01502244655640e-01 -1.28734449352837e+01
3582500 0 6 -6.41643743610766e-01 -1.28300052768563e+01
3583000 0 6 -8.41727000356560e-01 -1.28983754534308e+01
3583500 0 6 -4.57004176201953e-01 -1.27275052587956e+01
3584000 0 6 -7.09712863243981e-01 -1.27022395811476e+01
3584500 0 6 -1.84306423850408e-01 -1.27466312606213e+01
3585000 0 6 -7.02156745229745e-01 -1.29227279675092e+01
3585500 0 6 -8.78655251233875e-01 -1.29249982902044e+01
3586000 0 6 -5.22568287159358e-01 -1.27961371410642e+01
3586500 0 6 -6.68172954441242e-01 -1.26911651449308e+01
3587000 0 6 -5.84952474893636e-01 -1.28054082649550e+01
3587500 0 6 -4.68314633224883e-01 -1.27775198410565e+01
3588000 0 6 -4.52847936907336e-01 -1.27301480802074e+01
3588500 0 6 -6.00563712145223e-01 -1.26948806197800e+01
3589000 0 6 -3.19998461480134e-01 -1.26442336065192e+01
3589500 0 6 -2.38718419999761e-01 -1.26575239198635e+01
3590000 0 6 -6.45354449913372e-01 -1.28180570028088e+01
3590500 0 6 -3.44304185264027e-01 -1.27468069378043e+01
3591000 0 6 -4.15299099850845e-01 -1.27977424725927e+01
3591500 0 6 -5.08108005268696e-01 -1.27516390106438e+01
3592000 0 6 -3.25787544848302e-01 -1.27638681183247e+01
3592500 0 6 -7.29910269303223e-01 -1.27794057462606e+01
3593000 0 6 -5.16604116320985e-01 -1.28664728989513e+01
3593500 0 6 -6.07080437676336e-01 -1.28766282631847e+01
3594000 0 6 -6.72398287910886e-01 -1.27642567389459e+01
3594500 0 6 -5.26929890126912e-01 -1.28257283100619e+01
3595000 0 6 -7.35498504402352e-01 -1.27828812084315e+01
3595500 0 6 -8.61723878228674e-01 -1.28211358735470e+01
3596000 0 7 -7.35583744473229e-01 -1.27448953147095e+01
3596500 0 7 -6.61319036955240e-01 -1.26723525690029e+01
3597000 0 6 -2.04240271355040e-01 -1.26120382790752e+01
3597500 0 6 -2.61043184130849e-01 -1.28070735351281e+01
3598000 0 6 -4.47227098816058e-01 -1.27013262588174e+01
3598500 0 6 -4.37736371470115e-01 -1.26846355021151e+01
3599000 0 6 -3.71176280897530e-01 -1.27136710907943e+01
3599500 0 6 -8.60893411383482e-01 -1.29834048439210e+01
3600000 0 6 -3.75083845066570e-01 -1.26872431982527e+01
3600500 0 6 -4.88580396629467e-01 -1.26597394648505e+01
3601000 0 6 -2.18607968605031e-01 -1.26725657410423e+01
3601500 0 6 -7.02010320426490e-01 -1.28580648520531e+01
3602000 0 6 -4.22973842263952e-01 -1.26375840215712e+01
3602500 0 6 -5.33181580697633e-01 -1.27383034890989e+01
3603000 0 6 -8.23196448480418e-01 -1.27787409732131e+01
3603500 0 6 -3.25287509143141e-01 -1.26738184037282e+01
3604000 0 6 -4.21337694410406e-01 -1.27080832492368e+01
3604500 0 6 -4.52808222163095e-01 -1.27960533462048e+01
3605000 0 6 -6.44074606445255e-01 -1.28613544728501e+01
3605500 0 6 -7.55424875377404e-01 -1.27207250383869e+01
3606000 0 6 -6.13125567356516e-01 -1.28202998692113e+01
3606500 0 6 -4.83133853634999e-01 -1.26580754850575e+01
3607000 0 6 -5.33186397925838e-01 -1.27247896792144e+01
3607500 0 6 -9.33279083962818e-01 -1.28012653629890e+01
3608000 0 7 -1.02991274386847e+00 -1.28407905306689e+01
3608500 0 7 -9.77596026307504e-01 -1.27985991187290e+01
3609000 0 7 -6.02927198510892e-01 -1.26721048647482e+01
3609500 0 7 -5.87263083595483e-01 -1.27485057981852e+01
3610000 0 6 -5.87139306654526e-01 -1.27977104853947e+01
3610500 0 6 -7.01731364106845e-01 -1.27558781733391e+01
3611000 0 6 -4.80303730316719e-01 -1.28136853646156e+01
3611500 0 6 -6.59486313654016e-01 -1.27819324431437e+01
3612000 0 7 -6.35077990700402e-01 -1.26280526015633e+01
3612500 0 7 -6.14802454480671e-01 -1.25836979634989e+01
3613000 0 7 -6.26214330562539e-01 -1.26933031795737e+01
3613500 0 7 -5.36865851923699e-01 -1.27101315883105e+01
3614000 0 6 -5.34014650399172e-01 -1.26591914898025e+01
3614500 0 6 -5.56408072049445e-01 -1.27285584122612e+01
3615000 0 6 -8.43278565302863e-01 -1.28020647174115e+01
3615500 0 6 -5.28742482345464e-01 -1.26387275547248e+01
3616000 0 6 -1.75609990189367e-01 -1.26831312325765e+01
3616500 0 5 -3.51618609939383e-01 -1.28829261854582e+01
3617000 0 5 -3.64732657304328e-01 -1.28382860542946e+01
3617500 0 5 -8.05498975757163e-01 -1.31222821884795e+01
3618000 0 5 -5.90878963133621e-01 -1.29195925524697e+01
3618500 0 5 -4.34935826069404e-01 -1.29932588146710e+01
3619000 0 5 -6.69902090511550e-02 -1.28589066484877e+01
3619500 0 5 3.29091676860267e-02 -1.28105319246590e+01
3620000 0 5 -1.84849137482416e-01 -1.28482390428985e+01
3620500 0 5 -3.89212525550831e-01 -1.29312807660194e+01
3621000 0 5 -5.04250193963720e-01 -1.29494654976842e+01
3621500 0 5 -3.88299242455095e-01 -1.28853998398196e+01
3622000 0 5 -2.86251406389891e-01 -1.29539261500794e+01
3622500 0 5 -4.16105955379056e-01 -1.29803315011893e+01
3623000 0 5 -3.97631657012103e-01 -1.27325410015258e+01
[truncated: 40,523,686 more chars]
