# Supplementary material for: Impact of anionic lipids on the energy landscape of conformational transition in anion exchanger 1 (AE1)
Source: Nat Commun. 2025 Nov 26;16:11664. doi: 10.1038/s41467-025-66786-6 (PMC12748791; doi:10.1038/s41467-025-66786-6)
Supplement: Supplementary file 6 — Source Data [file 41467_2025_66786_MOESM6_ESM.zip › SourceData/Fig_5c_heatmap_holo.txt]

0 4.654309187654013 6.620457048130284
0 5.348893232062564 6.665011314933285
0 4.7290408956092636 6.8368698508340096
0 4.832776784545582 6.749124737137481
0 5.20984425008832 6.63294731823755
0 5.028458472114974 6.976881787114747
0 5.097151680737197 6.998947365054182
0 5.096969925059081 7.009080655977224
0 5.07164023720711 6.730443721546608
0 4.6330705367944365 7.048686467819755
0 5.488762353473727 6.318606814116661
0 4.803042621172008 7.257625132001265
0 5.126008471956432 6.572894867800571
0 5.066463431345426 6.457075280169294
0 4.704413676835402 6.8701163443061715
0 4.704434973368441 6.671854346432772
0 5.519424410568312 6.56149325765165
0 5.229009253399802 6.241939223762647
0 5.161087584386986 7.04689164673998
0 5.0429581015989315 6.692288217922003
0 4.6370098831904105 7.2208026545332045
0 5.037572131728586 7.253667234884394
0 5.281063621467145 6.1323903522421155
0 5.268798638697498 6.010323766663748
0 5.197211022982953 6.61364859987861
0 4.993864764359375 6.303916517416959
0 4.8015837190546105 6.879062350128187
0 5.133392892828539 6.350317326657864
0 5.046653810849224 6.5295816950022605
0 5.133534971901117 6.519983750578111
0 4.963833904689591 7.052190882548226
0 4.953532235967935 7.649387196015537
0 4.605525860731846 6.908542357237695
0 5.185788173790921 6.8653209123325984
0 4.321844995285215 7.847469932160743
0 5.146601139664533 7.30318983344425
0 5.039498463767997 7.073014233920557
0 5.158759391967386 6.91675546314086
0 4.85941023781097 7.592920514861313
0 5.140760189430337 7.0947311404385625
0 5.229169020982074 7.179972408618175
0 5.201610065544361 6.853729939501395
0 4.780815140376705 7.544221273239209
0 5.068552942506494 6.739893393230928
0 4.921575187466423 7.170956232355915
0 5.581644680130254 6.321466119257559
0 5.172739354726278 6.719422875710343
0 4.878575562014547 6.7288770967005735
0 5.226005350219314 6.857494748126211
0 4.558724425431095 7.228237322322603
0 4.894769091696152 6.395292952356201
0 5.446825712898247 5.904810541847793
0 5.50756396834326 6.140460655686543
0 5.054526916126297 6.867105360002358
0 4.968941031091835 6.443884109792326
0 5.63856586527515 5.454618141767129
0 5.073799398963649 6.40927826924063
0 4.954510100264454 6.440936707504331
0 5.7447187118934755 5.84803913012188
0 5.200631599174581 6.874708620544386
0 5.500285522006955 5.717071364551873
0 5.234236000976845 5.864665686604333
0 5.073181675853572 6.354234552229225
0 5.376119218968432 5.960891993120497
0 5.174204738258776 6.571314153349633
0 4.966568754374833 6.236678234399701
0 5.054898577927161 6.865300665289358
0 5.4189956475168355 6.148805534994126
0 4.977073870721191 5.99208052017975
0 4.920183014289753 6.311947236901577
0 5.410088704667315 6.610319798925293
0 5.116863950002653 5.692327647608622
0 5.251406298796044 6.529751240439616
0 5.31054722077585 6.2304377307513255
0 5.152701625658103 5.889925093525261
0 5.258695489342325 6.068379221215952
0 5.04579844001327 6.096706546904292
0 5.07628911072251 6.351544052864391
0 5.2254035108225905 5.191852379725744
0 5.67253204336586 5.911419756216795
0 5.084218291295776 6.6160007681174235
0 5.238475196990643 6.535871869647598
0 4.589738722781913 7.530170118771391
0 5.1741156468447445 6.496225051725665
0 4.349133930376535 7.506739109441759
0 4.810491967007699 7.29122662576049
0 4.795191581571045 7.184791683264782
0 5.411366135731621 6.444196676500266
0 4.543017410898098 7.152656884336858
0 4.865260861265329 7.0286077168899235
0 4.9949720821141 6.41350578903796
0 5.310685542413654 6.630929906732886
0 5.163190004196977 7.1148762547996425
0 5.45517029557347 6.283228328875455
0 5.276093819645122 6.786583795623187
0 5.361407300321028 6.695683104280233
0 5.4917696853448215 6.338744267143806
0 4.701968983855557 7.14458291248757
0 4.808557817968961 6.644627366887558
0 5.148644584806678 6.1251569091896165
0 5.179300455487076 6.429706874265153
0 4.890608236626125 6.349087577673104
0 4.976463080221194 6.499968649845072
0 4.6002750363034 6.684738826170012
0 4.956266683972931 6.785661600130592
0 4.764480897708798 6.50561321226301
0 4.510573987964104 6.689053570150845
0 4.853707759532645 6.818076668415812
0 5.023217851350251 6.989165241547991
0 5.029759735385434 7.056948135722896
0 4.759241986416544 6.815899015375663
0 4.776684298591696 6.892402208543862
0 5.251869863765997 6.367183970351671
0 4.975913231665159 6.734761707880949
0 5.066438136899956 6.416191217346023
0 5.375639255561547 6.713416296791124
0 4.673764876690907 7.13387482192424
0 4.59946441697502 6.982942108154075
0 4.9859551962814255 6.8480085417247665
0 5.087093931514341 6.708953047930202
0 4.854367579251977 6.3940747657969705
0 4.426248948138802 6.818410863907735
0 5.147126870975294 6.698548977163681
0 5.188818391758974 6.860101157151514
0 5.108444941498727 6.787275607259074
0 5.050729245965254 6.8757937226112125
0 5.164225351111451 6.1723823177685135
0 5.240463560203719 6.6047726881248945
0 5.280178455840358 6.693305168670072
0 5.271209960705003 6.119614887082264
0 4.82823619012557 6.639117809763189
0 4.922450318112994 6.565472671235533
0 5.0398096663059215 6.495918295813083
0 5.073268248077104 6.6548766781056035
0 5.192623352031836 6.384449750602913
0 5.525336038821389 6.213682305503815
0 5.111546914619231 6.148816822808873
0 4.928017966794634 6.316474229266334
0 5.145314838846172 6.539111345105443
0 5.161364173354642 6.126534327194499
0 4.622022162407808 6.33540229424425
0 5.298867017234443 6.492435789463566
0 5.297303643188125 6.753395806433737
0 5.26123505933084 6.6266658330049895
0 4.994397960144685 6.406040977532954
0 4.814613207522469 6.692335678277972
0 4.886432267304545 6.4495545979651165
0 5.332055374428117 6.146695949160507
0 5.02001605725897 6.965058459768443
0 5.1528927390484816 6.949003199706671
0 4.795935993371059 7.039191090945598
0 5.631429282023991 6.894666960453623
0 5.22660511123228 6.430116671778358
0 5.118618251502242 6.491145026863679
0 4.851219595411853 7.065436456394879
0 5.608167447256418 6.860420848520859
0 5.107232352348374 7.303873784513596
0 5.026569998763678 6.971688397049396
0 4.912770556934027 7.315331059333627
0 4.9455365905464035 7.825226967961736
0 5.065727727349339 7.270592202285859
0 5.265321874947608 6.453951247178158
0 5.046266775838005 6.559830808515987
0 5.229008834954286 6.142068894767672
0 5.737929238248785 7.5794463742581
0 5.173615367003196 7.274070315474133
0 5.068314119605073 7.1073378761850625
0 5.496972853835821 6.210668739930126
0 5.269043851790968 6.5676092468693925
0 5.064242645043519 7.119583606165156
0 5.0899084551698035 6.925414052998713
0 5.334812613652173 6.762282493532038
0 5.293450780717722 6.689804108488789
0 5.008523818825776 7.337195348707826
0 4.719216125274488 7.332050683691758
0 5.339351304977177 6.40566196296838
0 5.065440961232856 6.9404849487602
0 4.968241364812296 6.691952585179923
0 5.4900929678746495 6.56466705966319
0 5.121782044402046 6.707181286151798
0 5.421912874362941 6.484236232617406
0 4.657333792844944 6.382937801888218
0 4.8560485460317055 6.770099465045414
0 5.655988557167519 5.898766426535606
0 4.571386201491968 6.7189870394576285
0 4.941728804620454 6.664659387994152
0 5.601914605963069 6.178114267512299
0 4.837915511562985 6.973687946207626
0 4.904889358102124 6.647003172850901
0 5.448711332830288 6.222927126954716
0 5.133916692270387 6.729024279454433
0 5.467515333983584 6.69458664453359
0 5.370213364384377 6.5088926759640655
0 4.901178365512874 7.318767377890244
0 4.878001401819819 6.49490871683651
0 4.979495983137578 6.595546721964777
0 5.073408164439441 6.620738045816366
0 4.561486513468181 7.247411202890471
1 4.64713401376117 6.996679737692971
1 5.226417759475511 6.633721923843116
1 4.976606274472716 6.823895133310947
1 4.846453397841337 6.60696942088973
1 4.963615935083755 6.302709917322808
1 4.455579073927629 6.361266803386262
1 4.935777361788736 6.167906626351707
1 4.1053096136811265 6.552400255620221
1 5.608952078743475 5.797914994767157
1 4.663971844752493 6.157019655855409
1 4.094438197680376 6.705668647096864
1 4.849643076704637 7.10777379355335
1 4.964369199923652 6.877050761148298
1 5.125243413006424 6.072852244068879
1 4.733033063665322 6.461527839774048
1 4.790246708803219 6.453355270688545
1 4.805052387701426 6.368872576985393
1 5.080980789154393 6.382281919826788
1 4.699975956676453 6.90667009567365
1 5.149227780421539 6.483861338279918
1 5.708591817447389 5.8534229333387
1 6.070388684555782 5.520875058982278
1 4.679016115153906 6.406701515636463
1 5.238377175629704 5.493700303138545
1 5.780396865264998 5.584423774966281
1 4.948260873925676 5.5303121355711085
1 5.934040620716484 5.401776199150269
1 5.097594176940563 5.952773479001432
1 5.062183475552546 5.653145357092744
1 5.265825554260379 5.961892156247809
1 5.760256817531126 5.604708964975157
1 5.265542013596937 5.826178893445583
1 5.072345632957533 5.9029943452330516
1 5.158314500117004 6.10310973968657
1 5.235642716007333 5.653532605711528
1 4.915019846834135 5.989076000383717
1 5.14473417130565 5.512409118742639
1 4.69664703955589 6.16511654316207
1 5.21302293339508 5.442472682404895
1 5.211558476794638 5.927672696366914
1 5.431697482139376 5.959367152877999
1 5.147418062381003 5.261189314120638
1 4.885055306817236 5.698332329355679
1 5.221941172669008 6.633378886893274
1 5.3153586734841305 6.672950480388823
1 4.93302394222409 7.053123561252349
1 5.059442243352873 6.505620441372948
1 5.018342787680992 6.823595309660118
1 5.007762161291932 6.6145716318065375
1 5.051370089640171 6.7828431194219005
1 4.778445442154408 6.274940271838411
1 5.109163355872739 6.273568532231743
1 5.101666109443337 6.663525262085924
1 5.1528557720116535 6.39435206206092
1 4.488863376362377 7.3514612961822525
1 4.829040813258677 6.825517627029308
1 5.010624761218911 6.540837825320013
1 4.950954647924487 6.8033651174403005
1 4.977355412709087 7.0431616064477565
1 5.138266984967268 6.621586078743175
1 4.620258401738207 6.791961255127286
1 5.239105386039969 6.63202567808523
1 5.130525162128327 7.086875200011194
1 5.0012493162191625 6.608874182041443
1 4.942181581453144 6.786754079139757
1 5.042206502214839 7.013750223731219
1 5.124679070150371 7.020807581733934
1 4.940003914180751 6.483302012032109
1 5.345967493878174 6.09526711095471
1 5.16336049712214 6.399314052337327
1 5.361750923267142 6.1906393252398555
1 4.890946116732931 6.856475246256185
1 5.208919748222664 6.230798363056806
1 5.104392778819665 6.717148846479586
1 4.1096397577241515 7.215442789677342
1 4.48379654520381 6.877998668885653
1 4.458924333913274 7.257577954080143
1 5.216635317294948 6.313664382256661
1 4.596465673436778 6.629127284540734
1 5.099047655747717 6.374203949335756
1 4.5747594975585715 7.019504783004814
1 5.051788967289444 6.4389331008359205
1 5.026366265095202 6.748104076885591
1 5.181802605228039 6.476729214831044
1 4.888841923555971 7.13308143596068
1 5.097920389769012 7.0066233847881225
1 5.408287543808655 6.497528257129462
1 5.494187506961604 6.674530197862703
1 4.839711632159422 7.034668477245255
1 5.261200809425174 6.563378119952122
1 5.049696162767296 6.365914971779306
1 5.343588075294079 6.2077736901936245
1 5.062709270160369 6.68909374546192
1 5.126783043886117 6.554587224593038
1 4.852274564908862 6.824516673425452
1 4.811442151597009 6.763329819865354
1 5.237674106737948 6.27669807248107
1 5.599721313207996 6.3517706950971125
1 5.163117120032046 6.153571218681885
1 4.709225188073356 6.861315372950694
1 5.085720646075907 6.421391835385959
1 4.9295072301263225 6.457941442771258
1 4.991646488654784 6.7230573185257
1 5.08430417797382 5.950015625751167
1 4.703262094573785 7.171829917167155
1 4.993072300466205 7.157225024639614
1 4.754259272534262 7.308947248699479
1 4.857070952135104 7.420982616011557
1 4.892726083512134 6.463365354245807
1 5.056626390573521 6.296063984795164
1 5.014655767087097 6.4071843055859645
1 4.875467466013204 6.4436942420667265
1 5.1187010628701115 7.022305481264612
1 5.442557408195546 6.583514132409315
1 4.582865136720776 7.090105466210939
1 5.272733580148673 6.315910330300785
1 4.835105688791423 7.157512835213404
1 5.2702213087482965 6.504419574865587
1 5.3235518900346674 6.488511856705661
1 4.769483779758257 6.51541638719429
1 4.968072309068506 6.888702344783097
1 5.227305781747404 7.065294518931413
1 5.101082266731174 6.85344998840153
1 5.318932671970101 6.705300777825593
1 4.953887044687742 6.806810481990811
1 5.148337126352662 7.396791126313996
1 5.032648280339449 7.185690671068129
1 4.90682418147107 6.917584253806117
1 4.738802503187433 6.774052876562582
1 4.96278548773269 6.631885414413834
1 4.899263580399882 7.18212069013287
1 4.783572162874163 7.1142135951101855
1 4.884056821337833 6.772351770916374
1 4.886565961575647 7.7872366791184335
1 4.36952374573337 7.76781650546021
1 4.631726151165115 7.997354711377871
1 4.667303430381964 7.583207864350642
1 4.693713441534346 7.326640231862897
1 4.519652546989482 7.225963821475474
1 4.606710430455018 7.721450641896078
1 4.644590313632554 7.370881082887457
1 4.833010087132157 6.950487120574764
1 4.689491141630955 6.736059586573614
1 4.85501000885788 7.316116910725401
1 4.799826776457949 7.134113795170277
1 4.927131110407389 7.1604509108617975
1 4.709843799126318 7.0889483673189115
1 4.432609120363617 7.207091140111817
1 4.331276807060816 7.517189715845379
1 4.481836870394532 6.759319006882459
1 4.617757116094937 7.540159481510224
1 5.325950396793669 6.926010473860064
1 4.49926727297704 8.321881224200911
1 5.005323426247033 7.197877085868891
1 4.659137996503548 7.049256667759017
1 5.336470936489632 6.6261664138049765
1 5.450547436186101 5.901357424335504
1 4.924225756788348 6.345543468538597
1 5.175282954126848 5.744289109276769
1 5.453646883999588 6.561261620412695
1 5.255368915074711 6.12572746555806
1 4.751491059234431 6.2966598606172095
1 5.6526219328628 5.705272635257348
1 4.962807054556825 5.637894881077206
1 5.451416626385405 5.458184806235577
1 5.533610022527841 5.414961566244512
1 5.548186699681536 5.7749041823310305
1 5.366821790313547 6.566121980762284
1 5.736422287641454 6.079039806787906
1 5.721545448680271 5.729658849534174
1 5.308630987169497 6.603452706102896
1 4.958981007321846 6.817316151373567
1 5.417980404313499 6.332404826661862
1 5.481209194051808 6.144529754055531
1 5.220168497261407 6.531603456217403
1 5.273291133281303 5.90493420475872
1 5.244924575067334 5.692855426024064
2 5.54808817480551 5.991458016015344
2 6.084168387122591 5.836758583682337
2 5.784637914005815 5.796915233022277
2 6.3298161577976595 6.18025800273701
2 6.2288025715604185 5.450241254454731
2 6.4169106093315715 6.0851049317130075
2 6.189151301559353 6.063171491610784
2 5.980014727425222 6.362226534542004
2 6.5100398533160035 5.762168485155988
2 6.631449555505362 5.524778878091214
2 6.32856452610099 5.685269749010811
2 5.658940672740147 6.075076122858957
2 5.628091443236839 6.239794851259715
2 6.556555542941314 6.374565227067059
2 6.385328765941263 6.079684522384648
2 6.252271848831375 6.599664392247781
2 6.1082076850761355 6.702083551563322
2 5.998918890068794 6.088600093089382
2 5.620491932857968 6.463272734440677
2 5.185662607097956 6.166742478004687
2 5.614225069546223 6.195032462677653
2 4.967007350210074 6.637182350041848
2 5.650037980175915 5.943209991611692
2 5.746151449725973 5.743546911080078
2 6.349189477726836 5.724940418201412
2 5.739725516257651 5.461541597673772
2 6.374326175113548 6.086502638537667
2 5.994280596980744 6.259315707628603
2 6.14638492062177 5.879135783775945
2 5.443332183194778 6.40717914668655
2 5.393130353359009 6.354419873649989
2 5.399991273558118 6.218098091188789
2 5.11429752480864 6.129629392840802
2 5.962628023932747 5.334801926381707
2 4.753493241820614 6.41677791374132
2 5.789457983127001 5.934271012398019
2 4.961994432281596 6.577686816991075
2 5.196192442080083 6.613065134667586
2 5.091246628953993 6.232405373648359
2 4.9500529235378705 6.690822596236486
2 5.2598523226438445 6.550307439317274
2 4.968576458473227 6.399941719951247
2 5.1487634745920685 6.665863101014304
2 5.135803403816346 6.458550626333914
2 5.115603762343541 6.359873597512446
2 4.974259211279237 6.058137459858996
2 4.9555812446876235 6.91974036257676
2 4.843794365961582 5.867178688912592
2 4.887237484832135 6.530995875512847
2 5.379855075784846 6.425275766363048
2 5.336050438046897 5.535971942527492
2 5.183600001071952 6.063874237930459
2 7.564253118127152 3.4703355634844404
2 8.167045737305077 4.048463656980162
2 8.513750263301144 2.885309285785278
2 8.72216735654682 4.0725296339510635
2 8.34357992407131 4.033536025854915
2 8.470253713098977 2.987690068147879
2 7.874035234553883 4.253727616864849
2 7.875658011624574 3.4765954510789085
2 8.321697538705992 3.7567952164653833
2 8.39048909237354 3.0904056886637328
2 7.820538893527525 3.849663654559359
2 8.208137701798982 3.9167804436633125
2 8.947863914354528 3.543423289435585
2 8.12806670835732 4.193333984183058
2 8.302182232234912 4.023553230204967
2 7.8843110573130035 3.9707154250944776
2 7.930562423746321 3.316768254520091
2 8.426040058445293 3.2662134188864336
2 8.538741065834575 3.130609487174703
2 8.269808076944107 2.994650172351776
2 8.273278706361932 2.6750443030412723
2 8.042252213864503 2.815671825913187
2 4.718542104483723 7.08217018857438
2 5.22532366724371 6.5022389521472235
2 4.780592950754582 6.987843410940896
2 5.04335054506586 6.844767691973343
2 4.581299519597641 7.319262582882024
2 4.974414378515767 7.049282290474973
2 4.497693806144698 7.032328252704049
2 4.717350793985895 6.841648052428991
2 4.117988605165197 7.477109938000858
2 4.785987814583061 6.42572554976419
2 4.974535100837841 6.601721673244769
2 4.872148781970919 6.892454264243988
2 4.758321017870397 7.332595081150673
2 4.948482440004366 6.187471274679948
2 4.58794683279733 7.438970293031879
2 4.719001491223943 7.082176953410958
2 4.722018195865372 7.532708605580441
2 4.786804213820476 7.307954573856497
2 4.6998825609113055 6.667584417619096
2 4.888485862977978 6.526878961800065
2 4.515318843071412 6.661804775037605
2 4.728738210347037 6.893416255918572
2 5.112650183315305 7.005925990816944
2 4.792120193787963 7.293145311980923
2 4.927777761028537 6.613000262543736
2 5.23151485675652 6.530095482879346
2 5.073278597184554 6.931411208804416
2 5.382526644815294 6.737888407703016
2 6.01227063640565 6.3320590469368785
2 4.979525072154835 6.760717991093823
2 5.215568486161376 7.12474831250227
2 5.918269394284382 6.8426803322397145
2 5.179496779926279 6.678622652904783
2 5.174031783970061 6.292047557190989
2 5.107228658799804 6.401293701481926
2 4.906967776555116 6.869225431384347
2 4.91420233560362 6.8057693892484625
2 5.32660678198801 6.9783577877126515
2 5.398831673136834 6.342297689107041
2 5.16509882593102 6.319874009802171
2 5.208885983197624 6.306548715356871
2 5.450437896287011 6.223822041820057
2 4.967525097902388 5.926132154638164
2 4.970773944319898 6.3603744264223385
2 4.9357114675709335 6.9816418807745375
2 4.709691998494195 6.9280248538631035
2 4.940313562961619 6.758596620074194
2 5.140442699549276 7.07561809663446
2 5.112066814014174 6.968844616059874
2 5.128512162606451 6.537389093521762
2 5.087794295941028 6.874821729233918
2 5.133449628714293 6.688965332493184
2 5.000071283173668 6.572964975133518
2 5.562490668619883 6.335114691160097
2 4.921474281058129 6.649380167439665
2 4.905209930096139 7.617829112542899
2 5.162884795850716 6.738468184731024
2 4.9700022273611175 6.376986402182662
2 5.1998547957198635 6.283891518151979
2 5.214924612647815 6.262268981513101
2 5.211824127657397 6.269808361836309
2 5.3593058622342875 6.001715593621898
2 4.971165946524629 6.502564709612282
2 4.870200843130108 6.293920064738565
2 5.768843071454296 6.013211984843695
2 5.192323098365467 5.792452966144992
2 5.1299723030261495 6.314592663457227
2 5.057548146863695 6.174074775197404
2 5.048083156863106 6.056032332969666
2 5.1149005754778205 6.331219658743234
2 4.903303590280197 7.281580823011684
2 5.348324895212077 6.215864398705046
2 5.662338157078343 6.305141552392799
2 5.346954424150031 6.507787308697763
2 5.2650751813052095 6.414686227293741
2 5.311519555827617 5.9193197254175685
2 4.998900005088335 6.323378389742017
2 5.186420956408886 6.8313161211840585
2 5.898397973922234 6.00078890028339
2 5.37046981809729 6.523314787598335
2 4.971717950244306 6.95707927733065
2 5.199375231376789 6.414474913969218
2 5.131774660282707 7.117351648841415
2 4.7519190225818875 6.44099456544117
2 5.107880372060214 6.36962197957917
2 5.404572479229009 6.635297624036806
2 4.791472626890676 6.741495943800081
2 5.483001526569828 6.76911166278793
2 5.4365849664892885 6.49452133093821
2 4.885247589507135 7.106096464299284
2 4.785603676059215 6.619960980851536
2 6.034345701069361 6.366619568617085
2 5.158034749735786 6.914411809284509
2 5.260167825812678 6.621650742033366
2 5.128325159881855 6.453203332076816
2 5.052462746543279 6.697397503542193
2 5.657353587050547 6.382337002049144
2 5.211548749836609 6.816713930150597
2 5.130453160458248 7.138995434642096
2 5.125915742471713 6.976794056415462
2 5.237931883017854 6.3370517966098046
2 5.064006148014955 6.534395176239039
2 5.102152222523693 6.766875767424489
2 5.013897815722228 7.327413843222899
2 4.603815872990273 7.063886745097281
2 4.818099762083084 6.836865010132536
2 4.766859223411715 6.799025398387775
2 4.998184572569626 7.0734903670336395
2 5.035016159524499 7.002978749862043
2 4.978267056541779 6.594146156526659
2 5.048710676994156 6.539364039196779
2 4.910727234981093 6.835694959589649
2 4.969168599594114 6.873778174008985
2 4.77564588683665 7.451732977715266
2 5.257528455390017 6.713498261866379
2 4.624250421874377 6.883816963062291
2 4.191321522137716 6.8490325533857295
2 4.3531325119963915 6.915470692918842
2 4.518044153204174 7.179438748319302
2 4.729852587228082 7.215726492092022
3 5.070919554233807 6.91321666214694
3 5.470278816576097 6.441048211128759
3 4.767347243167694 6.680865018805115
3 5.175905989429513 6.780111240911488
3 5.33207821918957 6.760240033894966
3 5.181614015779506 6.216438555286863
3 5.189085770508722 6.7546898990162685
3 4.713026774124743 6.792557968736229
3 4.9795766231110425 6.825434512186154
3 4.9894906884955175 7.037450274021928
3 4.972926995569601 6.492329072015215
3 4.853696154210635 7.02102745701676
3 4.903110552161952 7.119417015491059
3 5.435719110538148 6.352103976352762
3 5.165838889821092 6.445481368810699
3 4.809816803731574 7.086581940145786
3 5.154545234604877 6.035508707526247
3 5.035853542369798 6.344521106638371
3 5.3179901386081525 6.406713221525157
3 5.026949382286378 6.164490384069169
3 5.1417282727001625 6.854863772007008
3 9.962124100271257 5.426155160360786
3 9.95759811082249 5.905585333704763
3 9.695558930644658 5.279973449550058
3 9.912836296057883 5.583482121558079
3 9.666852120765382 5.265549617986886
3 10.047506941446013 5.492482768108007
3 9.48234538177502 5.455513893575034
3 9.707335802484923 4.866328616459644
3 9.579455904796447 5.2673502152424
3 9.387239453189682 5.567133252621761
3 9.811381247537511 5.286068354071112
3 9.744667162999257 5.254942012661965
3 9.576128822301312 5.027350960164151
3 9.298233981292482 5.416824841627448
3 9.759403189001466 5.491356753693092
3 10.070920046880186 5.121613138320514
3 9.428776971328444 4.834027081070125
3 9.539564537039508 5.154963191433006
3 9.241260022229808 5.186989655146224
3 9.46065544134108 5.105035655265744
3 9.898610802254781 5.320261577851381
3 9.397680149329226 5.63254896782811
3 5.450098889312328 6.687003775875597
3 5.561357634275627 6.931367516267372
3 5.175399043545519 6.713427220385767
3 4.868426526290309 6.5880750568323965
3 4.8895326117753894 6.802447515098077
3 5.3509083158704485 6.666519088611594
3 5.222388103377798 6.431251397085453
3 4.940568407525025 6.884541395692254
3 5.717813626086092 5.8538488464017195
3 5.16315835091969 7.212621553854788
3 5.090319251095383 6.703471590977626
3 5.046517337008201 6.735036318668007
3 4.660195320275504 6.86217115754674
3 4.830989842593161 6.8681975032457965
3 4.736453813892512 6.6009388998968745
3 4.829912888645019 6.845220337764703
3 4.59787072710514 6.797707287501932
3 5.083558827949188 6.838733704865837
3 4.368926642129551 7.4050588505760295
3 4.932124430273873 6.615287772027169
3 4.653352448443706 6.754080442518857
3 5.028321759738378 5.734235082033422
3 4.793542457470611 6.474201193547125
3 4.800547425625454 6.568448088835317
3 5.245603302566433 6.157341175147777
3 5.126932905813382 6.213866816988532
3 5.191308457528661 6.258413771985993
3 4.626231689928275 6.082136522725738
3 4.9037571341085275 6.713134658175177
3 4.867969875313018 5.800062211571538
3 5.191965649362422 6.031260393725072
3 5.216725477305414 6.2536390131771356
3 5.23555625676724 6.059436140010006
3 5.217837503388526 6.148883370128267
3 5.194150302584339 6.732566625062862
3 4.864494592914804 6.680598932294373
3 4.913224372907445 6.680666432522216
3 5.274031599656137 6.210284317798637
3 5.063964219054155 5.955332914788161
3 5.2062738561846515 6.191752417958844
3 5.705016071173432 5.774855048652154
3 5.125692013112559 6.021640085680294
3 4.668036684850055 6.886337621339442
3 4.669908894085315 7.106483197735122
3 4.4294902211243645 7.104474283745084
3 4.858230187108058 6.4900199728804635
3 4.952378626193505 6.56640607553803
3 5.0486003456148 6.539339237094178
3 5.067531529219031 6.686393690187972
3 4.6970919550046615 6.474956443697563
3 4.688798924900063 6.3899646407524395
3 4.9534567362278645 6.057985404106025
3 4.418995243557065 7.640974853126562
3 5.06463389066053 6.167792068229723
3 4.57273563806814 6.801882015798224
3 4.661527171100107 6.784190105150224
3 4.924385089751846 6.751827491863263
3 4.563040448697119 7.04810428407972
3 4.742440123787597 6.870383387795145
3 5.176753457326712 6.853988434033347
3 5.030006963386792 6.3917807441306005
3 4.576456267338694 6.836528063304194
3 9.790725543245934 5.104669638186571
3 10.186493704106999 4.915954969331893
3 10.176262954130191 5.072224238318011
3 10.036742223239884 4.9325080294169625
3 9.761258496921483 4.743594256231144
3 9.477494128249463 4.917362199065848
3 9.71987429414997 4.827791591970532
3 9.69385245985392 5.069720910487748
3 9.522251996996879 4.853245370449884
3 9.784114824054514 4.678303268800492
3 9.956475949075855 4.867872150870064
3 9.928549904088486 4.986191261553655
3 10.585234350828546 4.97686090789524
3 10.033891116270292 5.228701853020745
3 9.913020253225554 5.352691992178937
3 9.875087899274764 5.146271211951711
3 10.371516621413578 5.40830883876164
3 9.73108325487024 4.557579379535932
3 9.478310281130923 5.412909278749199
3 9.799183188091813 5.0861246086605485
3 9.712436008909537 4.717777852537303
3 5.024361554307842 6.612423241345626
3 4.567637887850954 6.683619118876164
3 4.682636448772944 6.739679165881145
3 4.86860154744976 6.141092124132258
3 4.660475051203666 6.864337800437478
3 4.916801190289776 5.447185242578716
3 4.99378081714159 6.217501432782052
3 4.74007057925991 6.263804470663639
3 5.058611266726899 6.044612742232212
3 4.981420588990715 5.819127639347636
3 4.638868169816125 6.327837085022093
3 5.223604319270713 6.25834391289182
3 4.9076846495886945 6.614879408645335
3 4.86212248742148 6.290878057509925
3 5.101430332340959 6.059188541745169
3 5.106368365070391 6.259596507212692
3 5.133231547712562 6.071763897143621
3 4.804445790425405 6.933864238680645
3 4.574535604831066 6.3966960655163305
3 5.028845945746752 6.43291145204534
3 5.061363149428854 6.334089762903937
3 4.355311739590256 7.005991344195126
3 4.981445519986562 6.447420557520408
3 4.73068030114541 6.841107960960215
3 5.065737163691195 6.38179008532486
3 4.92976692440839 6.654795828862017
3 5.296590604998483 6.492510731071916
3 4.834685787515692 6.466887325495742
3 5.118199435199025 6.507182415061487
3 5.208820892800828 6.2113515026033985
3 5.471494272774089 5.622530237900451
3 5.1385218287573515 5.628153810001167
3 4.970191703090409 5.996280100228337
3 5.01615781462689 6.113698081784832
3 5.20944156480277 5.996049462929781
3 4.84847531220394 5.373547205780633
3 5.397381414756387 5.802702939716992
3 5.203831887074438 6.169176716739906
3 5.560301542952418 5.7435219256239005
3 5.141023141331196 6.189415953932606
3 5.215060968385516 5.942277045967746
3 4.581466623388731 6.35552634644889
4 5.13685552174232 7.007316090231893
4 4.930683782814173 6.481169996731178
4 4.918526858891585 6.907695978547737
4 5.0953625499046264 6.048331375101518
4 4.6697349662378835 6.703083163661335
4 4.925854164096063 6.612373645684682
4 5.196445124383917 7.09170069916942
4 5.014336114233819 6.135831737035332
4 5.2983583641395064 6.477470930900052
4 5.1787599905817805 6.750981963133715
4 5.633879896757321 6.459390564929754
4 5.154509589153532 6.328753953448689
4 4.916385145633543 6.64944573988879
4 5.055013513230663 6.446609963019348
4 4.767871318697714 6.26516037985207
4 4.930092631240336 6.38334374947782
4 5.644516783943391 6.117439579679433
4 4.991558484103731 6.342631239253886
4 5.063549709751611 7.15286016168647
4 5.193655305157871 6.15772904483513
4 4.936544564484004 6.344797734634409
4 4.7870599687793645 6.5427146577697215
4 4.824443667236716 6.272100758837184
4 4.936707919278568 6.450388392976323
4 5.256175252501995 6.005999620129183
4 5.274190395028506 6.060179400134008
4 4.541769019454361 6.437879712963924
4 4.77965894081551 6.387054030922623
4 5.568467057147507 5.769022316927642
4 4.855378158546234 5.879202460366135
4 5.077611922313096 5.88192873369963
4 4.9941463395755274 6.263394147488663
4 5.107990638390785 6.42703249500133
4 5.0839242099590205 5.77240268270029
4 5.1455358620829745 6.818723450657591
4 5.315007437416476 6.144543644247462
4 5.135593796019928 6.560133952451977
4 4.559691763725084 6.277479186947663
4 5.1196036446227495 6.6008444026516155
4 4.9394831778781745 6.756092219900244
4 4.7641148458056115 5.948220671564965
4 4.8580020900509355 6.597696364976698
4 4.929472774056303 7.23898693336372
4 4.738961558491563 6.88829923882583
4 4.9586913457888615 6.889601560371168
4 4.829087854764124 6.6303919795974915
4 5.081309768344897 6.2133705347984955
4 4.870436830199082 7.0381851016778425
4 4.857860283103127 6.94559143231188
4 4.861486808808721 6.986129733121258
4 4.721570168647292 7.110665676617345
4 5.102856034139037 6.886031926765717
4 4.735259555831952 6.371770044927692
4 4.850782410645261 7.204823184953504
4 5.161255173398792 6.902433516175774
4 4.7182163772706085 7.280952534399822
4 4.361161034957958 7.555915075184713
4 4.889966426632028 7.007707754824233
4 4.90528164787989 7.022089720532709
4 5.138167820667004 6.377781738958417
4 4.498623849577182 6.892708334969947
4 4.956554046659111 7.095781826524636
4 5.64594512192614 6.4492437802867295
4 5.180163764954916 6.488973993552448
4 4.874556201221084 7.027855429127879
4 4.895757738524654 6.458454553806536
4 5.006539855005366 6.433570276199354
4 4.850824143437053 6.251890325332298
4 5.3077282005359585 5.439112258439985
4 5.044581619125141 6.672099410033802
4 5.30681068400339 6.633709238607076
4 5.000753972022943 6.334546695433976
4 5.069836639480966 6.668384260543163
4 4.88204510974968 6.694592582887417
4 5.07470042017027 6.61104794428952
4 5.201204223536138 6.20416711720469
4 4.874344401790343 6.594803433399429
4 5.427325674854406 5.994542948984271
4 4.943142416170347 6.724506521785872
4 5.440542922186741 6.404273787663834
4 5.109473478086444 6.000427561394997
4 4.85081163289737 5.81360665973326
4 4.946481459043109 6.52408809730203
4 4.996729255722726 6.553957065324918
4 5.362851925319888 6.019696235885181
4 5.186167560619575 6.301166216720862
4 4.772486694148722 6.720763163020889
4 5.28716312608873 6.6672725812014955
4 4.953213081779358 7.122826332183555
4 4.6913137960414675 6.585836531593007
4 4.709134769251562 6.477547687132923
4 5.059237829101959 6.940571685349172
4 4.897164017569689 6.925001600466195
4 5.199943708402791 7.094198374463628
4 4.866199850285426 7.193834460807196
4 4.756330743715572 6.867429992281864
4 5.248564299060881 6.6456364376911266
4 5.01857499689755 6.519360394262929
4 5.079978053960605 6.584363085579706
4 5.248425619235519 7.092196233335058
4 5.22451559418054 7.0193171203273605
4 4.7111566695535885 6.805888856450992
4 4.559841242889769 6.5580055631976935
4 4.962768169159576 6.388704191073485
4 4.372511315731747 6.7599220053706865
4 4.773042256710324 6.5046637325011005
4 5.056073969808863 6.346090639645714
4 5.092857002159509 6.02205754191653
4 4.763201382584892 6.633957445830148
4 5.158275066341595 5.944768229377106
4 5.033083466634222 6.317838162357632
4 5.223755320732096 6.222778527540438
4 4.616448120873821 6.002238299369784
4 5.063043244166782 6.330494222984247
4 4.912586715320956 6.203131604583712
4 4.725132407061773 6.752249769680805
4 4.88247394709947 6.764268893346267
4 5.009254597647825 6.572151572678979
4 5.1129270943831315 6.412416614972087
4 5.437867590520239 6.285161913545208
4 5.158026508945054 6.250569632968315
4 4.951085353266987 6.370336739319346
4 5.1340770301547245 6.675432642296425
4 4.9424874226591555 6.46930041112768
4 5.131400273997581 6.353027641137035
4 4.890837199197827 6.8205313794441125
4 5.007568763033532 6.669827591380484
4 5.293348924678544 6.46046932970844
4 4.830375452095296 6.916692841262851
4 4.656801966110382 6.887465398475052
4 4.779401651809255 6.7519622251482065
4 4.747904987439647 6.926422912868101
4 4.773905947456206 6.845513712503838
4 5.153235387018906 6.474107116023582
4 5.199588568113444 6.814111183033269
4 4.969439063692783 6.6101126893507764
4 4.76963733240822 6.19740054074316
4 4.715230166131518 6.146380538740941
4 5.384944390067966 6.076656088841408
4 5.115014625662125 6.1313114013436705
4 5.062660204445313 6.908866793494664
4 5.298668458821765 6.4126528685471476
4 5.632933637721673 6.096954193952564
4 4.853956391519632 6.893413417178906
4 4.893552806019578 6.116594042765684
4 4.879012751050986 6.086088999598194
4 4.612519421902253 6.825898927128733
4 4.523402592624321 6.471623063239566
4 5.246770228067404 6.617743692432379
4 5.139845372972885 7.165372969133863
4 4.779757274843933 7.205624345724909
4 4.230260062223021 7.351354364094789
4 4.853729883202483 7.252583463305866
4 3.9230137887340533 7.305244476980979
4 4.333034533735314 7.119735003769815
4 4.6926188539595 6.632288445525433
4 5.35747384461257 5.623675353821349
4 4.460100549591898 6.862459982437726
4 4.647463213522118 6.251725248257875
4 4.263406185797597 7.068112398441137
4 4.278870867010593 6.884363277981772
4 4.865562729187953 7.215968254195892
4 4.713804568174406 6.721729238846132
4 5.392207194571282 6.0823840256562285
4 4.821593988960914 6.245722589800484
4 5.198797859399565 6.311607360798703
4 4.682013741185916 6.5643354801618505
4 5.036123068551794 6.312276154727611
4 5.162765076490196 5.935221033056326
4 5.04347527398876 5.933590989166853
4 4.456650928151113 6.864671863703125
4 4.823108054875732 6.220935401732672
4 4.755888471456049 6.5964615067146095
4 4.590122002973487 6.232410824308281
4 4.595639902737836 6.615384042874249
4 4.6686263893677635 6.7882192475009
4 4.633387790652192 6.2960257385954215
4 4.850078885442221 6.964063707883929
4 4.5184107790425765 6.122859503945407
4 5.083508892159978 6.413490260433537
4 5.2513615677946275 6.657418879061258
4 4.741016724604548 6.34443437435011
4 5.179785828401855 6.498379188514988
4 4.9163847221121335 5.996603360815159
4 4.971106326722841 6.55325036068645
4 4.945848222745373 6.6687579938396215
4 5.106342469094677 6.612755595352833
5 5.263636948506813 6.430747194019539
5 5.3975790968414925 6.742262817126392
5 4.960228696815331 6.639716674265423
5 4.796520594577431 6.860710234194855
5 4.133692662594629 7.10981418445583
5 4.35697929282514 6.948205485775522
5 4.801825138423423 6.616399638043882
5 4.492234617814011 7.022276831881233
5 4.724830336603686 6.9586974983996495
5 4.837482963371761 6.193295595860652
5 5.228632918564818 7.298865089600558
5 4.4688112694783175 6.818728495210488
5 5.164576341976687 7.00111149214752
5 5.0880810723050605 6.56310048191108
5 4.53141853494681 6.55649812015984
5 4.8785480884179275 6.045388899279996
5 4.968003334887651 6.18647514557694
5 4.538963491334977 6.433882204818137
5 5.2785796553687625 6.326644979706561
5 4.495875724427905 6.042265648597198
5 4.966892468360808 6.185776191002489
5 5.0329812044717315 5.7212599554218935
5 5.258296311636848 7.089179721277341
5 4.830294765018057 6.717591603857714
5 5.149845805692565 6.752120143274963
5 4.986157625680328 7.147627498924671
5 5.374326583722443 6.415635675049937
5 4.865745150458038 7.085333700314312
5 4.6773048503041865 7.027507034049468
5 4.943718558180878 6.498723625286947
5 4.938083089269007 6.90913995624764
5 4.99962586304797 6.348872431831459
5 4.73627077635129 6.952600259693553
5 4.431388192328778 6.532805410848579
5 5.074770100306976 6.755873315091532
5 5.18828852912949 6.869637358728626
5 4.715731262050785 7.071786526419007
5 5.621058465578264 6.680584254966937
5 5.048026181251386 7.21945855582176
5 4.844096895829214 6.955811397301545
5 4.818119760349884 6.145825152154684
5 4.716759442121401 7.32697840812278
5 4.779640995123461 6.991387316656992
5 5.263101267694479 6.57477614028724
5 5.355547658789704 6.4658721059897974
5 4.648456036746389 6.499414779676444
5 4.869652856276415 6.967565396081034
5 5.091818066375654 6.509318330863182
5 5.603882150318343 5.679229608546056
5 5.197124114378746 7.014217331636402
5 5.431982711192698 6.80122517128482
5 5.126673263978598 7.030646535840736
5 5.193082733184401 6.74827015805687
5 5.685474745956275 6.55980169018846
5 4.920572761343744 6.734444542113683
5 4.792188855072771 7.3071499882867155
5 5.15435969404285 7.113332455322484
5 5.621541742519342 6.6734840682678485
5 4.69434765427676 7.310554469487485
5 5.02330192808996 7.046093468664083
5 5.045616225615157 6.695731802092998
5 5.076905967821045 6.518555719295543
5 5.67387919340094 6.100404175452436
5 4.885878369233516 5.9155368187864354
5 4.735816684785578 6.488859176885832
5 4.745090052247908 7.043494161717567
5 4.809500796200286 6.983429090629182
5 5.360133443978058 6.500200277780224
5 5.056747738127618 6.6061430345163235
5 5.041549806705972 6.684664631037721
5 5.169303784028663 6.607379035993479
5 5.22257888339096 6.542264031084568
5 5.2429143871293125 6.97715195653528
5 4.524819575317181 6.9786653205756
5 4.835877988891479 7.1340923066273145
5 4.919080591035326 6.659971741134496
5 4.779480935647031 6.962664331428617
5 5.124315572890455 7.00694611115893
5 4.876383551853037 6.841721189427748
5 4.5810577163363355 6.905391318088148
5 5.223266909174345 6.439116166253348
5 4.7902243148188 6.865623007222182
5 5.0102708936503 7.09121485626836
5 5.0934833846668575 6.751148409247075
5 5.212546074642733 6.537136308286466
5 5.157409932698609 6.593496814995057
5 5.0579988103918785 6.894876013165914
5 4.723474663732496 6.923371866334995
5 4.7941403226211206 6.777828650202411
5 5.063402589625147 6.266052028416601
5 4.632067960744616 6.661656913628756
5 4.489597858517343 6.52083312187346
5 4.795080785574341 6.521710056222742
5 4.896138540580704 5.937182764030929
5 4.639238702727716 6.873886824356915
5 5.0161675668366685 6.035567098177214
5 4.604847587587671 6.491676838679228
5 4.382029415959571 6.6717396439982855
5 4.822338568142084 6.5917720913800935
5 4.728813648236056 6.354265320454706
5 4.928915301419667 6.333144009357848
5 5.171922064279925 6.143769528146695
5 4.330752165326043 6.99018597552553
5 4.61432652669295 6.734916326234351
5 4.564657309673647 6.430827198600337
5 4.616984979572812 6.365433889878469
5 4.711040635275954 6.363266975884905
5 4.756304332863421 6.63181979911725
5 4.734067446089909 6.900033755265398
5 4.922742887539947 7.6215571972767195
5 4.800747236067107 6.885967859296425
5 4.917842621643996 6.973856294452589
5 4.232669269311739 7.803659396034507
5 4.810356093490303 6.937563089349057
5 5.023071207767357 6.379201247628986
5 5.19184643955008 6.311449383520181
5 4.745130762842769 6.990896144742751
5 4.597336842739987 6.643958530756236
5 5.028228734037082 7.1392710843468965
5 5.018733609273547 6.446549965859369
5 4.820949763923333 7.241545828104737
5 4.969471985818556 6.751663549448941
5 4.979063278770991 6.605621107572392
5 5.111263645288901 6.278068228253563
5 4.4763761211217705 7.1919823120952415
5 4.698198379270461 6.587267586965957
5 5.143425905265352 6.593222281659316
5 4.924790125227511 6.402529606280995
5 4.680895276144684 7.3611071334485025
5 5.20110980019129 7.1739425784084725
5 4.711877493903871 6.86401442865922
5 4.725239552071641 7.140591424923841
5 4.869688868506861 7.466366729865479
5 4.786568567172814 6.894931104653789
5 4.5970780598884815 7.1782598349017706
5 5.011081429927268 7.319692113538346
5 4.797056220579121 7.188497685974817
5 5.003314417820257 6.776266352599611
5 5.434278017863853 6.844016006137629
5 5.393888438565486 7.315471347812968
5 4.991490362021611 7.166150431161649
5 5.383424405112358 6.848957038127273
5 5.004059579241335 6.672431008836619
5 5.15571664230645 7.09138409552391
5 4.77662675196996 6.910869902030541
5 4.865307608692273 7.416997980447817
5 5.0857404164538025 7.158380087282807
5 4.858629457862175 7.059454929593741
5 4.775533158503738 6.943036733121647
5 4.85748590743631 6.641801659418563
5 5.468679867854614 6.519706177107864
5 5.156251716380765 6.309232737035918
5 4.770450027487062 6.790557547294281
5 5.640755289015305 6.664280881954431
5 4.698862642183738 7.078123535714375
5 4.879220385548509 7.135443276407978
5 4.996777143720353 6.790490118661092
5 5.207140441977457 6.434129120559962
5 5.301468535483939 6.186997729165433
5 5.003315249447927 7.0812310925299
5 4.943677272461251 6.4528400245757656
5 4.636006584915976 7.007687322860118
5 4.747388663133787 6.730899043038534
5 4.70349563040267 7.4222295325355
5 4.729901762276181 7.074368092722718
5 4.70259145104231 6.78345845487489
5 4.95721194085708 6.992777225332859
5 4.558873618462836 7.443842118355411
5 4.613179592137929 7.399605695225483
5 5.235686227606411 6.696761302077099
5 4.908272198999733 6.993194137834934
6 4.965783890848523 6.560695415953109
6 5.03474273550485 6.463459409531522
6 5.073395104389389 6.215128649042103
6 4.775405502206368 6.0026379988651755
6 4.40255222395304 6.752310593641997
6 5.065252765931737 5.933059276782977
6 5.182991921470678 6.392187211245196
6 4.926430269951249 6.9078352602371895
6 4.510389517387728 6.305681928159971
6 4.758276395696286 6.453887776023748
6 4.838238030773129 6.16209534330649
6 4.658863742348068 6.438048370815753
6 4.993398972197192 6.7743481256963065
6 4.7484885070942395 6.9411355692717125
6 4.525433634241387 6.981087058974937
6 4.850295690274491 6.658864228198548
6 4.657371889219977 6.979852554625339
6 4.540828642606696 6.461843772657542
6 4.693145296686171 6.635873029057538
6 5.095794312601008 6.141156261306788
6 4.396302705018635 6.899918422783932
6 4.677566311733371 6.8910723280826085
6 4.838599337221964 6.6568355407270525
6 5.28355038421104 6.130810149948212
6 4.889798613160315 6.6634687437144615
6 4.799499030955222 7.010553244402563
6 5.097380671374275 6.169920024576523
6 5.291825476817194 6.176853595438661
6 4.978252023991213 6.81603693686366
6 5.04809931096159 6.808190424725627
6 5.077299458169607 6.608918078768307
6 5.111218391160747 6.251564609643328
6 4.978757409309812 6.255000232623826
6 5.082727718325944 6.2775238477334
6 5.340652913813152 6.440760398857198
6 5.166644060206945 6.522402579839085
6 5.668799096401236 6.089057519257082
6 5.618911404137539 5.83089151097782
6 5.187139243841903 6.298147887510344
6 5.068258334239584 6.151014261625052
6 5.18285419663225 6.078963345565655
6 5.200133904002205 5.971988994546389
6 5.123867819915569 6.7400072347905935
6 5.012801119507619 6.183729109966943
6 5.341174249095311 6.444053609180707
6 4.889344327587028 6.236736741081161
6 5.185740924880671 6.414374832439813
6 10.01847946157479 7.057270595989598
6 10.41700292298852 7.791414200229788
6 9.867301445309264 7.739051099648863
6 10.291924348155018 7.886602428434661
6 10.805194603818629 7.857626535037332
6 10.184852914950522 8.046187614226463
6 10.632915499963122 7.793121780542191
6 9.985655669583776 8.083497903386293
6 10.314419221211336 8.310051386272278
6 10.381367194056253 8.693024787927532
6 10.624296999885466 8.208183767945437
6 10.740569696118934 8.045419330070244
6 10.840071842466676 8.319339464450817
6 10.099171058458795 8.11633147907412
6 10.573691452440535 8.313197685257618
6 10.675241026684136 8.433885516707793
6 10.538587004242958 8.33174654436876
6 10.683547855122656 8.259614979773483
6 10.681785702203541 8.555846112071652
6 10.320312635486264 8.132923983064199
6 10.663355829640738 8.066031275834415
6 10.40466479548338 8.68829529724115
6 4.845217373702854 6.673429040925843
6 4.870913268170748 6.655381244023089
6 5.5737974119428415 6.507629297454141
6 4.633881281210516 7.054589269717806
6 5.127065457266741 6.898372097232099
6 5.272254835892622 6.699527579265866
6 4.91110066156631 6.8015773681817935
6 4.8594359176139275 6.754657110603489
6 5.0735706834577154 6.176085653303957
6 5.326753240412675 5.63487345384683
6 4.865015341747613 6.983798248209117
6 4.736283715873498 6.586588006529412
6 5.707989534824711 6.542920508939291
6 5.487204623393267 6.2388909041712655
6 5.030144189207574 6.510836146429137
6 4.907243511938776 6.407129949978635
6 4.913913617865897 6.840493943550346
6 4.957195146947871 6.758613208201022
6 5.035985814644379 6.49444622079472
6 5.201271898658782 6.383131694064134
6 10.629623412018635 5.537775393363388
6 9.760082796055572 5.833249976950094
6 10.378715258145325 5.715927487846411
6 10.106692783643227 6.102395750018415
6 10.766224705333196 5.869434020847777
6 10.699182421640234 5.603488164346927
6 10.253561017574045 5.765095129529536
6 10.73110606868636 5.539450718128951
6 10.030088037451018 5.57923627037861
6 9.631669971859152 5.672851889808011
6 10.350741841447176 5.389753975344358
6 10.614601533726022 5.378770567916659
6 10.383569378870488 5.618379085618618
6 10.587947040009382 5.84622833754375
6 10.480633566704329 5.737106580590963
6 10.501824548719062 5.90542509966653
6 9.963480835370978 5.468948253597503
6 9.903443694208045 5.490441575465978
6 11.057967693917838 5.908037879477066
6 10.559807210809662 5.841669184525043
6 5.533424681054889 6.034340221716992
6 4.544589925008371 6.658368292333129
6 5.0702240425754574 6.808762393613208
6 4.72295732978098 7.180249104724642
6 4.754832554518161 6.159048439880465
6 4.762019526865909 6.788244593390257
6 5.390562320667756 6.599889661692925
6 4.876301387077865 6.887374956282578
6 4.70870627507584 6.809639399637619
6 5.131078282745481 6.367979938662592
6 5.033239963311903 6.598638758154242
6 4.625365899653795 7.537547552289774
6 5.062322700067769 6.403674789738833
6 4.947756251987789 6.753182175029323
6 5.022336011588411 6.67142081551099
6 5.04261804296043 6.747225784794031
6 4.923775977540007 6.623923207538816
6 5.1140223097628965 6.7378943574581465
6 4.812115541698695 7.360141523703191
6 4.438801020232238 7.459109218011373
6 4.700859689238327 6.420360686974996
6 4.9514839101585135 6.078579846783334
6 5.273579777176928 6.3724680586253495
6 4.9600058347929865 6.363515167802429
6 5.545153463869461 5.8667213354798005
6 4.238064278636309 6.549972149986506
6 4.7673897463809 6.327771071799244
6 4.750754202431728 6.7313817882897045
6 4.804726477092444 6.72949873233717
6 5.074540468847987 6.846295570867969
6 4.979054709195811 6.195717732084619
6 5.2425886424926835 6.352250169855851
6 5.617487129098347 5.656428311334422
6 4.6955891432372905 6.653109716740672
6 4.756047272889211 6.143236198384251
6 5.248527380772016 6.446062243569714
6 4.5066491628625815 6.729753481053528
6 4.884266743280607 6.227756324045546
6 4.69670611312582 6.744611056206645
6 5.236301478570031 6.504271808379986
6 5.280170921358715 6.035985726977075
6 4.589179986438236 6.247307533041621
6 4.859362352133411 6.569199598898249
6 4.887280296620427 6.246714636054675
6 5.202564693277964 5.645250315370705
6 5.75578736212928 5.797245196453166
6 4.914935381321628 5.867158825787929
6 5.341557316020082 5.969295269680926
6 4.625837540220429 7.621296207467228
6 4.942225622448393 7.564288509778398
6 4.787586455548179 6.6603923459954055
6 4.7580969491602865 6.558971860713351
6 4.809698714181309 6.624853741054166
6 4.822268721409734 7.1463519603290155
6 4.9026894295642975 7.583587174929431
6 4.816422630043948 6.92257362576566
6 4.53963350367948 7.524635646603757
6 4.728260747303166 7.249551402804387
6 5.128017687428555 7.7344737534617805
6 4.531207165797734 7.598392788999178
6 4.833565632234316 7.005714986705588
6 5.049035187585555 7.028889518151563
6 4.450590443393839 7.389964605996571
6 4.767963193052368 7.2887893932377255
6 5.245090393026335 7.64556008293343
6 4.857860909946215 6.932163774101094
6 4.743186097383161 6.7101275557405105
6 4.711463969974399 7.198142786434271
6 4.5649858156094 7.283175234520315
6 4.29951796232636 7.406141716137809
6 4.5511264807204315 6.985394821336098
6 4.593041329498607 7.301572299046198
6 4.490799339769305 7.184863104255809
6 4.936800886593644 7.103735949686917
6 4.740048700737697 7.681583049786589
6 4.614293269405809 7.550212731014918
6 4.913063366949648 7.376688771647172
6 4.9097621868322925 6.959738469542378
7 4.992009568451192 6.067098073958892
7 4.7375098123854835 6.250097934364708
7 4.584158010439313 6.774993906937348
7 5.20025386482396 6.3085142266973175
7 5.09583422865336 6.26542203395459
7 4.944771630961897 6.552308149917157
7 5.090693833381502 5.414526149190618
7 4.505999019173242 6.59514164456862
7 5.228144138491252 5.75095329853217
7 5.1356008669333635 6.5764495636925915
7 4.732063707078318 5.888079434596919
7 4.634931508307806 7.0639571047486545
7 5.0776436539646586 5.835168901210263
7 4.813961422958874 6.291145239503036
7 4.830724590234944 6.4276094498005465
7 4.727555254501828 5.515828526218819
7 4.9480818060005545 6.379635820320175
7 5.594219211169877 5.912393658492287
7 4.767526091948884 6.173561234343752
7 5.166455921099741 6.129196877949939
7 4.9069647332942585 5.7794363237275315
7 4.489471911473216 6.644108377810202
7 4.9204246845444075 6.647913732363508
7 4.92708265293156 5.918953409839326
7 4.777867542349316 6.07299236502109
7 4.695670701930157 5.798844054297029
7 4.8093662482831645 6.119561934043763
7 5.046135415865031 5.719373510560781
7 4.589363797966652 5.702478337029092
7 4.774770665585342 6.3999318468199915
7 4.888353998992939 6.081586792152995
7 4.710193533442158 6.594082998964102
7 5.225217667987865 5.3298904632917266
7 5.0356939104784475 6.059075867781854
7 4.873371767142815 6.315690238228463
7 4.857341123380566 6.706298108256653
7 5.144818076798532 6.808144994975818
7 4.968098838613796 6.231826869311732
7 5.125474182042671 5.7985900042364875
7 4.542671719935168 6.828491016270218
7 4.953229342568449 5.779355474293753
7 4.605056242604128 5.924552790590856
7 5.129747238825054 5.9932935704476
7 5.277948763563627 5.734382997430205
7 5.1266457640943734 5.773602773326366
7 4.92234098763959 5.993515400962313
7 4.864716496672849 6.519409103714809
7 4.927659954403702 6.047201319799597
7 4.466839542148462 7.005074873154653
7 4.846756556278458 6.271322578794606
7 4.9898206721768785 6.4238219324200125
7 5.0943097724897655 6.189618821866311
7 4.78997410893605 6.483885614493094
7 4.885489490319096 6.212792363029802
7 5.037777555945231 6.142277282683159
7 5.130155731836622 6.561576026894978
7 5.177745089704708 6.441866677710974
7 5.081046663623527 5.914660987935995
7 5.091660491819345 6.383538926797945
7 4.700335700312877 6.42465706750334
7 5.00680856644615 6.396592297787958
7 4.690439940628617 6.506552831785897
7 5.0180587491816695 6.601571346046717
7 4.816426195871223 6.536375100354049
7 5.1542281575181095 6.108718087032867
7 5.095106214541155 5.944645741577713
7 5.329840427335345 6.128926878095284
7 4.946242728494712 6.345275164282648
7 5.738146882390386 5.910216365502196
7 5.05773981117961 6.796364270052046
7 5.650083143475321 6.39600672730553
7 5.1848053040421584 6.427980974130864
7 4.688056251170489 7.162510449266251
7 5.154153753832328 6.318168607065564
7 5.139727609545046 6.658774241965459
7 5.065398069532133 6.381213995273615
7 5.394460164535407 6.516185784401681
7 4.511508923575542 6.846057973644069
7 5.362651438798386 5.315128251332837
7 5.089652003147778 5.724060775988357
7 5.160334232290566 5.658251533436254
7 4.8694132701400985 5.297812584170488
7 5.128478187700857 5.847542709638843
7 4.878292023703405 5.839873858432565
7 4.650981923473518 6.56367238161495
7 5.1800876184124345 5.726790781960552
7 5.106309596782071 5.234758623422287
7 5.073291095411612 6.207897184926313
7 5.136846807118159 5.382497002922371
7 5.29957126307445 6.70197983643669
7 4.878310283095789 6.447234200857536
7 5.024613228039971 6.5598109325180705
7 5.0269824396871945 6.058798825265912
7 5.070771320872924 6.271314886110015
7 5.613092836867996 5.99280434751491
7 5.088972574635226 5.024513755643386
7 5.3961899867497465 5.769653515266538
7 4.831492053642579 6.196569508354391
7 4.723628618060847 6.109529997723665
7 4.90129650833222 5.684869864732444
7 5.103494889426004 5.7171067252423775
7 5.464060767096016 5.484754677130951
7 4.942142939275053 6.205860513760037
7 4.880850007130563 5.855184099688573
7 4.632485761941721 6.279377530579544
7 4.980887913225152 6.132602263522313
7 4.7432938417860555 6.462473425300665
7 4.694576128167222 6.159681421921733
7 4.744675511829519 6.704950965265
7 5.228166956870076 5.724060892671343
7 4.711909432403129 6.56001267809669
7 4.7656132690896476 6.321750844596505
7 4.695488008277123 5.868946168713822
7 4.822678837782813 5.761103109089278
7 4.661862795165801 5.722138773364143
7 4.564508249770806 6.059770508370138
7 5.230377865018956 5.899475113170469
7 4.942426794265601 5.694061558521355
7 4.8338872726997755 5.724376150186533
7 4.711457250108963 5.709600837104749
7 4.678171938819807 6.229561019244351
7 5.005706890134939 5.942673039765122
7 4.9615834193128014 6.558079411720767
7 5.209518073550048 6.473861495255918
7 4.7854109051024 6.164916446417035
7 4.9272640628143565 6.490071994778435
7 5.097599340535724 6.665492111482994
7 4.496258824371694 7.123399994788744
7 4.485733131553105 6.4533021535419035
7 4.850610393874051 6.683548007863863
7 4.524049287567748 6.560086165138672
7 4.918541312527293 6.49811546302036
7 5.097321109868012 6.640843456534955
7 5.278009732649751 6.431965424534549
7 4.38854153881558 6.8107389935225875
7 4.602507768045975 7.207729307278184
7 5.226438830282635 6.142766379111165
7 4.943371775859345 6.604720096774106
7 4.5520886735200135 6.388615511857443
7 5.1279659712724985 6.113966566564151
7 4.374756636802888 6.893242779847169
7 5.259642142683644 6.037519820654814
7 4.776394395930275 6.480118820755964
7 5.097115916086867 6.6337925182342365
7 4.891661143686833 6.710745289615631
7 4.770985164571221 6.8906521151408855
7 4.5174468014943505 7.013799746968044
7 5.050211290588157 6.3211608716391385
7 5.009446289626944 6.55788941621949
7 4.72734480425294 7.1039802014392395
7 4.920996109452064 6.8231897386339
7 5.064290833841358 6.7253007333135795
7 4.772919286089321 6.907653027252096
7 4.618115355182626 6.767346547044946
7 5.015876673062501 6.571073326803064
7 4.679650156638401 6.729052248969932
7 4.843750853605368 7.21255903812852
7 4.88676128185422 6.740776716997619
7 4.974180453790811 6.685905473206113
7 4.868165619015172 6.682023547072825
7 5.424701635732682 6.514326755262646
7 5.263733676148738 6.263256790765243
7 4.773294893218314 6.565744997467786
7 4.903529944763328 6.671935651912326
7 4.934080346465355 6.105581711577222
7 5.12135469316411 6.579966268256352
7 5.126592530511434 6.97029087457702
7 4.642625412898396 6.533668313044953
7 4.942212187714716 6.579660222865326
7 5.073666992725441 6.167857265908344
7 5.17626833759357 7.129992376434771
7 4.884069035019573 6.747113396783378
7 5.220165290022003 6.431471645943042
7 5.222774540268824 6.943248406953672
7 5.467350713129827 6.51095668064204
7 5.554112061858476 6.425386174255959
7 5.50341484612422 6.157867736483948
7 4.689215205158246 6.421690511512269
7 4.952764048942374 7.06863242310634
7 5.143293033046952 6.759597312156437
7 4.9468413664113 6.67714937965599
7 4.718194231483467 6.932443638038017
7 4.835642794207437 7.17411136119348
7 5.486957293427963 6.776680992340124
8 4.991318380824733 6.560450729895242
8 5.244965816318412 6.0886679290782695
8 5.108319992078786 6.435465008262923
8 4.9578677531851385 6.671911011824004
8 5.131768290804497 6.094891805827508
8 4.9118247785267535 7.229346426600852
8 5.055945562523743 6.4219142183447655
8 4.867087410291752 6.79663804857074
8 4.872284114210592 6.141661606915983
8 5.475256206143546 6.306879505777092
8 5.008196971924064 6.239129743191361
8 5.43972865794659 6.105561081609691
8 5.249052463001869 6.284261162963034
8 5.024112282518385 6.38372135620134
8 5.237314360744692 6.16984195037195
8 5.253170865652439 6.207312839809337
8 5.193776396375059 6.230507358496441
8 4.713300038977463 6.474893467925449
8 5.055134625975885 6.590762521456687
8 4.883923228474985 6.57014733476071
8 5.0717983391245 6.973381405752482
8 5.015843415894257 6.458396943651844
8 4.350992592043126 6.318235832989728
8 5.159401646540033 6.067631062838219
8 4.965754182655022 6.3020627153686695
8 4.872758797118855 6.347797278030053
8 4.635220327756108 6.398563645277215
8 4.740625542130055 5.786315922017129
8 4.797272770762103 6.676426340578392
8 4.4754561886778506 6.355601856816692
8 5.392156283686924 6.207959592865142
8 5.198663181527764 6.168947886187228
8 4.544374565069905 6.263113565201562
8 5.070437605524475 6.336722217452704
8 4.235416505325417 6.596988956686868
8 4.9799713676392505 5.559864570026505
8 4.795068621039983 5.887144141874019
8 4.190283692930945 6.700593532779264
8 4.327105346982881 5.9608879935277015
8 4.7294517270396295 6.280388469444611
8 4.827848912031818 6.3174813719524225
8 4.992903734982437 6.687811160226588
8 5.193309023374662 6.824701209685626
8 4.979436373820768 6.940156456928737
8 4.557739482182878 6.559757013564787
8 5.022065445701699 6.70133028752261
8 5.077013455156142 6.766043100695726
8 4.8444048906666906 6.662450979697743
8 4.915096949855505 6.188394357507118
8 4.95413626529258 6.278407120960641
8 4.3137190628369115 7.299539127345289
8 4.769633136490668 6.922123537706357
8 5.248023829489579 6.961173797589363
8 5.16050910486741 6.648188954594741
8 4.58810053787144 7.079153665767807
8 4.876192441231796 6.007281766346094
8 4.8751516159115145 6.562861965435444
8 4.768600872950047 7.045533680415238
8 4.880821713008945 6.425345303007852
8 4.778821883433772 6.66360152222428
8 4.746988698842309 6.620207672545853
8 4.852754365494032 6.097989252303955
8 4.819907706659575 6.669244754735095
8 5.225816846319624 6.094276503771539
8 5.055449969014382 6.641025123070345
8 4.361036231576793 6.947081808803013
8 4.949670539632349 6.892727596738215
8 4.916291864006986 6.789628966690763
8 4.956307506343828 7.138981857879455
8 5.469498035981329 6.703373748783297
8 4.9117377804317695 7.050195470401748
8 4.870986328161035 6.902261290817033
8 4.962560803977469 6.410567003272858
8 4.844485664179495 6.5804607309577055
8 4.719028156279221 7.016272993022273
8 5.031915715809855 6.087154045809294
8 4.9446911274543766 6.668510520522936
8 5.116321107021901 6.49682333774342
8 4.85662337214605 6.889088202157561
8 5.22283667912221 6.78471686797457
8 4.531705787821228 6.2047779772253335
8 5.218517635242678 6.657413204400406
8 5.182270914822438 6.680322650076037
8 5.018850623518678 6.137062901936096
8 4.792686369060511 6.7155044770410415
8 5.117031339386825 6.573070155364782
8 4.788632608741965 6.476743538571061
8 5.138600045827297 6.29926561744899
8 4.7046623041291005 6.293567138486173
8 4.99144557772727 6.350427416299932
8 4.791832568954438 6.770023710322306
8 5.519799878789736 6.213570398442987
8 5.148526922796032 5.951671376267647
8 5.106107757495385 5.563796723548674
8 5.151278732740289 6.4315751154521035
8 4.4891278754143835 7.184760642464915
8 5.348829038730139 6.128309781128632
8 5.0208894074447885 5.923601713508757
8 5.019350076955221 5.849034167147049
8 4.783584761570398 6.624264961077654
8 4.868774697182739 6.467314239483074
8 4.628663638152476 6.900534006106382
8 4.857807050166766 6.617825350380431
8 4.903855969642403 6.472515298218361
8 5.17332225233168 6.101471673452673
8 5.17030156421334 6.054495197714507
8 4.731298388794822 6.399398702259352
8 4.521782884072771 6.628047211935387
8 4.646424354212901 6.137543142622905
8 5.1542857577978545 5.740532646470163
8 4.79704844448991 6.3864494522810125
8 5.092136174972988 6.2171599044011145
8 5.1990173310463454 6.355878523867826
8 4.902754464151638 5.905216483159985
8 5.074824343471706 6.306398718658238
8 4.599471672350913 6.517929352115285
8 4.376928062970987 6.664581018517769
8 4.845629881154785 5.965748081818488
8 4.65305443018075 5.618546841657988
8 4.945418976537651 6.0043415940847344
8 4.3545437858504785 4.735854508879114
8 4.910771893783337 5.9452663753753345
8 5.305667075288933 6.0911344647382935
8 4.8635477026787495 6.363052916260013
8 5.09345885165006 5.741287958248205
8 5.061415651429507 5.883594310535745
8 4.446435392619821 6.112922936780256
8 4.383062737120581 6.61536634469265
8 5.031285687110674 5.4881248818757555
8 4.874846800336897 6.8179094067842545
8 4.407959429214406 6.812791860479838
8 4.87993507509721 6.504138539931152
8 5.285501425753971 6.347099087069744
8 4.762261127005315 6.191980554921538
8 4.851313519730014 6.056566391015774
8 4.668894968086259 6.005704789517824
8 4.803578367370868 5.61936203997803
8 4.806179546472446 6.169509551918712
8 4.994020402316061 6.398296365815674
8 5.790170367241461 6.187218322949493
8 4.957497758056965 6.318278574864366
8 4.407869926045465 6.7143334974907845
8 4.9032263501240445 6.008871344262433
8 4.611575100691919 6.911443487619737
8 4.946454064720984 6.582518281177009
8 5.026581919472973 6.853778264797097
8 5.246071412545411 6.637426531983483
8 4.97631530755412 6.2327751891824805
8 4.595801079750462 6.634223826924826
8 5.3872668184695165 6.250665620710613
8 4.780040945976288 6.854633559723655
8 4.977549349594584 7.100330820888774
8 5.062801334642758 6.854524962757626
8 5.006612170274437 6.806429055210202
8 4.9175300812764595 6.3355740100585844
8 4.710531279300958 6.5262311125806445
8 4.95063169514436 6.856299618489943
8 4.95403764975697 6.46343808057261
8 5.008084081380289 6.997064593598638
8 4.917803029705558 6.703983514312514
8 4.695053273772508 7.004058723972504
8 5.208720377158293 6.853279073466215
8 4.918278825168687 7.045133329598011
8 5.056385385468842 6.340533974509872
8 5.34001820018097 6.230740624930905
8 5.065371079354715 6.311527474563199
8 4.801315110018008 6.265965959968645
8 5.353723227329676 6.807557865156763
8 5.107273299566994 6.549087876323684
8 4.6950542320996025 6.434025445445238
8 4.191718950378808 6.346376122704193
8 4.633482924458825 6.455238511490026
8 4.10918248316275 6.5813064093764595
8 4.404541462006297 6.65013653308558
8 4.618540859074798 7.070069316508192
8 4.539508575943754 6.558261135399977
8 4.852842903770098 6.678906404058676
8 4.172911182738472 6.7636760836484475
8 4.941392608393358 6.496379180458683
8 4.624292600379833 6.820694223255564
8 4.58319985451712 6.523673420781208
8 4.476212761040993 6.793621951176042
8 4.378790126168995 6.827496434155166
8 5.120499458345009 6.608278858477997
8 4.334220805828909 7.2095776137708665
8 4.959450633940097 6.694411472498163
8 4.551755608261548 7.078416781952293
8 4.5382941056416275 6.636640057649391
9 4.893466740829507 5.549948967229655
9 4.805567345762808 5.439718424113621
9 5.2615565242713185 5.46992720876648
9 4.852412602975148 5.505229722347193
9 5.219652010851265 5.867446336208046
9 4.94310117887789 5.431793990975243
9 4.4965534861358325 5.804656355686398
9 5.346674603274137 5.860857741099581
9 4.324932434249954 6.643276128171839
9 4.7318470837154285 5.8609774600255875
9 4.887910230703033 6.226078654152571
9 4.652005164087966 6.204108514386374
9 4.848925832111269 6.068557788363615
9 4.632028679263294 5.721855951445164
9 4.64827147454338 5.472814241760291
9 4.855354031677277 5.748049360293167
9 4.601274083338836 5.74459667352318
9 5.018607421498206 5.678842418499069
9 5.088292593708044 5.760881749974674
9 5.07715808462808 5.298473152617241
9 4.309924224276301 5.849653288800764
9 4.272234181916948 5.842837585408512
9 4.803757591199378 6.4643316560171495
9 5.0449153823482105 6.669603147474469
9 5.030043452739883 6.168033300020927
9 5.065170460332716 6.359339366863257
9 5.039635260476091 6.952396974276527
9 4.831817813364597 6.530861004671994
9 4.701802996658676 6.8175173225749495
9 5.44537770333636 6.291614341512309
9 5.0000830366065 6.577970658595242
9 5.215344731820193 6.248953899957622
9 5.144676113280633 6.143619028152959
9 5.161524016386716 6.374178550726052
9 5.00193859087936 6.495501745454145
9 5.134230814379931 6.361195003212084
9 4.770738303211021 7.101727300097585
9 5.222772847527841 6.093894613779412
9 5.3233729748725835 6.51888328121302
9 4.7941929641415255 6.7955590337686935
9 4.888657050290079 6.681997742933046
9 4.89006689935408 7.04239765709438
9 4.934910873649025 5.8384086942682965
9 4.992064569110051 6.559669287390441
9 4.5958564152616095 5.693702810394193
9 4.722106174249766 6.717373635310071
9 4.573019532330641 6.076890210020405
9 4.643124425328461 6.596818219702356
9 5.027106219976548 6.113955574345411
9 5.369539952136387 6.433190973773075
9 5.468512605080112 6.288450629368156
9 5.006933952844734 6.251547107003505
9 5.184017850452346 6.091766010955479
9 4.957139147036501 6.15809829437708
9 5.782861706568321 6.0184222878311875
9 4.976775576837597 6.49136289996553
9 4.759377034850405 6.3007329655183
9 4.993475197698459 5.870887969957201
9 5.1602736978941275 6.053054185866853
9 5.231696620184045 6.563971896589388
9 4.707052292966818 5.948207687985951
9 5.01037158505046 6.495791546176609
9 4.814806941985209 6.288778481451735
9 5.068058977437302 6.49710725959014
9 4.9597833999421495 6.441472378930744
9 4.869168094183844 6.719119803986041
9 4.957842233834714 6.628032794187565
9 4.739709679819836 6.7278795056582075
9 5.2319790450071375 6.609857766593053
9 4.721201534899446 6.835700930973182
9 4.610960256155143 6.759908391494678
9 4.858482384810303 6.293899762372667
9 4.877432981155516 6.792727334866792
9 4.89634042736307 7.345046254759104
9 4.490565986946266 7.06558866264455
9 4.8692037357207685 6.8078577641957
9 4.694224375495777 6.717581712794879
9 4.940186238786004 6.218410522136543
9 4.477767577245535 7.163198520082734
9 4.640722681148508 7.327316694641392
9 4.736681404258469 6.809839821086685
9 4.8586590947592025 7.048624102294737
9 4.741537304040178 7.5504180561523375
9 4.690360577607565 5.810280416361331
9 5.616102498962275 6.155311754305432
9 4.695665351967555 5.744816250373904
9 4.633740259458774 5.636024334242175
9 4.941472780937626 5.311326599535302
9 4.935989468979028 5.2059731454594145
9 4.37584299280252 6.561031148228608
9 4.903132108244136 5.229843058621772
9 4.62827627015763 5.90221645251343
9 5.088362078099768 5.254974498528746
9 5.250457713105413 5.829949858420366
9 4.902256833665306 5.806641596301391
9 4.7438627783714065 5.657375264124015
9 5.157774175760487 5.827764699013489
9 4.500033873383167 5.513112018972094
9 4.616030388739361 6.443976264644185
9 4.641558514557484 6.295408569553446
9 5.255386178335799 5.710350192414056
9 4.875061263061756 5.351305988631368
9 4.793862564587895 5.4267069943951025
9 4.83183984548842 5.987197946331502
9 4.685952110604844 5.643808969908599
9 5.1120501738901805 5.564008986074875
9 4.744300851659029 5.529829249185257
9 4.830896486935126 6.130421340142658
9 4.909234294778484 5.80883462420015
9 4.851499314908117 5.562795426698767
9 4.652484942360553 5.610710130695939
9 4.819382505635921 6.3443883920828
9 5.09229366941358 5.622732284809067
9 4.5748143531603604 6.144335147457372
9 5.035300222992424 6.217048088151555
9 5.386891174292396 5.655932987607192
9 4.860384495286625 5.76323635671569
9 4.889811972330697 5.782817701366115
9 5.039040465605705 5.954101833708723
9 4.960591226658928 5.845999481426725
9 5.334710840632343 6.105593761603028
9 5.306687497639316 5.86472597341958
9 4.9422293689886185 6.042472399440201
9 5.444303747711331 6.431343799477253
9 4.858385617448796 5.262815654743967
9 5.102032770180409 5.409588010841445
9 4.86425600052775 5.373434249456637
9 4.866660793957272 6.193583485215729
9 4.811241371979431 5.972482732377067
9 4.099638583305933 5.664445605271
9 4.399438935833943 5.568584287640427
9 4.770164743594277 5.487015736289318
9 5.019817568640594 5.312268607962871
9 4.911702550485308 5.7419188868376505
9 5.27808896187349 5.372641638744927
9 4.908375848089551 4.883620125987109
9 4.336767757320348 7.68503237223464
9 4.812603466934442 6.674076874559189
9 4.6889552630770135 6.81914966230887
9 4.303609655646281 7.585659479483004
9 4.446248344261086 6.824228202693284
9 5.04435020928197 6.738370697586069
9 4.458794219523475 7.583297206994964
9 4.748009131928837 7.14335727358652
9 4.713127990977786 6.662247701461741
9 4.928429301795318 7.249452471537865
9 4.73102493448138 7.852865507630817
9 4.264352346287643 7.6621335219908016
9 4.6513115765003565 7.090140395528706
9 4.633293441271247 6.993834646206887
9 4.799944310984635 7.3180954358910215
9 4.795157640281954 7.838388986492929
9 4.416064236435579 7.037260998599964
9 4.377183717937798 7.314519273877608
9 4.48467818026052 6.591334542126673
9 4.209372582116604 6.788581902123349
9 4.882128074567489 6.584156585585321
9 4.487253942267214 7.448205436122659
9 4.636397937295751 6.451231001434701
9 5.17850246349861 6.143806845445755
9 5.105764716554425 6.632008783916384
9 4.725363111533189 6.616774011789816
9 4.6551550830855755 6.760854708322752
9 5.0228795047682775 6.2388143163117356
9 4.624068774163848 6.281926096005292
9 4.7929777731427725 6.712573378592043
9 5.159755759991631 6.19444379834483
9 4.760824947129221 6.802890944982872
9 4.777191396853966 6.793391747045596
9 5.053041654762133 6.526098985364494
9 4.912651979738924 6.6984581937806
9 4.860943479292672 6.5433396638786405
9 4.63074090181444 6.638968495456301
9 4.623460901900891 6.654006623855047
9 4.975018905979817 6.23587943607343
9 4.658263238137902 6.778704446145829
9 4.895085921219192 6.790534198059579
9 4.778313320821821 7.338243888311718
9 4.7677732132022035 7.292022352374641
10 5.053183143293266 5.843418182720966
10 5.18201026870143 5.820688271548659
10 4.997266472646538 5.668569066271761
10 4.85646713017808 6.357484406339197
10 4.932244756231568 5.849104065866977
10 5.1854316318167335 6.050410948237503
10 4.956568552991513 5.947425447614081
10 4.952082699839919 5.763500798162764
10 4.729471800266791 5.883820848111929
10 5.701185882603387 5.766492510423643
10 4.100396922628288 6.867127911810216
10 4.965306231146745 5.759564103425022
10 4.912324409605776 5.687784973461425
10 4.945652642637082 6.412001477044035
10 4.730018215103968 6.003853924090757
10 5.234602389391319 6.633144029468504
10 4.976633629536726 5.956716113202688
10 4.997464785728551 6.542776004259376
10 4.6885754660685715 6.069995471136338
10 4.910468048485839 6.16968228119823
10 4.962814949343857 6.640869283117866
10 5.146111015283293 6.193629432902903
10 4.563513743299142 6.091318955470513
10 4.911260177494478 6.311371645015355
10 4.387836464908895 6.750303627903275
10 4.303729651733081 6.930117849891571
10 5.07307802577585 6.806873426884114
10 4.669513040279416 7.0306309927512425
10 4.811173379435188 6.604401756733429
10 4.971691328701231 7.127480958333817
10 5.010250543321759 6.545791262645535
10 4.854809766377976 6.894365078709574
10 4.58724212924528 7.413052143790243
10 4.82666849685513 7.120153582206788
10 4.320312270548237 6.805364233216373
10 5.036581799461027 7.051016992415402
10 5.116678244660691 6.6412685484116265
10 5.13855035250327 6.464621639243952
10 5.5552223514040096 6.099232008307905
10 5.453765917781335 6.149008465157691
10 4.832055803565768 6.9438499070829645
10 5.151503097251214 7.15214962823841
10 5.049513697287166 6.220125960856538
10 5.171208459967969 4.899047723369298
10 5.061860800036895 5.601253030248127
10 4.807357628902522 5.664158408233832
10 4.8851474524967085 5.116459721554693
10 5.055398347954943 5.274772773991826
10 4.789912224453515 5.872689600876643
10 4.697477372701334 5.537271250885291
10 5.03110134848759 5.86771702542529
10 5.088087622868185 5.850322278094885
10 4.897163079618479 6.027883117061802
10 5.401427125069574 5.774094914063439
10 4.931074825922336 5.3506865441715465
10 4.749656569209706 5.602738244832364
10 5.456016690877442 5.254795495413449
10 5.3238317866287135 5.094323928427684
10 4.807526719602687 5.7813787568355455
10 4.759688070093073 5.446340455477236
10 5.138773206438641 5.409029756064913
10 5.095493958356097 5.469448775778723
10 5.098660918086445 5.688363963578711
10 4.948790297128312 6.095590604269263
10 5.0238741322009846 5.770793815312825
10 4.836954917622018 6.523279136729266
10 5.1375871317541195 6.412687442930028
10 5.0074617300056365 6.034440722040196
10 4.781798831598828 6.921986180830228
10 4.56712019066517 6.40437755310883
10 4.853445789356023 5.824128081007833
10 5.284411664798005 6.758395580828946
10 5.046401370665349 5.458945314227419
10 4.743334156667276 6.146028973205638
10 5.088054674132607 6.290309405609448
10 5.059844253069166 6.895878951006259
10 4.835655492342066 6.633689234354936
10 5.090815336029701 6.9690553817794845
10 4.82696863898437 6.742543615345527
10 5.069907686586533 6.301151959249802
10 5.010487340988776 6.79031988777438
10 4.847122163640998 6.728710602422946
10 5.13972794044788 6.441173596357588
10 5.302079355167739 6.571198947110785
10 4.8847301791433635 6.659732473279169
10 5.411416766201441 6.6059737977849675
10 5.003525192724318 6.359099809393355
10 4.839615863867511 6.1864314167594765
10 5.137014387191107 6.372681339018721
10 5.040871596055183 6.036877962088049
10 4.360765675364223 5.760458116849015
10 4.643479919863648 6.307452304322786
10 5.029987896400944 6.453552960103139
10 5.050082323044039 6.422627149328156
10 5.150114646949747 5.725785390834139
10 5.50607333552498 5.859204800739716
10 4.772469870819674 5.874516905908003
10 4.6571981871454105 6.545953685621052
10 5.214499391109949 6.054141378190963
10 4.883782712197534 6.2435673570954595
10 5.167485619129756 6.248859191484816
10 4.633309847209247 6.027505335672408
10 4.897116432729177 6.330855319232219
10 5.047169613765454 6.235775760862026
10 4.942118337911095 6.089394607084732
10 4.8828633681260705 6.888574592111023
10 5.04194832889777 5.7479631701175835
10 4.977224642861567 5.674587687352722
10 5.056708290057702 6.314821456296268
10 4.869380348200915 6.249130551769844
10 4.955889239632675 6.006165823220749
10 5.150979091348388 6.241531340047287
10 5.186517119431951 6.471188577891519
10 5.137479754379058 6.739775469113681
10 4.902715204828738 6.128272890097262
10 5.320803007754528 5.776192644139924
10 4.511618801605816 6.575361555900212
10 5.021660816442601 5.930801739141777
10 5.577280901105943 6.080243597109847
10 4.916805082571138 5.974926826743241
10 4.72962153202152 6.141905149553886
10 5.1469923232123715 5.866339046069004
10 5.074479754578286 6.20186410977508
10 5.008094632297292 6.128622081356409
10 5.230921690477577 5.741883055352929
10 4.819316192141656 6.318611107496014
10 4.670525602105244 6.464933798797351
10 5.009421424921036 6.007883831423364
10 4.582074990506152 6.373552761351601
10 4.507274136010575 6.376450528265825
10 4.194410946658315 6.38963677274072
10 4.466561505822785 6.246223864282364
10 4.141891625033437 6.235029936496824
10 4.721131985477207 6.139472427806464
10 4.604296703838385 5.457702239629928
10 4.608896655755959 6.017934948931458
10 4.960805408354423 5.4747032892722505
10 4.745362540522754 5.557749679858935
10 4.5771039481475 6.101069656352041
10 4.684976861801414 6.45448830206813
10 4.8898590845157575 6.502783631314611
10 4.748986346961801 6.27293454734565
10 4.345552520506435 6.969204898917681
10 5.003768778752825 6.538333524396536
10 4.517231515067413 6.48625160465994
10 4.354887894434896 6.730625048999511
10 4.960230578201778 6.152652518611604
10 4.89945583456108 6.405267685276754
10 5.0175295957636505 6.309636142063371
10 4.890206218163951 6.570801879194761
10 4.900297992365304 6.405823346014464
10 5.006872857898981 6.715121481522786
10 5.088903484147783 6.6863028026264075
10 4.84473433867138 6.0829917664738
10 5.232811885068848 6.835102528386629
10 5.098143096237769 6.088428246685104
10 4.863428300692646 6.497787121904651
10 4.606298079929133 6.88885209589593
10 5.01727769028108 6.426482695937115
10 5.065635866120204 6.346273439313964
10 4.522892923854993 6.635793149940277
10 5.241764930496043 6.439523205125546
10 5.039368095981977 5.850676744305669
10 4.73126770256351 5.802267317334334
10 4.992924560648098 6.445545237055883
10 4.878416360848389 6.708675358466065
10 4.930653110310792 6.143623032416566
10 5.005699054241066 6.806557976478446
10 5.195048254105703 6.596864576572158
10 4.590510911972814 6.709111552646615
10 5.209987751172463 5.768389911492319
10 5.019237383818161 6.429792163170377
10 5.05852452452989 6.285065939801462
10 5.464366223902608 6.464426153664278
10 5.004307322800968 6.840330757758071
10 4.63259549487872 6.930928192543425
10 4.551078344600978 6.604374171787565
10 4.813602800544262 6.472704889503101
10 5.0541130221103066 6.900590368764864
10 5.152453623179732 6.432359812088138
10 4.6172588595977215 7.136804852971348
10 4.691417326674559 6.669252352504041
10 4.8308757544496705 6.641510241406608
10 4.824921836646515 6.4032528650517735
10 4.870692008139122 6.837999700196505
10 4.715464575075268 7.056850488854208
10 4.925591740730773 6.356048403685514
10 5.49263645725424 5.93025824253339
10 4.819327820641946 6.5647174422609975
10 4.953049164242778 6.251082970783918
10 4.797003853678205 7.300154886272325
10 4.580041559858973 7.239947376064192
11 5.227344144486066 6.330649637583207
11 5.841107824761223 6.220968060159782
11 5.066554965264493 6.857990699821228
11 5.151662516729026 7.078200553244567
11 5.08796582144515 6.678408076293282
11 5.444107286265343 7.197702056532173
11 4.937824919411341 6.879029037739731
11 5.489916009004712 6.247555017179324
11 5.1225155325553535 7.062164310630872
11 4.660647228601593 7.013238026034698
11 5.672613595673983 6.906560365222974
11 5.185972091570197 6.930887660836584
11 5.9984801559762415 6.596170956947938
11 5.35703813398327 7.036053694745765
11 6.194101093699394 6.893651017028247
11 5.7990676474860345 7.360192069437397
11 6.031605591474987 6.8276779767407705
11 5.501584876125984 6.197874414158985
11 5.184093854985904 5.820116605384702
11 5.155015488256112 6.485692981576453
11 4.638603566278865 7.127657882363915
11 4.944776017967706 5.990718910087928
11 4.91718455004135 5.770646194632191
11 4.831020027071184 6.29020901614668
11 4.772625102847248 6.0483483944829075
11 4.785871757484851 7.1012534272807795
11 4.469167134330307 6.000856928116292
11 4.905759974793933 5.622042424768311
11 4.623307265332289 6.434420724163584
11 4.587912006514067 6.65355091320487
11 4.920852978855107 6.155992188473652
11 4.99268625353217 6.049263288409981
11 4.4923693399376985 6.308181365618065
11 5.087099099980277 5.811919435013648
11 4.851292353706437 6.134232447685421
11 4.82598720683339 6.131238605657301
11 5.026031444167896 5.656000627254232
11 4.9245942952868775 6.300246833085166
11 4.732117398290131 6.048681873631732
11 5.049989509021052 5.877976824790122
11 4.362501155790576 6.8844599040096615
11 4.764363028745319 6.15790198193604
11 4.700319115242699 5.933025440149355
11 4.9358916933593315 6.789063770136126
11 4.927325350989953 6.373881215348103
11 5.215118446113894 6.589412285126298
11 4.9027763891149005 6.5498543619068474
11 5.277201799891077 6.154199902300645
11 4.83309653114394 6.514572577551368
11 4.550128113825554 6.348489603687043
11 4.530144016026048 6.812316094644409
11 4.55219927275287 6.729145114389292
11 4.646980451379974 6.788663984723847
11 4.713603213354784 7.28535178780336
11 4.4123535101880655 7.056149669737161
11 4.463373696370889 7.366539533633579
11 5.144543698152206 6.79751981893998
11 4.1146296649519 6.986278909007033
11 4.646798861940226 7.204039813067665
11 4.36300407538137 7.29176961575482
11 4.894850270707589 7.241170825657798
11 4.591351087407349 6.967755213972553
11 4.711602829171327 7.091327048360748
11 4.666870453625164 6.646780857802717
11 4.817160766921 6.913120187339679
11 4.810014509067795 6.96434756119621
11 4.822008309245841 7.409878741923216
11 4.791860037529038 7.201921172084189
11 4.96907010343929 6.801060572254352
11 4.373018951745321 6.887147840579186
11 5.007449301701161 6.51982756602767
11 5.248834000044575 6.221839827329432
11 5.3692295555804135 6.413656472274282
11 5.077246499671544 6.49526652283223
11 4.776120679608964 6.689641091841364
11 4.955040555798849 5.970687118845102
11 4.883457895513864 6.218909422762229
11 4.827845292413475 6.805606191290151
11 5.1118734419689975 6.321695557357649
11 5.030729928450071 5.9194728054123065
11 4.629919893110466 6.458188768272305
11 4.837532400234951 6.131502302501164
11 4.864334443732875 5.862759623229817
11 4.975915088573313 5.877836846524394
11 5.269018751691166 6.285364538138852
11 5.00705537567827 5.8686209178328905
11 5.2693754727345965 5.725746836252485
11 4.895859281829876 6.075449441137074
11 5.1454720515880235 6.785573335153826
11 5.3306611618190605 6.055989655004338
11 4.287744271834275 6.057672278489755
11 4.6186829841375605 6.173857134270881
11 4.94119782639078 6.738765985110968
11 4.809738766435565 5.854411645086234
11 4.503491204410388 6.18693847073155
11 4.986966994886984 6.126568655093204
11 5.141221860266452 6.165565656879628
11 4.576892341228859 6.693508229113814
11 4.848516506704459 6.351924264535366
11 5.235672452567004 6.349932459179842
11 5.130527935668108 5.786500346464698
11 5.512406296106143 6.188247395930444
11 4.819646339803763 6.151277924322881
11 4.948735709883339 6.313703441236719
11 4.931272639056919 6.432211389539027
11 4.967275584277168 6.414046504200189
11 4.835235344931834 7.405192498639627
11 4.9255292167121505 6.477429849479328
11 5.318598477003388 6.55779040026373
11 5.173149850563734 5.986778910398373
11 5.362288496547352 6.418573799692855
11 4.804608881618894 6.257208439570504
11 4.6223713741928325 6.609378597318307
11 4.556835753687765 6.703341735284649
11 4.886434925142511 6.390560298744029
11 5.456625556182144 5.990560776355637
11 4.982199816771238 6.046621270579839
11 5.093763615257032 5.925140058338005
11 5.311075967957955 5.85802628539242
11 4.955535606104058 6.148835729073302
11 5.255824294917226 6.262355694559894
11 4.984376888670745 6.384628401724111
11 4.907577187205102 6.530366874425683
11 5.395800248039643 5.741514921307476
11 5.262319329746458 6.202527519044824
11 5.0740793486144975 5.984348170319683
11 4.77542605008837 6.38202436466587
11 5.181991332391857 6.460638326949873
11 5.000597579078806 6.777567980829835
11 4.620533682491269 6.451319047813638
11 5.0539813283717825 6.35286994438879
11 4.959527340814903 5.847578145055934
11 5.5393857953919685 6.1992452354637635
11 5.183564365271093 6.114496803778272
11 4.800733529990585 6.207603688528142
11 5.449406624084818 5.980829876241771
11 5.0596938195903425 6.268416346792782
11 5.389881135226109 6.3117940759716635
11 4.695412955935057 6.5621219535241835
11 4.924632566285915 6.3162630139436695
11 5.174093290481589 6.382565697619188
11 5.185662370779489 6.647544215251447
11 5.754618396100509 6.549053847208525
11 5.5370746994653555 6.582958393356974
11 5.131065802941214 6.550203449694291
11 4.811237816869098 6.807192643775984
11 4.919491649877791 6.798996071149094
11 5.072896941840644 6.9297142584351
11 4.250797794511761 6.996794572862506
11 5.186355779918412 6.424115606519672
11 5.324419788129666 6.091019942421618
11 4.865742263372651 6.860669523976818
11 5.017648632159516 6.423499220459551
11 4.957202830808908 6.344856339411119
11 4.8314156141081135 6.60407270884635
11 5.021048997706861 6.6084510670467935
11 5.064775376909826 6.40511620588361
11 4.829495160602175 6.101198392816641
11 5.229300576055169 6.499279527168805
11 5.307798558660242 6.651339318761213
11 4.875927218715677 6.070576883098212
11 4.934520883143835 6.0360709823195675
11 5.199334963730023 5.9023819616954585
11 5.009897325146061 5.66715404514426
11 5.2277809442363425 6.377486571257798
11 5.0087107061010405 6.949952849223924
11 4.96887724376326 6.795417199132882
11 4.862637913792775 6.371863027678117
11 5.054893134617015 6.089983168873167
11 5.257734586017059 6.3641313525674414
11 4.566177477938569 6.562150758022129
11 4.713279683875584 6.124144593301934
11 5.2695390016112125 6.039766436653614
11 5.265400967528867 5.884133853867855
11 5.1885112300345435 6.269902623933851
11 5.072180747245747 5.989578054121667
11 5.045438809568335 6.128639567516168
11 5.362270252993752 5.570581322044554
11 5.320122672861523 6.697936201026419
11 5.4174551501580055 6.136532258416343
11 5.093823955389114 6.337174280616216
11 5.324521241634989 6.163458436794747
11 4.616381220324079 6.280796923013482
11 4.871098145081549 6.002726084561185
11 5.103652241947429 5.898907443750378
11 5.569667451747557 5.924287021738249
11 5.426893387021151 5.838114032424838
11 4.842217536635632 6.160287706308378
11 4.958917268394171 5.622552357792722
11 5.0522772362998385 6.18507809192603
11 4.742161248289279 6.57724081321822
11 4.840114113725855 6.2095064537033595
11 5.623813378387663 5.982227554222346
11 4.668459177192134 6.464082777396191
11 5.009093096346871 6.048509712295758
11 4.611434598258517 6.5166809858651
11 4.673667268390472 6.016120478520206
11 4.898960362042664 6.427280185786128
11 4.870908256581685 6.512963541118111
11 4.629296947921534 6.050910795268422
12 4.851625786865853 6.973278663271759
12 4.76108325528496 7.246498337802083
12 4.6676227824563545 7.268324832762529
12 5.35096780317353 7.466233238338453
12 4.528641778008113 6.7696055706130425
12 4.681861531525217 7.082432683127074
12 4.67142776781604 7.3040060572412795
12 4.969233412275624 7.288014878630828
12 4.61061621635225 7.204939616516926
12 5.004755130292167 6.598317479721003
12 5.8383561472194145 6.778379656346076
12 4.717165659972031 7.181724924336794
12 4.665751410876484 7.122099176697635
12 4.8839592202232 7.397680923272815
12 4.376192724531973 7.958316803742297
12 4.709817910850465 6.769867450149252
12 5.1191421164116955 6.460598790386147
12 4.484401015094669 6.66196303794708
12 4.932642997840199 6.325439010083489
12 4.2047069131982555 7.420609500355347
12 4.841083475957806 7.532771306425714
12 4.450278030370037 7.819282447652063
12 4.525339378043504 7.428329680716265
12 4.644955016839894 7.158155237279793
12 4.802169336402297 6.7625844736805085
12 4.915559571955799 7.20118219114943
12 5.218148925340718 7.391113822397264
12 5.344295930711061 7.180711291542613
12 4.878656273905903 7.578035477127624
12 4.38411069654523 7.758545806263073
12 4.347824472364962 7.439898772174408
12 4.814808743020152 7.469021205145854
12 5.090680027773287 8.034487069144152
12 4.73621468701456 7.613713571457243
12 4.4616882736856915 8.277395561812385
12 4.720008423245081 8.035641845503243
12 4.7188183369836985 7.889191987031784
12 4.787696424761937 8.160013473217305
12 4.68610079888019 7.706335278674728
12 4.860686795166602 7.582751742561176
12 4.753468627513511 8.423218516164852
12 4.520993504414871 8.372948833629879
12 5.249593152053346 7.82994560047542
12 4.449390578715591 7.602783422475643
12 4.6426148066002355 7.342569538090325
12 4.395458395304861 8.267045860573841
12 4.502000285953982 8.434964257500042
12 5.258922491307355 7.892863970489435
12 4.945238848165313 7.929243248560845
12 5.203637003304261 8.009990215819606
12 5.02013035611265 7.798077527306439
12 5.334674465096375 7.9055888189614105
12 4.60215918497706 7.572321524130103
12 5.078790210934159 7.711596463190895
12 4.619725408641161 8.120338841763616
12 5.191161606350334 7.946193715522536
12 4.553188704621956 8.110067296683921
12 4.511202001023494 8.427792044869763
12 5.145853277299067 8.191085372161346
12 4.809490357708916 6.579059548699451
12 5.00855615107142 7.199604962500836
12 4.907036461489272 7.030198574427039
12 4.956526599314007 6.86938172536444
12 4.825227045450015 6.880675352206427
12 4.301695170306024 7.5013441213529575
12 5.160089368546196 7.099940359416134
12 4.487458577216559 7.632655493235725
12 4.708484562655967 7.093993660894155
12 4.934745338359146 7.095246137861874
12 5.013988815335631 7.430463644990719
12 5.114582048121553 6.499010507967668
12 4.795317898298795 7.205904676495219
12 5.07187162831358 7.150726651470012
12 4.413183080232399 7.26805281378037
12 4.914387325248202 6.928568954727952
12 4.558945217973019 7.335563900572461
12 4.649780140050496 7.402817267535458
12 5.316004288418282 6.8619523638146624
12 4.93401313416185 7.372856287540461
12 4.839462262099399 6.953530630390386
12 4.643254184867283 7.363797394390779
12 5.27250940265106 7.632100202218544
12 5.0789595372154395 6.812581069822952
12 5.047847645741846 6.691224927670641
12 4.558769632631232 7.128232221111348
12 4.782275163865797 7.014784951138574
12 4.424974891922567 7.070096482073592
12 4.815663029109266 7.12006891264147
12 4.529325486502498 7.145459638353639
12 4.643081750661913 7.5774851619912935
12 4.712341047136452 7.142835964733768
12 4.574425638458065 7.074725898791698
12 4.985385304891284 6.624128506219327
12 4.901491675762075 7.062129649895457
12 4.264071131800601 7.204677940746829
12 4.617448069226642 7.570756429142414
12 4.650120084660708 7.0939049507173495
12 4.72165307317609 6.727171165215532
12 4.776761906776446 6.821339799177831
12 4.455009653988077 6.861062635789144
12 4.749561929325598 6.552668145572329
12 4.581567370570923 7.307575673558616
12 4.853800142934325 7.07559135681229
12 5.012030563583575 7.1386719897610975
12 5.218134378696026 6.735346744184977
12 4.587115187372353 7.194630577026685
12 4.614873843135521 7.207297600411791
12 4.8039621970781345 6.769419009107664
12 4.616576100534196 7.0773834595275105
12 4.867829847927518 6.189987709107883
12 5.046991212641754 5.522068216943056
12 5.4360634381323445 5.851452150963117
12 4.654896168501817 5.849619892479059
12 5.048879267030453 5.810457087446063
12 5.018877906719309 5.68020054027573
12 5.181712769878646 5.160830496354612
12 4.669997719287114 5.8916202443006025
12 5.004868991093152 5.7665753453716055
12 5.267722066821465 5.86399898053602
12 4.496778208667184 6.180997575229602
12 4.867698264310712 5.85863580265715
12 4.992826360469345 6.191076371103147
12 4.883967838172042 6.211970130676774
12 5.41758419125064 6.092183831816052
12 4.821927834606517 6.238918764609631
12 4.55019892817394 5.8310029353051585
12 4.614973373810466 5.706560910450739
12 4.591126787024284 5.654740511487601
12 4.677275292752754 5.9353095798124045
12 4.853463110782757 5.67134330315792
12 4.742489200922332 5.868705381299003
12 4.636760968877096 5.865307221435105
12 5.215414957230592 5.468605317420371
12 4.234952584185798 6.385396788514726
12 5.375860961437528 6.060306164177132
12 4.882890119798307 5.927531599219069
12 5.179197398233251 5.959776551444751
12 4.479017075906304 6.385724564597721
12 5.583859726568172 5.633395122000919
12 4.937318400183567 5.971861253757936
12 5.391939652976176 5.340217334264736
12 5.690917393467681 5.44478262234939
12 4.897592121458442 5.817581362169343
12 4.862766999472236 6.003897537940481
12 4.268568401323718 6.567275757232269
12 4.485501307807699 6.064738511903129
12 5.392615328942658 5.909095890958058
12 5.022826116511209 6.156511888276025
12 4.657154004436925 6.0847767867457145
12 5.372173943056125 5.659920067684601
12 5.036837610006498 5.356132117732022
12 4.679496658863545 6.3572068746673835
12 4.938996291132566 5.773229108893674
12 5.350292684500954 5.737717383466719
12 5.513646130882288 5.389889382571837
12 5.223358619523386 5.708241604277301
12 4.483916993068981 5.590382546656792
12 5.230286848075897 5.590851647433001
12 5.053559799109027 6.671709719926819
12 5.233010106788868 5.416360473298855
12 4.994134091242949 6.471179595728526
12 4.719240428714888 5.787885201688398
12 4.59503520871564 5.546907736495944
12 4.835982437772319 6.092445685153276
12 4.565869332042916 6.157499159119581
12 4.901546173479192 5.9161062010059
12 4.450743232502451 6.2211790545242724
12 5.352080726613139 5.433291340266797
12 5.14129650954094 6.077001522763853
12 5.26666977859695 5.319881571001967
12 5.2491889278913 5.905700828113
12 5.215028771807989 6.024578232034691
12 4.891487299275209 6.0055844722748635
12 4.739595973705942 6.057678876723046
12 4.774087635065217 7.016474965076125
12 5.06187774780304 5.894172002252691
12 4.558963629694815 6.813794134240034
12 4.782548621545117 6.523199986161882
12 4.826430702682289 6.328827256434725
12 4.934729455374283 6.866156678354853
12 4.453349030461095 6.590997246130701
12 4.932423780104882 6.38885704331849
12 4.75955512378163 6.287140144953396
12 5.030726678027205 5.649672421778461
12 4.982205925077736 6.7498952367784915
12 4.096527381246058 6.973959368462999
12 4.846468178128841 6.740032717712025
12 5.1354961499811145 6.314582567273272
12 5.310490315791002 6.503597795071317
12 4.311367927013658 6.70329343738045
12 4.6109701797853075 6.524148003194694
12 4.655485691686066 6.732328917009027
12 4.7401472617111455 6.794058719066454
12 5.734823256790574 6.562009039623803
13 5.228666165249002 6.036954029014
13 4.811975233827837 5.613296366989338
13 4.02652581860856 6.038035133412383
13 5.1829809746714135 5.587644798891227
13 5.332541914074748 5.716230274383384
13 4.664870017392404 5.206072206504126
13 4.912012907289443 5.844895108124774
13 4.7211996977179504 5.984693057251356
13 4.851134740700345 5.362295729883688
13 5.055220786963088 5.39265165587906
13 5.078103396526811 5.6591650858128
13 5.206888849366111 5.456575108591934
13 4.858076493206928 5.776928879022683
13 4.892848763600602 6.033219128885804
13 4.637048108683889 5.642367813938211
13 5.285651040780942 5.972387333701008
13 4.425949474230784 6.019769269317051
13 5.027377876762138 5.6347290215648345
13 5.140784049817381 6.0478513986797235
13 5.369183693922408 5.492959168928044
13 5.196796091757905 5.823670386640289
13 4.941744476433395 5.996120754439643
13 5.337644415254025 5.56950527262118
13 5.04678231794692 5.681740314548551
13 4.834377432756414 5.735144855120612
13 5.22675370581148 5.661661475610452
13 4.9101426378868895 6.2653123296620015
13 5.309488042444809 5.241812979788822
13 5.359035934046505 6.096113992314995
13 5.254091328317693 5.766382271836164
13 4.793541454974032 6.45216969022188
13 4.874455865033358 6.103388249002551
13 5.595239170743045 5.9734201318878
13 4.939935950175941 6.353882673976718
13 5.143417915378575 6.209049872483133
13 5.523414368247225 7.230623259574954
13 6.5804057195380725 4.893514982027099
13 7.124651980074873 5.036364011810307
13 6.342634023196329 5.143390972996943
13 6.178206207272242 5.01863233932986
13 7.116924512522703 4.36694754650122
13 6.289438640762837 4.553284951698681
13 6.089204650641612 5.25254194293606
13 6.855865631702374 4.563688049294929
13 6.157303116616835 5.3369328189911505
13 7.077756002032317 4.650779355792955
13 6.531070590356244 4.92722708032111
13 6.350468673987319 4.601580157871532
13 5.8697924545974995 5.35683730284852
13 6.271813763487385 5.257231726531707
13 6.432524238712507 5.184274019064505
13 5.284550273060626 6.122618209940026
13 4.849087289316583 5.9383728162569165
13 5.209146895577479 5.961612326639146
13 4.6313734717303126 6.6163040242807485
13 4.667234385088069 6.90891315490036
13 4.764405627683818 6.460236824528225
13 5.359321404923462 6.793611977120906
13 5.179305563696333 6.417008508859051
13 5.442816220289461 6.2810058984626655
13 5.140671427492064 6.367155672188372
13 5.013106838310776 6.167384376868889
13 5.066899758323233 6.605621599594066
13 4.720088100516814 6.69140238977379
13 5.365303777511591 6.8487293990521705
13 5.129094580057598 6.9997811490599275
13 5.225847907151031 6.451752911734988
13 5.1356012267623 6.870402634015351
13 5.193868896579734 6.747887110042384
13 5.140323962306723 6.195992179716061
13 4.983803936646995 6.170858830744445
13 4.184945916607113 6.055926719329472
13 4.840196039318094 6.018877669628276
13 4.778705899617084 5.757086979755824
13 4.643721398771792 4.961972608084827
13 5.074809618891371 5.3568433865038605
13 4.649674077542839 5.367686507411156
13 5.041027177377818 6.138813453130762
13 4.745272768019228 6.969605383785322
13 4.643306293648776 6.646113093108695
13 4.781153556530445 6.556552400834292
13 4.903226122999949 5.792698330117122
13 5.0059343197286985 5.769352073643366
13 4.899988849922113 5.859725582240729
13 5.002023594847749 6.088001315766252
13 5.038715388208674 6.004961342926649
13 4.595490292506725 6.323572510294542
13 5.193304067195962 5.925992033117871
13 5.404266484853426 5.917134127989957
13 5.110703641403375 5.490120481737438
13 4.77661963199139 6.333020821188098
13 4.792646340486764 6.447138734266447
13 5.082783529633121 5.6852898797514175
13 5.186531136564669 6.393534327710347
13 5.108163516298121 6.137153395399737
13 5.004019708657955 5.560609978620983
13 5.347460114541842 5.544172625279293
13 5.318393561384718 5.202086423134718
13 5.226177921928152 5.886946874090829
13 4.93810555025596 6.021642254557924
13 5.058242026333687 6.049900656851572
13 4.784741425340201 5.810977689554485
13 5.266467394010982 5.811347432827848
13 5.040360250725879 5.307652840144684
13 4.910618234229452 6.354709800511301
13 5.255871928096598 5.782115702058309
13 5.608202040709388 5.616810860288132
13 5.296224570405976 5.617392375430692
13 5.099238528395043 6.174932396167516
13 5.157235648662343 5.516933948084841
13 4.638505915125587 5.9747970615214285
13 4.722462449133536 5.096581522074124
13 4.397682224589315 5.6454154134791485
13 4.378671700730631 5.7779294521773945
13 4.761643093766126 5.193760089937244
13 4.5385429023144 5.688871954566254
13 4.674764247176622 5.284413737683034
13 4.883949935651249 4.765131484488811
13 4.917839732209469 5.033396637262594
13 5.135832473845544 5.269928411357247
13 4.983863524131172 5.385068162664804
13 5.219938218791598 5.465019789851709
13 5.056661729239118 5.316276942008639
13 4.935953146328108 5.641782739532714
13 4.709027040361729 5.346851264633175
13 5.341279624770382 5.112155315734951
13 5.028477344775653 5.110345700309095
13 5.2090887387663605 5.700503625818818
13 4.706670333323893 5.735881284951119
13 5.02734153764934 5.254889532560404
13 4.98198486486472 5.458297736005371
13 4.35054016931046 5.3997346689988674
13 5.033650588940222 5.135322441712144
13 5.098677412055715 4.845232189629145
13 5.168052745863796 5.280348379566698
13 5.065236813345802 5.352491493860754
13 4.562119637320511 5.828792852559638
13 5.124045621663934 5.782380433219493
13 4.831817649446919 5.345968783761422
13 4.7980669666578954 5.167170526978044
13 4.826989734635139 5.706424340794764
13 5.0338998416334775 5.390704645420892
13 5.073763371700288 5.489232807732973
13 4.82897637483228 5.293935415352289
13 5.208279267986448 5.217882601124843
13 4.948180231045987 5.287487766396197
13 5.71824432583755 4.568419946467186
13 4.604980906572258 5.817853415332066
13 4.424490098555828 6.080142173029363
13 4.671549025973807 6.112470331883995
13 4.756501645821135 5.852067716926327
13 4.6420801597314965 5.86387847740742
13 4.8955428004935495 6.310313558206284
13 5.062728233501674 5.765684117065957
13 5.1208394832062725 6.206951199324621
13 4.775250188997646 5.794190785064058
13 4.68152393155642 6.624576332764819
13 4.820215052043798 6.176808502768955
13 4.999999401441437 6.608221382381117
13 4.768568655301272 6.460898356647847
13 4.97159177090595 6.677560335769429
13 5.224973548950934 5.871619877741677
13 5.490108189334501 6.005227863018297
13 4.892470007858616 6.354522180779558
13 5.25140768151781 6.428628950152158
13 4.680655016589831 6.369943163210256
13 4.832712166252349 5.80740962912246
13 4.6499736177761335 6.651253824317228
13 5.222628016039664 6.307721706210985
13 4.730421035274598 6.404491940874388
14 4.669757453874094 6.176469431244851
14 5.372737482437911 6.096287348056669
14 5.147742618633193 5.47244566413484
14 4.854332281128804 5.786039931695208
14 4.391484559127836 7.132474385411339
14 4.342667311441658 5.912026479084133
14 4.812507658753263 5.6608412838042685
14 4.85695279780393 5.692478933559289
14 4.316857890677165 6.744005712828683
14 4.429721622859601 6.489270031911876
14 4.853785950650561 6.290326730592176
14 4.585672913092396 6.726670818660845
14 4.632611508457542 6.565060604462468
14 4.997512354400497 6.117959040675957
14 4.359283498378586 6.609598635331153
14 4.828433261188289 5.896883264895071
14 5.016660660714497 5.883210521458524
14 4.669403808390825 5.9797695928628425
14 5.208544413951363 5.973030860744538
14 4.607475196746614 5.349228263850243
14 5.220444045677072 6.008002439935136
14 4.948020799634728 5.7692052532093046
14 4.766919743762128 6.014606687069621
14 5.055708546291946 5.385511190825723
14 4.465740927518619 5.928441837352582
14 4.695642654271765 6.290017164837349
14 4.958897008135461 5.836135590074969
14 4.884592642256989 5.89133343432957
14 4.357436399826986 6.081234873520867
14 4.869414881970226 6.167593132369148
14 4.526589031440001 6.183457028589165
14 4.991500267725374 6.430902985952217
14 4.807935918257189 6.115834735689843
14 4.947790850101329 5.85842609971821
14 4.284379677361434 6.279467565042272
14 4.498622690149222 6.498852538663447
14 5.075891920969009 5.546905340937574
14 4.998633970265558 5.994311790822455
14 4.4188668565981475 6.541818002638437
14 4.56621688659431 5.321199024854777
14 4.783558298961661 5.979189812094411
14 4.586834040474424 6.1274010947684845
14 4.821866145508038 6.0674569199209145
14 4.570633597868178 5.7797363367019265
14 4.963716798367033 5.08201606427684
14 5.358972377351806 5.652260663752169
14 5.149780421196431 6.425958360368179
14 5.17966541072362 6.308820496319408
14 4.858995950346987 6.145533814814084
14 4.970082755065329 6.732833232374357
14 4.884296768394134 6.823815391940467
14 4.895645382816632 6.664416363964023
14 5.096519373493377 7.144448281304287
14 4.968114571087259 6.840907538406587
14 4.839401520126642 6.3732025962395085
14 4.685506188325421 6.6865048911993
14 4.863892403122452 6.5874391719206
14 5.122213936344323 6.023154225321064
14 4.681111461234767 5.939676529764373
14 5.047522228355205 6.036358727251028
14 5.384658294402454 5.857483405963302
14 4.7272807967731945 6.361378910855259
14 4.787607891606093 6.770910952170421
14 5.316777446346071 6.249121010758756
14 5.090875471931071 6.829965722669212
14 5.204273071622201 5.473196316181277
14 4.935348312427191 6.531329221923218
14 5.0199788091652335 6.416736695017425
14 5.064743682337324 6.708459825229266
14 4.513730956502958 7.155177858340505
14 5.209805197856591 6.81656585663861
14 5.1731713707788645 6.609056495749234
14 5.075368550158734 6.261747636488728
14 5.137241214955888 6.331201417071659
14 5.583181796936795 6.172693345482663
14 4.730116996356807 6.773713139329067
14 4.309597254711295 5.695756424768087
14 5.181863932534535 5.2773463766147675
14 4.570649186432923 5.48366938052717
14 5.298553718128504 4.879864581456776
14 4.998696191476516 5.19391492520608
14 5.3249758928589666 5.752944497673768
14 4.674087425372159 5.040033756272538
14 5.013027022820707 5.264765080791098
14 5.049857474719127 5.5806329391096785
14 4.861161681378359 5.705314662856462
14 4.333846735588203 5.813803472526567
14 5.178949317430467 5.697904069082855
14 4.96148471291768 5.348858808396975
14 4.576391308422136 5.682705121213297
14 4.390389637616356 6.060173739674715
14 5.301827616447971 5.401441937679938
14 4.718905596796648 5.8220174083428375
14 4.534935085251035 5.7496008126619005
14 5.348927882320319 5.05533563447548
14 5.221946415406173 5.7705929538995
14 4.409934000667346 5.9326675249063
14 4.406394922489314 6.41782475171265
14 4.756304906265479 6.006655365915456
14 5.249809485443873 5.308503028649974
14 5.075285864436507 5.644710014584737
14 5.036882576965036 5.426533159628299
14 5.122866366311209 5.86907490077412
14 5.577379798100071 5.135245300814081
14 5.003721761833553 5.356521366467494
14 5.305536706527664 5.488234786414506
14 5.0846138340895966 4.985100846199931
14 5.4620254628637 5.331439181912923
14 4.966042026262136 5.740326020828467
14 5.056540537068656 5.550269278220548
14 4.965893061713452 5.505533308873923
14 4.9331641225631575 4.937630623942549
14 4.7947673020048045 5.995392155670401
14 5.030510066819548 5.465637743583966
14 4.813966237810455 5.519411051250507
14 4.6668787301829076 5.656299976697832
14 4.972971522860244 5.136477422342241
14 4.6698628903754615 5.012407276787771
14 5.13730683767719 5.059587681338975
14 4.550510222589159 5.448958673840678
14 5.108845060957425 5.465393182690492
14 5.14118659041473 5.9735145786105415
14 5.01795350416924 5.481401258630398
14 5.056747088344564 5.389579359459203
14 5.393540907980169 5.509420887984191
14 4.778267271484718 5.788465480004583
14 5.248441571186544 5.958258895712737
14 4.669132378897404 5.816141038091966
14 4.934117369616516 5.007759950148629
14 5.256657667771034 5.882587460301319
14 5.3500563093517925 5.565895951722762
14 5.28672807194294 5.605048682046794
14 5.530952682959117 5.652456205931681
14 5.043806743655087 5.703923074633523
14 4.4634032746729755 6.010773249273692
14 5.225038363375337 6.129830787889121
14 4.548271997789422 5.743312857789802
14 5.145779283120313 5.5970834876488915
14 4.9738062316707286 5.280801969689903
14 4.5495946217068575 6.042992428717237
14 4.460574005240031 5.8786897019976525
14 5.632966960480646 5.849773926593168
14 5.156649631522382 6.117992206551562
14 4.877910846207207 5.9585819263354205
14 5.111402575296152 6.0823708058304815
14 4.997130878960308 6.055904564496246
14 5.622794266229502 4.961906447429945
14 5.222855095740202 5.722416555410258
14 5.679286533510901 5.323066812856558
14 4.5777419128487535 6.110249675427954
14 4.570398929909487 6.036768934466795
14 5.269335931563757 5.68007513466476
14 5.4079840766661675 5.475364532908084
14 4.72386106681164 6.237827881644765
14 4.964225545868176 6.627441801719282
14 5.013218193584571 6.5672381813795875
14 4.6508512056354645 6.40081138733531
14 5.195367546797104 6.3988441357460735
14 5.091294157494899 6.496986472338993
14 5.128144369512471 6.579784254335737
14 4.216057433121656 5.590014834394587
14 4.547806343837828 5.635937593868652
14 3.707343291621404 5.366339922106367
14 4.8936945166019346 4.773487245181995
14 4.5616929727522155 5.425557403870934
14 4.368492359649005 6.072292493694091
14 4.4766581233559775 5.340562629719189
14 4.3296488554878145 5.373302588816829
14 4.05658969152672 5.331937783311246
14 3.9960821864069054 5.9340050942724085
14 4.538826289313344 5.018151038731305
14 4.465471677856775 5.405199511778112
14 4.533032759755176 5.552236988600797
14 4.3723414863253405 5.2209427894058456
14 4.683006712894532 5.5736364511517555
14 4.591331681863868 5.35294612518743
14 4.110770024622528 5.939026350561202
14 4.853549411009719 5.810334077083513
14 4.884730384536941 5.268141110163131
14 4.594728273874489 6.087393413351268
15 4.908829071989443 5.5197789788458715
15 4.727135142210355 5.420230521819438
15 4.602369930089007 5.871192996638247
15 4.305230377842527 6.413090524714175
15 4.882194694565841 5.825076301337054
15 4.76496048189487 5.309682399272547
15 4.743423327293257 6.31573274859124
15 4.96426287264064 5.950679037496086
15 5.347813880462301 5.776165481580397
15 4.446874776121109 6.092727130361831
15 5.016113774728485 5.677489784168569
15 4.565988977657521 6.161900745646433
15 4.745366881759496 5.712283675839296
15 4.618041093190558 5.7321845724608345
15 4.756649099078587 5.579475368513875
15 5.168329318137014 5.310461787770079
15 5.725564211220508 5.702004794256327
15 5.267889282491213 6.509342701882979
15 5.167275636754329 5.754171667257551
15 5.1603455503435125 5.876483517317949
15 4.942826278252128 5.6811899309448295
15 4.5009371538825365 5.643506470212651
15 4.8666364350854625 5.459722321319594
15 4.898906769349554 5.115357893648201
15 4.683803504844262 5.099005324967135
15 4.885378475577484 5.337485953079106
15 4.615199558293745 5.879281538242522
15 5.161990031996853 5.698572726642301
15 4.615673398315997 5.899268750177574
15 5.228048296662792 5.017262549630108
15 5.169311609718542 5.5331085516649114
15 4.837859240666895 5.301276907014628
15 5.638956682038802 5.651803313536878
15 4.946055554893734 5.871018680983075
15 5.150240343364468 5.743809269137567
15 4.793601224027173 5.532950353081645
15 5.191382318159749 5.753275130781135
15 4.688214151273795 5.713448023445496
15 5.2356399119546815 5.814021155183155
15 4.995244096105969 4.896845753967313
15 4.658627586788488 5.589229868029373
15 4.738027639745287 5.932420175875828
15 4.546386407447792 6.07647679470888
15 4.87460909105246 6.178266042663327
15 4.899698368047469 6.654913353019803
15 4.73446923617181 5.805733986758833
15 4.758525279906625 6.248356066423032
15 4.663724912450728 6.455701624764733
15 4.783906035267712 6.077497501707521
15 4.828734323317311 6.434457200875484
15 4.68162047761899 6.2049880601473975
15 4.969847904593659 6.346593454677233
15 4.8447980608308585 6.505891301317028
15 5.053916033041987 6.734395401142849
15 5.021090134887473 6.27066463994451
15 4.908484681564142 6.084818741094251
15 4.892283187789107 6.841651904486064
15 4.676032076458898 6.687858062244015
15 4.81234071053893 6.633977488950063
15 5.300915384925448 6.376348895349028
15 5.559257136486719 6.621337290272889
15 5.084947459648451 6.578770630787571
15 4.80973536025426 5.655289271960055
15 5.255981498863116 5.815365394436039
15 5.372707739249551 5.4503456645450905
15 4.938407583840402 6.353231923707266
15 5.025521375136382 6.016634635079926
15 4.975245868058622 5.6878030343516555
15 4.96655271576246 6.054610449220001
15 5.029837689359317 5.63049948622087
15 4.981549677050532 6.426756729214738
15 4.8165845044597955 6.400391116820078
15 5.488939243978137 6.140272857097832
15 4.764078280751745 5.51782707401406
15 4.852437930430816 5.352575196474809
15 5.089820186984355 6.30088100950027
15 5.201818784898562 6.322901087031444
15 4.969402845430204 5.530720059607035
15 4.785583503232199 5.7356018490229825
15 5.250682322838481 6.533397920754598
15 5.04736442471371 6.032754997493092
15 4.502900970332713 5.536921903141173
15 4.8874577084643285 5.553369477193586
15 4.249358047396119 6.277641594151347
15 4.9018983461333665 5.363677129873062
15 5.176260817140035 5.0460355507314985
15 4.566650467220472 5.7587965979512665
15 5.106488425398432 5.434389022181794
15 4.970398291494899 4.951395755411527
15 4.4606189608226625 5.678025475922008
15 5.361084164728079 5.325070570777523
15 4.676667111245084 5.7010778349187845
15 4.409328141344453 6.039103355806644
15 4.826211340332329 5.778031999009909
15 4.413987829940953 5.892126465831889
15 4.629737008645814 5.496291439420774
15 4.039411203889938 5.717138187967642
15 4.879862149619852 5.682928871560167
15 4.2205605670171895 6.115675645450446
15 4.225092676559913 5.961603583841511
15 4.416492115328041 5.704179780092642
15 4.261220666788625 5.941104698387688
15 4.230234633283568 6.193401045806061
15 4.444863856505223 5.506451639170147
15 4.918979232326885 5.383591226448227
15 4.69468133916219 5.772693236634943
15 4.732147200483242 5.277270770319043
15 4.3634824529324545 5.4543155419517415
15 3.765579074524515 5.8515532835007935
15 4.314754093468611 5.909775197044411
15 4.8992048127504715 5.480288301512271
15 5.156593063818844 5.090313440969877
15 5.866912622312096 5.043007558929675
15 5.247831671933927 4.882834063805674
15 5.04766220607071 4.1426222188155215
15 4.935999462091143 5.471720441112795
15 5.607815201728066 5.085185375080891
15 5.338295803189626 5.017330835668959
15 4.939903039572492 4.9003922838581575
15 4.6253635815947955 4.824238547164847
15 5.515139773851421 5.024709596816733
15 5.4998132610487795 5.228262147674421
15 4.635714728079741 5.823224089422034
15 4.793865846079743 5.576000433125719
15 4.950150930336873 5.093116898026688
15 5.001139404913748 5.263292921621496
15 4.9015822749629 5.41048909269058
15 5.158131589359753 5.415793624926604
15 5.1224967335771305 5.129492927905538
15 5.241039963224875 5.451845745130837
15 4.935927280605107 4.770339202914523
15 5.101564818837632 5.088249344786742
15 4.866130810179131 5.069152109714131
15 5.173239073666084 5.546932872694835
15 5.091197639756372 5.5003952019960884
15 4.815218347179208 6.013809743550469
15 5.408589242736324 5.329951672855565
15 4.898914578776424 6.251830312101047
15 5.158090460392821 5.937534483732574
15 4.1632033167541325 5.93710586050973
15 4.578442160542584 5.789457036069482
15 4.56038875888799 5.492041547364422
15 5.181234508323344 5.523577496526425
15 4.697207751418712 5.307595345349431
15 4.793668760594837 4.874612385097166
15 4.4113098219250135 5.733067131041608
15 5.10835734841414 4.765756531472993
15 4.401700687736019 5.419999418637783
15 4.549773382366453 5.311425891559438
15 4.386638641831178 5.878413569926551
15 5.00715142133805 5.391627973248839
15 4.955626254773671 5.415045312635551
15 5.265125105449015 4.862630613948134
15 4.5552429095395635 6.474998475572898
15 4.19009118694666 6.164048136617656
15 4.256292510529511 5.48028337941069
15 4.475583130411703 6.269933323673226
15 4.979407767335828 5.181601582314693
15 4.900096995170552 4.940151679244741
15 5.633731689494716 5.384411715724812
15 4.929942030595319 5.743196718312645
15 5.136821244316833 4.594573769090732
15 5.003313497632582 5.240975867575797
15 5.019785242369066 5.370143553768107
15 4.965999812988984 5.6070742951485535
15 5.0423600543778715 5.182264662089708
15 4.92696128572908 4.956265437145697
15 4.438505159123107 5.299489626330222
15 4.809172497880218 5.531996949031633
15 5.036428900548991 4.994793704415997
15 4.471179725410964 5.673665896034106
15 5.700396815667586 4.678777284053077
15 4.813295378824577 4.874625828615137
15 4.948877281102704 5.278591953350782
15 4.805378071863558 5.081938054636383
15 5.17292874875778 5.43001627059978
15 5.396871414545089 4.734006230619656
15 4.8151505497435085 4.893884953455464
15 4.988110101024147 4.964770165898705
15 5.20015571315619 4.924406366467505
15 4.747157412410173 5.1829834537427075
15 4.712020539367917 5.341461235608711
15 5.2641163790366345 4.691129515311004
15 5.536145246406429 4.887321485610192
15 4.900981088459722 5.146566401475933
15 4.79245477735376 5.35129776237485
15 4.9113055615846966 5.626889657764763
15 4.988887498663094 5.201641353788807
16 3.9035202519032146 6.614366756741688
16 4.195591292942467 6.586169671751575
16 4.309672390739099 6.49286439776997
16 4.581824633176225 6.72754480816936
16 4.532733270951423 5.880514585438927
16 4.27664133504745 6.110562112415174
16 4.52350257534957 5.827875938300305
16 3.8049086916922237 6.312945502229006
16 4.749810585030972 6.304130624989009
16 4.508063286600334 5.860458827824482
16 4.047425481679562 6.661181354092379
16 4.290669212773181 6.464199977592348
16 4.837790156757638 5.741044865785026
16 4.739112030458104 6.535179390070933
16 4.495432718005095 6.209247881180405
16 4.6696552289724504 5.908689262874469
16 4.831171047263862 5.751366616698349
16 4.629548069848874 6.228264129888707
16 4.643366523128144 5.909034152373235
16 5.392018002470635 6.71173678733314
16 5.302558315687174 6.811801617563547
16 4.8508838967709345 6.334732703354805
16 4.2516793097884475 6.646186474630867
16 4.8721850488079355 6.566588947698912
16 4.701300613064124 6.206866356200121
16 5.157791934576203 6.244353142637108
16 4.606413874706913 6.275880119148306
16 4.91196856099516 5.731247063609331
16 5.336634672726817 6.493424111847502
16 4.966729241688784 6.782147927191307
16 4.696373308255976 5.875769798678616
16 4.4688336600692145 6.3332625347033265
16 4.707001406129898 5.269157352320295
16 4.644013983281843 5.775823963938912
16 4.631985492705735 5.706553233845021
16 5.11990981206544 5.9280262045805365
16 5.155189746997783 6.033420414340707
16 4.281476408882317 6.234218853061347
16 4.656109878858063 6.254355430544097
16 4.611338717003226 5.291913023422081
16 5.020833120703534 6.438167423737696
16 4.8638770840024765 5.910949179116855
16 4.52068414454066 5.947106416659588
16 4.628293516503293 5.483003255611914
16 4.420299445955809 6.125917851735536
16 4.739608962952611 5.797508092951743
16 4.7961915556271 5.745396990498266
16 4.807400353398127 6.156320545670765
16 4.678550033150292 5.595597621910295
16 4.4087363033077684 5.732543064257301
16 4.509820807690185 6.272891364151542
16 4.382769079318745 6.268529815645778
16 4.207721852396627 5.760299058803983
16 4.305388996652464 5.349422963216501
16 4.483728584690894 5.711732158729755
16 4.734936471397989 5.435516505398437
16 4.595042206231449 5.619287011693874
16 4.1911877897146566 5.768324101062643
16 4.2546513706147016 5.091760721336444
16 4.337236052243599 5.2921192293321315
16 4.5334379306711545 5.7827883510598355
16 4.7270694528136135 5.588920775271218
16 4.333559575164208 5.030434357117099
16 4.377120467035168 5.22884407557312
16 4.665859509346655 5.826313757646534
16 4.538568461262223 6.101303930779059
16 4.904641875419404 5.9276244392449735
16 4.905329509436066 6.060746273729349
16 4.539834074255596 5.177232300998253
16 4.608328467931945 6.158649865086184
16 5.090587539925206 6.024820586872876
16 4.739115698090175 5.485684764360163
16 4.440354306016845 5.260434261926812
16 5.193944628680219 4.809653833810351
16 4.911726746024204 5.087418844253887
16 4.330203369319686 5.729971225702591
16 4.2151650705298715 5.28702578028083
16 4.90718955848947 5.575337383713181
16 4.406716187251271 6.016964718563264
16 4.5137943652022745 5.839277384358271
16 4.47220957062937 5.659351381231375
16 4.51670905279039 5.761543421444143
16 4.717060440973886 5.377597935083152
16 4.224685460393231 5.8492489176913836
16 4.5294417161999885 5.886332043700069
16 4.606357950293763 6.3796390507449
16 4.514217797071141 5.697524130554918
16 4.358056216229264 6.32147453527879
16 5.043001957515505 5.68161530893256
16 4.97848842698143 5.437973497566678
16 5.0585677493462455 5.224800243956394
16 6.788478218170958 2.820894199193732
16 7.091272192193127 2.7059186358912344
16 6.401473227877716 2.7275952666932812
16 7.313911083159841 2.8387463349936684
16 6.919871787850531 3.077824573443794
16 7.022936005498787 2.6896169659927445
16 6.821882655076499 2.806643016540659
16 7.625505243510959 2.7158356574061537
16 7.7750067807864305 2.7960610794325356
16 7.254693122670036 2.981828966692876
16 6.834891231819609 2.858655174029155
16 6.923898486559018 2.8982017271351705
16 6.931773177599765 2.741313673308722
16 7.237709764970271 2.5855453829665382
16 7.146623979826838 2.905923269444682
16 6.934200587986043 2.811049271413071
16 7.346360044452989 2.8125065497404
16 7.637251602745689 2.7188213862685724
16 7.338003625402253 2.7556987574557
16 6.864629621550761 2.940091832119855
16 7.271577389455924 2.7890603031593124
16 4.136780598880383 6.10133318295313
16 4.419761408008309 5.773654928395873
16 4.4486316426991515 5.847470446108659
16 3.9974857877419114 5.587990305703995
16 3.944651985744549 6.142989745413065
16 4.838144040383001 5.821002678164759
16 4.840937006713648 5.82284002244343
16 4.852097979351926 6.16302631417993
16 5.0699676520704395 5.201044222691078
16 4.473588530426192 5.787703446180757
16 4.683191239526238 5.84058364460897
16 4.674080104150296 5.769900958839008
16 4.704337755346113 5.348405640731681
16 4.764401392691441 5.742805283332532
16 4.743828786162329 5.384576790435747
16 5.271069352990243 5.391797602561349
16 5.020318235257917 5.4832613300307695
16 5.46129662727656 4.841788486978694
16 5.013124054704197 5.532354540850459
16 5.395116663890957 5.151111083261002
16 4.376926235417146 6.557868464569565
16 4.362882998710477 7.070004388675106
16 4.281229400490064 7.603126844249919
16 4.166636055078309 6.517236014955897
16 4.07976272473645 7.352297074528411
16 4.1676404810125325 7.165351104266878
16 3.996336535442671 6.821589768390619
16 3.8324352091994993 6.748393156150835
16 4.130679304170454 6.606049515017528
16 4.067291350541878 6.661557782991579
16 4.317796097025612 6.302307741693768
16 3.9370619697334592 7.008925637351227
16 3.901689406759354 6.5171900464066885
16 3.8376791700168105 7.589835122345869
16 4.014728294510741 7.394278302561676
16 4.133413618653097 6.738146823431145
16 4.31285041365877 6.731670486857503
16 4.205028782892729 7.27644136536778
16 4.32660728344373 6.978927470673707
16 4.234088954631399 7.269288651020167
16 4.116385009367276 7.234916750429969
16 4.376700285749921 6.662148853491068
16 4.436644604330453 6.232104896607148
16 4.202644648974698 7.0445065979323385
16 4.089125358991033 7.556919360309841
16 4.52033348251336 6.761629380709059
16 4.992584712600455 5.743835599469556
16 4.736094500063773 5.43662822670585
16 4.206808222352466 6.13374893122462
16 4.854119913555047 5.735460996910916
16 4.686935187293209 5.652356252892619
16 4.549292652922201 5.678791886699673
16 4.612210648603825 5.632373593026927
16 4.896387973971245 5.468009867828658
16 4.656991172140522 5.702649721246344
16 4.779575923056085 5.79493436881704
16 4.479048992464671 5.685260498662083
16 4.704318072057257 5.515302006676072
16 4.819233148521369 5.459141117068729
16 4.503622104470261 6.031275906100516
16 4.965173240798929 5.48889358339443
16 4.904837201694798 5.733897777983714
16 4.7894568248669795 5.692078336126541
16 5.021875170371094 5.76565272480929
16 5.465272168733165 5.431451309034608
16 4.735036786303096 5.78430448128954
16 4.956497274187677 5.068682643179491
17 4.224810674261845 6.224984679772856
17 4.103937177249295 6.997436727739126
17 4.460199644896846 6.640853957148097
17 3.996704968237836 6.516521120937879
17 3.8814725615162 6.382079864863386
17 4.719151886420998 6.612307657918454
17 4.117442283480599 6.283686525569872
17 3.9964881187352406 6.449360693723144
17 3.968532485398085 6.484640138290193
17 3.6018429635421203 6.960269590030835
17 4.101890289075871 6.959313267230989
17 3.9685839183924205 6.244912592904032
17 3.8719767418304603 6.4958869609264935
17 3.9287041391371544 6.11634831476286
17 3.893674812927384 6.458628624789464
17 3.7103936654982377 6.344726270336777
17 3.6037651207866475 6.673210242126848
17 3.9206205359156225 6.339219722208251
17 3.879324347622934 6.413300373743252
17 4.0115928483029855 6.663721922183119
17 3.718785775120748 5.978417505948249
17 3.578590526149434 6.513494937056425
17 4.224695639728485 5.162717418942526
17 4.740865818125317 6.052449063405066
17 4.371202988924216 5.539633564868759
17 4.59282729253429 5.524680131114789
17 4.811263784801138 5.562281414258968
17 4.191741582316017 5.818782503771487
17 4.191271542012192 5.613707043460787
17 4.5005209077006185 5.201114258398428
17 4.31803802348596 6.187279863833888
17 5.210505831053892 5.387396867942042
17 4.380604928300091 5.918422705529601
17 4.5272446326249 5.573865800210351
17 4.241624454314914 5.849349649473687
17 4.349141553160251 5.851213630454007
17 4.864332246620895 5.972846107245497
17 4.495886782332189 6.022314035526341
17 5.003253559322629 5.6695604093499945
17 3.636873400590215 6.166573758919506
17 5.172154018184159 5.354464869973611
17 4.492162214978558 5.803456824686227
17 7.0807520564955055 3.0880976962768014
17 7.461484518496896 3.2689080443337044
17 7.194947162914406 3.396427586363085
17 6.955136056911673 3.5885459894117395
17 7.342425269849765 2.9653405474227794
17 7.243401701814229 3.101909908256002
17 7.25388305046221 3.709167747290322
17 6.8796632423793005 3.360620781840802
17 7.273536162911164 3.3022954864824188
17 7.023021090077811 3.2286552667821264
17 6.7463183929256045 3.5798539822270876
17 7.1403452701506405 3.482658699396645
17 7.311483447699331 3.402225898076462
17 7.46352660046254 3.2182376669274144
17 7.365101907683968 3.1383355722545003
17 7.295732763757411 3.158638355069073
17 7.443872641381893 3.2657476677252713
17 7.645826225384687 3.0199744129669295
17 7.318536932796706 3.4466941521683556
17 7.433838060678723 3.5213618019585105
17 7.450757375255939 3.915190964328432
17 4.559444241142235 6.302488950280331
17 4.231341788738302 6.628797874776294
17 3.78164054898146 6.661005869825379
17 3.602933107287992 7.041939807424671
17 3.7539323445901256 6.773296689102015
17 4.0924375228770336 6.6588099619967505
17 4.621690106368588 6.1877483828000095
17 3.7283981686183796 7.0649939112627385
17 4.695798536522572 6.037806626452879
17 4.24023007466688 6.138102752696595
17 4.480134594032078 6.7858029014928976
17 3.7982132376834414 6.848938572621342
17 3.835528374207003 6.827971360680623
17 4.155241916191958 5.830937813378248
17 3.9017207709806305 6.368554897972886
17 4.416664692965782 6.233080234271436
17 4.100065824976438 6.100884746715295
17 3.749737914295268 6.742518372403702
17 4.21679382729042 6.382840350256218
17 4.05056714020502 6.326500358258464
17 3.875559016332302 7.133316459528513
17 4.4350770065339455 5.906226410288993
17 3.73849217367652 6.625219789110274
17 3.830372030323388 6.126460246943099
17 4.870351727551207 6.419883770575034
17 4.414939708878019 6.626956956871415
17 4.246580491898962 6.563422796263379
17 4.5604157984016895 6.4652607858016715
17 4.170584292422942 7.121200136350973
17 4.01784702390478 6.9645941824830855
17 4.134723008013397 7.135995566886662
17 3.6739647153303094 6.968362855601027
17 3.9672911607926404 6.816802172148505
17 4.296055431158921 6.161374227144901
17 4.199855330771758 6.55303048156718
17 3.7026252408812974 6.7035165358005315
17 3.9270604015263815 6.934143880178225
17 4.183613631048062 7.198522059212524
17 4.287215646656597 6.541361556971958
17 4.210867687699309 7.220791822620576
17 3.8607764554164334 6.843115411424125
17 4.16267477191369 6.588132237249834
17 4.5949957667442565 7.08762558439099
17 4.349303211478402 6.501527307611098
17 4.247585910345919 6.911127502293257
17 4.638145918825002 6.811614219496299
17 4.320939520131021 6.791778679632323
17 4.271433599991217 6.980832019032515
17 4.51385194605424 6.803663452957417
17 4.822127590263813 6.818260886339257
17 4.112119217498337 6.535942028285854
17 4.497755499960078 7.015273804973584
17 4.742799957750117 7.386196830970582
17 4.517963399642769 6.823602726871698
17 4.143620885640833 7.234925251939309
17 4.65652812743291 7.020401507851547
17 4.686468873767238 6.960016253217323
17 4.516960669794348 6.9297833769335835
17 4.2657901888327965 6.857240666690836
17 4.749200453165174 7.053892760415325
17 4.7954420724979885 6.874433344587588
17 4.539023535894052 6.504642510955124
17 4.791551233322092 7.044417336992584
17 5.037727035101913 6.658837526237784
17 4.362422584711329 7.070952940692278
17 5.0041544610722735 6.8083719838725045
17 5.224758060549963 5.530560905620336
17 5.159196486659648 5.461104072892079
17 4.89622588829416 5.560296605131871
17 5.20250258674493 5.558402284929142
17 5.084751124933515 4.786682331303162
17 4.819481806771945 5.59032726420862
17 5.076853965223122 5.599633397030864
17 5.52257845608886 5.63770508355307
17 5.001943041961629 5.870630209010484
17 5.92702647076437 5.272307267761388
17 5.240279657164533 5.293777396520998
17 4.410685698422653 5.787269083206701
17 4.38282685419192 5.95898167815589
17 4.603213296247977 5.4703285804377755
17 4.47158449920335 6.128357869955221
17 4.915856306696168 5.398165256364533
17 5.193868088843717 4.790888319361368
17 5.1095359013349775 4.965443330540507
17 5.004338556464428 5.417478756466642
17 5.075279467299334 5.592503905712381
17 5.048250160620456 5.947241954749427
17 3.9768768100618486 7.117799925342806
17 4.535338214428844 7.104903124780991
17 4.124190453675348 7.008289508846595
17 4.748989386352783 7.056473738440772
17 3.6251268994844033 7.2866743273680985
17 3.753525845027739 7.412524795623188
17 4.019858503369893 6.830973953202933
17 4.193963833560921 6.321227013365961
17 4.573258783278208 5.820715214325495
17 4.426559753807978 6.316666864182798
17 4.813341868954906 5.769126802766154
17 3.9176399941497535 6.624504613652426
17 4.046098248929294 6.797634432021739
17 4.223875099432678 6.425789788431097
17 3.8966894281144184 7.18998123034773
17 3.929596882414579 6.5559739068946286
17 4.2137019378186205 6.7779453889319665
17 3.5244985111203326 7.356691599609066
17 3.433635452583429 7.478159903689587
18 4.6670597385794945 5.879223096982777
18 3.9829603993446883 6.019162654431701
18 4.432207713664582 5.718314907378878
18 4.395149751426591 5.8053423645727245
18 4.489648739017496 5.060323724937
18 4.804014190758759 5.241878612042581
18 4.418579083009428 5.571287764309988
18 4.727651117968232 5.560197896712398
18 4.663170132701753 5.186889255203137
18 4.466933261834988 4.905908966243214
18 3.999670079502024 5.68425608942236
18 4.544734978416286 5.870271621412642
18 4.994254745122835 5.140742331674983
18 4.620275197246183 5.258321518884519
18 4.9106972466167065 5.798251279721694
18 4.51759201733871 5.497913190162364
18 4.648795718651098 5.569292590877853
18 4.639141043000514 5.243916415226406
18 5.205543870234654 5.597172335387553
18 4.909142308397158 5.46345363101854
18 4.196614232436604 5.61283560862583
18 4.514738854232415 5.863151739405545
18 4.736204702985348 6.194095767053592
18 4.360039256163232 5.536949399452567
18 4.816139994236118 5.4038887239710585
18 4.884750960318942 5.40768952039938
18 4.349692482930625 5.599167295313679
18 4.584515290834298 5.070422067678382
18 4.816225565500753 5.366390559999276
18 4.629729688233547 4.853582455907639
18 4.343092277257994 6.114440188709356
18 3.908338693430452 6.237098725894935
18 4.65542397147303 5.649283088253148
18 4.509751632732372 5.930837127673914
18 3.997538050929685 6.807725039492009
18 3.980778249596966 5.731149864399176
18 4.332110584309765 6.346299869447264
18 4.086891809600078 6.267823787014644
18 4.295270308311989 6.359016885582385
18 4.17364340659873 6.530454614059856
18 4.294140181280024 6.762501375903818
18 4.399081876853282 5.990464249599478
18 4.050845352506549 6.361920509579818
18 3.8897663042944832 6.720287180226762
18 4.127862662847066 6.686428682099832
18 4.006963170191745 5.992650822406859
18 3.9893869047542014 5.809896813391146
18 3.5483586788980954 6.260073764630736
18 4.153385651663669 6.486100493894721
18 3.627682865073274 7.180980572025939
18 3.571279563159329 6.223621663949557
18 5.229053996475745 4.66151202209734
18 4.986225627406964 5.57119056365443
18 4.546505214453163 5.886303250255121
18 5.049436312301863 5.226356062087454
18 4.497894426915749 5.492198995289638
18 4.489372204532276 6.075885850230148
18 4.8734637152506695 5.625084853855055
18 4.6175682959530615 5.57896863735837
18 4.3322185573296474 5.536539748225581
18 4.835478236126599 5.567770672028053
18 4.737050026507294 5.766711939366784
18 4.414760409776984 6.026308058963252
18 4.962383818719259 5.690693991085658
18 5.141175017610891 5.574108712879494
18 4.859048500175953 5.6535835290437095
18 5.014146223224565 5.734921983442894
18 5.482105595174626 5.24062419039188
18 5.024570706086482 5.336905989788881
18 4.67570503427393 5.810749441922803
18 4.60778225357996 5.7929682901816175
18 4.755082369516266 6.930878280236548
18 4.84160883495217 7.213302805231083
18 4.992554549465149 7.3426235723674
18 4.91409223304 7.950716511592262
18 4.99443855557435 7.246992541173084
18 4.609985769069644 7.599247854357044
18 4.266963278286817 7.414929107343625
18 4.711432913223211 7.08557340669006
18 4.428385602240205 7.406144206842558
18 4.015540214995297 7.833576393821298
18 3.7672623259515032 7.3184435853426
18 4.209125548273686 7.094402067849949
18 4.084142060962735 6.758633276337569
18 3.982537221118241 6.973703352401423
18 4.044201459653294 7.0746561132266725
18 4.035897269703006 6.366768397572411
18 4.418693676977284 6.622061817425954
18 4.278909543926338 6.997508201830505
18 4.16165283037745 6.721317279302636
18 3.7725231146204057 7.322461507782656
18 4.430630117830447 7.311065290410711
18 4.96732887956553 7.544245008089496
18 4.73868115362432 7.755200669420176
18 4.366572193568254 7.462971986080268
18 4.76225351132212 7.52021311432126
18 5.095555000796391 7.189541096455485
18 4.571835667747139 7.18462016894518
18 4.811695457240654 7.679247607019776
18 4.671678590195063 8.204477093470214
18 4.690864191776937 7.474781110126069
18 4.029996847544088 7.532710579610373
18 4.676632769395076 7.5029795463303435
18 4.107415892105826 7.875003732507716
18 4.298046428394153 7.6102998579905154
18 4.136863919207033 7.134228988911805
18 4.763208904955664 7.5174598827088435
18 4.6539756962749115 7.581092812499769
18 4.1766741391553035 7.948874614070392
18 4.612097628402615 7.987301862867907
18 4.685704015980185 7.5923985450492575
18 4.603261551500165 7.499403403554233
18 4.851281293417589 7.997841237600331
18 4.161169494923593 7.965203735603269
18 4.686462366523072 7.633748403080245
18 4.672938441860115 7.131333788243345
18 4.835552100427729 7.947610089529723
18 3.9020160946801603 6.188401964128294
18 3.883634730262724 6.638859792999093
18 3.769269763536648 6.768671846249159
18 4.670051351287056 6.0774532191548545
18 3.9267594169836397 6.19672720946747
18 3.4516679153664493 6.365922035046697
18 3.7521073544734667 6.148158955085261
18 3.6197908905878884 6.535110635510428
18 4.061252092688564 6.513802974938059
18 3.8760732844606522 6.179841930979427
18 4.048895669423755 6.464690261551056
18 3.8087683492012414 5.916363485328182
18 4.263803598541622 6.395617002307309
18 4.103413436256357 5.905343312311337
18 3.9311841784986137 6.343042173027737
18 3.82055037431224 6.560775494783771
18 3.8482300719164786 6.356552015555314
18 3.646845061418332 6.640907763427887
18 4.268337958889553 5.918759256695639
18 4.139117763411675 5.98597286910627
18 3.9043597530863754 6.064868859980417
18 3.98161350200169 6.580154192163017
18 4.150485216193709 5.941189983314736
18 5.460041518573614 5.785266387174868
18 6.015156833146754 5.791748172966351
18 5.3884633301948 6.410878126935749
18 5.579522778253419 6.181884479769761
18 5.558024597255642 6.3192186480638775
18 6.104999918738026 6.155376660281368
18 5.849208649006986 6.316945525155425
18 4.554672137074686 6.768636642981121
18 5.384699823738938 7.123497380993359
18 5.193599623377002 6.505521849248336
18 5.0369245082628025 6.843270776691547
18 5.23556076258776 7.038902411288172
18 5.161212307957293 6.765654304044584
18 4.613061542880439 6.85912486168583
18 4.596581222088985 6.10655958043813
18 5.06200168343989 6.380809112113343
18 5.379779625913767 6.402850234850567
18 5.129702389291335 6.692354084453094
18 4.948991666261874 6.550439354637915
18 5.027600860890882 6.317196014457975
18 4.4548218710506 6.321483912902086
18 5.163095148253816 6.216210955134864
18 5.454272108571783 6.532346421129459
18 4.76879798968124 6.786518631883342
18 4.16489999755755 6.7614491846803055
18 5.214431683409604 6.673962758145603
18 5.042991291870942 6.474296821514079
18 5.180904857293809 4.929531059588221
18 5.2348975454484235 5.662066790372141
18 4.757549488809052 5.4950419850846375
18 4.914581236005579 5.827224124025672
18 4.58831426764735 6.1241115298663455
18 5.223961184485437 5.341490073343146
18 4.729409025869351 5.873300467851212
18 4.405616904852942 6.190853756761518
18 4.014569326625328 6.518474093177386
18 4.365893455037651 5.801964267386902
18 4.107887527610276 6.4546980998867065
18 5.325039314242303 5.434860877797654
18 4.514872864931508 5.8498119803709505
18 4.536074160872068 6.410213346457855
18 4.873526812835473 5.9803776865597404
18 4.479203860379586 6.08945430168007
18 4.190400013623196 6.020653347555044
18 5.0029340296373 5.6329792798361575
18 4.545829306598252 6.031648535317852
18 4.413358831724919 6.30016842786608
19 3.8329875094936825 6.922674994215375
19 4.66040950574007 6.33194160384523
19 4.492131437230976 6.3262421228301715
19 4.315229177251164 6.4428291358965595
19 4.055208335194795 6.752926197181713
19 4.097548429975762 6.739468753511143
19 4.84969222535431 5.910384961140597
19 4.148682350320364 6.421300239005718
19 4.357535878502777 6.479348987892094
19 5.046819469686999 6.003884714086714
19 3.8703663228877843 6.585974025930684
19 3.7783306293507475 6.827896009087212
19 3.8148960398852787 7.285655180818113
19 4.173986899716193 6.682733132699225
19 4.15282013975637 6.655926557078933
19 4.754558043766029 6.461055692597973
19 4.819829860320821 6.60120816899555
19 4.434617398785643 6.950225627215428
19 4.127390005273442 6.953068204091048
19 4.0096922008631 6.535736962006593
19 4.440053653770843 7.7413752507076135
19 3.979721724848828 7.507295630734226
19 3.6960300262776316 7.77178916133193
19 3.8688761748736327 6.902166577827865
19 3.77035618439048 7.130713560337293
19 3.6502587268589313 7.896011849642327
19 3.206792423284638 7.302712106543122
19 3.6232727501455244 6.764389113597422
19 4.462845985746093 6.3214391900999045
19 4.461864241330163 6.078775784921886
19 3.401132857962779 6.737644154292737
19 3.7197722655971592 6.730898383278971
19 4.116260395242204 6.277455792511923
19 3.6214073621078278 6.807954649515357
19 3.6074222260882034 6.685818211292257
19 3.841281177515417 7.1615348226946525
19 3.5269126207334516 6.744018644481851
19 3.259729089105824 6.971660562135943
19 3.4100678179041846 7.311149732296495
19 3.492613158204691 7.4640367485432195
19 3.501528250221782 7.032901057789393
19 4.018685641153651 6.929465428995046
19 4.032976433157848 6.471365665515202
19 3.230911585773713 7.12340557277792
19 3.736214168368415 6.966910277611117
19 3.391148438475368 6.53778571698804
19 3.923685896097279 6.518433396807019
19 3.833288023849861 6.612322705602337
19 3.7765489229520086 7.011441744681376
19 3.536658146914405 6.979317616367079
19 4.180410129118212 6.41343172515577
19 3.931551746149957 6.593244578580069
19 4.106468093589956 6.209908037945363
19 4.366931730117854 6.5709709282311985
19 4.180659378649926 6.298312476278662
19 3.94144448083244 6.529017168667962
19 4.334114784250111 6.618957141597575
19 4.04550073162872 6.717475235357448
19 4.010543077396494 6.752486222214441
19 3.8126994387754096 6.864170534921386
19 4.612780310108851 6.006973637003135
19 4.036536795993781 6.6155674473833965
19 4.104501064001892 6.406075714025982
19 4.186449505172289 6.784953291320848
19 4.650767720075284 5.946883173918332
19 4.318035148580499 6.223504295212027
19 4.367969122045156 6.142990831147886
19 4.637854192404711 6.770274845597028
19 4.229343645886735 6.70714812232222
19 4.081843060025816 6.452653802038549
19 4.798908509982369 6.02855166601615
19 4.295695014695191 6.618404828403512
19 4.720596942072697 6.440621449428927
19 4.520262284036875 6.108411225823061
19 4.008015447533531 6.49748147448601
19 5.233901932593908 6.233204173052637
19 4.21383299501489 7.199155227731075
19 4.134255115166927 6.639101941283076
19 4.3774648712838475 6.693186731740378
19 4.594124024932104 6.403091733897774
19 3.963219031627367 7.491512131010583
19 4.504045038370749 6.837732487220246
19 3.8605879650894983 6.747939992233878
19 4.872100809997413 6.448553817925504
19 4.787450868422317 6.524795657598757
19 4.416024122846432 6.467756447762097
19 3.892089970495511 6.795863288251292
19 4.452590163971065 6.706763227917846
19 3.830895991514772 7.076648856129772
19 3.8021752177665245 6.6154669780825905
19 4.020175766743111 7.035891143018746
19 4.5020537794652995 6.365267050610343
19 5.852022833474214 7.393148142228922
19 5.324138083964146 7.558995632304764
19 5.512738662737049 6.778662700034512
19 5.351194995746728 7.187889496318526
19 5.334405157284031 7.54583658625681
19 5.979716608342437 6.939396761556246
19 5.561788827075678 7.271562540575464
19 5.963443216695394 7.203420242060163
19 5.382803529412807 6.502704272982217
19 5.573625924951179 7.225006661755323
19 5.200301696091935 7.5802476362031745
19 5.5571354716328845 6.954186649037004
19 5.719016620027173 6.868286370991736
19 6.121273604365597 7.11261146887112
19 4.843657434754913 7.359714345111841
19 5.4990906468795515 7.062423323570619
19 5.355252474675697 7.066411064494793
19 4.722966176026861 7.105318962029252
19 5.783525420193379 6.971328895648801
19 4.809977972238674 6.9054312892667395
19 5.470492247921549 6.7883967321890895
19 6.1611462783029465 5.449604862121999
19 5.4663172332450936 6.250259629716207
19 5.061151733663338 6.324162685479586
19 5.042421533861434 6.400293074974409
19 5.5127829209951695 6.347181955172965
19 4.894566041892193 6.473117406784065
19 5.747983207218587 5.263837005439041
19 5.3816905275168425 5.928587868961873
19 5.1703025031566545 5.567803283826591
19 4.867214137369314 6.04266402991946
19 5.665799420738364 5.682634150978299
19 5.905151071077027 5.055362941123538
19 5.67868537441467 5.10602699386114
19 5.86173126985942 5.214344061069428
19 5.857278051499833 5.402668087201496
19 4.955607097006225 5.973895512303045
19 5.348555180852462 6.452942953726318
19 6.497130444059639 5.3909052259423005
19 5.275554672306615 5.5121210014057205
19 5.211631850445037 5.663642986917471
19 3.9311295043053938 6.790810351722972
19 4.008076001134102 6.664987634849964
19 4.5617477337745544 6.364822593381971
19 4.180613724203737 6.305893286662872
19 4.5901913541968025 6.915694673168409
19 3.8626601941849974 6.763897359866519
19 3.231836550896035 7.418452730394518
19 3.89726675246859 6.214132618967077
19 4.395172911041576 6.621963718466069
19 4.522002996368774 7.055045025679415
19 3.850026340781343 6.657752474680857
19 4.724072928418855 6.022300728826692
19 4.654845074129813 6.351158836102014
19 5.014927988977713 6.414046478534951
19 5.050987525539146 6.372559690060886
19 4.287333183689398 7.211488567831954
19 4.3148874305388585 6.48613092357956
19 4.395849120632527 6.600363283008172
19 5.131676146900626 5.583395569686385
19 3.9300534588830716 6.2520613415515855
19 3.732627650441758 6.973825999756703
19 4.899837476647832 6.178430919692804
19 3.9294258935053064 6.968770183080247
19 4.133902251950175 6.494810027869683
19 3.6234654158024338 8.82244009070783
19 3.6652399767687167 8.329280767121755
19 3.7319437350275173 7.968590625072901
19 3.7413074391751726 8.281780660965016
19 3.6799057148462917 8.329981988234936
19 3.8368752988089065 8.343941827476037
19 4.01948954605343 8.119936796968963
19 5.636118623959741 7.412325219436517
19 4.050912829826029 8.205171870498432
19 4.369129815901642 8.930068943439734
19 4.321478760969369 8.08717879793784
19 4.176247941785067 7.785521462063682
19 4.518535231031143 8.35418977329077
19 4.469475696996019 7.919540650061199
19 4.835472238373027 8.318369901531932
19 4.175942958829737 7.9050418286190425
19 4.579228405389118 8.288933472633216
19 4.043989160274127 7.836179522644977
19 3.5910263998781113 8.059878958687476
19 4.334201745647058 8.279785226082236
19 3.28638895267868 8.384106392920735
19 3.317598457243632 8.391045694569627
19 3.8577164974432354 7.933392500116004
19 4.108542425710416 8.185794063065668
19 3.929364284773712 8.652804384274953
19 4.361588441321891 8.722782320792225
20 5.36741285771988 7.5880179849911915
20 5.391743986206699 7.430426483335704
20 5.311185704987278 6.835781254790302
20 5.813063857122933 7.299788253606428
20 5.628263382260621 7.111215291108027
20 5.102202993866984 7.186100468746744
20 5.403301583745031 7.374284862497204
20 6.0379562151727955 7.73448088036824
20 5.196661720373169 7.6339925731879825
20 5.054202456012489 8.201034075172203
20 4.757733178162816 7.274146412552973
20 5.412258271842713 8.318004604364887
20 5.533192892238443 7.4414852996776535
20 4.923937302931719 7.849431486502812
20 5.799315494777534 7.0544930035650495
20 5.327718057886318 7.008239014379383
20 5.424597635256645 7.6737247644740245
20 4.53514786651103 7.708264428022539
20 5.955003246312833 7.3308402622609945
20 5.1852295130647335 7.534605570508531
20 5.186016902835916 5.72809490716946
20 4.874252338981238 5.772596221277755
20 5.068103168412029 5.423698543774319
20 6.392070541659843 5.196815577113282
20 6.087525328640902 5.479026362217796
20 6.576017805701724 4.867441047006451
20 5.972070500140452 4.928115013215062
20 6.399378002666609 4.763948569480421
20 6.785881836875799 4.857164658453406
20 6.589493172162756 5.291992856948253
20 5.8102002135211155 5.309424992444562
20 6.180567359586734 4.9749980963700855
20 5.5631071924347495 5.5021696415850965
20 5.951557010359894 5.212340527895463
20 6.457862421347454 4.933540765492196
20 5.904706760102659 5.38299281316909
20 5.376554375526769 5.464424611540169
20 5.701450749210692 5.268638071248571
20 6.057047861852596 5.092177449650009
20 5.735816952987044 5.686279631312363
20 4.759363757847765 6.534196459251256
20 4.770178506091381 6.493203845091232
20 4.758087575433804 6.148312013587914
20 4.819891626777388 6.905896028384213
20 5.624332566569232 5.966423861838595
20 4.3648095944440835 6.64370428573053
20 4.19031776971622 6.180258789037432
20 4.286246442517943 6.196377635696507
20 4.823295519852123 6.0289967436301435
20 4.597699992582062 6.400203765806842
20 4.115622430155568 6.814056949522628
20 4.650303055489005 6.373156911838435
20 4.628579177493286 6.600278992820227
20 5.117662588804989 6.2564529545824366
20 4.999976738952507 6.199120029021184
20 5.539404209591577 6.455533085776001
20 5.451657294777947 6.2617070970885065
20 4.945347333235547 6.5316355481633295
20 5.332943967611946 6.704724533726243
20 4.337127611826603 6.879993064363674
20 4.159867654427148 6.687252430713956
20 3.968199986045414 7.008532592013929
20 3.838460996896712 6.495467957091909
20 4.302450230150723 7.191071898491545
20 5.146559646358132 6.44114433656291
20 3.85948933019343 6.336771301903676
20 3.5309923275514534 6.801667563230848
20 4.265753700374553 6.804780385911857
20 3.9581992759919657 7.22248776113208
20 3.5548226260151528 6.769917367197553
20 4.605343558280641 5.943940058439268
20 4.669370665082597 5.7135279935485235
20 4.885955279815683 6.158202242661536
20 5.188723894208863 5.814595356881358
20 5.1625034024706205 5.819023069411415
20 4.92132968796673 5.461672440850679
20 4.284662023259505 6.181756000562193
20 4.7479821913897355 6.334229999444441
20 5.136032038627368 6.109958184901235
20 4.5096238374947 6.211592791940091
20 4.452017237140231 5.762831799204343
20 4.8425807568956545 6.347482882484006
20 5.160963744162238 5.825096752962547
20 5.060690691605885 6.118880892416049
20 5.193839561388024 5.995469372459191
20 4.83077433519011 5.851941295242587
20 5.110817443270888 5.831551554480108
20 4.53258252836703 6.228375019641423
20 4.80938967676897 6.126917282343055
20 4.4714251704738395 6.3413763606414735
20 4.46745898713397 6.469966568170442
20 5.085859504217214 6.056991070098728
20 4.0761435355831095 6.344526142947286
20 3.7197221235166418 5.897250902943706
20 3.7491923431727705 6.6771069349916425
20 3.9117276862675907 6.77439434248145
20 4.149589442489201 6.3191088171756675
20 3.766712941234814 5.887955880843067
20 4.118009451543379 6.442632359468352
20 4.404626824514934 5.941495889681903
20 4.131490989183605 6.095869964152212
20 4.017474418708268 6.48802775382241
20 4.248376042605401 6.445597093063906
20 3.9900047496916207 6.400306263499954
20 4.2137247268364515 6.428053232936312
20 4.236551544678028 6.7558581318675754
20 4.350845909957549 6.326018710736383
20 4.029618405900422 6.115886493174057
20 4.230835898037239 6.462362753869796
20 4.162194974265155 6.561516584205818
20 4.917041497970165 5.879144205200093
20 4.025454725327561 6.317503170486794
20 3.7359027299968135 7.022097364518796
20 4.629947405787948 6.02006671192425
20 5.0469572219547665 6.652373980366333
20 3.9105143648344987 6.577638238262757
20 4.851725711088274 6.093718713457019
20 4.425240921649964 6.187182684370349
20 4.80019972878862 6.1373995224990505
20 4.872815212965955 5.7061572693528975
20 5.104427784986408 6.014055233814623
20 4.783644665232552 6.464928791179065
20 4.517290916531694 8.205059915661797
20 4.478991575077061 8.274383878295911
20 4.69405099924659 7.794223313792313
20 4.7927343023115245 8.687278629832537
20 5.515288120315809 8.866152370258895
20 5.737004622167559 8.392874829221443
20 5.6358774607100015 8.40576696996843
20 4.934376883036747 8.7303101757584
20 4.996964332999613 8.678625814428422
20 5.526981344373937 7.951557792307825
20 5.679997676132445 7.580763123478448
20 5.530160953040057 6.7950677835353455
20 5.337140985552538 7.471834474887938
20 5.293948602772577 7.997283470613674
20 5.058746959421512 7.2100440474862735
20 4.945613623063266 8.405171281773987
20 5.44444411495762 7.965622941762174
20 5.2655387722047085 7.677173383380926
20 5.638546528941731 8.164132489661732
20 5.372337505300593 8.713854046545316
20 5.1024525958402815 6.227979857211226
20 5.237249568189969 6.431151933307446
20 5.285698069761655 5.6454253147189535
20 5.276610638086673 6.410624535990471
20 5.123475583010035 6.423435857020762
20 5.425712717442081 6.0425149941704515
20 5.191716925532216 6.392977941366137
20 5.69080249330521 5.587474323208962
20 5.801038738969076 6.2101926815485315
20 5.894751779957268 5.847235422817943
20 5.935946212437207 5.609410003881262
20 5.8400512350974045 5.811889131482228
20 5.796602771579527 5.750107732782657
20 5.492030650566083 6.138746162579411
20 6.084297464563598 5.64031459276082
20 5.733759312792795 5.6056108358264325
20 5.786047335860201 5.690832405862146
20 5.778707926584159 5.250198773938324
20 5.788385487929762 5.767618651749913
20 5.449185534508491 5.020992895842055
20 5.671184568413885 6.3144597380416805
20 5.322175381523318 5.800288127391061
20 5.917127408209765 5.90106608325486
20 5.589478414307952 5.890724778967835
20 6.1385688482612375 5.905682971091742
20 6.544095334431404 6.057795891264951
20 5.993261443774396 6.388695591126346
20 6.017716701692905 5.852826791105658
20 5.747997260612725 6.080701547010051
20 5.924350686203085 6.049595320700924
20 4.793698206642138 6.8919615344400755
20 4.898575433030573 7.185260204973436
20 5.15760551047341 6.933466062406542
20 5.113472464285965 6.73714295686765
20 4.652553524597946 6.537634102252937
20 5.52713638089601 7.077636164274805
20 5.375220475511149 7.073315832276952
20 5.2020419499675095 7.081542016385408
20 4.895964115534909 6.928880351283093
20 4.559036700475219 6.520693887327819
20 4.96850479278607 6.939881261687159
20 5.664664237677059 6.828965654604964
20 5.14172935730799 6.679662960090149
20 5.367341302644715 7.33587287833447
20 4.37248912944489 6.469320393516552
20 6.009186376944569 6.635267018694581
20 5.235660077788735 6.579113199897948
20 5.561841383798725 7.081377284463844
20 5.297249482668813 6.721438953185236
21 5.212536370676354 7.843167461576262
21 5.242062351058131 7.916778923710198
21 5.266204397725906 7.856225595295895
21 5.428646386646645 7.708608576126381
21 4.803631294359554 8.229252864539648
21 5.231287980284267 7.816039165280612
21 5.356530181562388 7.937321581276512
21 4.975134598933761 8.51763916391591
21 4.92413648114658 7.987324974637734
21 4.709187114723612 7.99155840967068
21 4.769760671928743 8.389688485528849
21 5.442033168484667 8.054422003099043
21 5.5291913991663195 8.018269001428214
21 5.330695493949807 7.798300004469941
21 5.560993695949559 7.83594117171802
21 4.965261480409179 7.838582943299339
21 5.491421712335786 7.987679011630539
21 5.664317479798184 8.068346360965371
21 5.6965478908799545 7.310299452469651
21 4.948549245421315 7.033039785253757
21 5.412743908073786 7.37115199320654
21 4.662764746923458 6.262024807821768
21 4.794888887094983 5.731603069173784
21 5.293657411465887 6.221993898180907
21 4.524236198515357 6.3226431025768495
21 4.878398355851378 6.279575304031157
21 5.132578283545339 5.892159450324195
21 4.904350261975708 6.419029253678744
21 5.098768537447915 5.921579392917335
21 4.836942602728406 6.069589381860075
21 4.534818025026949 6.021411570538938
21 4.628416477109568 6.2430203049297335
21 5.276966150906301 5.800023690450967
21 4.703037534789431 6.133151648975387
21 4.983985012215157 6.416312270113751
21 4.7690122247451825 5.899479995303493
21 5.210786192547371 5.824200466592862
21 4.8300417920967345 6.332237004449587
21 5.068286378946461 6.172942236947698
21 5.094725772840708 6.1288298310326645
21 4.847080028123246 6.425073696335712
21 5.203918849168471 6.260092135276063
21 4.979414783097206 7.215791401673825
21 5.095031446534496 6.352288928372075
21 4.649311667837642 6.04339871380508
21 4.307833348919071 6.712693317729964
21 4.675174902690205 6.802555284336287
21 5.380219331389613 6.718561665288354
21 5.1245579051426695 6.5973284248626225
21 4.458546007648834 5.872748774187781
21 4.829496841470191 6.885340642361979
21 4.578734154216684 6.3290395428800235
21 5.075002241121781 6.38214020843862
21 4.420787399495714 6.045362210028449
21 5.195734552987728 6.536114149049939
21 4.430217329430659 6.464234885363653
21 5.259488746759517 6.656232541062593
21 5.045460116528161 6.768505923230127
21 5.108960597403459 6.692635639487404
21 4.96128800239472 6.499463634562667
21 3.9631898925319793 6.736205023401208
21 4.376910946255884 6.435957557362391
21 4.2499793276928335 6.175407075777829
21 4.520880500967027 6.349317005733548
21 4.225286731549654 6.56696711533279
21 4.598202712547679 6.607465894321121
21 4.2258889794454095 6.787277614110475
21 4.993752577641004 6.721752456375147
21 4.803509919745397 6.4459207585602245
21 4.316250033719323 6.404145834038958
21 4.24078392772876 6.749269713611696
21 4.066056733284188 6.8531188265059235
21 4.036762383667969 6.572611770125758
21 4.097650340683976 6.515405320709112
21 4.693748076514182 6.323160919325757
21 3.8928775369745234 6.381114993098489
21 4.63033234453672 6.298078479562196
21 4.410210647828077 6.2891135625509005
21 4.4663672533418 5.909713734671155
21 4.369888680069607 6.240660822303627
21 4.541763745870328 6.544425198952617
21 3.9903348357683113 6.6929529878108545
21 5.204329973280515 6.469571642348469
21 6.088877108100257 7.00245608561862
21 5.763604397623455 7.280043752088016
21 5.920888428905922 7.9825379919018955
21 6.074879754758378 7.329452970517883
21 5.814806795906597 7.365595694562742
21 6.508082065140447 6.816717565367836
21 5.990996822657325 7.246964779522432
21 5.5575999127683 7.138464607801321
21 6.151566174328546 7.088461652946682
21 5.9499426185122175 6.72886598318057
21 5.71954689530226 6.881276758414287
21 5.914057380705901 6.868011211656325
21 5.393863876034588 7.173632299226185
21 6.099578688317241 6.772853589683929
21 5.644143164302721 7.007524030563088
21 5.951583546857958 7.146844882614928
21 5.340535649563886 6.777609146860676
21 5.735989311116288 6.800042383960965
21 5.251702685393265 7.591017050848999
21 3.910646640217366 6.774070301192304
21 4.087072442912102 6.769164992694046
21 4.3072773302125045 6.473932217283278
21 4.230100088340549 6.6689315551001584
21 3.953418467403968 6.480137080976268
21 4.043973924622374 6.885931327473465
21 4.456411048696819 6.8961383006747505
21 4.305968991743581 6.940401467478312
21 4.259315182956655 6.656107023742949
21 4.309231527384055 7.367985905693223
21 4.259541721499503 7.36311018008595
21 3.881361095002938 6.512878047814243
21 3.8208400715201587 6.995521119062299
21 4.009394476180987 6.813185156022823
21 3.8142446842342768 7.283887363048309
21 4.385435858139328 6.5464081558146034
21 3.733209731281816 6.819116982364591
21 4.254685225003494 7.080154668317552
21 3.7789719461274376 7.296411103931839
21 4.248477505943819 7.18215910677545
21 4.565427113987656 7.06047139957037
21 3.9333506841000627 6.954887770790547
21 4.004030377290051 7.132641901256105
21 3.8646885816311674 7.14471921547099
21 4.371321316549634 7.052816269223976
21 3.9620293824844315 6.781150829451906
21 4.081404317985603 7.507263421178595
21 5.101536087385588 6.070511442279044
21 3.9958221634964923 6.244120047699758
21 4.473582128830158 6.603127517753553
21 4.926018167643507 6.22832545538257
21 5.301811168575842 5.752597806998616
21 4.760734290365935 6.2363164164606655
21 5.67754289886622 5.440470491474388
21 4.328865004209854 6.620449023223271
21 5.225154532754104 6.042490306934818
21 5.493970705296506 6.3459024314447445
21 5.146912556792827 5.938220934058016
21 4.297027856944069 6.542889330594849
21 5.233265462511869 5.728563782584373
21 4.955126863792346 6.0851211320173775
21 5.202469404384155 5.825541384927835
21 4.745049539775831 6.291095620567549
21 4.072743284211321 5.835539331935973
21 5.44529249272532 6.191889564891557
21 5.0644141488330785 6.34591949095184
21 4.487598709471492 6.154283477129965
21 4.793602551526528 5.587860234395347
21 4.350571667263765 6.043874110480791
21 4.8532293485213005 7.340562509866494
21 5.392980522673048 7.301520345450971
21 4.88658414540033 7.317377465876941
21 4.855513909318188 7.767354295169439
21 4.795008396748514 6.634543384845518
21 4.635212975242086 5.873109852273942
21 5.036943146603104 6.80960161146538
21 4.596037157292072 6.534748928180238
21 4.5013403844561335 6.468897981207129
21 5.094440285627629 7.000246406084519
21 4.280644951080783 7.111226388584822
21 4.609304718299313 7.1490464388393615
21 4.69085831790495 6.802893820385631
21 4.875187456133517 6.819892235182513
21 4.414983078260712 6.614210246706071
21 4.573730244677109 6.788239221085324
21 4.457157998017899 6.885107440040206
21 5.343222037556101 6.089639797032591
21 4.50593703629931 6.966108400282411
21 4.371629003684928 6.826802011676373
21 4.393914773618612 6.625464766822982
21 4.287075872653644 6.73322160565987
21 4.58797185749901 6.496517059687162
21 4.8831390193690245 6.5582001130761345
21 4.902435766589567 6.573758506690566
21 4.839339434958318 6.39844903572542
21 5.192243068946301 6.104616084653965
21 4.951990143789504 6.692551784876077
21 4.907526207917638 6.741702136798237
21 5.039622427754352 6.587076425003939
22 6.271372886609921 9.035215162833461
22 6.031079416821248 9.677049838793591
22 5.973090881848942 9.489319003460423
22 5.476165845024167 9.358255533628396
22 6.881442198367959 9.72769100768691
22 6.488168263799325 9.793161762908056
22 6.082853596969588 9.507693342890528
22 7.318688443778609 10.350985867878052
22 6.165790211063549 9.656434401708266
22 5.9938573136119695 9.605911883408044
22 6.36218489522588 9.678052666416976
22 6.037016280836396 9.492051733681734
22 6.095224542000983 9.763230499098608
22 6.269260250220453 9.273210734218283
22 5.707376174456377 9.399319471403144
22 6.264419119542635 9.375491578871467
22 5.702569527410675 9.551066424031863
22 5.495491443655233 9.64169809262459
22 6.064989306816778 9.756463450282986
22 5.591744883932251 9.285103177507827
22 6.348933771599637 10.59077061547098
22 6.078398471965709 9.81079843916215
22 6.21105179234452 9.286307261609409
22 6.395403586835791 9.1819996923435
22 6.356782752254514 9.741283344445371
22 6.344038240623786 9.683037114647686
22 6.967564385981531 9.64008503434838
22 6.410907969533786 9.726709139028886
22 6.060938088398713 10.032169370243166
22 5.535692234719781 9.703119252083843
22 6.281495916760532 9.926760223402535
22 5.6373434292461875 9.944473049049448
22 5.933422459459941 10.110064111991331
22 5.3362492236180135 10.515695288417966
22 5.7909303473152445 10.056806197845214
22 5.810607037935424 10.24186770104441
22 5.657018338328815 10.390290922386466
22 6.404010904358136 10.542337215474243
22 5.0337033935088575 10.142000008113625
22 5.191631932660899 10.401698439470945
22 5.777168730548546 10.810358035000696
22 6.296287991664655 10.179362610892499
22 5.747201379226543 9.959258417783515
22 5.648399066773995 10.60671813718685
22 5.938081192984763 9.988021392633447
22 5.9960952308793285 10.231928838097827
22 5.460847460615691 9.986111546683047
22 6.305944494069456 9.96793518126024
22 6.622981142312933 10.105987753239395
22 6.952726111227721 11.63940253947645
22 6.600962872922223 10.874284015295117
22 6.180482058539281 11.18780450051105
22 6.185595827134065 11.232084093040628
22 6.445093763731032 11.166528246768474
22 6.6670486202643495 12.001103231507454
22 6.726661587992146 11.618383190313072
22 6.833151373247598 11.723240039524457
22 6.756195805216782 11.192271053278162
22 6.508585046829015 11.096118865596742
22 6.653665584386739 11.028337203799214
22 6.954103544814423 11.045563340275915
22 6.658096084513572 10.775497909446585
22 6.018293903451983 11.268298831761259
22 7.155312478319421 11.451384920441603
22 7.035152962264097 10.888171725334207
22 7.480304859271457 11.3622997672798
22 7.271029607564249 11.788254421574269
22 6.452422868423465 11.51494797164252
22 6.725393189483862 11.4599983840621
22 6.549580210228221 11.632880894516134
22 6.352636544696966 11.47687448740514
22 5.912001938171906 11.710255927468795
22 5.889151235966997 11.105246542499401
22 6.402383830564026 11.28583615359819
22 6.15170575789645 10.556935878780012
22 6.744392311897981 11.152481970444594
22 6.296759019434509 10.266714188956636
22 6.237268842946003 10.846119373078974
22 6.77904176194282 11.427494781567678
22 5.682045042480712 8.119957648208462
22 5.576753450183982 7.915221075873753
22 6.04081214569777 7.984142042778592
22 5.821045663571577 7.751046514769032
22 4.85593264195867 7.662153300932057
22 5.04887823265424 7.600725029140522
22 5.995089099343072 7.818611615624265
22 5.814301817111828 8.663880667944538
22 5.5078469127473095 8.130668424980236
22 5.683173965428837 7.930642348539279
22 5.8768980864668405 8.016828698623268
22 5.2400193778856385 8.142781999795815
22 4.7274070501276935 8.529677964176546
22 5.3982837444060525 7.633588279329956
22 5.218382017367876 8.146258651976808
22 5.343614064952842 7.732256729398392
22 5.0884943056016825 8.163232675393111
22 5.577011247026426 7.8337114852308805
22 5.321167916571475 7.9228737298004335
22 5.50847356979891 8.238827687013615
22 5.626658759871099 7.576888334089022
22 6.153684984224119 8.023163780630597
22 6.15709922725834 7.8692271214061815
22 5.268510616581569 8.050668069185942
22 5.93620164432519 8.342710082212792
22 5.365939198616097 7.911269628700104
22 6.211651092706761 8.229948928484248
22 6.337994363761098 8.78040497450851
22 5.473272118293576 8.082134567931718
22 4.7056412441014315 8.34296786311293
22 4.8560226606583825 8.578107318197617
22 5.2706859547988385 8.408484594004781
22 4.609523101493774 8.01014821308952
22 5.667751419176181 7.962445600916972
22 6.510739542165363 8.183900090925468
22 5.818097514777109 8.71500013492253
22 5.829427624172277 8.319707156904911
22 5.792579837880846 8.575753083284125
22 5.730674304557949 8.172988948338267
22 5.903159689573418 8.435747095380364
22 5.597234736472239 7.86546768666706
22 5.606437089847932 7.703399028910409
22 5.190287800469657 8.57422415498189
22 5.50396894011317 8.285045130370264
22 5.617310618482839 8.462296480300871
22 6.188143633870413 7.95711876357414
22 5.663753590457269 8.444168760520427
22 5.703954228590249 7.892628517041126
22 5.428177664635498 8.41271057159194
22 5.920426173674704 8.255839707869837
22 6.069533622736663 7.788158532030475
22 5.406137105232233 7.9833158747818835
22 6.919253391725746 9.348425968385058
22 7.306739192213775 9.940651409612745
22 6.852010062577885 9.483412667416367
22 7.2430491529139305 9.483969044336227
22 6.853515073385499 9.7795343643477
22 7.5040144379374585 9.530691127050435
22 6.684187939130468 9.980879710424254
22 6.5560639865203765 9.581510186478058
22 7.173785733925281 8.675583896209355
22 6.701457941778737 9.312943485208136
22 6.962133972700102 9.118488463990065
22 6.729842286086766 9.856338848780979
22 6.265079050326629 9.981989957740966
22 6.509191303362528 9.612980037617527
22 7.747704698038888 9.755577632830711
22 7.216049923876774 9.818102578752757
22 6.787663434386574 9.589463628523715
22 7.215435829682219 9.610634659348149
22 8.088907405828033 10.116174882296633
22 7.94247190729015 9.871923365951325
22 5.819497609364532 9.545380459728772
22 5.714515190282146 9.689275463413408
22 5.927726080330481 9.55603317351665
22 6.2006199144793905 9.328898818250329
22 6.091885580208389 10.149463304559447
22 6.89718983198824 10.076491130211673
22 6.325758372816626 9.19678669742774
22 7.4842535033127495 9.958526376269443
22 6.393028586535855 9.531066463877114
22 6.9226363862301925 10.11912356217248
22 5.894897780301678 9.034750336117751
22 6.951934938956489 9.513160403335059
22 6.9796227526644055 10.03777023037597
22 6.431477653037335 9.374269648863711
22 6.4924544519459815 9.393464101119788
22 6.820702957529139 9.940892329659041
22 6.804936987160659 9.464839103720774
22 7.575733083282423 10.241545000675943
22 6.464566905548471 9.911777116328794
22 6.628466204497176 10.242703629216086
22 6.916112919382237 9.313921973140886
22 5.920565363122548 9.177810577657569
22 5.889922524828518 9.185748025834641
22 5.534280831253512 9.454412275168064
22 6.201503446909315 9.86233757614551
22 6.195149312272116 9.70655293838204
22 5.871364485556598 8.961535099771925
22 5.697723142087414 9.284918683262575
22 5.863502440300926 10.022194276109948
22 6.141007418030372 9.846949157778095
22 5.631521171691837 9.550760667398022
22 5.729803385450706 10.010250596113242
22 5.672255794275614 9.180534463711638
22 5.309938030397672 9.507905156584908
22 5.831214800693416 9.209052439447728
22 5.975066842439244 8.852470100715607
22 5.688991903663363 8.658282670979624
22 6.195359494850024 9.469628093190149
22 5.990122920824747 9.890690174532624
22 5.989600417991411 8.444637746227789
22 6.332941050785952 9.363977249043357
22 5.923176821280178 9.184513815579605
22 6.3110622005210795 9.559721445252189
22 6.396920445435641 9.202231611495323
22 6.673526765134531 10.009161174783829
22 6.668217757144299 8.939216239934138
22 6.4619700658114265 9.620570361218254
22 6.180285685984456 9.491851309224078
22 6.786716989588257 9.471640642415796
22 6.197678773546144 9.002040633806047
23 7.753992162515782 10.04377137495548
23 7.911069505978689 10.391474969217303
23 7.358223367441806 10.174282479115817
23 7.4731869297159585 10.335557963189169
23 7.018642631361163 10.335109255843168
23 7.757606404171007 10.393240661418993
23 7.737404872074499 10.394292229428139
23 7.8803752673658 10.16724757671938
23 7.383644825345673 10.636072600712726
23 7.837549815104682 10.001572670591116
23 7.105008522621615 10.30329630969397
23 7.542229959314879 10.474052806972463
23 7.41605865269679 10.459113643247548
23 7.867761520151245 10.888016220058063
23 7.107455508765701 10.527659383069846
23 6.829618299292466 9.82841632003569
23 7.458221798930749 10.196111712886495
23 7.433232486275812 10.063549665959675
23 7.3930075104146304 10.287452102288746
23 7.568657960920302 10.14732269749279
23 4.3828221807260865 6.845378442187197
23 5.152999790207946 6.91497570492285
23 5.630574929217592 6.627282595697642
23 4.799807338677832 7.172780481585236
23 4.872393220673363 6.870851899901025
23 4.477483447437317 6.68056606604412
23 4.609414988289316 7.017412110058516
23 5.344679419702763 6.594881860696093
23 5.682917795043891 6.133276344111324
23 4.740493978813404 6.63159868880412
23 4.9686418659234075 6.558526551787148
23 5.371913473119838 6.04409970268676
23 5.138693735039386 5.8108147455367645
23 5.012621771398116 5.985939205159137
23 5.1219969537528165 6.075107796586833
23 5.386320242652592 5.832787928710004
23 5.495723596458463 5.857394552010724
23 4.987318382499691 6.496626469656845
23 4.676660826359195 5.792319415211878
23 5.049594386729972 6.120509367623372
23 5.632433283388693 6.7247787718258225
23 7.561773921849945 10.338809730934965
23 7.6168569558655435 10.33207652581058
23 7.5644201555830675 10.27343811139777
23 8.151050437931884 10.075036253856664
23 7.909289501098172 9.76454120237486
23 6.958814826324819 10.241998139010018
23 7.416743299271642 9.844357088775384
23 7.529168300208377 9.625862241061068
23 7.605393587015209 9.965100393594271
23 8.085806504412977 10.031145082375357
23 8.453764417131909 10.41905896975881
23 8.265593894242617 10.860606061561585
23 8.194094800009418 10.418188710202799
23 7.649059320040373 10.2824462017575
23 7.603607704900126 9.984770585826144
23 7.541409117916384 10.587738474574461
23 7.407081746839782 10.47905456972634
23 7.430532066896205 10.566888654720021
23 8.080949294465379 10.078239457906069
23 7.158589682785759 10.158703178905023
23 7.328325129503273 10.686108293251998
23 8.418301813923367 12.096686015357506
23 8.245169848289223 11.653640752982437
23 9.095521280061872 11.909354390470764
23 8.243529586922822 11.804881455591069
23 8.5799249422475 12.528795378956433
23 8.196325151135321 12.200359323963866
23 7.455025634129156 10.6859482710316
23 7.724574341405906 11.492056491546803
23 7.862880442837585 11.568139641464134
23 7.89787263904567 11.860067490507664
23 8.862941500280531 11.71009654880529
23 8.967654911338945 12.268153420363893
23 9.019868958120414 12.327694480604842
23 8.506765945342613 11.90958889253921
23 8.476428476513995 12.29249090535851
23 8.557112363485768 12.345477017195327
23 8.930207906737875 12.683493707265773
23 8.204536586254616 12.484904701940707
23 8.736292439515632 12.427678880702562
23 8.428774352552672 12.523232062534522
23 8.40806689230481 12.462048824368814
23 8.50638905443485 12.061782929753072
23 8.10970389014097 12.074532288996267
23 7.874268609819048 11.821503294283879
23 8.609506944625576 11.722893513398258
23 9.023383728345397 12.898457637773184
23 9.15254128437862 12.100867692890562
23 7.0899768095529145 10.066685383828224
23 8.066198223596095 10.829858949071774
23 7.228712076884836 10.20985516281427
23 7.412750146414991 10.456982165427794
23 7.802629086623013 10.377343910554835
23 7.548759894061294 10.544014531140986
23 7.820042138408174 11.26723257791649
23 7.728762606761909 9.820337138853708
23 7.632066319322337 10.359127656790783
23 7.904372278031359 9.762008325308665
23 7.391616764269958 9.709646223348646
23 8.080060692796275 10.091557634676862
23 8.104027603588094 9.74280073444206
23 7.4621684793815035 10.34993669012718
23 7.723503509245878 9.498928759851019
23 7.707205242714671 9.875211917915149
23 7.3557450379244465 10.183469179101666
23 7.57601855492151 10.032634008713467
23 8.098814117806526 10.551528769753485
23 6.680524764425624 9.25158958058944
23 8.306372405174816 10.35140856040769
23 8.036805935356574 10.497037962912708
23 7.6497835743088825 10.145426918387257
23 7.79542166198231 10.589440204650748
23 7.628311335274839 10.253260915498808
23 7.92510945782639 10.251399374022004
23 7.91346039991719 10.332257514424356
23 7.5837855515200765 10.089671714949711
23 7.929368138610077 10.339039290403262
23 8.48268290631092 10.287905622882192
23 7.9425393998695615 10.28164758767444
23 8.074667755966793 10.085028678368309
23 8.186171423092174 10.338858740974748
23 8.054811831100633 9.734849034804574
23 7.773799807585383 10.133312129292225
23 8.244256969605528 10.43315277685335
23 7.920757703630539 10.087909426814795
23 7.330785159230437 9.642028608763143
23 8.417476172114599 10.158495733152595
23 7.995138739697565 10.396479946615601
23 7.753819456184998 10.372541455083681
23 5.8933744642147925 10.144033688767397
23 6.314855898110657 9.880302592636856
23 6.033381426696594 10.004894583221466
23 6.141950058090372 10.536990329518359
23 5.458236689043606 9.738598633655512
23 6.395915697139157 9.922995289331384
23 5.696104145403748 9.72157802989185
23 6.11308292455611 10.131365761896197
23 6.17635090030677 10.37442577257789
23 6.477188712665057 10.051257709231681
23 6.54967672503524 9.781359991870438
23 6.246448555660982 9.857612001097367
23 5.992429383488485 9.96059716876584
23 7.051859271988854 9.863158981575609
23 6.337262572350234 9.665269364909538
23 6.721370841570071 9.8460362192046
23 6.28742110890077 9.98124281979423
23 6.941872210422423 10.379867551309449
23 6.3623390708172565 9.99858188027189
23 7.40910015967244 10.124490679945199
23 6.399491558683481 9.833207053562623
23 7.2413994426707164 10.157982120213374
23 6.791404744803416 9.608075068628395
23 7.044807598099472 10.573343963342404
23 6.897001340691796 9.933777192498075
23 6.79983119379748 10.102394606924527
23 6.405481769236043 10.149206585552458
23 6.0534554357185835 9.18395962064505
23 6.320814817293272 9.221156888419644
23 7.360731662008763 9.691856930235842
23 7.424620617879218 9.360434193674845
23 7.195660007064364 9.647498145677066
23 7.654867458935499 10.327535011265164
23 6.931006013096682 10.23920746201767
23 7.2408258723543435 10.874580932200995
23 6.366672180239985 9.602157123358046
23 6.366805658877675 9.120585448798833
23 6.927209044060507 9.440437067890702
23 7.224519680997433 9.936714035675392
23 6.687025958552974 9.569885172837186
23 6.763088730077495 9.75804271895278
23 7.051403741874662 10.278174165579475
24 6.6629081700088415 9.16308877527439
24 6.8595070686039925 9.49749538765913
24 6.673170635730322 9.541617681700938
24 7.214870875604557 9.95296091871657
24 7.257988357278931 9.794017981568082
24 6.152968826197453 9.267073991736954
24 7.7981455311532635 10.068185500517677
24 6.296823532929252 8.944249924183683
24 6.6430514840932435 9.740968014175806
24 6.568932030555753 9.202353195177116
24 6.97816903282594 9.44887798143903
24 7.574809186026577 9.461375808147725
24 6.854315850616229 9.698364948382473
24 7.408264994662541 9.749557489791476
24 6.080241530950681 9.120071340092197
24 6.509928297205826 9.897701796260039
24 6.806110917228965 9.181263947929105
24 6.16847371038335 9.374569906438772
24 7.052665541818934 10.063207952710599
24 6.561356112499651 9.974440466158404
24 6.888559757331744 9.63924362591439
24 6.773533211648178 9.528008653788929
24 7.501557850443876 10.233868120595025
24 7.029270987582263 9.707528680062651
24 7.444016877673267 9.8722237782521
24 7.690277417355735 9.736570932190732
24 8.519278474156053 9.989467563205269
24 8.247292473122144 9.497750766511002
24 7.473381803871716 9.371495444658427
24 7.579272875995042 9.451970741890715
24 7.488322500653798 9.345564011487873
24 7.694890784448158 9.952221986298174
24 7.253141624588247 9.225764502600086
24 7.028588591799067 8.648499886964444
24 7.72663141028839 9.928482336155653
24 6.963424673920846 8.905750033748564
24 7.2324192591032475 9.802515323541794
24 7.077672879989591 9.169667293230066
24 7.449322349952664 9.36975677112671
24 7.332346660425382 9.67881783547938
24 6.3484832077085125 9.383352206709166
24 5.977921345337009 10.101229629898809
24 6.491706508086809 10.406819029287728
24 5.8600880959780675 10.234962694511957
24 6.663650400440272 10.736426865190447
24 6.137833189825308 10.467220185132337
24 6.056267569695015 10.59413822538862
24 6.3190230307253135 10.26302505393447
24 6.5488520557821746 10.632623608553331
24 6.489309993020572 10.160529447956135
24 6.020255811271741 10.405361596270417
24 6.517382621143184 10.361049860299222
24 6.080406220050751 10.082579915713994
24 6.113936171343665 10.473707107943623
24 6.489300701797179 10.825939291521495
24 5.905576717134865 10.374602436817598
24 6.873029756129574 10.44556066618048
24 6.165809940010489 10.361649864142596
24 6.819282021105019 10.80874081391054
24 6.131286147573771 10.653001899850663
24 6.30357860407278 10.142489851056833
24 8.13789272851356 10.39447053408611
24 7.924522603206298 10.863573639006287
24 8.596436114289961 11.15397195321124
24 8.33393305374793 11.163724636905467
24 8.13616857396731 10.953636365003959
24 7.507363114005462 10.183568304763703
24 8.030091491269474 10.680950000019617
24 8.267552164340222 10.455164850203928
24 8.131952476359102 10.636242922470903
24 7.739404764852375 11.048077608904705
24 7.347271237148625 10.472961388955724
24 6.994794657622353 10.481991716677788
24 7.764081636398583 11.152706382505595
24 7.916985174526761 11.009546108296068
24 7.976192852836882 11.006992203059779
24 7.91708340336116 10.48265967051456
24 7.337997232021797 10.869194930470513
24 7.195562385412888 10.791576025166087
24 7.158405769400486 10.806883150193329
24 7.498423993851207 10.162232099953012
24 6.838506831758188 9.672004222543759
24 7.297336809978661 9.783618393362424
24 7.229183469807887 10.288033453686703
24 7.9695122896487485 10.46331522072474
24 6.496906966063647 10.147213934166288
24 7.323639156051725 10.175268014203532
24 6.581383728852098 9.835101407804013
24 7.346000360010718 10.185775842853207
24 7.160065963808721 10.40016493417807
24 7.802398063451967 9.890074868253894
24 6.688012393640475 10.201302128468425
24 6.228146443905382 9.901592198509515
24 6.1380088207402945 9.55044384983098
24 6.437807843635281 10.056146431409422
24 7.295904423547167 10.2123594393756
24 7.435034027188672 9.81917467880572
24 6.651500154765176 10.115526336108575
24 7.201771523758454 9.475521848123888
24 6.985848594551303 9.275791596464037
24 7.738067343263069 9.649416731443923
24 7.369081190983883 9.833724930654276
24 6.549669969056214 10.200363297673812
24 7.3952258768862205 9.751599145718632
24 6.995740124136361 10.655875568005309
24 6.3996820217040895 10.407328242454165
24 7.170159909782747 9.968546699955924
24 7.859095056732867 10.927185406361268
24 7.058537329140663 10.10586766008414
24 7.322005039795806 9.950176015858496
24 6.755146351069823 10.394976653002683
24 7.313001007723184 10.479791235508053
24 6.780632079097892 10.122902354291005
24 7.882084793858095 9.889265099551544
24 7.157477124364818 9.989570480013853
24 7.172280241016681 10.080702314639195
24 7.779981992917783 10.537055934466295
24 7.851150886372605 10.775184656708106
24 7.70096643648012 10.615447642604567
24 6.931432179779412 10.752031982940007
24 6.799283135187682 10.056749799047251
24 7.316899803342961 10.11711128318501
24 6.889372064119681 9.999717763757582
24 7.021200353959608 10.181690991106175
24 6.854898873163904 10.187334016026567
24 6.916855989531332 9.928173809480343
24 7.112707208493363 10.452742289369693
24 7.053222571210755 10.112465922918247
24 7.156159733006722 10.081689226903174
24 6.906851733510488 10.146603547616388
24 6.425708432051032 9.636103047513416
24 6.69176692021001 9.506675996968127
24 6.858376848575236 9.725096936920593
24 7.1421149779383954 9.09610729744053
24 7.043656473670963 9.209840654497457
24 6.516256083562896 9.299618463162766
24 6.566701286354401 9.232642332073382
24 7.036666730454429 9.464108156206082
24 6.646639086665752 9.85335472733661
24 6.0709637857040475 9.309193700788171
24 6.200292521739163 9.397061792592394
24 6.051557280169003 9.196694052687967
24 5.887397596576043 9.611004006492012
24 6.1958135239393055 9.19583042939899
24 6.514642836266262 8.846420251675232
24 6.495990909052581 9.598110022191666
24 6.263097835505954 9.31140601059778
24 6.954448181251166 9.845409091161763
24 6.618381004725761 9.732214026244337
24 6.291675471806648 9.21442305466901
24 6.498383188730492 9.188367028638476
24 6.255839574338297 9.497922290225526
24 6.5558056304013315 9.090477725533345
24 6.0042842176883005 9.378498848212969
24 5.902049142860214 10.028764210997398
24 6.073328270605594 9.835062177077988
24 6.39197080740126 9.968621420906867
24 5.922102728747006 9.857609631541882
24 6.589227550302157 10.188797781947278
24 6.1509087110388565 9.936597012834172
24 6.139111656636028 9.553348461119764
24 6.687898297818725 9.873582941666678
24 7.022910419552507 9.588050870278055
24 6.227806355125539 9.953407772828255
24 6.4930485891773415 10.508204366149197
24 7.353095067120012 10.065259326462483
24 6.7588565616493055 9.883478001570719
24 6.985833845828639 9.622356895310771
24 6.863544419696445 10.481095779715591
24 6.608277227757579 9.749202765392774
24 6.581787182871651 10.274302468209582
24 6.407127351755726 9.872512890987773
24 6.23544512626041 10.279078172177098
25 7.224224449767287 10.60066018941896
25 6.389278456644633 10.197292040470876
25 6.6439226782224905 9.918791054882307
25 6.446415478547731 10.761785056484998
25 6.707474260003161 10.65420619099385
25 7.234526207199766 10.713699615543108
25 7.451229007269348 10.453872583345607
25 6.9064297195175754 10.018962266761452
25 6.278916798290446 10.544209440438177
25 7.253584616196065 10.628698748472555
25 7.01073797576986 10.462700797374636
25 6.226076093649161 9.64880655046219
25 7.114877006472865 9.412533467831278
25 6.9097634831555546 9.454972577775585
25 6.5883481957499885 10.092209902521061
25 6.710288569050643 9.445673487758711
25 6.619117772174702 9.547076702704848
25 6.285293063767061 9.473494857109056
25 6.057112750967277 9.196439208093144
25 6.637030652544358 9.831355304967058
25 6.63569896468985 9.71498846981289
25 6.881524425108615 8.976450977529362
25 6.892429325978986 10.504406224343978
25 6.9463212727448465 10.296956665173523
25 6.509636855560252 9.532823367011332
25 6.602267370842358 10.357696083236318
25 6.695344947297719 9.369670275147488
25 6.088828338149595 9.805906745643394
25 6.160723628118974 9.429474186548433
25 6.688498436873303 9.53925402928154
25 6.209189775482249 9.891863327726501
25 7.593251725618216 10.188931217815
25 7.327348819747984 9.662544360389614
25 6.956870796149311 9.994172626836647
25 6.849131449408622 9.93903218757426
25 7.321337719796124 9.938650244202025
25 6.773049510510015 9.818469373984316
25 6.306242299670399 9.550461658184537
25 5.961650182437201 9.975603498258147
25 6.338573724312303 9.538824454254666
25 7.240750203539517 10.297538559428213
25 6.645577881759744 9.769732871770664
25 7.575797090864458 9.748672667020788
25 7.111761943854491 10.180604178198605
25 6.18067397367045 10.0197944424743
25 6.499936306198668 9.800716596385072
25 6.025779716521871 9.931108487387279
25 6.435658150325872 10.053070728384741
25 6.539152377937594 9.942778655570024
25 6.8594128049903045 10.042898438136861
25 6.40266059422256 9.470433921247958
25 6.5211984707801225 9.68079474350675
25 5.678628823376962 9.958817359137797
25 5.731975838768648 9.276569414646184
25 6.125061356070959 9.85201571055702
25 5.340827499947418 9.47904585929037
25 5.872023814583178 9.540300588948059
25 6.087047294010244 9.783093915289358
25 6.025130216254541 10.010867270266372
25 5.878685269557482 9.526802872565877
25 6.151188982459983 9.755468266693972
25 6.8568983077353 8.9617764904959
25 6.323287858022117 8.898658210966436
25 6.9492610952499945 9.264255794426699
25 6.336680722499703 9.046745429541263
25 6.5064577878920105 9.497287249354498
25 5.959279515084791 8.865911298532215
25 5.960748473916401 8.861812978869535
25 6.469020325499099 9.333915318331082
25 6.8950322634954455 9.138600526444428
25 6.065364634985313 9.22034299082765
25 6.231989015605069 8.355277654432243
25 6.064203544084773 9.623690075945715
25 6.646613488626445 9.14565379813822
25 6.289328541115255 9.170713233477123
25 6.546931614616967 9.349107840077664
25 6.665925772452365 9.070917947612179
25 6.546175624844101 9.865383756015847
25 6.593362797838931 9.200323471171803
25 5.888282163098713 9.03243029970962
25 6.635838465744239 9.586903518173628
25 6.548686701978502 9.32325201932569
25 6.44434848602197 8.70253728520812
25 6.510196117705299 9.198348194374011
25 6.706478882618189 9.088264250296342
25 6.402410085845923 9.141480796176443
25 5.582230294184547 8.602154143785521
25 6.421622325071362 9.017026818839325
25 5.8844680669658285 8.927532533307907
25 6.053608763703518 8.90306798125052
25 6.250855584058446 9.43866573937368
25 5.284653019297048 9.688641705596224
25 6.140578862974946 9.060766436964446
25 6.549884070293726 9.151436740351022
25 6.124252226264354 9.462533823031167
25 7.040647001026029 9.813531405983781
25 6.667606179880518 9.366819586283256
25 7.950995201272433 10.047387701705077
25 6.716436750325789 9.121405444449952
25 7.605027289644258 10.084890156509507
25 6.849603718328131 9.121215794638806
25 7.54050723231178 9.817843769349102
25 7.09268912595761 9.737056674520993
25 6.9405284902714115 10.656908956755379
25 6.640954428438398 9.982291524865422
25 7.003169870055471 9.910368246338338
25 6.211958462093125 9.416643175528343
25 6.935942081602498 9.360019031770952
25 6.459517089971934 9.4616809323385
25 6.134280006631658 9.530048220485819
25 6.615303246742534 9.468149620593415
25 6.955516986219121 9.957330467586583
25 7.048033670234413 10.058805247417336
25 6.727737898544902 9.773603687597166
25 6.941577411234966 9.794436385284635
25 7.510544523676397 10.314433027494495
25 7.5450713917409065 10.337849623014902
25 7.085468864587024 10.45081539394374
25 6.902051819290163 9.974017517131065
25 7.65400657692274 10.379666828033638
25 7.561924863990692 10.663976890776445
25 7.833156305050067 10.447675378525954
25 7.41499060480633 10.560316798103349
25 7.946852212929543 10.102110128407446
25 7.0114939473245155 9.791402595229075
25 7.893298773850624 11.009069551516218
25 7.1976351745122376 10.697258356483486
25 7.666552085688982 10.416636391405854
25 6.635276297764863 10.284981895436268
25 7.071689513971366 10.90316418184378
25 6.757150674619072 10.14695710335751
25 7.273355665407052 10.763682410716
25 7.244572558497654 10.657042355039694
25 6.481992658658804 10.549845067581725
25 6.9667143392949065 10.658780263740125
25 7.027773023527386 10.135101850050706
25 7.144603984944797 10.87585990780879
25 6.975537329981709 10.272866072860209
25 6.631736570501978 10.426896371071084
25 7.034368553607207 10.525505049699486
25 6.3387951877592865 10.404616745285203
25 6.1629424653383165 10.352856983983463
25 6.805362516152544 10.588775253255688
25 6.741593935856784 10.432821695172427
25 7.0987568932200755 10.866016156216292
25 6.599786768918001 10.77527012757673
25 6.548873743177559 9.79942215414699
25 6.516813508663016 9.469865795761592
25 6.254256439683565 9.365517191967282
25 7.038142004055418 9.805214177525723
25 7.058288393483495 9.733606203849602
25 6.570268509924797 9.497028333026707
25 6.677534357953262 10.044500293102567
25 6.968135034662017 9.433419789818638
25 6.68529129519821 9.709426603455672
25 6.5909863666887425 10.073068277186172
25 6.396670878572213 9.579308829690513
25 6.929757129502936 9.465743235289581
25 6.889299602409414 9.373897395961178
25 6.978191581915754 10.023310212633785
25 6.984269029086126 9.803507206674187
25 6.58459622607764 9.199260889725432
25 6.778415242497557 10.350459877950767
25 7.122670278528709 9.704497348737084
25 6.809963710363519 9.797821901927728
25 6.961398955665731 9.67824686248303
25 6.3455961903669165 10.193743847264612
26 7.133265500904676 10.35038316280628
26 6.9806103449032335 10.421870878453802
26 7.3102889498553365 10.07660229719685
26 6.886198054300724 10.317619066277564
26 7.334083956722544 10.166309974467065
26 6.842766453277948 10.393759719774797
26 8.041007086110545 10.637611398455928
26 7.516647109206732 10.575944854631745
26 7.39567858212583 10.373476030332155
26 6.852267180392005 10.113595446284558
26 7.229290741610289 10.488976499172832
26 6.785003139440663 10.612219775292695
26 7.1391284227799865 10.820734911729952
26 7.173731632521766 10.088834134935244
26 7.029582117174202 10.66926071401712
26 7.380617996433496 10.540919671488107
26 7.070056031367173 10.236146070207099
26 6.542365956059787 10.415103666720942
26 7.243024063291084 9.925844494819579
26 7.2524128817946485 10.427002098965238
26 6.996766534620024 10.497523236796688
26 6.6851028820157214 10.480487488971155
26 7.191674178660187 10.662062152811783
26 7.4073897384440155 10.951346736385672
26 8.199145214659133 10.763858089365895
26 7.229548524690465 10.520010979383336
26 7.675952515989943 10.862531694697728
26 7.7125824512230015 10.660245858512656
26 7.301291316863148 10.535236598872544
26 6.982956811346831 10.470744926400249
26 7.3628623920038105 10.369230083844277
26 6.282951467334332 10.201659550472543
26 7.960080703289282 11.060604867693238
26 7.451560476423139 11.009992766850312
26 8.043352024913167 10.541230319067518
26 7.493713142798705 10.531019529963972
26 7.458123562767563 10.316077850534876
26 7.307712995125662 10.38152780810491
26 7.161909758846575 10.577694697781354
26 7.484465873391945 11.089663827290968
26 7.288106979034121 10.059993161213283
26 6.754385622198002 9.484586062159268
26 7.346894498566711 9.8503335472638
26 7.714333981580047 9.232293474799995
26 7.368503352938643 9.745775675654132
26 6.950578626822947 10.302187222339352
26 7.2812988827967535 10.295986653079543
26 6.605909189344672 10.192128054730246
26 6.874526355590462 9.62281288754506
26 6.60628083582997 9.99823618746534
26 5.8374935006841815 9.587869880872256
26 6.786060570105832 9.77941530262349
26 6.963179507677401 9.577562622785406
26 7.1191121624190234 10.010278540234944
26 6.595833909214218 9.410696124053885
26 6.064848249270703 9.752593732027474
26 6.719394702098945 9.605538122436155
26 6.9213996537589875 9.887439690657713
26 5.768509903046992 10.048097298741057
26 7.279277843195714 10.124366532636317
26 6.384073304135712 9.934848165652644
26 6.061601007754449 9.411465868801036
26 6.95153595419251 9.852735843353578
26 6.563536877498015 10.127093357284473
26 7.216863575195782 10.377024621131552
26 7.138592377346658 9.706722756880918
26 7.2599152654032855 9.792826137067774
26 7.42031471013138 9.808714808736465
26 6.830546701759113 9.716927983026011
26 7.828005461123863 10.143995062168422
26 8.17328335204724 10.291184423000198
26 6.900452450076838 9.804273866725564
26 7.439884178196346 10.205413914450926
26 7.636964731957152 9.8711787854614
26 6.735977785217504 10.009797478104531
26 7.878102117163695 9.950255468667583
26 8.000717382866105 10.295785769104372
26 7.360596214991117 9.879200609925766
26 7.673900646102841 10.088014553511034
26 8.031610630551707 9.738947907650878
26 7.695592743775305 9.624442357948864
26 7.410867202510185 9.355414621044504
26 6.840848346865451 9.850370260343833
26 7.171628600461473 10.569216852911294
26 7.391183094132554 10.342362840458415
26 7.333739889046075 10.301342526937947
26 7.6351595043576115 10.27563435308813
26 7.411129631654532 9.949137829064117
26 7.477430237173563 10.498167279235659
26 7.383276760143371 10.180666562259967
26 7.689894238843419 10.585294648057598
26 6.845635477009571 10.282279032663595
26 7.304466116392527 10.515655481752772
26 6.927787136409737 10.004326181502176
26 7.0152738712741955 9.387415585175917
26 7.219077784154257 10.02681164094063
26 7.827380660864798 10.471946528441405
26 7.422202387357897 9.742789525936544
26 7.7488735002308085 10.853509790513847
26 8.27099604375097 10.428610710497125
26 8.111468771524898 10.662594196300308
26 7.253229978304386 10.14460302449561
26 7.2060206172092816 9.719930050149058
26 7.307033953358361 10.28832138337834
26 7.557192743142792 10.410796617317859
26 7.862408871702534 9.817718114508168
26 7.535138773891117 10.136226542859761
26 6.977695604835607 9.994469135889862
26 7.553062699357369 10.308013669901431
26 6.882874514236776 10.041059723229505
26 7.279233573695705 9.88835488520668
26 7.094301902593323 10.34585317176787
26 6.473570451983686 9.897069072633219
26 6.698433429227318 10.40335040062674
26 7.027734499304692 10.56805178273188
26 6.982325491923847 9.91906310116992
26 7.604583520314125 10.807198779865633
26 6.824690866793126 10.062065246496612
26 7.2910684475476275 10.797854131453521
26 7.2976520427014115 10.996858914269191
26 6.922523026829515 9.919703228172196
26 6.522656485639346 9.896370990479932
26 6.828573374759404 10.468876563601613
26 6.811200521256957 10.665408429460562
26 7.415223275181757 10.321922749272737
26 7.2764302475622005 9.968972785072644
26 6.659200405158711 10.605797266822242
26 6.4233438279245085 10.59296727122885
26 7.875053315459312 10.256874163640417
26 7.061442128681123 10.238949548388545
26 7.249265503719421 10.376687403727269
26 7.390895153641852 10.671411312327558
26 6.952576504535857 10.192748281757696
26 8.994721074911816 12.007839257388115
26 8.215779781595224 11.507134810236996
26 7.9100326932299 10.320806410825591
26 7.331874008979169 10.433400794580404
26 7.146517493324876 10.405806723463487
26 7.009743237073246 10.824324872181501
26 7.1766168702968685 10.178055024573604
26 9.0186671394915 11.72637038612305
26 7.988095710259123 11.039377009137977
26 8.190351263032348 11.377108746407268
26 7.871241351970057 10.975378359366827
26 8.338499893877598 11.237075928611581
26 7.3810091439244525 11.022695492797551
26 7.994564338677349 10.753594155744642
26 7.732517888724944 10.48316472698928
26 6.8149202098309125 9.907360797631247
26 7.373159644796885 10.612749206648234
26 7.39901616760863 10.730816836421829
26 6.266054495883619 10.252338565111268
26 6.999420279178953 10.569902754904739
26 8.48155772289002 10.385643644778876
26 7.253286421593742 10.367961409037562
26 6.89635286119581 10.537882009917839
26 7.192163502182232 10.444487645696961
26 6.529656705172964 10.303567078207704
26 7.203981404668987 10.254572565549944
26 7.807483627014546 9.917746726119859
26 7.419457790103515 9.95058291449658
26 5.940423477434018 8.99855936053065
26 5.845363641136436 8.545034622218264
26 7.312914037050523 9.693469912445126
26 7.116910402163944 10.15323458852697
26 7.141978892485943 9.922797184646583
26 6.775068567761298 9.922598385095014
26 7.878952961886723 10.442132928048977
26 7.163001180726039 10.68539491043713
26 6.708810372288983 10.31404716939498
26 7.101344696171362 10.580622222131554
26 7.713017887612164 10.73272722559707
26 8.096258448364365 10.560742203172833
26 7.218038546408106 10.34614070763529
26 7.358096248181665 10.376565142685786
27 6.7401093285381215 7.492152863406092
27 6.4948024352222475 7.388897797348495
27 7.311918555015196 7.029737565902083
27 7.04123466523463 7.0175390736718
27 6.317369071333714 7.783458772906656
27 6.718654081592612 7.850857599811431
27 7.606470975804642 7.370386862578858
27 6.533705105250377 7.4837627138190355
27 6.866489394437237 8.426460594735355
27 6.1556905957602055 7.40850667194516
27 6.3884240459043715 7.474262688980618
27 6.27131448522222 7.430568602254751
27 7.0139515525926965 7.635015200262388
27 7.072195323516485 7.359307180367792
27 6.325926268387265 7.065039458814577
27 6.936085533469021 7.708572232750478
27 6.717974970131707 7.430246461526163
27 6.256875688008894 7.163487175495133
27 6.538092567901037 7.609946166165861
27 6.221313330079757 7.228503719980608
27 7.113842074645252 7.525742267105219
27 7.85316016417026 9.458846816213562
27 7.763998451516386 10.2135068108269
27 7.215876692607625 9.748742348094337
27 7.97006203969889 9.963243778696635
27 7.3582582885904735 9.966343129835309
27 8.056777689207292 10.772491993314175
27 7.348873156321971 10.445372816341917
27 8.123039047024548 10.653996404482253
27 8.393547592962735 10.620068668072921
27 7.117827314943608 10.29912707052378
27 7.204124181667781 10.383251787859711
27 7.48639129294004 10.687943310221623
27 7.354008638517582 10.407969069596769
27 7.659115967834858 10.668990321748254
27 7.43014355996546 9.960610374544101
27 7.999042800994078 9.971942832069642
27 7.629025874290572 10.211558838493087
27 7.498033603224121 10.653704563059655
27 7.360008547573918 10.202633499113544
27 7.63992092042579 9.918437476087826
27 7.300946871364757 10.297436898663502
27 8.133761343959458 10.15964487697724
27 8.496080929925844 10.86543863577423
27 8.35428217999542 10.51146130681463
27 7.485019082801984 10.064758677944312
27 7.4099117755587995 10.096531929091451
27 7.63080268916043 10.462528286271668
27 8.3370704191699 10.277771517533612
27 7.863703900264464 10.626131631882489
27 7.430892372562566 9.622389158732743
27 8.74742343358369 10.691144152008922
27 7.7666709744675995 10.103992123905446
27 8.156400432476174 10.165473285583284
27 8.397906816790368 10.285997179007689
27 7.839371845516337 10.504140081855715
27 7.3678123832065765 9.89676147898135
27 8.0787948035696 10.483575386370886
27 7.792848053090963 10.136045883999905
27 7.825292858729186 10.800872571372608
27 8.20150508908666 10.913839224111147
27 8.962911866385843 10.74494519699761
27 8.783229209527686 10.702466510308046
27 7.683111490375019 10.850931656913446
27 7.2967338307187015 10.025255243802697
27 7.405789464021869 10.577354508245891
27 7.886334322241154 11.064287110605399
27 7.397595437646268 10.332914575089731
27 6.431646017245165 9.540305831113296
27 7.656647427397192 10.114052753084593
27 7.4331790508764515 10.30110048701611
27 7.206967758982071 10.281157348269764
27 7.193479371708699 10.580666704708207
27 6.4729030665505425 9.915396595907513
27 6.25532062158795 10.373798143275936
27 6.89461581781062 10.240401292239394
27 7.351565350757962 10.3124061643308
27 7.931714001236255 10.66051257739394
27 7.336481564055978 10.386153456331558
27 7.6920305966611595 10.524189446093192
27 8.011039929658514 10.309772134083387
27 7.994578565305017 10.51863278045423
27 7.500780306882486 10.20308785853439
27 6.978924226780091 10.75078849861537
27 7.666208597369089 9.821205358856798
27 7.254674756021003 10.121155427780252
27 7.730350444612781 10.297977945173068
27 7.403352144348534 10.043133232942749
27 8.007894738646021 10.351144885189159
27 6.895041396192535 10.085193625806383
27 7.23511556731608 9.959359281324858
27 6.995084844208227 9.391842091231275
27 6.833303121504093 10.230995322366487
27 7.626357916515315 10.424492722631387
27 6.931729516230106 9.778674095635695
27 7.85738874132889 10.240267584931233
27 7.0144166282959635 10.594400551831193
27 9.352612235421498 10.504429391099668
27 8.51967481445762 10.60620669236173
27 8.912294221912804 10.396994246521999
27 8.479995102019938 10.403725670194008
27 7.839511532238559 10.531170561352475
27 6.888450076590545 10.375388474621793
27 7.691850132827308 10.084222516239581
27 7.741854671344222 10.396413031539558
27 7.6501482962759315 10.558588728672259
27 7.313794021548161 10.550862337768177
27 7.497340363122123 10.265798996504396
27 7.7311439295056275 10.353096248285077
27 8.384543673050391 10.704531675642238
27 7.129544757732051 10.22552918219494
27 8.499520111208346 10.7787637702857
27 7.898222930484235 10.068401167941948
27 6.555498198011081 10.000759498481147
27 6.416837956259063 9.761303337656093
27 7.701060333089264 10.192652246066729
27 7.0547490661624 10.199777987351395
27 6.859820648843178 9.879116215084895
27 6.929105203917928 10.007766881609125
27 6.93021019103017 9.783529601582222
27 6.415938802369982 9.425713949997627
27 6.266382428222667 9.664440708871753
27 6.695578891795525 9.887664982437112
27 6.7104528293655505 10.3474990716592
27 6.8669318784943645 9.784026271317039
27 6.737370144548785 10.198803105047691
27 7.030729362610778 9.55359345276861
27 7.170978853069424 10.087042831344018
27 7.497695808092623 9.983919824189613
27 7.548886191629256 10.120139121102902
27 7.087600787424468 10.113772278674745
27 6.993709910947098 10.437629876702694
27 7.215224811131148 10.121580656399294
27 9.074869582379097 11.15004135271288
27 8.83475488169783 10.690832481542417
27 8.156612467840619 10.651488622589863
27 8.621534102333502 11.46097475902636
27 7.443152878133662 10.650352518784423
27 8.13808980882298 11.205929011833325
27 8.057357473848022 9.911321579003907
27 7.776670742905733 10.475094106255822
27 8.711832261442467 11.290758465904206
27 8.383530713720214 10.318347607494838
27 8.88135294843537 11.510788091102773
27 8.034840617853838 10.99050215185808
27 9.435048353888112 10.591971713610475
27 8.758159230124933 11.149913394648756
27 8.399599625979146 11.150263028744764
27 8.269371905089146 11.124174254315957
27 7.8850123926013795 10.322131599245626
27 8.042595458097598 11.22979197773746
27 8.210603945343571 11.32167296966985
27 8.330259858804332 10.928337146873425
27 8.384615796888482 11.61343979592765
27 8.414266431012495 10.906036283918889
27 8.27669356271105 10.809806704745846
27 8.354400895457427 10.224008182453797
27 8.20905242023331 10.652007468330325
27 7.938073735809457 10.182845608033157
27 8.666569051536875 10.405637906008327
27 8.074938088180211 10.292476369419944
27 8.262361170937032 10.641628950167611
27 7.592240616253438 10.424547564389364
27 7.863440739697477 10.803920385279167
27 7.154051020728862 10.806607896376041
27 7.901632995412512 10.491179971851858
27 7.3319490791371695 10.048072039934496
27 7.809179691609618 10.43103910592597
27 8.491316048666265 10.31052916729181
27 8.464529574890593 11.332881405621436
27 8.153162104582146 10.839725378571739
27 7.5745782668777295 10.440329045827616
27 7.805356153808278 10.7051122720394
27 8.651966599833996 10.796868848077706
27 8.980471474232154 10.89999064937399
27 8.60526134525358 10.820528837007457
27 8.800478369651714 10.465002860787596
27 7.601999348078928 10.262457657363157
27 8.692286604916784 10.339106374029909
27 8.126562789410222 10.43715789094916
27 8.348312502667262 10.980641453707866
27 8.409862056384846 10.464509002913536
27 8.163760066800263 10.428308075022128
27 7.983563617273899 10.810899708772334
27 8.021227110619803 10.508748659428663
27 7.91997974833571 10.539513926073642
27 7.658139002609481 10.46794758463016
27 7.898747137040359 10.677508611505731
27 8.139660085463495 10.353180792594486
28 7.6013683858265715 5.493936761500862
28 7.60250638924148 4.946015271891895
28 7.841133391505568 5.30519635212656
28 8.49624581610724 5.037019105974042
28 8.322329503926754 5.233125565211432
28 7.611548544461369 6.440069358589754
28 8.155961350739249 4.602021606413337
28 7.544462667230159 5.197041803985869
28 8.169861784122418 5.339077864701078
28 7.562667741138543 5.389203097357106
28 8.216858001161114 5.138372420383784
28 7.683122047481472 5.252187928726837
28 7.769380649720383 5.001892219164095
28 7.370042806058018 5.358354649914669
28 7.3447186104307 5.839470796635648
28 7.28625529355823 6.962465756679419
28 7.948869889720575 5.952158323857882
28 6.6521930790329105 5.365652672679221
28 7.358632859487192 5.8798220324504715
28 7.309417798908857 6.351757354862452
28 7.749767076194253 6.573617304407873
28 6.7775755181510045 6.486603770634611
28 8.746755132076801 10.194097334523201
28 8.806798672895711 10.304989544825839
28 8.812354595021928 9.862728742458252
28 8.751813028448582 10.082729213836675
28 8.584535970538983 10.327705204161596
28 9.317993333945815 10.514103546360813
28 9.8854838849316 10.620283660329461
28 8.556593259120211 10.670265730713108
28 9.034423653103728 10.725302309064096
28 9.453850558532007 9.966968935035604
28 9.25731135511291 10.149777641970044
28 8.364503099998792 9.709221988483192
28 9.472200491437654 10.273098687209249
28 9.956644541953304 9.99699003323676
28 9.62391567676732 10.206810196501712
28 9.957781549276893 10.375301298368313
28 9.365071123657257 10.732873291953553
28 9.664739254532028 10.138991276010614
28 9.164134521013654 10.259032648110837
28 9.123125219545333 10.264072672831697
28 9.299180759319118 10.398054207276576
28 9.88403344567977 10.884881296302366
28 8.248153955534788 9.675725826057345
28 9.1893188913605 10.078486345492191
28 8.685443382352934 9.946321246700935
28 9.466610271476888 10.201549147978165
28 9.079671693988423 10.356079163804166
28 8.88877408255484 9.877950152965608
28 8.980312142969462 10.707184010069899
28 8.08966412563221 9.926146483105663
28 8.421375712521815 9.782581452698386
28 9.069761916955954 9.865861748923265
28 9.095570179579314 10.127516193905247
28 8.601177557539657 10.070472130640697
28 8.970737508814791 10.519504545030532
28 8.6853672239629 9.76943531931869
28 8.71097553302691 10.616577138858876
28 8.400324518591528 9.236082424691336
28 9.28330334813661 9.986407960051363
28 8.899176456912892 10.126795899572214
28 7.245630361394204 8.744119210938166
28 7.276028547483176 8.373935424355544
28 7.05354441272983 9.228936056114215
28 7.2103655623767935 9.46549098692688
28 7.815554107147305 10.046162244311613
28 7.585003835769402 9.475462637372454
28 8.560396867031779 10.26281850695795
28 8.01874836823101 8.585206481175105
28 8.527454312795028 9.155777064104907
28 8.122341970766225 9.589473452371106
28 8.188127017475725 8.626663005995264
28 7.575367803593665 9.265874053369027
28 7.753773021326546 9.37785257414858
28 7.570490287149436 8.199329765786167
28 8.156735458430976 8.941209026350938
28 8.009432273549644 7.830895156117184
28 8.192628520102993 9.234005966885123
28 7.533354201979815 7.972066848136559
28 7.959208652941953 8.848895143943905
28 7.995882766854586 8.813221534550507
28 8.150840738252153 9.193548349606937
28 8.1631031922842 8.96680301752447
28 7.877900974634013 8.894648548548954
28 7.9772286488202795 9.1742303498426
28 8.139615798785977 9.545898889133655
28 7.830282876733266 9.4204811631347
28 7.761394121695829 9.028652073849978
28 8.036344982080493 9.9393270563308
28 8.680409230800414 9.198057493977528
28 8.379433280279923 10.005398888559922
28 10.427877675794052 10.778375001541471
28 9.584520639427238 10.378733456761816
28 9.749202805069013 10.255193674150474
28 9.02631555093773 10.480510003093752
28 9.333104429168419 10.316820733963901
28 9.1864974565769 10.388542489624102
28 9.259909875233145 10.5771737046571
28 10.005371821817183 10.969276180162396
28 9.272925107622678 10.512777948133488
28 10.293417923647272 10.352972058252272
28 8.734400597704061 9.84407962576752
28 8.945348681454128 9.612334971687092
28 9.413585555310425 9.283243944593222
28 9.017075096145684 9.140573700036056
28 9.302327670404518 10.091878233415205
28 9.221616252671831 9.422783790811577
28 9.479667264102087 9.37078961532617
28 9.017711135455341 9.225463044546554
28 8.763092489851287 9.301678771527325
28 8.738976089832189 9.735977856123437
28 9.758871962777858 10.899649105129914
28 8.779367443919442 10.201007291399334
28 8.35444367357169 10.69212470285359
28 8.809572295501514 9.652774899637803
28 7.685014940556852 9.671226748881674
28 8.53524505317277 10.296075294864014
28 8.629906219427138 10.148110250574632
28 8.39436267551874 10.286465829979901
28 8.089930078356522 10.129417673657526
28 8.157723347768892 10.212395394569082
28 7.971541233072335 9.68053717055838
28 7.66365424849743 9.993673325022671
28 9.021538408649654 10.257765194115073
28 8.242053670692448 10.346567513183007
28 8.686289123238478 9.942318014975353
28 8.609212061617692 10.194090630300213
28 8.054557959628744 10.020530356049607
28 7.054507902117142 9.733034574492137
28 7.496335854194118 9.635041463819327
28 8.206835762281035 9.961498415849725
28 8.116060324564979 10.354250953758815
28 8.08561363497682 10.301537471603085
28 8.493231619744966 10.384594799203542
28 9.077342334252252 9.311952615893212
28 9.243244575968072 9.929474996589676
28 8.662986150182624 9.30075893409095
28 9.116068384101384 9.937380893187187
28 9.860118689201817 10.621017817030916
28 9.626103375010304 9.989474211208275
28 9.742048251760812 10.280207052632685
28 9.580691362934031 9.967227764007356
28 9.077599820919806 10.285935848009727
28 9.159904046445972 9.524448675030817
28 8.763979052654488 9.422730810221765
28 9.338437003876225 10.435576511819875
28 9.500965778905744 10.183153496746103
28 9.764351971900037 9.700399326103023
28 9.35271415461183 10.406614046487821
28 8.948398788969056 10.121068541889473
28 8.74888496769593 9.333738272540247
28 9.994148379874693 10.219992923773983
28 9.508124996447233 9.81476461033055
28 9.263435883112423 10.019347459414393
28 9.943987433467973 10.067772944858023
28 10.433325303357647 10.710545836646688
28 9.44376849779445 10.234347487633631
28 10.617003925260008 10.067077899718138
28 10.9444991019515 10.176390079410558
28 10.637024197256343 9.967008419539187
28 11.554505903634928 9.508189963259326
28 11.354923193759811 10.155674979022786
28 11.5816305073216 9.964439503374127
28 11.679646381772239 10.210782739699898
28 10.979858651780638 9.93330936058267
28 10.916357978521512 9.83372989973581
28 10.428172998696912 10.287123499232797
28 10.124733807647065 10.002521167465128
28 10.748598654180524 10.262331967364853
28 11.0172618429654 10.241559001959397
28 9.845569879409823 9.71106860682505
28 10.230611725986645 10.223353259112903
28 10.741081900429606 10.083723526820709
28 10.487722515451905 9.611990176270501
28 11.108838715756587 10.667445579503113
28 10.594178375868957 10.148888879411938
28 10.98319542101494 10.479872226205739
28 10.70241441368344 9.609035252618886
28 11.464518091656158 10.170001776531057
29 9.390405433489024 10.530544256469142
29 9.26198287810499 9.581329376690952
29 9.207443513371231 10.16519621110819
29 9.725478611579447 9.948383455405109
29 9.42405883487636 9.419279294171098
29 9.550354026765136 10.180699502371029
29 8.713584623431752 9.555530876303102
29 9.216725298107074 9.913953642306696
29 9.059690436263027 9.83104283513708
29 9.206127705294525 10.043745347508658
29 9.439211835276886 9.748679934249433
29 9.460903262906118 10.322342035305454
29 9.74877222761896 10.885059674754274
29 9.402319535177034 9.745295314379248
29 9.864765315025297 11.079265575587435
29 9.031518614518744 9.83865710117251
29 9.943046010947253 10.520217155409014
29 9.421744091255418 10.7458880866776
29 9.344317223574631 9.846244750627875
29 9.687898903429504 10.192081215246857
29 8.86067840193243 9.980467356796293
29 9.175860533504 10.148133178913625
29 8.56569045974734 9.442043074997793
29 9.556634378408132 10.068338912277943
29 9.500378022556403 10.132813630223184
29 9.37878730039889 9.755535025140864
29 9.914976033029808 10.067464447672892
29 8.582911896935228 11.70198248664408
29 8.263179643720308 11.65358407914508
29 8.084394487926264 11.514226760896275
29 8.423899545814049 12.054554631460414
29 8.741146320101599 11.270265358795523
29 8.212193648536203 12.409226468025627
29 8.364110091861141 11.091732850207057
29 7.760481636076442 11.525838841117423
29 8.181921847789438 10.78423710476339
29 7.328292825542759 10.252491735191263
29 7.858776974771607 10.424424458868804
29 8.618389633360392 12.006074564426193
29 8.449709068803482 11.662707118983343
29 8.339157297910768 10.05196278744919
29 7.6205648850013405 11.140631540329435
29 7.34605447580583 10.440229693033293
29 7.941341113952735 10.719433629094512
29 8.148536065115783 11.04613692175535
29 8.133438840493033 11.27618982295441
29 8.45018631402786 11.3894086963264
29 8.136084664310387 10.811755665850516
29 9.65399550844686 11.391511985209304
29 9.976952419717987 11.340642116360977
29 10.198297484083502 11.539437134498575
29 9.130701735460304 11.283182096337308
29 9.443005096176048 11.671575212842214
29 9.791752733900694 11.498152060775558
29 8.802884102848783 11.09084228093998
29 9.272615254450344 11.20977932711646
29 9.907284963112556 11.797448394597879
29 10.088260298233747 11.70189644378263
29 9.3596835922685 11.241752765405293
29 10.215457006805881 11.478244143249949
29 9.777198160115987 11.560331190637394
29 10.047605040694409 10.572062183552587
29 9.73937329444598 11.29172871575157
29 10.506062725875344 11.128181915942543
29 10.202259304677927 10.907976285995916
29 9.547105475816776 11.137743265572338
29 9.582133453193354 10.445081816563889
29 9.839843924261778 10.893066474408856
29 8.338448474201462 9.739249546707741
29 9.084181289434529 10.447718859936106
29 9.263246486549475 11.200827401241558
29 9.928026721850228 11.245248212519277
29 9.405627125928008 10.65759739639052
29 9.707492680112109 11.299864560829779
29 9.762458716559072 10.817098908179723
29 9.756207229824602 11.007404672723318
29 8.787688505499032 10.813336742113624
29 8.787445846501493 10.855425986944583
29 9.333234842388194 10.589860781400613
29 9.607443404384416 10.951705765590637
29 10.017129325314515 10.384747290440227
29 9.042480267255884 10.286528643639977
29 9.836849896395229 10.372669804140465
29 9.617437023193911 11.26292472167853
29 10.160105909689564 10.974803138991753
29 10.082238056592354 10.237027006201023
29 9.41713994104118 10.322879529229558
29 9.528732333827334 10.686516143728934
29 9.456393183731556 10.503045135754776
29 9.772971456832398 10.591487184506715
29 10.156836683946949 11.199208812793001
29 10.154419048841795 10.953899530464156
29 9.846162074699006 10.36436631339911
29 9.439647113932795 10.633444568316662
29 8.792522495133321 9.787585900791678
29 8.72719574037784 9.478141244827315
29 9.275585122443307 9.9133683077607
29 8.85745199509697 9.294818329506075
29 8.139250606779004 9.841143364469055
29 8.652626187592208 9.856057152893275
29 8.289982238688864 9.690675956798165
29 8.343526120180014 8.910023479546625
29 8.837410293779461 10.579200671278205
29 10.039931204084073 11.366943333911621
29 8.994621036707056 9.952913745738817
29 8.33328370224986 9.579698908267188
29 7.3879093473069615 9.536877681561418
29 7.6362837186383645 9.791821272540817
29 8.897809778005538 9.76834345131998
29 8.395222037219773 9.521336600748306
29 8.643420805152296 9.294259900797513
29 8.783417144717244 10.241486350123015
29 8.89194737143188 9.558039677299686
29 9.262177671510994 9.764689526769056
29 9.770541089281185 9.913862407320735
29 9.607659582457119 9.573464915414215
29 8.86496070039147 9.7099484056194
29 8.20223277084508 8.781387220058848
29 8.62770045483846 9.318938400482525
29 9.62450930942425 9.317478774679639
29 8.720102034330425 9.109111044103368
29 8.11966104840233 8.981133300550928
29 8.818769814742685 8.742379786980221
29 8.957046618239549 9.089508540381198
29 9.328828991213008 9.236695786565265
29 9.24977004825704 9.270610132248013
29 10.186802837736867 10.189089507430543
29 8.97348274266024 9.557844061626648
29 9.182356219057267 9.308860066351858
29 10.307265724055414 11.235848745726665
29 10.071193589015515 11.051551981322827
29 10.440286759852016 10.924325680402655
29 10.21668371979372 11.404160375223155
29 10.238492776511412 10.759908558519742
29 9.559322739672965 10.289209862841998
29 9.96231517376256 10.177784122627097
29 10.213292577869979 10.587407277400684
29 10.13455917645867 10.206189282982336
29 9.826460483978375 10.67281948943075
29 9.869291900121642 10.709974488207864
29 9.800493174040653 10.513317030761545
29 9.474984162386667 10.290140519659191
29 10.281242504063282 10.644747277174273
29 10.301627313262065 10.970998985530123
29 9.476995536230326 10.406476260483297
29 10.013589549383925 10.899346838416488
29 9.216895162439368 10.245304217665913
29 9.613203808627429 11.09866241843075
29 9.575033636319969 11.221576437838428
29 9.77929128314302 10.722595144698891
29 7.527849642658038 8.374382862648401
29 8.050998983313324 9.217953869225594
29 8.641992503494642 9.967664009236442
29 9.57008658207975 10.142669240406494
29 9.349809239718367 10.360955122765603
29 9.07409313195068 10.378477402173715
29 8.924306366152667 10.705174113993305
29 9.08850185790493 10.947781483299293
29 9.598690150559865 10.984163488871198
29 9.6110771386297 10.208311589623186
29 8.53562951839183 10.40902744125746
29 9.090146576993392 9.831575127861045
29 9.071899948756954 9.85523636184379
29 9.400067452697552 9.469799480007696
29 8.622544181527086 9.876045170114752
29 10.040663446907878 9.434471265580216
29 8.82631869331187 9.612491762422696
29 9.607188797684184 9.681009887787507
29 9.608166081453717 9.779826191890194
29 8.354379025948699 9.919878562141529
29 8.365358514485761 9.613097023843267
29 10.82627981210946 10.759508853380705
29 11.108085176574193 10.76277389250751
29 11.032859714378274 10.650455245201362
29 10.73965861865023 10.700870310372467
29 10.781531705559075 10.680657497584134
29 11.218568261662046 10.667385848294177
29 10.472460479687241 10.363270404451807
29 11.331953583862514 10.311712007272417
29 10.8914119085924 10.215946136187858
29 10.773025604818272 10.98964015654936
29 10.944731709859525 10.93073002749093
29 10.464127228528453 11.592333178386133
29 11.70797316040549 11.993325431345351
29 11.39933005659102 11.668786666649867
29 11.827629447291466 11.04670304704507
29 11.469324226880769 12.040382090812399
29 9.967025650460565 10.749373882945891
29 10.503602133376424 11.125951700697778
29 10.480659238983572 10.956763264218703
29 10.758998041164725 11.33480658202118
29 10.599582550537265 11.634157239129678
30 8.425644220262246 9.457623735726573
30 8.31769783975505 9.222154201253371
30 8.11968624708711 9.522075493298217
30 8.702309932957753 9.105425591666386
30 7.940714517573002 8.668716834503597
30 8.002026212382525 9.556133009494449
30 8.025468608836203 9.574629538151772
30 9.637982455969563 9.355860107129566
30 8.84487992989801 9.97090987075631
30 8.395215776807296 10.715935344696714
30 8.933577874937113 10.149146482373554
30 8.252778462114811 9.924058091714615
30 8.488399543397927 9.7172030270952
30 8.353392776748576 9.344825093516638
30 9.023697387081615 9.856305621043548
30 8.571342453234914 9.858311856727909
30 8.667190275347304 9.765911658532717
30 8.177906138853748 10.21071468176986
30 8.31262567702475 9.551816112768142
30 9.915274565594803 10.003094769565452
30 8.15867930408972 9.801477571630427
30 9.113260376012667 9.660833702266387
30 8.825452135791865 9.462889129250666
30 8.915592379977031 10.0775534404543
30 8.661803139546091 9.423859122437547
30 8.467203164332567 9.776910313373937
30 8.794818785461304 9.816454347511785
30 8.579735211385119 10.066509558369324
30 8.917331701901126 10.56898045256903
30 8.330119852295367 9.765457489863003
30 8.246608883420407 10.024793922816787
30 8.307557033993012 10.458533932126606
30 8.982893140065263 10.15979380399086
30 8.961013428302438 10.123157637000256
30 9.591728565413213 10.505743884190316
30 9.269437891603145 10.713423610371796
30 9.07261058729635 10.509833622388658
30 9.25079554223501 10.022056607665728
30 8.491901969630273 9.97164457006678
30 9.022071826007759 10.031823036054105
30 9.132845612569898 10.25551927094715
30 9.115546046328465 11.07607838843987
30 8.523249513697728 10.183046607338534
30 8.555989331801461 10.104237723244538
30 9.449219170753635 9.295480392485954
30 9.256735459537325 9.57229564305507
30 9.227833323026516 9.968944270479506
30 8.855294168826765 9.313161085302596
30 8.494323714530173 9.821984960104816
30 9.04927256899623 10.786869764791971
30 9.063834274534448 10.750705290099807
30 9.315238905293391 10.96847153517108
30 8.887685673578911 10.93609039427442
30 9.617825665015507 11.014589172970087
30 8.942565487522932 10.756831974523362
30 10.204319294204442 11.5017959376377
30 9.275010554559556 10.741784263747078
30 8.90800003084482 10.587621100349722
30 9.737225902643118 11.292541740836882
30 9.969027236404907 11.156137435604515
30 9.494574941156177 11.291624741177792
30 9.80044601428579 10.741228783078608
30 9.243608727886201 10.353220855743537
30 9.798789290087754 11.178584464820446
30 9.677218389271342 10.535878579570287
30 9.997593508083211 11.186563053847275
30 9.545036918802484 10.73166261863324
30 9.956960962448928 10.9363938587714
30 9.779321789679187 11.149746171987427
30 10.72170334135995 9.909224058204313
30 10.334086243655811 10.727335082466709
30 11.212492215126654 9.718147371796038
30 10.740809107021327 10.290072608278132
30 10.093730924455857 9.808553353448941
30 10.80216338707111 9.733489831565699
30 9.987961734525355 9.754358727849176
30 9.999413130718647 9.47388610021073
30 10.591150903443879 9.516900170639731
30 10.383803674712016 9.858071975315047
30 9.852766115265437 9.417597561026492
30 10.033878831694548 9.647813982409536
30 10.858261572173378 9.947464537751449
30 10.306099153673044 10.174844649354386
30 9.58537570476545 9.711752067640559
30 10.65405780719935 9.90587327428902
30 10.403437493685729 10.002833289884016
30 10.419763378634904 9.969713153387561
30 10.740844525026459 9.974830680086646
30 11.178317551961253 10.422664390399868
30 10.25603422545786 9.981855479729292
30 11.115923764977005 10.544100271520788
30 10.890319074044326 10.227347338168363
30 11.167158243536472 10.197440778100306
30 10.48150797597891 10.002524646196012
30 10.664004688383779 10.494049090702283
30 10.903493467165633 10.252305385109214
30 10.60757126376528 10.215198022727382
30 10.540470342453906 10.480502464707817
30 10.414133137421357 9.96894873867237
30 11.587740774034156 10.374838354676228
30 10.64763362540793 10.171723836124466
30 10.109721880136785 10.011134050681155
30 10.168178074993584 10.542742459526167
30 10.77482035710074 9.434600741131401
30 9.885371949872889 9.780328847142187
30 10.821729375312596 10.364200071963845
30 10.593167629688057 10.04839799735527
30 10.785606353425656 10.504012211043673
30 11.340079174686133 10.563347510888622
30 8.281997442753715 9.390127792360087
30 8.701847088604005 9.854170258052838
30 8.066431035258924 9.522126874504053
30 8.570533203203587 10.364997046475949
30 8.365304937235027 10.019019215053977
30 9.065489135444084 9.755394352945753
30 8.832990260999097 9.637430450013781
30 8.376777059781856 9.544847604402724
30 8.197451142170317 10.391979073114275
30 7.949750820162174 9.622631432304248
30 8.139641248749442 9.702686831498468
30 8.616198912796769 9.274293504542804
30 7.375498350781542 9.28583316947088
30 8.390653873114942 9.537354913112708
30 8.590894048629398 10.615702946724968
30 8.478697719753452 9.185475627496402
30 9.254055837354818 10.269065238632384
30 8.450022952564542 10.602381372907049
30 8.966674294482724 10.123597261778574
30 8.779728463731292 10.123074975815372
30 6.772447231659387 7.63836988372972
30 6.501920683387428 7.829835569256062
30 6.66412343472755 8.046467328108843
30 7.236936628749741 7.976384913288761
30 7.5584607203280285 7.9355077027547685
30 6.984331805709147 7.87466698431126
30 7.271992138993743 8.042017463309744
30 6.791128058113839 8.168643004205569
30 7.3079743668351345 7.509963601062495
30 7.200983155243684 8.1798857262937
30 7.153205124778642 7.955371371816835
30 7.1942583858315885 7.920493834331313
30 6.901994407106366 7.8885485533091915
30 7.197903086855217 8.28138703378541
30 7.051718539016652 7.6131994729081525
30 7.122427120897125 7.8560890954896845
30 7.158283082675519 7.803119348948487
30 6.947818885768326 7.8541353710517745
30 6.3227135217763175 8.288907474475005
30 7.150804502667463 7.8613240581444295
30 6.989862709044149 7.548075682842325
30 7.077119091215691 7.816417897443249
30 12.73773161051356 9.290894126639595
30 13.2678209596839 9.87135272249377
30 13.086817200783056 9.27423969315777
30 13.136683792548245 9.989697520817222
30 13.70935539837779 10.121012545845305
30 14.742570699184643 10.8368458318663
30 13.464231493021757 10.638359780057382
30 13.955997150969097 10.790232187575219
30 13.772756568734414 10.652320366866782
30 14.25259724058333 10.412009622532812
30 14.583445873771401 10.445611740806273
30 15.105085889204961 11.09033173570382
30 14.057460082085868 10.586344323274554
30 13.687698261084188 10.078657242776465
30 14.041257632906321 10.229293080020307
30 13.311108645205788 9.978407013280693
30 13.45118559870171 9.801424918355176
30 12.868510945280747 10.226964230387217
30 12.529351284743417 9.67587988525885
30 12.86418598931858 10.884090488228798
30 14.248753791226282 10.469082761534304
31 9.389415003406295 7.955417309840272
31 10.10147813551543 8.64223227700979
31 9.408866971090088 8.463779218030481
31 10.385963109842624 9.237355041922493
31 10.038051942612785 8.773840049361981
31 9.742119301143289 9.165089937475802
31 10.165244745801543 8.686275937267446
31 10.069846281384528 8.830187303488882
31 9.911859751512402 9.532734801159355
31 9.93452933857938 8.93379199059226
31 9.864393570945108 9.254238530374511
31 9.360254578154203 8.45726279750653
31 10.025498973516202 8.740472123487987
31 10.662573941304778 9.303618914687588
31 10.303215289824768 8.621357586611234
31 9.51983168618742 8.490444394439299
31 9.99315335653628 8.804505539388437
31 10.244810046237381 9.388067194628654
31 10.169588725948977 9.12468618274104
31 9.695684756909838 8.871617404551781
31 9.716446387089858 8.466626612962571
31 9.491319065511423 9.132197854132063
31 10.250701512347607 9.370106110818082
31 9.406344892232838 8.43628180598336
31 9.478951047922848 8.392622893408035
31 10.357067724550461 8.4400878432447
31 9.60728568514245 8.087259654449316
31 9.589574176014764 8.431769860110188
31 9.86846251011787 8.323898588781633
31 9.453060639321862 8.846091733212193
31 9.456270410697726 8.623162662501834
31 9.874397519841294 9.164101430913721
31 9.587373178396033 9.148201993117183
31 9.79537084651325 8.727854638501377
31 9.73308524324579 9.406546706043253
31 9.859911699409977 8.96523260356239
31 9.341402538804722 8.869779638839145
31 9.225386608181585 9.152997209190863
31 9.661925809509224 9.280746064302042
31 9.848152259874256 9.277472442584571
31 9.349422136365218 8.814999874028002
31 9.707434725056137 8.717233447934092
31 9.728806629704327 8.881454541606988
31 9.084936479612415 9.242121799780087
31 9.738864194628349 8.335801019366277
31 9.95979841969047 8.582318050848967
31 10.315575444625127 8.325357056765737
31 9.837356986467581 8.949832937432143
31 9.717987743358815 9.611829164157111
31 9.916066245941186 9.251567340081891
31 9.438445234184476 8.767899140824277
31 9.816202638191136 8.723991135405102
31 9.67962658071343 8.304503299987493
31 9.668655546349202 8.291859551438243
31 9.534990331071455 8.97968004156779
31 10.686818867182946 9.188922245829193
31 9.316775556855845 8.911108770792602
31 9.513661059475544 8.917046392842725
31 9.379139335795282 7.374639215125542
31 8.776439333281196 7.177380833358636
31 9.844012303748086 7.639681445733208
31 9.85353464984472 7.698084866083901
31 9.230045493499423 6.973285735216552
31 8.947090629322355 7.272287365674178
31 8.939682670754545 7.339220727808943
31 9.299960748377071 6.607362441478394
31 9.404174941531025 8.187099401538227
31 9.80762694833313 8.320277831410172
31 9.867346113915735 8.80943373945127
31 9.209833888817164 7.842946880265748
31 9.550474212714278 7.864409183908918
31 9.74600610518842 8.959256811126172
31 10.411970366731078 8.660628774756264
31 10.519498928947327 8.917411482413337
31 10.148361803883747 8.99676492761422
31 10.674786310641794 8.305868923319144
31 10.19293380224211 8.900742159372108
31 10.128967054341253 8.3232425034547
31 9.647790628007591 8.30763442324365
31 10.401723558142077 8.817604833866424
31 9.870420522020533 9.705591324489765
31 10.691056179079192 8.845204783686205
31 10.6912649471925 9.437459603428541
31 9.95278220822152 8.323560142505718
31 9.866581707049717 8.813075612577178
31 9.496247049965342 8.47159763723906
31 9.906200106554458 7.891414793176086
31 10.316723532742154 8.827862051522354
31 9.903880365540395 8.221814057995159
31 9.921226114051306 8.700311973519174
31 9.846460884712641 8.49969902582968
31 10.036295065406437 8.717202046698482
31 10.061482120517365 8.697402714938487
31 9.175539822935914 8.532818089954336
31 9.395848184277964 8.705949185549139
31 9.975766572811636 10.171601641364374
31 10.12255459390011 9.219741161933328
31 9.788392360601316 8.650940514853454
31 9.189576941820675 8.539639982567694
31 9.095666475513259 7.984934996614953
31 9.538856102472781 8.378700713272204
31 9.66180836573771 8.499956148851343
31 9.403819020369319 7.8699599855172515
31 9.538001891131142 8.712693517378776
31 8.845141181015723 8.601125429469665
31 9.711832980855075 8.667453044722219
31 9.505784784070322 8.45320300996923
31 9.463636512670906 8.510251801435713
31 8.923694640504161 8.534325744528184
31 9.266274345558635 8.583946555143463
31 8.985451278244936 8.375634763720585
31 9.352399712479187 8.786201376028911
31 9.093095038064378 8.45758199476281
31 9.180286824958598 8.452336272220233
31 9.160263089083177 8.397106907417067
31 9.247026130900895 8.443251284806854
31 9.442047199974862 8.192560299112412
31 9.409716059626478 8.333846330835193
31 9.766366995197037 9.106478154301078
31 8.959626665311525 7.847356791994393
31 9.038492016352173 8.69075402553484
31 9.459321601793746 8.487835998407759
31 8.958827947174607 9.076839855444437
31 9.557527201922628 8.461202218861517
31 9.296384384593143 8.522244263004179
31 8.566374270761713 8.4194096254108
31 8.951889689897412 8.288520494636467
31 8.678140981453575 8.181409758753706
31 9.043584051764757 8.512456713839553
31 8.695909751527907 8.432728316044797
31 8.768945712863768 8.61077532860202
31 9.314934572858082 8.574200745147804
31 9.396983214714698 9.153709798301012
31 9.353190710365078 7.8578123004457145
31 9.298404622219456 8.864852202188073
31 8.600129348001795 8.4061596220932
31 9.130331511949848 8.057421434145395
31 9.16797259702387 8.943845154400515
31 9.991141249417632 8.386712394053903
31 10.0756289565533 8.139977477873016
31 9.113751092162305 8.983127558622659
31 9.681914778912033 9.038814179010654
31 10.04577587652433 8.701733556330062
31 9.482328905310686 8.22518366862024
31 9.515322180915314 8.757919220046839
31 9.525869907730366 8.545280860047608
31 9.70482344359843 8.759684276589839
31 9.092316941221169 8.31899740363122
31 9.386205034368263 8.066291813919115
31 9.810890121971052 8.709538228761307
31 9.352377979196685 8.453887898279655
31 9.238724236493901 8.545747659311475
31 8.954259656028212 8.503189685900479
31 9.090408173659702 7.988968559585783
31 9.201502375374721 7.908222334161747
31 8.985486570562614 7.6805002158948845
31 9.315042469404073 8.26696228613655
31 9.88800423614402 7.974353818671888
31 9.232675367195126 7.72209281737092
31 9.822885927180577 8.303190850972817
31 9.156200792338415 8.431654703051695
31 8.8994648452493 8.379309338006097
31 9.674264298199049 9.291476768534991
31 9.681340057161094 9.353400504072514
31 10.299904751637733 9.150794089695392
31 9.781367153371097 8.772200728313225
31 10.557414206233119 8.911231311443197
31 10.653697526698009 9.145108587017994
31 9.999172337704712 9.202233941672175
31 9.845718505297937 9.221804965001237
31 9.75640680747106 8.9111898753862
31 9.985010442354715 9.195271417366522
31 10.885093425432444 9.291460552380551
