# Supplementary material for: Impact of anionic lipids on the energy landscape of conformational transition in anion exchanger 1 (AE1)
Source: Nat Commun. 2025 Nov 26;16:11664. doi: 10.1038/s41467-025-66786-6 (PMC12748791; doi:10.1038/s41467-025-66786-6)
Supplement: Supplementary file 6 — Source Data [file 41467_2025_66786_MOESM6_ESM.zip › SourceData/Fig_4f_US_apo.txt]

# Average/SD: 0 0.000000 0.026700
# Average/SD: 1 0.089918 0.028712
# Average/SD: 2 0.243134 0.036283
# Average/SD: 3 0.439761 0.045107
# Average/SD: 4 0.646763 0.045844
# Average/SD: 5 0.827071 0.046282
# Average/SD: 6 1.007262 0.046408
# Average/SD: 7 1.215707 0.050432
# Average/SD: 8 1.431799 0.058099
# Average/SD: 9 1.802344 0.069198
# Average/SD: 10 2.171656 0.077261
# Average/SD: 11 2.485555 0.079954
# Average/SD: 12 2.859010 0.092000
# Average/SD: 13 3.038083 0.096449
# Average/SD: 14 3.263535 0.098802
# Average/SD: 15 3.562240 0.099882
# Average/SD: 16 3.964743 0.100943
# Average/SD: 17 4.461996 0.101889
# Average/SD: 18 4.895827 0.106331
# Average/SD: 19 5.051408 0.112801
# Average/SD: 20 5.386233 0.118796
# Average/SD: 21 5.841428 0.123746
# Average/SD: 22 6.431858 0.126784
# Average/SD: 23 7.028489 0.138884
# Average/SD: 24 7.629121 0.151598
# Average/SD: 25 8.211408 0.152350
# Average/SD: 26 8.757981 0.157304
# Average/SD: 27 9.501584 0.166475
# Average/SD: 28 10.072195 0.184484
# Average/SD: 29 10.469672 0.194290
# Average/SD: 30 10.881684 0.200433
# Average/SD: 31 11.313774 0.216478
# Average/SD: 32 11.776937 0.228096
# Average/SD: 33 12.331693 0.245400
# Average/SD: 34 12.926053 0.269485
# Average/SD: 35 13.496023 0.287237
# Average/SD: 36 14.071396 0.297030
# Average/SD: 37 14.661269 0.305648
# Average/SD: 38 15.074200 0.311684
# Average/SD: 39 15.287015 0.339127
# Average/SD: 40 15.284578 0.381623
# Average/SD: 41 15.206613 0.429160
# Average/SD: 42 15.045268 0.451717
# Average/SD: 43 14.842779 0.457507
# Average/SD: 44 14.669762 0.465863
# Average/SD: 45 14.541341 0.475147
# Average/SD: 46 14.368177 0.480910
# Average/SD: 47 14.183547 0.483560
# Average/SD: 48 13.923000 0.489923
# Average/SD: 49 13.545182 0.496350
# Average/SD: 50 13.086899 0.502720
# Average/SD: 51 12.590634 0.509207
# Average/SD: 52 12.123875 0.516640
# Average/SD: 53 11.692128 0.521107
# Average/SD: 54 11.079024 0.525153
# Average/SD: 55 10.390272 0.535223
# Average/SD: 56 9.730931 0.538150
# Average/SD: 57 9.355574 0.541630
# Average/SD: 58 9.040253 0.545740
# Average/SD: 59 8.731400 0.545330
# Average/SD: 60 8.304725 0.547497
# Average/SD: 61 7.981541 0.548513
# Average/SD: 62 7.681400 0.549030
