# Supplementary material for: Impact of anionic lipids on the energy landscape of conformational transition in anion exchanger 1 (AE1)
Source: Nat Commun. 2025 Nov 26;16:11664. doi: 10.1038/s41467-025-66786-6 (PMC12748791; doi:10.1038/s41467-025-66786-6)
Supplement: Supplementary file 6 — Source Data [file 41467_2025_66786_MOESM6_ESM.zip › SourceData/Fig_3_residue_ion_interaction_IF.txt]

4 {LYS 592 PROB}
8 {TYR 794 PROB}
9 {TYR 794 PROB}
16 {TYR 794 PROB}
21 {TYR 794 PROB}
22 {TYR 794 PROB}
26 {TYR 794 PROB}
27 {TYR 794 PROB}
28 {TYR 794 PROB}
29 {TYR 794 PROB}
102 {ARG 589 PROB}
102 {ASP 607 PROB}
103 {ARG 730 PROB}
104 {ARG 730 PROB}
105 {ALA 415 PROB}
105 {ARG 730 PROB}
106 {ARG 730 PROB}
107 {ALA 415 PROB}
107 {ARG 730 PROB}
107 {MET 795 PROB}
108 {SER 418 PROB}
108 {ARG 730 PROB}
109 {ARG 730 PROB}
110 {ARG 730 PROB}
111 {ARG 730 PROB}
112 {ARG 730 PROB}
113 {ARG 730 PROB}
114 {VAL 729 PROB}
114 {ARG 730 PROB}
115 {VAL 729 PROB}
115 {ARG 730 PROB}
116 {ARG 730 PROB}
117 {VAL 729 PROB}
117 {ARG 730 PROB}
118 {ARG 730 PROB}
119 {ARG 730 PROB}
120 {ARG 730 PROB}
121 {ARG 730 PROB}
122 {ALA 415 PROB}
122 {ARG 730 PROB}
123 {ASP 607 PROB}
123 {ARG 730 PROB}
124 {ALA 415 PROB}
124 {ASP 607 PROB}
124 {ARG 730 PROB}
125 {ARG 730 PROB}
126 {ALA 415 PROB}
126 {ARG 730 PROB}
127 {ARG 730 PROB}
128 {ARG 730 PROB}
129 {ARG 730 PROB}
130 {ALA 415 PROB}
130 {ARG 730 PROB}
131 {SER 418 PROB}
131 {VAL 610 PROB}
131 {ARG 730 PROB}
132 {ARG 730 PROB}
133 {ARG 730 PROB}
133 {TYR 794 PROB}
133 {MET 795 PROB}
134 {ARG 730 PROB}
134 {TYR 794 PROB}
135 {ARG 730 PROB}
135 {TYR 794 PROB}
135 {THR 798 PROB}
136 {ARG 730 PROB}
137 {ARG 730 PROB}
137 {THR 798 PROB}
138 {ARG 730 PROB}
138 {TYR 794 PROB}
139 {ARG 730 PROB}
139 {TYR 794 PROB}
139 {THR 798 PROB}
140 {ARG 730 PROB}
140 {THR 798 PROB}
141 {ARG 589 PROB}
141 {THR 798 PROB}
147 {ARG 589 PROB}
148 {ARG 589 PROB}
150 {VAL 729 PROB}
151 {THR 798 PROB}
152 {ARG 589 PROB}
177 {ARG 730 PROB}
178 {ARG 730 PROB}
179 {ARG 589 PROB}
179 {VAL 729 PROB}
180 {VAL 729 PROB}
181 {ARG 589 PROB}
182 {ARG 730 PROB}
182 {SER 799 PROB}
183 {ARG 730 PROB}
183 {SER 799 PROB}
184 {ARG 730 PROB}
184 {MET 795 PROB}
184 {SER 799 PROB}
185 {ARG 730 PROB}
186 {ARG 730 PROB}
186 {MET 795 PROB}
187 {ARG 730 PROB}
187 {MET 795 PROB}
187 {SER 799 PROB}
188 {ARG 730 PROB}
189 {ARG 730 PROB}
190 {ARG 730 PROB}
191 {ARG 730 PROB}
192 {ARG 730 PROB}
192 {SER 799 PROB}
193 {ARG 730 PROB}
194 {ARG 730 PROB}
194 {MET 795 PROB}
194 {SER 799 PROB}
195 {ARG 730 PROB}
196 {ARG 730 PROB}
196 {MET 795 PROB}
197 {ARG 730 PROB}
198 {ARG 730 PROB}
199 {ARG 730 PROB}
199 {SER 799 PROB}
200 {ARG 730 PROB}
201 {ARG 730 PROB}
202 {ARG 730 PROB}
202 {SER 799 PROB}
203 {ARG 730 PROB}
204 {ARG 730 PROB}
205 {ARG 730 PROB}
205 {MET 795 PROB}
205 {SER 799 PROB}
206 {VAL 729 PROB}
206 {ARG 730 PROB}
206 {SER 799 PROB}
207 {ARG 730 PROB}
207 {MET 795 PROB}
208 {ARG 730 PROB}
208 {MET 795 PROB}
208 {SER 799 PROB}
209 {ARG 730 PROB}
209 {TYR 794 PROB}
210 {ARG 730 PROB}
211 {ARG 589 PROB}
211 {ARG 730 PROB}
212 {VAL 729 PROB}
212 {ARG 730 PROB}
212 {MET 795 PROB}
213 {ARG 730 PROB}
213 {SER 799 PROB}
214 {ARG 730 PROB}
215 {ARG 730 PROB}
215 {SER 799 PROB}
216 {ARG 730 PROB}
216 {SER 799 PROB}
217 {ARG 730 PROB}
217 {MET 795 PROB}
217 {SER 799 PROB}
218 {ARG 730 PROB}
218 {MET 795 PROB}
218 {SER 799 PROB}
219 {ARG 730 PROB}
219 {MET 795 PROB}
219 {SER 799 PROB}
220 {ARG 730 PROB}
220 {SER 799 PROB}
221 {ARG 730 PROB}
222 {ARG 730 PROB}
222 {MET 795 PROB}
222 {SER 799 PROB}
223 {ARG 730 PROB}
223 {SER 799 PROB}
224 {ARG 730 PROB}
225 {ARG 730 PROB}
225 {MET 795 PROB}
225 {SER 799 PROB}
226 {ARG 730 PROB}
226 {MET 795 PROB}
226 {SER 799 PROB}
227 {ARG 730 PROB}
228 {ARG 730 PROB}
228 {MET 795 PROB}
228 {SER 799 PROB}
229 {ARG 730 PROB}
229 {MET 795 PROB}
230 {ARG 730 PROB}
231 {VAL 729 PROB}
231 {ARG 730 PROB}
232 {ARG 730 PROB}
232 {MET 795 PROB}
233 {ARG 730 PROB}
234 {ARG 730 PROB}
234 {MET 795 PROB}
234 {SER 799 PROB}
235 {ARG 730 PROB}
235 {THR 798 PROB}
235 {SER 799 PROB}
236 {ARG 730 PROB}
236 {SER 799 PROB}
237 {ARG 730 PROB}
237 {MET 795 PROB}
237 {SER 799 PROB}
238 {ARG 730 PROB}
238 {SER 799 PROB}
239 {ARG 730 PROB}
240 {ARG 730 PROB}
240 {MET 795 PROB}
241 {ARG 730 PROB}
241 {MET 795 PROB}
242 {ARG 730 PROB}
242 {MET 795 PROB}
243 {ARG 730 PROB}
243 {SER 799 PROB}
244 {ARG 730 PROB}
244 {MET 795 PROB}
244 {SER 799 PROB}
245 {ARG 730 PROB}
245 {MET 795 PROB}
245 {SER 799 PROB}
246 {ARG 730 PROB}
247 {ARG 730 PROB}
248 {VAL 729 PROB}
248 {ARG 730 PROB}
249 {ARG 730 PROB}
250 {ARG 730 PROB}
251 {ARG 730 PROB}
252 {ARG 730 PROB}
252 {SER 799 PROB}
253 {ARG 730 PROB}
253 {SER 799 PROB}
254 {ARG 730 PROB}
255 {ARG 730 PROB}
256 {ARG 730 PROB}
256 {MET 795 PROB}
257 {ARG 730 PROB}
257 {SER 799 PROB}
258 {ARG 730 PROB}
258 {MET 795 PROB}
259 {ARG 589 PROB}
259 {ARG 730 PROB}
260 {ARG 730 PROB}
260 {MET 795 PROB}
261 {ARG 730 PROB}
261 {SER 799 PROB}
262 {ARG 730 PROB}
262 {MET 795 PROB}
263 {ARG 730 PROB}
263 {MET 795 PROB}
264 {ARG 730 PROB}
264 {MET 795 PROB}
265 {ARG 730 PROB}
265 {MET 795 PROB}
265 {SER 799 PROB}
266 {ARG 730 PROB}
266 {MET 795 PROB}
266 {THR 798 PROB}
266 {SER 799 PROB}
267 {ARG 730 PROB}
268 {ARG 730 PROB}
269 {ARG 730 PROB}
269 {THR 798 PROB}
270 {ARG 730 PROB}
271 {ARG 730 PROB}
271 {TYR 794 PROB}
271 {THR 798 PROB}
272 {ARG 730 PROB}
272 {THR 798 PROB}
273 {ARG 730 PROB}
273 {TYR 794 PROB}
273 {MET 795 PROB}
273 {THR 798 PROB}
274 {ARG 589 PROB}
274 {ARG 730 PROB}
274 {THR 798 PROB}
275 {ARG 589 PROB}
275 {VAL 729 PROB}
275 {ARG 730 PROB}
276 {ARG 589 PROB}
276 {THR 798 PROB}
277 {ARG 589 PROB}
277 {ARG 730 PROB}
277 {MET 795 PROB}
277 {THR 798 PROB}
278 {ARG 589 PROB}
278 {ARG 730 PROB}
278 {THR 798 PROB}
279 {ARG 589 PROB}
279 {THR 798 PROB}
280 {ARG 589 PROB}
280 {TYR 794 PROB}
280 {THR 798 PROB}
281 {ARG 589 PROB}
281 {ARG 730 PROB}
281 {TYR 794 PROB}
282 {ARG 730 PROB}
283 {ARG 589 PROB}
283 {TYR 794 PROB}
283 {THR 798 PROB}
284 {ARG 589 PROB}
284 {TYR 794 PROB}
284 {THR 798 PROB}
285 {ARG 589 PROB}
285 {ARG 730 PROB}
285 {THR 798 PROB}
286 {ARG 589 PROB}
286 {TYR 794 PROB}
286 {THR 798 PROB}
287 {ARG 589 PROB}
287 {THR 798 PROB}
288 {ARG 589 PROB}
288 {THR 798 PROB}
289 {ARG 589 PROB}
290 {ARG 589 PROB}
290 {TYR 794 PROB}
290 {THR 798 PROB}
291 {ARG 589 PROB}
291 {TYR 794 PROB}
291 {THR 798 PROB}
293 {ARG 589 PROB}
293 {TYR 794 PROB}
293 {THR 798 PROB}
294 {ARG 589 PROB}
294 {THR 798 PROB}
295 {ARG 589 PROB}
295 {TYR 794 PROB}
295 {THR 798 PROB}
296 {ARG 589 PROB}
296 {VAL 729 PROB}
296 {ARG 730 PROB}
297 {ARG 589 PROB}
297 {TYR 794 PROB}
297 {THR 798 PROB}
298 {ARG 589 PROB}
298 {TYR 794 PROB}
298 {THR 798 PROB}
299 {ARG 589 PROB}
299 {ARG 730 PROB}
299 {TYR 794 PROB}
300 {ARG 589 PROB}
300 {ARG 730 PROB}
301 {ARG 589 PROB}
301 {ARG 730 PROB}
302 {ARG 589 PROB}
302 {ARG 730 PROB}
303 {ARG 589 PROB}
303 {ARG 730 PROB}
304 {ARG 589 PROB}
307 {ARG 589 PROB}
308 {ARG 589 PROB}
308 {ARG 730 PROB}
308 {TYR 794 PROB}
309 {ARG 589 PROB}
309 {ARG 730 PROB}
309 {TYR 794 PROB}
310 {ARG 589 PROB}
310 {ARG 730 PROB}
310 {TYR 794 PROB}
311 {ARG 589 PROB}
311 {ARG 730 PROB}
312 {ARG 730 PROB}
312 {MET 795 PROB}
313 {ARG 730 PROB}
313 {MET 795 PROB}
313 {THR 798 PROB}
313 {SER 799 PROB}
314 {ARG 730 PROB}
314 {MET 795 PROB}
314 {THR 798 PROB}
315 {ARG 589 PROB}
315 {ARG 730 PROB}
315 {THR 798 PROB}
316 {ARG 589 PROB}
316 {ARG 730 PROB}
316 {THR 798 PROB}
317 {ARG 589 PROB}
317 {TYR 794 PROB}
317 {THR 798 PROB}
318 {ARG 589 PROB}
319 {ARG 589 PROB}
319 {ARG 730 PROB}
319 {THR 798 PROB}
320 {ARG 589 PROB}
320 {TYR 794 PROB}
320 {THR 798 PROB}
321 {ARG 589 PROB}
321 {THR 798 PROB}
322 {ARG 589 PROB}
322 {THR 798 PROB}
323 {ARG 589 PROB}
323 {THR 798 PROB}
324 {ARG 589 PROB}
324 {THR 798 PROB}
325 {ARG 589 PROB}
326 {ARG 589 PROB}
326 {ARG 730 PROB}
326 {THR 798 PROB}
327 {ARG 589 PROB}
328 {ARG 589 PROB}
328 {VAL 729 PROB}
329 {ARG 589 PROB}
330 {ARG 589 PROB}
331 {ARG 589 PROB}
331 {VAL 729 PROB}
332 {ARG 589 PROB}
333 {ARG 589 PROB}
334 {ARG 589 PROB}
336 {ARG 589 PROB}
337 {ARG 589 PROB}
338 {ARG 589 PROB}
339 {ARG 589 PROB}
340 {ARG 589 PROB}
341 {ARG 589 PROB}
341 {THR 798 PROB}
342 {ARG 589 PROB}
342 {ARG 730 PROB}
343 {ARG 589 PROB}
343 {THR 798 PROB}
344 {ARG 589 PROB}
344 {ARG 730 PROB}
344 {THR 798 PROB}
345 {ARG 589 PROB}
346 {ARG 589 PROB}
347 {ARG 589 PROB}
348 {ARG 589 PROB}
348 {TYR 794 PROB}
348 {THR 798 PROB}
349 {ARG 589 PROB}
350 {ARG 589 PROB}
352 {ARG 589 PROB}
353 {ARG 589 PROB}
354 {ARG 589 PROB}
355 {ARG 589 PROB}
356 {ARG 589 PROB}
358 {ARG 589 PROB}
358 {ARG 730 PROB}
358 {THR 798 PROB}
359 {ARG 589 PROB}
359 {ARG 730 PROB}
360 {ARG 589 PROB}
360 {ARG 730 PROB}
361 {ARG 589 PROB}
361 {ARG 730 PROB}
361 {THR 798 PROB}
362 {ARG 589 PROB}
362 {ARG 730 PROB}
363 {ARG 589 PROB}
363 {ARG 730 PROB}
363 {THR 798 PROB}
364 {ARG 589 PROB}
364 {ARG 730 PROB}
365 {ARG 589 PROB}
365 {ARG 730 PROB}
366 {ARG 589 PROB}
366 {ARG 730 PROB}
367 {ARG 589 PROB}
367 {ARG 730 PROB}
368 {ARG 589 PROB}
368 {ARG 730 PROB}
369 {ARG 589 PROB}
369 {ARG 730 PROB}
369 {THR 798 PROB}
370 {ARG 589 PROB}
370 {ARG 730 PROB}
370 {THR 798 PROB}
371 {ARG 589 PROB}
371 {ARG 730 PROB}
371 {TYR 794 PROB}
371 {THR 798 PROB}
373 {ARG 589 PROB}
373 {ARG 730 PROB}
373 {THR 798 PROB}
374 {ARG 589 PROB}
374 {ARG 730 PROB}
375 {ARG 589 PROB}
375 {ARG 730 PROB}
376 {ARG 589 PROB}
376 {ARG 730 PROB}
377 {ARG 589 PROB}
377 {ARG 730 PROB}
377 {THR 798 PROB}
378 {ARG 589 PROB}
378 {ARG 730 PROB}
379 {ARG 589 PROB}
380 {ARG 589 PROB}
381 {ARG 589 PROB}
382 {ARG 589 PROB}
383 {ARG 589 PROB}
384 {ARG 589 PROB}
385 {ARG 589 PROB}
386 {ARG 589 PROB}
388 {ARG 589 PROB}
389 {ARG 589 PROB}
389 {VAL 729 PROB}
390 {ARG 589 PROB}
390 {THR 798 PROB}
390 {SER 799 PROB}
391 {ARG 589 PROB}
391 {ARG 730 PROB}
392 {ARG 589 PROB}
393 {ARG 589 PROB}
393 {ARG 730 PROB}
394 {ARG 589 PROB}
394 {THR 798 PROB}
395 {ARG 589 PROB}
396 {ARG 589 PROB}
396 {VAL 729 PROB}
396 {ARG 730 PROB}
397 {ARG 589 PROB}
397 {THR 798 PROB}
399 {ARG 589 PROB}
400 {ARG 589 PROB}
410 {ARG 589 PROB}
411 {ARG 589 PROB}
412 {ARG 589 PROB}
413 {ARG 589 PROB}
414 {ARG 589 PROB}
415 {ARG 589 PROB}
416 {ARG 589 PROB}
417 {ARG 589 PROB}
418 {ARG 589 PROB}
419 {ARG 589 PROB}
419 {ARG 730 PROB}
419 {THR 798 PROB}
420 {ARG 589 PROB}
420 {ARG 730 PROB}
421 {ARG 589 PROB}
421 {ARG 730 PROB}
421 {THR 798 PROB}
422 {ARG 589 PROB}
422 {ARG 730 PROB}
422 {TYR 794 PROB}
422 {THR 798 PROB}
423 {ARG 589 PROB}
423 {ARG 730 PROB}
424 {ARG 730 PROB}
425 {ARG 589 PROB}
425 {ARG 730 PROB}
425 {TYR 794 PROB}
426 {ARG 589 PROB}
426 {VAL 729 PROB}
426 {ARG 730 PROB}
427 {ARG 589 PROB}
427 {THR 798 PROB}
428 {ARG 589 PROB}
429 {ARG 589 PROB}
430 {ARG 589 PROB}
431 {ARG 589 PROB}
432 {ARG 589 PROB}
432 {THR 798 PROB}
433 {ARG 589 PROB}
433 {VAL 729 PROB}
439 {ARG 589 PROB}
439 {VAL 729 PROB}
440 {ARG 589 PROB}
441 {ARG 589 PROB}
442 {ARG 589 PROB}
443 {ARG 589 PROB}
444 {ARG 589 PROB}
445 {ARG 589 PROB}
446 {ARG 589 PROB}
447 {ARG 589 PROB}
448 {ARG 589 PROB}
449 {ARG 589 PROB}
450 {ARG 589 PROB}
450 {VAL 729 PROB}
451 {ARG 589 PROB}
451 {THR 798 PROB}
452 {ARG 589 PROB}
452 {ARG 730 PROB}
453 {ARG 589 PROB}
453 {ARG 730 PROB}
453 {MET 795 PROB}
454 {ARG 589 PROB}
454 {ARG 730 PROB}
457 {ARG 589 PROB}
458 {ARG 589 PROB}
458 {THR 798 PROB}
458 {SER 799 PROB}
459 {ARG 589 PROB}
460 {ARG 589 PROB}
461 {ARG 589 PROB}
462 {ARG 589 PROB}
463 {ARG 589 PROB}
464 {ARG 589 PROB}
465 {ARG 589 PROB}
489 {ARG 589 PROB}
490 {ARG 589 PROB}
492 {ARG 730 PROB}
498 {ARG 589 PROB}
499 {ARG 589 PROB}
500 {ARG 589 PROB}
504 {ARG 730 PROB}
505 {ARG 589 PROB}
529 {ARG 589 PROB}
530 {ARG 589 PROB}
531 {ARG 589 PROB}
534 {ARG 589 PROB}
535 {ARG 589 PROB}
536 {ARG 589 PROB}
537 {ARG 589 PROB}
538 {ARG 589 PROB}
538 {ARG 730 PROB}
539 {ARG 730 PROB}
540 {ARG 730 PROB}
541 {ARG 589 PROB}
542 {ARG 589 PROB}
542 {ARG 730 PROB}
543 {ARG 730 PROB}
544 {ARG 589 PROB}
546 {ARG 589 PROB}
547 {ARG 589 PROB}
547 {ARG 730 PROB}
548 {ARG 589 PROB}
548 {ARG 730 PROB}
549 {ARG 589 PROB}
549 {ARG 730 PROB}
550 {ARG 589 PROB}
550 {ARG 730 PROB}
550 {TYR 794 PROB}
551 {ARG 589 PROB}
551 {TYR 794 PROB}
552 {ARG 589 PROB}
552 {TYR 794 PROB}
553 {TYR 794 PROB}
554 {ARG 589 PROB}
555 {ARG 589 PROB}
555 {TYR 794 PROB}
556 {ARG 589 PROB}
556 {TYR 794 PROB}
557 {ARG 589 PROB}
558 {ARG 589 PROB}
559 {ARG 589 PROB}
559 {TYR 794 PROB}
560 {ARG 589 PROB}
560 {TYR 794 PROB}
561 {ARG 589 PROB}
561 {TYR 794 PROB}
562 {ARG 589 PROB}
562 {TYR 794 PROB}
563 {ARG 589 PROB}
563 {TYR 794 PROB}
564 {ARG 589 PROB}
564 {TYR 794 PROB}
565 {ARG 589 PROB}
565 {TYR 794 PROB}
566 {ARG 589 PROB}
566 {TYR 794 PROB}
567 {ARG 589 PROB}
567 {TYR 794 PROB}
568 {ARG 589 PROB}
568 {TYR 794 PROB}
569 {ARG 589 PROB}
569 {VAL 729 PROB}
569 {TYR 794 PROB}
570 {ARG 589 PROB}
570 {TYR 794 PROB}
571 {ARG 589 PROB}
571 {TYR 794 PROB}
572 {ARG 589 PROB}
572 {TYR 794 PROB}
573 {ARG 589 PROB}
573 {TYR 794 PROB}
574 {ARG 589 PROB}
574 {TYR 794 PROB}
575 {ARG 589 PROB}
575 {TYR 794 PROB}
576 {ARG 589 PROB}
577 {ARG 589 PROB}
577 {TYR 794 PROB}
578 {ARG 589 PROB}
578 {TYR 794 PROB}
579 {ARG 589 PROB}
579 {TYR 794 PROB}
580 {ARG 589 PROB}
580 {TYR 794 PROB}
580 {THR 798 PROB}
580 {SER 799 PROB}
581 {ARG 589 PROB}
581 {TYR 794 PROB}
582 {ARG 589 PROB}
583 {ARG 589 PROB}
583 {ARG 730 PROB}
583 {TYR 794 PROB}
584 {ARG 589 PROB}
584 {VAL 729 PROB}
584 {TYR 794 PROB}
585 {ARG 589 PROB}
585 {TYR 794 PROB}
586 {ARG 589 PROB}
586 {TYR 794 PROB}
587 {ARG 589 PROB}
587 {TYR 794 PROB}
588 {ARG 589 PROB}
588 {TYR 794 PROB}
588 {SER 799 PROB}
589 {ARG 589 PROB}
589 {VAL 729 PROB}
589 {TYR 794 PROB}
590 {ARG 589 PROB}
590 {TYR 794 PROB}
591 {ARG 589 PROB}
591 {TYR 794 PROB}
591 {THR 798 PROB}
592 {ARG 589 PROB}
592 {ARG 730 PROB}
592 {TYR 794 PROB}
593 {ARG 589 PROB}
593 {TYR 794 PROB}
594 {ARG 589 PROB}
594 {VAL 729 PROB}
594 {TYR 794 PROB}
595 {ARG 589 PROB}
595 {VAL 729 PROB}
596 {ARG 589 PROB}
596 {LYS 592 PROB}
597 {ARG 589 PROB}
597 {TYR 794 PROB}
598 {ARG 589 PROB}
598 {TYR 794 PROB}
599 {ARG 589 PROB}
599 {TYR 794 PROB}
600 {ARG 589 PROB}
600 {TYR 794 PROB}
601 {ARG 589 PROB}
601 {TYR 794 PROB}
602 {ARG 589 PROB}
602 {TYR 794 PROB}
603 {TYR 794 PROB}
604 {ARG 589 PROB}
604 {TYR 794 PROB}
606 {ARG 589 PROB}
606 {LYS 592 PROB}
607 {ARG 589 PROB}
607 {LYS 592 PROB}
608 {LYS 592 PROB}
609 {ARG 589 PROB}
610 {ARG 730 PROB}
611 {TYR 794 PROB}
612 {TYR 794 PROB}
613 {ARG 589 PROB}
613 {TYR 794 PROB}
614 {ARG 589 PROB}
614 {TYR 794 PROB}
615 {ARG 589 PROB}
615 {TYR 794 PROB}
616 {ARG 589 PROB}
616 {TYR 794 PROB}
617 {ARG 589 PROB}
617 {TYR 794 PROB}
618 {ARG 589 PROB}
618 {TYR 794 PROB}
619 {ARG 589 PROB}
619 {TYR 794 PROB}
620 {ARG 589 PROB}
620 {TYR 794 PROB}
621 {ARG 589 PROB}
621 {TYR 794 PROB}
622 {ARG 589 PROB}
622 {TYR 794 PROB}
623 {ARG 589 PROB}
623 {TYR 794 PROB}
624 {ARG 589 PROB}
624 {LYS 592 PROB}
625 {ARG 589 PROB}
625 {TYR 794 PROB}
626 {TYR 794 PROB}
627 {ARG 589 PROB}
627 {TYR 794 PROB}
628 {ARG 589 PROB}
628 {TYR 794 PROB}
629 {TYR 794 PROB}
630 {ARG 589 PROB}
630 {TYR 794 PROB}
631 {ARG 589 PROB}
631 {TYR 794 PROB}
632 {ARG 589 PROB}
632 {TYR 794 PROB}
641 {ARG 589 PROB}
647 {ARG 589 PROB}
647 {ASP 607 PROB}
648 {ARG 589 PROB}
648 {ASP 607 PROB}
649 {PHE 411 PROB}
649 {ARG 589 PROB}
649 {ASP 607 PROB}
649 {ARG 730 PROB}
658 {ARG 589 PROB}
659 {ARG 589 PROB}
660 {ARG 589 PROB}
660 {THR 798 PROB}
662 {ARG 589 PROB}
663 {ARG 589 PROB}
664 {ARG 589 PROB}
665 {ARG 589 PROB}
666 {ARG 589 PROB}
667 {ARG 589 PROB}
668 {ARG 589 PROB}
669 {ARG 589 PROB}
670 {ARG 589 PROB}
671 {ARG 589 PROB}
672 {ARG 589 PROB}
673 {ARG 589 PROB}
674 {ARG 589 PROB}
675 {ARG 589 PROB}
676 {ARG 589 PROB}
677 {ARG 589 PROB}
678 {THR 798 PROB}
679 {ARG 589 PROB}
681 {ARG 589 PROB}
682 {ARG 589 PROB}
682 {VAL 729 PROB}
683 {ARG 589 PROB}
684 {ARG 589 PROB}
685 {ARG 589 PROB}
686 {ARG 589 PROB}
687 {ARG 589 PROB}
688 {ARG 589 PROB}
689 {ARG 589 PROB}
691 {ARG 589 PROB}
693 {ARG 589 PROB}
694 {ARG 589 PROB}
695 {ARG 589 PROB}
696 {ARG 589 PROB}
697 {ARG 589 PROB}
697 {VAL 729 PROB}
698 {ARG 589 PROB}
699 {ARG 589 PROB}
700 {ARG 589 PROB}
701 {ARG 589 PROB}
701 {VAL 729 PROB}
702 {ARG 589 PROB}
702 {VAL 729 PROB}
703 {ARG 589 PROB}
704 {ARG 589 PROB}
705 {ARG 589 PROB}
705 {THR 798 PROB}
705 {SER 799 PROB}
706 {ARG 589 PROB}
707 {ARG 589 PROB}
707 {TYR 794 PROB}
707 {THR 798 PROB}
708 {ARG 589 PROB}
708 {ARG 730 PROB}
708 {THR 798 PROB}
709 {ARG 589 PROB}
710 {ARG 730 PROB}
711 {ARG 589 PROB}
711 {ARG 730 PROB}
711 {THR 798 PROB}
712 {ARG 589 PROB}
713 {ARG 589 PROB}
714 {ARG 589 PROB}
715 {ARG 589 PROB}
716 {ARG 589 PROB}
716 {THR 798 PROB}
717 {ARG 589 PROB}
718 {ARG 589 PROB}
719 {ARG 589 PROB}
719 {VAL 729 PROB}
720 {ARG 589 PROB}
721 {ARG 589 PROB}
721 {ARG 730 PROB}
722 {ARG 589 PROB}
722 {ARG 730 PROB}
723 {ARG 589 PROB}
723 {ARG 730 PROB}
724 {ARG 589 PROB}
724 {ARG 730 PROB}
725 {ARG 589 PROB}
726 {ARG 589 PROB}
726 {THR 798 PROB}
727 {ARG 589 PROB}
727 {SER 799 PROB}
728 {ARG 589 PROB}
729 {ARG 589 PROB}
730 {ARG 589 PROB}
730 {VAL 729 PROB}
731 {ARG 589 PROB}
731 {VAL 729 PROB}
732 {ARG 589 PROB}
733 {ARG 589 PROB}
733 {VAL 729 PROB}
734 {ARG 589 PROB}
734 {VAL 729 PROB}
735 {ARG 589 PROB}
735 {VAL 729 PROB}
736 {ARG 589 PROB}
736 {VAL 729 PROB}
737 {ARG 589 PROB}
737 {THR 798 PROB}
738 {ARG 589 PROB}
738 {THR 798 PROB}
739 {ARG 589 PROB}
739 {VAL 729 PROB}
740 {ARG 589 PROB}
740 {VAL 729 PROB}
741 {ARG 589 PROB}
742 {ARG 589 PROB}
743 {ARG 589 PROB}
743 {THR 798 PROB}
743 {SER 799 PROB}
744 {ARG 589 PROB}
745 {ARG 589 PROB}
745 {THR 798 PROB}
745 {SER 799 PROB}
746 {ARG 589 PROB}
746 {VAL 729 PROB}
746 {THR 798 PROB}
747 {ARG 589 PROB}
748 {ARG 589 PROB}
749 {ARG 589 PROB}
750 {ARG 589 PROB}
751 {ARG 589 PROB}
752 {ARG 589 PROB}
752 {THR 798 PROB}
753 {ARG 589 PROB}
754 {ARG 589 PROB}
754 {VAL 729 PROB}
755 {ARG 589 PROB}
756 {ARG 589 PROB}
756 {ARG 730 PROB}
757 {ARG 589 PROB}
757 {ARG 730 PROB}
758 {ARG 589 PROB}
758 {ARG 730 PROB}
758 {THR 798 PROB}
759 {ARG 589 PROB}
759 {ARG 730 PROB}
760 {ARG 589 PROB}
760 {ARG 730 PROB}
760 {THR 798 PROB}
761 {ARG 589 PROB}
762 {ARG 589 PROB}
763 {ARG 589 PROB}
763 {VAL 729 PROB}
764 {ARG 589 PROB}
765 {ARG 589 PROB}
766 {ARG 589 PROB}
766 {ARG 730 PROB}
767 {ARG 589 PROB}
767 {ARG 730 PROB}
767 {THR 798 PROB}
768 {ARG 589 PROB}
768 {ARG 730 PROB}
768 {THR 798 PROB}
769 {ARG 589 PROB}
769 {VAL 729 PROB}
769 {ARG 730 PROB}
769 {THR 798 PROB}
770 {ARG 589 PROB}
770 {ARG 730 PROB}
770 {THR 798 PROB}
771 {ARG 589 PROB}
771 {ARG 730 PROB}
771 {MET 795 PROB}
771 {THR 798 PROB}
772 {ARG 589 PROB}
772 {ARG 730 PROB}
772 {THR 798 PROB}
773 {ARG 589 PROB}
773 {ARG 730 PROB}
773 {TYR 794 PROB}
773 {MET 795 PROB}
774 {ARG 589 PROB}
774 {ARG 730 PROB}
774 {THR 798 PROB}
775 {ARG 589 PROB}
775 {ARG 730 PROB}
775 {MET 795 PROB}
776 {ARG 589 PROB}
776 {ARG 730 PROB}
776 {THR 798 PROB}
777 {ARG 589 PROB}
777 {ARG 730 PROB}
777 {TYR 794 PROB}
778 {ARG 589 PROB}
778 {ARG 730 PROB}
778 {MET 795 PROB}
779 {ARG 589 PROB}
779 {ARG 730 PROB}
779 {TYR 794 PROB}
779 {THR 798 PROB}
780 {ARG 589 PROB}
780 {ARG 730 PROB}
781 {ARG 589 PROB}
781 {ARG 730 PROB}
781 {THR 798 PROB}
782 {ARG 589 PROB}
782 {VAL 729 PROB}
782 {ARG 730 PROB}
783 {ARG 589 PROB}
783 {ARG 730 PROB}
783 {THR 798 PROB}
784 {ARG 589 PROB}
784 {ARG 730 PROB}
785 {ARG 589 PROB}
785 {VAL 729 PROB}
785 {ARG 730 PROB}
785 {THR 798 PROB}
786 {ARG 730 PROB}
786 {TYR 794 PROB}
786 {THR 798 PROB}
787 {ARG 589 PROB}
787 {ARG 730 PROB}
787 {TYR 794 PROB}
787 {THR 798 PROB}
788 {ARG 589 PROB}
788 {ARG 730 PROB}
788 {THR 798 PROB}
789 {ARG 589 PROB}
789 {ARG 730 PROB}
789 {TYR 794 PROB}
790 {ARG 589 PROB}
790 {ARG 730 PROB}
790 {TYR 794 PROB}
790 {MET 795 PROB}
791 {ARG 589 PROB}
791 {ARG 730 PROB}
791 {THR 798 PROB}
792 {ARG 589 PROB}
792 {VAL 610 PROB}
792 {ARG 730 PROB}
792 {TYR 794 PROB}
793 {ARG 589 PROB}
793 {ARG 730 PROB}
793 {TYR 794 PROB}
794 {ARG 589 PROB}
794 {VAL 729 PROB}
794 {ARG 730 PROB}
794 {TYR 794 PROB}
795 {ARG 589 PROB}
795 {ARG 730 PROB}
795 {TYR 794 PROB}
796 {ARG 589 PROB}
796 {ARG 730 PROB}
796 {TYR 794 PROB}
797 {ARG 589 PROB}
797 {ARG 730 PROB}
797 {TYR 794 PROB}
798 {ARG 589 PROB}
798 {ARG 730 PROB}
798 {TYR 794 PROB}
799 {ARG 589 PROB}
799 {ARG 730 PROB}
799 {TYR 794 PROB}
800 {ARG 589 PROB}
800 {ARG 730 PROB}
800 {TYR 794 PROB}
801 {ARG 589 PROB}
801 {VAL 610 PROB}
801 {ARG 730 PROB}
801 {TYR 794 PROB}
802 {ARG 589 PROB}
802 {VAL 610 PROB}
802 {ARG 730 PROB}
802 {TYR 794 PROB}
803 {VAL 610 PROB}
803 {ARG 730 PROB}
803 {TYR 794 PROB}
804 {ARG 589 PROB}
804 {ARG 730 PROB}
804 {TYR 794 PROB}
805 {ARG 589 PROB}
805 {LYS 592 PROB}
805 {ASP 607 PROB}
805 {TYR 794 PROB}
806 {ARG 589 PROB}
806 {VAL 610 PROB}
806 {TYR 794 PROB}
807 {ARG 589 PROB}
807 {ASP 607 PROB}
807 {TYR 794 PROB}
808 {ARG 589 PROB}
808 {TYR 794 PROB}
809 {ARG 589 PROB}
809 {VAL 610 PROB}
809 {TYR 794 PROB}
810 {ARG 589 PROB}
810 {ARG 730 PROB}
810 {TYR 794 PROB}
811 {ARG 589 PROB}
811 {GLY 606 PROB}
811 {ASP 607 PROB}
811 {GLY 609 PROB}
811 {VAL 610 PROB}
811 {TYR 794 PROB}
812 {ARG 589 PROB}
812 {ASP 607 PROB}
812 {GLY 609 PROB}
812 {VAL 610 PROB}
812 {TYR 794 PROB}
813 {ARG 589 PROB}
813 {GLY 606 PROB}
813 {ASP 607 PROB}
813 {TYR 794 PROB}
814 {ARG 589 PROB}
814 {ARG 730 PROB}
814 {TYR 794 PROB}
815 {ARG 589 PROB}
815 {ARG 730 PROB}
815 {TYR 794 PROB}
816 {ARG 730 PROB}
816 {MET 795 PROB}
817 {ARG 730 PROB}
817 {MET 795 PROB}
818 {ARG 589 PROB}
818 {ARG 730 PROB}
818 {THR 798 PROB}
819 {ARG 589 PROB}
819 {ARG 730 PROB}
820 {ARG 589 PROB}
820 {ARG 730 PROB}
821 {ARG 589 PROB}
821 {ARG 730 PROB}
822 {ARG 589 PROB}
822 {ARG 730 PROB}
822 {THR 798 PROB}
823 {ARG 589 PROB}
823 {ARG 730 PROB}
824 {ARG 589 PROB}
824 {ARG 730 PROB}
825 {ARG 589 PROB}
825 {ARG 730 PROB}
826 {ARG 589 PROB}
826 {ARG 730 PROB}
827 {ARG 589 PROB}
827 {ARG 730 PROB}
828 {ARG 589 PROB}
828 {ARG 730 PROB}
829 {ARG 589 PROB}
829 {ARG 730 PROB}
829 {THR 798 PROB}
830 {ARG 589 PROB}
830 {ARG 730 PROB}
831 {ARG 589 PROB}
831 {VAL 729 PROB}
831 {ARG 730 PROB}
832 {ARG 589 PROB}
832 {ARG 730 PROB}
833 {ARG 589 PROB}
833 {ARG 730 PROB}
834 {ARG 589 PROB}
834 {ARG 730 PROB}
835 {ARG 589 PROB}
835 {ARG 730 PROB}
835 {THR 798 PROB}
836 {ARG 589 PROB}
836 {ARG 730 PROB}
837 {ARG 589 PROB}
837 {ARG 730 PROB}
838 {ARG 589 PROB}
838 {ARG 730 PROB}
839 {ARG 589 PROB}
839 {ARG 730 PROB}
840 {ARG 589 PROB}
840 {ARG 730 PROB}
841 {ARG 589 PROB}
841 {VAL 729 PROB}
841 {ARG 730 PROB}
842 {ARG 589 PROB}
842 {ARG 730 PROB}
843 {ARG 589 PROB}
843 {ARG 730 PROB}
843 {THR 798 PROB}
844 {ARG 589 PROB}
844 {VAL 729 PROB}
844 {ARG 730 PROB}
845 {ARG 589 PROB}
845 {ARG 730 PROB}
845 {TYR 794 PROB}
846 {ARG 589 PROB}
846 {ARG 730 PROB}
846 {THR 798 PROB}
847 {ARG 589 PROB}
847 {ARG 730 PROB}
847 {TYR 794 PROB}
847 {THR 798 PROB}
848 {ARG 730 PROB}
848 {TYR 794 PROB}
849 {ARG 589 PROB}
849 {TYR 794 PROB}
849 {THR 798 PROB}
850 {ARG 589 PROB}
853 {ARG 589 PROB}
853 {LYS 592 PROB}
853 {TYR 794 PROB}
854 {LYS 592 PROB}
854 {TYR 794 PROB}
878 {ASP 607 PROB}
884 {ARG 589 PROB}
884 {TYR 794 PROB}
885 {ARG 589 PROB}
885 {TYR 794 PROB}
886 {ARG 589 PROB}
886 {VAL 729 PROB}
886 {TYR 794 PROB}
887 {ARG 589 PROB}
887 {TYR 794 PROB}
888 {ARG 589 PROB}
888 {LYS 592 PROB}
888 {ARG 730 PROB}
888 {TYR 794 PROB}
889 {ARG 589 PROB}
889 {LYS 592 PROB}
889 {ASP 607 PROB}
889 {TYR 794 PROB}
890 {ARG 589 PROB}
890 {TYR 794 PROB}
891 {ARG 589 PROB}
891 {TYR 794 PROB}
894 {ARG 589 PROB}
895 {ARG 589 PROB}
918 {ARG 589 PROB}
918 {THR 798 PROB}
937 {ARG 589 PROB}
959 {THR 798 PROB}
960 {ARG 730 PROB}
960 {TYR 794 PROB}
961 {ARG 730 PROB}
961 {TYR 794 PROB}
962 {ARG 589 PROB}
962 {TYR 794 PROB}
963 {ARG 589 PROB}
978 {ARG 589 PROB}
1003 {ARG 589 PROB}
1019 {THR 798 PROB}
1033 {TYR 794 PROB}
1077 {ARG 589 PROB}
1087 {ARG 589 PROB}
1246 {ARG 589 PROB}
1274 {TYR 794 PROB}
1276 {TYR 794 PROB}
1277 {ARG 730 PROB}
1277 {TYR 794 PROB}
1278 {TYR 794 PROB}
1285 {TYR 794 PROB}
1286 {TYR 794 PROB}
1287 {TYR 794 PROB}
1288 {ARG 589 PROB}
1438 {TYR 794 PROB}
1440 {TYR 794 PROB}
1530 {ARG 589 PROB}
1556 {ARG 589 PROB}
1659 {SER 799 PROB}
1711 {ARG 589 PROB}
1711 {LYS 592 PROB}
1712 {ARG 589 PROB}
1712 {TYR 794 PROB}
1713 {ARG 589 PROB}
1713 {TYR 794 PROB}
1714 {ARG 589 PROB}
1714 {TYR 794 PROB}
1715 {TYR 794 PROB}
1716 {TYR 794 PROB}
1717 {TYR 794 PROB}
1718 {TYR 794 PROB}
1719 {TYR 794 PROB}
1720 {TYR 794 PROB}
1723 {ARG 589 PROB}
1723 {TYR 794 PROB}
1724 {TYR 794 PROB}
1725 {TYR 794 PROB}
1726 {TYR 794 PROB}
1727 {TYR 794 PROB}
1730 {ARG 589 PROB}
1744 {ARG 589 PROB}
1785 {ARG 589 PROB}
1865 {ARG 589 PROB}
1866 {ARG 589 PROB}
2063 {ARG 589 PROB}
2068 {ARG 589 PROB}
2116 {ARG 589 PROB}
2142 {ARG 589 PROB}
2143 {ARG 589 PROB}
2155 {ARG 589 PROB}
2337 {SER 799 PROB}
2433 {ARG 589 PROB}
2446 {ARG 589 PROB}
2508 {LYS 590 PROB}
2508 {SER 801 PROB}
2509 {LYS 590 PROB}
2509 {SER 801 PROB}
2510 {LYS 590 PROB}
2511 {LYS 590 PROB}
2511 {SER 801 PROB}
2516 {ARG 589 PROB}
2516 {LYS 590 PROB}
2516 {THR 798 PROB}
2516 {SER 801 PROB}
2517 {LYS 590 PROB}
2517 {SER 801 PROB}
2518 {MET 586 PROB}
2518 {LYS 590 PROB}
2518 {SER 801 PROB}
2520 {LYS 590 PROB}
2520 {SER 801 PROB}
2523 {LYS 590 PROB}
2523 {SER 801 PROB}
2527 {LYS 590 PROB}
2527 {SER 801 PROB}
2560 {MET 586 PROB}
2561 {MET 586 PROB}
2561 {SER 801 PROB}
2563 {SER 801 PROB}
2564 {SER 801 PROB}
2566 {ARG 589 PROB}
2566 {SER 801 PROB}
2576 {SER 801 PROB}
2577 {LYS 590 PROB}
2579 {THR 798 PROB}
2609 {ARG 589 PROB}
2610 {THR 798 PROB}
2648 {LYS 590 PROB}
2652 {ARG 589 PROB}
2678 {THR 798 PROB}
2678 {SER 801 PROB}
2721 {LYS 590 PROB}
2721 {SER 801 PROB}
2722 {LYS 590 PROB}
2722 {SER 801 PROB}
2723 {ARG 589 PROB}
2723 {LYS 590 PROB}
2723 {THR 798 PROB}
2723 {SER 801 PROB}
2724 {LYS 590 PROB}
2724 {SER 801 PROB}
2726 {LYS 590 PROB}
2726 {SER 801 PROB}
2727 {LYS 590 PROB}
2727 {SER 801 PROB}
2728 {LYS 590 PROB}
2728 {SER 801 PROB}
2729 {SER 801 PROB}
2730 {SER 801 PROB}
2731 {LYS 590 PROB}
2731 {SER 801 PROB}
2732 {ARG 589 PROB}
2732 {LYS 590 PROB}
2732 {SER 801 PROB}
2733 {LYS 590 PROB}
2733 {SER 801 PROB}
2735 {SER 801 PROB}
2737 {MET 586 PROB}
2737 {LYS 590 PROB}
2737 {SER 801 PROB}
2738 {LYS 590 PROB}
2738 {SER 801 PROB}
2739 {SER 801 PROB}
2741 {SER 801 PROB}
2742 {LYS 590 PROB}
2742 {SER 801 PROB}
2743 {LYS 590 PROB}
2743 {SER 801 PROB}
2744 {LYS 590 PROB}
2744 {SER 801 PROB}
2745 {LYS 590 PROB}
2745 {SER 801 PROB}
2746 {LYS 590 PROB}
2746 {SER 801 PROB}
2747 {MET 586 PROB}
2747 {LYS 590 PROB}
2747 {SER 801 PROB}
2748 {SER 801 PROB}
2749 {SER 801 PROB}
2750 {ARG 589 PROB}
2750 {SER 801 PROB}
2751 {SER 801 PROB}
2757 {SER 801 PROB}
2763 {ARG 589 PROB}
2767 {THR 798 PROB}
2777 {SER 801 PROB}
2786 {SER 801 PROB}
2787 {THR 798 PROB}
2789 {THR 798 PROB}
2800 {ARG 589 PROB}
2800 {LYS 590 PROB}
2800 {THR 798 PROB}
2802 {THR 798 PROB}
2804 {SER 801 PROB}
2805 {THR 798 PROB}
2806 {THR 798 PROB}
2811 {ARG 589 PROB}
2811 {THR 798 PROB}
2815 {THR 798 PROB}
2815 {SER 801 PROB}
2818 {THR 798 PROB}
2911 {LYS 590 PROB}
2911 {THR 798 PROB}
2911 {SER 801 PROB}
2945 {LYS 590 PROB}
2945 {SER 801 PROB}
2946 {LYS 590 PROB}
2946 {SER 801 PROB}
2947 {LYS 590 PROB}
2947 {SER 801 PROB}
2948 {LYS 590 PROB}
2948 {SER 801 PROB}
2950 {ARG 589 PROB}
2950 {LYS 590 PROB}
2950 {SER 801 PROB}
2951 {SER 801 PROB}
2952 {MET 586 PROB}
2952 {ARG 589 PROB}
2952 {LYS 590 PROB}
2952 {SER 801 PROB}
2955 {MET 586 PROB}
2955 {SER 801 PROB}
2956 {SER 801 PROB}
2958 {SER 801 PROB}
2960 {SER 801 PROB}
2963 {LYS 590 PROB}
2963 {SER 801 PROB}
2967 {SER 801 PROB}
2975 {ARG 589 PROB}
2975 {LYS 590 PROB}
2975 {SER 801 PROB}
2983 {SER 801 PROB}
2995 {ARG 589 PROB}
2995 {LYS 590 PROB}
2995 {SER 801 PROB}
2996 {VAL 729 PROB}
2997 {ARG 589 PROB}
3009 {LYS 590 PROB}
3009 {SER 801 PROB}
3014 {ARG 589 PROB}
3014 {THR 798 PROB}
3017 {MET 586 PROB}
3017 {ARG 589 PROB}
3018 {SER 801 PROB}
3020 {THR 798 PROB}
3022 {MET 586 PROB}
3025 {ARG 589 PROB}
3039 {ARG 589 PROB}
3053 {LYS 590 PROB}
3053 {SER 801 PROB}
3099 {ARG 589 PROB}
3141 {ARG 589 PROB}
3141 {VAL 729 PROB}
3190 {LYS 590 PROB}
3190 {SER 801 PROB}
3192 {SER 801 PROB}
3194 {SER 801 PROB}
3195 {SER 801 PROB}
3200 {LYS 590 PROB}
3200 {SER 801 PROB}
3201 {LYS 590 PROB}
3201 {SER 801 PROB}
3202 {LYS 590 PROB}
3202 {SER 801 PROB}
3210 {LYS 590 PROB}
3210 {SER 801 PROB}
3224 {SER 801 PROB}
3226 {LYS 590 PROB}
3226 {SER 801 PROB}
3286 {ARG 589 PROB}
3288 {ARG 589 PROB}
3289 {ARG 589 PROB}
3295 {ARG 589 PROB}
3299 {ARG 589 PROB}
3313 {ARG 589 PROB}
3314 {ARG 589 PROB}
3400 {ARG 589 PROB}
3400 {THR 798 PROB}
3401 {ARG 589 PROB}
3451 {ARG 589 PROB}
3453 {ARG 589 PROB}
3529 {ARG 589 PROB}
3532 {ARG 589 PROB}
3533 {ARG 589 PROB}
3534 {TYR 794 PROB}
3534 {THR 798 PROB}
3535 {ARG 589 PROB}
3535 {THR 798 PROB}
3536 {ARG 589 PROB}
3568 {ARG 589 PROB}
3751 {ARG 589 PROB}
3882 {ARG 589 PROB}
3882 {SER 799 PROB}
3883 {ARG 589 PROB}
3884 {ARG 589 PROB}
3884 {THR 798 PROB}
3885 {ARG 589 PROB}
3885 {VAL 729 PROB}
3886 {ARG 589 PROB}
3886 {THR 798 PROB}
3886 {SER 799 PROB}
3887 {ARG 589 PROB}
3888 {ARG 589 PROB}
3888 {VAL 729 PROB}
4021 {ARG 589 PROB}
4096 {ARG 589 PROB}
4100 {ARG 589 PROB}
4103 {ARG 589 PROB}
4126 {LYS 590 PROB}
4126 {SER 801 PROB}
4128 {LYS 590 PROB}
4128 {SER 801 PROB}
4130 {LYS 590 PROB}
4130 {SER 801 PROB}
4142 {LYS 590 PROB}
4152 {LYS 590 PROB}
4152 {SER 801 PROB}
4162 {ARG 589 PROB}
4162 {LYS 590 PROB}
4162 {VAL 797 PROB}
4162 {SER 801 PROB}
4163 {SER 801 PROB}
4164 {MET 586 PROB}
4164 {ARG 589 PROB}
4172 {ARG 589 PROB}
4172 {LYS 590 PROB}
4174 {ARG 589 PROB}
4281 {ARG 589 PROB}
4320 {ARG 589 PROB}
4350 {ARG 589 PROB}
4447 {ARG 589 PROB}
4698 {ARG 589 PROB}
4961 {ARG 589 PROB}
4962 {ARG 589 PROB}
4963 {ARG 589 PROB}
4963 {VAL 729 PROB}
4964 {ARG 589 PROB}
4964 {THR 798 PROB}
5022 {MET 586 PROB}
5040 {ARG 589 PROB}
5226 {VAL 729 PROB}
5227 {ARG 589 PROB}
5281 {ARG 589 PROB}
5452 {ARG 589 PROB}
5454 {ARG 589 PROB}
5454 {SER 799 PROB}
5455 {ARG 589 PROB}
5455 {THR 798 PROB}
5456 {ARG 589 PROB}
5456 {THR 798 PROB}
5503 {THR 798 PROB}
5503 {SER 801 PROB}
5507 {THR 798 PROB}
5507 {SER 801 PROB}
5524 {THR 798 PROB}
5524 {SER 801 PROB}
5560 {ARG 589 PROB}
5561 {THR 798 PROB}
5582 {ARG 589 PROB}
5582 {THR 733 PROB}
5583 {ARG 589 PROB}
5583 {VAL 729 PROB}
5584 {ARG 589 PROB}
5584 {VAL 729 PROB}
5585 {ARG 589 PROB}
5585 {THR 798 PROB}
5586 {ARG 589 PROB}
5594 {ARG 589 PROB}
5595 {ARG 589 PROB}
5596 {ARG 589 PROB}
5597 {ARG 589 PROB}
5597 {THR 798 PROB}
5600 {SER 801 PROB}
5648 {THR 798 PROB}
5653 {THR 798 PROB}
5655 {ARG 589 PROB}
5655 {LYS 590 PROB}
5656 {ARG 589 PROB}
5659 {THR 798 PROB}
5660 {THR 798 PROB}
5662 {THR 798 PROB}
5665 {LYS 590 PROB}
5669 {SER 801 PROB}
5676 {ARG 589 PROB}
5699 {THR 798 PROB}
5717 {THR 798 PROB}
5726 {THR 798 PROB}
5750 {ARG 589 PROB}
5753 {ARG 589 PROB}
5753 {LYS 590 PROB}
5754 {ARG 589 PROB}
5758 {ARG 589 PROB}
5759 {ARG 589 PROB}
5761 {ARG 589 PROB}
5762 {ARG 589 PROB}
5763 {ARG 589 PROB}
5764 {ARG 589 PROB}
5766 {SER 801 PROB}
5792 {ARG 589 PROB}
5792 {THR 798 PROB}
5801 {LYS 590 PROB}
5823 {ARG 589 PROB}
5830 {LYS 590 PROB}
5835 {LYS 590 PROB}
5835 {THR 798 PROB}
5836 {SER 801 PROB}
5837 {THR 798 PROB}
5837 {SER 799 PROB}
5838 {SER 799 PROB}
5845 {ARG 589 PROB}
5849 {ARG 589 PROB}
5853 {ARG 589 PROB}
5856 {ARG 589 PROB}
5860 {ARG 589 PROB}
5871 {VAL 729 PROB}
5880 {ARG 589 PROB}
5926 {ARG 589 PROB}
5926 {VAL 729 PROB}
5928 {ARG 589 PROB}
5929 {ARG 589 PROB}
5929 {SER 799 PROB}
5977 {SER 801 PROB}
6019 {ARG 730 PROB}
6020 {LYS 590 PROB}
6020 {ARG 730 PROB}
6020 {SER 799 PROB}
6020 {SER 801 PROB}
6021 {ARG 730 PROB}
6022 {ARG 730 PROB}
6023 {ARG 730 PROB}
6024 {ARG 730 PROB}
6025 {ARG 730 PROB}
6026 {ARG 730 PROB}
6027 {PHE 423 PROB}
6027 {ARG 730 PROB}
6028 {ARG 730 PROB}
6029 {ARG 730 PROB}
6029 {MET 795 PROB}
6030 {ARG 730 PROB}
6031 {ARG 730 PROB}
6031 {MET 795 PROB}
6032 {ARG 730 PROB}
6033 {ARG 730 PROB}
6033 {MET 795 PROB}
6034 {VAL 729 PROB}
6034 {ARG 730 PROB}
6034 {MET 795 PROB}
6035 {ARG 730 PROB}
6036 {ARG 730 PROB}
6037 {ARG 730 PROB}
6038 {ARG 730 PROB}
6038 {MET 795 PROB}
6039 {ARG 730 PROB}
6040 {ARG 730 PROB}
6041 {ARG 730 PROB}
6041 {MET 795 PROB}
6041 {SER 799 PROB}
6042 {LYS 590 PROB}
6042 {ARG 730 PROB}
6042 {MET 795 PROB}
6042 {SER 799 PROB}
6042 {SER 801 PROB}
6043 {ARG 730 PROB}
6043 {MET 795 PROB}
6043 {SER 799 PROB}
6044 {ARG 730 PROB}
6045 {ARG 730 PROB}
6045 {MET 795 PROB}
6046 {ARG 730 PROB}
6047 {ARG 730 PROB}
6048 {ARG 730 PROB}
6049 {ARG 730 PROB}
6049 {MET 795 PROB}
6050 {ARG 730 PROB}
6051 {ARG 730 PROB}
6052 {ARG 730 PROB}
6052 {MET 795 PROB}
6053 {ARG 730 PROB}
6054 {ARG 730 PROB}
6054 {SER 799 PROB}
6055 {ARG 730 PROB}
6056 {ARG 730 PROB}
6057 {ARG 730 PROB}
6058 {ARG 730 PROB}
6059 {PHE 423 PROB}
6059 {LYS 590 PROB}
6059 {ARG 730 PROB}
6059 {SER 801 PROB}
6060 {ARG 730 PROB}
6060 {MET 795 PROB}
6061 {ARG 730 PROB}
6062 {ARG 730 PROB}
6063 {ARG 730 PROB}
6064 {ARG 730 PROB}
6065 {ARG 730 PROB}
6065 {SER 799 PROB}
6066 {ARG 730 PROB}
6067 {ARG 730 PROB}
6068 {ARG 730 PROB}
6068 {SER 799 PROB}
6069 {ARG 730 PROB}
6069 {SER 799 PROB}
6070 {VAL 729 PROB}
6070 {ARG 730 PROB}
6071 {ARG 730 PROB}
6071 {SER 799 PROB}
6072 {VAL 729 PROB}
6072 {ARG 730 PROB}
6072 {MET 795 PROB}
6072 {SER 799 PROB}
6073 {ARG 730 PROB}
6074 {VAL 729 PROB}
6074 {ARG 730 PROB}
6075 {ARG 730 PROB}
6076 {ARG 730 PROB}
6077 {ARG 730 PROB}
6078 {ARG 730 PROB}
6078 {SER 799 PROB}
6079 {ARG 730 PROB}
6079 {SER 799 PROB}
6080 {ARG 730 PROB}
6080 {MET 795 PROB}
6080 {SER 799 PROB}
6081 {ARG 730 PROB}
6082 {ARG 730 PROB}
6082 {MET 795 PROB}
6083 {ARG 730 PROB}
6084 {ARG 730 PROB}
6085 {ARG 730 PROB}
6085 {SER 799 PROB}
6086 {ARG 730 PROB}
6087 {ARG 730 PROB}
6088 {ARG 730 PROB}
6089 {VAL 729 PROB}
6089 {ARG 730 PROB}
6090 {THR 727 PROB}
6090 {VAL 729 PROB}
6090 {ARG 730 PROB}
6091 {SER 799 PROB}
6092 {SER 799 PROB}
6093 {SER 799 PROB}
6094 {VAL 729 PROB}
6094 {SER 799 PROB}
6095 {PHE 423 PROB}
6095 {SER 465 PROB}
6095 {ARG 730 PROB}
6096 {PHE 423 PROB}
6096 {ARG 730 PROB}
6097 {SER 465 PROB}
6097 {ARG 730 PROB}
6098 {SER 465 PROB}
6098 {ARG 730 PROB}
6099 {SER 465 PROB}
6099 {ARG 730 PROB}
6100 {PHE 423 PROB}
6100 {SER 465 PROB}
6100 {ARG 730 PROB}
6101 {SER 465 PROB}
6101 {ARG 730 PROB}
6102 {ARG 730 PROB}
6103 {GLU 681 PROB}
6103 {THR 727 PROB}
6103 {THR 728 PROB}
6103 {VAL 729 PROB}
6104 {THR 727 PROB}
6104 {THR 728 PROB}
6104 {VAL 729 PROB}
6105 {GLU 681 PROB}
6105 {THR 727 PROB}
6105 {THR 728 PROB}
6106 {THR 727 PROB}
6106 {THR 728 PROB}
6106 {VAL 729 PROB}
6107 {THR 727 PROB}
6107 {THR 728 PROB}
6107 {VAL 729 PROB}
6108 {LYS 590 PROB}
6108 {ARG 730 PROB}
6108 {MET 795 PROB}
6108 {SER 801 PROB}
6109 {ARG 730 PROB}
6110 {ARG 730 PROB}
6110 {MET 795 PROB}
6111 {ARG 730 PROB}
6112 {ARG 730 PROB}
6113 {ARG 730 PROB}
6113 {MET 795 PROB}
6113 {SER 799 PROB}
6114 {ARG 730 PROB}
6114 {SER 799 PROB}
6115 {ARG 730 PROB}
6115 {MET 795 PROB}
6115 {SER 799 PROB}
6116 {ARG 730 PROB}
6116 {MET 795 PROB}
6117 {ARG 730 PROB}
6117 {MET 795 PROB}
6118 {ARG 730 PROB}
6119 {ARG 730 PROB}
6120 {ARG 730 PROB}
6121 {ARG 730 PROB}
6122 {ARG 730 PROB}
6123 {THR 727 PROB}
6123 {ARG 730 PROB}
6124 {ARG 730 PROB}
6124 {MET 795 PROB}
6125 {ARG 730 PROB}
6125 {MET 795 PROB}
6126 {ARG 730 PROB}
6126 {MET 795 PROB}
6127 {VAL 729 PROB}
6127 {ARG 730 PROB}
6128 {ARG 730 PROB}
6128 {MET 795 PROB}
6129 {VAL 729 PROB}
6129 {ARG 730 PROB}
6130 {ARG 730 PROB}
6131 {ARG 730 PROB}
6132 {ARG 730 PROB}
6132 {MET 795 PROB}
6133 {ARG 730 PROB}
6134 {ARG 730 PROB}
6134 {SER 799 PROB}
6135 {ARG 730 PROB}
6136 {ARG 730 PROB}
6136 {MET 795 PROB}
6136 {THR 798 PROB}
6136 {SER 799 PROB}
6137 {ARG 730 PROB}
6138 {ARG 730 PROB}
6138 {MET 795 PROB}
6139 {ARG 730 PROB}
6139 {MET 795 PROB}
6140 {VAL 729 PROB}
6140 {ARG 730 PROB}
6141 {ARG 730 PROB}
6142 {ARG 730 PROB}
6142 {SER 799 PROB}
6143 {ARG 730 PROB}
6144 {ARG 730 PROB}
6144 {SER 799 PROB}
6145 {ARG 730 PROB}
6146 {ARG 730 PROB}
6146 {SER 799 PROB}
6147 {ARG 730 PROB}
6148 {ARG 730 PROB}
6148 {SER 799 PROB}
6149 {ARG 730 PROB}
6150 {VAL 729 PROB}
6150 {ARG 730 PROB}
6150 {MET 795 PROB}
6151 {ARG 730 PROB}
6151 {MET 795 PROB}
6152 {ARG 730 PROB}
6153 {ARG 730 PROB}
6154 {ARG 730 PROB}
6154 {MET 795 PROB}
6154 {SER 799 PROB}
6155 {ARG 730 PROB}
6156 {ARG 730 PROB}
6157 {ARG 730 PROB}
6157 {MET 795 PROB}
6158 {VAL 729 PROB}
6158 {ARG 730 PROB}
6158 {MET 795 PROB}
6158 {SER 799 PROB}
6159 {VAL 729 PROB}
6159 {ARG 730 PROB}
6159 {SER 799 PROB}
6160 {ARG 730 PROB}
6160 {MET 795 PROB}
6161 {ARG 730 PROB}
6161 {SER 799 PROB}
6162 {ARG 730 PROB}
6162 {SER 799 PROB}
6163 {VAL 729 PROB}
6163 {ARG 730 PROB}
6163 {MET 795 PROB}
6164 {ARG 730 PROB}
6165 {ARG 730 PROB}
6165 {MET 795 PROB}
6166 {ARG 730 PROB}
6166 {MET 795 PROB}
6167 {ARG 730 PROB}
6168 {ARG 730 PROB}
6169 {VAL 729 PROB}
6169 {ARG 730 PROB}
6169 {SER 799 PROB}
6170 {ARG 730 PROB}
6170 {SER 799 PROB}
6171 {ARG 730 PROB}
6172 {ARG 730 PROB}
6173 {VAL 729 PROB}
6173 {ARG 730 PROB}
6174 {ARG 730 PROB}
6175 {ARG 730 PROB}
6176 {ARG 730 PROB}
6176 {MET 795 PROB}
6177 {ARG 730 PROB}
6178 {VAL 729 PROB}
6178 {ARG 730 PROB}
6179 {ARG 730 PROB}
6180 {ARG 730 PROB}
6181 {ARG 730 PROB}
6182 {ARG 730 PROB}
6183 {ARG 730 PROB}
6184 {ARG 730 PROB}
6184 {SER 799 PROB}
6185 {ARG 730 PROB}
6185 {MET 795 PROB}
6186 {ARG 730 PROB}
6187 {ARG 730 PROB}
6188 {ARG 730 PROB}
6189 {ARG 730 PROB}
6190 {ARG 730 PROB}
6190 {MET 795 PROB}
6191 {ARG 730 PROB}
6192 {ARG 730 PROB}
6193 {ARG 730 PROB}
6194 {ARG 730 PROB}
6195 {ARG 730 PROB}
6196 {ARG 730 PROB}
6196 {MET 795 PROB}
6197 {ARG 730 PROB}
6198 {ARG 730 PROB}
6198 {MET 795 PROB}
6199 {ARG 730 PROB}
6199 {MET 795 PROB}
6200 {PHE 423 PROB}
6200 {ARG 730 PROB}
6201 {PHE 532 PROB}
6201 {MET 795 PROB}
6201 {SER 799 PROB}
6202 {SER 799 PROB}
6203 {SER 529 PROB}
6203 {SER 799 PROB}
6204 {SER 799 PROB}
6205 {PHE 532 PROB}
6205 {SER 799 PROB}
6206 {GLY 466 PROB}
6207 {GLY 466 PROB}
6207 {PHE 532 PROB}
6208 {SER 465 PROB}
6208 {GLY 466 PROB}
6209 {THR 727 PROB}
6209 {ARG 730 PROB}
6210 {PHE 464 PROB}
6210 {SER 465 PROB}
6210 {THR 727 PROB}
6210 {ARG 730 PROB}
6211 {GLU 681 PROB}
6211 {THR 728 PROB}
6212 {THR 727 PROB}
6212 {THR 728 PROB}
6213 {THR 727 PROB}
6213 {THR 728 PROB}
6213 {VAL 729 PROB}
6213 {ARG 730 PROB}
6214 {THR 727 PROB}
6214 {THR 728 PROB}
6214 {VAL 729 PROB}
6214 {ARG 730 PROB}
6215 {GLU 681 PROB}
6215 {THR 727 PROB}
6215 {THR 728 PROB}
6215 {VAL 729 PROB}
6216 {THR 727 PROB}
6216 {THR 728 PROB}
6216 {VAL 729 PROB}
6216 {ARG 730 PROB}
6217 {THR 727 PROB}
6217 {THR 728 PROB}
6217 {ARG 730 PROB}
6218 {THR 727 PROB}
6219 {THR 727 PROB}
6219 {THR 728 PROB}
6219 {VAL 729 PROB}
6220 {GLU 681 PROB}
6220 {THR 727 PROB}
6220 {THR 728 PROB}
6220 {VAL 729 PROB}
6221 {GLU 681 PROB}
6221 {THR 727 PROB}
6221 {THR 728 PROB}
6221 {VAL 729 PROB}
6222 {THR 727 PROB}
6222 {ARG 730 PROB}
6223 {THR 727 PROB}
6223 {THR 728 PROB}
6223 {VAL 729 PROB}
6224 {GLU 681 PROB}
6224 {THR 727 PROB}
6224 {THR 728 PROB}
6224 {VAL 729 PROB}
6225 {THR 727 PROB}
6225 {THR 728 PROB}
6225 {VAL 729 PROB}
6226 {SER 465 PROB}
6226 {GLY 466 PROB}
6226 {ARG 730 PROB}
6227 {SER 465 PROB}
6227 {ARG 730 PROB}
6228 {PHE 423 PROB}
6228 {PHE 464 PROB}
6228 {ARG 730 PROB}
6229 {ARG 730 PROB}
6230 {SER 465 PROB}
6230 {GLU 681 PROB}
6230 {THR 727 PROB}
6230 {ARG 730 PROB}
6231 {ARG 730 PROB}
6232 {PHE 423 PROB}
6232 {ARG 730 PROB}
6233 {ARG 730 PROB}
6234 {THR 728 PROB}
6234 {VAL 729 PROB}
6234 {ARG 730 PROB}
6235 {ARG 730 PROB}
6235 {SER 799 PROB}
6236 {ARG 730 PROB}
6236 {MET 795 PROB}
6237 {ARG 730 PROB}
6238 {ARG 730 PROB}
6238 {MET 795 PROB}
6239 {ARG 730 PROB}
6239 {SER 799 PROB}
6240 {ARG 730 PROB}
6240 {SER 799 PROB}
6241 {ARG 730 PROB}
6242 {ARG 730 PROB}
6243 {ARG 730 PROB}
6244 {ARG 730 PROB}
6244 {MET 795 PROB}
6244 {SER 799 PROB}
6245 {ARG 730 PROB}
6246 {ARG 730 PROB}
6247 {ARG 730 PROB}
6247 {MET 795 PROB}
6248 {ARG 730 PROB}
6248 {MET 795 PROB}
6248 {SER 799 PROB}
6249 {ARG 730 PROB}
6250 {ARG 730 PROB}
6251 {ARG 730 PROB}
6252 {ARG 730 PROB}
6253 {ARG 730 PROB}
6253 {SER 799 PROB}
6254 {ARG 730 PROB}
6255 {ARG 730 PROB}
6255 {MET 795 PROB}
6255 {SER 799 PROB}
6256 {ARG 730 PROB}
6257 {ARG 730 PROB}
6258 {VAL 729 PROB}
6260 {VAL 729 PROB}
6261 {THR 727 PROB}
6261 {THR 728 PROB}
6261 {VAL 729 PROB}
6261 {ARG 730 PROB}
6262 {THR 727 PROB}
6262 {THR 728 PROB}
6262 {VAL 729 PROB}
6262 {ARG 730 PROB}
6263 {GLU 681 PROB}
6263 {THR 727 PROB}
6263 {THR 728 PROB}
6263 {VAL 729 PROB}
6264 {ARG 730 PROB}
6264 {MET 795 PROB}
6265 {ARG 730 PROB}
6266 {ARG 730 PROB}
6267 {ARG 730 PROB}
6267 {MET 795 PROB}
6268 {ARG 730 PROB}
6269 {ARG 730 PROB}
6270 {PHE 423 PROB}
6270 {ARG 730 PROB}
6271 {PHE 423 PROB}
6271 {ARG 730 PROB}
6272 {ARG 730 PROB}
6272 {MET 795 PROB}
6273 {ARG 730 PROB}
6274 {ARG 730 PROB}
6275 {ARG 730 PROB}
6275 {MET 795 PROB}
6276 {ARG 730 PROB}
6277 {ARG 730 PROB}
6278 {ARG 730 PROB}
6279 {ARG 730 PROB}
6279 {MET 795 PROB}
6280 {PHE 423 PROB}
6280 {PHE 532 PROB}
6280 {ARG 730 PROB}
6281 {ARG 730 PROB}
6282 {ARG 730 PROB}
6283 {ARG 730 PROB}
6284 {ARG 730 PROB}
6285 {THR 727 PROB}
6285 {ARG 730 PROB}
6285 {MET 795 PROB}
6286 {PHE 423 PROB}
6286 {PHE 532 PROB}
6286 {ARG 730 PROB}
6287 {ARG 730 PROB}
6288 {ARG 730 PROB}
6288 {MET 795 PROB}
6289 {ARG 730 PROB}
6290 {ARG 730 PROB}
6291 {ARG 730 PROB}
6291 {MET 795 PROB}
6292 {ARG 730 PROB}
6293 {ARG 730 PROB}
6294 {ARG 730 PROB}
6294 {MET 795 PROB}
6295 {ARG 730 PROB}
6295 {MET 795 PROB}
6296 {ARG 730 PROB}
6296 {THR 798 PROB}
6297 {VAL 729 PROB}
6297 {ARG 730 PROB}
6298 {ARG 730 PROB}
6299 {ARG 730 PROB}
6300 {ARG 730 PROB}
6300 {MET 795 PROB}
6301 {ARG 730 PROB}
6302 {ARG 730 PROB}
6303 {VAL 729 PROB}
6303 {ARG 730 PROB}
6304 {ARG 730 PROB}
6305 {ARG 730 PROB}
6306 {ARG 730 PROB}
6307 {ARG 730 PROB}
6308 {ARG 730 PROB}
6309 {ARG 730 PROB}
6310 {SER 465 PROB}
6310 {ARG 730 PROB}
6311 {SER 465 PROB}
6311 {ARG 730 PROB}
6312 {ARG 730 PROB}
6313 {SER 799 PROB}
6314 {ARG 730 PROB}
6315 {ARG 730 PROB}
6316 {ARG 730 PROB}
6317 {ARG 730 PROB}
6318 {ARG 730 PROB}
6319 {ARG 730 PROB}
6320 {VAL 729 PROB}
6320 {ARG 730 PROB}
6321 {ARG 730 PROB}
6322 {ARG 730 PROB}
6323 {VAL 729 PROB}
6323 {ARG 730 PROB}
6324 {VAL 729 PROB}
6324 {ARG 730 PROB}
6325 {ARG 730 PROB}
6325 {MET 795 PROB}
6326 {ARG 730 PROB}
6326 {MET 795 PROB}
6327 {ARG 730 PROB}
6328 {ARG 730 PROB}
6328 {MET 795 PROB}
6329 {ARG 730 PROB}
6330 {ARG 730 PROB}
6331 {ARG 730 PROB}
6331 {MET 795 PROB}
6332 {VAL 729 PROB}
6332 {ARG 730 PROB}
6333 {VAL 729 PROB}
6333 {ARG 730 PROB}
6333 {MET 795 PROB}
6334 {ARG 730 PROB}
6335 {ARG 730 PROB}
6336 {ARG 730 PROB}
6337 {SER 465 PROB}
6337 {ARG 730 PROB}
6338 {ARG 730 PROB}
6339 {ARG 730 PROB}
6339 {MET 795 PROB}
6340 {ARG 730 PROB}
6340 {MET 795 PROB}
6340 {SER 799 PROB}
6341 {ARG 730 PROB}
6341 {MET 795 PROB}
6341 {SER 799 PROB}
6342 {VAL 729 PROB}
6342 {ARG 730 PROB}
6343 {ARG 730 PROB}
6343 {SER 799 PROB}
6344 {VAL 729 PROB}
6344 {ARG 730 PROB}
6345 {ARG 730 PROB}
6346 {ARG 730 PROB}
6346 {MET 795 PROB}
6346 {SER 799 PROB}
6347 {ARG 730 PROB}
6348 {VAL 729 PROB}
6348 {ARG 730 PROB}
6349 {ARG 730 PROB}
6350 {ARG 730 PROB}
6351 {ARG 730 PROB}
6352 {ARG 730 PROB}
6353 {ARG 730 PROB}
6354 {ARG 730 PROB}
6354 {MET 795 PROB}
6354 {THR 798 PROB}
6354 {SER 799 PROB}
6355 {ARG 730 PROB}
6355 {MET 795 PROB}
6355 {THR 798 PROB}
6355 {SER 799 PROB}
6356 {ARG 730 PROB}
6356 {MET 795 PROB}
6356 {SER 799 PROB}
6357 {TYR 794 PROB}
6357 {MET 795 PROB}
6358 {ARG 730 PROB}
6358 {TYR 794 PROB}
6359 {TYR 794 PROB}
6360 {TYR 794 PROB}
6389 {ARG 589 PROB}
6516 {ARG 589 PROB}
6520 {ARG 730 PROB}
6521 {ARG 730 PROB}
6522 {ARG 730 PROB}
6523 {ARG 730 PROB}
6524 {ARG 730 PROB}
6745 {THR 798 PROB}
6745 {SER 801 PROB}
6764 {THR 798 PROB}
6820 {ARG 589 PROB}
6820 {THR 798 PROB}
6820 {SER 799 PROB}
6821 {ARG 589 PROB}
6824 {ARG 589 PROB}
6843 {THR 798 PROB}
6855 {SER 801 PROB}
6862 {SER 799 PROB}
6864 {SER 799 PROB}
6882 {THR 798 PROB}
6882 {SER 801 PROB}
7252 {ARG 589 PROB}
7253 {ARG 589 PROB}
7253 {VAL 729 PROB}
7304 {VAL 729 PROB}
7560 {ARG 589 PROB}
7560 {THR 798 PROB}
7560 {SER 799 PROB}
7661 {ARG 589 PROB}
7664 {ARG 589 PROB}
7664 {THR 798 PROB}
7664 {SER 799 PROB}
7665 {ARG 589 PROB}
7736 {ARG 589 PROB}
7778 {ARG 589 PROB}
7969 {ARG 589 PROB}
7972 {ARG 589 PROB}
7972 {THR 798 PROB}
7973 {ARG 589 PROB}
7973 {THR 798 PROB}
7973 {SER 799 PROB}
7976 {ARG 589 PROB}
8032 {ARG 589 PROB}
8032 {VAL 729 PROB}
8033 {ARG 589 PROB}
8035 {ARG 589 PROB}
8055 {ARG 589 PROB}
8058 {ARG 589 PROB}
8058 {VAL 729 PROB}
8087 {ARG 589 PROB}
8088 {ARG 589 PROB}
8088 {THR 798 PROB}
8088 {SER 799 PROB}
8094 {VAL 729 PROB}
8142 {ARG 589 PROB}
8151 {ARG 589 PROB}
8845 {ARG 589 PROB}
8863 {VAL 729 PROB}
