# Supplementary material for: Impact of anionic lipids on the energy landscape of conformational transition in anion exchanger 1 (AE1)
Source: Nat Commun. 2025 Nov 26;16:11664. doi: 10.1038/s41467-025-66786-6 (PMC12748791; doi:10.1038/s41467-025-66786-6)
Supplement: Supplementary file 6 — Source Data [file 41467_2025_66786_MOESM6_ESM.zip › SourceData/Supplementary_Fig_4c_IF_ion.txt]

-34.421932220458984
30.50819969177246
-9.500297546386719
39.06760025024414
16.49585723876953
41.71379852294922
-33.30215072631836
-9.416702270507813
33.687294006347656
-30.521007537841797
32.206695556640625
-7.750964164733887
21.343669891357422
30.006954193115234
-27.705917358398438
32.464942932128906
-10.23536491394043
31.638980865478516
-7.795569896697998
27.92323112487793
34.65190505981445
-5.037195205688477
22.259851455688477
30.61786651611328
-28.095081329345703
-4.2628045082092285
18.36857032775879
38.27203369140625
31.624488830566406
-25.888736724853516
-39.71134948730469
-4.705336570739746
41.83460235595703
25.929689407348633
-24.79798126220703
-29.85009765625
-5.9095258712768555
40.018943786621094
22.59180450439453
-27.41451072692871
32.772239685058594
-6.7025651931762695
-31.08149528503418
23.768407821655273
32.38080596923828
-8.953144073486328
22.097631454467773
-27.129194259643555
-8.245826721191406
22.47940444946289
-26.407381057739258
23.10994529724121
21.1234130859375
-7.922659397125244
-41.733177185058594
-28.850502014160156
36.541473388671875
20.831762313842773
-30.751056671142578
-11.073747634887695
-39.11850357055664
39.79387283325195
-30.755550384521484
26.67198944091797
22.92733383178711
-8.453981399536133
-39.4239387512207
21.548067092895508
-5.570693492889404
-39.53583526611328
23.047164916992188
-9.347685813903809
-33.17177200317383
28.839622497558594
25.595901489257813
-25.674556732177734
-13.202790260314941
-25.712413787841797
31.221920013427734
23.10193634033203
-27.291881561279297
-8.768094062805176
-32.18132400512695
-25.910673141479492
26.545543670654297
-30.585020065307617
-10.799198150634766
-25.78013801574707
-6.463273048400879
-27.765655517578125
32.385398864746094
-6.201597690582275
-31.309993743896484
-31.343338012695313
-6.69214391708374
-31.188566207885742
-23.170339584350586
-11.268158912658691
-27.492799758911133
-21.02291488647461
-29.809528350830078
-9.280309677124023
-31.3154239654541
-29.973773956298828
-5.99199104309082
18.601640701293945
-6.564907073974609
-29.187742233276367
-6.167088031768799
-13.256661415100098
-4.525987148284912
-35.0140495300293
-22.935672760009766
-7.374415397644043
-28.479116439819336
-26.03076171875
-29.259641647338867
-10.270047187805176
-32.819366455078125
-26.020713806152344
29.273195266723633
-32.01746368408203
-30.216453552246094
-13.235538482666016
-24.332691192626953
-16.542766571044922
-30.502256393432617
-29.16421890258789
-33.765350341796875
-23.22163963317871
-28.587080001831055
-34.166996002197266
-24.79598617553711
-26.998991012573242
38.02595520019531
-28.8707275390625
-32.130409240722656
-27.231054306030273
-29.6104736328125
-14.198023796081543
-20.67516326904297
-29.743724822998047
-26.341785430908203
-14.032122611999512
-16.401395797729492
-32.13068771362305
-28.133609771728516
-29.85188102722168
-29.53857421875
-15.670783042907715
-32.5839729309082
22.10915184020996
-10.979429244995117
-30.034090042114258
-29.501535415649414
-13.55210018157959
-34.4947624206543
-29.10902214050293
-29.76589584350586
-31.8107852935791
30.036977767944336
-29.582927703857422
-25.168045043945313
-27.509654998779297
-36.23513412475586
-31.737930297851563
-33.17563247680664
-30.974790573120117
-24.965984344482422
-35.26718521118164
-32.5635986328125
-32.134037017822266
-28.996501922607422
-25.751203536987305
-26.56616973876953
-33.773765563964844
-34.60857391357422
-29.045867919921875
-31.456192016601563
-25.01711654663086
-28.542434692382813
-26.460838317871094
-32.09782028198242
-25.821916580200195
-40.069210052490234
-29.052734375
-28.288188934326172
-28.079517364501953
-28.28252410888672
-42.89002227783203
-31.018388748168945
-28.12628173828125
-26.121540069580078
-30.37757682800293
-17.60973358154297
-25.47882652282715
-26.653411865234375
-26.20306396484375
-27.430166244506836
-16.343454360961914
-32.11740493774414
-24.15890884399414
-27.879629135131836
-26.4582576751709
-17.047611236572266
-34.0217170715332
-26.3999080657959
-25.864513397216797
-25.67904281616211
-13.458090782165527
-35.373863220214844
-25.546545028686523
-29.281539916992188
-26.62261390686035
-30.210325241088867
-26.2731990814209
-26.41070556640625
-12.230182647705078
-16.545787811279297
-26.148914337158203
-26.021677017211914
-15.50940990447998
-27.353261947631836
-24.950088500976563
-27.1119384765625
-26.777841567993164
-34.88257598876953
-13.62583065032959
-26.308517456054688
-26.525232315063477
-20.43392562866211
-34.0211181640625
-11.905057907104492
-34.4411506652832
-26.124357223510742
-26.37285041809082
-17.180179595947266
-10.57624340057373
-25.982683181762695
-26.776988983154297
-13.061397552490234
-25.800588607788086
-25.507869720458984
-9.02013874053955
-25.482999801635742
-25.555784225463867
-14.368313789367676
-11.930280685424805
-32.22804641723633
-25.88060188293457
-27.565641403198242
-14.449795722961426
-9.251042366027832
-30.67593765258789
-26.087182998657227
-26.36471939086914
-35.0421257019043
-15.850616455078125
-9.54206657409668
-25.856246948242188
-25.71453857421875
-12.535243034362793
-25.948984146118164
-27.443531036376953
-35.64143753051758
-14.432103157043457
-28.607406616210938
-24.549650192260742
-26.424320220947266
-27.248477935791016
-23.875463485717773
-24.77577781677246
-26.233314514160156
-27.18343734741211
-14.604837417602539
-24.303295135498047
-25.196434020996094
-26.59530258178711
-16.06918716430664
-14.17314338684082
-25.661115646362305
-26.347091674804688
-27.012271881103516
26.89702796936035
-14.186100006103516
-29.880701065063477
-19.168010711669922
-25.559764862060547
-26.225854873657227
-14.520718574523926
-15.979105949401855
-22.65024185180664
-26.675928115844727
-26.42317008972168
-19.08624267578125
-28.447021484375
-26.412391662597656
-21.989099502563477
-26.884695053100586
-26.99807357788086
21.66181182861328
-16.246217727661133
-26.285940170288086
-23.623435974121094
-25.941560745239258
-27.561737060546875
22.301664352416992
-29.772005081176758
-13.029579162597656
-32.61612319946289
29.506872177124023
-29.204185485839844
-26.154905319213867
-19.985586166381836
-25.680797576904297
-26.910480499267578
23.615568161010742
-30.238794326782227
-29.848575592041016
-12.524779319763184
-28.222570419311523
-21.56205940246582
-25.360143661499023
-27.570589065551758
21.37319564819336
-29.84278106689453
-34.71390151977539
-13.43333625793457
-28.392051696777344
24.489078521728516
-23.774818420410156
-26.1749210357666
-29.520280838012695
-12.642903327941895
-27.931554794311523
39.551578521728516
-24.888980865478516
-25.41498374938965
27.65118408203125
-27.835573196411133
-14.7239351272583
-26.90716552734375
-25.436555862426758
-16.51639747619629
-29.514854431152344
-25.636659622192383
33.63474655151367
-17.72879409790039
-35.51682662963867
-23.70303726196289
-26.672027587890625
-17.931800842285156
-20.712047576904297
-26.198471069335938
-28.36341667175293
-14.640145301818848
-17.340171813964844
-27.372251510620117
-26.670677185058594
-16.189464569091797
-26.83417320251465
-24.78915023803711
-31.303207397460938
-14.096596717834473
-19.721155166625977
-29.29631233215332
-26.355953216552734
-26.573326110839844
-15.414681434631348
-24.17354393005371
-25.89453125
-14.060005187988281
-24.539518356323242
-25.475261688232422
-29.34737205505371
-29.401426315307617
-23.569591522216797
-26.645139694213867
-20.24800682067871
-23.522613525390625
-26.2420654296875
-14.340566635131836
-33.04405212402344
-25.031824111938477
-26.303314208984375
-25.111358642578125
-34.79159927368164
-24.03451919555664
-26.550872802734375
-17.7904052734375
-14.377676010131836
-18.717811584472656
-33.847171783447266
-23.55770492553711
-27.108503341674805
-16.241600036621094
-26.599817276000977
-12.576355934143066
-33.93438720703125
-24.255266189575195
-25.867210388183594
-19.278047561645508
-25.884477615356445
-13.490285873413086
-31.463790893554688
-32.891788482666016
-22.795103073120117
-26.589519500732422
-26.661273956298828
36.52408218383789
-26.617429733276367
-28.86672592163086
-32.80921173095703
-23.155269622802734
-27.00584602355957
-30.13700294494629
-14.445422172546387
-33.92784118652344
-23.389026641845703
-26.729368209838867
37.27519989013672
-32.895992279052734
-25.946044921875
-27.24104118347168
24.80086326599121
-32.711219787597656
-32.64258575439453
-30.1492919921875
-26.67045783996582
31.382972717285156
-28.176990509033203
-33.62443923950195
-23.521902084350586
-26.130727767944336
-15.06257152557373
-34.41481018066406
-25.54988670349121
-26.827594757080078
-21.317359924316406
-26.327335357666016
-35.82307052612305
-14.078667640686035
-26.290380477905273
-18.922012329101563
-35.20926284790039
-13.061796188354492
-24.707551956176758
-17.28475570678711
-24.651620864868164
-33.684017181396484
-7.5288166999816895
-26.37398910522461
-15.043777465820313
-34.643516540527344
-4.272782325744629
-26.161487579345703
-35.12052536010742
-16.781646728515625
-37.73392868041992
-32.31348419189453
-5.347538471221924
27.127225875854492
-25.77109146118164
-38.2264289855957
-33.093963623046875
-4.76566743850708
-26.074176788330078
-28.848281860351563
-14.97560977935791
-33.78266143798828
-3.1778671741485596
-26.597164154052734
-31.46208953857422
-3.0802087783813477
-26.881942749023438
-39.19844436645508
-3.4584383964538574
-26.527645111083984
-15.615897178649902
-30.806177139282227
42.98788833618164
-6.002685546875
-27.35283851623535
-14.569470405578613
-31.846445083618164
-4.735215187072754
-27.368064880371094
-15.376232147216797
-32.42673110961914
-30.298551559448242
-18.09980010986328
-5.864684104919434
-25.708961486816406
27.33962631225586
-17.100936889648438
-30.604520797729492
-28.715410232543945
-27.466991424560547
-5.958716869354248
-26.04904556274414
25.99441146850586
-31.370508193969727
-28.729835510253906
-22.225025177001953
-41.226783752441406
-5.475733757019043
18.82846450805664
-26.146547317504883
29.50244140625
-31.52889633178711
-42.11119079589844
-5.826641082763672
19.463726043701172
-25.737476348876953
28.985185623168945
-15.858553886413574
-29.811796188354492
-27.54745864868164
-28.267229080200195
-38.534549713134766
-5.9827704429626465
19.706422805786133
-26.913076400756836
-17.024433135986328
-38.47075653076172
-32.13087844848633
-39.419586181640625
-5.522598743438721
19.057085037231445
-26.661392211914063
-16.6038875579834
-6.654834747314453
18.974998474121094
-27.06451416015625
-16.071950912475586
-36.44272232055664
-27.033714294433594
-33.41918182373047
-5.464229106903076
22.00879669189453
-26.4455509185791
-15.673739433288574
-26.088666915893555
-31.346803665161133
31.9504451751709
-5.586309909820557
19.214601516723633
-26.16071319580078
-15.853336334228516
-26.176982879638672
-30.490346908569336
-39.9671745300293
-3.2194972038269043
19.57701301574707
-27.186857223510742
-15.790897369384766
-25.921096801757813
39.87562561035156
24.489368438720703
-5.54398775100708
19.268468856811523
-25.930845260620117
-16.234729766845703
-26.29251480102539
-28.46632194519043
26.11748695373535
-4.677501678466797
19.029773712158203
-25.594839096069336
-16.48944854736328
-27.64109992980957
-35.906028747558594
-28.464752197265625
24.44392204284668
-28.824748992919922
-5.524972438812256
19.438074111938477
-26.45737075805664
-15.705533027648926
-28.555355072021484
-24.69577407836914
-5.255152225494385
19.903966903686523
-26.367481231689453
35.33615493774414
-16.663843154907227
-25.618003845214844
-26.660545349121094
-24.003732681274414
-6.082508087158203
19.400814056396484
-27.295886993408203
-16.50198745727539
-26.20020866394043
32.93606185913086
-18.265756607055664
-4.363595962524414
18.720901489257813
-27.128353118896484
-25.947471618652344
-35.472415924072266
-28.613269805908203
-17.16649055480957
-5.295861721038818
18.73501205444336
-26.997940063476563
-26.210124969482422
-42.03831100463867
33.40639877319336
-26.906681060791016
-17.939022064208984
-5.5945024490356445
19.033924102783203
-25.998252868652344
-26.229347229003906
-31.928348541259766
32.294342041015625
-18.887773513793945
-6.6419243812561035
18.94233512878418
-26.03915786743164
-26.30157470703125
35.044097900390625
-13.93305492401123
-5.833065509796143
19.693706512451172
-25.144775390625
-27.101024627685547
-2.406816244125366
19.133573532104492
-26.519468307495117
-26.36229705810547
-27.104713439941406
-15.767239570617676
-3.8007612228393555
19.00464630126953
-29.48479461669922
-27.220638275146484
-28.094688415527344
23.986408233642578
-27.704654693603516
-38.395294189453125
-15.921076774597168
-3.826481819152832
19.10154151916504
-31.0371036529541
-26.167457580566406
-25.440980911254883
-37.353214263916016
-13.898740768432617
-3.9905567169189453
23.09344482421875
-30.726390838623047
-28.923465728759766
-30.624679565429688
-27.236177444458008
-13.686474800109863
-4.361675262451172
22.51127815246582
-29.827674865722656
-27.587854385375977
-27.238454818725586
-14.01954174041748
-5.295135021209717
20.940322875976563
-30.61846351623535
-28.458219528198242
-25.947872161865234
-13.275506019592285
-3.973092794418335
21.167232513427734
-30.19169044494629
-25.806184768676758
-25.121652603149414
-14.050046920776367
-4.107851028442383
21.830970764160156
-30.328161239624023
-27.391376495361328
-25.79364585876465
-26.514524459838867
-14.125594139099121
-4.308196067810059
22.06769371032715
-30.405567169189453
-31.69450569152832
-36.61430358886719
-26.549503326416016
-14.501507759094238
-4.543988227844238
21.692049026489258
-30.636316299438477
-28.319774627685547
-25.49464225769043
-26.84686279296875
-15.089452743530273
-5.769588947296143
22.057239532470703
-30.254802703857422
-26.67472267150879
-33.454185485839844
-14.057653427124023
-9.926958084106445
22.561174392700195
-30.228679656982422
-34.49489974975586
-26.40910530090332
-32.120540618896484
-14.741361618041992
-8.311002731323242
21.823841094970703
-30.539886474609375
-25.393579483032227
-28.691720962524414
-14.487768173217773
-10.466609954833984
22.23544692993164
-30.607351303100586
-25.88137435913086
-15.629068374633789
-9.546945571899414
22.223609924316406
-30.55178451538086
-28.954856872558594
-31.761869430541992
-14.10098934173584
-10.73299789428711
21.002399444580078
-30.151002883911133
-25.793968200683594
-30.1412410736084
-14.745347023010254
-7.95338773727417
20.303010940551758
-29.66471290588379
-28.387584686279297
-25.499176025390625
-15.728846549987793
-8.335149765014648
21.20319175720215
-30.103559494018555
-26.855998992919922
-24.9663143157959
-29.61897087097168
-13.471700668334961
-9.826652526855469
20.61091423034668
-29.860450744628906
-28.782960891723633
-36.439876556396484
-13.45647144317627
-8.228238105773926
21.005449295043945
-32.192955017089844
-30.126707077026367
-29.134737014770508
-32.76167297363281
-32.334598541259766
-14.89085865020752
-8.333073616027832
26.068735122680664
-29.70844078063965
-29.132905960083008
-30.190889358520508
-14.912315368652344
-8.456615447998047
-28.66309356689453
-32.09893035888672
28.108999252319336
-14.029349327087402
-9.72408390045166
29.427288055419922
-27.605920791625977
-40.50291061401367
-15.332479476928711
-9.717336654663086
27.306886672973633
-40.98942184448242
-27.531110763549805
-14.231902122497559
-12.280365943908691
26.06110954284668
-41.59067153930664
-29.790874481201172
-15.574610710144043
-12.348472595214844
24.46024513244629
-31.8345947265625
-30.449350357055664
-25.129352569580078
-15.672293663024902
-10.54377269744873
23.673110961914063
-31.500776290893555
-24.749412536621094
-11.330697059631348
21.309171676635742
-29.442657470703125
-13.82097053527832
21.173526763916016
-28.132164001464844
-31.11715316772461
-13.53991413116455
21.934661865234375
-29.60573959350586
-30.88142204284668
-15.863937377929688
-14.045981407165527
21.920047760009766
-29.86821174621582
-25.975954055786133
-35.71054458618164
-15.769217491149902
-12.985246658325195
20.75628662109375
-31.36478042602539
-33.124473571777344
-27.228195190429688
-33.257259368896484
-13.39770221710205
-11.43445873260498
20.835386276245117
-30.71599578857422
-29.169157028198242
-26.5061092376709
-31.991539001464844
-13.247376441955566
-10.8749361038208
26.96312141418457
-30.045387268066406
-37.995574951171875
-14.214088439941406
-13.83093547821045
30.475080490112305
-32.93317794799805
-27.915264129638672
-21.60124397277832
-13.240819931030273
-13.267526626586914
30.101335525512695
-29.588308334350586
-17.87407684326172
-35.8880615234375
-15.08597469329834
-12.362082481384277
30.53270149230957
-30.449737548828125
-19.6793270111084
-36.183406829833984
-12.909947395324707
31.691219329833984
-34.505821228027344
-35.26042556762695
-13.96586799621582
-13.957202911376953
30.577163696289063
-17.213176727294922
-13.649162292480469
-14.523865699768066
28.894447326660156
-12.033041000366211
-13.308799743652344
-25.613168716430664
20.37165641784668
-12.49354362487793
-12.61845874786377
27.259449005126953
-19.568479537963867
-32.37005615234375
-17.982023239135742
-11.863037109375
-12.82867431640625
27.29378890991211
-18.296627044677734
-30.796031951904297
-17.052274703979492
-12.121392250061035
-11.935120582580566
23.204917907714844
-25.990318298339844
-30.377361297607422
-39.856727600097656
-30.882009506225586
-13.715109825134277
-11.792187690734863
-11.205471992492676
28.13669204711914
-29.948383331298828
25.250755310058594
-31.566701889038086
-11.02578353881836
-29.699790954589844
-10.612173080444336
21.490633010864258
29.063539505004883
-33.71910095214844
-31.165809631347656
-31.745908737182617
-13.685691833496094
-12.221779823303223
-29.765472412109375
-8.382720947265625
20.764324188232422
-38.36427688598633
-13.980815887451172
-28.663654327392578
-7.881180286407471
18.407758712768555
-30.808656692504883
-38.854190826416016
-15.094804763793945
-30.87223243713379
-7.570793628692627
18.845590591430664
-39.221534729003906
-31.063486099243164
25.513967514038086
31.186981201171875
-37.400962829589844
-14.551789283752441
-27.054908752441406
-7.738654136657715
19.383346557617188
-31.67479133605957
-27.90859603881836
30.26174545288086
-14.355414390563965
-37.178131103515625
-26.186481475830078
-7.698374271392822
18.585176467895508
-35.1046028137207
-28.442516326904297
25.438291549682617
-31.3884220123291
-30.906213760375977
29.88582420349121
32.9498405456543
-14.924137115478516
-26.442302703857422
-4.116279602050781
18.697233200073242
-34.08121871948242
-28.517024993896484
-36.446258544921875
-13.6542329788208
-35.490814208984375
-27.757551193237305
-3.8036038875579834
19.083324432373047
-36.930572509765625
-27.455780029296875
-14.71960163116455
-26.486175537109375
-3.7456777095794678
18.38701057434082
-30.496976852416992
-28.872966766357422
-33.51826858520508
-29.375869750976563
-32.76612854003906
-26.238618850708008
-35.62752151489258
-15.120648384094238
-27.886516571044922
-3.774338960647583
19.60028839111328
-31.74814796447754
-27.108911514282227
-34.960609436035156
-14.652445793151855
-28.074125289916992
-3.6983983516693115
18.66994285583496
-29.422964096069336
-26.333070755004883
-32.711936950683594
-14.033442497253418
-26.9061279296875
-3.306333541870117
18.757984161376953
-28.795854568481445
-31.27009391784668
-32.07119369506836
-27.727354049682617
-42.71166229248047
-15.450894355773926
-27.307626724243164
-4.661573886871338
20.557104110717773
-37.10634231567383
-25.5250186920166
-28.296722412109375
40.344913482666016
-15.045988082885742
-27.320995330810547
-3.9318253993988037
20.337993621826172
-26.694787979125977
-28.80533218383789
-16.97028160095215
-16.67230796813965
-26.901464462280273
-4.0276360511779785
20.576988220214844
-26.54124641418457
-28.697179794311523
-36.452392578125
-14.70444393157959
-28.24810218811035
-3.9018352031707764
19.693161010742188
-26.958209991455078
-27.484619140625
-40.038536071777344
-14.842107772827148
-30.007423400878906
-5.0547356605529785
19.778533935546875
-37.35220718383789
-26.38128662109375
-29.09090805053711
-32.240928649902344
28.290903091430664
-14.977715492248535
-3.8795902729034424
20.86952781677246
-36.70832061767578
-26.98973274230957
-26.065073013305664
-15.363574981689453
-3.3993563652038574
22.86952018737793
-26.966718673706055
-32.88471221923828
-16.275196075439453
-4.406718730926514
23.20626449584961
-26.80059814453125
-44.266990661621094
-15.300650596618652
-3.8448233604431152
23.558164596557617
-25.79681396484375
-37.711544036865234
-15.205445289611816
-4.139421463012695
30.60926055908203
-27.148733139038086
-33.756431579589844
31.706924438476563
-36.89432907104492
-13.957295417785645
-4.083713531494141
30.34390640258789
-32.11280822753906
-23.929088592529297
-39.88399124145508
-14.973819732666016
-30.561813354492188
-3.9220104217529297
27.856643676757813
-24.679235458374023
-38.01012420654297
-15.576652526855469
-28.272687911987305
-4.199172496795654
28.92059898376465
-26.48417854309082
-31.351993560791016
-14.22761058807373
-28.504968643188477
-4.355896472930908
29.473377227783203
-24.352296829223633
-14.476161003112793
-29.001811981201172
-4.153189659118652
-39.271827697753906
-23.95421028137207
-14.077939987182617
-31.83137321472168
-7.3743181228637695
-26.630495071411133
-27.1733455657959
42.64926528930664
-13.920234680175781
-6.281764030456543
-26.930389404296875
-24.26911735534668
-14.333322525024414
-4.0248026847839355
-25.62012481689453
-29.93576431274414
-14.029292106628418
-6.188407897949219
-27.107677459716797
-31.839902877807617
-14.952596664428711
-4.179512023925781
-35.439456939697266
-26.655990600585938
-24.40818214416504
-12.623347282409668
-4.2267985343933105
-26.263174057006836
26.82024574279785
-26.06758689880371
-30.078004837036133
-31.426715850830078
-11.195181846618652
-4.056229591369629
-24.50165557861328
-21.532238006591797
21.4251651763916
-30.61976432800293
-11.562578201293945
-4.680388450622559
-23.345470428466797
24.373266220092773
-10.407828330993652
-6.6697187423706055
-24.298948287963867
23.113534927368164
-23.91450309753418
-9.003830909729004
-5.044455051422119
-27.361103057861328
-21.990917205810547
21.396024703979492
-33.08656311035156
-10.140547752380371
-4.027970314025879
-22.413616180419922
-23.427383422851563
21.564247131347656
-37.42634582519531
-10.132894515991211
-4.1214919090271
-20.216581344604492
39.04459762573242
-26.593421936035156
23.39525032043457
-33.75844955444336
-41.24612045288086
-30.392850875854492
-10.744977951049805
-3.727658748626709
42.22958755493164
-25.152908325195313
23.869503021240234
-34.85288619995117
-16.47238540649414
38.55751037597656
-11.434053421020508
-3.8795924186706543
41.04840087890625
-24.146486282348633
21.757972717285156
-23.221139907836914
-10.178866386413574
-3.659945249557495
-25.227617263793945
24.591520309448242
-27.217655181884766
-11.657482147216797
-3.6964378356933594
37.20512771606445
24.0305118560791
-28.160919189453125
-11.064229965209961
-4.20774507522583
40.767295837402344
23.722877502441406
-25.29395294189453
-13.047477722167969
-4.587921619415283
27.93737030029297
-38.03657150268555
-29.43035888671875
-28.268156051635742
37.12447738647461
-26.519922256469727
-14.330048561096191
-5.8761138916015625
21.388385772705078
-26.455413818359375
34.48478317260742
-14.679908752441406
-3.7225658893585205
24.26596450805664
-33.30352020263672
-26.933670043945313
-16.510282516479492
-4.106268882751465
-36.16735076904297
-28.941444396972656
-30.90608024597168
-15.864503860473633
-3.3970425128936768
-12.974377632141113
-4.304611682891846
-29.399206161499023
-29.98080062866211
-16.4221134185791
-4.130906581878662
-29.872406005859375
-14.767848014831543
-4.288462162017822
-30.52195167541504
-35.87294387817383
-14.306446075439453
-4.4071173667907715
-13.154873847961426
-3.4895195960998535
-29.91192054748535
-14.217364311218262
-4.938358783721924
-30.14354705810547
-32.81406784057617
-22.275991439819336
-8.178910255432129
-3.9149043560028076
-29.576311111450195
-33.48207092285156
-22.851076126098633
-9.226940155029297
-3.812502384185791
-29.63584327697754
35.69123458862305
-11.914811134338379
-4.540761470794678
-29.85250473022461
-28.23333740234375
-27.37175941467285
-10.2243070602417
-3.9424233436584473
-30.484405517578125
-28.419414520263672
-32.641746520996094
-11.151304244995117
-5.383429050445557
-35.95780944824219
-14.60633373260498
-28.6370792388916
-11.993708610534668
-4.286409378051758
-14.82226848602295
-28.51505470275879
-11.053339958190918
-3.8435866832733154
-33.39286422729492
-15.699509620666504
-14.093548774719238
-4.1793718338012695
-17.970216751098633
-17.683212280273438
-5.968968391418457
-31.726362228393555
-39.66181945800781
-17.860633850097656
-3.8570094108581543
-20.341175079345703
-3.34745454788208
-34.806739807128906
-28.3873233795166
-17.03286361694336
-3.7790029048919678
-29.914630889892578
-31.74968147277832
42.014713287353516
27.9625244140625
-31.77181053161621
-18.698793411254883
-4.832493782043457
-32.793209075927734
-27.802871704101563
-17.057697296142578
-4.4145917892456055
-28.265661239624023
-29.964584350585938
-28.119970321655273
33.33060073852539
-17.755847930908203
-4.2776265144348145
-26.940433502197266
-30.269792556762695
-37.31373596191406
29.824466705322266
-32.68104934692383
-17.74566078186035
-5.4388556480407715
-28.99725914001465
-28.83112144470215
29.638900756835938
-19.523706436157227
-4.661935329437256
-26.690574645996094
-30.17587661743164
-34.70209503173828
-36.52391052246094
-35.57920455932617
25.054561614990234
-25.313722610473633
-5.145025253295898
-28.050273895263672
-29.0462589263916
39.972450256347656
-30.03662109375
-33.32681655883789
-28.976791381835938
22.464702606201172
-21.675952911376953
-5.479796886444092
-27.694334030151367
-27.923128128051758
-31.765884399414063
21.17402458190918
-32.68156814575195
-22.637834548950195
-4.010447978973389
-27.00535774230957
-28.60395622253418
-31.352081298828125
38.26502227783203
23.711532592773438
-21.128559112548828
-3.541816234588623
-26.543901443481445
-30.120723724365234
-29.83696174621582
-27.086498260498047
-4.34583044052124
-30.89810562133789
-31.72275733947754
-29.313976287841797
-28.267072677612305
34.89540100097656
-28.811254501342773
-4.6931891441345215
-27.35115623474121
-34.853515625
34.821998596191406
-5.7269062995910645
-32.98542022705078
41.35868453979492
33.22066879272461
-34.58428955078125
-5.820788383483887
-29.949432373046875
-36.165157318115234
-30.82171630859375
33.89503860473633
-30.74002456665039
-3.669827938079834
-25.757123947143555
-30.951398849487305
-29.486661911010742
39.98659896850586
33.74285125732422
-26.37160301208496
-4.116128921508789
-27.01558494567871
-40.960540771484375
-29.21434211730957
33.531944274902344
-31.024335861206055
-20.27439308166504
-3.1433959007263184
-24.915861129760742
-39.33110809326172
36.44626998901367
-19.758642196655273
-4.686679840087891
-22.62904167175293
-30.284334182739258
-16.89757537841797
-3.38991641998291
-28.927696228027344
-15.561444282531738
-4.0992112159729
-28.313045501708984
-31.488636016845703
-4.385523796081543
-25.62230110168457
-31.05634117126465
-4.059366703033447
-25.442771911621094
-28.71440315246582
-32.53239440917969
29.647281646728516
-3.548119306564331
-23.28571128845215
-19.46355438232422
-31.155670166015625
-28.593345642089844
-4.339880466461182
-22.37132453918457
-14.784074783325195
-28.21021270751953
-34.013240814208984
-4.419318675994873
-23.22292709350586
-34.50471496582031
-3.4312057495117188
-30.788171768188477
-22.7562313079834
-18.159269332885742
-36.136226654052734
-40.98873519897461
-28.867015838623047
-3.964986801147461
-29.440101623535156
-23.01030921936035
-11.637494087219238
-38.45998764038086
-34.8052864074707
-32.53322982788086
-32.59903335571289
-4.217871189117432
-34.57245635986328
-24.559772491455078
-13.338190078735352
-33.17591094970703
-33.85667419433594
-3.9672584533691406
-31.836503982543945
-30.32949447631836
-24.96636962890625
-12.354846000671387
-30.613441467285156
-29.74410629272461
-4.206382751464844
-29.62491798400879
-29.243946075439453
-10.6862211227417
-3.923007011413574
-30.902143478393555
-31.246761322021484
-32.38147735595703
-15.863319396972656
-27.588747024536133
-28.44347381591797
-20.918079376220703
-3.6075327396392822
-29.14479637145996
-14.195663452148438
-30.029613494873047
21.913097381591797
-30.171144485473633
-27.223644256591797
-4.257016181945801
-27.411670684814453
-33.55580139160156
-14.468048095703125
22.575998306274414
-27.909088134765625
-28.601688385009766
-14.878451347351074
-6.833387851715088
-24.921640396118164
-32.875492095947266
-17.430585861206055
-35.076683044433594
-35.97555923461914
24.875259399414063
-31.982141494750977
-29.076622009277344
-13.800272941589355
-5.692608833312988
-24.58208656311035
-27.679624557495117
22.882274627685547
-30.72555160522461
-28.456735610961914
-15.20844841003418
-4.88101863861084
-29.775053024291992
-32.09955978393555
21.588857650756836
-28.598979949951172
-27.713134765625
-14.70859146118164
-6.030823230743408
-29.458696365356445
21.435226440429688
-31.62788200378418
-28.19956398010254
-15.382599830627441
-5.846786975860596
-33.799190521240234
28.586572647094727
21.2134952545166
-29.08203887939453
40.49407196044922
-14.777984619140625
-5.009669303894043
-17.11993980407715
23.718706130981445
22.12191390991211
-30.567890167236328
-15.947661399841309
-5.266361236572266
24.700450897216797
21.592493057250977
-30.080223083496094
37.68204879760742
-16.786415100097656
-3.528754949569702
-38.15770721435547
20.96573829650879
-34.46769332885742
-18.454742431640625
-5.251210689544678
-17.625905990600586
-35.35417175292969
25.9323673248291
20.84156036376953
-34.28366470336914
-18.52570343017578
-5.232490539550781
23.244478225708008
-21.677026748657227
28.07272720336914
22.20957374572754
-36.717105865478516
-31.64724349975586
-16.907665252685547
-5.802801132202148
17.573501586914063
-22.094087600708008
20.618988037109375
-30.868520736694336
-19.064559936523438
-5.672627925872803
-26.92197036743164
-23.572912216186523
22.329742431640625
-31.698657989501953
-18.427610397338867
-5.384912490844727
-27.856433868408203
-20.101442337036133
-31.994644165039063
-32.93925094604492
-6.953025817871094
-27.997407913208008
-33.54201889038086
-8.719006538391113
-27.589101791381836
-5.2954936027526855
-28.77499771118164
-35.51860809326172
30.052104949951172
-31.462656021118164
-5.3091583251953125
-29.538366317749023
-24.824783325195313
-8.98261547088623
-29.11391258239746
-33.73695755004883
-6.007256507873535
-28.404470443725586
-30.88165855407715
-28.941638946533203
-6.521614074707031
-28.39916229248047
25.950695037841797
-26.783397674560547
-36.108455657958984
-5.07698917388916
-29.2340087890625
27.013248443603516
-26.802242279052734
18.211105346679688
-6.453619956970215
-29.527490615844727
16.673194885253906
-22.996593475341797
-5.51059627532959
-30.368494033813477
20.77957534790039
18.162790298461914
-18.1268253326416
-5.364648342132568
-32.89693832397461
27.923355102539063
19.825563430786133
21.682626724243164
-18.600292205810547
-4.815265655517578
-29.002105712890625
27.454866409301758
38.28649139404297
18.604476928710938
-6.383392810821533
-29.108287811279297
27.52907371520996
22.966880798339844
41.60356521606445
-7.684331893920898
31.48085594177246
-29.542972564697266
23.951993942260742
-37.27387237548828
-37.22361373901367
-8.440630912780762
-28.60867691040039
27.92960548400879
20.725149154663086
-7.734498023986816
-28.710206985473633
-34.85782241821289
26.470699310302734
-8.17184066772461
24.99689483642578
-28.820119857788086
-28.492431640625
-28.80636215209961
28.78046417236328
-11.054096221923828
26.805042266845703
-28.42490005493164
-29.695636749267578
-32.19288635253906
28.19962501525879
23.15190315246582
-9.743398666381836
-28.54151725769043
-26.325511932373047
-31.84593963623047
-34.82940673828125
29.80490493774414
24.715476989746094
-8.462821006774902
-29.354896545410156
-30.329425811767578
-36.7466926574707
32.759647369384766
26.39238929748535
40.151493072509766
-5.030645847320557
-29.5682315826416
-30.927637100219727
-25.650638580322266
-37.827613830566406
-35.54779052734375
-5.055145263671875
-29.419069290161133
-31.698081970214844
-38.258853912353516
-4.880739688873291
-29.37904167175293
-31.848079681396484
-38.754390716552734
-4.882913589477539
-29.991151809692383
-34.06895065307617
30.363868713378906
-29.308809280395508
-3.2589190006256104
-30.131452560424805
-31.612905502319336
-4.831638813018799
-30.321271896362305
-36.499935150146484
-4.501370429992676
-31.18976593017578
-37.25665283203125
-5.511404037475586
-29.047178268432617
-36.86294174194336
25.191761016845703
-5.348630905151367
-29.412731170654297
-36.556800842285156
24.08895492553711
-5.340228080749512
-29.321996688842773
-34.81216049194336
-6.982370376586914
-30.07343292236328
-34.27362823486328
-39.53730010986328
-4.817922115325928
-29.15160369873047
-34.720977783203125
-31.292932510375977
-5.395003318786621
32.33705139160156
-29.497709274291992
-33.55521774291992
43.50824737548828
-6.22790002822876
31.385299682617188
-30.47231101989746
-33.23080062866211
31.737703323364258
42.027400970458984
-5.515867233276367
27.543493270874023
-30.060321807861328
-34.03715133666992
22.525840759277344
29.936824798583984
42.53425979614258
-6.447554588317871
19.929658889770508
-29.11402702331543
-36.35179901123047
-15.988544464111328
26.072725296020508
26.893089294433594
42.516963958740234
-6.163717269897461
17.430383682250977
-29.12096405029297
-33.3213005065918
-12.658016204833984
30.476913452148438
25.328943252563477
-4.993574619293213
21.11578369140625
-28.780292510986328
-36.25709533691406
-11.934029579162598
-4.814270496368408
24.043397903442383
-27.8953800201416
-33.16074752807617
-13.269380569458008
-8.698057174682617
19.371322631835938
-29.638864517211914
-36.63865661621094
-16.176443099975586
-7.626633644104004
22.6058349609375
-29.23417854309082
-36.507965087890625
29.090312957763672
30.109926223754883
-8.231671333312988
17.717931747436523
-28.49267578125
-34.034095764160156
28.296022415161133
-34.67847442626953
-8.16567611694336
18.739341735839844
-26.62125587463379
-34.65420913696289
-7.655974864959717
19.035314559936523
-28.366750717163086
-35.708168029785156
-15.746549606323242
-8.232054710388184
22.16939353942871
-27.923315048217773
-33.17524337768555
22.62299156188965
-35.80746078491211
-8.749146461486816
21.99932861328125
-27.691442489624023
42.518165588378906
-31.716684341430664
-7.027378082275391
22.731136322021484
-27.626251220703125
-33.59128952026367
-30.008432388305664
-26.371301651000977
-32.93751525878906
-10.974041938781738
-28.638927459716797
-13.752015113830566
-32.03095245361328
-32.99417495727539
-26.25555419921875
-31.64722442626953
-7.813074111938477
18.967557907104492
-28.314542770385742
-13.579854011535645
-30.366443634033203
-8.357476234436035
18.178035736083984
-27.405317306518555
-15.670014381408691
-25.045312881469727
-7.666207313537598
18.511470794677734
-27.491107940673828
-15.175651550292969
23.25602149963379
-35.80748748779297
-26.284940719604492
42.167449951171875
-7.664787292480469
19.169517517089844
-28.58648681640625
-15.46534252166748
22.704360961914063
-41.83008575439453
-24.517005920410156
-7.478389263153076
16.342357635498047
-28.963117599487305
-15.089959144592285
-28.453174591064453
43.91248321533203
-6.291751861572266
20.389272689819336
-29.618261337280273
-18.90907859802246
-25.669837951660156
-5.002117156982422
22.674152374267578
-29.927934646606445
-38.48567199707031
-29.85874366760254
-15.167953491210938
-35.803279876708984
-25.584224700927734
-4.955530166625977
17.835060119628906
-28.553375244140625
-16.74173355102539
-26.98383331298828
-4.616558074951172
15.528470993041992
-28.555383682250977
-21.026782989501953
-30.955219268798828
43.67527770996094
-7.730372905731201
15.66650104522705
-29.69236183166504
-32.237247467041016
39.53096008300781
45.207191467285156
-8.232210159301758
16.602828979492188
-28.822587966918945
-11.822693824768066
-31.219432830810547
-33.81736373901367
-31.652347564697266
-32.70811462402344
-7.258031368255615
17.901514053344727
-28.817123413085938
-28.822486877441406
-31.82296371459961
21.894227981567383
-6.241865158081055
-38.75730895996094
16.826602935791016
-29.554275512695313
-13.869467735290527
-26.13849639892578
-27.778362274169922
-34.18409729003906
-7.176281929016113
15.895426750183105
-29.910593032836914
-18.881093978881836
-27.155113220214844
-28.269723892211914
-8.980177879333496
16.42746353149414
-29.44792366027832
-35.860355377197266
-18.156848907470703
-26.58402442932129
-26.60637664794922
-10.06590461730957
-33.93447494506836
16.039859771728516
-30.275867462158203
-37.19639205932617
-20.51578712463379
30.187246322631836
-27.69467544555664
-28.831363677978516
-7.227237701416016
15.48264217376709
-30.18705177307129
-33.16292953491211
-16.5106201171875
31.831722259521484
-28.50201988220215
-8.025707244873047
15.730722427368164
-30.348918914794922
-17.940692901611328
-24.585224151611328
-7.439365863800049
-25.231910705566406
21.03736686706543
-30.10541534423828
-27.866634368896484
-31.55570411682129
-7.515329837799072
-33.553653717041016
16.878690719604492
-29.99570083618164
-32.480525970458984
-35.2250862121582
-7.331647872924805
-34.09658432006836
18.657127380371094
-28.65604019165039
-40.81010818481445
-9.024395942687988
-34.18669509887695
19.07366180419922
-29.4688777923584
-7.278448104858398
-31.872175216674805
17.07501983642578
-29.71084213256836
31.672466278076172
-37.84267044067383
-7.438482761383057
-34.162933349609375
16.085216522216797
-29.75170135498047
-15.99117660522461
-31.942888259887695
-39.09418487548828
-6.774841785430908
16.526348114013672
-28.20136070251465
39.28807830810547
-14.590497016906738
-33.317562103271484
-5.573261737823486
-36.0799446105957
16.22273826599121
-27.75985336303711
-30.993967056274414
-19.143335342407227
43.44853973388672
26.777341842651367
-35.04747772216797
-32.719093322753906
-7.889781475067139
19.1091251373291
-28.989721298217773
-19.569927215576172
37.14802932739258
-33.43655014038086
-34.276126861572266
-5.363091468811035
18.62078857421875
-27.41209602355957
-16.145416259765625
-37.51371765136719
-37.55244445800781
-6.767199516296387
-29.028432846069336
17.20842933654785
-28.43265151977539
-13.795937538146973
27.240015029907227
-7.210758209228516
15.53254508972168
-27.68821144104004
27.009441375732422
-16.038972854614258
-35.16516876220703
-31.364606857299805
-6.755260944366455
15.490200996398926
-28.900564193725586
-15.895330429077148
-32.108333587646484
-7.119690418243408
17.13782501220703
-28.800222396850586
-16.910749435424805
-32.285003662109375
-6.9101409912109375
18.742826461791992
-27.506200790405273
-20.568397521972656
-33.26445007324219
-6.328772068023682
19.220258712768555
-32.83989334106445
-5.921478748321533
-21.803123474121094
20.62091064453125
-27.63336753845215
28.293039321899414
-32.49796676635742
-5.535027980804443
21.014381408691406
-30.383888244628906
-30.095439910888672
-7.799757480621338
20.388338088989258
-29.200054168701172
-35.331241607666016
-25.09136962890625
-6.44315767288208
19.093570709228516
-28.33636474609375
-25.675128936767578
-31.49093246459961
-5.981838703155518
20.26036834716797
-31.584001541137695
-28.11515998840332
-33.36643981933594
-27.003162384033203
-31.944896697998047
-5.330617427825928
16.92940902709961
-29.319812774658203
-31.317893981933594
-28.142515182495117
-33.242366790771484
-7.336622714996338
18.131017684936523
-29.043882369995117
-30.051366806030273
-21.974803924560547
-28.447500228881836
40.484642028808594
-32.26424026489258
-5.216413497924805
19.517988204956055
-28.57818031311035
32.9664421081543
-28.00383949279785
-33.2496452331543
-29.909284591674805
-6.328055381774902
20.84469223022461
-28.712509155273438
-27.707731246948242
-30.810012817382813
-31.43209457397461
-7.147598743438721
21.100353240966797
-29.102758407592773
-31.769195556640625
35.299644470214844
-29.179109573364258
-8.204423904418945
20.347312927246094
-28.138967514038086
38.45925521850586
-27.780467987060547
-7.356639385223389
22.329561233520508
-34.801185607910156
-30.062854766845703
41.75259017944336
-27.373546600341797
-6.617706298828125
20.293672561645508
-32.168941497802734
-29.243717193603516
-31.18476676940918
-32.07154083251953
-7.877411842346191
19.64024543762207
-35.130184173583984
-37.95147705078125
-27.40462303161621
-27.82111930847168
-7.8971405029296875
-34.93617248535156
-36.514007568359375
37.6838264465332
-33.11587905883789
-7.31778621673584
-31.659141540527344
44.602169036865234
27.257659912109375
34.63530349731445
-31.883577346801758
-8.237829208374023
17.449644088745117
-31.894174575805664
26.532052993774414
38.39049530029297
-34.13260269165039
-10.211344718933105
-30.833833694458008
-29.658710479736328
26.15770721435547
35.98863983154297
-31.619638442993164
-8.939464569091797
-29.149520874023438
37.818389892578125
24.808372497558594
-29.42184829711914
-7.887066841125488
-29.79832649230957
-28.90823745727539
26.222970962524414
-30.04729652404785
-7.428012371063232
-28.52231216430664
29.17050552368164
-16.23442268371582
-30.60967254638672
-7.282302379608154
-29.13776397705078
-20.357004165649414
-30.83128547668457
-6.755005359649658
-28.823806762695313
31.573820114135742
-14.074529647827148
-32.45294952392578
-6.709720611572266
-30.627456665039063
40.843605041503906
-14.112279891967773
-33.05693817138672
-7.926734447479248
-28.458398818969727
-29.551319122314453
23.195863723754883
-30.864124298095703
-16.67430877685547
-33.08286666870117
-8.046954154968262
-27.369298934936523
-30.22852897644043
39.691802978515625
23.64286231994629
-14.61324405670166
-31.989946365356445
-8.280620574951172
-30.138931274414063
-29.280353546142578
27.894914627075195
24.611961364746094
-16.21158790588379
-32.29957962036133
-7.58981466293335
-29.28636360168457
-28.664527893066406
25.749465942382813
25.151874542236328
-17.45862579345703
23.634811401367188
-32.18238830566406
-10.326396942138672
-29.364566802978516
-27.924312591552734
-29.349096298217773
-8.79595947265625
-29.369510650634766
-27.38078498840332
42.34261703491211
-33.695526123046875
-9.148652076721191
-28.120302200317383
-27.561376571655273
24.045494079589844
-31.786800384521484
-14.013983726501465
-29.91126823425293
-27.938095092773438
-32.52705001831055
-13.578766822814941
-27.98501205444336
-12.31777572631836
27.837522506713867
-33.74042510986328
-13.829647064208984
-28.21214485168457
-16.41946029663086
-35.1795768737793
-13.990915298461914
-28.173702239990234
-33.88845443725586
-34.35403823852539
-33.67509841918945
-13.402915954589844
-29.414777755737305
-31.275264739990234
-31.645713806152344
-13.926780700683594
-28.208587646484375
-23.633544921875
-35.066707611083984
-11.542545318603516
-28.937522888183594
-30.20472526550293
-11.102577209472656
-29.491201400756836
-15.6788330078125
-33.69190979003906
-28.241069793701172
-10.661431312561035
-28.598012924194336
-12.78465461730957
-29.83930015563965
-8.217429161071777
-28.57416534423828
-32.79696273803711
-15.82046127319336
-29.650890350341797
-7.587050914764404
-29.538291931152344
39.44001770019531
-12.447179794311523
-33.12086868286133
-29.15312385559082
-7.859941482543945
-28.59079933166504
40.15425109863281
-37.712974548339844
-32.643714904785156
-31.92251205444336
-8.157157897949219
-28.993144989013672
-36.4714469909668
-32.180511474609375
-29.797060012817383
-8.241933822631836
-28.20159149169922
36.718048095703125
-8.144760131835938
-28.370769500732422
-41.792728424072266
-6.883473873138428
-28.518404006958008
33.872642517089844
-36.19102096557617
-37.459564208984375
-30.679445266723633
-7.456586837768555
-28.698936462402344
-34.23832702636719
-19.72987937927246
-36.1839714050293
-31.571788787841797
-7.577126502990723
-28.381267547607422
34.03895568847656
41.156494140625
-33.18522644042969
-15.03866958618164
-39.12879180908203
-5.8978657722473145
-28.588790893554688
32.024742126464844
-29.730993270874023
-13.255966186523438
-35.55177307128906
-32.094486236572266
-6.912802696228027
-29.03586769104004
26.259836196899414
31.3313045501709
-32.02665328979492
-30.306577682495117
-16.14449119567871
-34.9134521484375
-33.29035568237305
-5.876765727996826
-29.656055450439453
29.7454776763916
-33.6715087890625
-16.010211944580078
-34.02220916748047
-32.01838302612305
-5.556577205657959
-28.429594039916992
-25.31145668029785
-15.988873481750488
-34.912261962890625
-35.10886001586914
-33.00381088256836
-7.366209983825684
-28.41844367980957
-15.095420837402344
-27.04356575012207
-20.707637786865234
-36.523311614990234
-31.991270065307617
-7.990340232849121
-28.379091262817383
22.29294204711914
-14.116011619567871
-26.972492218017578
-21.805315017700195
-34.824012756347656
-36.295631408691406
-5.111484050750732
-28.465234756469727
-37.36556625366211
21.002796173095703
-31.836101531982422
-13.96916389465332
-27.4869384765625
-23.326148986816406
-38.76565170288086
-31.965070724487305
-6.315837383270264
-28.178667068481445
-29.696514129638672
-30.03134536743164
-38.57041931152344
-7.502136707305908
-29.907251358032227
24.34803009033203
-35.846614837646484
-28.840469360351563
-36.030399322509766
-7.96160364151001
-29.93082046508789
-33.96318435668945
-35.22943878173828
-27.587255477905273
-32.30095672607422
-36.02769470214844
-28.024276733398438
-8.295870780944824
-30.508577346801758
36.05222702026367
-38.16304397583008
-34.18226623535156
-26.400360107421875
-7.680279731750488
-30.019176483154297
-29.6265869140625
-33.46438980102539
-30.624797821044922
-7.816307067871094
-29.310808181762695
-34.378177642822266
-27.834089279174805
-8.942394256591797
-29.1516056060791
41.62737274169922
-37.50777053833008
-30.6137752532959
-7.570572376251221
-29.438615798950195
-35.5676155090332
-30.1778621673584
-9.4339599609375
-30.61205291748047
-35.55237579345703
-30.256202697753906
-9.224780082702637
-29.838489532470703
40.68724060058594
-38.953369140625
-37.585201263427734
-30.42250633239746
-9.007441520690918
-30.30040740966797
35.822837829589844
-26.964540481567383
-36.36996841430664
-31.68144416809082
-9.044696807861328
-30.077205657958984
-38.630130767822266
-32.5395393371582
-7.818480491638184
-30.043149948120117
39.659996032714844
-27.14431381225586
-34.94913864135742
-28.741025924682617
-37.425453186035156
-30.173152923583984
-8.0619478225708
-29.523719787597656
-26.674318313598633
-21.233919143676758
-28.330808639526367
-8.436297416687012
-29.802976608276367
-26.337373733520508
-30.999788284301758
-7.71026086807251
-29.917016983032227
-24.82560157775879
-28.59426498413086
-30.330284118652344
-6.2572150230407715
-28.38966178894043
-31.99935531616211
-24.714231491088867
-29.823774337768555
-7.58838415145874
-30.774578094482422
-41.81761169433594
-31.560073852539063
-18.148035049438477
-24.098905563354492
-33.36385726928711
-7.901342391967773
-29.7591609954834
-36.67555236816406
-17.229698181152344
-26.185441970825195
-33.9232292175293
-8.471433639526367
-31.032922744750977
-19.231712341308594
-21.077009201049805
-32.06581497192383
-8.98835563659668
-30.116968154907227
-38.42246627807617
-33.198997497558594
-36.20122146606445
-22.436626434326172
-29.498838424682617
-7.269197940826416
-30.126466751098633
-29.66431999206543
-11.213692665100098
-22.266874313354492
-31.547622680664063
-8.445453643798828
-30.235530853271484
-28.603071212768555
-13.149877548217773
-26.160985946655273
-9.109952926635742
-31.97769546508789
-29.69668197631836
-7.903011798858643
-31.05515480041504
26.663835525512695
-34.55816650390625
-32.741146087646484
-6.234389305114746
-29.244417190551758
-38.07779312133789
-34.37541961669922
-32.483036041259766
-7.061234474182129
-30.276220321655273
-33.738983154296875
-35.07918167114258
-32.328460693359375
-6.2136549949646
-28.816326141357422
-16.527006149291992
-32.516395568847656
-7.214136600494385
-29.564319610595703
-35.415672302246094
-33.549530029296875
-25.808317184448242
-14.875901222229004
-31.45351219177246
-8.82791805267334
-28.83040428161621
-20.891435623168945
-32.216861724853516
-9.485000610351563
-29.95984649658203
-20.959869384765625
-34.02427673339844
-7.980875492095947
-28.963293075561523
-22.430240631103516
-34.672061920166016
-24.349042892456055
-33.405208587646484
-15.455869674682617
-34.88998031616211
-7.3976922035217285
-30.147117614746094
-22.509784698486328
-26.541650772094727
-33.75538635253906
-13.710041046142578
-33.33103942871094
-7.436753273010254
-30.601694107055664
-33.329925537109375
-8.141946792602539
-29.876842498779297
-34.80123519897461
-7.995293617248535
-29.134681701660156
-30.1972713470459
-33.77581024169922
-8.50894546508789
-28.388391494750977
-33.131011962890625
-33.48168182373047
-34.61967849731445
-7.750932216644287
-31.35004997253418
-39.948081970214844
-33.5552978515625
-8.101420402526855
-26.9354305267334
40.339141845703125
-38.90715408325195
-32.60515594482422
-7.805798530578613
29.041095733642578
-27.619016647338867
-29.308412551879883
31.795879364013672
-37.04909133911133
-33.94001770019531
-11.821565628051758
26.52655601501465
-28.774364471435547
-30.094545364379883
-33.432552337646484
-13.576190948486328
26.263097763061523
-32.374298095703125
43.905975341796875
-34.24224853515625
-35.866024017333984
-14.078512191772461
23.353607177734375
-29.76972198486328
-34.79490661621094
-16.396018981933594
24.732589721679688
-36.0687141418457
-33.661739349365234
-32.22720718383789
-16.35634994506836
26.28536605834961
-32.305423736572266
-27.156583786010742
-31.196908950805664
-32.385986328125
-16.43145179748535
24.003707885742188
-30.2105770111084
22.11207389831543
-14.751033782958984
-32.40900802612305
-32.94695281982422
-15.266959190368652
21.70396614074707
-31.271713256835938
24.55860710144043
-34.02220153808594
-30.846086502075195
-32.642311096191406
-14.225374221801758
23.397716522216797
-34.73676681518555
-33.98057556152344
-34.19843292236328
-21.86883544921875
20.87209701538086
-34.31623840332031
-29.295429229736328
-23.126968383789063
23.482187271118164
-31.979196548461914
-29.36843490600586
-18.068960189819336
28.429166793823242
25.314495086669922
-32.92308044433594
-16.084209442138672
-17.54709243774414
31.548219680786133
-31.675020217895508
-33.25950241088867
-18.434301376342773
28.095565795898438
-33.42324447631836
-22.470638275146484
-30.266969680786133
-35.58306884765625
-34.04460525512695
-16.976051330566406
26.48768424987793
-32.28857421875
-30.58252716064453
42.499176025390625
-32.404476165771484
-17.8465633392334
28.454357147216797
-34.26369857788086
-32.40544509887695
-28.875516891479492
-32.76848220825195
-17.45993995666504
24.00458526611328
-37.21102523803711
-31.622404098510742
-31.107608795166016
-29.641504287719727
-35.927818298339844
-30.701446533203125
-18.811315536499023
40.9051513671875
23.785274505615234
42.29093551635742
28.64771270751953
-20.08007049560547
-28.099864959716797
-18.47340202331543
24.46920394897461
-36.64082336425781
-29.276607513427734
-18.4612979888916
26.4926700592041
-28.297204971313477
-18.717056274414063
27.275283813476563
-31.320825576782227
-27.749691009521484
-19.144699096679688
44.55537414550781
28.396631240844727
29.810579299926758
-37.30867385864258
-26.713132858276367
-29.581336975097656
-18.936843872070313
26.126482009887695
-24.606935501098633
-28.434553146362305
-29.259347915649414
-22.988767623901367
46.37312316894531
24.36819076538086
-33.413448333740234
-28.04793357849121
-30.289779663085938
44.831233978271484
27.235990524291992
-20.82310676574707
-7.518978118896484
-28.653968811035156
-31.65838050842285
-37.45899963378906
22.387521743774414
-7.657934665679932
-28.75213050842285
-25.069091796875
-35.871253967285156
-27.248716354370117
23.73088836669922
-8.069910049438477
-28.362136840820313
-32.59733963012695
-31.72809600830078
-30.89628028869629
22.212543487548828
-3.3683159351348877
-27.32422637939453
-34.23623275756836
-33.58176803588867
-9.271849632263184
-27.788036346435547
-31.003374099731445
22.941770553588867
-9.540313720703125
-29.224170684814453
20.616395950317383
37.646488189697266
-8.163858413696289
-28.126726150512695
-30.324264526367188
20.447341918945313
-25.042909622192383
-20.018522262573242
-8.976604461669922
-32.29705810546875
35.354270935058594
21.76640510559082
-20.24423599243164
-23.4545955657959
-8.010887145996094
-30.51984214782715
-30.93698501586914
20.330486297607422
-7.363947868347168
-29.342390060424805
20.512348175048828
-24.02699089050293
-7.567530632019043
-29.53713035583496
21.922855377197266
-22.289794921875
-7.143377780914307
-33.01411437988281
-40.10329818725586
20.488561630249023
-8.082779884338379
-31.013221740722656
21.11186408996582
-32.552162170410156
-29.06623649597168
-8.36323070526123
-31.0119571685791
20.588550567626953
-34.73614501953125
-29.29305648803711
-12.211626052856445
20.008947372436523
-29.61728286743164
-4.360630512237549
20.282716751098633
-33.42884826660156
41.7027702331543
-7.802916526794434
-32.86798858642578
-36.75822448730469
19.892662048339844
-34.640838623046875
-34.83720016479492
-30.25589370727539
-9.396829605102539
-39.74758529663086
21.83780860900879
-29.270357131958008
-9.399250030517578
-30.367694854736328
26.175626754760742
-33.05257797241211
28.707279205322266
-17.231895446777344
-32.6192741394043
29.11043357849121
-7.448998928070068
-37.40117645263672
-35.33447265625
26.08570098876953
-32.657562255859375
-32.04467010498047
-12.547195434570313
28.526792526245117
-31.90163230895996
-28.45329475402832
-36.356727600097656
-30.09604835510254
23.47450828552246
-30.483366012573242
-16.74600601196289
19.30464744567871
-26.794269561767578
-18.017568588256836
-27.001157760620117
19.997806549072266
-34.39225769042969
-17.354814529418945
30.310932159423828
-33.02865982055664
22.514596939086914
-17.69525146484375
20.89812469482422
27.515464782714844
-36.667503356933594
-30.934049606323242
21.668167114257813
-41.81106185913086
-11.102725982666016
-34.27591323852539
23.648452758789063
-33.109134674072266
-18.33091926574707
-37.205631256103516
-40.66866683959961
-11.056421279907227
-29.2659912109375
-35.46269989013672
-33.39225387573242
27.873538970947266
-39.43659210205078
-17.95147132873535
25.88690757751465
-37.86412048339844
-28.325714111328125
-38.65669250488281
-22.46413803100586
25.053264617919922
-39.323429107666016
-28.282733917236328
-29.64863395690918
29.13280487060547
-27.41798973083496
-31.706235885620117
-27.868074417114258
-28.038372039794922
-34.93619155883789
-28.8248233795166
-12.684887886047363
-28.885406494140625
-32.45511245727539
-31.24595069885254
-18.698684692382813
-28.04258155822754
-31.690166473388672
-18.696414947509766
-28.14066505432129
-30.902164459228516
-31.364248275756836
-16.404998779296875
-28.48598289489746
-10.780462265014648
-27.752744674682617
-31.798736572265625
-33.21303176879883
-8.121216773986816
-27.83214569091797
-30.532529830932617
-33.68920135498047
-6.69354772567749
-26.733924865722656
-28.177881240844727
-34.26005935668945
-31.124048233032227
-34.611106872558594
-7.785079002380371
-27.9836368560791
-27.29456901550293
-33.86590576171875
-7.455000877380371
-29.302257537841797
-30.626323699951172
-34.34393310546875
-8.106518745422363
-34.805850982666016
-28.203147888183594
-35.630374908447266
-25.821025848388672
-32.074275970458984
-9.485095024108887
-33.605838775634766
-27.9400634765625
-34.29613494873047
-31.19970703125
-23.22985076904297
-32.38088607788086
-6.727593898773193
-28.035232543945313
-22.712085723876953
-31.61589813232422
-7.284294605255127
-37.10089874267578
-29.91259765625
-31.602863311767578
-7.058338165283203
-31.8004150390625
-28.758939743041992
-38.928863525390625
-7.128602981567383
-34.676666259765625
-30.234638214111328
-28.116342544555664
-5.339597702026367
-25.249460220336914
-30.069358825683594
-38.70880889892578
-29.59910774230957
-4.97634220123291
-20.48005485534668
29.78388214111328
-37.57134246826172
-30.045166015625
-34.73923110961914
-4.018397331237793
-20.75651741027832
29.473155975341797
-39.67133712768555
-29.813552856445313
-32.141902923583984
-32.64909744262695
-6.534465312957764
-28.726213455200195
-21.50011444091797
-37.41897201538086
-29.532747268676758
-5.278820037841797
-27.985088348388672
-28.669267654418945
-3.754520893096924
-24.805940628051758
-29.29609489440918
36.695247650146484
-24.323169708251953
-17.87285614013672
-29.588396072387695
-6.295907974243164
-18.360912322998047
-16.21465301513672
-30.154150009155273
-8.136564254760742
-34.952110290527344
-17.906068801879883
-26.850107192993164
-30.456811904907227
-7.019338130950928
-30.169567108154297
-6.5287275314331055
-13.83276653289795
-24.775909423828125
-30.126262664794922
-6.100424766540527
-28.437240600585938
-34.91999435424805
-5.234153747558594
-14.992247581481934
-27.597410202026367
-4.395159721374512
-33.2834358215332
-14.867334365844727
-25.826208114624023
-28.50899887084961
-44.201141357421875
-4.783780574798584
-29.99810218811035
-33.44826126098633
-23.480182647705078
-30.25943374633789
-31.318504333496094
-4.3829851150512695
-32.87308883666992
-32.90365982055664
-20.667863845825195
-28.594266891479492
27.10171890258789
-27.647510528564453
-3.860379695892334
-31.768983840942383
-31.3704891204834
-27.54322624206543
-13.508682250976563
-29.897485733032227
22.128589630126953
-29.02874183654785
-5.646144866943359
-32.97037124633789
-31.206451416015625
-30.489927291870117
-9.875970840454102
-22.604400634765625
-29.594858169555664
21.71781349182129
44.894412994384766
-32.87530517578125
-35.39883041381836
-4.654109477996826
-32.59220886230469
-31.021358489990234
-8.11176872253418
-28.80402374267578
22.24886131286621
-32.91566467285156
-4.878903865814209
-32.84791946411133
-6.837741374969482
-21.467464447021484
-28.077590942382813
20.58866310119629
-30.069623947143555
-35.082603454589844
-5.80997371673584
-7.434276103973389
-24.025972366333008
-29.075197219848633
20.589344024658203
36.21968460083008
-33.64727783203125
-6.088438034057617
-14.059704780578613
-7.660041809082031
-21.121740341186523
-29.920352935791016
20.245948791503906
37.408546447753906
-21.518115997314453
-4.722991466522217
-8.546205520629883
-28.019487380981445
20.332197189331055
-34.111148834228516
-5.1424479484558105
-7.9021382331848145
-29.56839942932129
-22.23324203491211
-28.378175735473633
20.07692527770996
-32.96567916870117
-4.770040035247803
-7.6267008781433105
-29.202768325805664
-28.7474365234375
23.067535400390625
-33.30264663696289
-33.5107421875
-4.831222057342529
-32.57172775268555
-14.364298820495605
-7.578578472137451
-30.076196670532227
25.725406646728516
-4.38893461227417
-18.341083526611328
-7.876845359802246
-29.238088607788086
24.167011260986328
-5.128153324127197
-7.528722286224365
-35.34688949584961
-28.250633239746094
23.942293167114258
-29.441436767578125
-37.7216796875
-5.034006118774414
-18.24629020690918
-7.653515338897705
-28.457319259643555
27.933792114257813
-37.23680877685547
-4.807106971740723
-16.48168182373047
-7.995287895202637
-29.12716293334961
-28.449342727661133
28.584035873413086
-4.883289337158203
-31.04170799255371
-8.46342945098877
-30.834672927856445
-28.37647247314453
24.233661651611328
-35.454254150390625
-4.54276704788208
-6.879748821258545
-29.277099609375
24.73406982421875
-4.753965854644775
-8.920408248901367
-29.432506561279297
25.887489318847656
-4.636351108551025
-9.679296493530273
-29.23394203186035
22.34470558166504
-5.435812950134277
-20.06376075744629
-7.519514083862305
-28.75017547607422
24.96546173095703
-4.846705436706543
-36.2874641418457
-22.39031219482422
-7.570208549499512
-29.691146850585938
22.03818702697754
-15.288743019104004
-4.7609405517578125
-23.40028953552246
-7.3553466796875
-33.3575325012207
-28.851909637451172
20.530799865722656
-4.236090183258057
-8.579429626464844
-33.11094284057617
-30.237789154052734
-11.360384941101074
-36.366127014160156
-4.826963901519775
-20.51693344116211
-25.505996704101563
-7.607911586761475
-31.509429931640625
-28.51097297668457
-12.177517890930176
-4.485753059387207
-23.909225463867188
38.967430114746094
-7.748384475708008
-32.72272491455078
-29.104063034057617
42.88503646850586
-4.813436508178711
-24.81945037841797
-7.19175910949707
-30.894699096679688
-29.867055892944336
41.32833480834961
-19.104787826538086
-4.424492835998535
-26.6425838470459
-6.521617889404297
-29.20490264892578
-31.904375076293945
-29.220718383789063
-31.892704010009766
-4.720259189605713
-18.170642852783203
-26.951993942260742
-7.233587265014648
-29.4111328125
-33.992801666259766
-30.56186294555664
-29.482460021972656
-4.478039264678955
-17.896265029907227
-24.407155990600586
-7.364349365234375
-28.427370071411133
-34.41871643066406
-27.982269287109375
-28.64142417907715
-4.238008499145508
-16.93680763244629
-24.141786575317383
-8.3619384765625
-27.63726043701172
-34.85948944091797
-28.165922164916992
23.522396087646484
-5.48585844039917
-17.330930709838867
-27.782407760620117
-7.749695777893066
-29.433820724487305
-38.098628997802734
-28.502243041992188
26.12174415588379
-4.200366497039795
-16.93317222595215
-27.375810623168945
-7.9413743019104
-26.546676635742188
-35.25780487060547
-29.0441837310791
-36.74345397949219
-4.814218044281006
-17.166213989257813
-26.59639549255371
-7.957804203033447
-28.589872360229492
-36.326961517333984
-28.46553611755371
-29.54624366760254
-13.556390762329102
-4.810463905334473
-18.004560470581055
-7.290412902832031
-28.97057342529297
-38.74991989135742
-28.675430297851563
30.943653106689453
-31.077430725097656
-17.693553924560547
-5.078458309173584
-17.899595260620117
-25.145082473754883
-7.920788288116455
-29.604923248291016
-35.13811492919922
-28.33650779724121
-34.67766571044922
-33.76449966430664
-4.657630443572998
-20.088573455810547
-37.09148025512695
-7.713820934295654
-27.68874168395996
-36.10333251953125
-28.935894012451172
-36.134708404541016
-4.909591197967529
-18.560714721679688
-7.429886341094971
-29.95473289489746
-35.94478988647461
-29.005773544311523
26.28070831298828
-36.95615005493164
-4.795527458190918
-16.789892196655273
-8.628604888916016
-30.31964111328125
-28.961231231689453
-29.292680740356445
24.49529266357422
-4.809853553771973
-20.16325569152832
-7.21975040435791
-29.38784408569336
-29.871679306030273
-29.408992767333984
-33.546207427978516
-34.656776428222656
-5.080787181854248
-7.800756454467773
-30.92144775390625
-29.950624465942383
-29.3992862701416
-35.64804458618164
-4.436009407043457
-26.861106872558594
-6.97829532623291
-29.84577751159668
-30.830224990844727
-28.29090690612793
-32.80502700805664
-4.460290908813477
-34.330810546875
-34.653507232666016
-7.108981132507324
-30.05303382873535
-28.184520721435547
-25.578824996948242
-4.287299156188965
-35.261959075927734
-7.563346862792969
-30.284576416015625
-27.403493881225586
-22.636533737182617
29.284950256347656
-6.381296634674072
-6.963951587677002
-30.50704574584961
-28.247175216674805
-24.104434967041016
-7.131442070007324
-28.794754028320313
-8.260175704956055
-27.66008949279785
-28.032081604003906
-21.572221755981445
-5.144117832183838
-31.455718994140625
-21.97051429748535
-8.861507415771484
-30.300832748413086
-28.47580909729004
-21.962848663330078
-5.30528450012207
-19.676023483276367
-10.246530532836914
-32.89761734008789
-27.71519660949707
-22.225906372070313
-4.362791061401367
23.964170455932617
-19.027019500732422
-9.634265899658203
-32.95454025268555
-28.291391372680664
-22.30490493774414
-4.614466190338135
21.306671142578125
-11.365781784057617
-35.75094985961914
-27.735034942626953
-22.802356719970703
-5.036965370178223
23.0699405670166
-21.027727127075195
-14.838346481323242
-29.376041412353516
-22.63867950439453
-32.861961364746094
-5.60640811920166
-25.505640029907227
-14.14028549194336
-29.613340377807617
-22.162229537963867
-4.6987152099609375
-25.229124069213867
-12.956645011901855
-29.70785903930664
-22.896276473999023
-5.2734246253967285
-26.005634307861328
-13.29164981842041
-27.097862243652344
-23.67282485961914
-8.175260543823242
25.21681022644043
-25.696367263793945
-12.511430740356445
-27.441621780395508
-21.074886322021484
-6.796142578125
24.99919891357422
-25.372453689575195
-12.381043434143066
-27.934310913085938
-21.679346084594727
-6.813326835632324
-33.88957214355469
-25.097583770751953
-10.959429740905762
-19.94708251953125
-26.850055694580078
-22.06184196472168
-6.5665740966796875
23.421934127807617
30.775720596313477
-24.966999053955078
-9.282029151916504
-26.967025756835938
-21.095905303955078
-7.082459449768066
26.181678771972656
-27.834144592285156
-11.093683242797852
-27.400880813598633
-22.411788940429688
-2.9838972091674805
-25.494810104370117
-11.033538818359375
-27.205419540405273
-22.350263595581055
-4.708887100219727
42.861202239990234
21.6082820892334
-11.005399703979492
-27.520830154418945
-23.177099227905273
-5.813962459564209
38.43471908569336
25.01247215270996
-10.155776977539063
-27.933143615722656
-21.939401626586914
-34.7297248840332
-5.095917224884033
34.440181732177734
23.686767578125
-34.53736877441406
-28.241323471069336
-11.164541244506836
-28.023609161376953
-19.922073364257813
-5.333867073059082
35.4473762512207
28.713876724243164
-23.1768798828125
-12.097846984863281
-27.209491729736328
-22.0170841217041
-5.735388278961182
-11.471644401550293
-19.98836326599121
-28.98651695251465
-21.757434844970703
-30.387956619262695
-4.7157135009765625
25.658815383911133
-24.95130729675293
-12.533456802368164
-20.10765266418457
-28.78071403503418
-21.344650268554688
-4.917283535003662
-37.31103515625
-24.528467178344727
-12.543212890625
-24.98461151123047
-27.77340316772461
-21.218538284301758
-33.081886291503906
-4.887547969818115
-23.6799259185791
-11.429244041442871
-29.215072631835938
-21.04252815246582
-4.205864429473877
-23.211511611938477
-12.57943058013916
-28.44317054748535
-22.769289016723633
-30.932376861572266
-38.615257263183594
-5.52972936630249
-32.230587005615234
-11.817862510681152
-27.72787094116211
-23.224393844604492
-4.797936916351318
27.5640926361084
-32.35444641113281
-29.64590072631836
-11.070463180541992
-28.373308181762695
-21.95914649963379
-29.831602096557617
-5.540468692779541
32.463050842285156
-25.092954635620117
-33.3934326171875
-23.508888244628906
-11.287461280822754
-29.666255950927734
-23.55534553527832
-27.605655670166016
-5.4326863288879395
-16.680686950683594
-23.646076202392578
-10.993852615356445
-23.0565242767334
-30.725997924804688
-23.147491455078125
-31.11178207397461
-35.89448928833008
-5.95998477935791
26.087574005126953
-17.385107040405273
-24.16956329345703
-10.77646255493164
-19.868349075317383
-29.109216690063477
-22.319223403930664
-26.563217163085938
-5.031167507171631
-16.795751571655273
-22.868473052978516
-9.997299194335938
-20.246240615844727
-29.057161331176758
-21.94083023071289
-27.483198165893555
-5.121395587921143
22.608171463012695
-12.393503189086914
39.50715637207031
-21.96853256225586
-11.562505722045898
-28.846147537231445
-21.859981536865234
-5.084376335144043
22.500141143798828
25.190113067626953
-23.77596664428711
-11.443352699279785
-29.095502853393555
-22.883316040039063
-23.807039260864258
-34.24549865722656
-33.88623046875
-5.613466262817383
22.274995803833008
-23.08214569091797
-12.572921752929688
-22.851516723632813
-28.906938552856445
-23.452983856201172
-31.780996322631836
-32.27098083496094
-3.6892917156219482
21.24741554260254
-22.99207305908203
-11.590554237365723
-28.138084411621094
-23.270313262939453
-5.134410381317139
-15.381401062011719
-33.904720306396484
-25.971891403198242
-11.456223487854004
-29.286293029785156
-22.717355728149414
23.891454696655273
-5.684251308441162
-17.065860748291016
32.020912170410156
-11.574779510498047
-27.855552673339844
-22.11454200744629
-33.470794677734375
-30.290939331054688
-5.100152969360352
-21.47542381286621
28.818336486816406
-31.38326072692871
-35.922760009765625
-11.843494415283203
-29.094179153442383
-23.28244972229004
21.439842224121094
-36.999515533447266
-11.719552993774414
32.769954681396484
-23.83013153076172
31.81507110595703
-10.745990753173828
-28.957191467285156
-21.243288040161133
-17.522247314453125
31.58926773071289
-15.23898983001709
23.656448364257813
-12.168564796447754
-29.361618041992188
-22.828432083129883
-31.564794540405273
-16.48493003845215
27.77155303955078
-11.583418846130371
-28.459875106811523
-22.481874465942383
35.75972366333008
-33.323482513427734
-18.707624435424805
-14.523781776428223
-11.969881057739258
-29.2863826751709
-22.767013549804688
39.20176696777344
-35.06046676635742
-35.89015197753906
-17.68668556213379
-12.24539852142334
-29.19264030456543
-22.83414077758789
-32.19801712036133
-25.995220184326172
-21.04072380065918
-10.321130752563477
-29.29302978515625
-21.76349639892578
-26.819129943847656
-23.311460494995117
-8.767557144165039
-29.96320343017578
-22.045913696289063
-29.24339485168457
-27.744003295898438
-28.777103424072266
-24.245534896850586
-8.602313995361328
-28.433595657348633
-23.176572799682617
-26.577594757080078
-33.672367095947266
-9.457708358764648
-28.502384185791016
-23.7210636138916
-34.48369216918945
-29.876873016357422
-27.7177677154541
-8.709288597106934
-27.82958221435547
-21.919036865234375
-39.132877349853516
-26.751062393188477
-9.295831680297852
-28.103038787841797
-22.07909393310547
-32.20130157470703
-27.140602111816406
-16.163049697875977
-8.64350700378418
-27.55351448059082
-22.20958137512207
-27.711881637573242
-18.070642471313477
-8.707472801208496
-27.416095733642578
-22.71399688720703
-31.075714111328125
31.2733211517334
-26.986331939697266
-13.709996223449707
-8.367405891418457
-29.16010284423828
-21.671035766601563
-35.327354431152344
30.97406005859375
-30.526582717895508
-11.439238548278809
-32.09906005859375
-7.554311752319336
-30.06476593017578
-22.358341217041016
29.905759811401367
-11.04834270477295
-8.154876708984375
-29.96317481994629
-22.147842407226563
33.20943069458008
-12.211152076721191
-9.221510887145996
-30.303529739379883
-21.774003982543945
38.57347106933594
-33.195526123046875
-11.737205505371094
-10.210402488708496
-27.8990535736084
-22.552396774291992
-34.33990478515625
-11.629329681396484
-11.975266456604004
-29.931917190551758
-27.473491668701172
36.047386169433594
-11.439762115478516
-10.483428955078125
-29.976085662841797
-27.834692001342773
-21.945951461791992
-11.290942192077637
-34.2830924987793
-34.610084533691406
-13.373209953308105
-29.4349365234375
-25.156124114990234
-10.858902931213379
-10.947705268859863
-30.787370681762695
-28.799888610839844
-11.057509422302246
-28.9438419342041
-13.942995071411133
-28.295955657958984
-35.47285842895508
35.67755126953125
-10.767671585083008
-38.86917495727539
-10.641500473022461
-29.193124771118164
23.74662208557129
-28.294605255126953
-11.083864212036133
-8.709795951843262
-28.55243682861328
18.969181060791016
-10.635181427001953
-7.678567886352539
-28.617935180664063
-27.436656951904297
20.763660430908203
31.824146270751953
-29.99665069580078
-11.220735549926758
-29.264827728271484
-6.679312229156494
-28.774967193603516
-23.31829833984375
21.182395935058594
32.26029586791992
-9.981966972351074
-26.468313217163086
-9.05078411102295
-29.39603042602539
-25.6452579498291
20.0689754486084
34.971893310546875
34.31644821166992
-10.685790061950684
-31.632095336914063
-30.84733009338379
-7.573235034942627
-28.86478042602539
-24.016738891601563
16.418258666992188
40.93792724609375
35.555171966552734
-11.636502265930176
-32.791526794433594
-30.220293045043945
-8.616158485412598
-28.131893157958984
-23.909727096557617
19.774385452270508
-30.275619506835938
-10.992116928100586
-32.22007369995117
-7.599978923797607
-27.860179901123047
22.5415096282959
-10.812748908996582
-33.57947540283203
-7.04018497467041
-28.453561782836914
-21.818016052246094
21.064571380615234
-24.598379135131836
-9.565296173095703
-33.06655502319336
-31.96194839477539
-33.175079345703125
-7.994339466094971
-29.821359634399414
-19.899425506591797
22.309829711914063
-11.078990936279297
-30.320009231567383
-8.243674278259277
-28.523590087890625
-16.614030838012695
-18.22548484802246
-31.28547477722168
-7.206940650939941
-24.516101837158203
-28.39081573486328
-20.7180118560791
-32.72111511230469
-7.642064094543457
-28.559234619140625
-36.15475082397461
-32.466888427734375
-6.904808521270752
-28.039505004882813
-23.382030487060547
-29.581775665283203
-32.4918327331543
-7.123490333557129
-28.154645919799805
-26.29595184326172
-27.057756423950195
-30.807207107543945
-35.15959930419922
-32.523223876953125
-6.721221446990967
-28.107925415039063
-32.49443054199219
-33.273677825927734
-33.54746627807617
-6.331953048706055
-26.77916145324707
-26.03447914123535
-32.923667907714844
-7.063167572021484
-27.233522415161133
-33.08586502075195
-7.3450493812561035
-27.219079971313477
-32.15694046020508
-32.28226852416992
-7.194544315338135
-28.85665512084961
-20.96961784362793
-31.50855827331543
-29.725040435791016
-7.313625335693359
-28.913631439208984
-18.377822875976563
-35.659427642822266
-28.32774543762207
-28.048791885375977
-8.439335823059082
-29.507732391357422
-19.014135360717773
-31.8145694732666
-7.475644111633301
-28.79157257080078
-18.349641799926758
29.777118682861328
-26.741703033447266
-33.0877571105957
-32.600040435791016
-8.029043197631836
-28.441579818725586
-15.695207595825195
-27.526750564575195
-27.665422439575195
-32.51197052001953
-6.899773120880127
-27.392803192138672
-18.791629791259766
-27.34177017211914
-27.043170928955078
-28.744590759277344
-7.5857439041137695
-29.04274559020996
-17.810007095336914
35.893497467041016
-33.421329498291016
-6.626274585723877
-28.31817626953125
-16.544036865234375
-34.24159622192383
-32.576602935791016
-7.272226333618164
-30.746423721313477
-15.482069969177246
38.4205436706543
-28.989171981811523
-7.024297714233398
-27.895484924316406
-28.381820678710938
-33.188961029052734
-6.696645736694336
-26.695138931274414
-30.483699798583984
-33.97464370727539
-27.91933250427246
-31.82038688659668
-6.801804065704346
-26.889141082763672
-39.061431884765625
-30.86884117126465
-33.005775451660156
-8.306130409240723
-26.822389602661133
-19.79694175720215
-35.82606887817383
-32.165191650390625
-33.80613327026367
-8.6187162399292
-27.02659797668457
-37.44954299926758
-31.93341636657715
-33.222137451171875
-9.415143966674805
-27.297327041625977
-20.53005027770996
-33.714698791503906
-8.315309524536133
-28.08110809326172
-36.32856369018555
-33.424259185791016
-8.977970123291016
-26.927780151367188
-28.515466690063477
-31.370948791503906
-33.62502670288086
-7.6068243980407715
-27.998565673828125
-24.637067794799805
25.131179809570313
-33.077571868896484
-8.144043922424316
-27.581417083740234
24.191574096679688
-32.14141082763672
-7.5507683753967285
-28.524858474731445
-30.937007904052734
-7.058228969573975
-28.061494827270508
-27.37984275817871
-31.191879272460938
-8.109552383422852
-28.923412322998047
-23.82637596130371
29.276071548461914
-28.594802856445313
-8.483953475952148
-30.325353622436523
-26.978065490722656
-27.057157516479492
-29.296249389648438
-8.854065895080566
-27.080108642578125
-28.23813819885254
-6.98992395401001
-29.216352462768555
-31.48663330078125
-6.801918983459473
-25.112905502319336
-32.46322250366211
-33.81016540527344
-32.083370208740234
-8.461740493774414
31.49102783203125
-25.58408546447754
-35.50795364379883
-32.89592361450195
-8.170615196228027
30.42059898376465
-32.26606369018555
-7.285691738128662
-31.855131149291992
-26.006305694580078
31.960208892822266
-32.93955993652344
-7.317571640014648
-33.2538948059082
-26.641332626342773
30.7176570892334
-31.849994659423828
-6.434168815612793
-29.782480239868164
-26.23891830444336
34.45591735839844
-34.63304138183594
-32.7485237121582
-5.686686992645264
-28.210622787475586
-31.735227584838867
-29.511140823364258
-31.953842163085938
-4.58157205581665
-16.19093132019043
-27.70606803894043
-28.340852737426758
-31.624269485473633
-6.230284690856934
-18.08041000366211
-28.817705154418945
-26.057931900024414
-29.338945388793945
-32.0482063293457
-3.494382858276367
-17.135229110717773
-23.438562393188477
-27.370166778564453
-32.957847595214844
-4.0603132247924805
-20.33489990234375
-21.762920379638672
-28.593765258789063
-32.83695602416992
-6.741127014160156
-19.659698486328125
-38.406009674072266
-31.38329315185547
-25.138490676879883
-29.79289436340332
-33.19092559814453
-7.284104347229004
-18.83608055114746
-30.61322784423828
-32.47300720214844
-6.855215072631836
-18.129253387451172
-33.706295013427734
-31.14191246032715
-7.386554718017578
-18.880840301513672
26.477527618408203
-31.2784481048584
-7.352430820465088
-32.08883285522461
-32.89899444580078
-8.56578254699707
26.654552459716797
-33.388519287109375
-30.38895034790039
-7.6081461906433105
29.444351196289063
-30.788850784301758
-7.308784484863281
-27.695878982543945
-7.227418422698975
-16.76951026916504
-28.551660537719727
-6.784482955932617
-15.905686378479004
-27.899580001831055
-27.772058486938477
-30.0469970703125
-5.937795162200928
-13.814553260803223
-28.849647521972656
31.936382293701172
-27.2990665435791
-28.727771759033203
-7.009700298309326
-13.514265060424805
-40.371665954589844
-31.531246185302734
-26.3402099609375
-29.08350372314453
-4.775216102600098
-12.3334379196167
-36.67288589477539
-32.169677734375
-26.522768020629883
-33.02540588378906
-6.682911396026611
-12.67933464050293
-36.41429901123047
-29.66443634033203
-27.16349983215332
-27.581050872802734
-6.704898834228516
-10.810757637023926
-27.51192855834961
-27.69719886779785
-27.72945213317871
-6.291110038757324
-10.305009841918945
-27.692880630493164
-28.488794326782227
-29.706493377685547
-6.856119632720947
-9.139303207397461
-24.681961059570313
-34.4271125793457
-27.404096603393555
-7.155130863189697
-9.158976554870605
-40.354896545410156
-28.18382453918457
-32.432918548583984
-7.349700450897217
-9.005152702331543
-24.845481872558594
-28.38224220275879
-7.437001705169678
-9.493528366088867
-27.77853775024414
-16.023244857788086
-29.080888748168945
-7.477967739105225
-9.848625183105469
-27.52063751220703
-15.67318344116211
-27.666467666625977
-30.937931060791016
-7.421318054199219
-10.418391227722168
-27.688793182373047
-13.928729057312012
-27.18924331665039
-27.769926071166992
-31.172500610351563
-7.165450096130371
-13.6537446975708
-26.295652389526367
-15.445913314819336
-30.477277755737305
-27.13118553161621
-31.54627227783203
-6.863096714019775
-13.998132705688477
-28.8029842376709
-27.56976318359375
-29.335433959960938
-7.482145309448242
-19.024614334106445
-29.656587600708008
-27.856502532958984
31.98910140991211
-28.06458854675293
-28.984846115112305
-30.64792823791504
-6.817828178405762
-16.91094970703125
-32.36654281616211
-14.710546493530273
35.2216911315918
-28.566909790039063
-31.584962844848633
-7.643143177032471
-15.810946464538574
-37.120155334472656
30.830427169799805
-27.759939193725586
-32.16237258911133
-6.828874111175537
-17.965351104736328
-35.52666091918945
-27.109695434570313
-30.272546768188477
-28.416156768798828
-30.081239700317383
-7.906241416931152
-18.772809982299805
-34.957740783691406
-33.60112380981445
-25.62681007385254
-34.2308235168457
-27.214757919311523
-31.43321418762207
-9.13068675994873
-17.53704833984375
-36.308799743652344
-29.97231101989746
-27.914901733398438
-31.225147247314453
-7.383794784545898
-19.049911499023438
-36.698524475097656
-26.178720474243164
-33.8569221496582
-35.06668472290039
-34.37538528442383
-32.776145935058594
-28.526391983032227
-30.62670135498047
-6.320379257202148
-13.175820350646973
-37.09225082397461
-28.389060974121094
-30.87497901916504
-26.143550872802734
-29.106948852539063
-30.329288482666016
-7.066647052764893
-14.568734169006348
-33.68849182128906
-28.624099731445313
-31.709165573120117
-28.85274887084961
-28.94742202758789
-7.724660396575928
-14.763418197631836
-35.8185920715332
31.190073013305664
-29.349058151245117
-28.16798210144043
-32.7545166015625
-7.382269859313965
-13.748997688293457
-23.45844078063965
-35.697967529296875
43.37110900878906
-28.878643035888672
-31.67112159729004
-7.278047561645508
-12.60098648071289
-26.526987075805664
-35.47418212890625
-29.44339370727539
-30.959386825561523
-6.867684364318848
-15.359709739685059
-26.73767852783203
-34.87451171875
-28.34335708618164
-31.30539894104004
-6.54104471206665
-25.819278717041016
-34.03264617919922
-27.0618953704834
-31.697298049926758
-7.538005828857422
-24.685916900634766
-33.84175491333008
-26.85369110107422
-30.68266487121582
-7.6746954917907715
-26.602930068969727
-34.62809753417969
-29.24671745300293
-27.802658081054688
-30.737144470214844
-8.155251502990723
-27.45650863647461
-26.378765106201172
-33.450130462646484
-27.85882568359375
-32.287109375
-7.185241222381592
-27.098636627197266
-31.966838836669922
-16.03852081298828
-26.603609085083008
-29.014877319335938
-7.198041915893555
-27.306032180786133
-32.2366943359375
-21.002351760864258
-27.918420791625977
-30.29450225830078
-7.151920318603516
-28.037137985229492
-37.00350570678711
-30.69407081604004
-19.956844329833984
-28.628538131713867
-31.11928367614746
-5.780009746551514
-26.183988571166992
-36.867034912109375
-28.50014877319336
-30.16396713256836
-7.527009010314941
-28.556800842285156
-36.97440719604492
-27.891237258911133
-32.19208526611328
-6.984970569610596
-30.213485717773438
-34.915000915527344
-28.470584869384766
-31.966888427734375
-7.4884352684021
-28.761615753173828
-29.2930850982666
-7.177332878112793
-27.240217208862305
-33.35832977294922
-7.454829216003418
-38.51918029785156
-27.710222244262695
-30.483182907104492
-7.567664623260498
-19.976058959960938
-34.43614959716797
-28.270273208618164
-28.68022346496582
-8.03072738647461
-22.678451538085938
-34.70420455932617
-28.047632217407227
-30.247507095336914
-6.831939697265625
-36.63813781738281
-29.46384048461914
-27.18307876586914
-29.965240478515625
-7.769989013671875
-27.746946334838867
-30.377782821655273
-5.691132545471191
-26.313095092773438
-36.1874885559082
-34.16640090942383
-28.82011604309082
-31.361297607421875
-5.489928722381592
-18.025665283203125
-36.691192626953125
-28.597375869750977
-30.455795288085938
-5.536014080047607
-14.361797332763672
-34.47370529174805
-29.395719528198242
-32.21080017089844
-5.077101230621338
-19.119998931884766
-36.74005126953125
-28.096181869506836
-31.37882423400879
-5.5969977378845215
-19.232433319091797
-32.03380584716797
-27.139602661132813
-4.87639856338501
-28.00409698486328
-28.64242172241211
-31.45668601989746
-5.525522232055664
-18.116601943969727
-28.253686904907227
-34.27032470703125
-5.046356678009033
-23.715492248535156
-28.50676918029785
-5.000833988189697
-30.139041900634766
40.81056594848633
-23.708675384521484
-28.674436569213867
-28.91718101501465
-31.710954666137695
-28.3167781829834
-34.378231048583984
-4.029422283172607
-18.821264266967773
-25.77963638305664
-25.49307632446289
-28.597877502441406
-3.3708817958831787
-26.676864624023438
-33.62543869018555
-29.398408889770508
-27.64042091369629
-3.7936081886291504
-21.285337448120117
-27.524961471557617
-27.925132751464844
-3.9180245399475098
-23.761838912963867
-28.682573318481445
-23.60358238220215
-16.555164337158203
-12.10600757598877
25.71772575378418
-25.903955459594727
-28.3973388671875
-4.077178955078125
-26.85832405090332
-14.48469352722168
-15.374841690063477
23.05000877380371
-33.223907470703125
-25.110153198242188
-28.864046096801758
-6.09051513671875
-21.721385955810547
-27.194002151489258
-14.400461196899414
23.471858978271484
31.590646743774414
-14.447620391845703
26.126811981201172
-30.952194213867188
-28.07622528076172
-5.289612770080566
-29.961013793945313
-13.847643852233887
22.19155502319336
-20.645902633666992
30.25771713256836
-31.66228675842285
-28.5102481842041
-7.420285224914551
-29.52029037475586
-14.131178855895996
24.811023712158203
-31.68484115600586
-28.132526397705078
-5.019137382507324
-23.598405838012695
-13.771892547607422
-22.29326629638672
-30.692766189575195
-37.644351959228516
-29.221752166748047
-28.295080184936523
-5.085307598114014
-13.611083030700684
-20.373218536376953
-37.83330535888672
-29.115089416503906
-28.843435287475586
-5.577790260314941
-14.189367294311523
-30.881885528564453
-29.20404815673828
-4.220999717712402
-30.978322982788086
-13.952159881591797
-33.543479919433594
-29.035280227661133
-4.216022491455078
-13.68661880493164
-12.81190299987793
37.68521499633789
-29.511316299438477
-5.008129119873047
-14.223182678222656
-15.364801406860352
-29.429750442504883
-4.269283294677734
-13.789485931396484
-21.50070571899414
-29.189617156982422
-4.014423847198486
-13.28976058959961
-23.6597957611084
-26.026700973510742
-27.449377059936523
-4.411126136779785
-14.98447036743164
-31.982986450195313
-27.70941925048828
-4.17656946182251
-30.555585861206055
-14.022459983825684
-32.88124465942383
-27.647018432617188
-4.133836269378662
-26.25746726989746
-34.78269577026367
-27.429039001464844
-4.253378868103027
-26.762006759643555
-33.333351135253906
-25.66277503967285
-28.00946044921875
-4.715581893920898
-29.07194709777832
-28.229021072387695
-4.577932834625244
-29.116558074951172
-23.782732009887695
-28.610483169555664
-3.409587860107422
-28.611032485961914
40.95013427734375
35.07681655883789
-28.217695236206055
-4.190679550170898
-30.852462768554688
-34.01853942871094
-16.548295974731445
36.02256774902344
-34.958003997802734
-27.323291778564453
-4.731925010681152
-33.488075256347656
-30.53549575805664
-14.860316276550293
-28.299148559570313
-4.257786750793457
-34.63848876953125
-32.13960266113281
-31.387468338012695
-28.786989212036133
-4.19039249420166
-33.717342376708984
-28.0275821685791
-34.77763748168945
-18.084566116333008
-32.13223648071289
-31.18994140625
-28.967803955078125
-3.779646635055542
-29.61095428466797
-24.847444534301758
-28.864770889282227
-28.41451072692871
-28.090486526489258
-3.5693187713623047
-30.500967025756836
-24.839202880859375
-30.85018539428711
-19.688629150390625
-32.12503433227539
-16.461017608642578
-28.246078491210938
-28.72147560119629
-3.4423699378967285
-30.950172424316406
-26.715038299560547
-33.1601448059082
-27.79470443725586
-5.647271156311035
-30.596080780029297
-26.35125732421875
-17.292465209960938
-27.962711334228516
-4.9142985343933105
-31.59819793701172
-33.17101287841797
-33.0163688659668
-23.185544967651367
-24.807226181030273
-36.409828186035156
-27.954021453857422
-4.411880016326904
-32.878700256347656
40.696590423583984
-22.712158203125
-23.576570510864258
-28.5389461517334
-4.589669704437256
-29.70908546447754
-24.549100875854492
-27.397686004638672
-5.092867851257324
-29.05706787109375
-23.11631202697754
-24.995925903320313
-31.154903411865234
-27.021034240722656
-4.488836765289307
-29.552282333374023
-37.36273956298828
25.489713668823242
-28.32776641845703
-4.366254806518555
-31.077617645263672
-26.284997940063477
-18.49589729309082
-30.14682960510254
-34.60992431640625
-33.377784729003906
-27.13329315185547
-4.202834606170654
-32.82695770263672
-40.5089111328125
-26.93543815612793
-29.981212615966797
-31.553403854370117
-28.0227108001709
-6.180631160736084
-32.03899383544922
-22.497337341308594
-31.366043090820313
-28.565217971801758
-4.758955478668213
-31.50731658935547
-22.108898162841797
-29.8745059967041
25.056100845336914
-27.828048706054688
-4.116345405578613
-30.177976608276367
-21.983808517456055
-30.840330123901367
21.172958374023438
-28.472457885742188
-1.9798318147659302
-29.449296951293945
-20.918346405029297
-33.94281005859375
25.966392517089844
-30.410003662109375
-1.5067466497421265
-29.385526657104492
40.539955139160156
-5.132870674133301
-27.76519775390625
-35.47645950317383
-34.01384353637695
25.6564884185791
-31.219167709350586
-6.967036247253418
-29.115633010864258
36.21207046508789
-19.43770980834961
-32.180686950683594
-28.310462951660156
-5.975550174713135
-27.862184524536133
-34.07914733886719
-33.40842819213867
-28.26214027404785
-6.815966606140137
-28.082242965698242
-16.843067169189453
-25.40900421142578
-32.79606628417969
-35.40394592285156
-29.71114158630371
-6.3456902503967285
-27.853042602539063
-31.010414123535156
-6.1216278076171875
-27.67599105834961
-18.287548065185547
-34.74946212768555
-28.24004364013672
-7.093679904937744
-28.182147979736328
-18.898448944091797
-28.658424377441406
-6.057800769805908
-27.626113891601563
28.66539764404297
40.1463508605957
-16.946760177612305
-29.38746452331543
-6.984165191650391
-27.896503448486328
30.953474044799805
-13.974027633666992
-31.680152893066406
-29.757036209106445
-6.822202205657959
-27.34230613708496
29.767793655395508
-12.871786117553711
-28.755722045898438
-7.006154537200928
-27.34748649597168
32.277549743652344
-33.96499252319336
-14.666500091552734
-33.1373291015625
-29.733522415161133
-6.291049480438232
-27.714765548706055
30.216136932373047
-36.41643142700195
-33.48109817504883
-14.676130294799805
-28.803319931030273
-6.666599750518799
-28.20224952697754
28.219324111938477
-14.38187026977539
-32.784393310546875
-28.447649002075195
-28.71381378173828
-6.970935344696045
-27.698974609375
30.467798233032227
-14.82945728302002
-30.455646514892578
-28.4481201171875
-29.516170501708984
-28.689992904663086
-7.070311069488525
-27.64845085144043
31.742048263549805
-15.002159118652344
-26.8675479888916
-29.232851028442383
-28.628183364868164
-6.135622978210449
-26.43143081665039
-27.958559036254883
30.830507278442383
-14.636955261230469
-33.93424606323242
-30.615968704223633
-29.433998107910156
-5.977191925048828
-26.46335220336914
-27.928890228271484
-16.0538330078125
-28.478946685791016
-5.600930690765381
-26.49622917175293
-28.04673194885254
-16.018369674682617
-34.412837982177734
-29.102575302124023
-7.086188316345215
-26.345380783081055
-27.472719192504883
-36.402740478515625
-29.530593872070313
-5.979002952575684
-27.66681480407715
-27.569259643554688
23.4106388092041
-34.84476852416992
33.25181579589844
-16.3094539642334
-28.501691818237305
-7.4940290451049805
-26.640226364135742
-27.517154693603516
33.84074783325195
-14.624080657958984
-28.868572235107422
-6.159002304077148
-30.295326232910156
-29.55278205871582
28.252717971801758
31.32691192626953
24.915542602539063
-13.882279396057129
-29.222509384155273
-6.521507263183594
-31.399465560913086
19.636751174926758
-13.948031425476074
-25.029354095458984
-28.702178955078125
-6.099725723266602
-28.46708106994629
-31.88290786743164
21.26569366455078
-13.71863842010498
-22.849056243896484
-28.80666732788086
-7.021332263946533
-30.980958938598633
21.159765243530273
-14.073458671569824
-28.937450408935547
-4.699920177459717
-29.85140037536621
20.645156860351563
-14.222639083862305
-19.84494400024414
-28.100339889526367
-6.813044548034668
22.73134422302246
-20.17605209350586
-34.41623306274414
-27.185760498046875
-4.793277263641357
-30.351886749267578
20.22408676147461
-32.038536071777344
-21.024778366088867
-36.75795364379883
-28.286865234375
-4.309269428253174
-35.312442779541016
-16.040895462036133
-33.55313491821289
-22.269704818725586
-20.537450790405273
-37.93503952026367
-28.66678237915039
-4.3493218421936035
-32.61228561401367
-25.097332000732422
-19.43840980529785
-34.805084228515625
-28.497230529785156
-4.655580520629883
-18.04088592529297
-30.239011764526367
-21.097318649291992
-39.747257232666016
-26.615692138671875
-5.583634376525879
29.82573890686035
-29.036134719848633
-20.984010696411133
-39.256126403808594
-27.653404235839844
-7.961639404296875
26.729049682617188
28.30657958984375
-22.68988037109375
-27.18663215637207
-9.642102241516113
31.315921783447266
-29.048751831054688
-19.50088119506836
-27.300067901611328
-8.423201560974121
26.530927658081055
-14.004040718078613
-33.50905227661133
-31.163469314575195
-18.801057815551758
-27.69194221496582
-7.519792556762695
43.75912857055664
25.389623641967773
-13.394163131713867
-34.43549728393555
-32.26292037963867
-20.611961364746094
-28.022937774658203
-7.071985244750977
31.607006072998047
-34.62675094604492
-31.075986862182617
-19.63385009765625
-29.483827590942383
-10.071277618408203
-36.09018325805664
-16.73581886291504
-34.11223220825195
-29.91173553466797
-20.73172378540039
-28.176990509033203
-9.271688461303711
-17.282638549804688
-34.40131378173828
-30.94826889038086
-19.318439483642578
-29.02814483642578
-10.56179428100586
-22.928434371948242
-35.088653564453125
-30.127822875976563
-19.82769203186035
-28.580629348754883
-8.817014694213867
30.6900577545166
-28.291399002075195
-20.801467895507813
-29.600914001464844
-8.631653785705566
-24.234066009521484
-27.435972213745117
31.39890480041504
-17.88930892944336
42.88719940185547
-28.07830810546875
-22.423158645629883
-28.82301902770996
-10.948871612548828
-22.58777618408203
25.769756317138672
-17.89840316772461
42.652191162109375
29.655073165893555
-28.048423767089844
-20.237791061401367
-29.071557998657227
-9.269771575927734
-24.994943618774414
-33.46937561035156
29.383859634399414
-27.8388671875
-19.85455322265625
-28.956256866455078
-9.65202808380127
-21.210037231445313
-32.00833511352539
-28.215572357177734
-20.311662673950195
-29.468915939331055
-9.243043899536133
-24.07390022277832
-32.06951141357422
33.84292221069336
-29.27568244934082
-28.30047607421875
-19.018238067626953
-28.980104446411133
-9.700894355773926
-25.577932357788086
-32.40525436401367
-28.536605834960938
-18.545679092407227
-29.49947166442871
-12.81234073638916
-26.071107864379883
-32.93205261230469
-33.55986785888672
-28.133270263671875
-19.192623138427734
-28.112201690673828
-15.826729774475098
-26.535860061645508
-31.428966522216797
-42.368412017822266
-15.644502639770508
-27.76537322998047
-19.825109481811523
-28.857532501220703
-15.777098655700684
-32.64057922363281
-31.587188720703125
-13.294252395629883
-27.83090591430664
-20.095252990722656
-28.316328048706055
-15.382697105407715
-32.35499572753906
-31.72248077392578
-34.33943176269531
-9.261452674865723
-27.66008949279785
-20.939067840576172
-28.92813491821289
-13.925503730773926
-28.281747817993164
-32.13633728027344
-28.62401008605957
-40.080963134765625
-37.061378479003906
-14.791718482971191
-27.598108291625977
-17.26795768737793
-28.83146858215332
-14.29226016998291
-24.850238800048828
-31.72279930114746
34.57555389404297
34.96783447265625
-21.252992630004883
-31.85175895690918
-17.824899673461914
-28.296659469604492
-16.4788818359375
-28.243318557739258
-15.382625579833984
-22.512609481811523
-33.773353576660156
-20.245309829711914
-32.58951950073242
-32.716148376464844
-13.017645835876465
-27.54828643798828
-18.280635833740234
-28.03643035888672
-14.628667831420898
-26.924348831176758
-31.12981414794922
-20.389503479003906
-16.661439895629883
-27.986942291259766
-16.060720443725586
-28.386707305908203
-16.019453048706055
-27.973297119140625
-31.69240379333496
-30.326038360595703
31.646562576293945
-20.688631057739258
-11.209439277648926
-28.559181213378906
-19.37283706665039
-27.37230682373047
-17.607158660888672
-28.0085506439209
33.4224853515625
31.57209014892578
-21.05817985534668
-12.68166446685791
-40.209869384765625
-28.803625106811523
-19.959938049316406
-27.805866241455078
-16.562530517578125
-27.192745208740234
27.65900230407715
25.327051162719727
-20.690303802490234
-12.751951217651367
-28.98494529724121
-19.793581008911133
-28.96995735168457
-11.24769115447998
-24.44075584411621
-25.975318908691406
-18.399398803710938
-28.475067138671875
-21.11767578125
-10.647181510925293
-25.483787536621094
13.30588150024414
-21.156017303466797
-27.606163024902344
-22.41156005859375
-8.375711441040039
-24.416444778442383
33.91888427734375
-27.53510284423828
-27.57888412475586
-19.682863235473633
-9.81567668914795
-25.667617797851563
20.918842315673828
43.140716552734375
-17.75267219543457
-27.79092788696289
-28.149185180664063
-19.019739151000977
-8.913166046142578
-23.62117576599121
42.0914192199707
-15.889371871948242
-34.388580322265625
-32.0736198425293
-18.25985336303711
-30.831714630126953
-28.030086517333984
-19.561199188232422
-7.994781970977783
-25.65926742553711
-19.275449752807617
-28.32811164855957
-27.373205184936523
-8.035058975219727
-24.611379623413086
-18.886056900024414
-30.95353889465332
-28.552526473999023
-8.786738395690918
-26.130664825439453
-33.42924118041992
-25.55481719970703
-17.43721580505371
-26.876449584960938
-28.419645309448242
-7.20326042175293
-24.230205535888672
41.565895080566406
-29.444927215576172
-19.39739227294922
39.71070098876953
-28.92484474182129
-32.8407096862793
-4.608276844024658
-24.737438201904297
-35.167545318603516
-18.531972885131836
-33.05813980102539
-28.36409568786621
-31.988367080688477
-29.532793045043945
-6.2880964279174805
-24.443984985351563
35.61073684692383
44.269771575927734
-31.86322593688965
-27.68097686767578
-29.094947814941406
-28.632041931152344
-31.063514709472656
-5.436808109283447
-25.66716766357422
-19.132673263549805
-37.03158950805664
-30.430278778076172
-29.169143676757813
-32.683082580566406
-6.214334964752197
-25.197221755981445
-21.124460220336914
-31.88612174987793
-34.359291076660156
-28.674453735351563
-31.90433120727539
-6.481410503387451
-26.118545532226563
-23.292497634887695
-30.686189651489258
-27.890501022338867
-27.963586807250977
-6.8726277351379395
-25.955190658569336
-22.80174446105957
-24.46824073791504
-33.83707809448242
-28.134252548217773
-25.616830825805664
-5.980255126953125
-26.340896606445313
42.99897766113281
-28.200111389160156
-27.556503295898438
-8.558426856994629
-24.60003089904785
-30.14055061340332
-34.9681396484375
-30.098237991333008
-32.40020751953125
-10.290102005004883
-24.091407775878906
-13.865472793579102
-34.777305603027344
-32.250457763671875
-33.3692512512207
-31.723386764526367
-30.725372314453125
-8.230918884277344
-23.476591110229492
-13.577879905700684
-25.437803268432617
-32.361324310302734
-33.087791442871094
-28.828006744384766
-8.458580017089844
-23.263736724853516
26.516183853149414
-14.129525184631348
-29.26926040649414
-11.455059051513672
-24.93227195739746
26.064865112304688
-14.20141315460205
-30.903512954711914
-31.05304718017578
-34.08400344848633
-33.74814224243164
-13.424195289611816
-24.742202758789063
25.17355728149414
-14.440544128417969
-30.233184814453125
-28.822362899780273
-34.7956428527832
-11.062080383300781
-24.515037536621094
26.98636817932129
40.80219268798828
32.93589401245117
-29.082164764404297
-34.01319885253906
-33.80752182006836
-35.92066955566406
-11.10685920715332
-24.38491439819336
27.364151000976563
-23.85951805114746
-33.96452713012695
-33.21581268310547
-31.229772567749023
-35.968658447265625
-10.68004035949707
-24.2773380279541
26.518047332763672
-28.49223518371582
-34.7332763671875
-9.904703140258789
-23.316614151000977
26.939905166625977
-27.555688858032227
-15.114639282226563
-34.01291275024414
-30.56291389465332
-35.119991302490234
-9.785676956176758
-23.96489906311035
29.555320739746094
-20.84716796875
-27.96990203857422
28.431419372558594
-17.1802921295166
-34.86623764038086
-34.30775451660156
-9.70228385925293
-24.328874588012695
-28.15919303894043
-16.206432342529297
-29.179481506347656
-33.21980667114258
-10.164806365966797
-22.115995407104492
37.5085563659668
-28.36542320251465
-37.845497131347656
-35.462158203125
-10.195846557617188
-23.812196731567383
23.933982849121094
-19.100526809692383
-27.741819381713867
-29.222726821899414
-35.60015869140625
-8.047277450561523
-23.89306640625
24.924156188964844
-17.6087703704834
-28.127004623413086
31.954402923583984
-25.221027374267578
-27.02619171142578
-34.4376335144043
-8.576924324035645
-23.4591064453125
26.347911834716797
-30.911151885986328
-29.420795440673828
-28.121366500854492
-34.72431564331055
-9.607659339904785
-24.98504638671875
24.24533462524414
-28.539539337158203
-30.250770568847656
-36.927974700927734
-8.786191940307617
-23.436939239501953
25.774677276611328
-21.670185089111328
-27.456363677978516
-29.6272029876709
-24.69072151184082
-36.10892868041992
-11.549161911010742
-25.137514114379883
23.198930740356445
-28.573415756225586
-29.432857513427734
-25.96100616455078
-34.51029586791992
-33.651573181152344
-10.248323440551758
-24.720333099365234
23.02001190185547
-22.068105697631836
-28.793235778808594
-29.03058624267578
-30.87104034423828
-31.979698181152344
-35.19380569458008
-9.124777793884277
-25.8742618560791
22.770427703857422
-26.78776741027832
-21.10919952392578
-30.54973602294922
-28.2902774810791
-31.05476951599121
-33.96522521972656
-32.6300048828125
-9.506779670715332
-24.687650680541992
25.630718231201172
-26.649112701416016
-30.044078826904297
43.721717834472656
-29.74123764038086
-30.20536994934082
-12.707613945007324
-24.48621368408203
-28.954917907714844
23.423677444458008
-25.046329498291016
-31.229907989501953
-28.152666091918945
-30.781190872192383
-31.287494659423828
-10.036407470703125
-25.858251571655273
28.867733001708984
-28.4146671295166
-30.91059112548828
-30.093015670776367
-32.974857330322266
-30.419078826904297
-8.972095489501953
-26.53564453125
-25.38330841064453
28.6304874420166
-27.814451217651367
-32.82270812988281
-28.700992584228516
-30.983434677124023
-30.23299789428711
-10.22574234008789
-24.260025024414063
-24.86957359313965
-28.250402450561523
-36.1938362121582
-33.146366119384766
-30.764314651489258
-8.421626091003418
-26.049182891845703
-27.672279357910156
-30.678932189941406
-35.75068283081055
-31.276290893554688
-9.282486915588379
-25.19581413269043
-10.705818176269531
-30.720964431762695
-32.50571060180664
-30.667264938354492
-11.404866218566895
-25.58422088623047
-22.540918350219727
-10.777290344238281
-30.215351104736328
-31.494216918945313
-30.6226806640625
-10.5391206741333
-24.383460998535156
-29.335783004760742
-29.09513282775879
-31.680177688598633
-10.397642135620117
-24.618690490722656
-33.3568115234375
-10.670804023742676
-25.819454193115234
-23.6915225982666
34.68645095825195
-15.212990760803223
-31.79192352294922
-9.319430351257324
-24.80242347717285
-25.087329864501953
30.646528244018555
-17.287572860717773
-32.20286560058594
-10.139705657958984
-24.625654220581055
-22.14133071899414
31.494077682495117
-30.36537742614746
38.29922103881836
-32.38285446166992
-9.183862686157227
-21.89906120300293
-22.0306396484375
29.574298858642578
-18.46265983581543
-35.89611053466797
-32.035648345947266
-9.456062316894531
-22.036651611328125
-22.213571548461914
32.088096618652344
-25.825267791748047
-30.43280601501465
-32.196929931640625
-9.592828750610352
-22.350317001342773
-21.193113327026367
-30.135778427124023
-32.41048812866211
-10.559185028076172
-22.02837562561035
-21.636165618896484
-19.791446685791016
-28.73971939086914
-34.14872741699219
-9.313901901245117
-22.354530334472656
-21.459720611572266
-28.543977737426758
-28.913818359375
38.26066970825195
-37.694217681884766
-9.41278076171875
-21.43547821044922
-21.569765090942383
-17.67963218688965
-27.81174659729004
-34.23874282836914
-10.43779182434082
-21.915245056152344
-22.62883949279785
-28.11801528930664
-29.535322189331055
-27.205333709716797
31.19597053527832
-36.17884826660156
-9.067893981933594
-22.209218978881836
-22.91934585571289
-30.17714500427246
-30.880935668945313
-29.86589813232422
-36.289119720458984
-9.865349769592285
-23.799800872802734
-22.943706512451172
-30.094871520996094
-31.404029846191406
-36.40055847167969
-9.378251075744629
-27.4987850189209
-22.016651153564453
-30.4041748046875
-31.455184936523438
-34.366153717041016
-10.293222427368164
-27.21538734436035
-22.39767074584961
-27.312541961669922
-35.8909912109375
-35.86979293823242
-8.392207145690918
-24.499757766723633
-20.765071868896484
-28.628170013427734
-38.37282943725586
-9.71744155883789
-25.371530532836914
-21.866092681884766
-34.98709487915039
-31.90265464782715
23.71402931213379
-37.14937973022461
-9.972219467163086
-23.92259407043457
-22.410297393798828
-30.251800537109375
-34.4627685546875
-9.178878784179688
-24.607807159423828
-21.732664108276367
-37.858802795410156
-40.004173278808594
26.180280685424805
-36.423343658447266
-9.515511512756348
-25.08997917175293
-20.59955406188965
-31.14815902709961
-32.73021697998047
-10.977180480957031
-25.77372169494629
-20.398244857788086
-18.901058197021484
-30.886938095092773
-9.903518676757813
-26.78329086303711
-27.06667709350586
-35.3182373046875
-9.360127449035645
-25.483545303344727
-21.843538284301758
-35.285064697265625
-33.57526397705078
-30.36214256286621
-32.47465515136719
-9.610918045043945
-24.081491470336914
-17.71529197692871
-32.42757034301758
-10.806205749511719
-27.485036849975586
-17.592164993286133
-38.00416564941406
-9.887150764465332
-15.417502403259277
-34.684051513671875
-38.16228485107422
-9.935959815979004
-26.308134078979492
-36.21137237548828
39.16991424560547
-41.77626419067383
-9.33695125579834
-19.605974197387695
-36.313411712646484
-34.37240219116211
-12.970137596130371
-20.085983276367188
-28.751222610473633
-11.72232723236084
-21.39017677307129
-31.481922149658203
-9.106574058532715
-24.97728157043457
-33.67232894897461
-34.42295837402344
-9.358941078186035
-19.90992546081543
27.95363426208496
-9.829323768615723
-21.30019187927246
-27.40694236755371
-33.688079833984375
21.723093032836914
-9.224461555480957
-24.18234634399414
-35.511688232421875
28.0798282623291
-9.485328674316406
36.49799728393555
-23.387834548950195
-27.524097442626953
-32.610069274902344
22.07003402709961
-10.279693603515625
36.64828109741211
-26.16751480102539
-32.333980560302734
-10.520642280578613
-22.72231674194336
-7.216226577758789
-30.554906845092773
23.29972267150879
-4.067776679992676
-40.51754379272461
-22.776439666748047
-4.1564531326293945
-20.864835739135742
-6.899959564208984
-32.69275665283203
-17.2398738861084
-8.105060577392578
-32.226478576660156
-37.75468444824219
-18.2269229888916
-10.061960220336914
-31.372087478637695
-28.15291404724121
-32.40773010253906
-30.463756561279297
-16.397268295288086
-8.510698318481445
-31.746932983398438
-23.35228157043457
-24.416473388671875
-33.64082717895508
-19.289154052734375
-8.892477989196777
-32.251747131347656
-24.00145721435547
-26.41105079650879
-9.692741394042969
-30.979595184326172
-11.07581615447998
-32.20830154418945
-16.37824249267578
35.3234748840332
-14.260398864746094
-31.775333404541016
-18.64875602722168
32.8557243347168
-28.894989013671875
-12.801484107971191
-32.503292083740234
-24.3526611328125
34.57747268676758
29.62061882019043
-12.074483871459961
-32.861907958984375
-30.992774963378906
-11.113546371459961
-16.635740280151367
-29.615055084228516
-10.922595977783203
-14.680865287780762
-30.241239547729492
-36.93114471435547
39.12203598022461
-24.79242515563965
-8.330060958862305
-17.58353042602539
-29.58582305908203
31.178876876831055
-31.230756759643555
37.290733337402344
-10.887046813964844
-17.60032081604004
-31.093833923339844
-8.868630409240723
-16.429391860961914
-30.358457565307617
-35.04851150512695
-12.885448455810547
-17.746498107910156
-31.18977165222168
-35.32417297363281
-7.928346633911133
-18.64877700805664
-33.287567138671875
-30.12104034423828
-34.11429214477539
-15.497504234313965
-11.200292587280273
-32.67237854003906
-36.04340744018555
-17.360637664794922
-9.059865951538086
-34.63510513305664
41.062843322753906
-34.156429290771484
-16.765256881713867
-9.438072204589844
-15.688194274902344
-32.73647689819336
34.627323150634766
-13.38822078704834
39.91012191772461
-36.33147430419922
-21.32741928100586
-11.485361099243164
-15.441305160522461
-33.49221420288086
-13.363933563232422
25.75974464416504
-32.491790771484375
-10.222455024719238
-17.055551528930664
-30.513835906982422
-31.763029098510742
-16.536880493164063
25.780790328979492
39.64750671386719
-33.0268440246582
-9.89653491973877
-15.953383445739746
-33.61778259277344
-35.83930206298828
-11.322370529174805
-14.203483581542969
38.3798828125
-37.785369873046875
-9.90765380859375
-7.768216133117676
-39.519569396972656
-11.39100170135498
-31.009428024291992
-35.66661834716797
-11.610657691955566
-30.258100509643555
36.899200439453125
-10.140109062194824
-30.28476333618164
-37.6735954284668
-10.6360445022583
39.760894775390625
-30.811847686767578
-33.8223991394043
-11.056909561157227
-31.367877960205078
-34.52667999267578
24.546724319458008
-9.7643404006958
-30.937341690063477
-9.214950561523438
-29.89628791809082
-10.050396919250488
-33.70539093017578
-9.77849292755127
-31.54596710205078
-11.498156547546387
-31.791053771972656
29.693984985351563
-9.87451171875
-31.18844223022461
-29.65359878540039
-11.777466773986816
-33.56005859375
-33.088172912597656
-29.409832000732422
-11.092613220214844
-31.749521255493164
-34.35774612426758
-30.33095932006836
-8.580428123474121
-31.780872344970703
-30.90802001953125
-8.558666229248047
-33.31825637817383
41.40715789794922
-9.365480422973633
-31.776960372924805
44.534027099609375
-31.384584426879883
-30.525657653808594
-9.411084175109863
-34.06114959716797
-23.645689010620117
-30.673681259155273
-17.75164222717285
-10.426045417785645
-30.76665687561035
-32.44587326049805
-14.314172744750977
-9.697476387023926
-32.61702346801758
-14.43384075164795
-10.89733600616455
-32.39760208129883
-15.179856300354004
-29.017553329467773
-9.012385368347168
-33.43311309814453
-15.263565063476563
-32.71892166137695
-10.21576976776123
-32.205726623535156
-16.639848709106445
-19.82285499572754
39.59300231933594
-36.37372589111328
-9.921911239624023
-31.31947898864746
-17.405376434326172
-9.25467586517334
-33.3885498046875
-18.58664894104004
-9.277565956115723
-32.52547836303711
-17.43079948425293
-36.08376693725586
23.741613388061523
-8.900588035583496
-32.32159423828125
-36.904354095458984
22.695987701416016
-8.488627433776855
-31.18108558654785
-31.82038688659668
46.30802917480469
-31.123737335205078
-12.654803276062012
-32.477237701416016
-31.942333221435547
-19.107563018798828
23.926069259643555
-8.739506721496582
-32.492332458496094
-31.31633949279785
24.570226669311523
-10.289387702941895
-33.20237350463867
-32.958702087402344
-8.882587432861328
-31.990243911743164
-30.03253173828125
-29.23448371887207
-8.198161125183105
-30.016799926757813
-29.63446044921875
-9.708964347839355
-30.474435806274414
-34.18036651611328
-11.352865219116211
-31.868221282958984
26.258392333984375
-12.336853981018066
-32.518951416015625
-20.63326644897461
27.429487228393555
-10.871514320373535
-38.28330612182617
23.886064529418945
21.342023849487305
-33.62530517578125
26.368505477905273
-16.81218147277832
-11.943647384643555
-33.47547149658203
22.404560089111328
-15.588322639465332
26.660995483398438
-14.916089057922363
-34.28620147705078
25.634151458740234
24.858905792236328
-27.156871795654297
-16.149410247802734
-15.520829200744629
-10.903884887695313
-37.305816650390625
26.233173370361328
-28.05738067626953
-11.6466703414917
-36.395042419433594
-27.72517204284668
-26.225223541259766
-18.147186279296875
-11.895376205444336
-37.450321197509766
-27.771289825439453
-19.265363693237305
-27.02005386352539
-10.691190719604492
-34.37814712524414
-27.653383255004883
-27.609159469604492
-8.806717872619629
-33.718719482421875
-28.032913208007813
-28.395116806030273
41.03361129760742
-9.885744094848633
-35.8456916809082
-28.77675437927246
-36.5944709777832
-10.136170387268066
-25.895278930664063
-37.01860427856445
-28.17774772644043
-33.4538459777832
-14.896222114562988
-33.04365921020508
30.589771270751953
-8.575491905212402
-24.736299514770508
-37.84151077270508
-28.037643432617188
-34.2672004699707
-14.200553894042969
-33.060325622558594
29.737255096435547
-9.735260009765625
-27.665056228637695
-36.07487869262695
-28.182945251464844
-31.4256534576416
-22.261445999145508
22.164060592651367
-9.70102310180664
-25.716440200805664
-35.537742614746094
-29.874744415283203
-15.563575744628906
-17.209867477416992
-9.796220779418945
-34.47735595703125
-28.04803466796875
20.366437911987305
-15.685379028320313
-10.355250358581543
-35.48072052001953
-28.520503997802734
21.71038246154785
-14.681987762451172
-17.746496200561523
-10.23403263092041
-32.59091567993164
-27.107839584350586
-32.722923278808594
-10.63240909576416
-35.739288330078125
-27.044313430786133
-34.39958953857422
32.33734893798828
-22.60296630859375
-9.950228691101074
-22.49558448791504
-38.37367630004883
-30.32072639465332
20.761165618896484
-12.821708679199219
-10.278903007507324
-35.71077346801758
41.535152435302734
25.365970611572266
-14.19971752166748
-19.577516555786133
-9.99450969696045
-33.807464599609375
21.96221351623535
-29.313377380371094
-14.39682674407959
-18.09814453125
-8.881575584411621
-37.2631950378418
-33.13571548461914
-28.458463668823242
-14.53821849822998
-17.54950714111328
-12.0948486328125
-29.130313873291016
-14.92626667022705
-18.074499130249023
-11.742924690246582
-36.558223724365234
19.13650131225586
-34.71078872680664
-29.307819366455078
-13.860614776611328
-17.819887161254883
-10.189831733703613
-27.91655158996582
43.600425720214844
-26.251066207885742
-18.17014503479004
-9.95174503326416
-28.87648582458496
-35.538448333740234
-28.62959861755371
-17.59237289428711
-9.422314643859863
-25.074466705322266
-28.537729263305664
-17.868518829345703
-8.646990776062012
-24.489965438842773
-38.58922576904297
-28.202163696289063
-18.032957077026367
-10.893299102783203
-24.743087768554688
-28.9184513092041
-29.79803466796875
-39.38949203491211
-28.412677764892578
-11.643881797790527
-23.983274459838867
-27.773883819580078
-18.100688934326172
-11.492894172668457
-24.958717346191406
-38.70851516723633
-33.788612365722656
-28.323894500732422
-20.2933406829834
-10.176506042480469
-27.490921020507813
-28.604793548583984
-38.07652282714844
-29.17149543762207
-17.11521339416504
-23.314599990844727
-10.62890911102295
-28.596765518188477
34.41767120361328
-34.605648040771484
-31.30276107788086
-28.004728317260742
-19.426172256469727
-9.808943748474121
-26.18547821044922
-32.7767219543457
-32.095088958740234
-29.928499221801758
-18.163164138793945
-10.428810119628906
-29.190370559692383
-30.470256805419922
-32.22084045410156
-29.710800170898438
-18.489608764648438
-14.8866548538208
-9.380717277526855
-28.70419692993164
-20.894739151000977
-32.803016662597656
-18.210283279418945
-9.808393478393555
-29.292966842651367
-17.308000564575195
-31.137895584106445
-23.12664794921875
-12.446173667907715
-27.22006607055664
-19.427207946777344
-21.995410919189453
-13.026606559753418
-28.01993179321289
-28.421459197998047
41.35942840576172
-20.964744567871094
-22.913326263427734
-12.541987419128418
-29.304922103881836
-29.934650421142578
-42.7701530456543
-25.078950881958008
-24.409208297729492
-30.924589157104492
-14.098288536071777
-26.41318130493164
-12.578356742858887
-33.989532470703125
-24.947805404663086
-13.037080764770508
-37.81233596801758
-23.668106079101563
-12.4603910446167
-24.789594650268555
-13.226926803588867
-27.988439559936523
-12.085844993591309
40.956974029541016
-13.396644592285156
-43.75047302246094
-15.386651992797852
-30.137418746948242
-26.265094757080078
-15.898500442504883
-27.462751388549805
-33.524024963378906
-40.26649856567383
-33.52110290527344
-23.420482635498047
-31.486122131347656
-12.21759033203125
-27.472549438476563
-25.91022300720215
-35.232505798339844
39.65264892578125
-11.02756404876709
-29.845142364501953
-26.288009643554688
-25.904293060302734
-34.77372360229492
-28.228437423706055
-30.264732360839844
-31.5242919921875
-10.04798412322998
-25.70721435546875
-28.547626495361328
-25.5131893157959
34.75749588012695
-30.553802490234375
-11.121307373046875
-26.02335548400879
-28.38720703125
-20.929492950439453
-31.35677719116211
-10.498016357421875
-25.340309143066406
-28.56792640686035
-28.722787857055664
-13.107601165771484
-27.765972137451172
-29.660072326660156
-30.782554626464844
-9.440086364746094
-29.37516975402832
-25.59775161743164
-21.4930477142334
-37.5617561340332
-32.732967376708984
-11.663126945495605
-27.933969497680664
-10.52145767211914
-28.13019561767578
-28.1800594329834
-15.709403991699219
-31.645923614501953
-10.050809860229492
-25.322124481201172
-28.29335594177246
-24.804906845092773
-28.762163162231445
-10.607219696044922
-26.66828155517578
-27.015771865844727
-26.155929565429688
-29.738826751708984
-10.384028434753418
-26.533676147460938
-29.142518997192383
-25.815515518188477
-15.404501914978027
-29.8009033203125
23.854459762573242
-10.078399658203125
-27.045873641967773
-29.1920166015625
40.01926040649414
-24.285888671875
-13.272621154785156
-27.259986877441406
24.330474853515625
-10.167352676391602
-25.708301544189453
-27.130329132080078
39.394493103027344
21.963359832763672
-11.541433334350586
-27.836721420288086
-27.70046043395996
38.92237854003906
20.45870018005371
-9.203192710876465
-27.443492889404297
-27.757823944091797
39.325286865234375
22.404396057128906
-8.518290519714355
-28.326692581176758
39.6156005859375
31.133323669433594
-10.668027877807617
-29.05967903137207
32.30243682861328
-8.099858283996582
-27.18739128112793
-15.437579154968262
-31.36414909362793
-12.047295570373535
-26.564109802246094
-18.074487686157227
-28.5324649810791
-10.14300537109375
-30.424354553222656
-30.12122344970703
-9.71060848236084
-16.285320281982422
-33.18088150024414
-10.426362991333008
-21.065176010131836
-11.380678176879883
-19.53504180908203
-30.6490421295166
-9.068146705627441
-9.908092498779297
-14.99284839630127
-28.012693405151367
-11.962596893310547
-17.60560417175293
-29.925594329833984
-28.672504425048828
-36.235198974609375
-9.67039680480957
-15.685142517089844
-31.67847442626953
-19.034683227539063
-30.2056827545166
-8.164045333862305
-26.96947479248047
-9.361153602600098
-27.419525146484375
-10.798900604248047
-27.927261352539063
-28.39060401916504
-10.821809768676758
-27.740121841430664
-9.625399589538574
-34.718223571777344
-25.765661239624023
-28.47660255432129
-9.89671516418457
-29.619359970092773
-30.035669326782227
-22.066768646240234
-11.136679649353027
-32.778839111328125
25.842397689819336
-16.948455810546875
-30.148590087890625
-8.825435638427734
26.520362854003906
-30.005159378051758
-31.300800323486328
-28.90224266052246
-27.659618377685547
-9.828988075256348
-31.545339584350586
-29.279603958129883
-9.871319770812988
-23.14067840576172
-29.518320083618164
-28.77377700805664
-10.58240795135498
-10.450439453125
-30.81024932861328
-34.85033416748047
-11.330730438232422
-27.593013763427734
-28.637550354003906
-9.227519989013672
-16.744245529174805
-28.86288070678711
-33.72224426269531
-9.027956008911133
-32.0775146484375
-27.391891479492188
-9.234603881835938
-32.14900207519531
-27.2349910736084
-10.21460247039795
-27.061527252197266
13.331260681152344
32.71366882324219
-26.120697021484375
-11.179342269897461
-32.319828033447266
14.219758987426758
-40.157188415527344
-25.39234733581543
-35.84198760986328
-29.947521209716797
-9.578542709350586
-33.0758056640625
14.088371276855469
-22.51667022705078
-8.713871955871582
-30.831069946289063
34.4208984375
15.042777061462402
-22.995777130126953
-37.669708251953125
-8.81449031829834
-31.28187370300293
31.084985733032227
20.38700294494629
-33.39349365234375
-9.615636825561523
-32.13526916503906
29.952192306518555
19.538000106811523
-11.093140602111816
26.868032455444336
-31.434293746948242
30.396894454956055
19.719263076782227
-31.577129364013672
-30.090904235839844
-11.140294075012207
-32.09152603149414
29.179691314697266
19.808704376220703
-28.466176986694336
-15.766894340515137
-9.590764999389648
-33.02214431762695
28.957345962524414
18.55019187927246
-29.099512100219727
-16.143980026245117
-10.875349044799805
29.052717208862305
25.37424087524414
-28.132905960083008
-10.412155151367188
29.521770477294922
-27.147947311401367
-19.218000411987305
-11.356348037719727
-24.79672622680664
29.940622329711914
-27.843219757080078
-16.805356979370117
-9.778881072998047
29.745180130004883
-29.12472915649414
-27.149599075317383
-17.71884536743164
-10.062390327453613
-27.570444107055664
-30.918994903564453
-25.745948791503906
-14.224577903747559
-10.525299072265625
-28.814172744750977
-33.328250885009766
-25.577054977416992
-18.66769790649414
-11.332674026489258
-30.16196060180664
-32.87359619140625
35.2541389465332
-30.012027740478516
-12.61154842376709
-29.686527252197266
17.58244514465332
-32.732940673828125
-34.403602600097656
-24.535106658935547
-31.866905212402344
-9.544377326965332
-29.050506591796875
20.80937385559082
-36.21470260620117
-11.0641450881958
-28.61728286743164
-32.97970962524414
-34.808963775634766
-30.280433654785156
-10.198870658874512
-28.23674201965332
-24.310012817382813
-34.26328659057617
-14.468730926513672
-27.94181251525879
-26.492387771606445
-30.578725814819336
-27.296907424926758
-14.265313148498535
-26.281375885009766
33.44227600097656
-29.953582763671875
-31.296905517578125
-26.2893123626709
-16.098676681518555
-26.29452896118164
-16.300182342529297
23.608230590820313
-34.07793426513672
-30.962718963623047
-27.184873580932617
-17.70229148864746
-26.83169937133789
-30.59404945373535
-26.23436737060547
-31.814599990844727
-32.2519645690918
-17.45663070678711
-27.720460891723633
-33.39279556274414
-19.615558624267578
-29.717506408691406
-26.546045303344727
-41.394412994384766
-25.586376190185547
-26.379301071166992
-30.169919967651367
-37.28791046142578
37.16531753540039
-32.835182189941406
-31.571163177490234
-17.00476837158203
-25.69954490661621
-27.49711799621582
-26.00324249267578
-15.278905868530273
-21.398157119750977
-25.53513526916504
-30.27692222595215
-13.960474014282227
-25.698715209960938
-25.472301483154297
-28.46479606628418
-14.356690406799316
-26.186105728149414
-35.52210998535156
-30.938976287841797
-32.18922424316406
-25.57794952392578
-14.078632354736328
-26.447734832763672
-34.2122917175293
-28.9544677734375
-32.084442138671875
-29.481403350830078
-13.667409896850586
-26.7268123626709
-33.256805419921875
-31.258289337158203
-14.106121063232422
-26.1036434173584
-34.41565704345703
-33.84246063232422
-31.607200622558594
-29.991416931152344
-15.056000709533691
-27.063472747802734
-37.18743133544922
-27.09196662902832
-31.944372177124023
-29.154144287109375
-14.118383407592773
-24.926698684692383
-27.228654861450195
25.268692016601563
-40.16892623901367
-35.4083251953125
-28.813146591186523
-14.76529312133789
-25.45294952392578
-27.285625457763672
23.644521713256836
29.11595344543457
-27.097705841064453
-13.98456859588623
-27.51095199584961
21.337156295776367
-27.155733108520508
-21.907251358032227
-28.417490005493164
-15.240250587463379
-27.236976623535156
20.949289321899414
40.14718246459961
-36.482784271240234
-24.739486694335938
-25.30619239807129
-28.163715362548828
-28.428565979003906
-27.329586029052734
20.39442253112793
-34.4779167175293
-29.647674560546875
-17.25474739074707
-25.985610961914063
21.750307083129883
-36.52338409423828
-12.086198806762695
-27.43243980407715
-19.923192977905273
-26.631460189819336
22.43321418762207
-28.671995162963867
-9.647320747375488
-28.725269317626953
-26.328079223632813
-30.734560012817383
-11.27823257446289
-29.443546295166016
-25.40603256225586
23.81254768371582
-31.73996353149414
-26.37340545654297
22.327383041381836
-27.834651947021484
-19.83373260498047
-27.118976593017578
20.375322341918945
26.197351455688477
-34.62179946899414
-28.227630615234375
-28.039152145385742
22.460756301879883
25.61933135986328
-22.211009979248047
-27.39914321899414
-15.620306015014648
-27.596586227416992
22.93455696105957
-27.89807891845703
-16.238452911376953
-27.707401275634766
25.509428024291992
-21.1575870513916
-28.287490844726563
-19.94601821899414
-27.388877868652344
20.59731101989746
-39.83182144165039
-21.1517333984375
-31.814178466796875
-26.54349136352539
20.28687858581543
-42.12746047973633
-21.718416213989258
-30.902774810791016
-27.834047317504883
-26.461036682128906
18.014572143554688
-24.273895263671875
-31.982131958007813
-33.30596160888672
-26.477575302124023
18.361186981201172
-26.20003890991211
-20.8433837890625
-26.889169692993164
-27.53247833251953
19.632343292236328
29.198015213012695
-30.758543014526367
-20.985719680786133
-29.09634017944336
-15.211580276489258
-25.035593032836914
22.048892974853516
-30.473905563354492
-30.635276794433594
-26.569068908691406
23.429643630981445
-34.33552169799805
-30.452228546142578
-28.206464767456055
-15.047111511230469
-26.337520599365234
21.029953002929688
-27.10248565673828
-20.214326858520508
-16.627174377441406
-25.573129653930664
-40.65406036376953
-31.352893829345703
-15.020858764648438
-26.511638641357422
-31.366680145263672
-22.503074645996094
-12.700235366821289
-26.288362503051758
15.769899368286133
-34.41162109375
-28.788259506225586
-26.92606544494629
-14.662205696105957
-26.105566024780273
-37.63772964477539
-31.39360809326172
-27.99974250793457
-24.238906860351563
-15.676778793334961
-25.622648239135742
-25.444351196289063
-14.76626968383789
-26.611595153808594
-37.610694885253906
-36.15553665161133
-28.802392959594727
-32.280555725097656
-12.902132034301758
-26.34895133972168
-28.943992614746094
-14.97614860534668
-26.652667999267578
-35.90818405151367
-18.145160675048828
-35.18038558959961
31.838682174682617
-14.701640129089355
-26.18525505065918
-28.033748626708984
-34.699459075927734
-27.352195739746094
-14.34121322631836
-25.8563289642334
31.99502182006836
-31.009668350219727
-14.684916496276855
-28.405899047851563
-14.916821479797363
-26.240976333618164
27.226919174194336
-13.96401596069336
-25.67206573486328
-34.35488510131836
-15.09868335723877
-24.680744171142578
26.747892379760742
-15.296916007995605
-28.1379451751709
-15.269487380981445
-25.931880950927734
-15.091065406799316
-17.74884796142578
-26.36023712158203
-29.462230682373047
-18.09414291381836
-26.241497039794922
-35.04380798339844
24.30936050415039
-30.363248825073242
24.78846549987793
-18.85918617248535
-26.42542266845703
-27.29720687866211
-29.544273376464844
-25.884916305541992
-19.53886604309082
-19.024147033691406
-26.16400909423828
-29.053455352783203
29.008026123046875
-29.975502014160156
-19.371749877929688
-27.138425827026367
-18.941606521606445
-27.0703067779541
-39.2669563293457
26.941158294677734
-36.44503402709961
-29.96869468688965
-27.28209114074707
-19.067485809326172
-28.71786117553711
-30.750764846801758
-17.801584243774414
-33.48676681518555
-28.121435165405273
24.27277374267578
-13.0527925491333
-34.34634780883789
-32.08588790893555
-17.82927131652832
-17.797054290771484
-33.16230392456055
-26.963668823242188
23.99747085571289
-18.0853328704834
-19.71086311340332
-18.812305450439453
27.113189697265625
-29.774110794067383
-18.53026580810547
-18.364953994750977
28.009197235107422
-35.59125518798828
-18.449981689453125
-17.426841735839844
-30.947452545166016
-35.88836669921875
-18.87701416015625
-19.655532836914063
-28.108612060546875
-30.682863235473633
-20.247543334960938
-19.1929874420166
-23.333181381225586
-27.16057586669922
22.894620895385742
29.807249069213867
-19.57958984375
-20.27182388305664
-22.368114471435547
27.0030460357666
28.87691307067871
44.18695068359375
-17.760934829711914
-18.210012435913086
-22.584863662719727
-30.05797004699707
20.64763641357422
-32.65195846557617
-12.894217491149902
-17.00148582458496
-27.336965560913086
24.607030868530273
24.030338287353516
-13.543068885803223
-18.424955368041992
-29.619678497314453
25.918201446533203
-28.40607452392578
-11.462179183959961
-18.11558723449707
-34.29645538330078
24.701391220092773
-27.666324615478516
-31.004451751708984
-11.775903701782227
-21.71072006225586
27.438268661499023
-11.631440162658691
-22.67772674560547
-29.40571403503418
23.874046325683594
-13.199650764465332
-20.843801498413086
-28.981056213378906
25.926347732543945
18.640655517578125
-10.672124862670898
-22.215744018554688
-25.90326499938965
28.362173080444336
18.44011688232422
-10.67026138305664
-21.224824905395508
-31.31289291381836
-27.79283905029297
-10.283468246459961
-21.477554321289063
-31.734214782714844
-12.408223152160645
-17.360919952392578
-32.02460479736328
-26.394489288330078
-14.698936462402344
-35.832340240478516
-16.408517837524414
-17.484792709350586
-36.34519577026367
-33.83677291870117
-15.83166790008545
-18.629804611206055
-35.323150634765625
-34.06391525268555
-25.12127113342285
-19.801929473876953
30.306011199951172
-36.4848747253418
-28.285444259643555
-17.85442352294922
-34.66889572143555
-31.294153213500977
-27.033130645751953
-32.16819381713867
-26.946815490722656
-19.490724563598633
-37.658016204833984
-23.018001556396484
-19.680877685546875
23.650962829589844
-38.00614929199219
33.167991638183594
-21.915678024291992
-29.734315872192383
-27.215360641479492
-17.66898536682129
-38.5777587890625
32.487762451171875
-21.221275329589844
-26.628467559814453
-18.033260345458984
24.082965850830078
-37.83806610107422
29.38566017150879
-17.23459815979004
-38.40460205078125
33.28395462036133
-26.487459182739258
-35.78505325317383
29.68750762939453
17.29327392578125
-21.053728103637695
27.248046875
-39.08055877685547
30.396623611450195
-10.915022850036621
-31.491838455200195
-30.286252975463867
27.616252899169922
31.574735641479492
-9.23979663848877
-30.853670120239258
26.776994705200195
-34.239105224609375
29.83997344970703
-8.650604248046875
-32.8087158203125
-20.17778778076172
27.51032829284668
-37.30068588256836
-34.326988220214844
32.99700927734375
-10.828359603881836
-33.62039566040039
-19.237354278564453
29.48444366455078
-33.64436340332031
-36.991310119628906
-11.698128700256348
-31.031085968017578
-20.29999542236328
28.117563247680664
-33.87629699707031
-36.114402770996094
-13.652831077575684
-34.56088638305664
-28.592266082763672
-17.33125877380371
34.6330451965332
-37.790496826171875
-8.259071350097656
-28.73482322692871
-20.879613876342773
24.80609893798828
33.477622985839844
-38.48674011230469
-10.862629890441895
33.26852798461914
-30.88231086730957
-21.353097915649414
31.01604652404785
-34.62340545654297
30.529306411743164
-10.386528015136719
25.652740478515625
-29.70777130126953
-21.83607292175293
39.9737434387207
-37.087013244628906
38.29674530029297
-27.405908584594727
-13.20913314819336
-30.39863395690918
-29.422353744506836
-23.787588119506836
43.42042922973633
-38.0469970703125
-11.148260116577148
-31.944799423217773
-21.73149299621582
-34.51138687133789
-38.09281921386719
-7.352499961853027
-39.49673843383789
-28.284637451171875
-20.675464630126953
-38.58821105957031
-10.948644638061523
29.126445770263672
-22.223669052124023
36.971923828125
-36.712303161621094
-12.049797058105469
-29.157766342163086
-18.946475982666016
-34.702327728271484
-14.016555786132813
-39.53932571411133
-21.04207992553711
-37.757606506347656
-8.247705459594727
-20.221952438354492
23.636205673217773
-38.36865997314453
-10.31020450592041
-17.098905563354492
-38.47187042236328
-13.072091102600098
21.43313980102539
-31.743427276611328
-17.786855697631836
22.623899459838867
-37.284542083740234
-19.027921676635742
-9.21899127960205
15.73193359375
-28.062400817871094
-21.64576530456543
23.59202003479004
-35.233707427978516
21.38119125366211
-27.479665756225586
-24.34090805053711
-34.857418060302734
-20.176847457885742
21.876176834106445
-27.630897521972656
-25.04787826538086
33.23645782470703
-34.367469787597656
-31.977005004882813
18.18368148803711
-31.661035537719727
23.650989532470703
-33.65184783935547
-32.686222076416016
-7.693802356719971
-23.364654541015625
-30.061187744140625
-31.529870986938477
-11.25685977935791
15.304572105407715
-29.526992797851563
-30.984766006469727
-31.731613159179688
-32.581512451171875
-29.81977081298828
-8.600837707519531
13.264751434326172
-26.54475212097168
-30.774112701416016
-31.597135543823242
-8.892045974731445
14.043651580810547
-31.666589736938477
-32.120758056640625
-10.765795707702637
16.70854377746582
-16.224349975585938
32.17465591430664
-30.007356643676758
-33.911624908447266
-9.49999713897705
17.873859405517578
-14.49364948272705
26.76854705810547
-32.87974166870117
-27.405351638793945
-34.084896087646484
-8.972694396972656
20.328487396240234
-28.69208526611328
-15.58499526977539
28.187604904174805
-19.050601959228516
-28.326570510864258
-34.509742736816406
43.58100891113281
-14.740212440490723
20.174659729003906
-38.3442497253418
45.477142333984375
-27.416608810424805
-32.546226501464844
-10.509379386901855
-32.44846725463867
22.30022621154785
-27.410158157348633
-32.686161041259766
41.69337844848633
-11.276246070861816
22.699344635009766
-26.74593734741211
-31.395694732666016
43.90733337402344
-23.700279235839844
-25.44093132019043
-11.142891883850098
-15.213418006896973
-26.826417922973633
-31.2135009765625
-23.046262741088867
-11.327954292297363
-15.292054176330566
22.768047332763672
-28.574569702148438
-31.70625114440918
-27.581310272216797
-12.853899002075195
21.697277069091797
-16.240591049194336
23.535541534423828
-27.65353012084961
-32.11717224121094
-28.20368194580078
-12.145631790161133
24.179643630981445
-28.053625106811523
-31.661609649658203
-26.43548583984375
-11.494555473327637
23.09408187866211
-35.53739929199219
23.516887664794922
-31.159881591796875
-33.01104736328125
-14.706744194030762
-30.9538631439209
-30.70313262939453
-9.126803398132324
-16.741722106933594
26.67167854309082
-31.848155975341797
-31.584978103637695
-9.144325256347656
-17.7884464263916
-31.31378746032715
-32.5609130859375
-32.277320861816406
-9.800726890563965
32.09870147705078
-27.369070053100586
-32.71742248535156
-32.7655143737793
-10.399296760559082
-27.391298294067383
-32.77717971801758
-32.894317626953125
-13.461956977844238
-31.242685317993164
22.886581420898438
-29.22354507446289
-32.843177795410156
-33.03766632080078
-14.864190101623535
-32.21258544921875
26.815532684326172
-27.94205093383789
22.824905395507813
-30.77220344543457
-31.805286407470703
-15.944148063659668
-21.514354705810547
-33.779640197753906
-31.60548210144043
-35.70050811767578
-9.142278671264648
-20.17666244506836
-31.897672653198242
-10.91575813293457
-22.31489372253418
26.39726448059082
-31.468780517578125
-10.96030330657959
-28.947734832763672
23.369140625
-26.835041046142578
-31.30129623413086
-10.189406394958496
22.272661209106445
-30.22515869140625
-30.59145164489746
-5.657439708709717
23.341781616210938
-31.424306869506836
-31.514301300048828
-5.977381229400635
22.644962310791016
-30.217914581298828
-30.768815994262695
-4.426689147949219
22.86883544921875
-29.416372299194336
-32.03047561645508
-32.64936065673828
-20.243751525878906
-4.721789360046387
22.181541442871094
-28.9108943939209
-32.04896545410156
-6.100417613983154
26.130327224731445
20.81142234802246
-26.02814292907715
-32.51981735229492
-33.818809509277344
-31.301685333251953
-8.05561351776123
23.748098373413086
21.68732452392578
-33.6299934387207
-11.396917343139648
23.257780075073242
-28.772247314453125
-32.73535919189453
-36.93027877807617
-7.878026962280273
24.228391647338867
22.38500213623047
-27.874624252319336
-31.727981567382813
-7.987670421600342
22.127361297607422
-27.927387237548828
-33.36610794067383
-8.48880672454834
21.477222442626953
-27.649070739746094
-33.5165901184082
-9.423577308654785
22.20069694519043
-28.362934112548828
-32.67792510986328
-29.626832962036133
-5.033156394958496
23.275297164916992
21.34912872314453
-27.305269241333008
-32.01759719848633
-28.068023681640625
-6.800186634063721
-27.665979385375977
22.782726287841797
-27.065397262573242
-32.828975677490234
-34.96925354003906
-35.820552825927734
-5.1104326248168945
31.169940948486328
24.244592666625977
21.09662437438965
-29.04513168334961
-31.829822540283203
-7.966677665710449
22.47980499267578
23.27435302734375
21.397022247314453
-27.379854202270508
-32.74151611328125
-13.90682601928711
20.89082145690918
-27.878480911254883
-30.935611724853516
-21.748563766479492
28.738130569458008
22.771711349487305
-27.46977996826172
-32.24073791503906
-29.208921432495117
-34.88956069946289
-16.194480895996094
33.2636604309082
22.44439697265625
-28.948406219482422
-31.130510330200195
-34.2123908996582
-15.836508750915527
26.71238899230957
20.181535720825195
-29.7862606048584
-31.785078048706055
-28.557029724121094
-36.288368225097656
27.86913299560547
-36.32145690917969
21.792938232421875
-30.27695083618164
-31.138259887695313
-29.631942749023438
-8.665352821350098
28.68288230895996
20.09046745300293
-32.005088806152344
-32.74921417236328
-27.019880294799805
-7.717126846313477
-20.51203155517578
27.266845703125
21.699626922607422
-28.14109992980957
-32.209747314453125
-28.991233825683594
-17.467273712158203
-36.164573669433594
28.037166595458984
22.626249313354492
-31.02540397644043
-31.45510482788086
-18.33907127380371
-32.064170837402344
27.268556594848633
23.582590103149414
-28.262821197509766
-32.21304702758789
-28.893171310424805
-18.985292434692383
-28.562450408935547
-12.720452308654785
20.94325828552246
-27.437843322753906
-31.696895599365234
35.16571044921875
-26.274024963378906
-18.580810546875
-30.27399444580078
22.314861297607422
-28.68886947631836
-31.235698699951172
26.35602569580078
-30.40129852294922
32.655094146728516
-12.210348129272461
-33.36039733886719
22.60379981994629
-30.305545806884766
-33.12925720214844
27.63350486755371
-30.185766220092773
32.672828674316406
-26.077529907226563
-9.166276931762695
36.38719177246094
21.528614044189453
-29.96725082397461
-32.58140563964844
29.52874755859375
-38.58818435668945
-11.957545280456543
23.829456329345703
23.304452896118164
-26.428424835205078
-31.526687622070313
28.197731018066406
-28.599040985107422
-9.64259147644043
23.36611557006836
-30.24868392944336
-33.04316711425781
29.965770721435547
-28.539011001586914
40.128700256347656
-9.606176376342773
22.40216827392578
-33.65766525268555
-31.81979751586914
-29.483068466186523
-11.365427017211914
22.394865036010742
-31.854019165039063
-31.45273208618164
-30.092397689819336
-8.667333602905273
24.19395637512207
-30.56890106201172
-30.692598342895508
-9.871424674987793
23.612409591674805
-31.608633041381836
-33.0810432434082
-11.142372131347656
24.561817169189453
-31.59517478942871
-10.473735809326172
-25.37320899963379
23.129573822021484
-31.586822509765625
29.677370071411133
-9.69851303100586
-33.189186096191406
-26.468929290771484
-31.014638900756836
-27.530210494995117
-8.680810928344727
-32.402164459228516
-28.019773483276367
-31.684982299804688
-27.803125381469727
-9.537650108337402
-31.666379928588867
-27.619422912597656
-9.248482704162598
-31.29483985900879
-24.67228126525879
-11.554893493652344
-31.560001373291016
-31.107635498046875
24.479049682617188
-27.47917938232422
-25.38246726989746
-11.297298431396484
23.198335647583008
44.32436752319336
-31.11307144165039
27.605745315551758
-28.71868896484375
-26.00436019897461
-10.777715682983398
39.9653205871582
-30.971364974975586
-8.33625602722168
-32.99843978881836
39.672000885009766
-32.328636169433594
25.15089225769043
-10.51678466796875
-38.257568359375
-36.90398406982422
-31.38518524169922
-32.59904479980469
-10.279897689819336
-32.73054504394531
-30.773723602294922
-10.02187728881836
-33.68678283691406
-32.16133499145508
-9.161127090454102
41.14537811279297
-33.594139099121094
-29.968456268310547
32.646324157714844
-9.50085735321045
-30.18718910217285
-32.33443069458008
-28.451711654663086
-34.47581481933594
-9.077849388122559
-31.621213912963867
-15.441362380981445
-8.463749885559082
-22.98621368408203
-14.30219554901123
-30.10169219970703
-8.960086822509766
-23.33773422241211
-31.534934997558594
-30.681425094604492
-9.876532554626465
-23.20853042602539
-19.901777267456055
-33.14979553222656
31.903785705566406
-29.556001663208008
-10.229999542236328
-23.054018020629883
-18.437421798706055
26.826553344726563
-29.223270416259766
30.052982330322266
-33.551780700683594
-9.215466499328613
-23.535720825195313
-29.560884475708008
26.54034996032715
-9.679123878479004
-22.637266159057617
34.18434524536133
-30.021944046020508
-9.966543197631836
-18.70693016052246
46.62660598754883
30.102365493774414
-32.05119323730469
-9.174334526062012
24.588134765625
-34.760765075683594
-8.418190956115723
24.18358039855957
-33.03485870361328
-9.489948272705078
23.692705154418945
-25.09381103515625
24.447465896606445
-15.782130241394043
-31.89342498779297
33.28409957885742
-32.89305114746094
-9.1697998046875
23.79953384399414
-28.200374603271484
-31.770366668701172
-14.520928382873535
-33.131813049316406
-22.10531234741211
-11.453453063964844
23.758882522583008
-29.0770263671875
22.76973533630371
-31.679779052734375
-24.815608978271484
-30.277523040771484
-37.487693786621094
34.71883010864258
-11.046500205993652
23.4752197265625
22.112747192382813
-30.699901580810547
-32.268795013427734
33.20957565307617
-35.1147575378418
-24.12895393371582
-31.921031951904297
-34.974395751953125
-13.202786445617676
23.360790252685547
22.698869705200195
-30.967222213745117
-30.66302490234375
25.8131103515625
-13.61755657196045
23.455209732055664
-31.508737564086914
-15.348411560058594
24.98507308959961
-28.480390548706055
-26.98882293701172
-10.017763137817383
23.232358932495117
-30.573505401611328
-31.58553695678711
-16.044754028320313
23.360952377319336
-28.823707580566406
-24.6864013671875
-9.09957218170166
22.46078872680664
-30.766860961914063
26.586902618408203
-26.821701049804688
-28.134525299072266
-9.602998733520508
35.214378356933594
24.263376235961914
27.503681182861328
-27.08261489868164
-9.604196548461914
23.926162719726563
28.915367126464844
-27.167442321777344
22.272178649902344
20.88237190246582
29.396604537963867
-25.74213981628418
-20.576236724853516
22.13962745666504
27.285139083862305
23.47620391845703
18.5228271484375
28.11078453063965
42.11442184448242
23.63713264465332
18.108139038085938
27.965999603271484
-24.867889404296875
27.123350143432617
15.000526428222656
-17.992815017700195
26.380979537963867
22.321353912353516
15.107110977172852
-20.20438003540039
27.23470115661621
24.85491180419922
12.472729682922363
27.386632919311523
-42.48396301269531
25.2462158203125
13.870128631591797
-23.870750427246094
-15.536416053771973
-29.445877075195313
22.1170654296875
13.905878067016602
-26.74149513244629
-15.162147521972656
-14.48473072052002
-30.72391128540039
-30.299345016479492
13.921874046325684
-13.285675048828125
-33.215030670166016
13.254572868347168
-12.65966796875
-29.201576232910156
-31.087324142456055
-30.77100372314453
16.05171012878418
-13.137824058532715
-32.139007568359375
-35.71696853637695
14.648392677307129
-14.912043571472168
37.61897277832031
-29.364782333374023
-33.97167205810547
14.295211791992188
-20.53184700012207
-34.026187896728516
-33.492218017578125
13.99449634552002
-34.128684997558594
12.729304313659668
-25.141998291015625
15.06232738494873
-28.894290924072266
13.743586540222168
-27.846437454223633
26.551074981689453
-28.537254333496094
13.914324760437012
-27.205503463745117
-26.30056381225586
26.07002830505371
-27.005308151245117
14.422661781311035
-31.98937225341797
29.10211753845215
-37.6819953918457
-26.775100708007813
24.933788299560547
-40.0941162109375
-25.747276306152344
19.820411682128906
-35.00959014892578
25.66263198852539
-34.94593048095703
18.34760856628418
26.942472457885742
-32.09565734863281
18.54694938659668
25.14154815673828
-33.15145492553711
-30.524173736572266
-18.506750106811523
32.246829986572266
-33.42910385131836
-15.824274063110352
18.939903259277344
-26.805633544921875
-29.837934494018555
15.432050704956055
-30.436342239379883
-19.027971267700195
-20.689672470092773
15.699411392211914
-33.10253143310547
-23.553783416748047
-29.897201538085938
-21.530223846435547
16.55342674255371
-26.80474853515625
-31.920494079589844
-18.479461669921875
28.287294387817383
-29.845380783081055
-28.804841995239258
-19.41965675354004
-31.060832977294922
-21.250713348388672
-30.145122528076172
-18.319461822509766
-27.79366683959961
-32.336612701416016
-27.929718017578125
-31.58576202392578
-20.403911590576172
-34.3958854675293
-21.146106719970703
-25.92633628845215
-29.911170959472656
-33.164642333984375
43.152259826660156
-21.91073989868164
29.6250057220459
39.687103271484375
-32.476680755615234
27.31523323059082
39.09596633911133
-21.95867919921875
-26.386632919311523
-25.1759090423584
-28.87452507019043
30.005517959594727
-40.764984130859375
43.73935317993164
-19.07574462890625
-24.242347717285156
-29.061677932739258
29.874481201171875
-15.944212913513184
-25.760807037353516
-19.97551918029785
-25.3433837890625
-29.9255313873291
-21.039058685302734
-27.372201919555664
-24.707502365112305
-29.246997833251953
-22.0682373046875
-29.460268020629883
-17.215911865234375
-32.667579650878906
-35.01610565185547
30.544431686401367
-15.46454906463623
-29.40021514892578
-35.82786178588867
-14.8959379196167
38.70047378540039
-19.569578170776367
-34.72347640991211
32.86603546142578
-33.936683654785156
-14.7884521484375
-18.291715621948242
-31.533260345458984
-32.445030212402344
-35.63738250732422
-9.529655456542969
-18.874134063720703
-32.53797912597656
-13.038393020629883
-19.047475814819336
-29.396364212036133
-32.607547760009766
-28.081283569335938
-14.041420936584473
-18.934688568115234
-31.824756622314453
-28.761289596557617
-14.507390975952148
-18.386211395263672
-27.74715232849121
-11.0933837890625
-19.042848587036133
-27.370399475097656
-14.508140563964844
-18.00478744506836
-18.157041549682617
-17.923675537109375
-30.454147338867188
-13.521516799926758
-18.63393211364746
-29.667421340942383
-31.121721267700195
-21.80046272277832
-18.374303817749023
-27.00142478942871
-19.82798957824707
-18.528156280517578
-26.936952590942383
-31.56090545654297
-18.29742431640625
-27.786806106567383
-28.677968978881836
-36.88185119628906
-25.898040771484375
-19.180988311767578
-27.462932586669922
-25.938257217407227
-14.60133171081543
-26.23164939880371
-20.121633529663086
-18.724407196044922
-27.021875381469727
-14.834071159362793
-35.71662902832031
-18.753873825073242
-32.82295608520508
24.617338180541992
-17.747634887695313
-33.03379821777344
-27.829570770263672
-20.02222442626953
-31.85919952392578
-28.401575088500977
25.166950225830078
-15.327936172485352
-18.192941665649414
-31.787059783935547
-27.472976684570313
-15.801934242248535
-18.697118759155273
-31.511672973632813
-30.138269424438477
28.137901306152344
-16.198749542236328
-17.15943717956543
-28.429746627807617
-33.177528381347656
27.09351348876953
-14.125773429870605
-18.354001998901367
-30.175159454345703
-30.205974578857422
-13.950450897216797
-18.136873245239258
-26.3450870513916
-29.456411361694336
-29.485095977783203
-31.181928634643555
-11.499288558959961
-18.34409523010254
-28.981124877929688
-12.32900619506836
-17.413856506347656
-27.625513076782227
-29.768720626831055
20.644432067871094
-19.864965438842773
-18.417217254638672
-13.897833824157715
-18.373485565185547
23.914400100708008
-36.10238265991211
-34.56291961669922
-26.651668548583984
-18.619050979614258
23.333362579345703
-17.764297485351563
-33.1852912902832
-25.761207580566406
28.06222915649414
-18.67961311340332
-31.7269344329834
-36.45974349975586
-31.555667877197266
-17.62581443786621
-18.299945831298828
-30.478853225708008
40.45722961425781
28.783668518066406
-27.33492088317871
-17.47243309020996
-32.38237762451172
24.76287078857422
-28.279584884643555
-18.096927642822266
-32.86717224121094
-33.14081954956055
20.2574520111084
-33.867496490478516
-19.345596313476563
-31.215166091918945
-32.57838439941406
-24.56304168701172
22.311426162719727
-18.0328426361084
-30.374767303466797
-32.46207046508789
22.444162368774414
-35.37050247192383
-17.660982131958008
-32.107810974121094
-32.39148712158203
25.884525299072266
38.69160461425781
-17.372352600097656
-32.81187057495117
-33.07174301147461
21.397981643676758
-17.2873592376709
-35.26655960083008
-14.583053588867188
23.105581283569336
29.76848030090332
-17.783926010131836
23.200298309326172
24.44230079650879
-18.6167049407959
-36.86851119995117
-7.403578758239746
36.165950775146484
-33.727928161621094
18.512428283691406
-21.063682556152344
-40.58607482910156
-14.903873443603516
22.590639114379883
-17.94222068786621
-11.031065940856934
21.32871437072754
-15.689935684204102
-30.936521530151367
-9.086773872375488
-31.210979461669922
-28.866785049438477
19.668119430541992
-27.58852767944336
-12.348052024841309
-30.556337356567383
23.7054443359375
-15.63741683959961
-25.406213760375977
-12.058740615844727
-32.14933776855469
-34.39402389526367
22.318864822387695
-16.36174774169922
-23.850460052490234
-10.498122215270996
-32.51433181762695
23.044775009155273
-20.681577682495117
-22.180877685546875
-14.558374404907227
25.176265716552734
-32.77202606201172
19.039609909057617
-24.51124382019043
-9.792647361755371
-31.740922927856445
19.122447967529297
-22.147869110107422
-9.883383750915527
-31.46449089050293
17.262819290161133
-23.411035537719727
-9.036654472351074
-32.06500244140625
23.563886642456055
-12.320539474487305
-31.529813766479492
24.002527236938477
-4.755575656890869
-31.63609504699707
21.329479217529297
-6.52881383895874
-31.743141174316406
24.52751922607422
-5.698700428009033
-31.380775451660156
23.15576934814453
-24.305166244506836
-5.582303047180176
-31.24512481689453
27.406051635742188
-23.19330406188965
-6.850294589996338
-31.317079544067383
24.975627899169922
-24.811229705810547
-9.229127883911133
-14.614816665649414
-31.789016723632813
-23.863643646240234
-31.369678497314453
17.15884780883789
-23.314533233642578
-12.683000564575195
-18.11762237548828
-31.45311737060547
20.980392456054688
-28.89690589904785
-23.976842880249023
-15.92013931274414
-31.617074966430664
15.814282417297363
-21.358478546142578
-16.470129013061523
-28.129179000854492
-31.14411163330078
14.088971138000488
-20.40873146057129
-31.902978897094727
30.105974197387695
14.195955276489258
-21.10964584350586
-33.61219787597656
31.04621696472168
14.444103240966797
-21.68890953063965
-33.32450485229492
29.944395065307617
14.00008487701416
-23.10511589050293
-34.51044464111328
30.303361892700195
14.824474334716797
-29.48154640197754
-22.307003021240234
-34.44952392578125
27.21050453186035
13.740070343017578
-27.386919021606445
-21.786317825317383
-33.47632598876953
25.25459861755371
15.522981643676758
-27.224239349365234
-23.428157806396484
-35.404319763183594
16.93864631652832
-22.943552017211914
-32.068477630615234
15.58413028717041
-18.530668258666992
-22.081321716308594
-31.910951614379883
-33.81126022338867
14.805063247680664
-19.728303909301758
-22.200672149658203
37.46673583984375
-35.7135124206543
-29.050979614257813
12.451671600341797
-17.97248649597168
-23.462970733642578
-34.9271354675293
-28.877613067626953
12.108084678649902
-23.322322845458984
-31.23280143737793
14.098184585571289
-23.423559188842773
-27.75881576538086
-30.17078971862793
13.880793571472168
-23.14862823486328
-24.712127685546875
-13.01020336151123
-30.103212356567383
14.687684059143066
-17.969911575317383
-22.896656036376953
-23.70682716369629
-21.962478637695313
-29.900651931762695
16.018531799316406
-25.317296981811523
-24.72588539123535
-17.754444122314453
-30.17706871032715
20.359241485595703
-26.65829849243164
38.54973602294922
-12.947403907775879
-30.113693237304688
21.20836067199707
-19.64286994934082
-28.93484878540039
-14.243307113647461
-30.113788604736328
20.991525650024414
-14.687073707580566
-28.199485778808594
-24.2263126373291
-10.437472343444824
-30.748424530029297
21.169565200805664
-19.208229064941406
-26.337322235107422
-34.95534896850586
-9.899978637695313
-30.925518035888672
19.817548751831055
-22.801410675048828
-17.605833053588867
-25.801876068115234
-10.909420013427734
-30.122833251953125
-25.90622901916504
21.0764102935791
-21.122507095336914
-26.61927032470703
-31.47960662841797
-8.175275802612305
-31.82613182067871
19.62090301513672
-19.92938995361328
-28.375829696655273
-30.1284122467041
-24.9062557220459
-9.983592987060547
-30.890626907348633
19.768957138061523
-29.214908599853516
-17.694103240966797
-42.029727935791016
-30.842731475830078
-25.5437068939209
21.62191390991211
-31.485780715942383
-17.11628532409668
-26.22028350830078
-31.125741958618164
-25.881654739379883
21.057180404663086
-34.39499282836914
-14.160124778747559
-25.851951599121094
-40.423973083496094
-31.162918090820313
-26.5948486328125
21.4433650970459
-33.88929748535156
-16.28830337524414
-29.973508834838867
23.875499725341797
-24.542560577392578
-30.876169204711914
-25.271800994873047
20.315521240234375
-38.31407928466797
-13.64184856414795
23.806804656982422
-26.23523712158203
-11.959477424621582
-30.98165512084961
21.17473602294922
-29.726118087768555
-13.864134788513184
25.442758560180664
-13.654529571533203
-31.222475051879883
-25.92523193359375
19.87815284729004
-29.186729431152344
-16.908111572265625
23.5445556640625
-25.4110164642334
-25.900135040283203
-30.57179832458496
-25.369794845581055
19.70624542236328
-28.744014739990234
-10.906840324401855
23.26063346862793
-26.545635223388672
-31.36916732788086
19.014101028442383
-28.022701263427734
-14.73108196258545
-30.98633575439453
33.151344299316406
-26.143739700317383
-22.793563842773438
-30.816753387451172
20.791120529174805
-27.942461013793945
-11.499674797058105
26.86915397644043
-24.48529052734375
-18.14774513244629
-30.909992218017578
20.10232925415039
-27.58040428161621
-11.675114631652832
-30.802900314331055
21.583065032958984
-26.426895141601563
-13.427018165588379
29.4185848236084
-30.92891502380371
20.638355255126953
-29.30667495727539
-12.572484970092773
-30.327091217041016
31.325712203979492
-31.042211532592773
21.321014404296875
-26.73600196838379
-16.08452796936035
-36.58954620361328
-22.472423553466797
-33.71116256713867
-30.344520568847656
20.916948318481445
-28.194665908813477
-14.889100074768066
-31.012781143188477
20.53663444519043
-26.330772399902344
-13.583812713623047
-34.384830474853516
-27.325517654418945
-31.09082794189453
43.18632888793945
-31.252643585205078
20.270084381103516
-28.215879440307617
-14.27688980102539
-17.89885711669922
-31.563316345214844
20.45252799987793
-27.463626861572266
-13.905302047729492
-20.991943359375
-29.391185760498047
-30.38227081298828
20.058507919311523
-28.031457901000977
-14.236928939819336
-31.34126091003418
27.005233764648438
-30.83226203918457
22.999284744262695
-28.200538635253906
-14.563186645507813
-34.46363830566406
-30.612890243530273
21.404672622680664
-27.160343170166016
-12.40981674194336
-31.383953094482422
-30.16762924194336
19.53911018371582
-27.329818725585938
-14.465116500854492
-28.849912643432617
27.845483779907227
-30.486967086791992
20.44457244873047
-26.64598846435547
-14.884553909301758
-34.706703186035156
-30.449636459350586
28.13066864013672
-29.442277908325195
21.738365173339844
-28.09832000732422
-12.505441665649414
-29.401220321655273
-29.46803092956543
19.777381896972656
-27.850948333740234
-12.488992691040039
-30.534332275390625
16.48922348022461
-29.273632049560547
-13.129158020019531
-27.396503448486328
-29.50205421447754
15.56031322479248
-27.56981658935547
-11.90162181854248
-30.54412269592285
16.320533752441406
-29.241125106811523
-11.576578140258789
-31.286373138427734
20.731231689453125
-28.36444664001465
-11.421006202697754
-26.603670120239258
-12.240586280822754
-29.361717224121094
25.905242919921875
-28.098615646362305
-12.188108444213867
-10.672818183898926
-29.05360221862793
35.311004638671875
-28.59068489074707
-11.105670928955078
-12.831448554992676
-28.827688217163086
-28.3909969329834
-11.893084526062012
-32.0996208190918
-29.18209457397461
-29.282224655151367
-12.059556007385254
-31.140377044677734
-29.109487533569336
-11.167747497558594
-29.968111038208008
-19.05228614807129
39.51156234741211
36.469207763671875
-17.063312530517578
-30.8232364654541
-28.598419189453125
-28.954206466674805
-11.714927673339844
-33.4885368347168
-29.471744537353516
-18.606054306030273
-28.4466552734375
-28.505821228027344
-12.74315357208252
-25.1783390045166
-28.615917205810547
-28.473604202270508
-11.661640167236328
-30.518657684326172
-31.34147071838379
-25.296403884887695
-28.451095581054688
-28.566259384155273
-10.788233757019043
-15.85130500793457
-28.080215454101563
-28.718425750732422
-12.335355758666992
-35.35343551635742
30.059146881103516
-19.7431583404541
-28.104448318481445
-28.19134521484375
-11.228898048400879
-8.524914741516113
-28.814970016479492
33.1861572265625
-29.10205841064453
-11.880417823791504
-17.033124923706055
-30.04421043395996
-28.516197204589844
-11.086273193359375
38.281185150146484
-13.858697891235352
-28.531940460205078
-29.589916229248047
-10.663433074951172
-27.540237426757813
-12.917792320251465
-28.406936645507813
-28.977542877197266
-10.560822486877441
-10.651951789855957
-29.334087371826172
-27.944156646728516
-11.30240249633789
-10.680753707885742
-28.172210693359375
-28.153186798095703
-11.088667869567871
-26.576196670532227
-14.67463493347168
-29.751384735107422
-27.370769500732422
-11.920188903808594
31.598033905029297
-13.361462593078613
-28.811803817749023
-28.31649398803711
-11.46667194366455
30.9888858795166
-13.264477729797363
-28.93550682067871
-27.998640060424805
-11.667511940002441
25.071428298950195
-29.218339920043945
-27.282470703125
-11.415817260742188
24.444934844970703
-14.17182445526123
-28.489147186279297
-28.371591567993164
-11.33697509765625
-31.593551635742188
24.668380737304688
-15.33549976348877
-29.286422729492188
-27.569412231445313
-11.420845985412598
-17.41794776916504
-28.910812377929688
-27.073074340820313
-11.582942008972168
-13.995943069458008
33.967079162597656
-28.094406127929688
-27.774473190307617
-11.26240348815918
-30.192724227905273
-13.93834400177002
-29.16428565979004
-27.422441482543945
-11.108695030212402
22.91954231262207
-29.813182830810547
-14.092851638793945
-28.96687126159668
-28.576412200927734
-29.095563888549805
-10.691154479980469
-35.91410827636719
23.149633407592773
-14.392345428466797
-27.93648338317871
-28.510181427001953
-27.683359146118164
-10.957783699035645
19.83543586730957
-8.830094337463379
42.558162689208984
-28.991497039794922
-26.606956481933594
-28.996137619018555
-10.533257484436035
-11.068543434143066
-31.320205688476563
-30.095252990722656
-28.565593719482422
-11.291905403137207
20.386886596679688
-11.169514656066895
-28.689983367919922
-29.19578742980957
-10.359611511230469
20.59482192993164
-22.46338653564453
-7.290413856506348
-36.06654739379883
-28.238262176513672
-29.91387939453125
-28.196924209594727
-11.112774848937988
20.122501373291016
-20.557964324951172
-9.670042037963867
-27.244844436645508
-30.016586303710938
-28.4105167388916
-10.912055969238281
21.406484603881836
-20.52002716064453
-18.381851196289063
-31.746612548828125
-26.050996780395508
-29.393829345703125
-27.520259857177734
-14.974681854248047
-24.187713623046875
-18.018470764160156
-29.2962703704834
-32.73851776123047
-28.430994033813477
-28.44370460510254
-11.641203880310059
18.547279357910156
-21.83026123046875
-18.20718765258789
-8.879459381103516
-34.24000930786133
-28.42267608642578
-27.000316619873047
-11.455581665039063
18.9517765045166
-20.397891998291016
-17.87826919555664
-10.823440551757813
-23.79825210571289
17.281930923461914
-28.918554306030273
-35.72710037231445
-28.350605010986328
-11.531062126159668
18.977752685546875
-22.956491470336914
30.508790969848633
-18.308425903320313
-36.590919494628906
-10.919113159179688
-18.215864181518555
-27.428014755249023
-32.76735305786133
-27.448299407958984
-11.319021224975586
20.179283142089844
-22.3870849609375
-16.635061264038086
29.15796661376953
-10.519264221191406
-17.076068878173828
-28.829187393188477
-32.9342155456543
-28.381927490234375
-11.438199043273926
19.0048885345459
-25.631610870361328
-29.932279586791992
30.587759017944336
-9.666207313537598
-28.105276107788086
-31.748863220214844
-29.490074157714844
-11.008050918579102
20.771770477294922
-31.721599578857422
-18.893964767456055
-10.119277000427246
-26.054920196533203
-28.90375328063965
-33.94490432739258
-28.207080841064453
-10.917075157165527
19.65165138244629
-9.939407348632813
-29.528352737426758
-33.088172912597656
-28.682950973510742
-11.733641624450684
20.155263900756836
-12.094207763671875
-28.95502471923828
-34.55727005004883
-28.162857055664063
-10.766714096069336
19.70232582092285
-11.446664810180664
-29.56962013244629
-37.830711364746094
-29.36034393310547
-11.15001392364502
-33.44170379638672
21.286176681518555
-12.169973373413086
-29.296390533447266
-34.45421600341797
-30.344783782958984
-11.317793846130371
14.781211853027344
23.79226303100586
-10.689095497131348
-28.778228759765625
-33.34808349609375
-26.680200576782227
-10.993627548217773
11.436776161193848
-8.979601860046387
-29.656755447387695
-31.517147064208984
-27.255510330200195
-10.599250793457031
13.698756217956543
-12.2640962600708
-28.925283432006836
-35.37841033935547
-29.649940490722656
-10.521897315979004
18.06781768798828
-36.718448638916016
-11.900235176086426
-29.742427825927734
33.19343948364258
-27.977359771728516
-10.198087692260742
-13.058892250061035
-34.501834869384766
-29.611188888549805
-26.728530883789063
-9.399839401245117
-25.669755935668945
-15.111973762512207
-36.460086822509766
-29.48255157470703
-25.58482551574707
-9.098352432250977
-13.491488456726074
-29.737409591674805
-27.120206832885742
-8.726664543151855
-15.730490684509277
22.070507049560547
-32.2164192199707
-27.412803649902344
-9.032034873962402
36.65666961669922
42.13719940185547
-35.07149887084961
-16.177825927734375
23.51417350769043
-30.663082122802734
-26.39923858642578
-9.428175926208496
-15.435543060302734
24.563129425048828
-30.160249710083008
-26.173980712890625
-10.456550598144531
-15.702181816101074
19.3746337890625
-30.46495246887207
-26.65778160095215
-9.545971870422363
-16.075538635253906
21.27780532836914
-29.40896224975586
-26.3112850189209
-8.699319839477539
-16.247005462646484
24.854156494140625
-33.324710845947266
-29.008460998535156
-18.022268295288086
-26.427824020385742
-9.014147758483887
-16.323104858398438
-29.80217933654785
-15.133705139160156
-29.33133888244629
-9.231416702270508
-16.674985885620117
-29.98941993713379
-27.891511917114258
-13.581680297851563
-30.17694854736328
-28.628477096557617
-15.947586059570313
40.24240493774414
-13.955677032470703
-26.16179084777832
-29.454381942749023
-26.372865676879883
35.62885284423828
-12.227917671203613
-25.307785034179688
-30.166601181030273
-26.638185501098633
35.89408874511719
-14.847417831420898
-30.48819923400879
-27.447208404541016
35.46932601928711
-27.423038482666016
-37.110107421875
-14.002824783325195
-30.73048973083496
-27.17104148864746
-34.50885772705078
32.52359390258789
-25.50977897644043
-28.0053768157959
-14.169633865356445
-29.0304012298584
-26.484172821044922
-14.58760929107666
-33.579376220703125
-27.9940242767334
-27.278057098388672
-30.982637405395508
-17.759204864501953
-21.958236694335938
-29.615890502929688
-28.55825424194336
-24.723339080810547
-31.857990264892578
-16.902421951293945
-19.763591766357422
-30.142431259155273
-14.555750846862793
-28.034713745117188
-22.489749908447266
-37.24446105957031
-20.32115936279297
-29.09275245666504
-16.193588256835938
-28.16556739807129
-29.194190979003906
-34.75477600097656
-21.638195037841797
-28.37627601623535
-27.877803802490234
-34.85915756225586
43.48635482788086
-21.541296005249023
-28.778894424438477
-27.770490646362305
23.652868270874023
-33.54886245727539
-21.109905242919922
-29.858732223510742
-15.31743049621582
-27.029617309570313
-30.83884620666504
-37.084197998046875
-20.022968292236328
-29.615018844604492
-15.167501449584961
-27.59222412109375
-30.24226951599121
-30.198902130126953
-17.949787139892578
-30.276954650878906
-15.940827369689941
-27.557374954223633
-16.406768798828125
-29.351581573486328
-15.741625785827637
-28.21800994873047
-29.898887634277344
-17.35780906677246
-30.095651626586914
-27.041034698486328
-19.26957130432129
-30.655607223510742
25.126428604125977
-30.327157974243164
-22.52602767944336
-29.732627868652344
-26.616680145263672
-29.947423934936523
26.21869659423828
-27.841415405273438
30.01154899597168
-14.187438011169434
-30.43714141845703
-27.115798950195313
-34.29518127441406
24.48193359375
-27.219850540161133
-11.001507759094238
-29.379135131835938
-28.55984878540039
-29.34711456298828
-38.887359619140625
24.449825286865234
-30.35970115661621
-12.888493537902832
-28.703081130981445
-27.083253860473633
-29.840030670166016
-13.803494453430176
-28.754653930664063
-26.815683364868164
-31.064430236816406
-13.971515655517578
-30.976816177368164
-31.608457565307617
-18.54437828063965
-30.535289764404297
-27.336071014404297
-22.236257553100586
-31.469810485839844
-13.90042781829834
-34.263336181640625
42.40855026245117
-32.259639739990234
-28.017967224121094
-15.064268112182617
-32.17918014526367
-27.386272430419922
-15.201335906982422
-28.372955322265625
-20.24040985107422
-31.003782272338867
-27.98891258239746
-14.677817344665527
-27.86437225341797
-20.689834594726563
-31.84218978881836
-27.7914981842041
-14.141135215759277
25.430057525634766
-26.739004135131836
-30.078187942504883
-27.399999618530273
-14.103438377380371
-30.68150520324707
-28.21611976623535
-14.336714744567871
-30.671594619750977
-12.504205703735352
-33.01189422607422
-27.943410873413086
-12.265996932983398
-31.209806442260742
-30.04561424255371
-13.178545951843262
-23.65170669555664
-31.916051864624023
-29.098630905151367
-39.3759651184082
-15.099161148071289
-33.695186614990234
-18.394372940063477
-30.97759437561035
-29.401836395263672
-14.868304252624512
-31.43418312072754
-29.52271270751953
-26.843488693237305
35.23422622680664
-31.1904296875
-10.59253215789795
-32.06998825073242
-27.237098693847656
-11.358543395996094
-28.2650146484375
-31.67342185974121
-21.182083129882813
-27.412614822387695
-15.788956642150879
-30.821969985961914
-32.769989013671875
-21.179235458374023
-27.33568000793457
35.241981506347656
-15.052005767822266
-22.40018081665039
-31.563257217407227
-23.95384979248047
-27.504512786865234
-28.02806282043457
-14.955491065979004
-21.368337631225586
-31.42644500732422
-26.170557022094727
-28.85541534423828
-15.139106750488281
-18.615631103515625
-31.239704132080078
-28.681215286254883
-26.02132797241211
-20.482654571533203
-31.24355697631836
-29.700925827026367
-26.941238403320313
-18.62554931640625
-30.41090965270996
36.861419677734375
-29.102144241333008
-27.833965301513672
-34.77739715576172
-10.999985694885254
33.74348449707031
-27.613243103027344
-29.2039794921875
-13.769031524658203
33.70062255859375
-29.57135772705078
-15.901001930236816
-15.037554740905762
-33.95609664916992
33.600074768066406
-28.46318244934082
-38.48494338989258
-20.91578483581543
-12.165447235107422
34.04069519042969
-25.29973793029785
-29.156494140625
-21.317407608032227
-11.49830150604248
33.82899475097656
-27.4542293548584
-12.746360778808594
33.74237823486328
-28.949871063232422
-31.902530670166016
-15.093607902526855
-18.81690216064453
33.46708679199219
-26.54609489440918
40.82038879394531
-22.523571014404297
33.55406951904297
-28.81321907043457
-15.1143159866333
-22.532596588134766
34.31757736206055
-27.63580894470215
32.77970504760742
-26.304115295410156
-11.508099555969238
34.20608901977539
-26.791318893432617
-28.28697395324707
-17.139013290405273
36.729347229003906
-25.938047409057617
-35.282936096191406
-17.3475284576416
-21.600753784179688
-33.33955383300781
32.3055305480957
-15.791635513305664
38.212310791015625
-21.1344051361084
-27.709972381591797
-31.419296264648438
34.652931213378906
-20.99796485900879
-26.45526123046875
40.13195037841797
35.39297866821289
-24.168066024780273
-28.241809844970703
-26.130043029785156
-18.068578720092773
33.379886627197266
-15.547969818115234
36.43140411376953
-29.496009826660156
-14.60912036895752
-30.61231803894043
29.761489868164063
-14.809781074523926
-34.923492431640625
29.81223487854004
-32.9042854309082
40.45368957519531
-14.149626731872559
29.459548950195313
-34.66720962524414
-17.822837829589844
-14.645703315734863
29.793088912963867
-33.56401062011719
-18.400548934936523
-9.817337036132813
-32.496028900146484
30.815021514892578
30.280696868896484
-21.672595977783203
-25.30410385131836
-9.465688705444336
31.79132080078125
30.6711368560791
-21.584508895874023
-20.113536834716797
-11.081951141357422
31.377336502075195
30.93724822998047
-21.14043617248535
-14.635635375976563
30.020286560058594
30.044775009155273
-22.59429931640625
30.620912551879883
-20.669801712036133
-33.39860153198242
-11.809998512268066
19.293704986572266
30.347412109375
-32.90706253051758
-20.97124481201172
-13.039692878723145
20.5103759765625
27.287900924682617
-26.99839973449707
-22.622156143188477
-34.3498420715332
-15.453896522521973
19.883047103881836
26.05586051940918
-12.021125793457031
19.99361801147461
23.428564071655273
-27.30274772644043
-12.352234840393066
22.714492797851563
-23.292240142822266
24.148113250732422
24.403684616088867
-12.68721866607666
22.97599983215332
-31.736392974853516
28.880962371826172
-12.381322860717773
27.312461853027344
-22.284332275390625
-12.882932662963867
34.548095703125
-28.796621322631836
26.058618545532227
-13.798322677612305
24.725130081176758
-14.771910667419434
-34.433387756347656
-25.863853454589844
-19.254701614379883
-23.374454498291016
-16.364215850830078
23.896039962768555
-30.520605087280273
-24.290218353271484
-13.07309341430664
-17.54386329650879
-30.659584045410156
-24.309417724609375
-11.389650344848633
-21.696985244750977
-9.816871643066406
-30.86751937866211
-24.041744232177734
-12.565448760986328
-19.77267837524414
24.20673179626465
-19.201824188232422
-9.867849349975586
-31.256731033325195
-25.516517639160156
-10.88790512084961
-18.765567779541016
21.276813507080078
-21.11393165588379
-39.540218353271484
-9.114940643310547
-34.84211730957031
-13.208313941955566
-18.159198760986328
24.09377098083496
-10.209988594055176
-32.680763244628906
-12.921667098999023
-19.869415283203125
22.894115447998047
-10.443948745727539
-32.8065299987793
-13.376376152038574
23.931716918945313
-9.328574180603027
-33.782470703125
34.53889465332031
-14.227789878845215
23.216508865356445
-10.476968765258789
-32.56267547607422
-30.50142478942871
-42.41237258911133
-9.829085350036621
-34.149776458740234
36.2487907409668
-26.295007705688477
27.768444061279297
-16.202260971069336
-24.100914001464844
-10.463934898376465
-32.31929016113281
-40.46908950805664
35.29020690917969
-22.668149948120117
25.65196418762207
-20.25593376159668
-9.561995506286621
-25.008804321289063
-32.37157440185547
26.261058807373047
-17.113014221191406
-17.43941879272461
-9.779871940612793
-30.763710021972656
-26.336782455444336
27.819839477539063
-9.797643661499023
-26.48602294921875
-28.0044002532959
-10.645909309387207
-31.898563385009766
28.99955940246582
-26.429895401000977
-9.504343032836914
-23.834291458129883
-30.314905166625977
-11.236551284790039
-35.285675048828125
29.710079193115234
-28.815189361572266
-28.445146560668945
-29.945655822753906
-10.557143211364746
25.063213348388672
-41.862186431884766
-37.450218200683594
29.783496856689453
-37.93346405029297
-21.6120662689209
-32.43336868286133
-11.218753814697266
-24.145748138427734
-9.503144264221191
-40.75165939331055
-38.10570526123047
28.105859756469727
-25.612714767456055
-37.11366653442383
-31.120208740234375
-11.33791732788086
-27.850542068481445
-9.400328636169434
-36.45071792602539
27.63115692138672
-31.35923194885254
-29.72781753540039
-29.38945770263672
-12.376185417175293
-34.39078140258789
-10.94975471496582
32.61505126953125
-27.068403244018555
-13.970242500305176
-29.039873123168945
-26.86716079711914
-12.337855339050293
-26.333988189697266
-10.037874221801758
34.84892654418945
34.04054260253906
30.70914649963379
-7.075620651245117
-10.878911018371582
26.26772689819336
-10.455501556396484
40.02610397338867
-11.077683448791504
25.932506561279297
-15.099230766296387
-11.330870628356934
24.263458251953125
-33.451866149902344
-14.943655014038086
-9.692046165466309
26.062002182006836
-27.466184616088867
-11.704771041870117
-9.387750625610352
-11.264610290527344
-9.869608879089355
-32.917911529541016
-11.171818733215332
-26.667633056640625
31.353483200073242
-11.65781307220459
-32.908363342285156
-34.18667221069336
-30.985841751098633
-14.961722373962402
-29.559288024902344
30.490095138549805
-9.627028465270996
-34.984615325927734
-23.700597763061523
-9.872383117675781
-22.747642517089844
-26.895950317382813
-31.46265983581543
-9.949369430541992
-27.853239059448242
-12.896638870239258
-23.762760162353516
-24.28020477294922
-10.290268898010254
-36.56605911254883
36.76986312866211
-16.136430740356445
-10.693277359008789
-29.65871810913086
-36.34064865112305
38.51979446411133
-21.906204223632813
-26.406700134277344
-11.201887130737305
-29.932300567626953
-23.647823333740234
-10.713855743408203
-29.81381607055664
-28.546398162841797
-26.282197952270508
-9.247562408447266
-31.83031463623047
-31.978315353393555
-10.313186645507813
24.326297760009766
-16.562633514404297
-20.418676376342773
-10.852911949157715
-17.585859298706055
-36.7911262512207
-28.619138717651367
-34.06577682495117
-20.39411735534668
-10.2725191116333
-35.392417907714844
-31.645252227783203
29.122365951538086
-27.013076782226563
-10.387773513793945
-29.729928970336914
-31.537410736083984
-11.99681282043457
-36.09605026245117
-10.41804027557373
-11.529277801513672
-33.392581939697266
-18.48723602294922
-12.338397026062012
-25.67085075378418
-42.8734130859375
-12.556266784667969
-33.30753707885742
-26.251371383666992
-9.785245895385742
-28.4427490234375
-13.162813186645508
-32.15435028076172
-31.354921340942383
-9.670358657836914
31.889192581176758
-26.163074493408203
-31.8342342376709
-26.57377815246582
-9.718541145324707
-32.480533599853516
-13.788015365600586
-25.409080505371094
-10.916305541992188
-26.124523162841797
-32.01938247680664
-9.501433372497559
-35.76980209350586
-30.94289779663086
-30.418655395507813
-9.905887603759766
-28.850492477416992
-28.827943801879883
-9.506158828735352
-20.496074676513672
-29.902915954589844
-9.282804489135742
-26.01618194580078
-20.160310745239258
-9.472424507141113
-29.762815475463867
-8.52607250213623
-21.094392776489258
-10.496100425720215
30.70549201965332
-9.407416343688965
-29.98765754699707
-9.984611511230469
-30.96601104736328
23.221559524536133
-28.738847732543945
31.613170623779297
-9.676077842712402
-16.941320419311523
23.186315536499023
-31.446672439575195
-29.515710830688477
34.386444091796875
-10.9433012008667
-21.147180557250977
23.209455490112305
-31.999706268310547
-27.942419052124023
-33.46833801269531
-11.214945793151855
-22.43807029724121
-34.41875076293945
-34.118988037109375
43.56772994995117
-10.485772132873535
-24.783798217773438
-28.64144515991211
-10.163701057434082
-34.10190200805664
-23.838376998901367
-27.71285057067871
-31.575557708740234
-11.117677688598633
-24.545116424560547
-36.18290328979492
-12.23645305633545
-29.919525146484375
-29.240175247192383
-26.543344497680664
-32.025245666503906
-10.757009506225586
33.15636444091797
-11.293265342712402
-10.67002010345459
27.598127365112305
-28.771535873413086
-31.119873046875
-33.49689865112305
-10.99112606048584
23.57185935974121
-23.63617515563965
-9.890695571899414
-33.42644119262695
-9.619529724121094
26.679447174072266
-10.533658027648926
21.297752380371094
-31.55340003967285
-25.341306686401367
-34.23596954345703
-10.090679168701172
20.349491119384766
-25.223875045776367
-31.787769317626953
-21.140790939331055
37.05448913574219
-9.979524612426758
21.908029556274414
-33.387794494628906
-28.819759368896484
-28.67923355102539
-29.828842163085938
-30.905046463012695
-11.379236221313477
-10.469757080078125
20.90195083618164
-30.858694076538086
-29.814149856567383
-24.5582332611084
-34.19120788574219
-10.275501251220703
-9.239846229553223
-28.06110382080078
-22.128437042236328
-30.80221939086914
-9.467100143432617
-11.350944519042969
19.705305099487305
-31.11368751525879
-33.458011627197266
-7.315352439880371
-10.323629379272461
-33.15385818481445
-19.26056671142578
-5.927911758422852
-25.777563095092773
-9.79641056060791
-28.74958610534668
-29.520559310913086
-5.579406261444092
-33.38230514526367
-11.171669960021973
-27.846332550048828
-6.289905548095703
-11.010984420776367
-29.951065063476563
-29.0479679107666
-31.342161178588867
-4.585651397705078
40.73502731323242
-28.628536224365234
-11.415843963623047
-28.375965118408203
-4.347048282623291
-32.73497009277344
-28.52552604675293
-36.60749816894531
-10.812891006469727
-29.2158260345459
-26.61530303955078
-5.581369876861572
-23.46928596496582
-24.518753051757813
-11.686488151550293
34.31639099121094
-28.058977127075195
42.37431335449219
-27.199159622192383
-4.47114896774292
-19.848554611206055
-10.659943580627441
-31.435688018798828
41.63658905029297
-30.05585479736328
-6.244999885559082
35.93396759033203
-10.543745040893555
-30.217363357543945
41.20172119140625
-24.598628997802734
-29.1544132232666
-3.7912960052490234
30.441818237304688
-11.07542896270752
-26.876251220703125
-24.37521743774414
-3.747027635574341
31.749601364135742
-10.992210388183594
-26.29572296142578
42.069984436035156
-26.058578491210938
-5.006664752960205
-29.001096725463867
-39.83285140991211
-10.881844520568848
-26.889995574951172
40.12723922729492
-5.329574108123779
-26.91295051574707
-16.021711349487305
-36.22802734375
-10.179859161376953
-27.60346794128418
43.414493560791016
-30.641530990600586
-5.564609050750732
-26.27653694152832
-15.926060676574707
-10.209355354309082
-29.475271224975586
-4.905488967895508
-26.60079574584961
-17.198562622070313
-11.271600723266602
-5.336910247802734
-27.235923767089844
-15.354440689086914
-27.669897079467773
-10.43083381652832
-5.719147682189941
-27.25834846496582
-27.920804977416992
-12.022933959960938
-25.280881881713867
-9.25594711303711
-30.392963409423828
-10.778305053710938
-23.873197555541992
-12.120295524597168
-15.570890426635742
-9.058834075927734
-25.233434677124023
-33.222007751464844
-7.643667697906494
30.963279724121094
-15.93527889251709
-10.207967758178711
-28.185707092285156
-10.458850860595703
-29.024188995361328
-22.44358253479004
-10.600114822387695
-24.39386749267578
-11.9049072265625
-28.040800094604492
-21.22551918029785
37.263771057128906
-11.10721206665039
-24.94121742248535
-14.673891067504883
25.875396728515625
-19.365100860595703
-9.716926574707031
-24.956430435180664
-14.09817123413086
-25.324811935424805
-29.027753829956055
26.067062377929688
-12.151497840881348
-22.9069881439209
-12.846858024597168
-31.209766387939453
-12.292486190795898
-24.487512588500977
-15.927277565002441
-28.138879776000977
-35.79668045043945
-8.780263900756836
-23.01917839050293
-26.951555252075195
30.702804565429688
-35.04994583129883
-41.12735366821289
-9.721518516540527
-21.28560447692871
-31.121395111083984
-27.60396957397461
-10.225406646728516
-23.071063995361328
-35.80263137817383
-31.008712768554688
-9.761442184448242
-22.75008773803711
-26.996313095092773
-12.855448722839355
-21.79421615600586
-19.123210906982422
-27.834514617919922
-10.232804298400879
-22.780359268188477
33.15149688720703
-17.976886749267578
-11.674209594726563
-23.07630729675293
39.75124740600586
-18.228281021118164
-10.677420616149902
-26.15752410888672
-19.575477600097656
-7.736471652984619
-26.80267333984375
-18.347251892089844
-23.74063491821289
-12.769938468933105
-26.54480743408203
-28.830293655395508
-15.071489334106445
-30.29850959777832
-11.544877052307129
-30.66684341430664
-11.07844066619873
-30.081247329711914
-13.296636581420898
35.2510871887207
-28.96009635925293
-26.872346878051758
-26.20020294189453
26.747907638549805
-27.265684127807617
-13.363964080810547
-28.828989028930664
-26.203075408935547
-27.258625030517578
-10.38257122039795
-34.62247085571289
38.21314239501953
-14.776165962219238
30.65531349182129
-33.84387969970703
-27.09760093688965
-12.080878257751465
-28.43929672241211
-17.916912078857422
-31.684629440307617
-29.88914680480957
-10.11752986907959
23.556211471557617
-10.634469985961914
27.084497451782227
-10.233729362487793
27.542158126831055
-9.158927917480469
38.675750732421875
23.21761703491211
-14.006828308105469
23.807178497314453
-10.406830787658691
27.419950485229492
-11.546624183654785
28.292743682861328
-29.230878829956055
-31.362424850463867
-12.097245216369629
-31.367807388305664
29.19960594177246
-29.214365005493164
-30.7668399810791
-15.686272621154785
21.838319778442383
-33.58979797363281
30.200090408325195
-28.696043014526367
35.4774169921875
-10.129390716552734
-36.641666412353516
29.262020111083984
-11.564970016479492
-35.09202194213867
30.84819793701172
-12.297994613647461
-32.379756927490234
-21.929258346557617
-12.189172744750977
-13.870092391967773
-12.268088340759277
-26.043140411376953
-13.186592102050781
-27.10670280456543
-36.92854309082031
-39.21860122680664
-12.778923988342285
-40.71076583862305
-35.08574676513672
-10.301459312438965
-25.60377311706543
-39.234249114990234
-38.29206848144531
-10.208312034606934
-22.53584861755371
-11.515216827392578
-18.99365234375
-15.265772819519043
-21.258996963500977
-15.773581504821777
-22.419780731201172
-15.63442611694336
-19.275535583496094
-32.057464599609375
-12.842303276062012
-17.606884002685547
-32.720951080322266
-28.394182205200195
-15.920976638793945
-21.778472900390625
28.38961410522461
-31.449724197387695
-27.674026489257813
-14.71767520904541
31.463581085205078
-23.241790771484375
-35.99198532104492
31.528594970703125
-27.789474487304688
-15.141435623168945
29.605968475341797
-22.65024185180664
-33.43417739868164
29.36506462097168
-32.00376510620117
-25.860666275024414
-11.916303634643555
-23.022890090942383
-25.82423210144043
-12.387300491333008
-23.382253646850586
-33.796993255615234
27.813615798950195
-27.207181930541992
-11.009540557861328
-21.037227630615234
27.589481353759766
-24.663284301757813
-11.747387886047363
-20.821430206298828
-40.464080810546875
27.302492141723633
-26.485641479492188
-6.752103328704834
-21.10977554321289
-27.43450164794922
-38.48711395263672
-32.84716033935547
-15.526666641235352
-20.981151580810547
-29.741552352905273
-31.832563400268555
-13.907543182373047
-22.774160385131836
-13.0277738571167
-21.025419235229492
-14.556838035583496
-20.76233673095703
-32.66521453857422
-14.669937133789063
-19.954002380371094
35.707942962646484
-16.398231506347656
-21.6397762298584
-29.539691925048828
-15.965398788452148
-21.254802703857422
-16.19297981262207
-20.187274932861328
-25.428573608398438
-15.82265853881836
-21.46310806274414
-30.95372772216797
34.41111373901367
-16.952726364135742
-30.913537979125977
-16.141403198242188
-20.767192840576172
-16.11752700805664
-21.02025032043457
39.69709014892578
-20.377172470092773
-27.74017906188965
-17.758079528808594
-24.155773162841797
-17.697498321533203
-29.141508102416992
-18.12143325805664
-25.857519149780273
35.204750061035156
-14.769649505615234
-32.466827392578125
-17.77199935913086
-22.07114028930664
-30.923900604248047
28.400482177734375
-17.274765014648438
-15.753853797912598
-19.725053787231445
-30.9014835357666
-17.895099639892578
37.1162223815918
-29.303857803344727
-15.385881423950195
-22.581411361694336
19.046916961669922
-27.445785522460938
35.94511413574219
-16.445112228393555
-23.179786682128906
22.724811553955078
35.525733947753906
-19.256072998046875
-25.95743179321289
21.21007537841797
-31.87616539001465
37.09234619140625
-13.229331970214844
-25.322446823120117
26.18299102783203
-12.519548416137695
-22.62504768371582
30.737991333007813
-15.371734619140625
-23.940248489379883
-13.691967964172363
-24.155065536499023
-31.401479721069336
-33.7402458190918
-12.976099014282227
-22.964092254638672
-32.1353645324707
-38.347625732421875
-32.87621307373047
-14.466002464294434
-25.901411056518555
-29.61197280883789
-33.79834747314453
-15.076164245605469
-24.491544723510742
21.82590675354004
-30.571117401123047
-15.18522834777832
-24.382863998413086
29.05064582824707
-33.284568786621094
42.746219635009766
-31.261795043945313
38.99119186401367
28.069948196411133
-15.854137420654297
-23.00485610961914
-32.597129821777344
-33.997684478759766
-15.563014030456543
-29.61667251586914
-23.33047866821289
22.486404418945313
-17.785791397094727
-15.006264686584473
-29.76117515563965
-30.415164947509766
-24.767351150512695
-33.37041473388672
23.697492599487305
-19.22727394104004
-15.84204387664795
-29.847278594970703
-29.94668960571289
34.03664779663086
-28.211830139160156
-19.076871871948242
-13.66002368927002
-33.438865661621094
-26.730445861816406
-27.176528930664063
-35.55205535888672
-13.293349266052246
-28.83257484436035
-27.45492172241211
-34.54185104370117
-32.699928283691406
-11.826058387756348
-28.99501609802246
40.673301696777344
-33.18961715698242
-14.111491203308105
-26.797792434692383
-33.9685173034668
-27.828250885009766
-12.979832649230957
-27.674386978149414
-37.55506134033203
-12.687512397766113
-15.144237518310547
-25.87856674194336
-27.250308990478516
-30.094463348388672
-13.22330379486084
-21.699779510498047
-29.43791961669922
-27.448450088500977
-33.268035888671875
-11.400113105773926
-25.707374572753906
-25.56317138671875
-9.018674850463867
-32.374698638916016
-10.517936706542969
-26.032930374145508
-34.064205169677734
-31.3677978515625
-11.887406349182129
-22.31740951538086
-24.386343002319336
-12.23406982421875
-24.16128158569336
-24.241992950439453
-12.774909019470215
-23.751821517944336
-13.256539344787598
-24.64742088317871
-14.300950050354004
-22.618755340576172
-21.78386116027832
28.753597259521484
-11.679155349731445
-20.393564224243164
20.314252853393555
-11.307861328125
-22.897069931030273
21.422168731689453
-11.885625839233398
-20.426456451416016
-22.971647262573242
-22.401077270507813
23.522899627685547
25.052392959594727
-11.499140739440918
-23.776561737060547
-22.810230255126953
-31.135910034179688
-32.09782791137695
-22.11066436767578
20.575666427612305
-20.9013614654541
34.4036865234375
-32.3389892578125
-27.250337600708008
-29.838533401489258
-11.216334342956543
-18.433443069458008
-10.833463668823242
-36.99636459350586
-19.060781478881836
-18.17049217224121
-33.55393981933594
-15.967571258544922
-31.717960357666016
21.71936798095703
-19.451112747192383
-27.31438446044922
-15.480741500854492
-16.792808532714844
-15.13320255279541
36.66352462768555
-33.214866638183594
-33.04127883911133
-19.351228713989258
-12.957301139831543
-20.79830551147461
-13.845481872558594
-32.84635543823242
20.03221321105957
-20.13513946533203
-14.755393028259277
24.3364200592041
21.19876480102539
-32.54610824584961
-11.792974472045898
-29.289573669433594
31.00939178466797
39.58112335205078
-13.871752738952637
31.49251937866211
23.434663772583008
-14.128835678100586
26.07347869873047
-13.295018196105957
-32.48382568359375
26.00483512878418
-28.23566436767578
-10.117542266845703
-33.91529083251953
-28.08997917175293
40.27155303955078
-13.53585433959961
-34.43754196166992
-12.323415756225586
23.768932342529297
-13.411408424377441
34.35762023925781
-13.679906845092773
-33.10905075073242
-28.24443244934082
-13.158517837524414
16.8773136138916
-27.712379455566406
-12.10905647277832
13.933128356933594
-29.794754028320313
-10.482505798339844
17.9276123046875
-27.991304397583008
-13.098840713500977
23.165292739868164
-30.096172332763672
-28.097858428955078
-12.746674537658691
14.599339485168457
-28.25542640686035
-16.76505470275879
16.9184513092041
-27.919403076171875
-12.481169700622559
-34.04623794555664
17.6892147064209
-27.232444763183594
-10.177173614501953
15.318265914916992
-11.80650806427002
16.927988052368164
-25.702903747558594
-6.9760308265686035
16.946531295776367
-29.624265670776367
-7.426360130310059
16.31509780883789
-32.25605010986328
-13.297054290771484
17.779096603393555
-35.250736236572266
-13.108429908752441
17.41036605834961
27.90728187561035
-30.919281005859375
-31.587291717529297
-13.0225191116333
17.902721405029297
-31.799161911010742
-33.260986328125
-13.420207023620605
18.919050216674805
39.386024475097656
-30.208223342895508
-31.910812377929688
-9.366124153137207
18.30784797668457
44.107418060302734
35.2764778137207
-31.76344108581543
-12.003907203674316
17.039899826049805
-31.46849250793457
-12.646354675292969
20.1294002532959
25.517276763916016
-32.54600143432617
-10.49688720703125
18.602684020996094
20.812837600708008
-31.560476303100586
-10.452057838439941
19.78145980834961
39.78923797607422
-28.80169677734375
-11.861570358276367
18.329782485961914
32.341400146484375
24.251745223999023
-24.46630859375
-14.132903099060059
18.46816062927246
-13.982958793640137
18.730308532714844
-12.697190284729004
18.677661895751953
-30.484785079956055
27.288330078125
-13.558736801147461
18.568859100341797
26.21628761291504
-28.491621017456055
26.39545249938965
-13.739978790283203
17.802749633789063
25.4668025970459
-28.52482795715332
-14.924830436706543
17.77035903930664
26.851566314697266
-28.411720275878906
-12.927051544189453
19.17021942138672
-29.06268882751465
-18.78255844116211
-13.879298210144043
18.06730842590332
-29.651296615600586
-29.60354232788086
-17.299842834472656
-13.906352043151855
21.147817611694336
-28.20989990234375
-33.24712371826172
-25.806716918945313
-21.564075469970703
-14.090777397155762
18.791011810302734
-28.094675064086914
-20.963130950927734
-13.736701011657715
17.051170349121094
-23.509363174438477
-20.33182716369629
-13.436687469482422
18.834192276000977
-22.09039878845215
-14.079504013061523
18.43960952758789
37.408512115478516
-22.341421127319336
-13.923506736755371
19.256559371948242
-31.819969177246094
-28.730205535888672
-26.066753387451172
-13.798038482666016
18.234195709228516
-30.91915512084961
25.9329833984375
-27.823270797729492
-13.50871467590332
16.906131744384766
-31.267961502075195
-18.30525016784668
25.84174346923828
-18.454370498657227
-23.51157569885254
-13.650593757629395
18.118196487426758
-32.29579162597656
-21.664196014404297
-32.231666564941406
-32.14703369140625
39.11542892456055
-18.442148208618164
-13.403034210205078
17.60951805114746
-32.1584358215332
-21.718887329101563
-18.178165435791016
-18.019845962524414
-26.975976943969727
26.173023223876953
-13.575003623962402
18.718536376953125
-31.832691192626953
-29.612873077392578
-17.873260498046875
-30.423175811767578
23.973997116088867
-13.483458518981934
20.33667755126953
-31.45611000061035
-31.736103057861328
-17.842557907104492
-30.923608779907227
24.666898727416992
-14.003005981445313
21.21242332458496
-31.387054443359375
-23.33274269104004
-17.968852996826172
-27.320079803466797
-13.55003833770752
20.647117614746094
-31.96501922607422
-22.360437393188477
-28.001150131225586
-19.83441925048828
-29.040679931640625
-13.842267036437988
24.3145809173584
-30.6333065032959
-28.073575973510742
-29.652769088745117
-17.774919509887695
-14.949978828430176
25.290258407592773
-31.516115188598633
-25.04340171813965
-30.51425552368164
-12.965082168579102
24.061527252197266
-29.540796279907227
24.446517944335938
-17.85762596130371
23.916215896606445
-30.243106842041016
-23.609935760498047
-27.945789337158203
24.19949722290039
24.441429138183594
-30.185335159301758
-26.634645462036133
-29.28516960144043
-11.945806503295898
-22.779743194580078
23.48995590209961
-30.05220603942871
-17.215129852294922
-27.92723846435547
-13.727958679199219
24.636064529418945
-29.38605308532715
-21.90717315673828
28.9815731048584
-28.920948028564453
-13.435015678405762
33.41584777832031
-18.37186622619629
23.383743286132813
-29.756759643554688
27.28660011291504
-29.39549446105957
-15.51129150390625
33.847381591796875
22.022640228271484
-28.865562438964844
-22.742855072021484
-29.936887741088867
-15.083528518676758
41.49409866333008
-29.87477684020996
20.92572021484375
-30.7594051361084
-26.37032699584961
-27.956148147583008
-10.95067310333252
23.55817222595215
-32.91844940185547
36.47247314453125
-24.152231216430664
-33.91120147705078
-14.131389617919922
-28.029613494873047
21.29701042175293
-30.410606384277344
-24.76748275756836
-33.80840301513672
-14.672758102416992
-16.066164016723633
25.15487289428711
-30.064828872680664
-33.122825622558594
-27.23482322692871
-13.7542142868042
-17.13150405883789
24.351499557495117
-29.315418243408203
25.78146743774414
-30.68094825744629
-31.782264709472656
-30.729236602783203
-12.408860206604004
-29.86405372619629
-19.58233642578125
23.430038452148438
-30.753353118896484
26.835756301879883
-31.94774055480957
-22.9822940826416
-12.786385536193848
-26.26004981994629
-17.544584274291992
29.076417922973633
-30.997438430786133
-26.006715774536133
-19.905029296875
-11.892096519470215
-19.71247100830078
24.050575256347656
-29.861835479736328
-27.755455017089844
-23.870386123657227
-13.602432250976563
-25.83370590209961
-30.343461990356445
-19.147146224975586
-30.45115852355957
-20.76871681213379
-23.890419006347656
-28.673768997192383
-12.738280296325684
-28.836345672607422
-29.2451114654541
-20.756126403808594
28.022850036621094
-30.876924514770508
-17.271419525146484
-27.97825050354004
-13.518264770507813
-27.620271682739258
-30.619544982910156
-35.015140533447266
-16.12494659423828
-32.256858825683594
-13.677146911621094
-27.934425354003906
-30.430652618408203
-15.720949172973633
-13.363007545471191
-31.312381744384766
-30.63872718811035
-15.786548614501953
-12.240987777709961
-30.20111656188965
-15.512614250183105
46.55636215209961
-40.72769546508789
-14.286874771118164
-31.74534034729004
-30.526941299438477
-17.472003936767578
-34.43727493286133
-31.003223419189453
-29.99472427368164
-18.854249954223633
-34.22012710571289
-9.02518081665039
-28.990436553955078
-30.087947845458984
-17.741809844970703
-8.971251487731934
-29.050670623779297
-29.481353759765625
-15.449487686157227
-9.421605110168457
-28.910903930664063
-30.308101654052734
-9.404546737670898
-30.25250244140625
-29.03841781616211
-26.99202537536621
-8.442514419555664
-30.843765258789063
-30.138530731201172
-18.441654205322266
-31.016565322875977
-9.48986530303955
-27.577781677246094
-30.40778923034668
-29.71249771118164
-20.47805404663086
-9.30338191986084
-29.458181381225586
-29.597379684448242
-25.19742202758789
-8.949857711791992
-29.41482162475586
-30.007280349731445
-26.195411682128906
-20.069761276245117
-29.654029846191406
-9.33554744720459
-24.7952880859375
-28.51880645751953
-30.170413970947266
-24.16109848022461
-21.8705997467041
-29.80504608154297
-8.904580116271973
-30.48244285583496
-23.96865463256836
-21.407373428344727
-35.309165954589844
-27.621736526489258
-9.79791259765625
-33.17416000366211
-29.999114990234375
-30.048179626464844
-25.619178771972656
39.50905227661133
30.82758903503418
-31.509281158447266
-9.267812728881836
-27.407703399658203
-29.56437873840332
-22.77937889099121
39.31473159790039
-14.364354133605957
-35.48855972290039
-29.483264923095703
-8.898077011108398
-28.294343948364258
-28.567468643188477
-29.301488876342773
-24.023822784423828
44.24778747558594
21.843141555786133
31.67414665222168
-27.53805160522461
-8.841858863830566
-28.58209228515625
-25.719642639160156
-30.87864875793457
-28.670135498046875
-9.20975399017334
-25.71124839782715
-29.473644256591797
-25.13056755065918
23.122268676757813
-28.690752029418945
-19.969688415527344
-32.189361572265625
-9.060347557067871
-30.533164978027344
-25.38530158996582
-22.88407325744629
-22.950092315673828
-33.235023498535156
-13.791726112365723
-31.266788482666016
-24.08870506286621
-28.3782958984375
-26.151126861572266
-40.985572814941406
-11.882448196411133
-30.906597137451172
-28.687232971191406
23.93014907836914
-17.889755249023438
-30.716779708862305
-24.421905517578125
23.565122604370117
-29.381912231445313
-22.88897705078125
-30.826448440551758
-26.746707916259766
-30.54829216003418
-24.462495803833008
-17.51024055480957
-30.838212966918945
-25.89141273498535
28.21891975402832
-20.62296485900879
-30.629148483276367
-23.665456771850586
-33.954444885253906
-21.09423065185547
-22.987836837768555
-29.444435119628906
-22.24500274658203
-32.70927047729492
-21.14937973022461
-31.17119789123535
-21.706562042236328
-30.31597137451172
-24.665943145751953
-30.164148330688477
-24.845380783081055
-31.145170211791992
-21.414648056030273
-14.4055814743042
-30.186811447143555
-28.058502197265625
-34.419559478759766
-21.1694393157959
-34.400691986083984
-29.854501724243164
-23.957969665527344
-28.815338134765625
-22.442520141601563
-31.60788345336914
-14.791345596313477
-30.00263786315918
-25.364517211914063
-23.02466583251953
-12.7140474319458
-28.960268020629883
-24.635011672973633
-28.955007553100586
-13.67563533782959
-30.601608276367188
-22.00086212158203
-38.304222106933594
-36.00733947753906
-13.468231201171875
-29.153165817260742
41.15088653564453
-11.708511352539063
-30.908010482788086
-33.598426818847656
-11.182164192199707
-29.845611572265625
-34.981712341308594
-32.872642517089844
-12.030590057373047
-30.041627883911133
-30.872087478637695
-14.858052253723145
-30.008745193481445
-28.1180362701416
-30.056215286254883
-29.669904708862305
-14.212481498718262
-30.682920455932617
30.26021385192871
-26.132211685180664
-11.191903114318848
-30.43210792541504
-12.891307830810547
-30.529111862182617
-31.21857261657715
-13.323592185974121
-30.123706817626953
-26.863605499267578
-8.259906768798828
-31.08573341369629
-28.183225631713867
-34.510169982910156
-15.766632080078125
-28.466365814208984
-27.04883575439453
-28.13628387451172
-27.91600227355957
-25.798826217651367
-29.618173599243164
-27.056310653686523
-26.40388298034668
-27.852218627929688
-24.551862716674805
-27.025793075561523
-27.775938034057617
-29.66015625
-26.795547485351563
-22.803415298461914
-28.691539764404297
-27.921451568603516
-18.112693786621094
-33.25410842895508
-27.843294143676758
27.39208984375
-28.624507904052734
-33.8653564453125
-36.924720764160156
-28.321584701538086
-27.519563674926758
-31.11655616760254
-27.909439086914063
-13.102499008178711
-26.319456100463867
-29.91035270690918
-25.417560577392578
-25.643945693969727
-13.288378715515137
-29.92177391052246
-29.884700775146484
-24.5262451171875
-11.929055213928223
-26.160280227661133
-29.79436683654785
-12.348782539367676
-23.25864028930664
-28.20350456237793
-16.31247329711914
-23.28680419921875
-26.708398818969727
-29.215856552124023
-15.255220413208008
-28.835229873657227
-29.05923080444336
-29.69413185119629
-13.43724536895752
-16.6794376373291
-30.09813690185547
-12.75508975982666
-21.780790328979492
-29.811498641967773
-10.499662399291992
-29.344499588012695
-12.474891662597656
-15.159252166748047
-29.372514724731445
-8.551801681518555
23.440397262573242
-20.751989364624023
-28.02908706665039
-29.832841873168945
-10.06885051727295
41.961769104003906
23.496206283569336
-18.276763916015625
-29.89663314819336
33.38197326660156
-24.788217544555664
-13.202643394470215
-19.255796432495117
-29.669137954711914
-21.26032066345215
-26.767120361328125
-14.175410270690918
25.683067321777344
-17.230318069458008
-35.098445892333984
-29.515180587768555
-20.930631637573242
-27.342119216918945
-32.67638397216797
-28.873310089111328
-27.485422134399414
-21.25434684753418
-22.636159896850586
-24.772130966186523
-29.17431640625
-28.51640510559082
-19.308631896972656
-29.006481170654297
-18.983646392822266
-33.819854736328125
-27.63530731201172
-32.368587493896484
-17.107744216918945
-28.512720108032227
-30.50501251220703
-15.931914329528809
-29.228694915771484
-20.92831802368164
-14.59284496307373
-29.222509384155273
-12.292374610900879
-35.382286071777344
-24.777376174926758
-20.3519229888916
-34.9432487487793
-29.760190963745117
-29.363107681274414
-8.562146186828613
24.916820526123047
-29.112110137939453
-29.61748504638672
-10.958307266235352
-33.15631866455078
-17.864347457885742
-24.513731002807617
-29.680042266845703
-29.256237030029297
-28.89147186279297
-11.85141658782959
-21.809309005737305
-17.653310775756836
-29.71782875061035
-27.906400680541992
-28.779815673828125
-14.852302551269531
-19.782148361206055
-27.737728118896484
-28.863632202148438
42.44805908203125
-14.392569541931152
-17.320049285888672
-28.483442306518555
-29.792909622192383
-10.73890209197998
-18.08818817138672
-27.22509002685547
-28.06007957458496
-23.697534561157227
-26.868173599243164
-10.589547157287598
-29.12480354309082
-26.189037322998047
-29.28557586669922
-18.647438049316406
-25.82244110107422
-28.867084503173828
-16.517189025878906
-30.131067276000977
29.978038787841797
-28.012407302856445
-29.4851016998291
39.998966217041016
-15.801217079162598
-23.563690185546875
30.742265701293945
-28.474576950073242
-30.644184112548828
-18.516727447509766
-23.505666732788086
-13.873461723327637
33.83906173706055
-30.16085433959961
-18.50680160522461
-29.194169998168945
-28.720165252685547
-20.075990676879883
-12.674572944641113
-17.58492660522461
-28.03542709350586
-29.726003646850586
-20.007219314575195
-17.269651412963867
-18.14441680908203
-28.980548858642578
-29.80184555053711
-19.606843948364258
-34.12211608886719
-13.179587364196777
-17.91543197631836
-27.044269561767578
-28.433317184448242
39.79122543334961
-20.623533248901367
-33.876705169677734
-34.72563934326172
-13.824189186096191
-17.702442169189453
-28.352466583251953
-28.751413345336914
39.5388069152832
-19.01347541809082
-15.714142799377441
-19.300397872924805
-29.124040603637695
-28.781463623046875
-42.527496337890625
-18.71866226196289
-35.13813018798828
-14.266762733459473
-29.988801956176758
-32.22373962402344
39.339115142822266
-20.541048049926758
-33.66324234008789
-13.609557151794434
-31.653240203857422
-15.845710754394531
-29.459692001342773
-30.74932098388672
43.83274841308594
-18.90319061279297
-35.160770416259766
-17.46031379699707
-30.82646942138672
-11.337397575378418
-28.062498092651367
-29.20694923400879
46.440223693847656
-19.623010635375977
-35.28084182739258
-23.786958694458008
-28.669633865356445
-9.813675880432129
-27.630573272705078
-29.194026947021484
40.88066864013672
-33.56988525390625
-19.441226959228516
-28.882015228271484
-29.94022560119629
43.6953125
-20.29020881652832
-33.431427001953125
-15.794280052185059
-29.817190170288086
-29.923616409301758
39.876312255859375
-25.827524185180664
-19.432933807373047
-32.21795654296875
-30.60617446899414
-29.754484176635742
-18.552631378173828
-18.47810173034668
-30.712051391601563
-30.39480972290039
-19.31351089477539
-37.11325454711914
-29.312660217285156
-19.63919448852539
-37.24937057495117
-20.65899658203125
-29.799039840698242
-18.613475799560547
-21.69916343688965
-29.780582427978516
-33.708984375
-19.16166877746582
-18.894916534423828
-29.883872985839844
24.156362533569336
-27.952503204345703
35.61376953125
-20.45850944519043
-36.56330108642578
-16.69420051574707
-30.438444137573242
22.552427291870117
27.660560607910156
-19.335105895996094
-31.306854248046875
-27.9049015045166
-15.81694221496582
-30.985252380371094
22.399803161621094
-19.695316314697266
-27.84505271911621
-16.068342208862305
-29.72304916381836
19.487972259521484
-19.3248348236084
-27.443037033081055
-29.166078567504883
22.179723739624023
-18.618003845214844
-26.033960342407227
-14.473872184753418
-28.971412658691406
21.44229507446289
-18.179367065429688
-30.475444793701172
-17.049034118652344
-29.456445693969727
19.894121170043945
-18.359254837036133
-30.3842830657959
-14.245194435119629
-29.67581558227539
17.951744079589844
-29.11724090576172
-19.89083480834961
-31.122623443603516
-13.847475051879883
-29.24418830871582
19.882802963256836
-27.25196075439453
-19.55280303955078
-31.194782257080078
-9.334763526916504
-29.603458404541016
19.775474548339844
-17.9034423828125
-9.511320114135742
-29.276792526245117
21.505260467529297
-23.54547119140625
-10.725866317749023
-28.077838897705078
20.71280860900879
-27.013042449951172
-11.37328052520752
-30.013858795166016
21.444181442260742
43.71492004394531
-29.237552642822266
-20.267221450805664
-13.004338264465332
-26.729156494140625
-30.653244018554688
20.13417625427246
-23.241466522216797
-18.20130729675293
-12.402575492858887
-25.58781623840332
-30.935508728027344
20.873769760131836
26.849313735961914
-33.518577575683594
-18.233009338378906
-13.007464408874512
-24.600603103637695
-30.179105758666992
21.19863510131836
-17.889636993408203
-12.521537780761719
-25.474735260009766
-30.288820266723633
20.847288131713867
-36.68282699584961
-22.17167854309082
-10.752792358398438
-25.67148208618164
-30.035324096679688
22.064342498779297
-35.16458511352539
-25.10910415649414
-10.715545654296875
-25.55760383605957
-29.64834213256836
21.611087799072266
-20.800975799560547
-10.90019702911377
-23.052675247192383
-30.494998931884766
21.490798950195313
-28.645252227783203
-13.821763038635254
-26.919797897338867
-30.463205337524414
23.574138641357422
-25.786500930786133
-14.878979682922363
-27.671302795410156
-28.880727767944336
21.18907356262207
27.27903175354004
-23.002548217773438
-25.51704216003418
-12.73621654510498
-27.107391357421875
-30.550403594970703
36.685916900634766
-20.936731338500977
-14.767722129821777
-25.563434600830078
-29.98149299621582
-20.55768585205078
-13.493486404418945
-24.225332260131836
-30.170114517211914
-20.717430114746094
-25.5920467376709
-30.430065155029297
-24.251436233520508
-22.235504150390625
-26.522716522216797
-30.16998291015625
17.61980628967285
-25.71695899963379
-21.765533447265625
-10.38892650604248
-25.10527229309082
-30.23625373840332
20.984230041503906
-35.67604446411133
25.7336368560791
-19.01576805114746
-25.19906234741211
-30.240734100341797
16.01593780517578
-25.801782608032227
-9.47972583770752
-25.11898422241211
-29.933387756347656
16.905344009399414
35.18559646606445
-11.10510540008545
-23.43850326538086
-30.587507247924805
17.867910385131836
-27.77190399169922
-23.996797561645508
-12.328064918518066
-24.702472686767578
-31.240154266357422
18.646106719970703
-26.58141326904297
-20.95534896850586
-11.982601165771484
-25.173887252807617
17.73093032836914
-25.976425170898438
-20.164318084716797
-12.702054023742676
-24.0048885345459
17.66033935546875
-24.118623733520508
-21.20298194885254
-11.805452346801758
-26.90536117553711
15.345030784606934
34.78550338745117
-24.975746154785156
-19.333314895629883
-11.380118370056152
-24.408336639404297
16.570812225341797
33.85708999633789
-21.19915008544922
-12.524779319763184
-25.46902084350586
19.89202880859375
35.45970153808594
-16.51297950744629
-9.719953536987305
-25.148378372192383
16.43729019165039
32.45521926879883
-26.538326263427734
-22.872711181640625
-10.166044235229492
-25.79179573059082
-35.20509719848633
20.487815856933594
35.109676361083984
-28.828533172607422
-11.11441421508789
-24.822433471679688
-36.75840377807617
23.118364334106445
33.287986755371094
-27.026016235351563
-34.68040466308594
-34.5474739074707
-10.807912826538086
-24.139888763427734
20.079565048217773
36.323795318603516
-26.36859893798828
-7.581335544586182
-27.621511459350586
-37.33029556274414
17.539812088012695
33.81517028808594
-27.533733367919922
-31.740766525268555
-10.41079330444336
20.10700035095215
34.10248565673828
-25.550939559936523
-34.79564666748047
34.364131927490234
-9.868020057678223
21.55219078063965
-28.061233520507813
28.441255569458008
-11.21767520904541
-26.537572860717773
27.719684600830078
-13.196462631225586
-26.24069595336914
-7.996406555175781
-27.877092361450195
-26.295833587646484
31.232418060302734
-12.73851203918457
-28.98965072631836
36.733646392822266
-18.712594985961914
-22.879131317138672
-18.700397491455078
-18.71505355834961
-16.732707977294922
-11.427593231201172
-31.793846130371094
-14.44993782043457
-8.998497009277344
-14.022542953491211
-27.633413314819336
-9.590431213378906
-15.311716079711914
-24.902658462524414
-16.505834579467773
-29.031044006347656
-23.95086669921875
-25.15424346923828
-14.121978759765625
-30.078641891479492
-31.71955680847168
-25.786970138549805
-27.3598575592041
-35.397335052490234
-25.343143463134766
-37.31977844238281
-25.33539581298828
-33.01944351196289
-25.805404663085938
-26.75857925415039
-15.773595809936523
-25.07794952392578
-18.358739852905273
28.003536224365234
-17.213205337524414
36.692447662353516
-34.01841354370117
-34.59119415283203
-12.74794864654541
-28.48604393005371
36.14774703979492
-27.602230072021484
41.12842559814453
41.475738525390625
-9.905498504638672
-30.427656173706055
41.200870513916016
-10.608780860900879
-31.475637435913086
-8.269430160522461
-28.385480880737305
-30.289125442504883
-9.938142776489258
-26.15610694885254
24.912153244018555
-11.230155944824219
-11.081145286560059
-31.72381591796875
34.19466018676758
-12.08594799041748
38.055763244628906
-29.516244888305664
-11.75509262084961
-31.325096130371094
-15.162837982177734
-9.598406791687012
-29.186012268066406
-27.239927291870117
-9.429741859436035
24.553077697753906
-29.663497924804688
-31.169424057006836
-14.70805835723877
-11.995340347290039
-35.06668472290039
-29.274866104125977
-28.511049270629883
-17.92083740234375
-9.093239784240723
-31.57837677001953
-28.625415802001953
-20.596290588378906
-14.674434661865234
-11.357422828674316
-23.767066955566406
-30.663076400756836
-26.205678939819336
-33.986690521240234
32.43321228027344
-20.25586700439453
-9.596305847167969
-36.700870513916016
-28.558507919311523
-35.255409240722656
30.161272048950195
-21.730581283569336
-18.44771385192871
-9.793146133422852
-34.238372802734375
-29.034008026123047
-25.74704360961914
-22.814769744873047
-17.856903076171875
-12.86913013458252
-30.999223709106445
-30.93204116821289
-28.049583435058594
-21.495872497558594
-9.928098678588867
-34.52295684814453
-30.05079460144043
-30.35395050048828
-22.647199630737305
34.53465270996094
-22.528018951416016
-16.682506561279297
-12.587678909301758
-31.24054718017578
-26.929189682006836
-24.98810386657715
32.70277786254883
-22.789047241210938
-12.456320762634277
-26.137624740600586
-24.884952545166016
35.70231246948242
-17.616527557373047
-20.601966857910156
-13.936156272888184
-27.629777908325195
-23.933216094970703
-31.20200538635254
35.58313751220703
-22.24211311340332
-12.970076560974121
-29.24918556213379
-24.57973861694336
-29.684341430664063
32.77059555053711
-11.929228782653809
-33.64310073852539
-22.697233200073242
-27.90080451965332
-18.781265258789063
-11.683463096618652
-32.76747512817383
-22.397218704223633
-25.6386661529541
-21.21401023864746
-10.80726146697998
-28.379575729370117
-25.896615982055664
-25.543746948242188
27.122148513793945
-16.303421020507813
-12.318087577819824
-32.214744567871094
-29.998090744018555
-24.100278854370117
-25.186649322509766
32.621524810791016
-17.137489318847656
-9.468156814575195
-28.87740707397461
-31.575712203979492
-31.00042152404785
-23.348905563354492
-27.320833206176758
31.57779312133789
-15.120820999145508
-12.656634330749512
-28.926280975341797
25.75751495361328
-30.10737419128418
-25.44979476928711
-28.21630096435547
30.7835750579834
16.33007049560547
-15.823358535766602
-11.093753814697266
-35.9459114074707
-24.269954681396484
-27.325109481811523
33.70454406738281
-7.62319803237915
-33.280914306640625
-25.669540405273438
-27.876924514770508
-27.843130111694336
-9.824188232421875
-32.42723083496094
-24.322860717773438
-28.7978572845459
26.806140899658203
-18.948760986328125
-9.384376525878906
-43.12453842163086
-29.91260528564453
-24.1301326751709
-27.846885681152344
26.608510971069336
-7.228891849517822
-26.301013946533203
-22.112205505371094
-27.322736740112305
25.28640365600586
-28.29365348815918
35.3896369934082
-19.197895050048828
-8.57352352142334
-29.86845588684082
-23.0551700592041
-28.31831169128418
34.63853073120117
26.5189266204834
-16.072153091430664
-27.96975326538086
-19.637922286987305
-27.743480682373047
35.30998992919922
25.435625076293945
-33.640174865722656
-13.006561279296875
-31.504596710205078
-23.702877044677734
-27.189682006835938
24.05475425720215
-31.59406089782715
-12.740073204040527
23.216629028320313
-29.904932022094727
-21.22859001159668
-27.286996841430664
25.245445251464844
-27.090473175048828
-30.631731033325195
-8.089227676391602
-34.15913391113281
-23.854045867919922
-25.31218147277832
25.03761863708496
-27.223953247070313
-19.541706085205078
-8.64708137512207
-25.3310489654541
-26.278657913208008
26.994543075561523
-16.17843246459961
-35.10757827758789
-30.43587875366211
23.305959701538086
-24.47397804260254
-26.894399642944336
-26.16476058959961
-14.327224731445313
-33.06039047241211
-30.517929077148438
-22.897510528564453
-27.522624969482422
-26.801830291748047
-23.91374397277832
-12.876996040344238
23.75879669189453
-28.59151840209961
-24.2546329498291
-25.949342727661133
-28.728370666503906
-26.891328811645508
20.49737548828125
-23.67879867553711
-27.05327033996582
-26.411909103393555
33.789703369140625
-28.481979370117188
28.862308502197266
-20.91684341430664
-22.214420318603516
-24.165510177612305
40.03974151611328
-13.787171363830566
-39.358150482177734
28.578060150146484
-23.580883026123047
-24.744930267333984
-11.277263641357422
-33.52986145019531
-22.812307357788086
-24.99422836303711
19.218555450439453
-26.199068069458008
-26.354421615600586
-22.603878021240234
-29.15109634399414
-15.765400886535645
-23.950361251831055
-23.915515899658203
-27.586700439453125
-13.80760669708252
-22.38385772705078
-24.278827667236328
-26.388639450073242
-25.889036178588867
-24.470741271972656
20.111618041992188
-27.58426856994629
-11.586918830871582
-35.935142517089844
31.159364700317383
-24.743785858154297
-24.95770835876465
23.791799545288086
-12.209000587463379
22.71616554260254
-26.269983291625977
-24.660839080810547
-27.461740493774414
19.010473251342773
-27.41088104248047
-28.29823875427246
-28.506553649902344
22.258394241333008
-31.894453048706055
-27.748380661010742
-9.873969078063965
23.3382625579834
-31.8270206451416
-24.903703689575195
-12.865747451782227
22.652448654174805
35.62993240356445
-29.49555015563965
-6.134234428405762
-29.441646575927734
22.5242862701416
26.95151710510254
-29.747732162475586
-6.732632637023926
23.732202529907227
-26.47286033630371
-8.268406867980957
-36.15766525268555
26.209253311157227
-28.65681266784668
-11.809444427490234
19.525066375732422
-25.78082275390625
-11.717581748962402
20.172603607177734
-34.265586853027344
-12.241315841674805
20.748929977416992
-11.336409568786621
18.3519229888916
-16.657686233520508
-25.337007522583008
-29.245973587036133
-15.290644645690918
-25.132888793945313
-28.03584098815918
-29.523475646972656
22.205839157104492
-14.486479759216309
-29.30687141418457
-27.780166625976563
-14.481555938720703
-24.762229919433594
-27.555713653564453
-32.24721145629883
-14.69936466217041
-23.766677856445313
-26.607433319091797
-32.17983627319336
22.09311866760254
-15.561521530151367
-24.580852508544922
-24.99386978149414
-32.63386154174805
23.29523468017578
-7.922136306762695
-23.963285446166992
-32.71455383300781
-8.21483325958252
-23.21994400024414
-27.998510360717773
-30.09575653076172
-13.597182273864746
-23.842830657958984
-30.050798416137695
-32.816280364990234
43.398494720458984
-34.37574005126953
-22.119163513183594
-23.523122787475586
-31.12337303161621
-31.56300163269043
-29.820310592651367
-22.715824127197266
-26.512487411499023
-24.117576599121094
-30.25832176208496
-32.09551239013672
-22.00035285949707
-25.389278411865234
-24.866046905517578
-34.16080093383789
-32.42825698852539
-21.05948257446289
-13.186504364013672
-25.37108612060547
-30.76238250732422
-35.21880340576172
-30.93044090270996
-17.99456787109375
-35.23493957519531
-13.24967098236084
-21.716468811035156
-27.04986572265625
-35.163856506347656
-30.055593490600586
-24.989185333251953
-33.54598617553711
-12.507923126220703
-28.674272537231445
-29.700794219970703
-27.683168411254883
30.666461944580078
-22.806665420532227
-27.105552673339844
-28.049325942993164
-23.996681213378906
-27.615205764770508
-31.330312728881836
-28.528059005737305
-23.815677642822266
-16.21420669555664
-17.37940788269043
-32.76846694946289
-34.17597961425781
-24.681781768798828
-14.782777786254883
-33.67965316772461
-32.41191864013672
-25.543710708618164
-15.885366439819336
-16.83008575439453
-35.778221130371094
-31.312753677368164
-16.701059341430664
-37.443939208984375
-18.028240203857422
-33.55774688720703
-15.734968185424805
-17.63152503967285
-39.11265182495117
-16.186403274536133
27.094667434692383
-31.434879302978516
-26.457094192504883
-22.540102005004883
-35.356170654296875
-17.067861557006836
26.292394638061523
-34.25703430175781
-32.41494369506836
31.593164443969727
-20.10233497619629
-33.884944915771484
-31.25510597229004
-12.153258323669434
-20.92129898071289
-8.401947975158691
-27.378162384033203
29.262292861938477
-34.39987564086914
-11.859419822692871
-28.359506607055664
-31.019121170043945
24.63697052001953
-31.12354850769043
-13.677709579467773
-27.9454345703125
-32.755523681640625
21.950857162475586
-29.22579574584961
-8.171360969543457
-32.17857360839844
-12.34272289276123
-32.85035705566406
-30.27685546875
-10.473374366760254
-37.30813980102539
-29.081687927246094
-11.54458999633789
-34.53266143798828
-30.825115203857422
36.92225646972656
-39.29457473754883
-28.396991729736328
-16.937854766845703
-33.717018127441406
-28.273019790649414
-34.541744232177734
-33.779537200927734
-29.560340881347656
-37.148193359375
-43.08998489379883
-12.9341459274292
-37.08085632324219
-31.323049545288086
-34.52555465698242
-17.296707153320313
-33.46622085571289
-31.344545364379883
-31.910072326660156
-32.491455078125
-17.52918243408203
-29.850154876708984
-13.411590576171875
-24.834218978881836
-28.110488891601563
-32.05517578125
-12.640036582946777
-26.850435256958008
-30.940832138061523
-40.56059646606445
-9.19003677368164
-8.329472541809082
-27.805532455444336
-33.53669357299805
-28.849109649658203
-12.303180694580078
-27.28492546081543
-30.869827270507813
-33.4130973815918
-11.7424898147583
-19.85304832458496
-25.525869369506836
-32.10935974121094
-9.236886024475098
-24.593952178955078
-31.97466468811035
-41.2756462097168
-29.040023803710938
-24.60399055480957
-10.29522705078125
-25.512161254882813
-29.940309524536133
-26.32565689086914
-10.321819305419922
-24.07318115234375
-29.26418685913086
-27.407512664794922
-11.174816131591797
-21.98110580444336
-35.865318298339844
-25.713878631591797
-31.19906234741211
-27.01535415649414
-13.140837669372559
-18.75660514831543
-23.74467658996582
-34.55524826049805
-29.57334327697754
-26.652101516723633
-12.440140724182129
-19.57410430908203
-31.063045501708984
-24.8671932220459
-31.785978317260742
-27.287445068359375
-10.931466102600098
-19.545883178710938
-30.360780715942383
-25.218286514282227
-39.1683349609375
-29.593589782714844
-27.217798233032227
-9.644437789916992
-19.38456153869629
-23.578725814819336
-30.302976608276367
-27.498149871826172
-14.572755813598633
-18.783000946044922
-23.84653663635254
-28.09892463684082
-17.905593872070313
-30.121150970458984
-30.813152313232422
-24.961078643798828
-30.707387924194336
-28.036205291748047
-27.29905891418457
-18.65213394165039
-29.405048370361328
-23.021930694580078
-21.53112030029297
-25.09034538269043
-27.39887046813965
-21.725202560424805
-19.5642147064209
-23.734888076782227
-26.194250106811523
-27.42025375366211
-26.470043182373047
-32.02299118041992
-22.225677490234375
-19.59214210510254
-24.732860565185547
-27.382579803466797
-24.65596580505371
-28.640396118164063
-27.309398651123047
-24.82614517211914
-22.403398513793945
-22.01946258544922
-23.54068946838379
-32.330020904541016
-28.726900100708008
-38.64144515991211
-24.500883102416992
-21.94567108154297
-20.928279876708984
-23.620769500732422
-27.8297119140625
-30.33698844909668
-27.45815086364746
-23.508216857910156
-27.456722259521484
-27.0112361907959
-23.327194213867188
-25.4350643157959
-22.38949203491211
-28.905916213989258
-24.72587013244629
-32.50490188598633
-29.758628845214844
-20.343677520751953
-23.84908103942871
-18.779518127441406
-23.281909942626953
-32.02121353149414
-31.617328643798828
-20.51104736328125
-17.89472770690918
-24.532819747924805
-35.45329666137695
-28.54808235168457
-28.16765785217285
-32.156646728515625
-22.222429275512695
-21.531524658203125
43.81515884399414
-23.8856201171875
-33.53876876831055
-28.33749771118164
-28.217769622802734
-25.85763931274414
-27.865983963012695
-20.801197052001953
-22.96548080444336
-30.978059768676758
-29.7898006439209
-21.659469604492188
-23.584426879882813
-30.250518798828125
-28.344030380249023
-27.938617706298828
-31.5766658782959
-26.787757873535156
25.933605194091797
-23.740781784057617
-29.269256591796875
-31.439838409423828
-29.55388069152832
-22.876462936401367
-25.721115112304688
-28.248397827148438
37.26019287109375
-34.43706512451172
30.422134399414063
-41.38920593261719
-22.323768615722656
-35.5554084777832
-30.432424545288086
-27.617578506469727
-26.19484519958496
-34.836822509765625
-24.128190994262695
-29.3392333984375
-32.70751953125
-20.587486267089844
30.882444381713867
-24.53849220275879
-27.74488067626953
-25.241558074951172
-29.276451110839844
-27.11831283569336
-23.27376365661621
-34.456050872802734
-27.60395050048828
-29.048044204711914
-32.43198776245117
-22.167207717895508
-27.81888771057129
-23.3317928314209
-20.904359817504883
-27.698516845703125
-23.341197967529297
38.577640533447266
-22.19283103942871
-42.5637321472168
-33.123382568359375
-24.685951232910156
-27.27482032775879
-23.12413215637207
-28.02953338623047
36.36111068725586
-35.50193405151367
-31.551931381225586
-23.233318328857422
-33.00556564331055
-29.33553695678711
-25.52487564086914
-24.77484130859375
-25.22747039794922
-36.16616439819336
-29.047094345092773
-25.28021240234375
-24.079145431518555
-28.583189010620117
27.477184295654297
-24.358579635620117
-26.540225982666016
-22.383304595947266
-25.365432739257813
31.026432037353516
-25.273984909057617
-28.744855880737305
-32.169647216796875
-25.973190307617188
-24.45466423034668
-23.371463775634766
-30.07696533203125
-25.32783317565918
-27.652956008911133
-24.299348831176758
-25.97459602355957
-33.609256744384766
-25.797443389892578
-19.283546447753906
-23.887697219848633
-29.94095802307129
-25.435396194458008
-28.080013275146484
-34.53566360473633
-25.048648834228516
-28.987916946411133
-24.455053329467773
-33.60469436645508
-25.209239959716797
-29.261140823364258
-25.466472625732422
-29.896976470947266
-33.618377685546875
-24.183048248291016
-28.33331298828125
-23.988916397094727
-31.03525161743164
-24.10782814025879
-28.289222717285156
-25.288543701171875
-37.59414291381836
22.949054718017578
-24.930696487426758
-31.098108291625977
-25.061342239379883
-37.89909744262695
-29.963001251220703
38.929107666015625
-29.936809539794922
-22.96657371520996
-36.341529846191406
-29.739822387695313
-24.190704345703125
-36.40314483642578
27.386337280273438
-32.026084899902344
-28.417280197143555
-23.716707229614258
-26.952512741088867
-32.01119613647461
-33.743019104003906
-31.977096557617188
-24.257583618164063
-24.62939453125
-33.201419830322266
34.81159210205078
-28.87339973449707
-30.971508026123047
-26.226652145385742
-26.143814086914063
-31.57240867614746
-29.62688446044922
-30.804317474365234
-24.57952117919922
-28.682743072509766
-33.49774932861328
-32.191429138183594
-30.977277755737305
-28.208511352539063
-27.002134323120117
-32.63725280761719
-31.137056350708008
-23.700952529907227
-33.880611419677734
-29.60787582397461
-30.75977897644043
-29.33142852783203
-24.365793228149414
-32.188480377197266
-30.8609561920166
-31.215803146362305
-30.823837280273438
-26.44247055053711
40.278038024902344
-31.574134826660156
-29.550762176513672
-23.62119483947754
-37.23623275756836
-24.918977737426758
-34.77985382080078
-31.24866485595703
-25.893516540527344
-35.90354919433594
-31.523462295532227
-24.29243278503418
-32.738563537597656
-36.86501693725586
-32.93234634399414
-23.078617095947266
-31.377464294433594
-36.37464141845703
-30.152841567993164
-43.97640609741211
-23.27625274658203
-29.94225311279297
-35.08767318725586
28.00050926208496
-24.22235679626465
-32.77717590332031
-36.389495849609375
26.619028091430664
-28.068544387817383
-33.63125991821289
-24.3456974029541
-30.208045959472656
-34.42719268798828
-35.079341888427734
28.23952865600586
-29.924863815307617
-25.302663803100586
-28.986772537231445
-32.93793869018555
-32.7718391418457
-39.21626281738281
-39.25198745727539
-34.63142776489258
-24.976451873779297
-24.37519645690918
-33.392333984375
-34.17676544189453
-36.91572570800781
-34.85445022583008
-31.635038375854492
-20.606239318847656
-23.298398971557617
-31.46749496459961
-33.82514572143555
29.465656280517578
-42.87144470214844
-31.83435821533203
-22.31631851196289
-26.3135929107666
-28.223546981811523
-32.53094482421875
-25.145410537719727
-45.23237991333008
-21.158374786376953
-25.81102752685547
-29.46335792541504
-32.3819694519043
-26.648876190185547
-22.38540267944336
-25.979082107543945
-29.1893310546875
28.808908462524414
-23.658750534057617
-32.02272415161133
-28.060562133789063
-30.107473373413086
-24.976911544799805
-20.85259437561035
-28.715068817138672
-30.095754623413086
-25.413604736328125
-21.881284713745117
-28.4733943939209
-28.80655860900879
-24.50588035583496
-41.86956024169922
-35.43244171142578
-22.483617782592773
-28.014333724975586
-25.489391326904297
-22.077178955078125
-23.843631744384766
-29.052392959594727
-28.179672241210938
-22.358762741088867
-24.97685432434082
-28.23998260498047
-26.25250816345215
-23.37566375732422
-34.59488296508789
35.94583511352539
-23.984163284301758
-28.433305740356445
-25.673559188842773
-20.130884170532227
-36.14719009399414
-23.417343139648438
-29.48809242248535
-24.00933265686035
-20.08936309814453
-26.344778060913086
-29.446733474731445
-22.845123291015625
-21.945281982421875
-23.658491134643555
-29.825891494750977
-30.664865493774414
-30.397314071655273
-23.83898162841797
-22.269794464111328
-24.78789520263672
-31.717439651489258
-29.743478775024414
-29.78384780883789
-21.638484954833984
-23.443151473999023
34.60780715942383
-25.09719467163086
-30.735671997070313
-28.572925567626953
-21.60150909423828
-20.60616111755371
-26.61792755126953
-33.121070861816406
-34.109615325927734
-30.212919235229492
-20.664915084838867
-21.840740203857422
-25.684070587158203
-31.10481071472168
-29.574766159057617
-29.286880493164063
-23.408323287963867
-16.464893341064453
-25.867658615112305
-33.83014678955078
-27.724756240844727
-27.160724639892578
-24.588726043701172
-13.201441764831543
-34.01315689086914
-23.999008178710938
-36.19893264770508
-27.993263244628906
-30.50068473815918
-23.466388702392578
-16.088504791259766
43.55781555175781
-28.62104034423828
-32.24679183959961
-23.61754035949707
-30.350418090820313
-30.880443572998047
-30.435688018798828
-26.193958282470703
-15.443316459655762
-24.876399993896484
-30.951892852783203
-29.966503143310547
-28.416847229003906
-26.806917190551758
-24.174917221069336
-31.928869247436523
-29.49303436279297
-26.982179641723633
-26.738332748413086
-17.695356369018555
-25.061031341552734
-29.98050308227539
-28.7187442779541
-27.32625389099121
-18.55599594116211
-24.564800262451172
-35.40702819824219
-28.068056106567383
-31.323299407958984
-25.317468643188477
-15.943242073059082
-48.644683837890625
-25.66678237915039
-36.67560577392578
-28.228710174560547
-33.46967697143555
-24.409677505493164
-36.28324890136719
-25.26399803161621
-36.86445236206055
-28.337026596069336
-25.39968490600586
-32.29086685180664
-24.41395378112793
-37.6619873046875
-28.98250961303711
-24.289392471313477
-25.545026779174805
33.93150329589844
-25.075218200683594
-36.40951156616211
-27.91377067565918
-23.94147491455078
-31.653350830078125
-25.438621520996094
-34.44432067871094
-29.29060935974121
-24.933141708374023
-18.831756591796875
-34.173892974853516
-24.508480072021484
24.743947982788086
-35.24555969238281
-28.047100067138672
-31.03087043762207
-29.6716251373291
-25.31324005126953
22.217195510864258
-33.52712631225586
-25.434980392456055
-33.353271484375
-28.244693756103516
-24.588632583618164
-33.59650421142578
22.27263832092285
-24.717754364013672
-37.186161041259766
-28.231332778930664
-22.907798767089844
26.01829719543457
-32.48352813720703
-23.494142532348633
-35.51668930053711
-29.16910743713379
-22.156373977661133
24.183401107788086
-27.444292068481445
-33.9810905456543
-29.555156707763672
-21.178028106689453
-18.73984146118164
-25.007863998413086
-33.60060501098633
-27.872047424316406
-22.09719467163086
-20.671598434448242
-31.96261215209961
-29.321311950683594
-18.573957443237305
-25.347787857055664
-34.828975677490234
-29.06307029724121
-21.88102912902832
-17.82664680480957
-29.492900848388672
29.676963806152344
-11.488584518432617
-25.38521957397461
-33.574188232421875
-28.086299896240234
-22.561859130859375
-11.114439964294434
-26.789810180664063
-33.183372497558594
-28.49128532409668
-22.886486053466797
-13.594352722167969
-26.338857650756836
-32.689231872558594
-27.758588790893555
-21.275001525878906
-30.585159301757813
-12.127459526062012
-24.477914810180664
-34.4586181640625
-27.839540481567383
-20.110248565673828
-29.928621292114258
-14.58741569519043
-24.520788192749023
-36.55238723754883
-28.57718276977539
-24.313087463378906
-24.119388580322266
-25.70050811767578
-28.107879638671875
-21.34588050842285
-16.280288696289063
-24.885250091552734
-28.21661376953125
-21.62663459777832
-18.024608612060547
-23.550901412963867
-29.345661163330078
-21.881261825561523
-21.736589431762695
-24.762954711914063
-26.74062156677246
-21.814544677734375
28.010028839111328
-16.146360397338867
-24.678953170776367
-29.48574447631836
-21.690448760986328
-26.13294792175293
-13.641467094421387
-25.76410675048828
-28.027185440063477
-22.07718276977539
-26.015012741088867
-27.512813568115234
-21.803251266479492
-22.446401596069336
-33.89865493774414
34.37199783325195
-13.390430450439453
-27.302696228027344
-28.283802032470703
-23.00709342956543
26.794326782226563
-33.35609436035156
33.29071807861328
-15.460296630859375
-27.61867904663086
-29.793560028076172
-26.864898681640625
-12.037454605102539
-24.35282325744629
-28.408489227294922
-23.293418884277344
-9.48427963256836
-33.42020034790039
-25.670236587524414
-29.85272216796875
-22.08665657043457
33.8377799987793
-14.702574729919434
-34.383201599121094
-27.09539031982422
-31.17057991027832
-23.29390525817871
-34.187255859375
-9.319585800170898
-23.451557159423828
-31.706335067749023
-22.06925392150879
-28.398775100708008
-12.436206817626953
-24.736099243164063
-31.019556045532227
-22.2640380859375
-12.571468353271484
-25.19231414794922
-29.48904037475586
-21.519207000732422
-10.548096656799316
-26.272024154663086
-28.815311431884766
-22.8634090423584
-21.543848037719727
-11.855935096740723
-28.502483367919922
-28.524682998657227
-22.715137481689453
-33.56934356689453
-13.195767402648926
-24.103656768798828
-28.54784393310547
-23.1136474609375
-10.408492088317871
-24.998207092285156
-28.260129928588867
-22.04083824157715
-31.411802291870117
-12.54240608215332
-23.93897247314453
-27.227672576904297
-21.086233139038086
-18.466880798339844
-39.1978759765625
-33.25482940673828
-11.69025993347168
-24.421932220458984
-27.379634857177734
-21.147436141967773
-31.707107543945313
-30.2498779296875
-10.315465927124023
-21.912303924560547
-28.287857055664063
-20.130447387695313
-16.014863967895508
-26.1848087310791
-12.756308555603027
-23.9603328704834
-27.38345718383789
-20.592424392700195
-17.51788330078125
-32.63218688964844
-24.471120834350586
-11.922205924987793
-23.6911563873291
-27.727445602416992
-22.131420135498047
-19.825084686279297
-34.87202453613281
-39.364662170410156
-12.793079376220703
-22.87615394592285
-26.00029945373535
-27.87504768371582
-24.454116821289063
-27.677675247192383
-39.711544036865234
-11.267524719238281
-21.835250854492188
-28.267148971557617
-25.275775909423828
-11.953482627868652
-26.144989013671875
-37.85544204711914
-11.953816413879395
-22.834054946899414
-30.277233123779297
-28.386634826660156
-25.59515380859375
-11.698062896728516
-24.717683792114258
-10.449307441711426
-24.914974212646484
-29.497709274291992
-28.035322189331055
-6.548953056335449
-9.424721717834473
27.322729110717773
-24.150768280029297
-28.750370025634766
-29.028779983520508
-8.990232467651367
36.283836364746094
-10.816752433776855
29.645782470703125
-24.853227615356445
-29.710044860839844
-27.444698333740234
-6.187094211578369
-43.518218994140625
40.06207275390625
-10.346034049987793
-23.289804458618164
-27.769737243652344
-28.683570861816406
-8.917116165161133
33.45309066772461
-30.164358139038086
39.30414962768555
-10.201289176940918
26.106334686279297
-25.954126358032227
-30.529407501220703
-29.847412109375
-8.680130958557129
-9.83935832977295
-26.659557342529297
-27.63609504699707
-29.10301971435547
-7.164150238037109
-10.257711410522461
-28.18852424621582
-28.476455688476563
-30.398271560668945
-6.751204967498779
-10.967611312866211
-30.432369232177734
-27.349166870117188
-30.66502571105957
-10.094771385192871
-9.561115264892578
-31.145692825317383
-27.99595069885254
-28.345539093017578
-10.87972640991211
-10.470383644104004
-31.359315872192383
-29.71646499633789
-28.235021591186523
-9.894308090209961
-28.89444923400879
-9.358469009399414
-29.390867233276367
-28.2074031829834
-13.087869644165039
-28.614179611206055
-9.812161445617676
-30.49152946472168
-26.829998016357422
-13.561850547790527
41.95018005371094
-9.709278106689453
-28.15362548828125
-26.7927188873291
-14.866390228271484
41.1600341796875
-26.41476058959961
32.17676544189453
-9.523816108703613
-28.36453628540039
-27.64541244506836
-15.629061698913574
30.673858642578125
-34.44923782348633
-9.872406005859375
-27.698883056640625
-30.12672233581543
-15.603283882141113
-19.638736724853516
28.779550552368164
-30.449909210205078
-26.593671798706055
-12.128436088562012
-31.62626838684082
-29.110559463500977
-28.95899200439453
-15.393540382385254
-33.44428253173828
29.56971549987793
-10.264301300048828
33.8427734375
-29.727487564086914
-30.07807731628418
-15.292176246643066
31.292919158935547
-33.1586799621582
-10.996315002441406
-30.714046478271484
-26.023752212524414
-13.123592376708984
32.628997802734375
-12.683595657348633
-30.06743621826172
-24.319093704223633
-12.593194961547852
37.33110809326172
31.087627410888672
-10.538702964782715
-30.76599884033203
-24.70272445678711
-9.556832313537598
31.42284393310547
-10.495607376098633
-26.807510375976563
-32.05284118652344
-26.409074783325195
-8.008871078491211
-12.714242935180664
-29.849409103393555
-26.371932983398438
-10.586103439331055
-23.73422622680664
-26.20533561706543
-29.8825626373291
-24.59878158569336
-35.86171340942383
-10.731049537658691
25.793245315551758
-20.674436569213867
-23.58234977722168
-22.88306427001953
-31.90538215637207
-38.55291748046875
-10.24006462097168
-22.05325698852539
-23.70231056213379
-23.9681453704834
-11.916476249694824
-20.88610076904297
-25.989328384399414
-12.600902557373047
25.590559005737305
-30.58897590637207
-36.36214065551758
-20.792949676513672
-27.179306030273438
-9.67325210571289
25.134231567382813
-30.176753997802734
24.651588439941406
-24.789539337158203
-34.984188079833984
-24.283344268798828
-29.6516170501709
-13.690675735473633
24.062715530395508
32.94283676147461
22.73314666748047
-27.41457176208496
-28.613527297973633
-34.76675796508789
-14.083640098571777
32.69369888305664
-28.676095962524414
22.16183090209961
-30.477447509765625
-29.711179733276367
-11.722517013549805
-42.80388641357422
-27.34867286682129
-29.224836349487305
-10.275139808654785
23.3441162109375
-8.536320686340332
-28.101238250732422
-11.982492446899414
26.05939483642578
-8.805684089660645
-27.057180404663086
-27.13640785217285
-12.26998233795166
39.131832122802734
-9.73673152923584
-27.919275283813477
-28.978397369384766
-12.339603424072266
36.92457962036133
-11.093868255615234
-27.96158790588379
-25.305795669555664
-15.348199844360352
-19.8938045501709
-26.62723731994629
27.723796844482422
-23.373714447021484
-14.119622230529785
-29.110759735107422
27.225269317626953
-25.21461296081543
-13.028660774230957
31.76910400390625
22.602401733398438
-39.28236770629883
-28.297677993774414
-23.703285217285156
-13.820292472839355
23.473804473876953
-29.539812088012695
-14.09936237335205
24.41164779663086
-30.730710983276367
-29.05587387084961
29.50982666015625
-12.082368850708008
-34.41642761230469
-30.784515380859375
21.647499084472656
-27.58709716796875
-28.214996337890625
27.159908294677734
-17.820777893066406
-13.996537208557129
26.934764862060547
-29.083969116210938
-21.202665328979492
-26.702604293823242
-29.881765365600586
33.079349517822266
-28.943561553955078
27.413909912109375
-12.292810440063477
-26.554401397705078
-29.601444244384766
27.279342651367188
-20.206567764282227
-27.03015899658203
-27.139400482177734
-29.733522415161133
28.128713607788086
-19.656885147094727
-14.140497207641602
21.271455764770508
-27.74074363708496
19.286718368530273
-26.271989822387695
-32.807273864746094
-28.758056640625
31.405773162841797
-15.095609664916992
14.67548942565918
19.90087890625
-20.365116119384766
-27.94758415222168
-29.5635986328125
30.985034942626953
-16.456100463867188
-13.946154594421387
14.59904670715332
-32.98194885253906
20.979198455810547
-27.616046905517578
-28.83311653137207
31.291885375976563
-21.77548599243164
-12.257152557373047
23.81841468811035
-36.779884338378906
37.738006591796875
21.81671905517578
-28.455583572387695
-28.633609771728516
27.086435317993164
-19.52545928955078
-11.736895561218262
23.405765533447266
-34.54416275024414
22.452194213867188
35.458499908447266
-28.90787696838379
-26.30735206604004
-29.683151245117188
28.497520446777344
-18.872541427612305
-11.045899391174316
18.47591781616211
-33.38416290283203
21.893938064575195
-21.214296340942383
29.666887283325195
-27.313758850097656
-28.231958389282227
27.59766960144043
-10.88566780090332
18.964427947998047
-35.559486389160156
21.405176162719727
29.87108039855957
-26.49220848083496
-30.799673080444336
-29.293663024902344
26.620479583740234
-20.151275634765625
-13.028175354003906
-33.28421401977539
-34.64296340942383
21.99803352355957
29.51177215576172
-27.016477584838867
-29.092235565185547
-18.12083625793457
-11.675848007202148
-29.266069412231445
22.32353401184082
-27.056196212768555
-28.648408889770508
-18.476905822753906
-13.269721984863281
21.57536506652832
-26.852602005004883
21.283397674560547
-28.904674530029297
-15.475735664367676
-12.48132038116455
-33.77052307128906
21.81224250793457
-26.424821853637695
24.481122970581055
-28.152984619140625
-15.590927124023438
-11.669278144836426
21.371315002441406
-27.77657127380371
-33.048011779785156
-31.024980545043945
-27.969554901123047
-26.647314071655273
-14.120676040649414
-18.372665405273438
22.713809967041016
-26.23918342590332
-29.957435607910156
-11.953279495239258
25.889503479003906
-27.68303871154785
19.453922271728516
-27.810546875
-12.887733459472656
-24.46424102783203
-31.17751121520996
23.990638732910156
-27.37687110900879
-34.10920715332031
-29.42840576171875
-12.250162124633789
-37.196598052978516
31.039979934692383
-26.83368682861328
-32.503700256347656
-29.054668426513672
-11.582839012145996
-26.69527816772461
-32.42056655883789
-31.523839950561523
-12.762195587158203
-29.95771598815918
24.687082290649414
-26.568756103515625
-31.533977508544922
-27.130645751953125
-12.820793151855469
-20.125656127929688
-30.25235939025879
-27.096004486083984
-30.209470748901367
-29.58539390563965
-12.512238502502441
-21.088485717773438
-17.47665786743164
35.3376579284668
30.88652229309082
-26.614362716674805
-31.40867042541504
-28.78338050842285
-10.686628341674805
-23.530073165893555
-22.59969139099121
30.135581970214844
-27.114166259765625
-30.482397079467773
-9.887890815734863
-21.469730377197266
-31.23433494567871
19.394445419311523
-27.50601577758789
-30.376529693603516
-10.377968788146973
-20.388776779174805
40.555519104003906
21.607149124145508
-26.755165100097656
-30.19878387451172
-31.085603713989258
-9.894356727600098
-20.022653579711914
21.217618942260742
-28.161413192749023
-29.931896209716797
-29.924436569213867
-10.01086139678955
-19.20389175415039
23.36041259765625
22.307153701782227
-27.593019485473633
29.033723831176758
-28.624984741210938
-26.27699851989746
-11.372800827026367
-17.873329162597656
24.370336532592773
-25.943662643432617
24.175457000732422
-43.846614837646484
-28.060163497924805
-28.686832427978516
-13.315579414367676
-20.923221588134766
22.798593521118164
-27.684614181518555
22.23960304260254
-28.32258415222168
-30.36140251159668
-12.222267150878906
-19.91606903076172
-23.716022491455078
26.46506690979004
-26.61536979675293
-29.976970672607422
-28.144378662109375
-32.78787612915039
-12.101672172546387
-19.294816970825195
24.254085540771484
-29.53767967224121
26.410625457763672
-28.427810668945313
-31.50382423400879
-12.12435531616211
-29.99956703186035
-34.538063049316406
22.872875213623047
-29.48790168762207
31.354488372802734
-28.951438903808594
-32.02186965942383
-12.809245109558105
-31.24524688720703
-33.8620491027832
-31.855283737182617
23.811838150024414
-28.766136169433594
-29.973310470581055
-13.290142059326172
-30.199134826660156
22.998340606689453
-28.215843200683594
-33.29889678955078
-11.995794296264648
-15.947112083435059
-32.06167984008789
-29.29239845275879
21.822643280029297
-28.422748565673828
-32.09895324707031
-11.879627227783203
-25.612422943115234
-20.643512725830078
21.38950538635254
-12.57706356048584
-19.835311889648438
-29.982942581176758
-19.759838104248047
22.76400375366211
-26.714515686035156
-33.16979217529297
-12.674600601196289
23.630935668945313
-20.97074317932129
25.04245376586914
-28.85375213623047
-32.29578399658203
-12.793010711669922
-30.663681030273438
-23.034929275512695
26.225210189819336
-28.898218154907227
-29.408855438232422
-28.782814025878906
-13.318503379821777
34.23173522949219
-21.148361206054688
-29.903947830200195
-31.677658081054688
-33.069091796875
-13.160767555236816
-32.537906646728516
-24.211109161376953
23.476226806640625
-28.89993667602539
-31.528701782226563
-13.38039493560791
-31.85672950744629
23.1143798828125
-28.285842895507813
-29.150686264038086
-33.56183624267578
-13.636722564697266
24.42742347717285
-27.79915428161621
-11.991323471069336
-40.96669387817383
-28.366397857666016
-30.74148941040039
-37.61650085449219
-11.024181365966797
-20.362045288085938
-28.37187385559082
-30.488807678222656
-39.029903411865234
-13.246734619140625
-13.867438316345215
-29.031423568725586
-30.58604621887207
-12.30025577545166
-9.64299488067627
-28.201013565063477
-10.034107208251953
-11.648911476135254
-26.824085235595703
-29.018413543701172
-34.62092590332031
-31.066417694091797
-12.1343412399292
-17.693368911743164
-32.27785110473633
-29.1358642578125
-31.217655181884766
-12.584511756896973
-29.109792709350586
-29.760732650756836
-13.097030639648438
-28.489662170410156
-28.374109268188477
-13.285778999328613
25.63593292236328
-32.17866516113281
-29.576513290405273
-12.708806991577148
27.94476890563965
-19.860849380493164
-31.194561004638672
-30.91237449645996
-31.976730346679688
-27.779321670532227
-32.997528076171875
-12.8670654296875
28.24571990966797
-33.325897216796875
-27.15494155883789
-29.622949600219727
-33.32551193237305
-12.785801887512207
-30.82660484313965
30.044458389282227
-28.34500503540039
-25.274621963500977
-12.106708526611328
-17.967138290405273
41.79505920410156
-33.50375747680664
-30.607473373413086
-28.50414276123047
-29.33224105834961
-23.296648025512695
-13.514206886291504
-18.0483341217041
-37.09541702270508
25.651762008666992
-30.319700241088867
-29.520444869995117
-23.14236831665039
-13.04944133758545
-30.63970947265625
-28.83844757080078
-28.846403121948242
-22.17755699157715
-13.137206077575684
-18.038700103759766
-36.652793884277344
-22.331411361694336
-27.14824104309082
-28.417770385742188
-21.923206329345703
-13.030532836914063
-29.328048706054688
-28.172039031982422
-22.827098846435547
-11.43686580657959
-23.441930770874023
-25.93827247619629
-31.10494613647461
-41.79155349731445
-33.03479766845703
-28.445241928100586
-28.11573600769043
-23.39679527282715
-6.415065765380859
-24.16777992248535
-31.94158172607422
-29.25324821472168
-28.314697265625
-25.24358558654785
-9.700034141540527
-21.666526794433594
-33.009517669677734
-28.14119529724121
-29.490741729736328
-23.882829666137695
-9.264704704284668
-15.4108304977417
-23.71263885498047
30.346057891845703
-27.878746032714844
-24.414875030517578
-8.60364055633545
-15.514476776123047
-22.606935501098633
-27.755342483520508
27.971668243408203
39.3928337097168
-28.443408966064453
-24.437267303466797
-8.946388244628906
-20.29387092590332
-28.429698944091797
-27.092063903808594
-27.387374877929688
-24.679473876953125
-9.755400657653809
-19.75398826599121
-28.997861862182617
24.545225143432617
-33.93417739868164
-29.008703231811523
-23.50346565246582
-10.245614051818848
-18.315641403198242
-36.250152587890625
-34.75204086303711
-29.756282806396484
22.456836700439453
-28.4449462890625
-22.828323364257813
-10.598921775817871
-19.96501350402832
-38.48313522338867
24.726741790771484
-26.95159339904785
-23.538604736328125
-9.898491859436035
-18.45620346069336
-28.52537727355957
22.736515045166016
-28.242521286010742
-23.214385986328125
-9.384489059448242
-19.09088897705078
-28.082780838012695
-30.15530776977539
21.093730926513672
-42.774391174316406
-27.517696380615234
-23.287395477294922
-9.764243125915527
-19.765901565551758
-32.868282318115234
21.004535675048828
-33.33489990234375
-27.899250030517578
-23.27634048461914
-8.921879768371582
-19.54879379272461
20.92642593383789
-32.24906921386719
-28.048168182373047
-23.067232131958008
-8.831533432006836
-16.065338134765625
20.748929977416992
-39.48775863647461
-31.519824981689453
-26.697072982788086
-23.478565216064453
-8.79980754852295
-16.78659439086914
21.193012237548828
-33.19522476196289
-29.193822860717773
-23.683982849121094
-8.772034645080566
-16.599748611450195
-33.116050720214844
-35.321224212646484
-31.72747230529785
21.661569595336914
-34.125335693359375
-29.749799728393555
-22.907609939575195
-8.894437789916992
-30.49656105041504
21.226171493530273
-33.59915542602539
-29.53936195373535
-23.990379333496094
-9.099477767944336
-31.834157943725586
-30.675189971923828
24.87201690673828
23.612499237060547
-33.69390106201172
-27.17070770263672
-23.626358032226563
-10.312074661254883
-31.935842514038086
25.605175018310547
25.8941707611084
-33.276851654052734
-27.10042381286621
-22.902069091796875
-9.079163551330566
-26.117427825927734
-35.47378921508789
-29.24221420288086
-23.2349910736084
-8.80274772644043
-22.504743576049805
24.526216506958008
25.05714988708496
-29.84995460510254
-31.71746826171875
-27.329687118530273
-23.197338104248047
-9.330351829528809
-19.670305252075195
22.951440811157227
-28.0294189453125
-37.37359619140625
-27.953279495239258
-23.644638061523438
-12.272656440734863
-9.527589797973633
29.410844802856445
-29.563217163085938
23.682674407958984
-34.112037658691406
-27.409765243530273
-23.460569381713867
-12.803709030151367
-9.705970764160156
-30.3278865814209
22.87087059020996
-34.70663833618164
-28.23077392578125
-23.13479232788086
-10.109882354736328
-11.453640937805176
24.534183502197266
-31.5067081451416
-28.11590576171875
-23.12501335144043
-10.621272087097168
-14.031949043273926
21.796937942504883
-32.6143798828125
-28.11280059814453
-23.05544662475586
-11.159126281738281
-14.994770050048828
38.448814392089844
21.85901641845703
-31.57294273376465
-27.919029235839844
-23.749719619750977
-11.898681640625
-13.934054374694824
34.90821838378906
21.72854995727539
-33.00081253051758
-28.838953018188477
-22.922197341918945
-10.797551155090332
-13.986786842346191
23.14385414123535
-29.185749053955078
-23.972728729248047
-12.021198272705078
-13.760393142700195
-31.450151443481445
22.488229751586914
-28.351003646850586
-23.442413330078125
-11.578400611877441
-12.539443016052246
-37.71984100341797
22.646484375
-27.725582122802734
-24.55616569519043
-12.524862289428711
-12.198784828186035
22.449567794799805
-28.207542419433594
-24.620933532714844
-11.510351181030273
-10.682473182678223
25.064908981323242
-28.32884979248047
-24.160781860351563
-11.284795761108398
-12.693288803100586
23.820602416992188
-27.27396583557129
-23.803125381469727
-10.791570663452148
-12.878396034240723
23.510835647583008
-31.014564514160156
-23.247276306152344
-10.717799186706543
-12.495640754699707
30.739524841308594
25.174657821655273
-30.047182083129883
-23.050718307495117
-11.683748245239258
-11.810747146606445
-30.959022521972656
23.08146095275879
22.9317684173584
-28.739688873291016
-23.778642654418945
-11.286967277526855
-12.689987182617188
-34.3310432434082
23.63811683654785
-28.769289016723633
-22.982107162475586
-10.930166244506836
-9.54229736328125
-34.90898132324219
-26.34811019897461
-32.6879997253418
-44.39680862426758
24.49249839782715
-29.220731735229492
-23.3183536529541
-10.670914649963379
-9.480241775512695
-27.768938064575195
26.850831985473633
24.64215087890625
-29.523271560668945
-23.275667190551758
-11.347450256347656
-13.441862106323242
-24.097078323364258
-28.21244239807129
-33.03616714477539
23.158641815185547
-30.288719177246094
-23.051883697509766
-10.444476127624512
-11.846359252929688
-27.660898208618164
22.831432342529297
-29.932716369628906
-23.00847625732422
-11.103702545166016
-12.299007415771484
23.42665672302246
-30.069730758666992
-24.404783248901367
-11.430912017822266
-14.6822509765625
23.503868103027344
-29.328821182250977
-24.632776260375977
-11.414432525634766
-13.412263870239258
-35.66560745239258
22.590478897094727
-27.379663467407227
-22.533727645874023
-8.802824974060059
-13.003022193908691
-31.602434158325195
-34.424285888671875
20.168651580810547
23.718778610229492
-27.734525680541992
-23.508319854736328
-8.779562950134277
-16.333066940307617
-36.575599670410156
-30.766115188598633
14.652530670166016
22.60782241821289
-29.670616149902344
-23.28451919555664
-8.865337371826172
-15.579567909240723
14.31491756439209
24.09202003479004
-27.22509002685547
-23.52547836303711
-12.122757911682129
-30.373363494873047
14.445064544677734
32.00463104248047
24.426061630249023
-24.866928100585938
-23.575740814208984
-11.111364364624023
-33.32189178466797
14.154309272766113
22.590391159057617
23.439943313598633
-24.936168670654297
-23.5750732421875
-10.637126922607422
-38.12607955932617
-31.566015243530273
15.302351951599121
23.63341522216797
-25.128108978271484
-22.652265548706055
-10.742156028747559
26.00775909423828
-30.268638610839844
22.825515747070313
23.077045440673828
-24.42926025390625
-24.07505989074707
-12.870660781860352
18.31731605529785
-28.956838607788086
23.261629104614258
-30.480459213256836
-22.391151428222656
-12.061058044433594
-25.4017391204834
-32.26150894165039
18.59861946105957
24.207304000854492
-23.52874183654785
-10.953819274902344
21.799888610839844
31.394182205200195
24.999725341796875
-22.9572811126709
-11.8683443069458
-19.7121524810791
19.50649070739746
24.78813934326172
-23.205097198486328
-11.288488388061523
-19.473039627075195
23.2640380859375
24.03680992126465
-23.280717849731445
-11.754141807556152
21.973459243774414
25.212203979492188
-23.75696563720703
-11.321246147155762
-28.409008026123047
22.453062057495117
24.753297805786133
-22.973562240600586
-11.409997940063477
36.57708740234375
23.929357528686523
-32.8179931640625
23.654132843017578
-23.439178466796875
-10.611665725708008
40.069114685058594
-28.54633331298828
-27.883758544921875
24.41890525817871
-23.39440155029297
-8.967443466186523
-29.5802059173584
26.136938095092773
22.951765060424805
-23.848045349121094
-10.299858093261719
-15.71867847442627
-29.169321060180664
16.14908790588379
29.24871253967285
-31.262096405029297
23.62982177734375
-22.688316345214844
-11.26512336730957
-15.808677673339844
22.424457550048828
23.36612319946289
-31.891813278198242
-30.202478408813477
24.169334411621094
-22.924833297729492
-10.039985656738281
-44.00550079345703
-15.074540138244629
22.683948516845703
-31.55082893371582
23.970890045166016
-23.808881759643555
-11.3338623046875
-12.75505542755127
23.698610305786133
-35.55091094970703
-30.386152267456055
23.1729736328125
-23.468975067138672
-11.264718055725098
-36.17524337768555
-14.500423431396484
27.44655990600586
41.57115173339844
-34.24003601074219
23.67967987060547
-23.128799438476563
-11.566534042358398
-30.38433837890625
23.003198623657227
-23.344268798828125
-11.179451942443848
-16.623666763305664
-31.36579704284668
23.831079483032227
-31.473007202148438
22.25067710876465
-23.417566299438477
-9.743298530578613
-16.667102813720703
-29.93141746520996
-30.26894187927246
27.62896156311035
24.290266036987305
-23.086544036865234
-12.026890754699707
-13.102675437927246
-33.10803985595703
38.0897216796875
-28.419109344482422
23.468460083007813
-22.688058853149414
-11.674118041992188
-11.508828163146973
-28.933990478515625
-29.952251434326172
27.37981605529785
-35.64352035522461
22.95077896118164
-23.403230667114258
-10.038948059082031
-17.456079483032227
-29.811784744262695
23.887630462646484
-22.935285568237305
-11.450155258178711
-16.172039031982422
-31.833309173583984
-28.33736801147461
-37.18436050415039
24.386472702026367
-23.259658813476563
-11.892838478088379
-17.642141342163086
-28.614591598510742
-29.442474365234375
-33.37734603881836
24.066617965698242
-22.82493782043457
-8.776741981506348
-15.42594051361084
-30.968666076660156
-28.276216506958008
-43.5223503112793
23.56248664855957
-23.34296417236328
-8.293838500976563
-29.725759506225586
-30.70737075805664
23.152088165283203
-22.772415161132813
-8.353861808776855
-25.7386474609375
-29.63450813293457
-31.313997268676758
-29.498821258544922
23.664518356323242
-23.331497192382813
-8.142778396606445
-28.865924835205078
-30.2869930267334
-28.069013595581055
22.856182098388672
-23.528459548950195
-8.624994277954102
-31.507675170898438
-27.905467987060547
-40.97632598876953
22.91176986694336
-23.257299423217773
-10.024704933166504
-28.95720672607422
22.802270889282227
-23.053604125976563
-11.654973030090332
-34.164546966552734
-30.072433471679688
22.876333236694336
-22.782711029052734
-9.747374534606934
-31.873659133911133
-30.038450241088867
33.723148345947266
22.936725616455078
-23.109853744506836
-8.693999290466309
-31.159582138061523
-42.853424072265625
24.056001663208008
-23.253190994262695
-7.637278079986572
23.452735900878906
-25.339553833007813
-8.562825202941895
-29.077648162841797
-32.442562103271484
-28.26008415222168
24.71257781982422
-24.334022521972656
-8.501306533813477
-32.011451721191406
-27.522008895874023
-30.32958984375
24.214710235595703
-23.764442443847656
-9.359375953674316
-27.92800521850586
-34.95473861694336
-29.9285888671875
21.533103942871094
-22.960962295532227
-7.8668694496154785
-27.874954223632813
-27.449026107788086
22.318803787231445
-23.143856048583984
-8.949875831604004
-26.914155960083008
-28.502897262573242
23.712961196899414
-23.338613510131836
-8.913317680358887
-27.864421844482422
24.45902442932129
-22.818727493286133
-8.17396354675293
-21.960485458374023
-28.12085723876953
-34.390933990478516
-33.49226379394531
24.682714462280273
-22.86907196044922
-9.017460823059082
-18.458171844482422
-33.666168212890625
-27.10242462158203
-31.076519012451172
23.849727630615234
-22.89982032775879
-9.433744430541992
-14.997157096862793
-29.951292037963867
-27.938438415527344
22.759845733642578
-24.435009002685547
-10.036844253540039
-10.708487510681152
-27.918596267700195
24.259973526000977
-24.00737190246582
-7.981838226318359
-20.05705451965332
-28.86969757080078
22.862266540527344
-23.01120948791504
-8.051898956298828
-12.639591217041016
-33.1956901550293
-28.679336547851563
23.280492782592773
-24.776596069335938
-9.597142219543457
-16.584747314453125
-26.075658798217773
-30.38359260559082
-37.381404876708984
-27.29668617248535
22.289493560791016
-24.445119857788086
-10.423831939697266
-13.479826927185059
-27.67033576965332
21.601852416992188
-24.02722930908203
-9.672735214233398
-20.343536376953125
-30.857810974121094
-28.278261184692383
23.506824493408203
-24.703399658203125
-10.435989379882813
-26.491025924682617
-20.673898696899414
-33.35399627685547
25.730493545532227
-28.123661041259766
-28.078357696533203
23.203720092773438
-25.13486671447754
-10.341876029968262
-38.285057067871094
-30.777870178222656
-27.66925048828125
21.668014526367188
-25.178009033203125
-10.915703773498535
-28.648273468017578
-31.795320510864258
-27.30575942993164
23.270097732543945
-24.65200424194336
-10.954111099243164
-27.769916534423828
23.41061782836914
-24.790653228759766
-11.322072982788086
-18.270048141479492
-27.515663146972656
23.330135345458984
-24.12311363220215
-11.608322143554688
-29.66645622253418
-27.173391342163086
22.03938865661621
-24.62600326538086
-10.846158981323242
-32.815792083740234
-21.698638916015625
35.50112533569336
-32.31986999511719
-28.500947952270508
23.32341957092285
-24.016983032226563
-11.411158561706543
-35.808963775634766
-17.97753143310547
40.79725646972656
-26.601552963256836
26.548442840576172
-23.159151077270508
-10.73996639251709
24.86797332763672
-23.721534729003906
-10.427847862243652
-34.14173126220703
-12.739215850830078
25.33546257019043
-23.46169090270996
-11.118661880493164
-25.867443084716797
-22.014694213867188
-28.493579864501953
24.00594711303711
-23.60410499572754
-11.406961441040039
-30.04656982421875
-26.35547637939453
-16.0493106842041
23.87682342529297
-22.52097511291504
-9.132441520690918
-30.10802459716797
-26.209583282470703
-28.154512405395508
-16.377010345458984
24.188739776611328
-22.591625213623047
-10.555663108825684
-30.049358367919922
31.825891494750977
-25.535978317260742
-25.5816650390625
23.262699127197266
-23.112979888916016
-10.289637565612793
-21.738109588623047
-35.48821258544922
25.039472579956055
-22.543621063232422
-10.972908020019531
23.786043167114258
-22.95563316345215
-10.177289009094238
-20.235088348388672
23.799692153930664
-23.785064697265625
-10.98249626159668
22.913000106811523
-23.42938804626465
-9.184374809265137
-18.402753829956055
22.93852424621582
-22.909090042114258
-10.595677375793457
22.901775360107422
-22.67311668395996
-10.27894115447998
-18.275449752807617
24.22425651550293
-23.416194915771484
-10.360235214233398
-21.861753463745117
-26.140899658203125
24.024076461791992
-22.84311294555664
-10.29765796661377
-20.200700759887695
-27.882089614868164
-28.377296447753906
25.298503875732422
-23.607858657836914
-10.385490417480469
-30.57721710205078
25.674840927124023
-23.159412384033203
-10.608274459838867
-29.954849243164063
-25.1922607421875
25.307607650756836
-23.35132598876953
-9.584007263183594
-19.19953155517578
-28.9959774017334
22.425432205200195
-24.559429168701172
-9.144506454467773
-30.40896224975586
-30.842180252075195
-30.00508689880371
-18.296621322631836
24.04547691345215
-24.535402297973633
-9.242652893066406
-26.148818969726563
-31.25925636291504
-24.723857879638672
22.426362991333008
-24.627412796020508
-8.346821784973145
-36.95216751098633
-31.590425491333008
-33.8698844909668
27.30522918701172
-24.478635787963867
-8.638018608093262
-35.59112548828125
35.517520904541016
-28.58551597595215
-31.698211669921875
26.06070899963379
-24.334163665771484
-9.582047462463379
-44.625205993652344
30.101579666137695
-35.97052001953125
-25.237571716308594
-8.849921226501465
-24.96615219116211
-8.982429504394531
-31.406692504882813
-26.636117935180664
-9.033141136169434
-18.724885940551758
-31.563196182250977
-30.47564125061035
-8.989948272705078
-33.04035949707031
-31.63608741760254
-9.074945449829102
-31.589035034179688
-31.91569709777832
20.34979248046875
-8.84060001373291
-28.797216415405273
36.76721954345703
-32.5799446105957
32.02371597290039
-9.055035591125488
-29.118051528930664
-33.59920120239258
-28.365406036376953
-8.9539155960083
-28.390090942382813
-9.09721851348877
28.84077262878418
-31.932571411132813
-25.983692169189453
-29.1767635345459
-10.1499662399292
-42.2921028137207
-24.10982322692871
22.389759063720703
-28.100786209106445
-30.909282684326172
-29.156551361083984
-8.78887939453125
-22.407878875732422
-29.3813533782959
-29.96808624267578
-8.723427772521973
-23.860580444335938
-28.659664154052734
-34.415042877197266
36.82218551635742
-8.776033401489258
-31.765024185180664
-8.807565689086914
39.2066650390625
-33.551239013671875
-39.6284294128418
-8.845951080322266
-33.697601318359375
-9.60295581817627
-32.75886154174805
29.771732330322266
25.699813842773438
-8.65727710723877
-29.91775131225586
-8.42487621307373
-9.9362154006958
-32.620670318603516
-9.289685249328613
-34.64132308959961
31.729639053344727
-8.976569175720215
-42.269317626953125
28.89661979675293
-9.742266654968262
-27.90829849243164
32.42740249633789
-9.963953971862793
39.537811279296875
-9.782781600952148
-9.705381393432617
23.316486358642578
-9.560600280761719
-10.070613861083984
-27.072216033935547
-9.099980354309082
-28.66530418395996
-37.008453369140625
-30.894651412963867
29.799924850463867
-9.404622077941895
-23.879106521606445
-9.356672286987305
24.3808650970459
-9.533020973205566
-16.07316017150879
28.66096305847168
29.328201293945313
-9.739298820495605
22.65765380859375
-14.541132926940918
-31.084505081176758
-23.960071563720703
24.810436248779297
-9.643332481384277
-9.194928169250488
-15.459941864013672
-26.524250030517578
-31.251583099365234
-9.633098602294922
-8.629531860351563
-30.187713623046875
-34.74713897705078
-9.111334800720215
-12.202167510986328
-21.2089900970459
35.69318771362305
-9.239899635314941
-12.437686920166016
-31.43079376220703
26.001066207885742
-9.718840599060059
-11.889892578125
-35.817161560058594
-18.368810653686523
-29.30255699157715
-34.02595901489258
22.301799774169922
-9.276494026184082
-9.793432235717773
-25.69196128845215
-8.840639114379883
-11.864251136779785
31.997684478759766
29.098875045776367
-9.49063491821289
-12.695947647094727
-9.775858879089355
-9.898911476135254
-33.75834274291992
-9.796687126159668
-11.119548797607422
-34.77659225463867
-27.263051986694336
-9.273150444030762
-17.69916534423828
-9.521936416625977
-18.882925033569336
-27.899354934692383
-30.831819534301758
-34.658592224121094
-9.20079231262207
-12.694435119628906
-32.212669372558594
-24.34078598022461
-33.172489166259766
-34.46720886230469
-7.842146873474121
-12.866787910461426
42.96187973022461
-7.914822578430176
-17.682796478271484
-33.77676010131836
-8.762045860290527
-16.73978614807129
-28.21837043762207
-27.17284393310547
-29.669435501098633
-32.49739456176758
-9.057065963745117
-16.62518310546875
-30.746366500854492
-32.63699722290039
-30.310964584350586
-10.323991775512695
-21.26720428466797
-32.237945556640625
30.979711532592773
-11.335908889770508
-16.40837860107422
-31.660167694091797
-32.396915435791016
-34.91225051879883
-9.374635696411133
-14.165064811706543
-18.3590145111084
-8.83796501159668
-28.41331672668457
-32.03715515136719
-9.043451309204102
-17.842819213867188
-31.226158142089844
-27.345441818237305
-31.759544372558594
-27.377470016479492
-9.43935775756836
-27.228099822998047
-33.15165328979492
-28.46574592590332
-9.096461296081543
-30.133203506469727
-9.044876098632813
-25.742353439331055
-33.80972671508789
-28.922880172729492
-27.23478126525879
-8.945026397705078
-32.162208557128906
-29.71700096130371
39.71659851074219
-27.326580047607422
-10.064268112182617
27.56148338317871
-33.806663513183594
-28.372848510742188
-28.199243545532227
-10.6339693069458
28.17310905456543
-27.815401077270508
-28.97125816345215
-9.253456115722656
-17.385696411132813
27.402578353881836
-42.390869140625
-32.08607482910156
-27.593690872192383
-27.461040496826172
-9.561802864074707
-29.24204444885254
-28.95615005493164
-8.828492164611816
-26.181602478027344
-32.55438995361328
-29.1768741607666
-28.853252410888672
-9.35838508605957
-24.246475219726563
31.412092208862305
-28.64827537536621
-27.782079696655273
-8.805679321289063
-24.975576400756836
-29.47646713256836
-27.620655059814453
-8.946633338928223
-24.866073608398438
-29.098222732543945
-29.180675506591797
-10.457927703857422
-23.093212127685547
-32.59972381591797
-29.453359603881836
-27.472850799560547
-11.560973167419434
-19.99560546875
-28.485055923461914
-11.524768829345703
-16.4796199798584
40.130401611328125
-28.822057723999023
-10.82236099243164
-13.459217071533203
-32.493839263916016
-28.128320693969727
-11.733718872070313
-28.234472274780273
-13.201563835144043
-18.843965530395508
-30.236467361450195
-28.858917236328125
-11.728766441345215
-19.155298233032227
25.38429832458496
-27.87513542175293
-29.473360061645508
-9.910333633422852
-34.79957580566406
-36.96707534790039
26.811452865600586
-28.817447662353516
-31.90864372253418
-29.54944610595703
-9.39730167388916
-32.697265625
-32.61405563354492
-27.753761291503906
-9.118812561035156
-27.642900466918945
-8.665574073791504
-21.000886917114258
-27.773141860961914
-8.120841026306152
-31.360698699951172
-15.170100212097168
25.32876968383789
-33.87919998168945
-30.27947998046875
-30.488849639892578
-9.129021644592285
-29.690629959106445
23.371639251708984
-29.608652114868164
-28.83869743347168
-9.124266624450684
-13.216594696044922
-44.65087890625
20.638418197631836
-33.76958465576172
-29.923425674438477
-28.043867111206055
-8.818766593933105
26.733579635620117
-12.43061637878418
25.448938369750977
-33.892581939697266
-27.57314682006836
-8.844243049621582
29.890504837036133
-12.460600852966309
-30.949403762817383
-29.12425422668457
-9.038687705993652
-33.6646842956543
-13.362855911254883
-29.267728805541992
-28.63173484802246
-9.521477699279785
-28.31989860534668
-16.426349639892578
-23.325435638427734
-25.676971435546875
-29.442495346069336
-25.61394691467285
-8.495020866394043
-16.04881477355957
-26.967803955078125
-8.320219993591309
-13.985264778137207
-32.11447525024414
-31.397598266601563
-28.33554458618164
-29.513975143432617
-8.868071556091309
-14.758142471313477
32.54054260253906
-28.366727828979492
-24.603818893432617
-9.108148574829102
-14.162569046020508
-30.329730987548828
-33.99147033691406
-29.901918411254883
-24.770946502685547
-8.648185729980469
-14.45562744140625
-32.80550765991211
-31.18085289001465
-34.32894515991211
-28.176156997680664
-8.716363906860352
-11.448582649230957
-31.619060516357422
-25.725135803222656
-29.511302947998047
-26.519481658935547
-10.382625579833984
-12.346590995788574
-28.37014389038086
-10.369654655456543
-11.880247116088867
-24.45530891418457
-32.28363800048828
-26.649784088134766
-11.484538078308105
-10.86794662475586
-33.664710998535156
-24.101560592651367
-30.05401611328125
-27.816211700439453
-28.653545379638672
-11.817687034606934
-11.307934761047363
-34.13193893432617
-28.499662399291992
-25.15068817138672
-11.19700813293457
-10.662999153137207
-31.710039138793945
-26.247276306152344
-24.814245223999023
-34.62839126586914
-28.60430908203125
-27.084636688232422
-11.007118225097656
-12.911556243896484
-30.07938003540039
-33.87360763549805
-27.022138595581055
-23.81239891052246
-11.550761222839355
-24.38064193725586
25.88568687438965
-30.464670181274414
-27.60411262512207
-23.360342025756836
-12.4194974899292
-24.19703483581543
-31.932527542114258
-28.136741638183594
-25.093950271606445
-11.511104583740234
-26.91606903076172
-33.89165496826172
-28.235870361328125
-24.65705108642578
-11.252312660217285
-34.426910400390625
-28.61732292175293
-25.658384323120117
-11.930132865905762
-29.587894439697266
-29.40271759033203
-25.19205093383789
-11.270569801330566
-24.420957565307617
-30.895803451538086
41.26689529418945
-28.246612548828125
-23.886165618896484
-11.055200576782227
-32.07592010498047
-36.80165100097656
-30.974863052368164
-26.884817123413086
-23.610509872436523
-10.857709884643555
-18.396867752075195
-30.379667282104492
-27.307708740234375
-25.092817306518555
-11.157898902893066
-29.00360679626465
-28.623769760131836
-24.993648529052734
-11.434666633605957
-21.850894927978516
-32.544559478759766
-27.73810577392578
-23.95780372619629
-12.353012084960938
-23.740785598754883
-28.795761108398438
-24.832494735717773
-11.426478385925293
-41.65437698364258
-21.66973304748535
-28.796533584594727
-26.30553436279297
-9.372563362121582
-13.279388427734375
-40.347381591796875
-18.998136520385742
-28.912033081054688
-25.809255599975586
-9.580035209655762
-10.71503734588623
-25.336462020874023
-16.42942237854004
-29.043651580810547
-24.69811248779297
-10.873601913452148
-9.578326225280762
-25.090023040771484
-16.969524383544922
-27.247848510742188
-29.36422348022461
-28.25987434387207
-22.38899803161621
-11.023383140563965
-8.807258605957031
-24.676942825317383
-27.656734466552734
-17.003202438354492
-29.002994537353516
-28.071964263916016
-22.0074462890625
-8.560168266296387
-9.697443008422852
-28.551803588867188
-23.07193946838379
-29.834787368774414
-27.130216598510742
-21.774921417236328
-9.098676681518555
-10.951136589050293
-37.09090042114258
-29.923742294311523
-15.009303092956543
-31.551311492919922
-28.792816162109375
-25.211637496948242
-8.095670700073242
-34.272090911865234
-12.558634757995605
-34.348087310791016
-36.10893249511719
-26.41490364074707
-26.838457107543945
-27.103313446044922
-9.331348419189453
-30.63187599182129
-12.303404808044434
-33.12184143066406
44.392555236816406
-21.07265853881836
-26.84881591796875
-29.90904998779297
-26.889942169189453
-26.46692657470703
-8.351822853088379
-12.196703910827637
-35.953582763671875
-31.216882705688477
-28.64692497253418
-24.76202964782715
-10.658204078674316
-8.23826789855957
-31.243633270263672
-16.246715545654297
-26.928884506225586
-23.798282623291016
-12.238082885742188
-9.800783157348633
-31.419198989868164
-16.58662223815918
-28.661670684814453
-25.376346588134766
-11.591093063354492
-12.391772270202637
-28.013397216796875
41.34717559814453
-16.58880043029785
-29.7423038482666
-25.92961311340332
-11.260120391845703
-12.03621768951416
-33.177276611328125
-33.16203689575195
-26.990253448486328
-25.864622116088867
-11.017560005187988
-31.434650421142578
-27.459941864013672
-26.27193832397461
-11.343585014343262
-28.946491241455078
-10.25117015838623
-45.0820198059082
36.39418411254883
-28.117469787597656
-23.731884002685547
-13.082585334777832
-12.283121109008789
-27.399002075195313
-23.778034210205078
-12.744393348693848
-14.457440376281738
-31.673410415649414
-27.971439361572266
-23.504131317138672
-12.853835105895996
-22.097862243652344
-36.26780700683594
-33.19572067260742
-28.01921844482422
-25.370887756347656
-10.955049514770508
-29.529531478881836
-25.728511810302734
-38.50475311279297
-28.537948608398438
-22.985027313232422
-10.716930389404297
-24.169069290161133
-27.9691219329834
-23.760135650634766
-9.542801856994629
-29.133636474609375
-25.129060745239258
-11.02243423461914
-35.59410858154297
-36.130489349365234
-28.86737632751465
-25.117185592651367
-11.947742462158203
-33.5328254699707
-28.130538940429688
-28.165119171142578
-24.540647506713867
-11.65985107421875
-31.693334579467773
-33.6888313293457
-29.689842224121094
-27.16390037536621
-22.81393814086914
-11.58046817779541
-27.919048309326172
-27.388582229614258
-24.862957000732422
-11.942207336425781
-37.08615493774414
-27.71735382080078
-24.055286407470703
-11.872387886047363
-28.71904182434082
-22.129337310791016
-12.038392066955566
-33.52809143066406
-28.691349029541016
-22.967144012451172
-11.420758247375488
-33.02893829345703
39.470767974853516
-28.691144943237305
-22.121381759643555
-12.34371566772461
-39.350345611572266
-28.37812042236328
-23.18474006652832
-11.234421730041504
-27.513254165649414
-24.23273277282715
-13.168508529663086
-27.062589645385742
-22.50522804260254
-11.376211166381836
-26.44252586364746
-24.536375045776367
-11.528876304626465
31.53007698059082
-23.37520980834961
-31.730623245239258
-26.6241455078125
-26.50572967529297
-10.424185752868652
-34.47746658325195
25.479896545410156
-27.41452980041504
-27.16069221496582
-10.170650482177734
-35.84636306762695
-29.329286575317383
-27.170955657958984
-10.438824653625488
-26.963945388793945
-9.784646987915039
-27.774656295776367
-28.046049118041992
-9.90793228149414
-28.197912216186523
-11.349989891052246
-28.01247787475586
-11.534438133239746
-27.7687931060791
-11.57640266418457
-27.818513870239258
-11.220335006713867
-13.299774169921875
-29.340085983276367
-10.022037506103516
21.303672790527344
-12.140588760375977
-28.53986930847168
-9.0068998336792
-12.254680633544922
-28.823711395263672
-10.26500415802002
-12.022469520568848
-11.014969825744629
34.39712142944336
-13.377071380615234
-12.33313274383545
-14.537443161010742
-36.23268508911133
-12.604944229125977
-10.878347396850586
-11.995097160339355
-31.368186950683594
-8.611193656921387
25.060047149658203
-9.416728019714355
-8.116503715515137
-31.210805892944336
-11.112442970275879
-32.29419708251953
-32.10747146606445
-7.654531955718994
-27.17717742919922
-11.558348655700684
-27.355819702148438
-29.40569305419922
-8.117469787597656
-11.483502388000488
-18.941181182861328
-23.680091857910156
-26.011371612548828
-8.400861740112305
-18.40411376953125
-13.589729309082031
-25.497133255004883
-29.901376724243164
-8.327717781066895
-11.77846908569336
-38.1750373840332
-24.666500091552734
-30.790878295898438
-7.948627471923828
-27.97504425048828
-11.884905815124512
-23.851200103759766
-29.515047073364258
-7.786780834197998
-12.319252967834473
-24.457775115966797
-8.34611701965332
-29.877090454101563
-11.806236267089844
-23.73615074157715
-8.160337448120117
-30.010427474975586
-24.6488037109375
-24.042510986328125
-8.154916763305664
-30.86197280883789
41.94456100463867
-16.173828125
-22.480979919433594
-22.941917419433594
-7.6971282958984375
-30.073471069335938
42.195472717285156
-16.04265594482422
-22.332050323486328
-23.146785736083984
-7.894965171813965
35.6773796081543
-22.96401023864746
-25.33212661743164
-8.558526992797852
-11.915778160095215
-19.14639663696289
-23.600833892822266
-8.479738235473633
-11.159110069274902
44.60604476928711
-27.446313858032227
-26.383773803710938
-8.299274444580078
-13.057659149169922
-24.936994552612305
-8.52934455871582
-28.772104263305664
-31.471511840820313
-11.46723461151123
-23.446866989135742
-8.125048637390137
-30.152828216552734
-10.863691329956055
-24.193683624267578
-8.739752769470215
-30.95631980895996
-8.237064361572266
-24.051862716674805
-8.671774864196777
-11.495349884033203
-25.447118759155273
-8.184554100036621
-30.492631912231445
-35.36834716796875
38.09012222290039
-11.42898941040039
-8.277959823608398
-31.507671356201172
-12.272127151489258
-8.739824295043945
-39.877479553222656
-9.945342063903809
-7.932114124298096
-17.327678680419922
-8.362658500671387
-16.123559951782227
-8.696023941040039
-20.30584716796875
-8.237395286560059
-35.037471771240234
-19.62674903869629
-8.016965866088867
-35.07377624511719
-17.827465057373047
-24.568172454833984
-8.282315254211426
-34.15323257446289
-32.358055114746094
-14.657265663146973
-28.15382194519043
-7.509467601776123
-27.687402725219727
40.59109115600586
-10.658674240112305
-20.31291961669922
-7.825588703155518
-12.474098205566406
-24.968469619750977
-21.46493148803711
-9.63650894165039
-12.888054847717285
-27.812644958496094
-23.275161743164063
-9.33094310760498
-31.652341842651367
-12.409749031066895
-26.492324829101563
-17.139514923095703
-9.616552352905273
-12.314483642578125
-31.34616470336914
-32.08884811401367
-18.10516929626465
-10.058834075927734
-31.678428649902344
-14.562128067016602
-29.557750701904297
-13.663528442382813
-10.943795204162598
-27.836336135864258
-11.963175773620605
40.93025207519531
29.747913360595703
-33.30952835083008
-14.395462989807129
-8.64672565460205
-33.09397506713867
38.912193298339844
-28.51032829284668
-31.049209594726563
-14.368386268615723
-9.61355972290039
28.0338191986084
-35.63259506225586
-32.83616256713867
-13.599621772766113
-9.984091758728027
25.54361915588379
-15.010854721069336
-33.48420333862305
-36.20085525512695
-17.687931060791016
-9.042634963989258
27.372983932495117
-24.36223030090332
-32.20864486694336
-18.720537185668945
-9.053833961486816
25.881614685058594
-30.258068084716797
-17.77381706237793
-9.579621315002441
-33.12603759765625
26.293746948242188
-30.152748107910156
-8.475632667541504
-26.75016975402832
26.86441993713379
-26.732297897338867
-32.06257629394531
-8.776240348815918
-25.349637985229492
-25.054452896118164
-32.30331802368164
-9.347036361694336
-25.440000534057617
29.517183303833008
-29.541908264160156
-32.01786422729492
-8.945255279541016
-29.662580490112305
-32.19216537475586
-25.95423698425293
-8.353802680969238
-28.206594467163086
-37.78363800048828
-32.28085708618164
-25.135385513305664
-9.604988098144531
-29.022916793823242
34.010189056396484
-31.11989402770996
-33.62553787231445
-26.5112361907959
-10.703828811645508
-35.88478469848633
-29.45199966430664
29.428865432739258
-40.02387619018555
-31.989595413208008
-32.208621978759766
24.37493324279785
-9.077712059020996
-30.129310607910156
29.35601043701172
-38.23194122314453
-31.51374626159668
-31.736204147338867
-36.57620620727539
23.457950592041016
-8.83138370513916
-26.549142837524414
-32.44942855834961
-35.27557373046875
-21.625268936157227
19.13627052307129
-9.611719131469727
-28.805328369140625
-32.92313766479492
-35.01071548461914
-21.95732879638672
22.663400650024414
-8.955392837524414
-31.055946350097656
-32.755348205566406
-8.827392578125
-29.453323364257813
-29.982967376708984
-35.418758392333984
-8.902031898498535
-31.246030807495117
-22.982030868530273
-9.735552787780762
-28.58315658569336
-31.119482040405273
-35.6734504699707
-25.03508949279785
-8.671178817749023
29.609975814819336
-29.451261520385742
-29.986719131469727
-32.053321838378906
-32.477989196777344
-24.82581901550293
-8.701652526855469
-31.978639602661133
-32.14543151855469
-31.952272415161133
-8.76014232635498
-32.1164436340332
-34.83625030517578
-8.093698501586914
-38.81813049316406
-33.55852508544922
-31.357810974121094
-34.61333465576172
-9.128030776977539
-29.737192153930664
-29.26543617248535
-33.77643585205078
-31.930850982666016
-36.385833740234375
-9.093755722045898
-28.98073959350586
-32.964744567871094
-9.011968612670898
-29.199682235717773
30.28362274169922
-35.015987396240234
-9.381315231323242
-29.603870391845703
-31.799055099487305
-9.280831336975098
-27.773635864257813
-34.261131286621094
-33.70222854614258
-8.412569999694824
-36.12797546386719
-27.43459701538086
-32.80417251586914
-8.241713523864746
-35.62596893310547
-32.38497543334961
39.509498596191406
-31.98188591003418
-8.989717483520508
-33.283878326416016
-8.645102500915527
-32.105411529541016
-8.845541000366211
-30.392284393310547
-10.286616325378418
24.998409271240234
-25.568763732910156
-31.778987884521484
-9.169055938720703
-24.275178909301758
-9.045007705688477
-31.501440048217773
-20.183401107788086
-9.207682609558105
-15.815682411193848
-31.454153060913086
-31.378618240356445
-16.82954216003418
-8.353471755981445
-33.703758239746094
-31.68221092224121
-16.883010864257813
-8.78811264038086
28.007591247558594
-31.107236862182617
-29.20751953125
-13.77825927734375
-9.5923433303833
-36.687583923339844
-8.089399337768555
22.16716766357422
-19.722633361816406
-22.201265335083008
-8.168703079223633
-8.766352653503418
35.60489273071289
-30.621400833129883
-32.193424224853516
-9.57593822479248
-14.628750801086426
-30.019742965698242
-8.521187782287598
-28.28501319885254
-8.980957984924316
-32.31000518798828
-33.714351654052734
-8.376147270202637
41.653114318847656
40.81010437011719
-31.04281234741211
-9.056600570678711
-30.15151023864746
-8.50623893737793
-31.35841941833496
-25.70778465270996
-31.670942306518555
-9.214032173156738
-30.05963134765625
-9.11738395690918
-27.53234100341797
-33.19288635253906
44.48371124267578
-8.494872093200684
-27.778661727905273
-16.76111602783203
-31.34187126159668
-24.138011932373047
-9.02248477935791
-18.276044845581055
-26.74759292602539
-9.01417064666748
-18.3195743560791
-32.157371520996094
-28.018001556396484
-24.398744583129883
-9.33562183380127
-17.817764282226563
-27.020666122436523
41.77019119262695
-21.55620574951172
-8.949361801147461
-21.516742706298828
-30.506763458251953
-23.19883918762207
-9.476588249206543
-28.577882766723633
-39.739097595214844
-18.344554901123047
-27.267532348632813
-23.466901779174805
-8.856403350830078
-17.412267684936523
-30.331501007080078
-22.224266052246094
-9.086800575256348
-17.99205780029297
-19.732946395874023
-9.43097972869873
-20.982351303100586
-8.70726203918457
-14.943779945373535
-21.420747756958008
-9.097162246704102
-23.00668716430664
-9.144084930419922
-14.530506134033203
-23.980457305908203
44.63872528076172
-9.24211311340332
-18.923864364624023
-20.967262268066406
-9.106353759765625
-21.81917953491211
-8.847092628479004
-19.548988342285156
-21.71738052368164
-9.007611274719238
-23.14358139038086
-9.396247863769531
-30.968486785888672
-22.782644271850586
-30.875017166137695
-9.18873405456543
-25.721033096313477
-33.718902587890625
-26.388872146606445
-21.079200744628906
-33.35297393798828
-9.757187843322754
-33.00238800048828
-27.092676162719727
-39.080169677734375
-23.497161865234375
-36.644737243652344
-9.302007675170898
-32.03017807006836
-29.733701705932617
-34.234092712402344
-21.380115509033203
-10.473893165588379
-29.245851516723633
-27.545183181762695
-38.90389633178711
-22.52358055114746
-10.119854927062988
-26.681686401367188
-26.273921966552734
-26.54802703857422
-31.811939239501953
-21.42164421081543
-9.779947280883789
-29.422849655151367
-28.920536041259766
-35.937583923339844
-22.446964263916016
-10.500904083251953
-27.500551223754883
-29.0721435546875
-29.844741821289063
-21.912372589111328
-9.774288177490234
-25.458232879638672
-32.7415885925293
-31.75864601135254
-22.938737869262695
-9.957228660583496
-31.887603759765625
-23.206024169921875
-10.731694221496582
-32.60523223876953
-33.172767639160156
-21.45216941833496
-8.765565872192383
-31.808826446533203
-22.957983016967773
-9.495000839233398
-25.612770080566406
-28.240766525268555
-23.378093719482422
-9.929887771606445
-20.812864303588867
-30.564125061035156
-23.092391967773438
-9.567492485046387
-33.685752868652344
-30.408536911010742
-9.73488712310791
-21.175174713134766
-39.63330078125
-29.839691162109375
-9.172694206237793
-25.04594612121582
-34.96613693237305
-9.523847579956055
-27.467689514160156
-33.78239440917969
-35.060752868652344
-10.365920066833496
-22.86836814880371
-29.24987030029297
-8.649435997009277
-26.181777954101563
-21.071292877197266
-30.690492630004883
-31.17082405090332
-7.776111125946045
-22.871204376220703
-25.0944766998291
-32.4724006652832
-32.43440628051758
-9.393388748168945
-18.97028160095215
-25.775203704833984
-32.81482696533203
-9.163010597229004
-18.604984283447266
-28.23172378540039
-9.436206817626953
-32.48195266723633
-17.878582000732422
-30.37744140625
-29.389814376831055
-9.324589729309082
-33.97822189331055
-18.670373916625977
-29.880434036254883
-8.92730712890625
-24.157880783081055
-30.522546768188477
-9.159554481506348
-31.39134407043457
-32.87557601928711
-9.480823516845703
-32.057708740234375
-32.4387092590332
-9.162467002868652
-31.434328079223633
-31.421398162841797
-8.842954635620117
-31.849382400512695
-33.63319778442383
-30.640470504760742
-9.124269485473633
-30.177064895629883
-30.805734634399414
-35.07096481323242
-9.236479759216309
-30.623916625976563
-31.583711624145508
-30.814693450927734
-9.885321617126465
-30.87785530090332
-9.858024597167969
-31.052040100097656
-32.54277038574219
-30.054922103881836
-31.044580459594727
-9.149767875671387
-30.60134506225586
-36.43651580810547
-28.984203338623047
-9.447467803955078
-30.154584884643555
-27.795686721801758
-9.21194839477539
-27.10300636291504
-31.38048553466797
-9.526437759399414
-24.02337074279785
-33.5721321105957
-24.668655395507813
-9.27498722076416
-25.5429630279541
-32.22636032104492
-28.62221908569336
-37.342777252197266
-9.164228439331055
-28.461734771728516
-9.087569236755371
-31.45041847229004
30.82954978942871
-30.468616485595703
-10.424492835998535
-29.41287612915039
37.07447814941406
-25.4551944732666
-9.455072402954102
-29.8812255859375
-31.130765914916992
40.582847595214844
-29.50057601928711
-23.877456665039063
-8.92772102355957
-29.7015323638916
-24.809585571289063
-10.934826850891113
-29.207460403442383
-26.40203285217285
-9.3987398147583
-25.79182243347168
-9.032703399658203
-21.128345489501953
-25.496423721313477
-8.38155746459961
-28.26169204711914
-27.257266998291016
-24.006851196289063
-8.788097381591797
-30.461685180664063
-28.915300369262695
-24.788455963134766
-9.5131254196167
-32.30537414550781
-24.07050323486328
-9.724369049072266
-31.614917755126953
-24.22858428955078
-10.102062225341797
30.365947723388672
-24.343904495239258
-33.063899993896484
-12.242770195007324
-37.3354606628418
30.1390380859375
-24.868146896362305
-8.991557121276855
-24.5806827545166
-9.034656524658203
-37.26969528198242
-24.467432022094727
-34.16527557373047
-9.866065979003906
-26.355064392089844
-25.574010848999023
-12.376376152038574
-32.67897033691406
-26.217191696166992
-9.379868507385254
-34.026920318603516
-20.52599334716797
-26.464569091796875
-32.216880798339844
-9.138245582580566
-33.26506423950195
-22.753347396850586
-23.8143367767334
-8.77944278717041
-32.0370979309082
-24.81417465209961
-24.9522647857666
-32.975894927978516
-8.893321990966797
-31.94169807434082
-32.41000747680664
-21.37314224243164
-31.89640235900879
-24.8887882232666
-28.743087768554688
-8.887394905090332
-30.510650634765625
-30.73318862915039
-18.88595199584961
-35.4224739074707
-24.888172149658203
-25.857196807861328
-9.71433162689209
-31.045896530151367
-26.05405616760254
-29.76457977294922
-9.226794242858887
-23.122848510742188
-29.996957778930664
-24.735233306884766
-9.227725982666016
-29.02622413635254
-28.32890510559082
-32.73533630371094
-9.217795372009277
-32.48746109008789
-29.573965072631836
-10.310892105102539
-24.03046226501465
-30.58448600769043
-8.987483978271484
-32.45060348510742
-8.793335914611816
40.33198928833008
-28.814395904541016
-31.70607566833496
-28.690214157104492
-29.718364715576172
-9.695648193359375
43.18605041503906
-26.746082305908203
31.593795776367188
-30.29137420654297
-8.795743942260742
-26.723262786865234
-39.91231155395508
-30.966203689575195
-31.0146484375
-8.794885635375977
-33.70545196533203
-29.050649642944336
-30.50497817993164
-9.156638145446777
-8.987422943115234
-30.519865036010742
30.22214698791504
-9.080667495727539
31.41057014465332
-29.521089553833008
-9.177388191223145
-33.15803146362305
-16.645235061645508
-31.15104103088379
-9.269762992858887
-30.060239791870117
-12.090498924255371
-29.025794982910156
-9.14852523803711
-16.043975830078125
-28.981504440307617
-8.686622619628906
-17.226598739624023
29.003477096557617
-34.82975387573242
-28.059078216552734
-8.96770191192627
-17.909521102905273
-32.84963607788086
-32.07145690917969
-31.73953628540039
-8.870681762695313
-14.205608367919922
-32.732845306396484
-10.159985542297363
-30.39802360534668
-15.210224151611328
-23.65338706970215
-33.423282623291016
-9.235560417175293
-26.57936668395996
-34.817813873291016
40.4189567565918
-9.39128589630127
23.28907585144043
-20.268508911132813
-32.25896072387695
39.10403060913086
-8.944128036499023
26.203310012817383
-16.519630432128906
37.480628967285156
-34.93165588378906
43.180694580078125
-8.627151489257813
-13.015753746032715
-33.63090896606445
-8.350008010864258
-8.831122398376465
-15.866930961608887
-28.363981246948242
-8.870723724365234
-14.694761276245117
-32.93202209472656
-35.644710540771484
39.94460678100586
-10.430713653564453
-29.929906845092773
-35.3389892578125
38.129329681396484
-10.329690933227539
35.22431564331055
-15.407814979553223
-30.49859619140625
-30.08216094970703
-8.884726524353027
32.018089294433594
-17.3692626953125
35.522552490234375
-29.788908004760742
-31.97490692138672
-10.599742889404297
-17.741382598876953
30.62596893310547
-31.69809341430664
-33.35906982421875
-10.203009605407715
-18.505571365356445
-33.68851852416992
-35.767127990722656
-8.58836841583252
-32.99156951904297
-19.37122917175293
-31.059785842895508
-32.257869720458984
-9.083040237426758
-19.1015567779541
-31.085052490234375
23.995502471923828
-32.8696403503418
-9.240352630615234
-17.784210205078125
-31.42500877380371
-30.61810874938965
-33.399452209472656
-8.870528221130371
-32.398380279541016
29.280271530151367
-19.166690826416016
-29.15038299560547
-32.99318313598633
-30.764196395874023
-33.93691635131836
-9.193331718444824
-18.207971572875977
42.56531524658203
-30.4931697845459
-35.277748107910156
-35.107547760009766
-9.148855209350586
-32.23745346069336
-19.37527847290039
-27.96738052368164
-9.206088066101074
-29.110916137695313
-18.593046188354492
40.70452880859375
-19.599544525146484
-8.978963851928711
-29.21444320678711
-18.340869903564453
-18.850759506225586
-8.816497802734375
-29.23171615600586
-18.45551300048828
-24.537290573120117
-9.275838851928711
-29.566312789916992
-12.362222671508789
-18.695083618164063
-8.849584579467773
-12.595207214355469
-19.702838897705078
-32.036556243896484
-8.735251426696777
-28.666067123413086
-8.700603485107422
-16.713472366333008
-8.542065620422363
-35.63922119140625
-31.50712013244629
-34.682010650634766
-9.115767478942871
-19.29117202758789
-28.328147888183594
-32.13484191894531
-9.111825942993164
-10.728266716003418
-33.1158561706543
-41.59324264526367
-8.93954086303711
-15.16447639465332
-35.072086334228516
-10.110386848449707
-18.615760803222656
-10.81116008758545
-18.130233764648438
-31.235904693603516
27.811603546142578
-12.276788711547852
21.765928268432617
-27.798404693603516
31.30208396911621
-11.659440994262695
26.436214447021484
-18.037485122680664
24.950157165527344
-9.032418251037598
40.2745475769043
27.061336517333984
-17.6053524017334
-9.144710540771484
27.387805938720703
-17.10017967224121
-9.653032302856445
-32.051212310791016
22.40200424194336
-13.209087371826172
-9.506014823913574
21.984054565429688
-15.495553970336914
-9.411941528320313
20.59547996520996
-13.764065742492676
35.42665100097656
-9.30226993560791
-14.031169891357422
38.13724136352539
-35.915157318115234
-8.480574607849121
-14.085441589355469
38.24372100830078
-8.22708511352539
-13.744698524475098
40.381107330322266
-8.599080085754395
-14.572681427001953
41.304603576660156
-8.582669258117676
-33.474544525146484
-13.77183723449707
-26.20250129699707
-9.592558860778809
-13.86949634552002
-7.6176300048828125
-11.757287979125977
-7.821144104003906
-10.808761596679688
-32.191986083984375
-7.515686988830566
-28.861595153808594
-11.25583267211914
-30.575183868408203
-8.895030975341797
-11.51012134552002
-8.898429870605469
-29.340770721435547
-25.32300567626953
-31.826675415039063
-30.457338333129883
-8.701197624206543
-8.002005577087402
-27.714771270751953
-11.723434448242188
26.400203704833984
-8.502725601196289
-29.91590690612793
-28.618959426879883
-11.365097999572754
29.307132720947266
26.56715965270996
-8.828330993652344
-25.090900421142578
-29.6064510345459
-16.086000442504883
30.218294143676758
-8.283713340759277
-26.969085693359375
-27.203292846679688
-29.02269172668457
-20.035888671875
38.44915771484375
-45.29087829589844
29.64920997619629
-39.936920166015625
-9.196310043334961
-24.367382049560547
-32.55788040161133
-16.583406448364258
-28.44725799560547
30.84188461303711
-7.945626735687256
-32.054203033447266
-14.458319664001465
-16.112394332885742
29.33985710144043
-8.946868896484375
-29.210599899291992
-27.99883270263672
-17.360200881958008
-20.24723243713379
30.649381637573242
-9.065289497375488
-30.338279724121094
-32.222023010253906
-26.77823829650879
-17.842086791992188
-19.60512351989746
29.390382766723633
-8.460054397583008
-28.379770278930664
-16.908205032348633
-17.423179626464844
28.84561538696289
-8.621353149414063
-26.993301391601563
-17.970909118652344
28.79711151123047
-8.786375045776367
-29.67760467529297
-19.643964767456055
-19.465167999267578
30.961833953857422
-9.098731994628906
-26.8065128326416
-24.737125396728516
-19.91681671142578
29.117332458496094
-8.279051780700684
-33.94013595581055
-27.976516723632813
-28.155181884765625
-16.616455078125
30.169124603271484
-8.989547729492188
-30.338531494140625
-31.51557731628418
-21.784687042236328
-17.81857681274414
26.02663803100586
-8.772957801818848
-28.523508071899414
-31.866933822631836
-20.25649642944336
-15.819001197814941
25.542497634887695
-8.489513397216797
-33.90067672729492
-17.30881118774414
-28.869359970092773
-15.424849510192871
24.229307174682617
-8.571117401123047
-30.517976760864258
-41.77439498901367
-15.139634132385254
-32.8831672668457
-14.622246742248535
23.523439407348633
-9.001609802246094
-29.984928131103516
-29.588844299316406
-16.05103302001953
-36.179161071777344
-13.086773872375488
31.207786560058594
-9.523591995239258
-30.37735939025879
-41.989524841308594
-37.73444747924805
-14.09821605682373
-8.434213638305664
-29.118873596191406
-40.1085319519043
-19.763256072998047
-35.583221435546875
-13.283585548400879
-7.893899917602539
-30.811986923217773
-33.25625991821289
-12.557350158691406
21.796192169189453
-9.499990463256836
-27.142019271850586
-40.33171844482422
-18.108135223388672
-38.021217346191406
-12.541363716125488
-8.778548240661621
-27.665515899658203
-18.19045639038086
-13.248807907104492
-9.256468772888184
-27.306509017944336
-30.138874053955078
-34.41907501220703
-35.57156753540039
-12.711661338806152
-8.793769836425781
-21.797033309936523
-30.714433670043945
-15.465400695800781
-10.173210144042969
-8.85024356842041
-19.146467208862305
-23.612478256225586
-17.730037689208984
-45.95590591430664
-12.10024356842041
-9.104517936706543
-23.53888702392578
-20.79322052001953
-10.395157814025879
-8.5735502243042
-22.667884826660156
-36.811222076416016
-9.261969566345215
-8.276877403259277
31.511083602905273
-10.229778289794922
-8.845671653747559
31.50602912902832
-11.077557563781738
-9.084339141845703
-30.879674911499023
-19.794309616088867
-9.490381240844727
-9.153887748718262
-28.045839309692383
-12.435651779174805
-31.950965881347656
-8.383777618408203
-17.523544311523438
-20.210418701171875
-11.239867210388184
-27.496185302734375
-9.318981170654297
-30.052135467529297
-21.014230728149414
-10.015658378601074
-9.299625396728516
-20.06926727294922
-22.19142723083496
-22.946155548095703
-10.062692642211914
-26.738176345825195
-9.279772758483887
-21.77956771850586
-23.838478088378906
-8.50669002532959
-8.814353942871094
-17.45028305053711
-20.967967987060547
-9.194912910461426
-44.4716796875
-8.6569185256958
-16.852947235107422
-10.010758399963379
-34.21304702758789
-8.885899543762207
-18.193561553955078
-18.047588348388672
-9.552022933959961
-37.30952072143555
-8.815267562866211
-19.77163314819336
-25.880252838134766
-8.667773246765137
-43.60759735107422
-40.374969482421875
-8.544119834899902
-18.999753952026367
-35.40938186645508
-23.758378982543945
39.541568756103516
-25.30057144165039
-8.304570198059082
-36.816890716552734
-8.950650215148926
-19.513158798217773
-36.755802154541016
-23.878719329833984
-8.239534378051758
-37.041748046875
-33.31050491333008
-8.924829483032227
-18.12819480895996
-35.910274505615234
-21.901866912841797
-10.807037353515625
-37.51543426513672
-9.106132507324219
-18.4730281829834
-38.796356201171875
-24.427343368530273
-10.136730194091797
-40.89958953857422
-8.371639251708984
-36.62997817993164
-9.889897346496582
-27.895320892333984
-8.790983200073242
-9.399324417114258
-39.40113830566406
23.838476181030273
-25.765674591064453
-8.735620498657227
-16.350614547729492
-9.429884910583496
-36.543479919433594
22.47522735595703
-27.16510772705078
-8.577681541442871
-16.876476287841797
-42.07547378540039
24.304122924804688
-10.355500221252441
24.354684829711914
-29.813175201416016
22.638837814331055
-27.87027359008789
-9.27463150024414
-17.9279727935791
-31.97265625
-37.394020080566406
-11.74724292755127
24.130035400390625
23.000341415405273
-27.05340576171875
-8.878240585327148
-17.025890350341797
-32.87699890136719
-38.335365295410156
-11.939704895019531
22.238283157348633
-29.86945343017578
22.425052642822266
-28.93022346496582
-8.527307510375977
-17.527313232421875
-33.75181198120117
-34.212093353271484
-12.454198837280273
23.736522674560547
20.60329818725586
-28.88372039794922
-9.056318283081055
-33.810943603515625
-33.03952407836914
-12.332127571105957
24.33342170715332
21.884517669677734
-28.59849739074707
-9.278979301452637
-11.201742172241211
27.479692459106445
22.24759292602539
-26.790529251098633
-8.576375007629395
26.19102668762207
-10.118929862976074
20.895586013793945
-27.40908432006836
-8.408419609069824
-33.38357925415039
-10.619872093200684
21.933809280395508
-26.034948348999023
-9.308480262756348
-29.816808700561523
-10.53771686553955
33.211978912353516
20.908823013305664
-28.461116790771484
-9.38602352142334
-36.663333892822266
-34.30003356933594
-8.84076976776123
37.346824645996094
20.47039031982422
-27.750070571899414
-9.002485275268555
30.44739532470703
-35.43011474609375
-8.701912879943848
39.586395263671875
20.59930419921875
-29.327816009521484
-9.122812271118164
-27.944393157958984
-12.101295471191406
26.203397750854492
19.997146606445313
-28.118364334106445
-8.327776908874512
-35.22406768798828
-12.851061820983887
25.387493133544922
20.81187629699707
-27.861927032470703
-9.112873077392578
-28.911151885986328
-29.520959854125977
-36.722877502441406
-26.9499454498291
-13.341968536376953
24.635282516479492
-29.522829055786133
21.069862365722656
-31.76491928100586
-9.075191497802734
-23.210487365722656
-12.980993270874023
27.917091369628906
22.211084365844727
-31.778688430786133
-8.875201225280762
-32.54938507080078
-24.299570083618164
-13.610130310058594
21.431201934814453
-29.04880142211914
-8.617154121398926
-27.042694091796875
-24.98400115966797
-13.291885375976563
20.657014846801758
-33.465736389160156
-8.996423721313477
-31.713008880615234
-23.84674072265625
-12.83929443359375
21.25853157043457
-28.289844512939453
-8.821527481079102
-34.614315032958984
-34.868953704833984
-23.724395751953125
-13.77678394317627
20.672761917114258
-30.75446128845215
-10.358144760131836
-12.647981643676758
-30.178791046142578
20.679704666137695
-32.00387954711914
-8.903100967407227
-31.746374130249023
-13.591850280761719
32.6456413269043
-26.88850212097168
20.48436164855957
-9.279210090637207
-30.981882095336914
31.557788848876953
-7.714593410491943
32.397708892822266
-24.05293846130371
20.605270385742188
-9.178068161010742
-29.580942153930664
-8.774073600769043
32.669830322265625
-24.098682403564453
20.735599517822266
-8.807251930236816
-33.37041473388672
-31.257993698120117
-26.974681854248047
34.94490432739258
-21.453805923461914
-11.497787475585938
-22.368200302124023
20.3878173828125
-9.001022338867188
-29.00493812561035
-10.827978134155273
-24.246768951416016
21.99645233154297
-9.582039833068848
-12.286840438842773
-22.94847297668457
22.71067237854004
-9.067022323608398
-33.39321517944336
-11.685524940490723
-24.284908294677734
21.9610595703125
-9.700945854187012
-27.83194351196289
-29.871517181396484
-11.754426956176758
28.622020721435547
-11.059313774108887
24.196077346801758
-29.044612884521484
-28.789409637451172
-10.0311861038208
25.84293556213379
-11.580428123474121
-31.688961029052734
-9.92310619354248
39.345062255859375
-11.001965522766113
-31.545574188232422
-13.860138893127441
31.94801139831543
-11.953620910644531
-13.848893165588379
-9.913924217224121
-13.750964164733887
26.123153686523438
-9.021454811096191
-14.160296440124512
45.0594596862793
-9.910760879516602
-37.815185546875
26.052568435668945
-14.201055526733398
-9.584298133850098
22.663097381591797
-32.362552642822266
-14.598867416381836
23.18231201171875
-10.175718307495117
23.66376495361328
-33.25393295288086
-30.313446044921875
-14.064369201660156
21.85741424560547
-8.86840534210205
-40.99431610107422
28.966041564941406
-39.913246154785156
-14.164243698120117
22.6827449798584
-10.934565544128418
29.255348205566406
-32.99836730957031
-12.850975036621094
22.80916404724121
-11.042166709899902
-34.26533889770508
-36.00086212158203
-14.459556579589844
25.239944458007813
-9.579310417175293
-40.54707336425781
-13.60257625579834
23.13600730895996
-8.891715049743652
-35.646907806396484
-11.081643104553223
25.26681900024414
-9.33768081665039
-34.23392868041992
-10.583571434020996
26.337844848632813
-9.025408744812012
-37.9277458190918
-12.207754135131836
24.322935104370117
-9.801901817321777
-31.252197265625
-29.77306365966797
-12.52463150024414
24.3007755279541
-9.849751472473145
-33.1904182434082
-30.407682418823242
-28.29072380065918
-10.50801944732666
-28.69382667541504
-9.110257148742676
-31.039716720581055
-29.543840408325195
-27.514379501342773
-10.715274810791016
-9.103551864624023
-27.058061599731445
-32.05198669433594
-9.768119812011719
-34.0159797668457
-9.861018180847168
-27.089248657226563
-31.664304733276367
-11.226065635681152
-38.79250717163086
-9.186306953430176
-12.68199348449707
28.257888793945313
37.7504768371582
-38.778099060058594
-9.275247573852539
34.69633102416992
-29.90247917175293
-10.814959526062012
25.36680030822754
39.389198303222656
-38.05494689941406
-8.5448637008667
-29.888811111450195
-11.912260055541992
26.99232292175293
-36.17756271362305
-9.098869323730469
-34.01481246948242
-32.42267990112305
39.28830337524414
26.430883407592773
-12.581116676330566
27.687297821044922
-30.140892028808594
-10.069973945617676
-26.737001419067383
24.941062927246094
-13.23805046081543
-33.476139068603516
-9.935906410217285
-29.360166549682617
-41.13068771362305
-26.385629653930664
-28.104528427124023
-12.743743896484375
-9.253026962280273
-23.683311462402344
-27.473621368408203
-10.653931617736816
-34.89102554321289
-9.101225852966309
-28.523387908935547
-25.979433059692383
-12.511059761047363
-35.931026458740234
-9.785924911499023
33.94254684448242
-28.950897216796875
-24.18724250793457
29.217193603515625
-13.614027976989746
-34.50273513793945
-10.228869438171387
-29.06006622314453
-26.458118438720703
-29.59092140197754
-13.814349174499512
-11.671866416931152
37.11589431762695
-11.667933464050293
-30.349945068359375
-9.153221130371094
-24.749677658081055
-11.771309852600098
-29.70633316040039
-9.093134880065918
-26.836877822875977
31.090435028076172
-11.77149772644043
-29.728330612182617
-8.73652458190918
-26.929733276367188
36.29570007324219
-40.351539611816406
-12.166194915771484
-30.515050888061523
-9.458922386169434
-29.055280685424805
-11.697664260864258
-31.085105895996094
-9.988199234008789
-29.527629852294922
-10.040216445922852
-30.85614776611328
-10.44058609008789
-29.407350540161133
-31.47913360595703
-11.086234092712402
-32.388031005859375
-11.314628601074219
-11.062045097351074
-31.939783096313477
-9.614758491516113
25.171022415161133
-29.192882537841797
-10.524334907531738
-31.97275733947754
-8.907794952392578
-27.052629470825195
21.38954734802246
-11.803163528442383
-31.094669342041016
-9.066356658935547
32.95002365112305
22.94654083251953
-11.792224884033203
-30.21759033203125
-11.164246559143066
23.14695167541504
-12.93352222442627
-30.189895629882813
-10.502777099609375
-12.36586856842041
-32.16577911376953
-33.87010192871094
-13.30448055267334
-30.229883193969727
-15.7100830078125
-13.800508499145508
-27.295541763305664
-28.081722259521484
-13.404340744018555
-27.833595275878906
23.292146682739258
-30.388444900512695
-13.012612342834473
-29.039752960205078
-29.55923080444336
-13.198376655578613
-28.841960906982422
-20.396690368652344
-13.198031425476074
-27.364439010620117
-20.30436897277832
-12.920422554016113
-28.647850036621094
-21.206567764282227
-41.752952575683594
-13.524656295776367
-28.073949813842773
-20.236940383911133
-13.45692253112793
-28.550010681152344
-21.265457153320313
-13.175811767578125
-28.548133850097656
-21.112579345703125
27.38086700439453
-30.60066032409668
-12.519360542297363
-28.124494552612305
-22.91307830810547
-28.101932525634766
-12.575037002563477
-29.823944091796875
-27.26462745666504
-20.134464263916016
-13.082122802734375
-29.695266723632813
-13.190284729003906
-27.353092193603516
-24.56574821472168
24.12466049194336
33.261226654052734
-13.190610885620117
-28.00005531311035
-23.1707763671875
-36.002567291259766
-29.521133422851563
37.48541259765625
-13.352981567382813
-27.824216842651367
-22.51151466369629
-28.028186798095703
28.709274291992188
-42.168434143066406
-13.445185661315918
-30.296127319335938
-28.162986755371094
-21.937654495239258
24.810829162597656
-21.82550621032715
-12.548550605773926
-30.247175216674805
-27.9976749420166
-23.518856048583984
-31.414955139160156
-13.730728149414063
-27.695449829101563
-26.577112197875977
-19.49920654296875
-39.55207443237305
-31.618886947631836
-12.959383010864258
-28.541996002197266
-29.385162353515625
-25.30607795715332
-31.480314254760742
-12.235956192016602
-27.748043060302734
-26.514095306396484
-10.604345321655273
-27.131813049316406
-27.747446060180664
-27.5137996673584
-11.973936080932617
-27.838085174560547
22.262542724609375
-30.252817153930664
-11.295998573303223
-32.51137161254883
-28.671159744262695
-31.71078872680664
-26.216848373413086
-30.033302307128906
-9.030792236328125
-32.782283782958984
-26.647977828979492
27.009496688842773
-18.778993606567383
-30.836185455322266
-9.609503746032715
-27.64851951599121
34.30618667602539
-33.474037170410156
-30.417171478271484
-12.249736785888672
-26.808706283569336
25.816497802734375
-16.05075454711914
-31.19988250732422
-13.513357162475586
-28.499046325683594
-32.21324920654297
26.29067039489746
-28.3043212890625
-27.836750030517578
-12.042969703674316
-27.65983772277832
-23.245716094970703
-26.127126693725586
-12.781785011291504
-29.64085578918457
-31.36968231201172
-12.764907836914063
-28.83845329284668
-33.625797271728516
-30.761045455932617
-13.82219123840332
-27.35328483581543
-32.10540771484375
-31.3826904296875
-30.57949447631836
-12.866331100463867
-29.760499954223633
-29.84130096435547
-12.917478561401367
-30.147666931152344
-11.309194564819336
-40.691436767578125
-30.588050842285156
-12.862643241882324
-39.133567810058594
-30.505359649658203
-13.257723808288574
-29.422874450683594
-13.177087783813477
-27.759708404541016
43.85783004760742
-12.073941230773926
-38.34355163574219
-28.272233963012695
-27.393177032470703
30.16392707824707
-13.036481857299805
-28.128612518310547
-28.219778060913086
-11.929071426391602
-28.201095581054688
-33.988372802734375
-28.002685546875
-12.782516479492188
-27.782203674316406
-30.602161407470703
-26.008771896362305
-11.700973510742188
-28.45043182373047
-33.026466369628906
-34.74541091918945
-29.77069664001465
-11.690927505493164
-28.6021671295166
-39.09550476074219
-30.68376922607422
-12.466034889221191
-30.061771392822266
-13.935934066772461
-32.62464141845703
-27.269615173339844
38.497474670410156
-30.174488067626953
-13.166573524475098
-29.063175201416016
-30.634567260742188
-31.500917434692383
-12.74604320526123
-27.58860206604004
-39.91176223754883
31.699554443359375
-31.316383361816406
-30.527816772460938
-12.395269393920898
-28.547082901000977
31.820974349975586
-13.655863761901855
-39.24118423461914
-30.476900100708008
-28.255664825439453
30.415727615356445
-34.55302810668945
-12.011219024658203
-39.23590850830078
-26.904043197631836
-27.439393997192383
-25.707651138305664
-12.846455574035645
-39.68416976928711
-28.50698471069336
-30.2607364654541
-24.806049346923828
-12.325911521911621
-38.1414794921875
-26.789731979370117
-31.104076385498047
-31.0589599609375
39.273338317871094
-23.807069778442383
-14.297174453735352
-39.32511520385742
-25.623432159423828
-30.099395751953125
-31.989328384399414
35.18940353393555
-13.288658142089844
-28.695621490478516
-29.893878936767578
-28.409626007080078
27.883560180664063
-31.824552536010742
36.891902923583984
-22.520200729370117
-12.353795051574707
-42.00043487548828
-27.712112426757813
-33.413299560546875
-30.169923782348633
-28.491172790527344
36.65953826904297
-17.296178817749023
-28.334733963012695
-11.0846586227417
-28.395687103271484
-28.590320587158203
-28.503379821777344
23.354576110839844
-11.647686004638672
-44.59242630004883
-27.022397994995117
-29.303014755249023
-28.45240592956543
-27.8439884185791
-13.632135391235352
-24.04874038696289
-29.210817337036133
-28.444950103759766
-38.945186614990234
-25.899171829223633
-13.222983360290527
-23.398324966430664
-29.982507705688477
-28.353233337402344
27.91676139831543
-32.974510192871094
-13.642155647277832
-23.94312286376953
-29.424312591552734
-28.424335479736328
27.867015838623047
-14.246557235717773
-24.816965103149414
-28.35401725769043
-27.96527671813965
-32.65572738647461
-26.531953811645508
-13.52238655090332
-24.64496421813965
-29.744176864624023
-28.010494232177734
26.39067268371582
23.26353645324707
-28.347068786621094
-31.56757164001465
-12.029882431030273
-24.436277389526367
-32.7768440246582
-28.199222564697266
23.379457473754883
-31.216514587402344
-31.94887351989746
-13.59239387512207
-23.304975509643555
-27.393171310424805
28.02052879333496
-29.211994171142578
-28.368085861206055
-12.974637031555176
-24.772201538085938
-28.734163284301758
-26.94569969177246
22.950084686279297
-27.623836517333984
-28.241432189941406
-7.268683433532715
-24.317672729492188
-21.280319213867188
-25.2592716217041
-31.397550582885742
-35.768001556396484
-25.649776458740234
-9.662632942199707
-24.44116973876953
-22.36410903930664
-27.231721878051758
-33.18111038208008
23.53356170654297
-31.130512237548828
41.554588317871094
-11.457013130187988
-25.685762405395508
-23.968111038208008
-25.40635108947754
23.486480712890625
-30.8271427154541
-29.626373291015625
-18.968687057495117
-12.201945304870605
-25.34858512878418
-27.024080276489258
-31.620206832885742
31.314071655273438
-15.141075134277344
-12.127154350280762
-25.030181884765625
-26.500507354736328
25.401426315307617
33.1346549987793
-33.238014221191406
-29.203411102294922
-17.95948600769043
-13.324275970458984
-25.451248168945313
-25.99860191345215
-30.508586883544922
-19.41205596923828
-12.759221076965332
-26.517440795898438
-25.497129440307617
-33.187564849853516
-30.63460922241211
-13.707199096679688
-25.37467384338379
-23.838802337646484
-29.818696975708008
-30.479719161987305
-19.362239837646484
-12.641955375671387
-25.845989227294922
-23.977386474609375
-23.13902473449707
-31.528121948242188
-12.585628509521484
-26.506603240966797
-22.72677230834961
-22.938419342041016
-41.10902404785156
-29.96860122680664
-9.145474433898926
-23.673648834228516
-34.59392547607422
-24.681079864501953
-30.844234466552734
-12.418410301208496
-23.525644302368164
-31.91943359375
-21.8188533782959
-19.0216064453125
-27.851293563842773
-29.444915771484375
-12.16867733001709
-24.92087173461914
-24.808629989624023
-27.903486251831055
-11.10311222076416
-24.654499053955078
-18.968358993530273
-27.87092399597168
-11.008849143981934
-25.205413818359375
-19.620925903320313
-31.57027816772461
-30.97331428527832
-17.405414581298828
-27.06656837463379
-11.268738746643066
-23.696548461914063
21.8831844329834
-21.3879451751709
-32.69622802734375
-28.749950408935547
-10.572137832641602
-27.269330978393555
25.9097843170166
-28.063772201538086
-20.043363571166992
-32.284053802490234
-10.480354309082031
23.417964935302734
-26.277057647705078
-30.65949058532715
-19.173648834228516
-29.71170425415039
-11.208911895751953
-31.215402603149414
-19.934701919555664
-20.78961753845215
-24.67067527770996
-30.97294807434082
-28.546236038208008
-12.708710670471191
-30.83395004272461
-19.18853759765625
-22.636112213134766
-31.5384464263916
-10.352703094482422
-34.916385650634766
-13.32958698272705
-35.92780303955078
-21.422107696533203
-20.722131729125977
-33.74628829956055
-12.191561698913574
-31.796184539794922
-13.451910972595215
24.3686580657959
-29.663341522216797
-35.433502197265625
-19.55367088317871
-30.370643615722656
-28.948684692382813
-13.397339820861816
22.71971321105957
-27.817333221435547
-24.870492935180664
-19.136913299560547
-12.23434829711914
28.034509658813477
-28.7098388671875
-22.715707778930664
-11.280633926391602
-36.10090637207031
-28.942575454711914
-23.67647933959961
-32.06498336791992
-32.97505569458008
-12.369672775268555
-41.465858459472656
22.901697158813477
-24.18027114868164
-29.48526382446289
-12.133325576782227
25.017412185668945
-28.91820526123047
-29.82590675354004
-37.11788558959961
-30.433837890625
-10.296215057373047
-40.31271743774414
24.279661178588867
-34.48435592651367
-10.706398010253906
-38.0433349609375
21.05744743347168
-16.00669288635254
-33.246402740478516
-10.097643852233887
21.818340301513672
-42.98781204223633
-26.836008071899414
-17.369253158569336
-32.07489776611328
-13.940939903259277
22.273618698120117
-16.350534439086914
-12.463191986083984
21.530860900878906
-30.47797966003418
-12.908317565917969
-11.763106346130371
41.44015121459961
31.507240295410156
-38.3487434387207
-20.861597061157227
-34.990753173828125
-31.851404190063477
-12.833219528198242
-35.1783332824707
-11.719623565673828
-32.57870101928711
-23.70454216003418
-15.228639602661133
-32.75832748413086
-23.2304630279541
-17.604230880737305
-18.883098602294922
-31.993602752685547
-32.39857482910156
31.700166702270508
-15.858208656311035
-34.129981994628906
-30.344635009765625
-33.32847213745117
29.284015655517578
-18.23012351989746
-15.193910598754883
-32.9692497253418
-14.787604331970215
-27.531415939331055
-10.761209487915039
-33.46884536743164
-10.689234733581543
-26.35082244873047
-38.99252700805664
-10.331966400146484
-36.38551330566406
-31.330442428588867
-28.827232360839844
-19.07182502746582
-8.695606231689453
-32.537723541259766
-24.271934509277344
-31.08539390563965
-20.544551849365234
-8.926051139831543
-29.4697322845459
-15.285746574401855
-8.850278854370117
32.65375900268555
-12.945669174194336
-8.360029220581055
-28.973588943481445
-24.120262145996094
-29.60556411743164
-8.278892517089844
-32.15400695800781
-29.468027114868164
-30.071491241455078
38.00580596923828
-8.711174011230469
-33.76182556152344
-30.902517318725586
-30.28727912902832
-17.210525512695313
-8.50715160369873
-32.87092208862305
-8.306687355041504
-34.22877502441406
-25.1997013092041
-39.70100021362305
-31.710054397583008
30.00176239013672
-8.339159965515137
-35.87507247924805
-16.817378997802734
-37.161651611328125
-30.066076278686523
-30.91201400756836
21.031633377075195
-12.20547103881836
-8.283134460449219
-33.72806930541992
-17.16823959350586
25.10597038269043
-13.100923538208008
-8.846534729003906
-33.3221321105957
-17.21843719482422
-25.027921676635742
-12.31243896484375
-8.824747085571289
-17.480009078979492
-28.510879516601563
19.617568969726563
-14.941137313842773
-8.727869033813477
-33.353477478027344
-17.818037033081055
-26.53312873840332
-15.818700790405273
-8.968387603759766
-33.24403762817383
-29.315654754638672
-18.05951690673828
-26.154207229614258
-35.14768981933594
-15.763663291931152
38.62862777709961
-8.44687271118164
-27.582382202148438
-17.69871711730957
-25.929676055908203
-20.783628463745117
-8.466154098510742
-29.51548194885254
-17.517044067382813
-27.694019317626953
-35.422054290771484
37.98155212402344
-8.493138313293457
-29.08463478088379
-26.58693504333496
-17.149431228637695
-25.686473846435547
35.63185119628906
-8.508286476135254
-31.555465698242188
-30.484159469604492
-17.715654373168945
-28.112403869628906
-25.927413940429688
-9.301897048950195
-32.194664001464844
-29.419221878051758
-19.329898834228516
-30.661352157592773
-29.56093978881836
-27.331619262695313
-8.828969955444336
-32.45323181152344
-28.008407592773438
-28.242961883544922
-8.934852600097656
-35.01471710205078
-29.00777816772461
28.673648834228516
-21.789573669433594
-27.71959686279297
-33.32373809814453
-8.728612899780273
-30.541534423828125
-29.100400924682617
31.122846603393555
-17.89341926574707
-25.839008331298828
-30.663110733032227
-9.07071590423584
-31.70452308654785
-27.861900329589844
26.96095848083496
-26.69464683532715
-28.32423973083496
-9.551803588867188
-31.559110641479492
-28.097991943359375
29.30929946899414
-31.99398422241211
-24.195528030395508
-8.482364654541016
-29.680086135864258
-27.29722023010254
26.01479721069336
-22.90654754638672
-32.84347152709961
-9.317429542541504
-26.55861473083496
24.96703338623047
-28.002397537231445
-45.02692794799805
21.02666473388672
31.276098251342773
-9.118409156799316
-24.854320526123047
-29.442535400390625
25.15017318725586
-31.468225479125977
23.180740356445313
-28.977630615234375
-9.245279312133789
-26.164234161376953
-29.191686630249023
24.510190963745117
24.103458404541016
-21.027549743652344
-8.332298278808594
-30.091644287109375
24.710960388183594
35.93912887573242
-29.60205841064453
-9.58022403717041
26.58979034423828
-36.19432067871094
-29.42243194580078
-8.443581581115723
-33.12834930419922
24.59038543701172
24.998849868774414
-33.264122009277344
-30.877010345458984
-8.975101470947266
-32.10673141479492
24.512922286987305
-28.299213409423828
-32.090702056884766
-8.875168800354004
-29.86239242553711
-32.060062408447266
26.938236236572266
22.081552505493164
-8.652953147888184
-29.154184341430664
27.419536590576172
24.604276657104492
-9.267960548400879
-31.43256378173828
-33.5967903137207
25.6223201751709
-26.368396759033203
-8.544513702392578
-34.152587890625
26.23402214050293
20.040664672851563
-30.803699493408203
-8.681106567382813
25.43929100036621
-25.778663635253906
23.44452667236328
-33.035400390625
-27.592336654663086
-36.261146545410156
-29.28000259399414
-8.93623161315918
-28.061363220214844
-32.81755828857422
-33.678070068359375
-8.277579307556152
-34.40742111206055
-26.65589141845703
-8.994606971740723
-33.2713508605957
-8.381061553955078
39.96485137939453
-8.87234878540039
-27.68050765991211
-11.419856071472168
-28.222444534301758
36.00629806518555
-33.081787109375
-11.606609344482422
-27.97351837158203
-33.519962310791016
28.9893798828125
-33.60932159423828
-32.16852951049805
-11.643073081970215
-28.54315185546875
27.493295669555664
40.722991943359375
-32.801353454589844
-10.876683235168457
-29.11362648010254
-37.82123947143555
-32.2149658203125
-10.753746032714844
-30.59333038330078
26.583919525146484
-31.064014434814453
-11.479418754577637
-27.802017211914063
30.74502944946289
-25.652299880981445
-32.98135757446289
-10.201874732971191
-29.43228530883789
34.74876403808594
-22.66972541809082
33.10967254638672
-31.66562271118164
-10.412164688110352
-33.44829177856445
-10.940489768981934
39.128047943115234
-35.277034759521484
-31.969865798950195
-11.322333335876465
-32.21672821044922
-10.384949684143066
37.350059509277344
-31.241506576538086
-32.12199401855469
-11.329943656921387
-24.56617546081543
-29.65475082397461
-26.829483032226563
28.459659576416016
-32.146751403808594
-32.210174560546875
-10.814080238342285
-32.71268844604492
-11.087080001831055
-34.63557815551758
-35.746253967285156
-32.18379211425781
-11.956438064575195
-31.101377487182617
-27.069631576538086
-31.834346771240234
-10.96424388885498
-29.444448471069336
-33.280906677246094
-32.73300552368164
-11.906907081604004
-27.263858795166016
-31.969974517822266
-10.471657752990723
-31.10062026977539
-24.99460792541504
-32.49507141113281
-11.191067695617676
-33.45798110961914
-31.20878791809082
-9.578499794006348
-35.42961120605469
-33.83650207519531
-31.167760848999023
-13.032845497131348
-33.61192321777344
-15.456668853759766
-31.306211471557617
-13.017324447631836
-30.920446395874023
-29.98201560974121
-33.58451461791992
-13.303384780883789
-33.91054916381836
-39.41779327392578
-27.69576072692871
-23.510677337646484
-33.428043365478516
-11.187671661376953
-31.75727653503418
33.596073150634766
-26.27729606628418
-16.013805389404297
-31.867061614990234
-10.010062217712402
-30.372032165527344
-27.169279098510742
31.930553436279297
-42.88023376464844
-33.40728759765625
-8.834297180175781
-30.974132537841797
-28.7431583404541
-36.026023864746094
-34.553916931152344
-8.996026039123535
-33.114013671875
-29.88641357421875
-31.57975959777832
-9.088264465332031
31.28833770751953
-32.85394287109375
-28.325374603271484
39.955535888671875
-32.082542419433594
-15.741354942321777
-27.82636833190918
-26.58991813659668
-32.40780258178711
-12.489665985107422
26.603910446166992
-28.691843032836914
-33.48173522949219
-33.51594161987305
21.878604888916016
-27.37153434753418
-32.551937103271484
-11.143617630004883
18.491100311279297
-27.693586349487305
-41.30653762817383
-27.878995895385742
-29.89059829711914
-12.037989616394043
17.625160217285156
-25.823209762573242
-28.039583206176758
-33.70248031616211
-10.7740478515625
19.469791412353516
-28.04404640197754
-28.420194625854492
-33.32046127319336
-9.768059730529785
18.724210739135742
34.84547424316406
-26.137296676635742
-32.232994079589844
-10.360433578491211
17.61989974975586
34.8676872253418
-27.72686004638672
-29.607709884643555
-31.705333709716797
-12.7996187210083
19.02713966369629
34.58837127685547
-30.55428695678711
-25.53963851928711
-34.579524993896484
-31.670225143432617
-11.950517654418945
23.82369613647461
-25.298383712768555
-32.72149658203125
-34.10898208618164
-11.167068481445313
19.213134765625
-35.692787170410156
-26.51645851135254
-31.250442504882813
-34.2311897277832
-10.466151237487793
15.082300186157227
-27.659597396850586
-39.38197708129883
-25.855241775512695
-28.412641525268555
-32.738075256347656
-29.690404891967773
-32.79462432861328
-10.244731903076172
15.263612747192383
-24.30914306640625
-24.582717895507813
37.60565948486328
-29.82074737548828
-30.727645874023438
-10.595390319824219
16.59754180908203
-26.362300872802734
30.095781326293945
-24.911144256591797
-33.253944396972656
-31.730836868286133
-9.82711124420166
16.2021427154541
-28.344646453857422
-27.403118133544922
30.19871711730957
-29.967254638671875
36.56969451904297
-29.86279296875
-11.098791122436523
17.237472534179688
-25.25414276123047
-27.65497398376465
30.111494064331055
-24.27578353881836
-9.920600891113281
16.923885345458984
-29.02800750732422
-23.469343185424805
-23.23627471923828
-10.109147071838379
17.457651138305664
-29.01715087890625
-24.090187072753906
24.83904266357422
-25.007953643798828
-8.650064468383789
14.03322696685791
-32.13232421875
-23.8864688873291
-23.827611923217773
-10.208699226379395
15.553154945373535
-28.450632095336914
-23.568376541137695
-9.55473804473877
17.617923736572266
-26.500864028930664
-26.957517623901367
-29.581527709960938
-9.875885963439941
16.897361755371094
-30.224422454833984
33.50547790527344
-26.142141342163086
-30.23672866821289
-11.557250022888184
18.767196655273438
-28.278791427612305
-28.21086883544922
-23.667505264282227
-10.534136772155762
17.000825881958008
-29.051471710205078
-26.20541000366211
-24.472183227539063
-29.20996856689453
-11.226211547851563
16.690961837768555
-29.671146392822266
-24.138404846191406
-27.177616119384766
-19.641979217529297
-33.872711181640625
-33.01500701904297
-10.855913162231445
17.774620056152344
-34.53424835205078
-27.546300888061523
-12.491178512573242
18.80074119567871
-27.206850051879883
-31.820762634277344
-28.03915023803711
-11.859587669372559
22.882373809814453
-23.346162796020508
-32.32651901245117
-30.010164260864258
-21.698373794555664
-13.530564308166504
20.196056365966797
-23.874645233154297
28.10688591003418
-30.12576675415039
-38.31309127807617
-14.134634017944336
-11.388315200805664
19.202693939208984
-25.139209747314453
30.164426803588867
-29.363374710083008
-13.746131896972656
-36.45252990722656
-8.723609924316406
20.032642364501953
-25.00311851501465
31.579212188720703
-31.270492553710938
-17.650466918945313
-8.283040046691895
19.179367065429688
-25.37592315673828
30.637292861938477
-27.98519515991211
-29.31477928161621
-8.51617431640625
18.549631118774414
-25.66678237915039
29.83848762512207
-31.14330291748047
-29.732568740844727
43.461490631103516
-7.534375190734863
18.609535217285156
-25.253129959106445
30.055952072143555
-10.191240310668945
18.739919662475586
-25.195541381835938
30.98306655883789
39.03611373901367
-10.526095390319824
20.241106033325195
-27.75593376159668
31.63438606262207
38.081905364990234
-35.138153076171875
-11.720848083496094
18.7453556060791
-25.920915603637695
33.44363784790039
-34.95906448364258
-10.349924087524414
19.40559196472168
-26.39680290222168
-30.183916091918945
-34.08562088012695
-40.82427978515625
36.658267974853516
-8.906494140625
17.398250579833984
-25.479415893554688
23.808500289916992
-29.37070655822754
34.92420959472656
-7.68600606918335
18.634042739868164
-26.5596866607666
-26.368558883666992
-30.50055503845215
-30.234914779663086
-8.908632278442383
17.444101333618164
-25.98751449584961
-26.04405975341797
16.859296798706055
-30.037994384765625
-7.898312091827393
15.175395965576172
-23.543804168701172
-28.660741806030273
16.753379821777344
-9.033906936645508
15.078351020812988
-26.22797203063965
-26.82282829284668
-8.391877174377441
18.10647964477539
-29.30703353881836
-32.91807556152344
-12.634102821350098
16.43191909790039
-26.6031494140625
-10.243821144104004
17.56035041809082
-25.14617919921875
-30.811737060546875
-30.98988914489746
-13.549581527709961
17.217771530151367
-38.2275390625
-24.19740867614746
-27.377580642700195
-31.69015121459961
24.929040908813477
-13.229936599731445
18.082292556762695
-22.792659759521484
-27.385528564453125
-37.5159912109375
39.016380310058594
-32.89717102050781
-12.923847198486328
21.191099166870117
-34.723289489746094
-24.308422088623047
-29.773550033569336
-33.030052185058594
40.61186218261719
-12.172595977783203
24.595680236816406
-22.39090919494629
-34.705841064453125
-29.822065353393555
34.20553970336914
-37.54042434692383
-12.805448532104492
23.945091247558594
-24.073633193969727
30.01545524597168
-32.33250045776367
-35.60345458984375
-13.060382843017578
-29.736339569091797
-25.71847152709961
-27.41067886352539
23.658899307250977
-41.28404998779297
-12.90101146697998
-28.10300636291504
-25.201570510864258
-25.66424560546875
-37.22810363769531
-12.20459270477295
-28.99355125427246
-28.247806549072266
-28.443862915039063
27.559078216552734
-31.31804084777832
-37.112388610839844
-12.473689079284668
-28.214780807495117
-27.152511596679688
-27.437108993530273
-10.384057998657227
-27.537574768066406
-35.56237030029297
-29.310022354125977
-34.50102615356445
-9.577489852905273
-29.25113296508789
-27.914594650268555
-33.49353790283203
-7.94789457321167
-28.86591339111328
24.528039932250977
-7.484050273895264
32.8287239074707
-29.187223434448242
-10.455914497375488
-27.24144172668457
-38.696372985839844
-31.809606552124023
-9.814604759216309
-28.05251121520996
-29.29651641845703
-11.165510177612305
-28.604358673095703
-11.369606971740723
-29.214000701904297
-22.698274612426758
-10.04522705078125
-28.585716247558594
-32.04159927368164
-12.924795150756836
-27.322555541992188
29.85623550415039
-31.629833221435547
-13.301834106445313
-27.818819046020508
-13.008110046386719
-27.874563217163086
-35.14829635620117
31.907411575317383
-32.6518669128418
-13.411373138427734
-28.8835506439209
-27.172128677368164
-25.647947311401367
-17.587116241455078
32.81031036376953
-24.145965576171875
-13.062491416931152
-28.582212448120117
-24.917369842529297
-27.307294845581055
-18.30829620361328
-28.953012466430664
-13.03746223449707
-27.654451370239258
-22.883852005004883
34.83430862426758
-26.43042755126953
-18.645828247070313
-11.968171119689941
-28.63491439819336
-26.402088165283203
-28.785608291625977
-30.64476203918457
-12.1019287109375
-28.668678283691406
-26.86282730102539
26.441186904907227
-26.99016571044922
-18.165008544921875
-29.209320068359375
-12.470999717712402
27.32027816772461
-28.798259735107422
-24.00730323791504
-9.266854286193848
-28.419614791870117
-22.211383819580078
-30.1782169342041
-13.10346508026123
25.412723541259766
-28.963218688964844
-22.858783721923828
34.031776428222656
-12.881389617919922
24.86888885498047
-28.819726943969727
-24.14361572265625
-36.19940185546875
-11.457018852233887
25.951011657714844
-27.01487159729004
-26.538450241088867
22.028919219970703
-37.37950134277344
-26.266746520996094
-32.001373291015625
-10.029764175415039
24.35283851623535
-27.955379486083984
-25.374290466308594
21.885601043701172
-25.323049545288086
-13.25111198425293
23.608230590820313
-28.85249900817871
-25.562755584716797
19.362791061401367
-41.08638381958008
-25.312294006347656
-13.05653190612793
20.671676635742188
-28.373716354370117
-28.261085510253906
26.34994888305664
-26.308488845825195
-30.715402603149414
24.066740036010742
-12.553991317749023
19.60801887512207
-28.930410385131836
-26.18390655517578
-26.711864471435547
24.09405517578125
-13.629409790039063
24.6584415435791
-27.284812927246094
-25.040531158447266
24.397113800048828
-13.061171531677246
22.50874137878418
-31.528076171875
-27.45933723449707
-26.5707950592041
-27.100727081298828
23.512619018554688
-12.81135082244873
21.27945327758789
-33.04791259765625
-29.274648666381836
-25.486366271972656
-12.800446510314941
19.50116729736328
-33.2038688659668
-26.353374481201172
-26.08734130859375
31.66606330871582
24.137569427490234
-13.420719146728516
20.70876693725586
-31.45686912536621
-27.102705001831055
-23.795467376708984
-12.713787078857422
20.14444923400879
-28.500858306884766
-28.368101119995117
-23.149063110351563
-12.748416900634766
23.3381290435791
-28.011014938354492
-27.69854736328125
-24.075088500976563
28.000343322753906
-12.460570335388184
22.876131057739258
-28.13599967956543
-27.96958351135254
-23.811866760253906
-12.18874740600586
22.484994888305664
-29.712533950805664
-28.132505416870117
-23.37335777282715
-12.614198684692383
26.227916717529297
-29.250751495361328
-27.84307861328125
-24.59600067138672
36.072349548339844
-35.67970657348633
-12.037935256958008
-29.132705688476563
-27.895734786987305
-12.81009292602539
29.339977264404297
-33.13525390625
-27.921348571777344
-39.22881317138672
-12.276473999023438
-33.01130676269531
-27.904495239257813
-33.978816986083984
-12.468313217163086
-28.196836471557617
-13.05173397064209
-28.374868392944336
-11.676064491271973
-28.638303756713867
-32.741416931152344
-11.213321685791016
-29.499021530151367
-15.379066467285156
-31.1629695892334
-11.497873306274414
-27.123193740844727
-13.122516632080078
-33.79969787597656
-10.397477149963379
-28.269285202026367
-13.037080764770508
-27.353351593017578
-33.011356353759766
-10.62359619140625
-27.436443328857422
-12.833671569824219
-12.457477569580078
-28.541563034057617
-12.08768367767334
33.23931121826172
-13.388044357299805
-28.414522171020508
-13.423744201660156
30.96365737915039
-11.413043975830078
-26.680002212524414
-12.191000938415527
32.21388626098633
-12.697185516357422
-27.727575302124023
-12.662212371826172
20.896892547607422
30.86041259765625
-11.634077072143555
-27.6418399810791
-12.787591934204102
-43.136474609375
22.49797248840332
29.605613708496094
-12.286786079406738
-28.747915267944336
-13.261208534240723
23.218414306640625
-12.189168930053711
-32.231990814208984
-13.227109909057617
28.158241271972656
-12.84808349609375
-27.452865600585938
-13.2211275100708
-32.877742767333984
31.636798858642578
-13.628180503845215
-28.764375686645508
-13.448111534118652
23.197742462158203
-31.30944061279297
41.90232849121094
-12.446088790893555
-28.956958770751953
-15.625300407409668
-13.422324180603027
-28.1885929107666
-13.929251670837402
-13.443930625915527
-27.402616500854492
-14.139674186706543
-13.05920124053955
-27.807544708251953
-15.91059684753418
-13.15022087097168
-28.391172409057617
27.90987777709961
-25.04146957397461
-12.697664260864258
-27.6486759185791
-21.003305435180664
-13.958320617675781
-27.862241744995117
39.775394439697266
-13.815001487731934
-27.87172508239746
33.578983306884766
-29.677534103393555
-13.576630592346191
-28.723819732666016
-31.202682495117188
-14.053409576416016
-28.501880645751953
40.75175476074219
-20.143159866333008
-14.36617660522461
-27.688053131103516
-29.15595245361328
-14.709293365478516
-28.128135681152344
25.48236083984375
25.556320190429688
-31.97234344482422
-14.05081558227539
-28.601533889770508
23.09278678894043
-37.07585144042969
-14.563728332519531
-28.07910919189453
-26.76820945739746
-13.35473918914795
-28.744482040405273
-27.194421768188477
-13.171914100646973
-28.579837799072266
-12.745949745178223
-28.628135681152344
27.73496437072754
-45.14145278930664
-30.79498863220215
-12.494884490966797
-27.839885711669922
29.275461196899414
-27.492050170898438
-14.217020034790039
-27.907135009765625
-12.714067459106445
-28.29191017150879
-29.798606872558594
-13.366186141967773
-28.38603973388672
-13.008917808532715
-28.02009391784668
-25.986536026000977
-26.286550521850586
-23.017322540283203
-13.764715194702148
-28.986684799194336
-35.66274642944336
-12.798967361450195
-28.86419105529785
-31.624191284179688
-29.105785369873047
-12.066483497619629
-27.002037048339844
-24.73395347595215
-25.924854278564453
-30.042564392089844
-13.260828971862793
-26.583145141601563
-12.67494010925293
-27.260051727294922
-12.564126968383789
-26.708553314208984
-11.676976203918457
-25.711299896240234
-17.760324478149414
-12.907739639282227
-26.66709327697754
-31.54355239868164
-17.006446838378906
-34.72853469848633
-12.738594055175781
-28.215524673461914
-13.954020500183105
29.548526763916016
-11.886463165283203
-27.917247772216797
-12.94139289855957
-26.047685623168945
25.287906646728516
-8.552705764770508
-25.256437301635742
-6.02960205078125
-27.352638244628906
-7.2902116775512695
-27.90195083618164
27.560226440429688
-37.841861724853516
-30.296960830688477
-9.526960372924805
-27.492111206054688
26.185577392578125
-34.717628479003906
-13.002098083496094
-26.961721420288086
29.12958335876465
-36.71819305419922
-28.69491195678711
-13.058615684509277
-27.180957794189453
28.317495346069336
27.786760330200195
-24.363563537597656
-12.348997116088867
-27.105165481567383
31.262939453125
-24.078208923339844
-12.859582901000977
-27.952363967895508
-10.86333179473877
-29.794239044189453
-9.58535385131836
-28.8830509185791
-19.990415573120117
24.227657318115234
-32.13556671142578
-10.639046669006348
-28.5097599029541
-9.07214641571045
-27.52985382080078
-27.17709732055664
-11.961243629455566
-27.605182647705078
-23.174488067626953
-11.433944702148438
-28.145780563354492
35.676727294921875
36.76282501220703
-12.301769256591797
-27.676191329956055
30.588886260986328
-33.15330123901367
-11.924049377441406
-27.372333526611328
-32.07847213745117
-28.683948516845703
-13.087185859680176
-28.34343719482422
19.540176391601563
-33.591609954833984
-11.74007511138916
-26.812171936035156
-33.74184036254883
-11.769797325134277
-25.45098114013672
-32.756202697753906
39.91004943847656
-12.443214416503906
-26.524892807006836
-33.949337005615234
-12.48729419708252
-26.553634643554688
-13.361029624938965
-27.072092056274414
34.2153434753418
-30.347923278808594
-12.08371639251709
-26.8310546875
28.061492919921875
32.42803955078125
-13.869384765625
-28.098114013671875
25.991947174072266
-12.616231918334961
-28.212003707885742
27.2386417388916
-12.73701000213623
-28.21371841430664
-29.505687713623047
-32.5731201171875
-13.79450511932373
-27.031005859375
-27.856201171875
-39.88959884643555
-12.86500358581543
-29.037670135498047
-43.416812896728516
-12.55622673034668
-28.66875457763672
-36.95011520385742
-13.346183776855469
-27.999277114868164
-34.028350830078125
-9.429339408874512
-28.733861923217773
-9.740408897399902
-27.71907615661621
-10.19416332244873
-26.763568878173828
-9.786134719848633
-26.956832885742188
25.55469512939453
-18.416147232055664
-28.650484085083008
-10.73678207397461
-25.83038330078125
-20.12880516052246
-28.82905387878418
-23.56238555908203
-11.203680992126465
-28.128602981567383
-17.29706382751465
-26.969907760620117
-24.28611183166504
-11.941781997680664
-27.049381256103516
-17.901464462280273
-11.312013626098633
-29.19858169555664
-18.193498611450195
-11.117996215820313
-28.711669921875
-20.446849822998047
-37.19205856323242
-34.56096649169922
-9.916609764099121
-27.878217697143555
-23.778303146362305
-9.858543395996094
-28.374357223510742
23.509700775146484
-11.542332649230957
-28.20795249938965
-34.086952209472656
-30.428112030029297
33.783084869384766
-12.86061954498291
-28.178302764892578
-31.08856201171875
-31.34553337097168
-26.24708366394043
-12.439186096191406
-26.76531982421875
28.62053680419922
-29.439552307128906
-28.8372745513916
-30.597858428955078
-13.08307933807373
-26.793121337890625
-28.655038833618164
29.82512855529785
-10.484663963317871
-29.568166732788086
-31.782392501831055
-34.17218780517578
-33.12321090698242
-10.263567924499512
-28.501604080200195
-27.28689193725586
-9.970202445983887
-28.36249542236328
40.05568313598633
-28.0216121673584
-13.281244277954102
-29.815269470214844
-20.5013427734375
-12.55389404296875
-30.873933792114258
-29.024015426635742
-28.936716079711914
-12.267942428588867
-33.55392074584961
-27.289485931396484
-11.493844985961914
-33.30697250366211
-28.431415557861328
-27.335052490234375
-8.20059871673584
-33.995086669921875
-28.473119735717773
-28.057640075683594
-32.78848648071289
-30.894495010375977
-9.432291030883789
-30.221023559570313
-28.32190704345703
-30.94805145263672
-20.45952606201172
-9.609292030334473
-35.876007080078125
-26.646268844604492
-29.483875274658203
-14.85123062133789
-34.255165100097656
-12.948616981506348
-30.887603759765625
-27.368793487548828
-25.682254791259766
-17.084346771240234
-13.18110466003418
-31.718996047973633
-26.263683319091797
-25.675222396850586
-34.00602340698242
-13.789616584777832
-34.36981964111328
-28.29010581970215
-25.697965621948242
-15.608817100524902
-12.840185165405273
-35.40973663330078
-28.132211685180664
-25.54958152770996
-11.415940284729004
29.51912498474121
-12.481005668640137
-34.210426330566406
-28.135581970214844
-24.975976943969727
-32.80482482910156
-18.563032150268555
-25.624500274658203
31.485872268676758
-12.045821189880371
-34.279842376708984
-30.7691707611084
-26.841073989868164
-16.577760696411133
-28.087366104125977
-11.030288696289063
-33.461143493652344
-27.645092010498047
-27.846500396728516
-30.690895080566406
-15.96468448638916
36.88410186767578
-11.522083282470703
-34.61367416381836
-27.324323654174805
-26.26093864440918
-15.78664493560791
-31.461950302124023
-12.037491798400879
-33.643733978271484
-27.583274841308594
-28.84033203125
-17.88494873046875
-36.58308792114258
-11.697376251220703
-33.654781341552734
-26.6712646484375
-30.18967628479004
-17.577468872070313
-10.371236801147461
-35.943092346191406
-26.023067474365234
-21.40926170349121
-12.60728931427002
-33.70722961425781
-25.935483932495117
-25.862775802612305
32.568687438964844
-11.626032829284668
-35.96474838256836
-26.415576934814453
-30.968368530273438
-24.58684539794922
-12.435535430908203
-34.3698616027832
-25.981388092041016
-23.28519058227539
31.663557052612305
-12.369601249694824
-35.08035659790039
-27.261812210083008
-28.867433547973633
-24.018173217773438
-11.727648735046387
-35.23366165161133
-27.724750518798828
-30.60253143310547
-39.905303955078125
-39.09959411621094
30.204875946044922
-12.948119163513184
-36.38945388793945
-28.571088790893555
-34.342742919921875
-23.462541580200195
-12.234712600708008
-33.66611099243164
-30.07404136657715
-32.482051849365234
-31.356342315673828
-24.81159210205078
-15.955147743225098
29.60218048095703
-12.52682876586914
-32.293434143066406
-28.29251480102539
-33.04359436035156
26.557621002197266
-12.340710639953613
-31.70000457763672
-26.90852165222168
35.90053939819336
-26.084579467773438
-13.706490516662598
-11.8776216506958
-35.20534896850586
-24.844242095947266
-14.1810941696167
27.394515991210938
-12.863754272460938
-35.081451416015625
37.720733642578125
-14.139033317565918
-11.855955123901367
-28.575170516967773
-29.642269134521484
-28.704931259155273
-14.949454307556152
-13.1060209274292
-28.418296813964844
-28.91465950012207
33.05678939819336
-16.690093994140625
-11.94525146484375
-27.968732833862305
-27.054738998413086
-15.497249603271484
27.191755294799805
-12.50558090209961
-26.280500411987305
-27.22585678100586
-10.20644474029541
-12.307740211486816
-29.682729721069336
-28.015256881713867
-14.387332916259766
-13.310904502868652
-31.697431564331055
-28.563491821289063
-29.29783058166504
-32.31032180786133
-12.089717864990234
-12.237628936767578
-31.352725982666016
-27.119718551635742
-23.213151931762695
-26.447202682495117
-32.080936431884766
-15.91846752166748
-11.020122528076172
-29.903644561767578
-28.06171226501465
-30.506771087646484
-27.58185577392578
-14.050647735595703
23.88677978515625
-12.40693187713623
-29.933761596679688
-27.537630081176758
-28.081491470336914
-25.03032684326172
-29.308807373046875
-28.785066604614258
-16.57731056213379
-12.425765037536621
-33.8028564453125
-27.442733764648438
-21.214609146118164
-27.560224533081055
-14.484977722167969
25.045265197753906
-12.93683910369873
-30.899124145507813
-28.020788192749023
-14.219712257385254
27.595714569091797
-12.94955062866211
-30.085451126098633
-27.981185913085938
-34.741668701171875
-14.485135078430176
25.924898147583008
-12.158652305603027
-28.631683349609375
-28.775409698486328
-14.749114990234375
22.706310272216797
-12.82021427154541
-26.021034240722656
-27.586904525756836
-27.649789810180664
-34.33904266357422
-14.407632827758789
24.69015121459961
-12.465510368347168
-24.949438095092773
-27.049440383911133
-14.879877090454102
-12.757547378540039
-26.22105598449707
-28.571765899658203
-27.381492614746094
-12.748125076293945
-24.16619300842285
-27.47348976135254
30.56429672241211
26.255395889282227
-13.124277114868164
-26.52281951904297
-27.10265350341797
22.841854095458984
-12.668558120727539
-24.69059181213379
-26.29990577697754
-31.18914031982422
-29.981332778930664
25.02347755432129
27.15213966369629
-12.413556098937988
-27.11176109313965
-30.693084716796875
25.15380859375
-14.303084373474121
24.196632385253906
-12.872995376586914
-29.969491958618164
-27.818330764770508
-29.52432632446289
23.696359634399414
-32.0377197265625
-14.697866439819336
-9.840971946716309
-28.98468017578125
-27.573650360107422
24.868249893188477
-27.611961364746094
-15.144333839416504
29.528339385986328
-11.849211692810059
-28.24397087097168
-32.07704162597656
23.11125946044922
-28.234479904174805
-14.624207496643066
-12.350762367248535
-24.39500617980957
-27.844425201416016
-30.52365493774414
24.16608238220215
-12.940147399902344
-24.349510192871094
-27.324405670166016
-28.353727340698242
23.116695404052734
-32.965606689453125
-11.883688926696777
-23.822317123413086
-28.43383026123047
-36.652069091796875
-28.707788467407227
-12.85322093963623
-26.289533615112305
-25.98887825012207
-30.230487823486328
21.521392822265625
23.60582733154297
-9.73222827911377
-26.33095359802246
-30.88690185546875
22.91539192199707
-10.892365455627441
-27.269834518432617
22.244407653808594
-12.69855785369873
-26.342893600463867
-26.94167137145996
-30.655864715576172
31.655574798583984
-12.084038734436035
-28.46999168395996
-24.24506187438965
-32.54538345336914
24.13146209716797
-12.981446266174316
-26.662012100219727
-27.384183883666992
21.897939682006836
-12.307564735412598
-26.122920989990234
-28.87091827392578
-39.67741394042969
20.96028709411621
-11.510809898376465
-26.765287399291992
-32.078758239746094
-30.472049713134766
-13.092853546142578
-26.43472671508789
-33.78182601928711
-31.6586856842041
-12.707565307617188
-27.151958465576172
-30.843246459960938
-34.936038970947266
-31.405099868774414
-12.663660049438477
-26.620092391967773
-27.19794464111328
-13.028674125671387
-26.870756149291992
-33.02913284301758
-24.6632080078125
-12.228767395019531
-26.951087951660156
-37.37487030029297
-23.857484817504883
-13.445170402526855
-30.21014404296875
-41.301612854003906
-24.286758422851563
-29.072208404541016
-12.290505409240723
-27.05512237548828
-23.270095825195313
-34.18935775756836
-12.406044006347656
-26.85664176940918
-23.142250061035156
-29.647666931152344
-12.75780963897705
-29.023880004882813
-26.681550979614258
-23.02849006652832
-12.392934799194336
-31.242843627929688
-27.942840576171875
-29.450927734375
-12.901688575744629
-30.624637603759766
-27.156755447387695
-11.594707489013672
-30.857196807861328
-27.24871826171875
-11.763465881347656
-31.180768966674805
-28.106109619140625
-28.759607315063477
-12.49571418762207
-30.468061447143555
-27.58429527282715
-28.515487670898438
-11.954233169555664
-30.844858169555664
-26.378690719604492
-26.111059188842773
-12.365890502929688
-26.214439392089844
-25.942224502563477
-27.574533462524414
-12.303579330444336
-27.65685272216797
-24.691720962524414
-9.856390953063965
-28.788663864135742
-24.623868942260742
31.435426712036133
-8.678898811340332
-27.635839462280273
-24.16745376586914
-8.427332878112793
-26.336135864257813
-24.804458618164063
41.09051513671875
-8.760048866271973
-28.04180335998535
-24.696636199951172
35.449642181396484
-10.194701194763184
-27.683046340942383
-27.780258178710938
-7.133642196655273
-29.08383560180664
-26.87109375
-7.2037506103515625
-29.11693572998047
-27.17097282409668
-26.512283325195313
-4.820140838623047
-26.799697875976563
-23.916629791259766
-28.907766342163086
-5.898255348205566
-30.084171295166016
-24.938613891601563
-30.651662826538086
-33.16946029663086
-32.629093170166016
-7.469597816467285
-29.794687271118164
-24.119068145751953
29.86029624938965
-34.81486129760742
-34.76158905029297
-33.98847579956055
-12.280200958251953
-21.844026565551758
-23.109477996826172
-32.795570373535156
-34.165767669677734
-12.558727264404297
-27.470172882080078
-22.677488327026367
32.0085563659668
-9.634692192077637
-27.345827102661133
-21.940608978271484
31.84376335144043
-35.556785583496094
-29.658798217773438
-26.481401443481445
-9.568748474121094
-26.731252670288086
-22.115076065063477
-37.91762161254883
-32.30773162841797
-24.31243133544922
-9.909775733947754
-29.218936920166016
-24.13976287841797
-31.738916397094727
-30.241994857788086
-11.060654640197754
-28.30263900756836
-24.63315773010254
-35.53434753417969
-12.070758819580078
-27.72662925720215
-24.50943946838379
24.459548950195313
-13.554764747619629
-23.990665435791016
-34.04950714111328
-31.36534309387207
-12.868870735168457
-28.04460334777832
-23.92391586303711
33.05495071411133
-27.343456268310547
-33.91587448120117
-33.607566833496094
27.718326568603516
-11.26959228515625
-24.321863174438477
-24.50535011291504
27.948993682861328
-29.353919982910156
27.08344841003418
-13.060213088989258
-27.74886131286621
-22.035728454589844
27.37697410583496
-30.079896926879883
-12.000707626342773
-24.671003341674805
-23.118972778320313
26.026145935058594
-32.5438117980957
-12.496610641479492
-26.190406799316406
-24.380481719970703
-35.44476318359375
-12.104999542236328
-23.738842010498047
-22.008495330810547
29.673341751098633
28.324644088745117
-12.690959930419922
-24.03936767578125
-23.738811492919922
28.754728317260742
-12.345389366149902
-23.56559181213379
-24.928037643432617
30.5792236328125
-28.946191787719727
35.3168830871582
-13.7911958694458
-24.222000122070313
-23.156692504882813
-29.148000717163086
-13.569226264953613
-24.592580795288086
-25.363319396972656
27.94987678527832
-29.949556350708008
-30.719799041748047
-29.19462776184082
38.844696044921875
-12.644805908203125
-27.16042709350586
-29.39995002746582
-34.05315017700195
-29.693058013916016
-13.63848876953125
-27.072063446044922
-28.143571853637695
-38.22063446044922
-29.57579231262207
-10.682862281799316
-29.361515045166016
-28.156635284423828
-28.832468032836914
-11.998391151428223
-30.677997589111328
-27.727603912353516
-29.062734603881836
-12.850399017333984
-29.777263641357422
-28.57693099975586
-29.521053314208984
-14.012640953063965
-28.606332778930664
-30.687545776367188
-30.34791374206543
-12.199209213256836
-26.69988250732422
-28.95868682861328
33.46025085449219
-36.125083923339844
-11.534912109375
-31.0589599609375
-29.549148559570313
30.708608627319336
-37.005638122558594
-12.57618522644043
-30.53701400756836
-29.810861587524414
32.65822219848633
-12.931256294250488
-29.425312042236328
-28.50316047668457
31.396562576293945
-11.61246109008789
-28.765960693359375
-28.739521026611328
32.16770935058594
-12.265422821044922
-29.718570709228516
-27.919540405273438
-22.754261016845703
-35.68976974487305
-10.244001388549805
-27.380949020385742
-28.002408981323242
-17.184703826904297
-33.588191986083984
-7.711221694946289
-28.531362533569336
-29.542261123657227
-15.364187240600586
-11.718382835388184
-25.968080520629883
-28.957260131835938
-15.151070594787598
-13.223583221435547
-24.42469596862793
-27.069652557373047
-15.198870658874512
38.689300537109375
-11.2561674118042
-27.5061092376709
-27.003414154052734
-15.04865837097168
-29.993112564086914
-13.798944473266602
-24.906187057495117
-26.995643615722656
-10.987056732177734
-28.298051834106445
-25.63560676574707
-19.160066604614258
-24.281782150268555
-12.201643943786621
-24.685794830322266
-25.68397331237793
25.548240661621094
-19.72770118713379
-12.49494457244873
-25.322546005249023
-25.77308464050293
-30.294761657714844
-26.957509994506836
25.861934661865234
-26.444637298583984
-12.8046875
-25.763540267944336
-25.71161460876465
24.41410255432129
-16.38559913635254
-26.933364868164063
-12.290454864501953
-26.984638214111328
-26.381595611572266
-31.05882453918457
-16.478240966796875
-38.00120544433594
-32.43722915649414
-13.132584571838379
-28.85500717163086
-26.71668815612793
-31.99716567993164
-38.748233795166016
-12.886022567749023
-24.484338760375977
-25.026933670043945
-30.760156631469727
-38.06171798706055
-10.346505165100098
-22.33531951904297
-25.704572677612305
-19.444257736206055
-27.831987380981445
-12.402451515197754
-24.46177864074707
-26.32110595703125
-19.594797134399414
-11.32909870147705
-24.77132225036621
-26.385190963745117
-39.73183822631836
-13.20981502532959
-24.64088249206543
-25.250410079956055
-13.006760597229004
-25.559648513793945
-26.038047790527344
-13.992526054382324
-25.227745056152344
-26.282346725463867
-13.964645385742188
-24.79137420654297
-23.610532760620117
-33.59688949584961
-31.799043655395508
32.272361755371094
-13.646020889282227
-26.162946701049805
-26.090551376342773
-33.0063591003418
-34.045223236083984
22.564109802246094
-13.370382308959961
-23.680500030517578
-24.864578247070313
-33.70697784423828
21.217575073242188
-12.950526237487793
-23.530691146850586
-25.355894088745117
-35.727088928222656
-26.55689239501953
-33.139522552490234
-27.968591690063477
20.18576431274414
-14.256049156188965
-26.066944122314453
-25.45760726928711
-35.07497024536133
42.30976486206055
-27.826602935791016
20.75979995727539
-12.651740074157715
-25.28022575378418
-26.453731536865234
-34.8924560546875
-29.12683868408203
-32.99799346923828
-27.981414794921875
25.32636260986328
-12.368929862976074
-23.149654388427734
-25.1246280670166
-33.567161560058594
-30.284893035888672
-27.988990783691406
-13.311923027038574
-27.06424903869629
-25.470510482788086
-38.1580810546875
-31.106996536254883
-32.09651565551758
-12.579507827758789
-28.28776741027832
-25.418991088867188
-33.37929153442383
-30.891212463378906
-12.777889251708984
-26.714885711669922
-25.87074851989746
-33.87348175048828
-12.312674522399902
-24.417308807373047
-25.21295928955078
-33.21630859375
40.067752838134766
-28.083715438842773
31.28539276123047
-13.328194618225098
-23.041854858398438
-25.461280822753906
-35.26908493041992
-29.697826385498047
-13.06916332244873
-23.41030502319336
-25.372394561767578
-33.6087760925293
-29.93242645263672
-12.620597839355469
-25.61528778076172
-25.729345321655273
-34.674095153808594
-38.13026809692383
-28.514699935913086
-11.97856616973877
-27.35930824279785
-25.752077102661133
-35.03697967529297
-28.312854766845703
-14.089274406433105
-28.405017852783203
-26.46267318725586
-36.554595947265625
-28.003828048706055
-12.821455001831055
-25.355112075805664
-26.03990936279297
-34.78437805175781
-30.965923309326172
-28.175798416137695
-11.994836807250977
-24.799556732177734
-27.42873764038086
-32.01382827758789
-13.160155296325684
-24.56633186340332
-25.9195556640625
-33.85050964355469
-28.05236053466797
-29.513643264770508
26.45557975769043
-12.626239776611328
-26.511831283569336
-26.110637664794922
40.592830657958984
-39.59397888183594
-28.764694213867188
-29.946407318115234
-11.553995132446289
-25.16230010986328
-24.930620193481445
-27.097856521606445
-11.38222599029541
-24.4897518157959
-25.98517417907715
-28.337594985961914
-31.32586669921875
30.377233505249023
-12.156970024108887
-25.412425994873047
-25.084857940673828
-30.74367904663086
-11.174005508422852
-28.445592880249023
-25.755844116210938
-31.039155960083008
-29.3987979888916
-9.139774322509766
-28.115272521972656
-24.730430603027344
-27.18419075012207
-11.862481117248535
-27.78551483154297
-25.044849395751953
-27.189624786376953
-12.538078308105469
-28.90764808654785
-26.013460159301758
-26.128358840942383
-15.036097526550293
-30.963212966918945
-26.063106536865234
-13.591461181640625
-26.477447509765625
-18.781129837036133
-13.6483793258667
-27.472875595092773
-26.4316463470459
-16.454933166503906
-30.714052200317383
-12.63913345336914
-27.034196853637695
-25.32619285583496
-17.204437255859375
-28.40440559387207
-11.138266563415527
-27.29024314880371
-26.009077072143555
-15.969392776489258
-37.38224411010742
-28.87627601623535
-12.506103515625
-25.87345314025879
-18.689476013183594
-28.107545852661133
-34.50467300415039
-12.209003448486328
-27.131343841552734
-17.304567337036133
-12.756637573242188
-26.22406005859375
-17.790128707885742
29.956188201904297
-12.08287525177002
-28.159852981567383
-16.284603118896484
-12.89329719543457
-28.61116600036621
-17.864110946655273
-30.35065460205078
-10.70663070678711
-25.203073501586914
-18.236785888671875
-10.23171329498291
-26.24118423461914
-18.892969131469727
-35.80118942260742
-8.639235496520996
-23.303857803344727
-20.426044464111328
-31.265430450439453
-12.74095344543457
-24.44222068786621
-30.02949333190918
-12.558289527893066
-24.063535690307617
-23.076496124267578
-30.970659255981445
28.935840606689453
-12.143899917602539
-25.42412757873535
-22.471588134765625
-34.15599060058594
25.477676391601563
-13.190099716186523
-22.930696487426758
26.001401901245117
-13.027677536010742
-32.3327751159668
-24.38776397705078
-22.355220794677734
-13.462535858154297
-22.88853645324707
-33.43389892578125
41.51353454589844
-27.923110961914063
-12.41036319732666
-22.12921714782715
-28.4475154876709
-12.710431098937988
-22.578113555908203
-18.688861846923828
-26.434024810791016
-12.742232322692871
-22.0423526763916
-15.883726119995117
-31.26392364501953
-26.136289596557617
-12.596731185913086
-22.15013885498047
-31.6666316986084
-23.33707618713379
-34.926490783691406
-13.66976547241211
-22.08625602722168
-16.35572052001953
-12.416415214538574
-28.444299697875977
-21.433048248291016
-16.968400955200195
-10.962379455566406
-22.506452560424805
-25.93168830871582
-30.645166397094727
-9.786789894104004
-24.18096160888672
-13.252458572387695
-31.100948333740234
-10.459281921386719
-23.256563186645508
-16.42605209350586
-27.53468894958496
-13.16347599029541
-23.053192138671875
-14.96563720703125
-22.26653480529785
31.542016983032227
21.759288787841797
-12.330175399780273
-29.64718246459961
-19.903493881225586
-31.34611701965332
-19.48488998413086
17.939254760742188
-12.412785530090332
-27.0080509185791
-15.34042739868164
-31.967479705810547
-11.593299865722656
-26.470762252807617
-16.20448875427246
-10.187973022460938
-15.50728702545166
21.909910202026367
-10.193440437316895
-29.512474060058594
-14.82170295715332
-31.85141372680664
-12.210931777954102
-19.172025680541992
-30.486501693725586
-10.723859786987305
-26.917339324951172
-20.837114334106445
-38.323219299316406
-12.577587127685547
-35.96519470214844
-27.0964412689209
-22.135412216186523
-30.945127487182617
-12.545698165893555
-26.734928131103516
-18.22454833984375
-28.83772087097168
-12.768980979919434
-25.311498641967773
-31.38861083984375
-13.047526359558105
-27.941198348999023
-20.597213745117188
-22.51042366027832
-17.664867401123047
-32.2273063659668
-32.2508544921875
-13.35009765625
-33.31332778930664
-33.641361236572266
-15.990801811218262
-24.950000762939453
-17.768667221069336
-30.602731704711914
-13.050324440002441
-30.547197341918945
-15.51684284210205
-25.601547241210938
-19.544301986694336
-13.18484115600586
-30.53994369506836
-15.038198471069336
-23.480257034301758
-12.670045852661133
-29.97876739501953
-16.603778839111328
-24.034372329711914
-34.7333869934082
-11.440835952758789
-30.670856475830078
-17.240249633789063
-24.856273651123047
-24.612224578857422
-12.395406723022461
-32.23877716064453
-15.464017868041992
-26.126296997070313
-31.428531646728516
-12.177669525146484
-31.019588470458984
-13.26075553894043
-22.9448299407959
-24.194843292236328
-36.94112777709961
-12.31713581085205
-30.28071403503418
-22.970836639404297
-19.8511905670166
23.790971755981445
-10.185959815979004
-28.2542724609375
-23.339509963989258
-19.24200439453125
20.42469596862793
-10.075714111328125
-28.960590362548828
-24.017724990844727
-19.13214111328125
21.300241470336914
-11.290802001953125
-23.26003074645996
-16.83165168762207
-11.549108505249023
-27.29925537109375
-23.642921447753906
-16.877948760986328
-35.40617370605469
-10.286833763122559
-24.205364227294922
-20.514772415161133
-12.393110275268555
-29.2117919921875
-22.953781127929688
-19.44965934753418
-11.345884323120117
-30.104450225830078
-14.424983024597168
-23.628253936767578
-18.58249282836914
-12.938828468322754
-28.857685089111328
-23.680410385131836
-15.590299606323242
-44.94193649291992
-30.61581039428711
-11.93031120300293
-25.38411521911621
-14.549315452575684
-12.264795303344727
-22.858570098876953
-14.791375160217285
-11.955581665039063
-23.12970542907715
-14.836277961730957
-33.228729248046875
-12.726299285888672
-30.545207977294922
-23.476686477661133
-15.945231437683105
-31.18054962158203
-35.42136001586914
-12.402743339538574
-23.917560577392578
-15.135618209838867
-13.036779403686523
-29.08694076538086
-22.92664337158203
-15.546915054321289
-13.00766658782959
-23.326520919799805
-15.910263061523438
-13.120433807373047
-38.535545349121094
-24.940351486206055
-14.837550163269043
36.36024475097656
-31.918195724487305
-13.306806564331055
-31.47451400756836
-24.219141006469727
-14.985897064208984
-12.920390129089355
-30.852540969848633
-23.05727767944336
-15.160627365112305
-12.809518814086914
-31.994298934936523
-23.852842330932617
-15.032218933105469
-12.360825538635254
-29.701919555664063
-25.00535774230957
-14.616423606872559
31.747848510742188
-30.16532325744629
-12.908483505249023
-20.945253372192383
-23.211803436279297
-14.981485366821289
31.339862823486328
-27.28825569152832
-12.810047149658203
-33.29780960083008
-22.848480224609375
-14.761558532714844
26.461362838745117
-14.180785179138184
-28.736230850219727
-22.33433723449707
-16.41120147705078
-13.492372512817383
-30.697568893432617
-22.585227966308594
-16.046789169311523
-29.15613555908203
-13.374835014343262
-29.824920654296875
-23.6175594329834
-15.194576263427734
-13.221915245056152
-36.69825744628906
-22.908355712890625
-15.347549438476563
-30.739351272583008
-13.193984985351563
-34.0474967956543
-18.543500900268555
-28.456422805786133
-15.405295372009277
-32.11130905151367
-13.203229904174805
-21.617717742919922
-30.70806312561035
-15.327115058898926
-27.126739501953125
-12.000138282775879
-35.59954071044922
-20.475831985473633
-29.84290885925293
-14.593289375305176
-11.739575386047363
-28.69745635986328
-18.605506896972656
-25.519912719726563
-15.216902732849121
-13.081741333007813
-28.41465187072754
-29.584556579589844
-15.680521965026855
-35.62574768066406
30.720430374145508
-13.379873275756836
-28.157217025756836
-29.03978729248047
-15.594785690307617
30.834287643432617
-11.954001426696777
-28.53207015991211
-27.564170837402344
-16.007719039916992
-32.515113830566406
-13.129716873168945
-29.03298568725586
-29.411823272705078
-13.406023979187012
-30.37720489501953
-13.576148986816406
-29.923072814941406
-29.274600982666016
-14.45689582824707
-32.93927764892578
-13.187081336975098
-28.80245018005371
-31.056865692138672
-15.060514450073242
-32.25209045410156
24.57872772216797
-12.742012023925781
-31.56854248046875
-13.462824821472168
-26.842803955078125
-33.40042495727539
-32.08014678955078
-28.206209182739258
-13.207137107849121
-32.77458953857422
-13.877405166625977
-24.047014236450195
-30.527637481689453
-13.714588165283203
-16.67211151123047
-34.63623046875
-13.321370124816895
-15.551727294921875
-30.88295555114746
-28.340280532836914
-11.743443489074707
-15.378416061401367
-22.33050537109375
-33.61246109008789
-31.82335662841797
-12.421685218811035
-14.800386428833008
-36.954681396484375
-29.143556594848633
-13.018341064453125
-15.419570922851563
-24.582870483398438
-30.246232986450195
-13.717413902282715
-16.294334411621094
41.096500396728516
-23.748088836669922
-32.066810607910156
-14.279534339904785
-15.681964874267578
40.678565979003906
-13.298754692077637
-15.400460243225098
39.37130355834961
-23.468875885009766
-13.167685508728027
-15.256641387939453
-23.45132064819336
-34.02901840209961
-12.780364036560059
-44.643287658691406
-15.894757270812988
-27.32747459411621
-22.99251937866211
-13.093696594238281
-15.093071937561035
-13.079645156860352
-31.49795150756836
-14.68996810913086
-13.814501762390137
-28.308374404907227
-36.68989181518555
-15.552534103393555
-13.840943336486816
-27.27805519104004
-30.074710845947266
-15.046223640441895
-13.183406829833984
-28.318767547607422
-31.672016143798828
-15.950824737548828
-25.349180221557617
-11.82526683807373
-27.801372528076172
-30.401561737060547
-14.994187355041504
-27.505678176879883
-34.080101013183594
-12.921015739440918
-28.52985191345215
-15.354730606079102
-34.679656982421875
-14.632035255432129
-27.488548278808594
-26.432165145874023
-32.014644622802734
-17.133487701416016
-28.14857292175293
-13.148036003112793
-27.1046199798584
-26.94580078125
-15.665570259094238
-29.598026275634766
-31.554834365844727
-37.833351135253906
-12.21589469909668
-30.541013717651367
-24.670751571655273
-16.9153995513916
36.20168685913086
-12.7797212600708
-28.1671142578125
-23.313297271728516
-15.819851875305176
-34.60344696044922
-13.015446662902832
-28.879173278808594
-24.60219383239746
-15.343555450439453
27.677284240722656
-32.325443267822266
-31.951658248901367
-11.559199333190918
-27.92300796508789
-23.923053741455078
-17.75100326538086
-9.753863334655762
-27.8776912689209
-23.411945343017578
-15.587042808532715
-29.724945068359375
-27.515079498291016
-11.756794929504395
-27.911897659301758
-25.850162506103516
-33.15419006347656
-11.156657218933105
-27.33517837524414
-23.686628341674805
-28.47370719909668
-32.36589431762695
-11.812522888183594
-29.049636840820313
-26.168598175048828
-19.71771812438965
22.913793563842773
-31.864368438720703
-11.471187591552734
-29.168188095092773
-30.082887649536133
-28.256916046142578
-19.19040870666504
-34.85343551635742
-11.643073081970215
-27.36274528503418
-35.079341888427734
-23.856163024902344
-19.468021392822266
-12.1276273727417
-26.12377166748047
-33.364986419677734
-22.843055725097656
-17.63684844970703
22.595603942871094
-32.842185974121094
-9.50754165649414
-27.74588966369629
-30.163124084472656
-24.478687286376953
-17.210193634033203
23.56759262084961
-12.26408576965332
-27.828426361083984
-27.484647750854492
-23.16754722595215
-16.970382690429688
-33.96086502075195
22.368671417236328
-20.839969635009766
-32.10581970214844
-12.591744422912598
-28.877788543701172
-24.831506729125977
-24.983531951904297
-19.02813720703125
-33.77518844604492
23.76603126525879
-18.877666473388672
-11.793789863586426
-28.0323543548584
-26.415142059326172
-24.476655960083008
-22.850988388061523
-36.00188064575195
23.387771606445313
-19.867835998535156
-34.15338134765625
-12.08028507232666
-28.094371795654297
-26.171754837036133
-25.581193923950195
-18.59798812866211
28.25750732421875
-17.77667236328125
-24.67732048034668
-11.005011558532715
-27.83501434326172
-28.00327491760254
-23.832143783569336
-31.309467315673828
-16.180862426757813
-12.209400177001953
-28.29533576965332
-25.843549728393555
-23.982044219970703
-18.149349212646484
-15.97595500946045
-9.095854759216309
-27.825998306274414
-28.907386779785156
-25.37812614440918
-21.143884658813477
-11.760843276977539
-27.727346420288086
-26.31812858581543
-26.108983993530273
-17.758853912353516
-15.043335914611816
-35.776424407958984
-12.6355562210083
-28.64178466796875
-30.219165802001953
-28.152053833007813
-18.631366729736328
-13.539567947387695
-27.733301162719727
-28.585283279418945
-27.01111602783203
-19.227006912231445
-17.977497100830078
-12.085498809814453
-27.4724178314209
-29.8820858001709
-27.9727725982666
-18.27916145324707
-16.653417587280273
-33.333927154541016
-10.895938873291016
-28.220571517944336
-29.2015380859375
-28.719972610473633
-18.006059646606445
-13.026008605957031
-27.908872604370117
-30.081825256347656
-26.44623374938965
-17.139474868774414
-34.64994430541992
-13.526996612548828
-27.817270278930664
-26.76261329650879
-29.01093292236328
-15.939949989318848
-17.113304138183594
-12.568824768066406
-28.140634536743164
-30.952165603637695
-17.65608787536621
-13.67823600769043
-28.66073226928711
-27.651952743530273
-24.15199089050293
-16.90024757385254
-11.935737609863281
-28.45427894592285
-30.172779083251953
-25.2207088470459
-16.496417999267578
-21.46314239501953
-12.821379661560059
-28.97696304321289
-24.165691375732422
-17.328964233398438
-11.933815002441406
-27.481645584106445
-25.854677200317383
-19.889760971069336
-11.22503662109375
-28.904850006103516
-22.612239837646484
-17.165456771850586
-38.31760787963867
-31.964136123657227
-10.832571029663086
-28.650419235229492
-24.874773025512695
-18.545013427734375
-8.163226127624512
-28.023393630981445
-25.232023239135742
-18.291954040527344
-10.5913724899292
-27.81779670715332
-17.60163116455078
-30.49718475341797
-9.717657089233398
-28.793006896972656
-26.91633415222168
-18.627975463867188
-30.025758743286133
-12.627469062805176
-28.904293060302734
-26.141366958618164
-17.804866790771484
-9.411922454833984
-28.72504425048828
-42.239723205566406
-17.547964096069336
-10.306614875793457
-29.012014389038086
-31.00231170654297
-16.359363555908203
-11.63734245300293
-28.706064224243164
-25.312856674194336
-17.02294158935547
-11.208541870117188
-29.517372131347656
-24.425384521484375
-17.423673629760742
-33.559444427490234
-12.999078750610352
-28.209810256958008
-23.28032112121582
-17.184860229492188
-32.47775650024414
41.58012390136719
32.25157928466797
-10.533254623413086
-28.904216766357422
-23.837074279785156
-17.380685806274414
-32.99827194213867
-33.79414749145508
-13.101263999938965
-28.226346969604492
-23.692768096923828
-17.07012176513672
-29.55430030822754
-12.088851928710938
-28.609067916870117
-23.374507904052734
-16.7999210357666
-37.97227478027344
-10.80539608001709
-27.32913589477539
-22.97080421447754
-16.96636199951172
-26.635278701782227
-10.476698875427246
-27.748348236083984
-23.776674270629883
-16.790035247802734
-30.173913955688477
-32.91966247558594
-12.02146053314209
-28.202138900756836
-24.229055404663086
-17.412866592407227
-31.496013641357422
-26.847383499145508
-30.547300338745117
-11.865400314331055
-28.405818939208984
-24.041488647460938
-17.236055374145508
-33.43001937866211
37.43501281738281
-10.129664421081543
-27.725341796875
-22.658977508544922
-16.980403900146484
-28.858905792236328
35.32398986816406
-12.329452514648438
-34.116947174072266
-28.22735023498535
-23.92501449584961
-16.31999969482422
-29.81609344482422
-28.690433502197266
-9.98347282409668
-38.04271697998047
-28.822826385498047
-25.437480926513672
-16.846214294433594
-31.442935943603516
-29.815128326416016
-11.522595405578613
-38.451969146728516
-28.933746337890625
-27.780582427978516
-17.287790298461914
-32.565608978271484
-31.74945640563965
34.16682434082031
-12.714134216308594
-34.27901840209961
-27.274635314941406
-24.552736282348633
-17.49162483215332
-29.57118797302246
25.125682830810547
-12.376648902893066
-37.54835891723633
-26.409223556518555
-23.248912811279297
-17.371051788330078
24.7440185546875
-11.71847152709961
-38.75449752807617
-26.294353485107422
-23.426551818847656
-17.46722984313965
-30.162206649780273
-29.052623748779297
-14.046871185302734
-40.110111236572266
-27.96843910217285
-25.419021606445313
-17.134899139404297
-31.8559513092041
-12.884490013122559
-39.35750198364258
-26.662303924560547
-24.301279067993164
-17.726518630981445
-29.42977523803711
-31.21470832824707
38.04158401489258
-12.674948692321777
-38.7828369140625
-27.643102645874023
-23.570396423339844
-18.1257381439209
-29.77739143371582
-34.527278900146484
-12.956485748291016
-33.819278717041016
-27.86568832397461
-24.451356887817383
-17.611988067626953
-33.44115447998047
-35.69490432739258
-13.767129898071289
-36.38871383666992
-27.902151107788086
-23.909040451049805
-18.526063919067383
-24.79376792907715
-34.94425582885742
-39.74312210083008
-13.30646800994873
-36.88077926635742
-27.649200439453125
-23.374940872192383
-17.03285026550293
-13.09132194519043
-38.466094970703125
-27.674129486083984
-24.516860961914063
-16.83901023864746
-13.061483383178711
-36.42489242553711
-28.83860206604004
-23.903230667114258
-17.878202438354492
30.451379776000977
-13.07319450378418
-26.724172592163086
-23.10623550415039
-18.433900833129883
29.397296905517578
-12.211624145507813
-28.176990509033203
-24.444507598876953
-17.79973030090332
30.025089263916016
-12.881070137023926
-28.551795959472656
-24.522565841674805
-31.100543975830078
-12.920049667358398
-28.524381637573242
-23.407676696777344
-38.09733200073242
-12.339950561523438
-27.91269874572754
-27.870052337646484
-23.565885543823242
-31.390033721923828
-12.326553344726563
-27.73057746887207
-24.05116081237793
-34.499568939208984
-11.84695816040039
-27.675634384155273
-23.238054275512695
-22.99273681640625
-36.986568450927734
-12.327070236206055
-27.804903030395508
-23.439136505126953
-27.378080368041992
-12.792814254760742
-28.23565101623535
-23.158042907714844
-12.975716590881348
-32.97069549560547
-27.735815048217773
-22.846683502197266
-14.012235641479492
-35.74913024902344
-27.994529724121094
-22.85497283935547
-29.999961853027344
-34.022254943847656
-12.665833473205566
-32.94306564331055
-28.13422203063965
-22.86918067932129
-30.255779266357422
-12.242929458618164
-28.46088409423828
-24.094202041625977
-12.008398056030273
-27.882068634033203
-23.653358459472656
37.22398376464844
-12.496312141418457
-27.331260681152344
-24.037004470825195
-31.287324905395508
-26.726036071777344
42.96648025512695
-26.77458381652832
-12.45508861541748
-28.915477752685547
-23.951133728027344
-28.5775203704834
38.7227897644043
-25.049610137939453
-12.425727844238281
-28.681617736816406
-23.786128997802734
-26.80515480041504
-23.282690048217773
-29.19053077697754
-26.130481719970703
-12.520644187927246
-27.77138328552246
-23.595211029052734
-26.881816864013672
-26.261598587036133
-26.795503616333008
-13.45848560333252
-27.771106719970703
-23.174150466918945
-27.80675506591797
-24.0155029296875
-11.197136878967285
-28.334548950195313
-24.722200393676758
-31.132953643798828
-28.215023040771484
-40.27178192138672
-34.2963752746582
-10.11242389678955
-27.84690284729004
-23.402345657348633
-9.652244567871094
-28.545312881469727
-24.5930118560791
-22.267431259155273
-32.36530685424805
-12.304710388183594
-28.303722381591797
-26.626922607421875
-37.7982177734375
-32.5799446105957
-31.95490264892578
-13.080666542053223
-28.082611083984375
-24.397716522216797
-11.749093055725098
-27.518779754638672
-23.56899070739746
-32.94758605957031
-11.129075050354004
-27.72151756286621
-23.66067123413086
-29.73270034790039
-32.82051086425781
-10.48888111114502
-28.536882400512695
-23.513391494750977
-36.564430236816406
-31.496984481811523
-25.69371223449707
-25.293285369873047
-11.03874683380127
-29.28317642211914
-25.31326675415039
-31.005752563476563
-28.980676651000977
-30.556978225708008
-20.986488342285156
-12.975573539733887
-28.363554000854492
-23.93062400817871
-30.455604553222656
-22.14537239074707
-10.662030220031738
-28.646821975708008
-24.1911563873291
-30.75890350341797
-32.494300842285156
-21.768342971801758
-37.594383239746094
-11.219244956970215
-27.50956153869629
-24.949108123779297
-30.144481658935547
-38.34890365600586
-23.067609786987305
-29.728553771972656
-9.566879272460938
-27.998422622680664
-27.099502563476563
-38.76015853881836
-33.68117141723633
-22.134416580200195
-11.472159385681152
-28.79868507385254
-25.388408660888672
-34.56929016113281
-21.935163497924805
-25.532794952392578
31.84821319580078
-12.349398612976074
-27.63150978088379
-25.306278228759766
-36.6935920715332
-22.38194465637207
-12.296467781066895
-27.85933494567871
-23.1732234954834
-20.82550621032715
-22.87917137145996
-30.905620574951172
36.000091552734375
-12.942152976989746
-29.05087661743164
-23.914358139038086
-23.712169647216797
-12.352806091308594
-28.59920310974121
-23.813249588012695
-24.10453224182129
-29.63211441040039
-30.031518936157227
-29.430194854736328
-13.448841094970703
-28.35701560974121
-24.04628562927246
23.57466697692871
-34.4426155090332
-23.077604293823242
-29.03507423400879
-29.701946258544922
-33.79906463623047
-12.294069290161133
-29.773216247558594
-24.29056739807129
24.49776268005371
-34.12815475463867
-22.676931381225586
-22.684823989868164
-31.524372100830078
-9.769079208374023
-29.219629287719727
-24.883502960205078
-29.23966407775879
-23.474672317504883
-30.85489273071289
-9.565755844116211
-28.80803680419922
-25.457225799560547
-40.90727233886719
-32.848114013671875
32.472412109375
-12.673433303833008
-28.9904842376709
-24.643882751464844
-20.31989288330078
-27.664377212524414
-25.471939086914063
-31.42998695373535
-28.08498191833496
27.40467071533203
-9.8925199508667
-28.75339126586914
-25.210227966308594
-28.618032455444336
-11.35606861114502
-29.34528350830078
-24.693485260009766
-29.796113967895508
-35.6591796875
-10.46798324584961
-28.564979553222656
-24.624330520629883
-31.374025344848633
-11.890786170959473
-28.04218864440918
-23.432897567749023
-29.16129493713379
-25.355804443359375
-10.607415199279785
-28.343046188354492
-24.870689392089844
-26.356426239013672
-27.849498748779297
-27.795513153076172
-11.575061798095703
-28.569843292236328
-24.517208099365234
-26.665266036987305
-34.921852111816406
-29.03823471069336
-25.70609474182129
-11.388360023498535
-28.525447845458984
-23.53216552734375
-25.741804122924805
-29.22100257873535
-30.732269287109375
-30.38026237487793
-28.89005470275879
-21.90057945251465
-12.097426414489746
-28.880760192871094
-25.241188049316406
-22.908445358276367
-28.907711029052734
-24.643442153930664
-29.318115234375
-12.990007400512695
-29.60273551940918
-25.21394157409668
-20.461872100830078
-29.385501861572266
-31.161521911621094
-25.680614471435547
-11.570286750793457
-27.444034576416016
-23.814680099487305
-20.428985595703125
-27.56618309020996
-30.917675018310547
-12.50019645690918
-28.83609390258789
-26.86520767211914
-21.977479934692383
-30.475025177001953
-12.478185653686523
-28.446258544921875
-26.24027442932129
-36.16179275512695
-24.093168258666992
-13.009443283081055
-28.568538665771484
-25.385805130004883
-37.179222106933594
-24.357553482055664
-30.265106201171875
-30.777284622192383
38.72356414794922
-11.744991302490234
-28.543468475341797
-25.043628692626953
-36.41842269897461
-10.434000015258789
-28.16269302368164
-24.009164810180664
-33.31199645996094
-30.31984519958496
-12.528519630432129
-28.064058303833008
-25.10727310180664
-27.003063201904297
-31.429197311401367
-9.939188003540039
-28.464277267456055
-24.483558654785156
-24.702449798583984
-33.73598861694336
-9.706137657165527
-29.464895248413086
-23.91221046447754
-26.693876266479492
-32.10770797729492
39.23322677612305
-12.931052207946777
-28.425174713134766
-23.138227462768555
-12.974312782287598
-28.302419662475586
-23.941038131713867
-24.63909149169922
-33.35366439819336
-13.630438804626465
-28.63850975036621
-24.385433197021484
-24.6561279296875
-17.54644775390625
-13.073177337646484
-28.67776870727539
-25.481735229492188
-24.258403778076172
-14.67940902709961
-13.049139976501465
-28.362071990966797
-24.557273864746094
-24.831579208374023
-33.526390075683594
31.283397674560547
-30.289936065673828
-13.116695404052734
-28.019899368286133
-24.13045883178711
-28.160682678222656
-29.23239517211914
30.97591781616211
-24.24138641357422
-41.927772521972656
-14.116527557373047
-28.43804359436035
-23.874422073364258
-24.072315216064453
-27.485660552978516
-24.39664077758789
-14.434771537780762
-28.45442008972168
-24.355125427246094
-25.155071258544922
-14.978470802307129
-28.267196655273438
-26.308401107788086
-25.13410758972168
45.80423355102539
21.319398880004883
-34.00636672973633
-15.75321102142334
-28.450563430786133
-24.410858154296875
-28.075117111206055
-30.12677001953125
-15.663093566894531
-26.727054595947266
-23.76850700378418
-26.999967575073242
40.91707992553711
-40.69343566894531
-14.815474510192871
-29.60322380065918
-24.589548110961914
-25.478490829467773
43.033226013183594
-29.470062255859375
-33.50999450683594
-14.611665725708008
-28.048803329467773
-23.391021728515625
-26.835960388183594
-30.10564422607422
-30.872539520263672
-13.940689086914063
-28.156110763549805
-23.304628372192383
-26.203201293945313
-32.86576843261719
-12.94642162322998
-28.918190002441406
-27.090084075927734
-26.320926666259766
-30.602855682373047
-30.938783645629883
-9.993193626403809
-29.256834030151367
-28.33477210998535
-27.140926361083984
26.841365814208984
-32.78367233276367
-10.232358932495117
-38.35020065307617
-28.588207244873047
-30.017271041870117
-25.24114990234375
-29.73456382751465
-25.490087509155273
-35.78564453125
-9.649788856506348
-36.34332275390625
-30.64212989807129
-29.699737548828125
-24.32414436340332
-31.25612449645996
-10.565911293029785
-34.584869384765625
-30.194135665893555
-25.121999740600586
-30.30240821838379
-10.925416946411133
-28.16607093811035
-28.26759147644043
-24.371957778930664
-31.856855392456055
-26.680747985839844
-13.057826042175293
-33.020751953125
-28.441570281982422
-23.08218002319336
-30.756553649902344
28.99651336669922
-11.332751274108887
-37.120262145996094
-28.099533081054688
-23.28656768798828
-30.38668441772461
-18.693973541259766
34.882911682128906
-13.340042114257813
-28.643505096435547
-23.599828720092773
-12.458324432373047
-28.5443115234375
-24.55250358581543
-26.61277961730957
-32.28932571411133
-23.807872772216797
-13.997359275817871
-28.31524085998535
-24.107391357421875
-24.091028213500977
-9.73325252532959
-28.782350540161133
-23.785266876220703
-29.30916404724121
-23.514259338378906
-18.3165283203125
-28.06442642211914
-10.547342300415039
-29.22216796875
-26.40380859375
-32.15587615966797
25.396141052246094
-22.002399444580078
-28.772266387939453
-8.818079948425293
-28.604280471801758
-24.776851654052734
-34.99715042114258
17.206253051757813
-20.849599838256836
-27.775863647460938
-9.645432472229004
-27.676301956176758
-31.242168426513672
20.61410140991211
-22.774124145507813
-29.021411895751953
-12.048887252807617
-28.25450897216797
-32.33917999267578
-35.144283294677734
18.743865966796875
-23.765275955200195
-29.864492416381836
-11.411952018737793
-36.249122619628906
-28.433385848999023
-30.70797348022461
20.291318893432617
-20.906946182250977
38.94715118408203
-9.650779724121094
-28.463586807250977
-34.983482360839844
-30.033164978027344
21.99807357788086
-22.429065704345703
-32.96284866333008
36.689247131347656
-9.48542308807373
-28.149127960205078
-30.533262252807617
21.22266960144043
-21.60491180419922
-23.629962921142578
-25.115659713745117
-12.197183609008789
-28.767520904541016
39.28316879272461
-33.417667388916016
-22.86334228515625
-25.83307456970215
-12.976921081542969
-28.361608505249023
-36.69878005981445
-21.056636810302734
-24.518625259399414
-12.00389575958252
-27.734830856323242
-24.100135803222656
-35.628421783447266
-20.694971084594727
28.059429168701172
-30.43632698059082
-13.476170539855957
-28.342710494995117
-25.095687866210938
-32.84519958496094
-21.570775985717773
-12.838235855102539
-28.118680953979492
-28.584806442260742
-22.166217803955078
-36.88944625854492
-14.368824005126953
-28.81873321533203
-29.73493003845215
-22.205760955810547
-12.31050968170166
-28.352481842041016
-21.908527374267578
-6.326406002044678
-28.39838409423828
34.636924743652344
-23.761043548583984
-7.0045390129089355
-29.04685401916504
-21.675186157226563
-30.93520736694336
-6.120001792907715
-29.40677833557129
-39.488582611083984
-24.102367401123047
-28.902244567871094
-7.542356491088867
-29.132728576660156
-22.96218490600586
-30.81952476501465
-25.224679946899414
-28.872411727905273
-7.0827507972717285
-28.125749588012695
-25.7275390625
-27.8596248626709
-24.708538055419922
-30.366395950317383
-7.653151512145996
-28.699100494384766
32.379661560058594
-28.3148250579834
-7.461143493652344
-29.244815826416016
-32.000736236572266
32.7557373046875
-29.019123077392578
-29.678464889526367
-11.238959312438965
-28.989660263061523
-33.48402786254883
-28.074716567993164
-28.749929428100586
-31.82166290283203
-9.756484985351563
-28.277101516723633
-33.948585510253906
-24.010150909423828
-15.007425308227539
-29.460296630859375
27.15907859802246
-10.483358383178711
-28.867164611816406
-24.299638748168945
34.486778259277344
-11.641386032104492
-32.12327194213867
-29.282312393188477
-34.92942428588867
-22.475826263427734
27.82038688659668
-13.59006404876709
-32.39130783081055
-29.389883041381836
-34.35221862792969
-27.66099739074707
-24.890241622924805
-12.824813842773438
-32.628074645996094
-30.183849334716797
-25.01300048828125
-12.978775978088379
-33.26201629638672
-29.135684967041016
-25.617586135864258
31.658784866333008
-12.598758697509766
-31.978681564331055
-29.633634567260742
25.861026763916016
-28.982934951782227
-27.642934799194336
-11.477531433105469
-31.606061935424805
-29.34917640686035
-12.521202087402344
-31.395414352416992
-29.23566436767578
-12.5181303024292
-27.616825103759766
-28.716415405273438
-28.81369400024414
-12.011625289916992
-27.307849884033203
-27.417478561401367
-29.19460105895996
-13.46446704864502
-27.69437026977539
-34.37590408325195
-12.642419815063477
-30.040470123291016
-28.10890769958496
-38.08445739746094
-12.791596412658691
-29.99289894104004
-28.103635787963867
-30.652584075927734
-13.498937606811523
-28.93346405029297
-26.007410049438477
-12.815277099609375
-28.449779510498047
-32.821266174316406
-11.196319580078125
-31.553375244140625
-29.112075805664063
-30.76479721069336
-10.558154106140137
-28.579803466796875
-10.269397735595703
-28.34067153930664
-28.800750732421875
-9.743206977844238
-29.452592849731445
-30.26047706604004
-9.851414680480957
-29.123470306396484
-40.05589294433594
-10.258606910705566
-27.23101806640625
-28.764951705932617
-10.677162170410156
-29.641357421875
-29.72134780883789
-9.69814395904541
-29.25081443786621
-33.56244659423828
-9.93128776550293
-30.087779998779297
-33.67399215698242
-32.812381744384766
-12.01336669921875
-34.00056457519531
-28.90795135498047
-12.864452362060547
-29.347257614135742
-34.86198806762695
-13.373486518859863
-29.214088439941406
-35.451290130615234
-33.23385238647461
-35.33880615234375
-13.056809425354004
-28.610403060913086
-31.786943435668945
-30.608928680419922
40.27275848388672
-36.766136169433594
-12.245641708374023
-29.552642822265625
-30.594133377075195
-28.754484176635742
-13.362319946289063
-28.714801788330078
-38.72026443481445
-12.330129623413086
-29.668701171875
-31.318803787231445
-33.89890670776367
-34.34502029418945
-33.51557159423828
-12.833431243896484
-28.917043685913086
-34.287017822265625
-35.4803352355957
-11.55212116241455
-29.437997817993164
-33.57912826538086
30.961153030395508
-32.773597717285156
-31.307823181152344
-12.48653507232666
-27.87801742553711
-33.43592834472656
-30.748992919921875
-12.621771812438965
-27.74244499206543
-28.0313720703125
-32.324642181396484
-12.659931182861328
-28.01136016845703
-36.97123336791992
-33.26929473876953
-13.410713195800781
-27.226844787597656
-27.91644859313965
-30.84765625
-12.704131126403809
-28.408164978027344
-30.277477264404297
-13.22472095489502
-27.546419143676758
-30.69291877746582
-13.717787742614746
-27.801315307617188
-29.53340721130371
-31.718990325927734
-26.688508987426758
-30.845439910888672
-12.275832176208496
-28.047927856445313
-29.675338745117188
-32.2371940612793
-30.89798355102539
-12.233173370361328
-27.187917709350586
-30.519731521606445
-30.3701171875
-30.132122039794922
-13.044787406921387
-29.11334800720215
40.74445343017578
-34.286434173583984
-29.69565200805664
-12.366105079650879
-28.7707576751709
-28.249235153198242
-33.5926399230957
-28.930130004882813
-10.544854164123535
-29.33539581298828
41.69496536254883
-33.659645080566406
-28.041086196899414
-29.61183738708496
-12.623382568359375
-28.392900466918945
-25.114290237426758
-29.632558822631836
-12.39306354522705
-27.250642776489258
-28.10025405883789
-33.222511291503906
-29.9718074798584
-11.222221374511719
-27.112106323242188
-24.24555778503418
-30.410158157348633
-10.974658012390137
-28.961814880371094
-31.775148391723633
-32.00431442260742
-9.834715843200684
-29.204504013061523
-30.43045997619629
-13.078965187072754
-26.90215301513672
-32.16814041137695
-29.39558982849121
-14.150598526000977
-28.32916259765625
-32.82902908325195
-29.927087783813477
-12.3161039352417
-28.761619567871094
-38.026100158691406
-24.74925994873047
-28.518062591552734
-13.55359172821045
-29.171558380126953
-32.2296142578125
-13.818451881408691
-29.83932876586914
-27.427574157714844
-9.831575393676758
-28.96795082092285
-33.10028839111328
-18.76324462890625
-10.177090644836426
-37.827064514160156
-28.227136611938477
-9.31312084197998
-28.92441177368164
-23.12091636657715
-11.136641502380371
-29.312578201293945
-29.534690856933594
-9.729568481445313
-28.237335205078125
-11.013500213623047
-29.271730422973633
-31.547712326049805
-24.37424659729004
-10.79549789428711
-29.490032196044922
-31.600387573242188
-35.070003509521484
-10.741259574890137
-28.057415008544922
-29.71184539794922
-9.703614234924316
-28.545166015625
-31.180850982666016
-10.743045806884766
-28.904342651367188
-27.640466690063477
-12.630657196044922
-29.39878273010254
-12.895597457885742
-27.807544708251953
-26.068981170654297
-25.941974639892578
-13.665605545043945
-29.98367691040039
-32.39885711669922
-10.89176082611084
-29.126310348510742
-35.24884796142578
-30.793560028076172
-33.10211944580078
-11.5421724319458
-29.05357551574707
-31.953763961791992
-32.20032501220703
-31.453548431396484
-11.624841690063477
-29.329944610595703
32.728721618652344
-24.938953399658203
-31.737300872802734
-35.116458892822266
-11.631312370300293
-28.537776947021484
-33.778907775878906
-34.50215148925781
-12.421923637390137
-30.01024627685547
-34.6129035949707
-11.678059577941895
-28.78126335144043
-29.13742446899414
-34.604793548583984
-11.524627685546875
-29.033750534057617
-33.733238220214844
-29.12396812438965
-10.47539234161377
36.92975997924805
-28.975391387939453
30.554616928100586
-25.571502685546875
-9.797830581665039
38.53850555419922
-29.324451446533203
-26.337324142456055
-10.893633842468262
-28.453161239624023
-25.78394317626953
-11.594244003295898
-29.29561996459961
-31.3675594329834
-11.487308502197266
-29.063011169433594
-33.645484924316406
-10.634913444519043
-29.122751235961914
32.541404724121094
-34.39187240600586
36.74346923828125
-11.212250709533691
-29.806716918945313
31.554304122924805
35.526859283447266
-12.03560733795166
-29.46763801574707
30.1810359954834
34.05503845214844
-12.05797004699707
-29.454130172729492
-31.772136688232422
-11.350976943969727
-28.934223175048828
-10.379085540771484
-28.995227813720703
25.995960235595703
-11.606209754943848
-28.57256507873535
25.147388458251953
-24.659395217895508
-11.695375442504883
-28.589067459106445
24.906116485595703
41.202266693115234
-9.821525573730469
-28.874427795410156
26.96135711669922
-9.574198722839355
-28.43723487854004
27.174137115478516
-26.393600463867188
-9.638360023498535
28.153718948364258
-28.18192481994629
26.341630935668945
-9.533370018005371
-29.051267623901367
26.36456871032715
-30.61465072631836
-12.468783378601074
-28.73452377319336
26.454242706298828
-30.466585159301758
-12.852749824523926
-28.651432037353516
-13.197226524353027
-28.602460861206055
28.007537841796875
-13.319063186645508
-28.769989013671875
-12.385677337646484
-29.20067596435547
-32.38217544555664
-9.83824348449707
-28.82577133178711
-31.724340438842773
-19.927515029907227
28.784191131591797
-12.62612533569336
-28.336782455444336
-28.991626739501953
23.32293128967285
-12.338005065917969
-28.566068649291992
24.681671142578125
-12.229700088500977
-28.6306209564209
-34.55592346191406
-33.66824722290039
-37.11136245727539
25.158159255981445
-12.261595726013184
-29.44101905822754
-24.27334213256836
26.14398765563965
-12.445651054382324
-28.675491333007813
25.72292709350586
-13.08219051361084
-30.65998649597168
-28.127338409423828
22.49290657043457
-33.08511734008789
-11.41468334197998
-26.405345916748047
-29.46355628967285
-30.05197525024414
23.516836166381836
-10.77613639831543
-27.270639419555664
-28.47760581970215
-19.299911499023438
-43.27854919433594
-32.073448181152344
-27.14449119567871
-11.704254150390625
-25.043291091918945
-28.789642333984375
-28.519683837890625
26.798887252807617
-12.45002269744873
-25.636030197143555
-27.453575134277344
-24.240806579589844
-36.436744689941406
26.273841857910156
-11.33038330078125
-28.567886352539063
-26.731149673461914
-24.997468948364258
-34.596961975097656
22.416526794433594
-36.83018112182617
-12.855472564697266
-32.01203155517578
-27.43126106262207
-32.72693634033203
-24.814292907714844
21.871171951293945
-37.578041076660156
-12.903554916381836
-30.028911590576172
-28.894569396972656
-19.19525146484375
-12.81434154510498
-31.53680419921875
-29.26901626586914
-30.78293800354004
-16.392488479614258
-36.64841079711914
-11.382390975952148
-33.776859283447266
-27.756149291992188
-10.087455749511719
-11.503957748413086
-27.821260452270508
-9.484766960144043
-35.14055252075195
-29.025651931762695
-11.984602928161621
-27.81926727294922
-10.618026733398438
-11.988165855407715
-28.076045989990234
-11.964735984802246
-35.49015808105469
-28.878326416015625
-12.374430656433105
-28.881973266601563
38.090816497802734
-13.975788116455078
-33.1871223449707
-12.94338607788086
-27.510990142822266
-30.077438354492188
-12.76500129699707
-31.49078369140625
26.598365783691406
-12.3982515335083
-28.39084815979004
-29.809080123901367
25.776412963867188
-12.572068214416504
-28.432117462158203
38.69095230102539
26.37790870666504
-30.386045455932617
-12.489075660705566
-28.801498413085938
-29.44668197631836
-32.91288757324219
-16.956050872802734
25.584972381591797
-13.400810241699219
-29.277263641357422
31.298969268798828
-32.70244598388672
-16.552940368652344
-36.23685836791992
25.35515022277832
-25.304161071777344
-12.712604522705078
-28.443904876708984
-28.979602813720703
-33.65205764770508
-15.392282485961914
23.500497817993164
-24.8767032623291
-13.671725273132324
-28.927108764648438
-30.327686309814453
-18.826889038085938
-24.89307975769043
-12.703754425048828
-28.000165939331055
-25.310327529907227
-10.488719940185547
-28.67578125
-25.83800506591797
-11.187653541564941
-28.301340103149414
-30.98801040649414
-18.897634506225586
-25.24552345275879
-12.352863311767578
-28.142322540283203
24.472196578979492
40.1080436706543
-33.86024856567383
-22.847026824951172
27.198049545288086
-24.906177520751953
-10.365734100341797
-28.49211311340332
-16.986013412475586
-34.8102912902832
27.985549926757813
-24.58632469177246
-9.470510482788086
-28.066137313842773
-21.87002944946289
-30.63715171813965
-23.33201789855957
-8.50842571258545
-29.292512893676758
-25.252424240112305
-10.700316429138184
-28.1691951751709
-29.68897819519043
-18.964311599731445
30.60659408569336
-23.722999572753906
-12.18760871887207
-28.503910064697266
25.54052734375
-10.156031608581543
-27.640169143676758
-32.76136779785156
-28.508508682250977
22.759185791015625
-25.63688087463379
-12.916075706481934
-28.394914627075195
24.752126693725586
-13.101553916931152
-29.5858097076416
-28.54656410217285
-25.646434783935547
-11.979159355163574
-28.94143295288086
-31.892345428466797
-29.318517684936523
-27.348846435546875
-12.90676498413086
-28.786701202392578
-27.670291900634766
-30.12007713317871
-12.626701354980469
-27.69953727722168
-12.316386222839355
-29.28302764892578
-37.362060546875
-31.875429153442383
-13.070114135742188
-28.812911987304688
-26.61653709411621
-29.320096969604492
-34.37434768676758
-11.098496437072754
-33.18947219848633
-31.349889755249023
-12.582505226135254
-30.13801383972168
-12.243537902832031
-27.773353576660156
-37.26588439941406
-30.579605102539063
-12.821447372436523
-29.051733016967773
-27.21917724609375
33.81821060180664
-14.148494720458984
-28.896387100219727
-34.3433837890625
-14.243002891540527
-28.526126861572266
-28.259424209594727
-13.732062339782715
-29.17341423034668
-28.582889556884766
-32.71912384033203
-13.86695671081543
-27.241968154907227
-24.96407699584961
-30.15630531311035
-13.941757202148438
-29.364181518554688
-25.590808868408203
-13.990166664123535
-29.266267776489258
-26.02754783630371
-26.71200180053711
-30.19491195678711
-36.01006317138672
-14.020156860351563
-29.109952926635742
-25.091629028320313
-26.413782119750977
-36.28376007080078
-14.58494758605957
-29.52693748474121
-24.187179565429688
-24.35849380493164
-26.521953582763672
-14.1419677734375
-28.895248413085938
-23.9244441986084
-25.709808349609375
-40.48467254638672
-14.054155349731445
-31.439882278442383
-24.478557586669922
-30.910064697265625
-13.900838851928711
-28.215103149414063
-24.87890625
-32.662513732910156
-13.912834167480469
-27.713043212890625
-27.94089126586914
-27.986719131469727
-13.475361824035645
-29.67788314819336
-28.092208862304688
30.309228897094727
-27.204431533813477
-27.47553253173828
-24.66563606262207
-31.3643856048584
-16.3824405670166
-27.438772201538086
-28.849163055419922
-33.398460388183594
-19.343324661254883
-29.07655906677246
-28.35238265991211
31.508275985717773
-22.74167251586914
-18.400760650634766
-27.52279281616211
-28.813732147216797
31.653274536132813
-19.541990280151367
-27.46772575378418
-28.99591636657715
-29.886754989624023
32.06846237182617
-34.934967041015625
-19.29912757873535
-28.189374923706055
-25.893085479736328
-25.08626937866211
-18.701576232910156
-29.287755966186523
-26.47332000732422
-18.470115661621094
-27.225496292114258
-24.817373275756836
35.1772575378418
-37.395851135253906
-25.51005744934082
-18.98353385925293
-28.14354705810547
-25.58336639404297
-26.99688720703125
-19.291297912597656
-28.923988342285156
-26.37963104248047
-19.254898071289063
-28.089088439941406
-27.115856170654297
-34.36008834838867
-19.14898681640625
-28.417831420898438
-25.665746688842773
-19.83306312561035
-29.032522201538086
-25.991193771362305
-18.336122512817383
-28.529726028442383
-24.65947914123535
35.17272186279297
-31.392166137695313
-16.790279388427734
-27.53151512145996
-24.79755401611328
-16.615102767944336
-28.548320770263672
-25.496570587158203
-28.118148803710938
-36.879478454589844
-17.077350616455078
-27.941837310791016
-25.602020263671875
-36.602359771728516
-26.59810447692871
-25.908382415771484
-26.305044174194336
-18.964126586914063
-27.5145320892334
-25.127519607543945
31.25982666015625
-22.28917694091797
-18.325515747070313
-26.75037384033203
-27.89130401611328
-22.884986877441406
-18.25664710998535
-28.994897842407227
-25.600967407226563
-30.057636260986328
-23.40717887878418
-26.75257110595703
-18.28362274169922
-29.438932418823242
-24.258522033691406
-30.071325302124023
-34.943092346191406
-29.750507354736328
-24.206077575683594
-16.78310775756836
-27.759084701538086
-25.41544532775879
-27.10816192626953
-32.563560485839844
-24.517587661743164
-26.440574645996094
-20.535383224487305
-27.68398094177246
-26.003870010375977
-28.528825759887695
-31.973495483398438
-37.24711990356445
-17.317729949951172
-27.984508514404297
-25.27347183227539
-29.928773880004883
-29.057218551635742
-24.891313552856445
-18.889699935913086
-27.709197998046875
-26.744129180908203
-27.387516021728516
-27.693683624267578
-25.917085647583008
-26.34746551513672
-30.095458984375
-23.791399002075195
-18.6845760345459
-27.864253997802734
-25.949283599853516
-19.42797088623047
-26.896717071533203
-26.559507369995117
-35.03276062011719
-27.56460952758789
-17.74831199645996
-27.114330291748047
-26.788944244384766
-22.013277053833008
-17.84403419494629
-27.990745544433594
-26.257171630859375
-30.207714080810547
-25.685813903808594
-24.54973602294922
-19.325063705444336
-27.99378776550293
-26.04413604736328
-41.080955505371094
-24.367530822753906
-41.668701171875
-33.27871322631836
-24.86626625061035
-18.124658584594727
-27.819194793701172
-26.525920867919922
-38.02659606933594
-23.172243118286133
-25.746971130371094
-18.262924194335938
-27.131980895996094
-27.48667335510254
-24.98592185974121
-29.349679946899414
-16.988391876220703
-19.188173294067383
-28.863500595092773
-29.093427658081055
-25.256114959716797
-42.09754180908203
-18.064085006713867
-27.363422393798828
-29.158601760864258
-21.940414428710938
-41.577430725097656
-18.259132385253906
-27.5810604095459
-26.563596725463867
-23.081026077270508
-31.647865295410156
-36.591949462890625
-16.75896644592285
-28.584001541137695
-27.225915908813477
-24.513202667236328
-33.09419250488281
-16.848325729370117
-28.713603973388672
-28.013761520385742
-21.310779571533203
-37.13267517089844
-31.317676544189453
-18.330217361450195
-29.803239822387695
-28.42948341369629
-27.007137298583984
23.895204544067383
-29.594064712524414
-32.13774871826172
-18.870840072631836
-27.248870849609375
-29.186141967773438
17.23163604736328
-35.010189056396484
-18.120227813720703
-27.323945999145508
-29.31264305114746
22.288000106811523
-35.98970413208008
-17.251832962036133
-27.646568298339844
-27.080299377441406
22.93185043334961
-18.408796310424805
-28.21874237060547
-27.088905334472656
25.511924743652344
-17.647245407104492
-28.154136657714844
-27.598373413085938
-18.193439483642578
-28.880142211914063
-30.4827880859375
-17.2650146484375
-28.75978660583496
-28.72751808166504
-26.615564346313477
-28.94183349609375
-12.039403915405273
-31.778644561767578
-28.63250732421875
-26.995037078857422
-29.248804092407227
-8.925946235656738
-29.168127059936523
-28.816186904907227
-9.128313064575195
-28.426288604736328
-29.391284942626953
-31.19605255126953
-9.017961502075195
-27.92188835144043
-30.667613983154297
-9.295470237731934
-29.173551559448242
-29.372684478759766
-8.519617080688477
-28.3848819732666
-30.005281448364258
25.704252243041992
-9.692523002624512
-29.091711044311523
-28.30291748046875
-23.0596923828125
23.39910125732422
-9.482325553894043
-27.81192970275879
-31.044153213500977
-26.80394744873047
-8.940301895141602
-28.38379669189453
-29.5731143951416
-28.90485191345215
-22.225915908813477
-31.221111297607422
-10.319572448730469
-29.927810668945313
-28.89677619934082
-9.234045028686523
-29.77182388305664
-24.756797790527344
-10.990470886230469
-27.214426040649414
-25.34125518798828
-31.8144474029541
-11.103312492370605
-28.396663665771484
-27.94622802734375
-10.261820793151855
-28.29884147644043
-32.37110900878906
-28.049503326416016
-25.47511863708496
-9.447074890136719
-28.914661407470703
-33.96672439575195
-9.390034675598145
-28.09931755065918
-31.85103988647461
-25.50762176513672
-28.275175094604492
-9.247706413269043
-27.6041316986084
-28.73209571838379
-26.64937400817871
-28.67987060546875
-9.578495979309082
-28.053834915161133
-31.09294891357422
-9.873998641967773
-28.382051467895508
-32.37667465209961
42.467628479003906
-9.3606538772583
-29.57759666442871
-33.97515869140625
-30.264488220214844
41.555484771728516
-10.082786560058594
-29.26980209350586
-28.021989822387695
-31.354421615600586
42.42521667480469
-9.492889404296875
-27.43581771850586
-29.630264282226563
-29.218591690063477
41.398155212402344
-9.767241477966309
-26.75413703918457
-38.5667724609375
-33.30033493041992
27.851316452026367
42.238685607910156
-8.722151756286621
-27.744966506958008
-31.137496948242188
-9.800130844116211
-31.13564682006836
-9.388151168823242
-28.77887535095215
-9.164965629577637
-33.946556091308594
-8.895655632019043
-27.712646484375
-32.577056884765625
-9.000532150268555
-33.04579162597656
-10.51081657409668
41.277034759521484
-30.52191925048828
-9.426289558410645
29.239259719848633
-7.99549674987793
-23.44144058227539
-9.136338233947754
-25.506376266479492
-8.598315238952637
-38.75864028930664
-30.614580154418945
-23.11797523498535
-29.89658546447754
-9.172801971435547
-40.691917419433594
-21.405094146728516
-24.735849380493164
-8.659236907958984
-23.9715576171875
-10.247590065002441
-29.510988235473633
-27.862470626831055
-8.79908561706543
-29.006118774414063
-24.146081924438477
-9.281588554382324
-27.517044067382813
-28.785415649414063
-25.840864181518555
-24.14048194885254
-8.85981559753418
-27.83807945251465
-28.375896453857422
28.63471794128418
-35.44477844238281
-24.954288482666016
-8.707062721252441
-28.226987838745117
-28.348243713378906
25.762697219848633
-23.782588958740234
-9.441662788391113
-32.1126708984375
-27.466262817382813
41.800079345703125
-24.909671783447266
-10.494176864624023
-27.566232681274414
-24.627965927124023
-11.217595100402832
-27.56769561767578
37.12226486206055
-25.00118064880371
-9.034156799316406
-27.234590530395508
-25.636465072631836
-10.06437873840332
-29.332387924194336
-29.432334899902344
35.42850875854492
-9.029077529907227
-29.74686050415039
[truncated: 444,224 more chars]
