# Supplementary material for: Impact of anionic lipids on the energy landscape of conformational transition in anion exchanger 1 (AE1)
Source: Nat Commun. 2025 Nov 26;16:11664. doi: 10.1038/s41467-025-66786-6 (PMC12748791; doi:10.1038/s41467-025-66786-6)
Supplement: Supplementary file 6 — Source Data [file 41467_2025_66786_MOESM6_ESM.zip › SourceData/Fig_4e_SMwST_holo_traj.txt]

0 1.0391010416666666 -12.935675 
1 0.5185543466397851 -12.898485081700992 
2 -0.0319923483870964986 -12.862886971146305 
3 -0.5225390434139779 -12.690879489893458 
4 -1.0430857384408594 -12.625624360045103 
5 -1.5636324334677412 -12.47520824711097 
6 -2.07712254233871 -12.355749571012879 
7 -2.487350152688171 -12.086871665408095 
8 -3.0078968477150525 -11.814085672236825 
9 -3.5284435427419343 -11.53389264700273 
10 -4.048990237768816 -11.435521405042433 
11 -4.468094016129029 -11.308848658453876 
12 -4.98864071115591 -11.257805462545203 
13 -5.409187406182792 -11.149732496770861 
14 -6.029734101209673 -10.870755779090993 
15 -6.550280796236555 -10.743066505961744 
16 -6.906902491263432 -10.455842479765696 
17 -7.347449186290314 -10.119498663001352 
18 -7.867995881317196 -9.813092061570611 
19 -8.388542576344078 -9.511057921097008 
20 -8.90908927137096 -9.249285566096543 
21 -9.42963596639784 -9.027802564450402 
22 -9.950182661424721 -8.757832448364619 
23 -10.470729356451603 -8.612683564756134 
24 -10.888648948521512 -8.470216290928903 
25 -11.089973996505375 -8.354225189737063 
26 -11.610520691532257 -8.239098343053644 
27 -12.131067386559138 -8.123971496370226 
28 -12.651614081586018 -7.784656686273129 
29 -13.1721607766129 -7.534401433540179 
30 -13.632707471639782 -7.382359398113406 
31 -14.213254166666665 -7.15406375 
