# Supplementary material for: Impact of anionic lipids on the energy landscape of conformational transition in anion exchanger 1 (AE1)
Source: Nat Commun. 2025 Nov 26;16:11664. doi: 10.1038/s41467-025-66786-6 (PMC12748791; doi:10.1038/s41467-025-66786-6)
Supplement: Supplementary file 6 — Source Data [file 41467_2025_66786_MOESM6_ESM.zip › SourceData/Supplementary_Fig_6_RMSD_apo.txt]

0 3.7108447551727295
1 3.8473331928253174
2 3.696129560470581
3 3.6052324771881104
4 3.8098666667938232
5 3.887568950653076
6 3.988333225250244
7 3.803189992904663
8 3.8801310062408447
9 3.8148117065429688
10 3.804323196411133
11 3.7984683513641357
12 3.947122812271118
13 3.966578722000122
14 3.8601317405700684
15 3.8553013801574707
16 3.907761573791504
17 3.880749464035034
18 3.8289530277252197
19 3.9930925369262695
20 3.954890727996826
21 3.91642427444458
22 3.840986728668213
23 3.8195865154266357
24 3.757011651992798
25 3.7890100479125977
26 3.759084939956665
27 3.7827258110046387
28 3.756770133972168
29 3.664654016494751
30 3.741588592529297
31 3.760946273803711
32 3.8534231185913086
33 3.604031562805176
34 3.7932441234588623
35 3.712803840637207
36 3.5717389583587646
37 3.7113497257232666
38 3.8698787689208984
39 3.818056344985962
40 3.7971184253692627
41 3.79030179977417
42 3.7482504844665527
43 3.778938055038452
44 4.023226737976074
45 3.947401762008667
46 3.935495615005493
47 3.9157259464263916
48 3.8218653202056885
49 3.9633920192718506
50 4.018593788146973
51 3.95444393157959
52 4.0107598304748535
53 3.8655471801757812
54 3.892927885055542
55 4.065492153167725
56 3.982975721359253
57 4.029685020446777
58 3.9793946743011475
59 4.031509876251221
60 3.981078624725342
61 4.015037536621094
62 3.952653169631958
63 3.9752399921417236
64 3.977564811706543
65 4.025984764099121
66 4.035891056060791
67 4.105418682098389
68 4.039666175842285
69 4.0638532638549805
70 4.045313358306885
71 4.112492561340332
72 3.9180080890655518
73 3.8538455963134766
74 4.039257526397705
75 3.9744203090667725
76 4.0600786209106445
77 3.9991953372955322
78 4.083251953125
79 4.156933307647705
80 4.0789055824279785
81 3.9776508808135986
82 4.031398773193359
83 3.988035202026367
84 4.163891792297363
85 4.155645847320557
86 4.125333786010742
87 4.0880961418151855
88 4.03335428237915
89 3.925555944442749
90 3.9178307056427
91 4.017557621002197
92 3.945113182067871
93 3.8428142070770264
94 3.9454121589660645
95 3.822209596633911
96 4.137513637542725
97 4.0287766456604
98 3.864516258239746
99 3.9372525215148926
100 3.8337905406951904
101 3.9084692001342773
102 3.8929033279418945
103 4.020937919616699
104 4.087060928344727
105 3.991597890853882
106 4.161158084869385
107 4.0087056159973145
108 3.9776017665863037
109 3.7823665142059326
110 3.9423141479492188
111 4.095759868621826
112 4.005091190338135
113 3.861583709716797
114 3.9144368171691895
115 3.7834084033966064
116 3.758880615234375
117 3.820154905319214
118 3.9008724689483643
119 3.9109866619110107
120 3.8780550956726074
121 3.958595037460327
122 3.9818625450134277
123 3.919229507446289
124 3.8244898319244385
125 4.010031700134277
126 3.9703402519226074
127 4.039021015167236
128 3.9478418827056885
129 4.035534381866455
130 3.837456703186035
131 4.067378997802734
132 3.9193427562713623
133 4.022792816162109
134 3.8306071758270264
135 3.9384613037109375
136 3.955233573913574
137 3.874626874923706
138 3.77850079536438
139 3.9949231147766113
140 3.916454553604126
141 3.977890968322754
142 3.9173190593719482
143 3.9965479373931885
144 4.0612945556640625
145 3.9731338024139404
146 3.809494733810425
147 3.831857919692993
148 4.015765190124512
149 4.014224529266357
150 3.9949910640716553
151 3.8757286071777344
152 3.858553171157837
153 3.9520795345306396
154 3.8293991088867188
155 3.862525224685669
156 3.7138473987579346
157 3.9348909854888916
158 3.8092200756073
159 3.985008955001831
160 3.8693430423736572
161 3.674020528793335
162 3.8977103233337402
163 3.9337422847747803
164 3.9741427898406982
165 4.071629524230957
166 4.151552200317383
167 3.9627530574798584
168 3.90275502204895
169 3.7901816368103027
170 3.754061460494995
171 3.7725982666015625
172 3.8199121952056885
173 4.006289005279541
174 4.04214334487915
175 3.8975119590759277
176 3.8627729415893555
177 3.936197519302368
178 3.8434131145477295
179 3.861408233642578
180 3.807177782058716
181 3.8399713039398193
182 3.843444585800171
183 4.0121541023254395
184 3.9928488731384277
185 3.9693074226379395
186 3.9580185413360596
187 4.172488212585449
188 4.028441429138184
189 4.047807693481445
190 3.951605796813965
191 3.961744785308838
192 3.8795254230499268
193 3.829244613647461
194 3.8549275398254395
195 3.8416059017181396
196 3.9519481658935547
197 3.932143449783325
198 3.997328996658325
199 3.9243104457855225
200 3.9155948162078857
201 3.706855297088623
202 3.962555170059204
203 4.008266448974609
204 3.8932440280914307
205 3.9715890884399414
206 3.8774728775024414
207 3.8494176864624023
208 3.855943202972412
209 3.7305407524108887
210 3.9380998611450195
211 3.9287078380584717
212 3.8300395011901855
213 3.816995859146118
214 3.897578716278076
215 3.8065052032470703
216 3.9449024200439453
217 3.888599395751953
218 3.9339652061462402
219 3.889864921569824
220 3.866776704788208
221 3.851114511489868
222 3.871577501296997
223 3.842790365219116
224 3.8891091346740723
225 4.006265640258789
226 3.8849563598632812
227 3.887361526489258
228 3.890761613845825
229 3.7160403728485107
230 3.8064305782318115
231 3.7293779850006104
232 3.9438602924346924
233 3.9673519134521484
234 3.8583900928497314
235 3.929295539855957
236 3.998523235321045
237 4.135203838348389
238 4.05787992477417
239 4.059365749359131
240 3.9944283962249756
241 4.136314868927002
242 4.094485759735107
243 3.980668067932129
244 3.9037177562713623
245 3.9422621726989746
246 3.908409833908081
247 4.050471305847168
248 4.035210132598877
249 3.8570454120635986
250 3.895392417907715
251 3.8292341232299805
252 4.04602575302124
253 3.9603826999664307
254 3.9585742950439453
255 4.0901923179626465
256 4.192693710327148
257 4.108790874481201
258 4.10325813293457
259 4.020444393157959
260 4.151726722717285
261 4.087954044342041
262 4.095294952392578
263 4.077142238616943
264 4.128135681152344
265 3.9503426551818848
266 3.9912922382354736
267 4.033847808837891
268 3.9179422855377197
269 4.051200866699219
270 4.174404144287109
271 4.117159366607666
272 4.052135467529297
273 4.009804725646973
274 3.9806711673736572
275 4.091377258300781
276 3.9721767902374268
277 4.01298713684082
278 3.9890756607055664
279 4.141027927398682
280 3.789377212524414
281 4.0638427734375
282 4.03497838973999
283 4.092957019805908
284 3.9487533569335938
285 3.7844491004943848
286 3.9542365074157715
287 3.9347357749938965
288 3.882629871368408
289 3.8209776878356934
290 3.894261121749878
291 3.844698667526245
292 3.895749092102051
293 3.903088331222534
294 3.8933322429656982
295 4.009715557098389
296 4.010653495788574
297 4.182558536529541
298 3.975931167602539
299 3.894202709197998
300 3.9237258434295654
301 4.050060749053955
302 3.9850518703460693
303 3.9851598739624023
304 4.134345054626465
305 4.221346378326416
306 4.240931987762451
307 4.278019905090332
308 4.189531326293945
309 4.076606273651123
310 3.9854774475097656
311 4.048999786376953
312 4.026556491851807
313 4.153687000274658
314 4.142721652984619
315 3.984661102294922
316 4.043414115905762
317 4.090905666351318
318 4.071257591247559
319 4.072736740112305
320 4.150167465209961
321 4.134384632110596
322 4.219111919403076
323 4.07611083984375
324 4.127985954284668
325 4.174471855163574
326 4.2089972496032715
327 4.07844352722168
328 4.020707607269287
329 4.1513895988464355
330 4.178525924682617
331 3.9840810298919678
332 4.09968900680542
333 4.215641498565674
334 4.252593040466309
335 4.016648292541504
336 4.087069988250732
337 4.1003899574279785
338 3.989321231842041
339 4.090010166168213
340 4.017457962036133
341 4.147055625915527
342 4.091107368469238
343 4.183541774749756
344 4.097451686859131
345 4.173489570617676
346 4.299290657043457
347 3.995589017868042
348 4.196159839630127
349 4.108775615692139
350 4.135678768157959
351 4.004417896270752
352 4.129364490509033
353 4.060860633850098
354 4.0416789054870605
355 3.964174509048462
356 3.9882733821868896
357 3.9370548725128174
358 3.883284091949463
359 3.836412191390991
360 4.009402751922607
361 4.038673400878906
362 3.847202777862549
363 3.8735549449920654
364 3.9236369132995605
365 4.001540660858154
366 3.9690237045288086
367 4.016359806060791
368 3.8476901054382324
369 3.9499502182006836
370 3.974982738494873
371 4.013390064239502
372 4.174286365509033
373 4.106787204742432
374 4.069169998168945
375 4.129452705383301
376 4.064283847808838
377 4.021971225738525
378 4.119364261627197
379 4.117732048034668
380 4.113925457000732
381 3.9826180934906006
382 3.9720048904418945
383 4.146322727203369
384 3.999375343322754
385 4.1086907386779785
386 4.06418514251709
387 4.033732891082764
388 3.988593339920044
389 3.995004415512085
390 4.086615562438965
391 4.125917434692383
392 3.9725711345672607
393 3.9465279579162598
394 3.9117701053619385
395 3.942063808441162
396 4.059329509735107
397 3.919027090072632
398 3.943528652191162
399 4.01259183883667
400 3.8902900218963623
401 3.9513375759124756
402 4.006045818328857
403 3.9299943447113037
404 4.023130416870117
405 4.08968448638916
406 4.060424327850342
407 4.033036231994629
408 4.066352367401123
409 3.9358599185943604
410 3.911320447921753
411 4.09036922454834
412 4.079782009124756
413 4.050801753997803
414 4.084718227386475
415 4.090044021606445
416 3.8813319206237793
417 4.0743560791015625
418 3.91212797164917
419 3.989154100418091
420 3.9106552600860596
421 4.0475850105285645
422 4.113045692443848
423 4.096630096435547
424 4.149160861968994
425 4.107036590576172
426 4.108206748962402
427 4.187490463256836
428 4.002221584320068
429 4.015770435333252
430 4.113121032714844
431 4.121586799621582
432 4.145603179931641
433 4.13624906539917
434 4.121568202972412
435 4.174590110778809
436 4.217963218688965
437 4.149685382843018
438 4.162079811096191
439 4.06658935546875
440 4.0874457359313965
441 4.046624183654785
442 4.068682670593262
443 4.135702610015869
444 4.25567102432251
445 4.082826614379883
446 4.080021858215332
447 4.259835243225098
448 4.192307472229004
449 4.244205951690674
450 4.209612846374512
451 4.205482482910156
452 4.054985523223877
453 4.184797286987305
454 4.175940990447998
455 4.241980075836182
456 4.135758876800537
457 4.256230354309082
458 4.156764984130859
459 4.125165939331055
460 4.213367938995361
461 4.109553337097168
462 4.215900421142578
463 4.35085391998291
464 4.054223537445068
465 4.362839221954346
466 4.111278533935547
467 4.2328009605407715
468 4.23512601852417
469 4.181044101715088
470 4.36812162399292
471 4.264741897583008
472 4.191507339477539
473 4.275364875793457
474 4.301455974578857
475 4.1757378578186035
476 4.325555801391602
477 4.226731300354004
478 4.18182373046875
479 3.9193811416625977
480 3.9840033054351807
481 4.103071212768555
482 4.2355122566223145
483 4.34951114654541
484 4.2008562088012695
485 4.219499111175537
486 4.187204360961914
487 4.189254283905029
488 4.1570658683776855
489 4.170629024505615
490 4.0811872482299805
491 4.21641206741333
492 4.33000373840332
493 4.1351141929626465
494 4.0494585037231445
495 4.194694519042969
496 4.06001091003418
497 4.290132522583008
498 4.058292865753174
499 4.142757892608643
500 4.183312892913818
501 4.2397308349609375
502 4.262078762054443
503 4.1690287590026855
504 4.324747562408447
505 4.31107759475708
506 4.30781364440918
507 4.121946811676025
508 4.1933979988098145
509 4.242673873901367
510 4.24188756942749
511 4.222962379455566
512 4.061581611633301
513 4.354931831359863
514 4.162621021270752
515 4.1168646812438965
516 4.3033905029296875
517 4.284373760223389
518 4.2645673751831055
519 4.325806140899658
520 4.393252849578857
521 4.283364295959473
522 4.24651575088501
523 4.307920932769775
524 4.311481952667236
525 4.234837532043457
526 4.237327575683594
527 4.318126201629639
528 4.399188041687012
529 4.30291223526001
530 4.345879077911377
531 4.393678188323975
532 4.356716156005859
533 4.326545715332031
534 4.199366569519043
535 4.269832611083984
536 4.2324090003967285
537 4.152616024017334
538 4.075399398803711
539 4.030423641204834
540 4.099997043609619
541 4.1507368087768555
542 4.240971088409424
543 4.253762245178223
544 4.013718605041504
545 4.080971717834473
546 4.27078104019165
547 4.17086124420166
548 4.17721700668335
549 4.008201599121094
550 4.1391682624816895
551 4.050314903259277
552 4.08445930480957
553 4.126327991485596
554 4.174747467041016
555 3.9483261108398438
556 4.114320278167725
557 4.2087202072143555
558 4.046976089477539
559 4.243312358856201
560 4.211210250854492
561 4.213075160980225
562 4.211885452270508
563 4.215275287628174
564 4.174785614013672
565 4.043301582336426
566 4.349827766418457
567 4.339059829711914
568 3.9932594299316406
569 4.162604331970215
570 4.101595401763916
571 4.087381839752197
572 3.987183094024658
573 4.057577610015869
574 4.134809970855713
575 4.118928909301758
576 4.09491491317749
577 4.238266468048096
578 4.12523889541626
579 4.150486946105957
580 4.068068504333496
581 4.020162582397461
582 3.9289140701293945
583 4.180052757263184
584 3.9801814556121826
585 4.076977729797363
586 4.022598743438721
587 4.0403218269348145
588 4.053488731384277
589 3.912984848022461
590 4.036701202392578
591 3.88614559173584
592 3.969048261642456
593 3.947679281234741
594 4.074224472045898
595 4.107615947723389
596 4.077132701873779
597 3.988323211669922
598 4.1398606300354
599 4.15571403503418
600 4.027012825012207
601 3.9481241703033447
602 4.16209077835083
603 4.117580890655518
604 4.009908676147461
605 4.181905746459961
606 4.1674981117248535
607 4.069813251495361
608 3.9257805347442627
609 3.9409894943237305
610 4.118873119354248
611 4.14384651184082
612 4.152210712432861
613 3.969930410385132
614 3.957935094833374
615 4.009475231170654
616 3.9886813163757324
617 3.9032554626464844
618 3.8903019428253174
619 4.033383846282959
620 3.8632354736328125
621 3.8966174125671387
622 4.025284767150879
623 4.025638103485107
624 4.1463422775268555
625 4.172999382019043
626 4.172811985015869
627 4.1042962074279785
628 4.105759620666504
629 4.007906436920166
630 4.080702304840088
631 4.246295928955078
632 4.1385064125061035
633 4.125959873199463
634 4.096345901489258
635 4.237793445587158
636 4.052938938140869
637 3.871044874191284
638 4.013452529907227
639 4.215539455413818
640 4.1584343910217285
641 3.9738268852233887
642 4.0729241371154785
643 4.0635175704956055
644 4.076708793640137
645 4.015914440155029
646 4.178089141845703
647 4.3292622566223145
648 4.129315376281738
649 4.018959999084473
650 4.053547382354736
651 4.115263938903809
652 4.167516231536865
653 4.115582466125488
654 4.0579352378845215
655 4.057705402374268
656 4.148621082305908
657 4.177799701690674
658 4.111991882324219
659 4.13514518737793
660 4.048019886016846
661 4.132391929626465
662 4.169854640960693
663 3.9229259490966797
664 4.0249457359313965
665 4.034552097320557
666 4.097343444824219
667 4.134974002838135
668 4.016156196594238
669 4.011781215667725
670 3.997758626937866
671 4.031157970428467
672 3.938297748565674
673 4.155059337615967
674 4.092930316925049
675 4.0245361328125
676 3.96553897857666
677 3.996750593185425
678 3.847318172454834
679 4.06666898727417
680 3.9536120891571045
681 4.027151107788086
682 3.9808971881866455
683 3.9188954830169678
684 3.797687530517578
685 4.016157627105713
686 3.864037275314331
687 4.028806209564209
688 4.179760456085205
689 4.057560920715332
690 4.015429973602295
691 4.128386497497559
692 4.029787063598633
693 4.139036655426025
694 4.0645599365234375
695 4.000076770782471
696 4.21613883972168
697 4.286320209503174
698 4.1070661544799805
699 4.171668529510498
700 3.9185564517974854
701 4.078341960906982
702 4.036916732788086
703 3.928546667098999
704 4.103326320648193
705 4.032297134399414
706 4.046410083770752
707 3.817863941192627
708 3.9344067573547363
709 4.004579067230225
710 4.185904026031494
711 4.171133041381836
712 4.2519941329956055
713 4.135641574859619
714 4.08931303024292
715 4.140782833099365
716 3.9700634479522705
717 4.072331428527832
718 4.1318864822387695
719 4.068220138549805
720 4.024690628051758
721 3.986304521560669
722 4.005764961242676
723 3.992231845855713
724 4.100331783294678
725 3.8408851623535156
726 3.9414021968841553
727 4.072763442993164
728 3.876699924468994
729 3.9753293991088867
730 4.052663326263428
731 4.117658615112305
732 3.9838480949401855
733 3.977466583251953
734 4.02304744720459
735 4.163814544677734
736 3.9816384315490723
737 4.048340797424316
738 4.048130035400391
739 4.032032489776611
740 3.9849495887756348
741 3.980605125427246
742 4.188234806060791
743 4.056959629058838
744 4.077206611633301
745 4.2022271156311035
746 4.102640628814697
747 4.050746917724609
748 3.942037343978882
749 3.9994142055511475
750 4.2250518798828125
751 4.154173374176025
752 4.1397786140441895
753 4.244757175445557
754 3.935117244720459
755 3.907459020614624
756 3.9788289070129395
757 3.9766218662261963
758 4.123642444610596
759 4.119334697723389
760 4.157688140869141
761 4.303561210632324
762 4.372372150421143
763 4.112381935119629
764 4.09882116317749
765 4.144737243652344
766 3.9848904609680176
767 4.189145088195801
768 4.104450702667236
769 4.288097381591797
770 4.268521308898926
771 4.2682785987854
772 4.185341835021973
773 4.259995937347412
774 4.0916242599487305
775 4.091542720794678
776 4.300083637237549
777 4.176240921020508
778 4.138969898223877
779 4.220798492431641
780 4.347575664520264
781 4.431886672973633
782 4.352694511413574
783 4.470179557800293
784 4.439538478851318
785 4.3589582443237305
786 4.3654890060424805
787 4.301362991333008
788 4.177315711975098
789 4.278994560241699
790 4.267851829528809
791 4.252773761749268
792 4.350454807281494
793 4.47011661529541
794 4.1459174156188965
795 4.317063331604004
796 4.276424407958984
797 4.480247497558594
798 4.430377006530762
799 4.269095420837402
800 4.423981189727783
801 4.270598888397217
802 4.358105659484863
803 4.307717800140381
804 4.1774373054504395
805 4.177579402923584
806 4.059080123901367
807 4.121408939361572
808 4.132460594177246
809 4.328977584838867
810 4.200080394744873
811 4.378837585449219
812 4.207283020019531
813 4.296212196350098
814 4.232601165771484
815 4.322596549987793
816 4.3580780029296875
817 4.305135250091553
818 4.360260486602783
819 4.393505096435547
820 4.362658500671387
821 4.360967636108398
822 4.135744571685791
823 4.253139019012451
824 4.296484470367432
825 4.228035926818848
826 4.198925018310547
827 4.3160400390625
828 4.27685022354126
829 4.213913917541504
830 4.216734409332275
831 4.304377555847168
832 4.13406229019165
833 4.306250095367432
834 4.344013690948486
835 4.281390190124512
836 4.319761753082275
837 4.2538161277771
838 4.298395156860352
839 4.3067169189453125
840 4.316780090332031
841 4.192381858825684
842 4.116332054138184
843 4.365632057189941
844 4.292326927185059
845 4.386759281158447
846 4.16892671585083
847 4.250600337982178
848 4.117222785949707
849 4.218438625335693
850 4.336565971374512
851 4.376676559448242
852 4.43088960647583
853 4.264910697937012
854 4.187983989715576
855 4.241261959075928
856 4.155109882354736
857 4.057934761047363
858 4.152490615844727
859 4.073550701141357
860 4.250452995300293
861 4.218626022338867
862 4.150578498840332
863 3.994812488555908
864 3.974975824356079
865 4.127773761749268
866 4.111608982086182
867 4.08759880065918
868 4.172903537750244
869 4.082923889160156
870 4.145488739013672
871 4.134791851043701
872 4.182965278625488
873 4.181353569030762
874 4.165485382080078
875 4.073258399963379
876 4.112918376922607
877 4.127001762390137
878 4.178260803222656
879 4.045831680297852
880 4.188884258270264
881 4.378422260284424
882 4.189281940460205
883 4.30397367477417
884 4.240848064422607
885 4.367306232452393
886 4.446802616119385
887 4.282516002655029
888 4.290544033050537
889 4.181818962097168
890 4.411231517791748
891 4.327516078948975
892 4.166694164276123
893 4.263638496398926
894 4.171228885650635
895 4.192890167236328
896 4.087327003479004
897 4.188175678253174
898 4.145191669464111
899 4.115297794342041
900 4.035713195800781
901 4.056286811828613
902 4.235289096832275
903 4.196902751922607
904 4.102736949920654
905 4.212190628051758
906 4.302452087402344
907 4.24340295791626
908 4.162780284881592
909 4.20758581161499
910 4.156074523925781
911 4.29831075668335
912 4.320820331573486
913 4.126415252685547
914 4.197308540344238
915 4.295209884643555
916 4.322951316833496
917 4.262328624725342
918 4.298375606536865
919 4.242446422576904
920 4.003133296966553
921 4.010950565338135
922 4.1222662925720215
923 4.179506301879883
924 4.151766777038574
925 4.048151969909668
926 4.208492279052734
927 4.055242538452148
928 4.284214496612549
929 4.059131622314453
930 4.227884769439697
931 4.181475639343262
932 4.149692535400391
933 4.119274139404297
934 3.95969295501709
935 4.149925231933594
936 3.9651825428009033
937 4.0968451499938965
938 4.174420356750488
939 4.148487567901611
940 4.159569263458252
941 3.9964816570281982
942 4.012684345245361
943 4.060971260070801
944 4.161919593811035
945 4.085548400878906
946 4.141280174255371
947 4.066274642944336
948 4.093455791473389
949 4.156796455383301
950 4.191993236541748
951 4.052295207977295
952 4.051851749420166
953 4.090845108032227
954 4.26597261428833
955 4.194540023803711
956 4.133650779724121
957 4.22845983505249
958 4.167690277099609
959 4.177903175354004
960 4.274583339691162
961 4.235679626464844
962 4.150384426116943
963 4.121185779571533
964 4.222816467285156
965 4.170928955078125
966 3.9977118968963623
967 4.091788291931152
968 4.070797443389893
969 4.17976188659668
970 4.05302095413208
971 4.066402912139893
972 4.0265398025512695
973 4.086881637573242
974 4.1725029945373535
975 4.200521945953369
976 4.249451160430908
977 4.267299652099609
978 4.183098316192627
979 4.238025665283203
980 4.124991416931152
981 4.105440139770508
982 4.085626125335693
983 4.136529445648193
984 4.236186981201172
985 4.210447788238525
986 4.102534770965576
987 4.172489166259766
988 4.2060866355896
989 4.1406660079956055
990 4.09431266784668
991 4.199763298034668
992 4.322366714477539
993 4.127069473266602
994 4.242233753204346
995 4.04436731338501
996 4.258159637451172
997 4.074573516845703
998 4.01776647567749
999 4.056839942932129
1000 4.152717590332031
1001 4.036160469055176
1002 4.179800987243652
1003 4.265161991119385
1004 3.970162868499756
1005 4.149049758911133
1006 4.0596489906311035
1007 4.125001430511475
1008 4.266693115234375
1009 4.057823657989502
1010 4.013012409210205
1011 4.232956409454346
1012 4.1202521324157715
1013 4.106409549713135
1014 4.11744499206543
1015 4.231881618499756
1016 4.191097259521484
1017 4.121609687805176
1018 4.246432304382324
1019 4.288717746734619
1020 4.232043743133545
1021 4.144278049468994
1022 4.169239521026611
1023 4.156428337097168
1024 4.115166187286377
1025 4.170300006866455
1026 4.134718894958496
1027 4.104889392852783
1028 4.120423316955566
1029 4.15394401550293
1030 4.225662708282471
1031 4.253477096557617
1032 4.25693941116333
1033 4.196988105773926
1034 4.238531112670898
1035 4.2398810386657715
1036 4.238138198852539
1037 4.23935079574585
1038 4.282881259918213
1039 4.274874210357666
1040 4.17437219619751
1041 4.145129680633545
1042 4.269655704498291
1043 4.26561164855957
1044 4.233352184295654
1045 4.12581729888916
1046 4.171604156494141
1047 4.114671230316162
1048 4.169130325317383
1049 4.303036689758301
1050 4.273885726928711
1051 4.350279331207275
1052 4.319004058837891
1053 4.361989498138428
1054 4.336711406707764
1055 4.505020618438721
1056 4.327021598815918
1057 4.410092353820801
1058 4.151683330535889
1059 4.159329414367676
1060 4.1569342613220215
1061 4.419477462768555
1062 4.303976058959961
1063 4.321859359741211
1064 4.4174089431762695
1065 4.4169535636901855
1066 4.1240668296813965
1067 4.425698757171631
1068 4.369844913482666
1069 4.483720779418945
1070 4.393898963928223
1071 4.240838527679443
1072 4.225244045257568
1073 4.2648162841796875
1074 4.213807106018066
1075 4.337843418121338
1076 4.288179874420166
1077 4.224379062652588
1078 4.3902482986450195
1079 4.28680419921875
1080 4.4890055656433105
1081 4.37835693359375
1082 4.403117656707764
1083 4.401157379150391
1084 4.212782859802246
1085 4.277374744415283
1086 4.465591907501221
1087 4.439950466156006
1088 4.17738151550293
1089 4.384864807128906
1090 4.245644569396973
1091 4.272858619689941
1092 4.133405685424805
1093 4.100938320159912
1094 4.404147624969482
1095 4.398804664611816
1096 4.266534328460693
1097 4.294943809509277
1098 4.353933811187744
1099 4.277435779571533
1100 4.285334587097168
1101 4.11444616317749
1102 4.124587535858154
1103 4.270290851593018
1104 4.307614326477051
1105 4.402888774871826
1106 4.425215244293213
1107 4.457064628601074
1108 4.4511284828186035
1109 4.365935325622559
1110 4.483753204345703
1111 4.266237258911133
1112 4.289490222930908
1113 4.357647895812988
1114 4.360058784484863
1115 4.2325358390808105
1116 4.410893440246582
1117 4.4339447021484375
1118 4.335660934448242
1119 4.295802116394043
1120 4.299589157104492
1121 4.313114166259766
1122 4.435885429382324
1123 4.406064033508301
1124 4.516027927398682
1125 4.334714412689209
1126 4.3841657638549805
1127 4.419939041137695
1128 4.328147888183594
1129 4.281181335449219
1130 4.355318069458008
1131 4.27890682220459
1132 4.193561553955078
1133 4.254222393035889
1134 4.331600666046143
1135 4.292389869689941
1136 4.246515274047852
1137 4.245660305023193
1138 4.382265567779541
1139 4.277629852294922
1140 4.206318378448486
1141 4.205766677856445
1142 4.32476806640625
1143 4.241089344024658
1144 4.33193826675415
1145 4.2611403465271
1146 4.065778732299805
1147 4.198546409606934
1148 4.138742446899414
1149 4.401598930358887
1150 4.302854537963867
1151 4.270261287689209
1152 4.211998462677002
1153 4.084245681762695
1154 4.319599628448486
1155 4.354224681854248
1156 4.372552871704102
1157 4.329926013946533
1158 4.331181526184082
1159 4.300230026245117
1160 4.283751487731934
1161 4.275935649871826
1162 4.309411525726318
1163 4.233779430389404
1164 4.458087921142578
1165 4.371992588043213
1166 4.3238725662231445
1167 4.277613639831543
1168 4.372068405151367
1169 4.421054840087891
1170 4.5216145515441895
1171 4.443012237548828
1172 4.448154449462891
1173 4.396198749542236
1174 4.4745283126831055
1175 4.439208984375
1176 4.411624431610107
1177 4.483326435089111
1178 4.4056220054626465
1179 4.3564043045043945
1180 4.388922214508057
1181 4.491270542144775
1182 4.497528553009033
1183 4.539620399475098
1184 4.343303680419922
1185 4.2946696281433105
1186 4.494807720184326
1187 4.373903751373291
1188 4.350093364715576
1189 4.39432954788208
1190 4.36134147644043
1191 4.407279014587402
1192 4.337939739227295
1193 4.518649578094482
1194 4.526368141174316
1195 4.407738208770752
1196 4.438605785369873
1197 4.347057342529297
1198 4.35292911529541
1199 4.369436264038086
1200 4.610795974731445
1201 4.370684623718262
1202 4.286837577819824
1203 4.472437381744385
1204 4.29892635345459
1205 4.360055446624756
1206 4.444220066070557
1207 4.425100326538086
1208 4.305342197418213
1209 4.3396430015563965
1210 4.293931484222412
1211 4.426949977874756
1212 4.296924114227295
1213 4.436038970947266
1214 4.390758991241455
1215 4.552596092224121
1216 4.4325642585754395
1217 4.419435024261475
1218 4.3842597007751465
1219 4.40908670425415
1220 4.379443645477295
1221 4.436819076538086
1222 4.375036716461182
1223 4.47275972366333
1224 4.429588317871094
1225 4.507311820983887
1226 4.511113166809082
1227 4.457830429077148
1228 4.339278697967529
1229 4.341900825500488
1230 4.089295864105225
1231 4.151517868041992
1232 4.154332160949707
1233 4.247188091278076
1234 4.137260913848877
1235 4.162030220031738
1236 4.36175012588501
1237 4.277761459350586
1238 4.1857123374938965
1239 4.185641288757324
1240 4.269772529602051
1241 4.156804084777832
1242 4.2374267578125
1243 4.185110569000244
1244 4.145157814025879
1245 4.191040515899658
1246 4.244266986846924
1247 4.098618507385254
1248 4.244015216827393
1249 4.034127235412598
1250 4.23517370223999
1251 4.0853729248046875
1252 4.147596836090088
1253 4.1136674880981445
1254 4.11721134185791
1255 4.121677398681641
1256 4.143325328826904
1257 4.293728351593018
1258 4.2584991455078125
1259 4.128785610198975
1260 4.143792629241943
1261 4.316926956176758
1262 4.365143775939941
1263 4.218344211578369
1264 4.3595404624938965
1265 4.135200023651123
1266 4.165060997009277
1267 4.2055559158325195
1268 4.100352764129639
1269 4.204247951507568
1270 4.071543216705322
1271 4.05908203125
1272 3.9914824962615967
1273 3.967658519744873
1274 4.160201549530029
1275 4.106442451477051
1276 4.162816047668457
1277 4.1043477058410645
1278 4.084341049194336
1279 3.9980573654174805
1280 4.186404705047607
1281 4.134149551391602
1282 4.121153354644775
1283 3.9250011444091797
1284 4.02976131439209
1285 4.219098091125488
1286 4.206563472747803
1287 4.012933731079102
1288 4.081286907196045
1289 4.225111961364746
1290 4.2173075675964355
1291 4.079342365264893
1292 4.1560773849487305
1293 4.123000144958496
1294 4.173877239227295
1295 4.161072254180908
1296 4.178473472595215
1297 4.244606971740723
1298 4.073577880859375
1299 3.9384703636169434
1300 4.144809722900391
1301 4.170854091644287
1302 4.044811248779297
1303 4.138693332672119
1304 4.3032379150390625
1305 4.252080917358398
1306 4.300755977630615
1307 4.255673408508301
1308 4.3116774559021
1309 4.303476333618164
1310 4.309336185455322
1311 4.270577430725098
1312 4.458603382110596
1313 4.322875022888184
1314 4.202545166015625
1315 4.285368919372559
1316 4.380490779876709
1317 4.299261093139648
1318 4.285318374633789
1319 4.279287815093994
1320 4.271794319152832
1321 4.319530963897705
1322 4.2247772216796875
1323 4.359222888946533
1324 4.340367794036865
1325 4.289273738861084
1326 4.179322719573975
1327 4.232306957244873
1328 4.303362846374512
1329 4.281418323516846
1330 4.1941237449646
1331 4.227400302886963
1332 4.3191938400268555
1333 4.33499002456665
1334 4.454453468322754
1335 4.323171615600586
1336 4.353388786315918
1337 4.17955207824707
1338 4.451559066772461
1339 4.426049709320068
1340 4.480873107910156
1341 4.299798965454102
1342 4.449808597564697
1343 4.21360969543457
1344 4.28415060043335
1345 4.18086051940918
1346 4.254520416259766
1347 4.278317928314209
1348 4.285677909851074
1349 4.482251167297363
1350 4.405026912689209
1351 4.478771686553955
1352 4.448154926300049
1353 4.401255130767822
1354 4.429676532745361
1355 4.299472808837891
1356 4.318300247192383
1357 4.316446781158447
1358 4.351644992828369
1359 4.4011549949646
1360 4.262450695037842
1361 4.3778557777404785
1362 4.491367340087891
1363 4.324944019317627
1364 4.562264442443848
1365 4.439019203186035
1366 4.281012535095215
1367 4.342067241668701
1368 4.324493408203125
1369 4.313651084899902
1370 4.31033182144165
1371 4.323929786682129
1372 4.369468688964844
1373 4.4793853759765625
1374 4.264359951019287
1375 4.438247203826904
1376 4.44211483001709
1377 4.39328670501709
1378 4.232151985168457
1379 4.243967056274414
1380 4.292962551116943
1381 4.209788799285889
1382 4.381616115570068
1383 4.3573737144470215
1384 4.180418968200684
1385 4.140458106994629
1386 4.252143383026123
1387 4.080832481384277
1388 4.231982231140137
1389 4.236776828765869
1390 4.166789531707764
1391 4.319647789001465
1392 4.2767157554626465
1393 4.302990913391113
1394 4.2405314445495605
1395 4.057439804077148
1396 4.208906650543213
1397 4.449954509735107
1398 4.34157657623291
1399 4.330793857574463
1400 4.429792881011963
1401 4.299908638000488
1402 4.27680778503418
1403 4.430598735809326
1404 4.37426233291626
1405 4.263089179992676
1406 4.326350688934326
1407 4.422729015350342
1408 4.479011058807373
1409 4.38281774520874
1410 4.409601211547852
1411 4.367485523223877
1412 4.287490367889404
1413 4.288840293884277
1414 4.374190807342529
1415 4.359864711761475
1416 4.3909711837768555
1417 4.276290416717529
1418 4.395816802978516
1419 4.292071342468262
1420 4.199685096740723
1421 4.227838516235352
1422 4.236611843109131
1423 4.266852855682373
1424 4.2874755859375
1425 4.1951904296875
1426 4.217928409576416
1427 4.215719699859619
1428 4.2469282150268555
1429 4.114310264587402
1430 4.261606216430664
1431 4.423020839691162
1432 4.302846431732178
1433 4.32484769821167
1434 4.319624423980713
1435 4.291879653930664
1436 4.39776086807251
1437 4.189699172973633
1438 4.338110446929932
1439 4.288771152496338
1440 4.212967872619629
1441 4.395684719085693
1442 4.234149932861328
1443 4.200343132019043
1444 4.2781267166137695
1445 4.198017120361328
1446 4.321305274963379
1447 4.15395450592041
1448 4.267466068267822
1449 4.240168571472168
1450 4.220108509063721
1451 4.21774435043335
1452 4.256840705871582
1453 4.38487434387207
1454 4.222687244415283
1455 4.204624652862549
1456 4.167398452758789
1457 4.218067169189453
1458 4.114617347717285
1459 4.186618328094482
1460 4.370945453643799
1461 4.126960277557373
1462 4.293612003326416
1463 3.9728004932403564
1464 4.008281707763672
1465 3.976900577545166
1466 4.120725154876709
1467 4.093197345733643
1468 4.159815311431885
1469 4.062389850616455
1470 3.974109172821045
1471 4.180299758911133
1472 4.144145488739014
1473 4.202111721038818
1474 4.193121433258057
1475 4.220633029937744
1476 4.167134761810303
1477 4.072448253631592
1478 4.02972412109375
1479 3.888683557510376
1480 3.94647479057312
1481 3.9327569007873535
1482 3.875753879547119
1483 3.8389623165130615
1484 3.918525218963623
1485 3.8637022972106934
1486 3.86590576171875
1487 3.9290263652801514
1488 3.873112678527832
1489 3.973569393157959
1490 3.9438724517822266
1491 3.838742256164551
1492 3.800032377243042
1493 4.025178909301758
1494 3.9381933212280273
1495 3.9626104831695557
1496 3.843740224838257
1497 4.015323638916016
1498 3.885786294937134
1499 3.775526762008667
1500 3.973656177520752
1501 3.8989052772521973
1502 3.9212231636047363
1503 3.915424346923828
1504 4.013544082641602
1505 4.076839447021484
1506 4.0266523361206055
1507 3.9306232929229736
1508 3.9652676582336426
1509 3.962496757507324
1510 3.896949291229248
1511 3.7982611656188965
1512 3.8906807899475098
1513 3.936788558959961
1514 3.980234146118164
1515 3.822235107421875
1516 3.7916390895843506
1517 3.8621556758880615
1518 3.8131957054138184
1519 3.7163681983947754
1520 3.829244375228882
1521 3.7336719036102295
1522 3.9889912605285645
1523 4.028069496154785
1524 3.897372007369995
1525 3.814856767654419
1526 3.860952138900757
1527 3.8933701515197754
1528 3.84559965133667
1529 3.9649033546447754
1530 3.8321778774261475
1531 3.772055149078369
1532 3.850498676300049
1533 3.826725482940674
1534 4.028809547424316
1535 3.975090980529785
1536 3.9003589153289795
1537 3.992696762084961
1538 4.002015113830566
1539 3.9104137420654297
1540 4.048285484313965
1541 4.111616611480713
1542 3.964552640914917
1543 4.143561363220215
1544 4.06821870803833
1545 4.060368537902832
1546 4.198869705200195
1547 4.210635662078857
1548 4.098949432373047
1549 4.063503742218018
1550 4.08494758605957
1551 3.9251418113708496
1552 3.9089765548706055
1553 3.974996328353882
1554 4.102429389953613
1555 4.019344329833984
1556 4.211174011230469
1557 4.222201824188232
1558 4.339677810668945
1559 4.278493404388428
1560 4.288207054138184
1561 4.129835605621338
1562 3.9943652153015137
1563 4.105374336242676
1564 4.105937957763672
1565 3.9907145500183105
1566 4.127529621124268
1567 4.162968635559082
1568 4.017928123474121
1569 4.171594142913818
1570 4.142348766326904
1571 4.226321220397949
1572 4.160116672515869
1573 4.142675876617432
1574 4.044048309326172
1575 4.218610763549805
1576 4.098569869995117
1577 4.1957268714904785
1578 4.250674247741699
1579 4.020602226257324
1580 3.9802870750427246
1581 4.100940704345703
1582 4.134837627410889
1583 3.9525809288024902
1584 4.080967903137207
1585 4.070289611816406
1586 4.097436428070068
1587 4.070446491241455
1588 4.014092922210693
1589 4.05150842666626
1590 4.0117058753967285
1591 3.9919016361236572
1592 4.023642539978027
1593 4.064298152923584
1594 3.984522581100464
1595 3.9847798347473145
1596 3.999265432357788
1597 4.1785454750061035
1598 4.043003082275391
1599 4.132500648498535
1600 4.01034688949585
1601 4.154471397399902
1602 4.054976940155029
1603 4.024477958679199
1604 3.9803359508514404
1605 4.018921852111816
1606 3.9892475605010986
1607 4.068125247955322
1608 4.030810356140137
1609 4.1066813468933105
1610 4.016673564910889
1611 3.828939437866211
1612 3.9965717792510986
1613 3.9901604652404785
1614 4.0525689125061035
1615 3.9974565505981445
1616 4.131641387939453
1617 4.041259288787842
1618 4.104267120361328
1619 3.799079179763794
1620 3.98117995262146
1621 3.936173915863037
1622 4.012760162353516
1623 4.062418460845947
1624 4.0499138832092285
1625 4.036591529846191
1626 4.010438919067383
1627 4.038628578186035
1628 4.132617950439453
1629 4.101290702819824
1630 4.071621894836426
1631 4.093484878540039
1632 4.232820987701416
1633 4.0295562744140625
1634 4.212977886199951
1635 4.3029069900512695
1636 4.141685962677002
1637 4.188772678375244
1638 4.244106769561768
1639 4.100076198577881
1640 4.120794773101807
1641 4.108148574829102
1642 4.05048131942749
1643 4.118948936462402
1644 4.115400791168213
1645 4.071913242340088
1646 4.2101640701293945
1647 4.173205375671387
1648 4.133656024932861
1649 4.197729587554932
1650 4.063150882720947
1651 4.079337120056152
1652 4.215675354003906
1653 4.3358659744262695
1654 4.263472080230713
1655 4.289165496826172
1656 4.3221845626831055
1657 4.084133625030518
1658 4.25841760635376
1659 3.994821071624756
1660 4.0543084144592285
1661 3.9513742923736572
1662 4.015439510345459
1663 3.98392391204834
1664 4.136545658111572
1665 4.312373638153076
1666 4.262587070465088
1667 4.32731819152832
1668 4.167619228363037
1669 4.352091312408447
1670 4.352921962738037
1671 4.1396307945251465
1672 4.408632278442383
1673 4.348574161529541
1674 4.36393404006958
1675 4.287261962890625
1676 4.256836891174316
1677 4.196149826049805
1678 4.056303977966309
1679 4.070172309875488
1680 4.15698766708374
1681 4.03541374206543
1682 4.239086151123047
1683 4.095433235168457
1684 4.069392204284668
1685 4.071258544921875
1686 4.213959217071533
1687 4.12031364440918
1688 4.155161380767822
1689 4.197886943817139
1690 3.978351593017578
1691 3.978800058364868
1692 4.011579990386963
1693 4.273260593414307
1694 4.121163845062256
1695 4.189984321594238
1696 4.1417236328125
1697 4.108067512512207
1698 4.047000408172607
1699 3.9636733531951904
1700 4.020671844482422
1701 4.073329448699951
1702 4.083310127258301
1703 4.023548126220703
1704 4.191998481750488
1705 4.099210262298584
1706 3.994252920150757
1707 4.030597686767578
1708 3.92531156539917
1709 4.014927387237549
1710 4.026671886444092
1711 4.092665672302246
1712 4.290098667144775
1713 4.069647312164307
1714 4.045220851898193
1715 4.212190628051758
1716 4.181552410125732
1717 4.115817546844482
1718 4.0726823806762695
1719 4.118927478790283
1720 4.077909469604492
1721 4.060372829437256
1722 4.105660915374756
1723 4.1541523933410645
1724 4.174664497375488
1725 4.221928119659424
1726 4.094126224517822
1727 4.014261722564697
1728 3.9410438537597656
1729 4.047530174255371
1730 4.122868061065674
1731 3.9905643463134766
1732 3.9249351024627686
1733 4.028254985809326
1734 4.140867710113525
1735 4.105807781219482
1736 3.916980504989624
1737 4.11048698425293
1738 4.208459854125977
1739 4.000232696533203
1740 4.183375835418701
1741 4.03419303894043
1742 4.16212272644043
1743 4.088819980621338
1744 4.052406311035156
1745 4.109908580780029
1746 4.101729393005371
1747 4.069330215454102
1748 4.0647358894348145
1749 3.903437614440918
1750 3.879213333129883
1751 4.063014030456543
1752 4.164021968841553
1753 4.071151256561279
1754 3.878939628601074
1755 3.933962821960449
1756 3.9558138847351074
1757 3.97004771232605
1758 4.030948638916016
1759 4.0602803230285645
1760 3.975034236907959
1761 3.9482412338256836
1762 3.9833779335021973
1763 3.977895975112915
1764 3.950845956802368
1765 4.0239644050598145
1766 4.021420001983643
1767 4.028297424316406
1768 3.8928139209747314
1769 3.9870946407318115
1770 3.8332407474517822
1771 3.7811577320098877
1772 3.749789237976074
1773 3.8685433864593506
1774 3.680633306503296
1775 3.9182801246643066
1776 3.8487653732299805
1777 4.035439491271973
1778 3.968035936355591
1779 4.018133640289307
1780 3.771900177001953
1781 3.910576343536377
1782 3.9498674869537354
1783 4.009809970855713
1784 4.151322364807129
1785 4.222231388092041
1786 4.15033483505249
1787 4.085657596588135
1788 4.032350063323975
1789 4.180697917938232
1790 4.088377952575684
1791 4.215768337249756
1792 4.065646171569824
1793 4.079194068908691
1794 4.033703804016113
1795 3.963757276535034
1796 4.064952373504639
1797 4.065237522125244
1798 4.216606140136719
1799 4.167238712310791
1800 4.136793613433838
1801 3.9866318702697754
1802 4.256432056427002
1803 4.077759265899658
1804 4.125890731811523
1805 4.15264368057251
1806 4.023475170135498
1807 4.001651763916016
1808 4.027105331420898
1809 4.0260772705078125
1810 4.022749423980713
1811 4.125698566436768
1812 4.198573589324951
1813 4.290982723236084
1814 4.199256896972656
1815 4.187302112579346
1816 4.243555545806885
1817 4.138826847076416
1818 4.1785993576049805
1819 4.20553731918335
1820 4.217730522155762
1821 4.1928629875183105
1822 4.129785537719727
1823 4.099066257476807
1824 4.171436786651611
1825 4.07552433013916
1826 4.245216369628906
1827 4.15104866027832
1828 4.094396114349365
1829 4.06062650680542
1830 4.128836154937744
1831 4.132772922515869
1832 4.166138648986816
1833 4.231316566467285
1834 4.0705108642578125
1835 4.020572662353516
1836 4.160764217376709
1837 4.183383464813232
1838 4.210276126861572
1839 4.075074672698975
1840 4.062278747558594
1841 4.151026725769043
1842 4.088344573974609
1843 4.10135555267334
1844 4.00376033782959
1845 4.010680198669434
1846 4.098556041717529
1847 4.163188457489014
1848 4.17973518371582
1849 3.8891539573669434
1850 3.9365317821502686
1851 4.052318096160889
1852 4.202662944793701
1853 4.106496810913086
1854 3.94766902923584
1855 4.2027812004089355
1856 4.1045074462890625
1857 3.957059383392334
1858 4.04974889755249
1859 3.996302366256714
1860 4.007596969604492
1861 4.033710956573486
1862 4.159913539886475
1863 4.164832592010498
1864 3.9707746505737305
1865 4.004560470581055
1866 4.263018608093262
1867 4.175510883331299
1868 4.169239044189453
1869 4.274825096130371
1870 4.285813808441162
1871 4.3183817863464355
1872 4.231120586395264
1873 4.316780090332031
1874 4.096100330352783
1875 4.146650314331055
1876 4.130784511566162
1877 4.230915069580078
1878 4.1431989669799805
1879 4.149373531341553
1880 4.29673957824707
1881 4.233187198638916
1882 4.1688032150268555
1883 4.266263484954834
1884 4.23518180847168
1885 4.017913341522217
1886 4.187676429748535
1887 4.176912784576416
1888 4.256380558013916
1889 4.282547473907471
1890 4.171044826507568
1891 4.223059177398682
1892 4.042922019958496
1893 4.235366344451904
1894 4.12042236328125
1895 4.157617568969727
1896 4.127721309661865
1897 4.191189765930176
1898 4.289549827575684
1899 4.210424900054932
1900 4.290292739868164
1901 4.357980728149414
1902 4.2522292137146
1903 4.215726852416992
1904 4.143019199371338
1905 4.117949962615967
1906 4.179601669311523
1907 4.2964091300964355
1908 4.265997886657715
1909 4.19921350479126
1910 4.256389617919922
1911 4.110696315765381
1912 4.223262310028076
1913 4.274182319641113
1914 4.241113662719727
1915 3.9630286693573
1916 3.970425605773926
1917 4.160316467285156
1918 4.13461446762085
1919 4.13201379776001
1920 4.085672378540039
1921 4.0683393478393555
1922 4.084826946258545
1923 4.086820602416992
1924 3.9921677112579346
1925 4.094779014587402
1926 3.9881978034973145
1927 4.088171005249023
1928 3.9391582012176514
1929 4.115386962890625
1930 4.1037516593933105
1931 3.9631052017211914
1932 4.071348190307617
1933 4.112478256225586
1934 4.157345771789551
1935 4.224909782409668
1936 4.210965156555176
1937 4.238663196563721
1938 4.121300220489502
1939 4.092413425445557
1940 4.18797492980957
1941 4.181909084320068
1942 4.162241458892822
1943 4.280374050140381
1944 4.149009704589844
1945 4.088573932647705
1946 4.224452495574951
1947 4.270689964294434
1948 4.213091850280762
1949 4.301044940948486
1950 4.127636432647705
1951 4.139302730560303
1952 4.12520694732666
1953 4.186532020568848
1954 4.199528217315674
1955 4.151167869567871
1956 4.245486259460449
1957 4.226078987121582
1958 4.076167106628418
1959 4.1629958152771
1960 4.103882789611816
1961 4.140614032745361
1962 4.067147731781006
1963 4.105410099029541
1964 3.9920051097869873
1965 4.095095634460449
1966 3.9014360904693604
1967 4.045444488525391
1968 4.018707752227783
1969 4.02334451675415
1970 3.9909324645996094
1971 4.084413051605225
1972 4.1978840827941895
1973 4.0485358238220215
1974 4.047634124755859
1975 4.274264812469482
1976 4.060496807098389
1977 3.9519169330596924
1978 4.083381175994873
1979 4.1315202713012695
1980 4.222685813903809
1981 4.0776448249816895
1982 4.0415730476379395
1983 4.032478332519531
1984 4.137467384338379
1985 4.035493850708008
1986 3.933649778366089
1987 3.9737889766693115
1988 4.040349006652832
1989 4.040799140930176
1990 4.044155597686768
1991 3.9243645668029785
1992 3.959594249725342
1993 3.9286606311798096
1994 3.9804277420043945
1995 4.040574073791504
1996 4.09346866607666
1997 3.9538142681121826
1998 4.071105480194092
1999 4.127222061157227
2000 4.060801982879639
2001 4.095301151275635
2002 4.121325969696045
2003 4.162363052368164
2004 4.128911018371582
2005 4.3048481941223145
2006 4.092421054840088
2007 4.001321315765381
2008 4.068605899810791
2009 4.127586364746094
2010 4.08491849899292
2011 4.2236480712890625
2012 4.095794677734375
2013 4.153233051300049
2014 4.050612449645996
2015 4.206238269805908
2016 4.135608673095703
2017 4.167677402496338
2018 4.102573394775391
2019 4.0843095779418945
2020 3.891333818435669
2021 4.233931541442871
2022 4.191397190093994
2023 4.188653469085693
2024 4.17064094543457
2025 4.233335018157959
2026 4.203540802001953
2027 4.266286849975586
2028 4.327249050140381
2029 4.145480155944824
2030 4.205779552459717
2031 4.132861137390137
2032 4.254036903381348
2033 4.035397529602051
2034 4.260514259338379
2035 4.141234874725342
2036 4.018015384674072
2037 4.055366516113281
2038 3.9644722938537598
2039 4.019201278686523
2040 4.047379016876221
2041 3.957411050796509
2042 4.004905700683594
2043 4.0922746658325195
2044 4.00009298324585
2045 4.150260925292969
2046 4.138668537139893
2047 3.9722607135772705
2048 4.097958087921143
2049 3.982537031173706
2050 4.100055694580078
2051 4.1187872886657715
2052 3.9354052543640137
2053 4.173111915588379
2054 4.1082763671875
2055 4.313231468200684
2056 4.147171497344971
2057 4.002525806427002
2058 4.114786624908447
2059 4.106233596801758
2060 4.0618181228637695
2061 4.09427547454834
2062 4.140242576599121
2063 4.084145545959473
2064 4.227721691131592
2065 4.200037956237793
2066 4.096807479858398
2067 4.078553676605225
2068 4.13230037689209
2069 4.219734191894531
2070 4.081905841827393
2071 4.199897289276123
2072 4.280642509460449
2073 4.257753372192383
2074 4.470722675323486
2075 4.257989883422852
2076 4.032211780548096
2077 4.1088738441467285
2078 4.24377965927124
2079 4.248244285583496
2080 4.135074615478516
2081 4.118648052215576
2082 4.39451265335083
2083 4.321976661682129
2084 4.064280986785889
2085 4.175157070159912
2086 4.147660732269287
2087 4.1165971755981445
2088 4.11573600769043
2089 4.193877220153809
2090 4.130612373352051
2091 4.138122081756592
2092 4.102141380310059
2093 4.106652736663818
2094 4.120007514953613
2095 4.164126396179199
2096 4.156343936920166
2097 4.15903902053833
2098 3.975848436355591
2099 4.142331600189209
2100 4.020577430725098
2101 4.14241886138916
2102 4.005161285400391
2103 4.15576171875
2104 4.227499961853027
2105 4.1115498542785645
2106 4.203342914581299
2107 4.18717622756958
2108 4.305886745452881
2109 4.146871566772461
2110 4.275590896606445
2111 4.205224514007568
2112 4.059106826782227
2113 4.249975681304932
2114 4.306615829467773
2115 4.365726947784424
2116 4.171584606170654
2117 4.106122970581055
2118 4.115823268890381
2119 3.8691704273223877
2120 4.011523723602295
2121 4.148438453674316
2122 4.035783290863037
2123 3.954738140106201
2124 4.002749443054199
2125 4.060805320739746
2126 3.9543044567108154
2127 4.06444787979126
2128 4.02313232421875
2129 4.028502464294434
2130 4.087093830108643
2131 4.153878688812256
2132 4.139806270599365
2133 4.113139629364014
2134 4.263791561126709
2135 4.268119812011719
2136 4.2899675369262695
2137 4.259757995605469
2138 4.304173946380615
2139 4.206160068511963
2140 4.335482120513916
2141 4.297059535980225
2142 4.256957054138184
2143 4.326338768005371
2144 4.267423152923584
2145 4.1597747802734375
2146 4.193967342376709
2147 4.259296894073486
2148 4.207915306091309
2149 4.21217155456543
2150 4.188481330871582
2151 4.211883544921875
2152 4.163783550262451
2153 4.209265232086182
2154 4.187125205993652
2155 4.13068962097168
2156 4.186325550079346
2157 4.217831134796143
2158 4.107696533203125
2159 4.127861976623535
2160 4.218089580535889
2161 4.269469261169434
2162 4.2781782150268555
2163 4.324677467346191
2164 4.231689929962158
2165 4.119094371795654
2166 4.287704944610596
2167 4.219158172607422
2168 4.190211296081543
2169 4.233027935028076
2170 4.288801670074463
2171 4.191009044647217
2172 4.193995475769043
2173 4.125760555267334
2174 4.052865028381348
2175 4.159295558929443
2176 4.168881893157959
2177 4.188960552215576
2178 4.314455032348633
2179 4.149232864379883
2180 4.2017717361450195
2181 4.135955810546875
2182 4.122164726257324
2183 4.266613960266113
2184 4.2218804359436035
2185 4.283714294433594
2186 4.1516642570495605
2187 4.1879425048828125
2188 4.257645130157471
2189 4.15736722946167
2190 4.153825759887695
2191 4.281439304351807
2192 4.183156967163086
2193 4.111939907073975
2194 4.072525501251221
2195 4.094045162200928
2196 4.141607284545898
2197 4.106624126434326
2198 4.181241512298584
2199 4.0793867111206055
2200 4.027566432952881
2201 4.1071367263793945
2202 4.329896450042725
2203 4.269044876098633
2204 4.104591369628906
2205 4.2691240310668945
2206 4.343523979187012
2207 4.046400547027588
2208 4.132557392120361
2209 4.284296035766602
2210 4.273263454437256
2211 4.28959321975708
2212 4.039032459259033
2213 4.113137245178223
2214 4.070278167724609
2215 4.2471232414245605
2216 4.126439094543457
2217 4.162365913391113
2218 3.9792137145996094
2219 4.0138983726501465
2220 4.105931282043457
2221 4.160235404968262
2222 4.030534744262695
2223 4.033174514770508
2224 4.034013748168945
2225 4.08450174331665
2226 4.037590026855469
2227 4.058204650878906
2228 3.975562334060669
2229 4.091666221618652
2230 4.260430812835693
2231 4.19434118270874
2232 4.27589225769043
2233 4.074035167694092
2234 4.008350372314453
2235 3.9203827381134033
2236 4.039764404296875
2237 4.018755912780762
2238 4.079737186431885
2239 4.183758735656738
2240 3.98883318901062
2241 4.1301093101501465
2242 4.038209438323975
2243 4.034801959991455
2244 4.205244064331055
2245 4.020133972167969
2246 4.247445583343506
2247 4.075953006744385
2248 4.094829082489014
2249 3.9889585971832275
2250 4.003258228302002
2251 4.158241271972656
2252 3.9626173973083496
2253 4.048375129699707
2254 4.06290340423584
2255 4.073200702667236
2256 4.187921047210693
2257 4.110315322875977
2258 4.190375328063965
2259 4.087168216705322
2260 4.156156539916992
2261 4.126495838165283
2262 4.190661430358887
2263 4.007046222686768
2264 4.14703369140625
2265 4.134317398071289
2266 4.273836135864258
2267 4.102567195892334
2268 4.016687393188477
2269 3.8415186405181885
2270 3.9676434993743896
2271 4.003678798675537
2272 3.975327491760254
2273 4.002623558044434
2274 4.0131330490112305
2275 4.134159088134766
2276 4.114114284515381
2277 4.012308597564697
2278 3.951686382293701
2279 4.067708969116211
2280 4.100174903869629
2281 4.172936916351318
2282 4.14569091796875
2283 4.0054097175598145
2284 4.009634971618652
2285 4.11953592300415
2286 4.192117214202881
2287 4.04850435256958
2288 4.073806285858154
2289 4.119664669036865
2290 4.105432987213135
2291 4.0577898025512695
2292 4.102134704589844
2293 4.180397033691406
2294 4.2802252769470215
2295 4.179842472076416
2296 4.221402168273926
2297 4.193089008331299
2298 4.08787202835083
2299 4.047421455383301
2300 4.083348274230957
2301 4.034207344055176
2302 4.057912349700928
2303 4.1784515380859375
2304 4.077789306640625
2305 4.131073474884033
2306 4.032168388366699
2307 4.034080505371094
2308 3.9788596630096436
2309 3.8921291828155518
2310 3.920152425765991
2311 4.130181789398193
2312 4.118760585784912
2313 4.093049049377441
2314 3.9097180366516113
2315 4.20123815536499
2316 4.0176591873168945
2317 4.099264144897461
2318 4.092109680175781
2319 4.055069446563721
2320 4.0454630851745605
2321 4.122950077056885
2322 3.9877207279205322
2323 3.9970664978027344
2324 3.982090950012207
2325 4.04594087600708
2326 4.099599361419678
2327 4.066654205322266
2328 4.152214050292969
2329 3.9592504501342773
2330 3.9581410884857178
2331 3.9585063457489014
2332 3.9600260257720947
2333 3.9409422874450684
2334 4.079650402069092
2335 4.076961994171143
2336 4.28200626373291
2337 4.1888508796691895
2338 4.222949981689453
2339 4.165837287902832
2340 4.139281749725342
2341 4.227550506591797
2342 4.1982011795043945
2343 4.094272613525391
2344 4.181069850921631
2345 4.11360502243042
2346 4.298479080200195
2347 4.02977180480957
2348 4.195146083831787
2349 4.053399085998535
2350 3.9799447059631348
2351 4.239094257354736
2352 4.161863803863525
2353 4.214527130126953
2354 4.172271728515625
2355 4.107065200805664
2356 4.216793060302734
2357 4.201056957244873
2358 4.094488143920898
2359 4.212984085083008
2360 4.176111698150635
2361 4.147943019866943
2362 4.161184787750244
2363 4.279809951782227
2364 4.174112319946289
2365 4.0921244621276855
2366 4.053102970123291
2367 4.017055034637451
2368 4.098494529724121
2369 4.288218975067139
2370 4.239498138427734
2371 4.1974568367004395
2372 4.117271900177002
2373 4.185901641845703
2374 4.21848201751709
2375 4.224727630615234
2376 4.197798252105713
2377 4.0975422859191895
2378 4.199831485748291
2379 4.076695919036865
2380 4.3349223136901855
2381 4.2358903884887695
2382 4.1361565589904785
2383 4.260190963745117
2384 4.216629981994629
2385 4.235350131988525
2386 4.1881208419799805
2387 4.2192301750183105
2388 4.116764545440674
2389 4.308773517608643
2390 4.181247234344482
2391 4.11967134475708
2392 4.341879844665527
2393 4.317434787750244
2394 4.316488265991211
2395 4.39625358581543
2396 4.35082483291626
2397 4.271701812744141
2398 4.1966681480407715
2399 4.220736026763916
2400 4.324097633361816
2401 4.278721809387207
2402 4.342558860778809
2403 4.145925045013428
2404 4.457620143890381
2405 4.3189849853515625
2406 4.297149658203125
2407 4.255423069000244
2408 4.428503036499023
2409 4.396743297576904
2410 4.334567070007324
2411 4.370779514312744
2412 4.281938552856445
2413 4.263611793518066
2414 4.337955474853516
2415 4.280170440673828
2416 4.171454906463623
2417 4.318521022796631
2418 4.3917694091796875
2419 4.3433732986450195
2420 4.237533092498779
2421 4.155230522155762
2422 4.360623836517334
2423 4.213642597198486
2424 4.144039154052734
2425 4.497902870178223
2426 4.1517157554626465
2427 4.1799468994140625
2428 4.3349432945251465
2429 4.287400245666504
2430 4.1408891677856445
2431 4.178866386413574
2432 4.193970680236816
2433 4.164222240447998
2434 4.012228012084961
2435 4.162939548492432
2436 4.3471221923828125
2437 4.121662139892578
2438 4.138913154602051
2439 4.133113861083984
2440 4.152792453765869
2441 4.3126325607299805
2442 4.0752177238464355
2443 4.042970180511475
2444 4.249115943908691
2445 4.333496570587158
2446 4.26701545715332
2447 4.221957206726074
2448 4.173028469085693
2449 4.225427627563477
2450 4.1891632080078125
2451 4.259669303894043
2452 4.237115859985352
2453 4.458705425262451
2454 4.271997928619385
2455 4.051214694976807
2456 4.270761013031006
2457 4.307888984680176
2458 4.244565486907959
2459 4.264090538024902
2460 4.039667129516602
2461 4.090641021728516
2462 4.236037254333496
2463 4.118221759796143
2464 4.197881698608398
2465 4.2586894035339355
2466 4.345035076141357
2467 4.374276638031006
2468 4.252676963806152
2469 4.353017807006836
2470 4.361018657684326
2471 4.195825099945068
2472 4.225444316864014
2473 4.327314376831055
2474 4.297358512878418
2475 4.107341766357422
2476 4.124474048614502
2477 4.164144515991211
2478 4.281248569488525
2479 4.266412734985352
2480 4.255836009979248
2481 4.1738810539245605
2482 4.284332752227783
2483 4.254578113555908
2484 4.237359046936035
2485 4.295202255249023
2486 4.1862592697143555
2487 4.218134880065918
2488 4.160633087158203
2489 4.193443298339844
2490 4.259852886199951
2491 4.136318683624268
2492 4.217355728149414
2493 4.395906925201416
2494 4.292442321777344
2495 4.0934014320373535
2496 4.367086410522461
2497 4.2641682624816895
2498 4.1935625076293945
2499 4.271485328674316
2500 4.3138813972473145
2501 4.259541988372803
2502 4.323009014129639
2503 4.463048934936523
2504 4.19594144821167
2505 4.2907538414001465
2506 4.3237175941467285
2507 4.216897487640381
2508 4.226137161254883
2509 4.138996124267578
2510 4.239565372467041
2511 4.404245853424072
2512 4.198230266571045
2513 4.1435747146606445
2514 4.199269771575928
2515 4.2144341468811035
2516 4.207383155822754
2517 4.2959980964660645
2518 4.379626750946045
2519 4.386955261230469
2520 4.411942958831787
2521 4.36167573928833
2522 4.372774124145508
2523 4.443775177001953
2524 4.318016052246094
2525 4.4441375732421875
2526 4.120589256286621
2527 4.392268180847168
2528 4.337457180023193
2529 4.339890480041504
2530 4.498463153839111
2531 4.619963645935059
2532 4.347585678100586
2533 4.317097187042236
2534 4.284763813018799
2535 4.1689066886901855
2536 4.145923137664795
2537 4.048015594482422
2538 4.191654205322266
2539 4.435922622680664
2540 4.342840194702148
2541 4.403027534484863
2542 4.224957466125488
2543 4.221777439117432
2544 4.337494373321533
2545 4.12790060043335
2546 4.408918380737305
2547 4.3245930671691895
2548 4.148738384246826
2549 4.394979000091553
2550 4.267510414123535
2551 4.286527633666992
2552 4.333527088165283
2553 4.348143100738525
2554 4.366135597229004
2555 4.448159694671631
2556 4.362564563751221
2557 4.245384693145752
2558 4.298551559448242
2559 4.268265247344971
2560 4.275083541870117
2561 4.206760883331299
2562 4.3781962394714355
2563 4.303502082824707
2564 4.222893714904785
2565 4.209203720092773
2566 4.279984951019287
2567 4.277479648590088
2568 4.262936592102051
2569 4.2868452072143555
2570 4.276777267456055
2571 4.111691951751709
2572 4.130239009857178
2573 4.345919132232666
2574 4.244845867156982
2575 4.29757833480835
2576 4.44805908203125
2577 4.225840091705322
2578 4.376607418060303
2579 4.219010353088379
2580 4.344239234924316
2581 4.436727046966553
2582 4.2945098876953125
2583 4.263148307800293
2584 4.235344409942627
2585 4.336082935333252
2586 4.313563823699951
2587 4.149346351623535
2588 4.284154891967773
2589 4.194464206695557
2590 4.269076824188232
2591 4.248348712921143
2592 4.361662864685059
2593 4.285756587982178
2594 4.481057167053223
2595 4.337739944458008
2596 4.282309532165527
2597 4.2640275955200195
2598 4.394185543060303
2599 4.29860782623291
2600 4.405057907104492
2601 4.473574638366699
2602 4.216299057006836
2603 4.16958475112915
2604 4.334900856018066
2605 4.518797874450684
2606 4.205234527587891
2607 4.337867736816406
2608 4.41148042678833
2609 4.3997111320495605
2610 4.333864212036133
2611 4.199329376220703
2612 4.333690643310547
2613 4.282174587249756
2614 4.299778938293457
2615 4.198930740356445
2616 4.179793357849121
2617 4.246647834777832
2618 4.344297409057617
2619 4.14860200881958
2620 4.445149898529053
2621 4.412302017211914
2622 4.344269752502441
2623 4.301375865936279
2624 4.311339378356934
2625 4.369268417358398
2626 4.306747913360596
2627 4.335368633270264
2628 4.356064796447754
2629 4.235471248626709
2630 4.275816440582275
2631 4.254865646362305
2632 4.111363410949707
2633 4.266294956207275
2634 4.275930404663086
2635 4.471002101898193
2636 4.2190632820129395
2637 4.213172435760498
2638 4.251289367675781
2639 4.106192111968994
2640 4.225143909454346
2641 4.216219902038574
2642 4.293080806732178
2643 4.22140645980835
2644 4.156531810760498
2645 4.238924503326416
2646 4.234845161437988
2647 4.234384059906006
2648 4.257358551025391
2649 4.2765703201293945
2650 4.281499862670898
2651 4.313858985900879
2652 4.483381748199463
2653 4.461877822875977
2654 4.251402854919434
2655 4.358564853668213
2656 4.433303356170654
2657 4.173140525817871
2658 4.295153617858887
2659 4.3129963874816895
2660 4.410279273986816
2661 4.307265281677246
2662 4.2779927253723145
2663 4.310440540313721
2664 4.357000350952148
2665 4.222060680389404
2666 4.24464750289917
2667 4.239717483520508
2668 4.132963180541992
2669 4.073428630828857
2670 4.35058069229126
2671 4.298946380615234
2672 4.257350444793701
2673 4.275583267211914
2674 4.329092025756836
2675 4.388416290283203
2676 4.424408435821533
2677 4.37006139755249
2678 4.364569664001465
2679 4.315949440002441
2680 4.3249897956848145
2681 4.156983375549316
2682 4.230560779571533
2683 4.282690525054932
2684 4.25526237487793
2685 4.258872985839844
2686 4.280213356018066
2687 4.371791362762451
2688 4.263830661773682
2689 4.353547096252441
2690 4.181666851043701
2691 4.3869218826293945
2692 4.195592880249023
2693 4.2457380294799805
2694 4.363984107971191
2695 4.175008773803711
2696 4.245713233947754
2697 4.369815349578857
2698 4.256069183349609
2699 4.341538906097412
2700 4.362460136413574
2701 4.22473669052124
2702 4.282679557800293
2703 4.24278450012207
2704 4.299246311187744
2705 4.212823867797852
2706 4.1491289138793945
2707 4.32073974609375
2708 4.166604995727539
2709 4.137642860412598
2710 4.155961036682129
2711 4.219478130340576
2712 4.22368860244751
2713 4.040112495422363
2714 4.210408687591553
2715 4.095571041107178
2716 4.145630836486816
2717 4.140623569488525
2718 4.10357141494751
2719 4.2585930824279785
2720 4.249241828918457
2721 4.164103984832764
2722 4.1246867179870605
2723 4.314122676849365
2724 4.083161354064941
2725 4.270035266876221
2726 4.0442047119140625
2727 4.112213134765625
2728 4.2036356925964355
2729 4.215535640716553
2730 4.197596549987793
2731 4.303176403045654
2732 4.148545742034912
2733 4.219943523406982
2734 4.254072189331055
2735 4.1502366065979
2736 4.099757671356201
2737 4.2041707038879395
2738 4.235653877258301
2739 4.350453853607178
2740 4.262840747833252
2741 4.413844585418701
2742 4.383634567260742
2743 4.428310871124268
2744 4.25956916809082
2745 4.369850158691406
2746 4.266980171203613
2747 4.172464847564697
2748 4.210952281951904
2749 4.171042442321777
2750 4.187098503112793
2751 4.10317850112915
2752 4.1942057609558105
2753 4.127850532531738
2754 4.1738386154174805
2755 4.100382328033447
2756 4.083700180053711
2757 3.923038959503174
2758 3.9279847145080566
2759 4.04531192779541
2760 4.110409736633301
2761 4.058306694030762
2762 4.000073432922363
2763 4.093997955322266
2764 4.230434894561768
2765 4.1554718017578125
2766 4.16821813583374
2767 4.060694217681885
2768 4.112265110015869
2769 4.1023335456848145
2770 4.064786434173584
2771 4.108997821807861
2772 3.970815420150757
2773 4.11689567565918
2774 3.9689180850982666
2775 4.001481056213379
2776 4.14154052734375
2777 3.950242519378662
2778 4.071493148803711
2779 4.02298641204834
2780 4.111517429351807
2781 4.314080715179443
2782 4.139622211456299
2783 4.227208137512207
2784 4.226223945617676
2785 4.1417999267578125
2786 4.1638641357421875
2787 4.372119426727295
2788 4.34785270690918
2789 4.094558238983154
2790 4.2197184562683105
2791 4.146982669830322
2792 4.192086219787598
2793 4.28156852722168
2794 4.144885540008545
2795 4.1775383949279785
2796 4.205142974853516
2797 4.062999248504639
2798 3.969359874725342
2799 4.151998996734619
2800 4.165846824645996
2801 4.093369483947754
2802 4.018672943115234
2803 4.088706016540527
2804 4.034526348114014
2805 4.232435703277588
2806 4.243428707122803
2807 4.316490650177002
2808 4.224444389343262
2809 4.232280731201172
2810 4.166809558868408
2811 4.167494773864746
2812 4.1628875732421875
2813 4.184180736541748
2814 4.062989234924316
2815 4.041207790374756
2816 4.0396952629089355
2817 4.157886505126953
2818 4.158927917480469
2819 4.244401931762695
2820 4.2591023445129395
2821 4.1589179039001465
2822 4.224196910858154
2823 4.1067280769348145
2824 4.129665374755859
2825 4.120691776275635
2826 4.186882972717285
2827 4.301984786987305
2828 4.248966217041016
2829 4.19083309173584
2830 4.080225467681885
2831 4.095497131347656
2832 4.185612678527832
2833 4.250030517578125
2834 4.075403213500977
2835 4.1349053382873535
2836 4.052598476409912
2837 4.152813911437988
2838 4.106581687927246
2839 4.148475646972656
2840 3.924571990966797
2841 4.181883811950684
2842 4.077897071838379
2843 4.160550594329834
2844 4.284189701080322
2845 4.124096870422363
2846 4.063050746917725
2847 4.186208248138428
2848 4.009340286254883
2849 4.056438446044922
2850 4.0318603515625
2851 4.020991802215576
2852 4.03226375579834
2853 4.16797399520874
2854 4.062627792358398
2855 4.111411094665527
2856 4.119339466094971
2857 4.145143032073975
2858 4.1439313888549805
2859 4.070659637451172
2860 4.137511253356934
2861 4.075750350952148
2862 4.158256530761719
2863 4.123798370361328
2864 4.046529769897461
2865 4.039201736450195
2866 3.971580982208252
2867 4.0266828536987305
2868 3.823061466217041
2869 3.9632365703582764
2870 3.961200475692749
2871 3.8952534198760986
2872 3.994638442993164
2873 4.066208362579346
2874 4.073473930358887
2875 4.033222198486328
2876 3.989370822906494
2877 3.9889578819274902
2878 4.030909061431885
2879 4.062009811401367
2880 4.167287826538086
2881 4.10261869430542
2882 4.060878276824951
2883 4.04420280456543
2884 3.988373279571533
2885 4.121092319488525
2886 3.991244316101074
2887 4.060980796813965
2888 3.9512836933135986
2889 3.9839026927948
2890 3.996870279312134
2891 4.118559837341309
2892 4.07450008392334
2893 4.0037665367126465
2894 4.165648937225342
2895 4.0776591300964355
2896 4.090915679931641
2897 4.037534236907959
2898 4.0546464920043945
2899 4.14808464050293
2900 4.052685737609863
2901 4.12877893447876
2902 4.004239559173584
2903 3.907968521118164
2904 3.9716744422912598
2905 4.011537551879883
2906 4.0400614738464355
2907 4.019114971160889
2908 3.933903455734253
2909 3.960770606994629
2910 3.918548107147217
2911 3.974499225616455
2912 4.015784740447998
2913 3.97333025932312
2914 3.9202029705047607
2915 3.9949302673339844
2916 3.9938106536865234
2917 3.9391536712646484
2918 3.9651622772216797
2919 3.8466787338256836
2920 3.9242100715637207
2921 4.028667449951172
2922 4.053275108337402
2923 3.991988182067871
2924 3.922096014022827
2925 4.107172966003418
2926 3.9409377574920654
2927 4.050315856933594
2928 4.031261444091797
2929 4.110260486602783
2930 4.060436248779297
2931 4.191376209259033
2932 4.1441144943237305
2933 4.165030479431152
2934 3.953085422515869
2935 3.9770419597625732
2936 4.041985988616943
2937 3.944565773010254
2938 3.985684871673584
2939 3.9563348293304443
2940 3.999140739440918
2941 4.001285552978516
2942 4.021236896514893
2943 4.004202842712402
2944 4.151638031005859
2945 3.96486234664917
2946 4.009064197540283
2947 4.006450176239014
2948 3.9594337940216064
2949 3.940185070037842
2950 4.163017272949219
2951 4.132708549499512
2952 4.01780366897583
2953 3.9942026138305664
2954 4.078455924987793
2955 3.9700021743774414
2956 3.9899487495422363
2957 4.035977363586426
2958 4.076534271240234
2959 3.9502029418945312
2960 4.068072319030762
2961 4.057113170623779
2962 4.154716968536377
2963 4.143953323364258
2964 4.02719783782959
2965 3.905086040496826
2966 3.892606735229492
2967 4.080476760864258
2968 3.962794780731201
2969 3.8419113159179688
2970 4.16469144821167
2971 4.052036762237549
2972 3.922452211380005
2973 3.9482133388519287
2974 3.9849178791046143
2975 3.7612531185150146
2976 4.005730628967285
2977 3.947629451751709
2978 3.822876453399658
2979 3.9476215839385986
2980 3.737887382507324
2981 3.825443983078003
2982 4.1075439453125
2983 3.914740800857544
2984 3.892881155014038
2985 3.9588093757629395
2986 3.936955451965332
2987 4.191558361053467
2988 4.058904647827148
2989 4.067132949829102
2990 4.0894551277160645
2991 4.243258953094482
2992 3.9321484565734863
2993 3.986811399459839
2994 4.104124546051025
2995 4.00427770614624
2996 4.194179058074951
2997 3.9656693935394287
2998 4.034039497375488
2999 4.10450553894043
3000 4.096945762634277
3001 4.024186134338379
3002 4.016369342803955
3003 3.9754927158355713
3004 4.0576863288879395
3005 3.976722002029419
3006 3.8925743103027344
3007 3.9870409965515137
3008 4.145323753356934
3009 4.02161169052124
3010 4.011093616485596
3011 3.8616108894348145
3012 3.966218948364258
3013 3.853393316268921
3014 4.0055251121521
3015 3.9308183193206787
3016 3.948169469833374
3017 3.951263189315796
3018 3.9278132915496826
3019 4.022150993347168
3020 4.070926666259766
3021 3.9688570499420166
3022 4.039890766143799
3023 4.024622440338135
3024 3.8685142993927
3025 3.8782427310943604
3026 3.860712766647339
3027 3.7927768230438232
3028 3.981139659881592
3029 3.952636480331421
3030 3.9835927486419678
3031 3.9222631454467773
3032 4.189939022064209
3033 3.9546470642089844
3034 3.8990015983581543
3035 3.9713234901428223
3036 3.9329020977020264
3037 4.0492167472839355
3038 3.742622137069702
3039 3.885676622390747
3040 4.01226806640625
3041 4.005274772644043
3042 3.8872580528259277
3043 4.012688159942627
3044 3.9531145095825195
3045 4.0068182945251465
3046 3.85810923576355
3047 3.823599100112915
3048 3.95139741897583
3049 3.9533185958862305
3050 3.8426907062530518
3051 4.00255012512207
3052 3.9817519187927246
3053 3.883992910385132
3054 3.8112876415252686
3055 3.734732151031494
3056 3.8986473083496094
3057 3.820950984954834
3058 3.735180377960205
3059 3.71816086769104
3060 3.829873561859131
3061 3.9036755561828613
3062 3.87744402885437
3063 4.046175956726074
3064 3.8942081928253174
3065 3.833437442779541
3066 3.9159088134765625
3067 3.873581886291504
3068 3.8530192375183105
3069 3.9613304138183594
3070 3.935737371444702
3071 4.019808292388916
3072 3.962350845336914
3073 3.8984181880950928
3074 4.045251369476318
3075 3.910428762435913
3076 4.010934352874756
3077 4.05816650390625
3078 3.8916211128234863
3079 3.875051736831665
3080 4.074481964111328
3081 4.044895648956299
3082 3.956209897994995
3083 4.016999244689941
3084 4.091359615325928
3085 4.0195488929748535
3086 3.984475612640381
3087 4.079437732696533
3088 3.9240877628326416
3089 3.9211583137512207
3090 3.972321033477783
3091 4.055604934692383
3092 3.9865665435791016
3093 4.076199054718018
3094 4.020799160003662
3095 3.959190607070923
3096 3.912506580352783
3097 3.9269747734069824
3098 3.8788676261901855
3099 3.943080186843872
3100 3.731297254562378
3101 3.8813304901123047
3102 3.966425895690918
3103 3.8927104473114014
3104 3.9711520671844482
3105 3.981968641281128
3106 4.042939186096191
3107 4.026209831237793
3108 3.958624839782715
3109 3.9818975925445557
3110 3.9478492736816406
3111 4.045292854309082
3112 3.9402666091918945
3113 4.015319347381592
3114 3.874863624572754
3115 3.940861225128174
3116 3.8803441524505615
3117 3.9279026985168457
3118 3.8274357318878174
3119 3.8530068397521973
3120 3.9553425312042236
3121 3.9405200481414795
3122 3.946492910385132
3123 4.080649375915527
3124 3.891141176223755
3125 3.9564201831817627
3126 3.9551830291748047
3127 3.9386870861053467
3128 3.89150333404541
3129 3.982250452041626
3130 3.935818910598755
3131 3.9640674591064453
3132 4.0150017738342285
3133 3.899245500564575
3134 3.990316390991211
3135 3.9851620197296143
3136 3.8739523887634277
3137 3.783405303955078
3138 3.887744903564453
3139 3.932681083679199
3140 3.8784139156341553
3141 3.8270201683044434
3142 3.9463205337524414
3143 3.9752025604248047
3144 3.9267868995666504
3145 3.8940470218658447
3146 3.9273643493652344
3147 3.9088544845581055
3148 3.9512248039245605
3149 3.848707675933838
3150 3.9622957706451416
3151 3.9903032779693604
3152 4.004766464233398
3153 3.9045441150665283
3154 3.994292974472046
3155 3.995619773864746
3156 4.083200931549072
3157 3.9778294563293457
3158 3.896902561187744
3159 3.8365204334259033
3160 3.9012293815612793
3161 3.837510585784912
3162 3.856994867324829
3163 3.8457558155059814
3164 3.9064455032348633
3165 4.0426554679870605
3166 4.130095481872559
3167 4.046432971954346
3168 3.9889965057373047
3169 3.910823345184326
3170 3.8952136039733887
3171 3.9655044078826904
3172 3.935837984085083
3173 3.829620361328125
3174 4.076136112213135
3175 3.976396322250366
3176 4.019639492034912
3177 3.9442126750946045
3178 3.8855702877044678
3179 3.864694118499756
3180 4.037451267242432
3181 3.949770927429199
3182 3.8933069705963135
3183 3.9308817386627197
3184 3.995405435562134
3185 4.061429023742676
3186 4.08444356918335
3187 3.900012731552124
3188 4.048098564147949
3189 4.018731117248535
3190 4.088030815124512
3191 3.9860780239105225
3192 3.9820265769958496
3193 4.096278190612793
3194 4.055283546447754
3195 4.011774063110352
3196 4.01724910736084
3197 3.987330436706543
3198 4.091076850891113
3199 4.024101734161377
3200 4.168663501739502
3201 3.936127185821533
3202 3.989611864089966
3203 4.049938201904297
3204 3.8923845291137695
3205 3.9220781326293945
3206 4.0668721199035645
3207 3.9134387969970703
3208 4.053498268127441
3209 3.8372809886932373
3210 3.955986499786377
3211 4.050941467285156
3212 3.922076940536499
3213 4.003971576690674
3214 4.000910758972168
3215 4.174890995025635
3216 4.0848164558410645
3217 4.0015668869018555
3218 4.196844577789307
3219 4.14717960357666
3220 4.149758815765381
3221 4.221327304840088
3222 4.017054557800293
3223 4.065356254577637
3224 4.010321140289307
3225 4.038031578063965
3226 4.083171367645264
3227 3.9965827465057373
3228 4.023739337921143
3229 3.9780824184417725
3230 4.005910873413086
3231 3.9770917892456055
3232 4.059360504150391
3233 4.0941667556762695
3234 3.997464656829834
3235 4.011763095855713
3236 4.0145583152771
3237 3.911426544189453
3238 3.9984164237976074
3239 4.02392053604126
3240 3.982734203338623
3241 4.099165439605713
3242 3.9430088996887207
3243 4.14033317565918
3244 4.088628768920898
3245 4.17753791809082
3246 4.1980109214782715
3247 4.0825676918029785
3248 4.0889997482299805
3249 3.994419813156128
3250 4.02854585647583
3251 4.103704929351807
3252 4.067156791687012
3253 4.120576858520508
3254 4.16914701461792
3255 4.073353290557861
3256 4.054973125457764
3257 4.026818752288818
3258 4.064987659454346
3259 4.074122905731201
3260 4.125018119812012
3261 4.096462249755859
3262 4.07050085067749
3263 4.059994697570801
3264 4.0541863441467285
3265 4.228066444396973
3266 4.060996055603027
3267 4.14799165725708
3268 4.098232746124268
3269 4.106105327606201
3270 4.188797950744629
3271 4.03881311416626
3272 3.940197229385376
3273 3.950150966644287
3274 3.9239566326141357
3275 4.100783824920654
3276 4.040804386138916
3277 4.14031457901001
3278 4.038542747497559
3279 3.8673434257507324
3280 3.866558790206909
3281 3.984052896499634
3282 3.953312635421753
3283 3.8264129161834717
3284 4.05291748046875
3285 4.102135181427002
3286 3.95857310295105
3287 3.9333653450012207
3288 4.205038547515869
3289 4.065637111663818
3290 4.045657634735107
3291 4.093263149261475
3292 4.123800754547119
3293 4.050766468048096
3294 4.280380725860596
3295 4.168743133544922
3296 4.254303932189941
3297 4.271674156188965
3298 4.259264945983887
3299 4.263783931732178
3300 4.282992839813232
3301 4.187866687774658
3302 4.083780765533447
3303 4.236896991729736
3304 4.251509666442871
3305 4.142075538635254
3306 4.179767608642578
3307 4.23349666595459
3308 4.0842695236206055
3309 3.9827494621276855
3310 4.063207626342773
3311 4.196808815002441
3312 3.9933619499206543
3313 4.155172348022461
3314 4.063475131988525
3315 3.9728004932403564
3316 4.154534816741943
3317 4.084383964538574
3318 4.185629844665527
3319 4.075954437255859
3320 4.150971412658691
3321 4.158786773681641
3322 4.207178592681885
3323 4.189741134643555
3324 4.292670726776123
3325 4.081545829772949
3326 4.204780101776123
3327 4.213919162750244
3328 4.281248092651367
3329 4.24107551574707
3330 4.294473648071289
3331 4.197563171386719
3332 4.212320804595947
3333 4.269763946533203
3334 4.279688358306885
3335 4.209995746612549
3336 4.332376003265381
3337 4.169243812561035
3338 4.285529613494873
3339 4.232419967651367
3340 4.197902202606201
3341 4.1999945640563965
3342 4.258488655090332
3343 4.194284915924072
3344 4.1894025802612305
3345 4.28949499130249
3346 4.136727333068848
3347 4.163561820983887
3348 4.311840057373047
3349 4.1574883460998535
3350 4.042150974273682
3351 3.9807517528533936
3352 4.079381465911865
3353 4.081506252288818
3354 4.145425319671631
3355 4.004146575927734
3356 4.065885066986084
3357 3.8919880390167236
3358 4.151824474334717
3359 4.31988000869751
3360 4.108010292053223
3361 4.262992858886719
3362 4.3251051902771
3363 4.227194309234619
3364 4.255029201507568
3365 4.226415157318115
3366 4.311962604522705
3367 4.325686931610107
3368 4.373025894165039
3369 4.257959842681885
3370 4.250420570373535
3371 4.1122612953186035
3372 4.139884948730469
3373 4.103653430938721
3374 4.159999370574951
3375 4.077721118927002
3376 3.996931791305542
3377 4.105898380279541
3378 4.143765926361084
3379 4.128148555755615
3380 4.1608381271362305
3381 4.0724663734436035
3382 4.081129550933838
3383 4.09992790222168
3384 4.063070774078369
3385 4.08284854888916
3386 4.021341323852539
3387 4.085733890533447
3388 4.069865703582764
3389 4.035521507263184
3390 4.03909158706665
3391 4.081292629241943
3392 3.980231523513794
3393 4.043076992034912
3394 4.01461935043335
3395 4.113879203796387
3396 4.127608776092529
3397 4.0207672119140625
3398 3.834986686706543
3399 4.0420942306518555
3400 4.050797939300537
3401 4.028324604034424
3402 3.962313652038574
3403 3.9593400955200195
3404 4.049178600311279
3405 4.126292705535889
3406 4.100584983825684
3407 3.905078887939453
3408 4.004251003265381
3409 4.130575180053711
3410 4.055729866027832
3411 4.285464763641357
3412 4.165262699127197
3413 4.036689758300781
3414 4.093584060668945
3415 4.15601921081543
3416 4.186822891235352
3417 4.064535617828369
3418 4.151419162750244
3419 4.0705718994140625
3420 4.08894681930542
3421 4.175084114074707
3422 4.076416969299316
3423 4.213591575622559
3424 4.02377986907959
3425 3.934882640838623
3426 4.002006530761719
3427 4.072386741638184
3428 4.108453273773193
3429 4.09059476852417
3430 4.029411315917969
3431 4.057281017303467
3432 3.9510505199432373
3433 4.035358905792236
3434 4.159765720367432
3435 4.142314910888672
3436 4.014381408691406
3437 3.9337899684906006
3438 3.91037654876709
3439 3.976365566253662
3440 3.9101345539093018
3441 3.990281343460083
3442 4.053399562835693
3443 3.9731993675231934
3444 3.905632495880127
3445 4.1262617111206055
3446 4.14105224609375
3447 4.03668737411499
3448 4.12992525100708
3449 4.221142768859863
3450 4.019227981567383
3451 4.177248954772949
3452 4.00705099105835
3453 4.010218143463135
3454 4.0181474685668945
3455 4.1658430099487305
3456 4.023169994354248
3457 4.184819221496582
3458 4.14734411239624
3459 4.112166404724121
3460 4.190863609313965
3461 4.199606895446777
3462 4.100030899047852
3463 4.092785835266113
3464 4.161736488342285
3465 4.140248775482178
3466 4.20753812789917
3467 4.145201206207275
3468 4.094744682312012
3469 4.17465353012085
3470 4.199010848999023
3471 4.244218349456787
3472 4.136165142059326
3473 4.065262794494629
3474 4.123398303985596
3475 4.001314640045166
3476 4.049335956573486
3477 4.032016754150391
3478 3.964928388595581
3479 4.149524211883545
3480 4.093731880187988
3481 4.001425266265869
3482 4.213795185089111
3483 4.134960651397705
3484 4.006356716156006
3485 3.979827404022217
3486 3.953913927078247
3487 4.081188678741455
3488 4.050485134124756
3489 4.188448429107666
3490 4.112779140472412
3491 4.149566173553467
3492 4.035576343536377
3493 3.995009422302246
3494 4.096371650695801
3495 3.892477512359619
3496 3.966848134994507
3497 4.126280307769775
3498 3.998027801513672
3499 4.032174587249756
3500 3.9417641162872314
3501 4.029809951782227
3502 4.020836353302002
3503 3.9884424209594727
3504 4.039157867431641
3505 4.124847412109375
3506 4.2301435470581055
3507 4.055354595184326
3508 4.109414100646973
3509 4.2528157234191895
3510 4.1428046226501465
3511 4.150115966796875
3512 4.219751834869385
3513 4.21233606338501
3514 4.159909725189209
3515 4.167837142944336
3516 4.154908657073975
3517 4.14289665222168
3518 4.048161506652832
3519 4.207521915435791
3520 4.000635147094727
3521 4.091228008270264
3522 4.223938465118408
3523 4.190316677093506
3524 4.209416389465332
3525 4.189818382263184
3526 4.331214427947998
3527 4.19774866104126
3528 4.218770980834961
3529 4.179498195648193
3530 4.197443008422852
3531 4.148506164550781
3532 4.1362996101379395
3533 4.19221830368042
3534 4.264458179473877
3535 4.0889573097229
3536 4.0339035987854
3537 4.188499450683594
3538 4.142503261566162
3539 4.1001200675964355
3540 4.239688873291016
3541 4.1022138595581055
3542 4.239991664886475
3543 3.9552674293518066
3544 4.006019592285156
3545 4.202620983123779
3546 4.0572285652160645
3547 4.194421768188477
3548 4.271124839782715
3549 4.056623935699463
3550 4.037855625152588
3551 4.265953540802002
3552 4.161773204803467
3553 4.089240074157715
3554 4.1233320236206055
3555 4.206465244293213
3556 4.134220600128174
3557 3.9820938110351562
3558 4.123912334442139
3559 4.0882248878479
3560 4.116241455078125
3561 4.167850971221924
3562 4.029934406280518
3563 4.071532249450684
3564 4.0568976402282715
3565 4.145573139190674
3566 4.105583667755127
3567 4.047440528869629
3568 3.9695186614990234
3569 4.032337665557861
3570 4.0063862800598145
3571 4.131861686706543
3572 4.111275672912598
3573 4.022436618804932
3574 4.046204090118408
3575 4.076174259185791
3576 4.216050148010254
3577 4.171080589294434
3578 4.289016246795654
3579 4.232584476470947
3580 4.172102451324463
3581 4.109137058258057
3582 4.332276821136475
3583 4.046116352081299
3584 4.24754524230957
3585 4.2847981452941895
3586 4.144068717956543
3587 4.059340000152588
3588 4.155701160430908
3589 3.951529026031494
3590 3.888450860977173
3591 3.8561673164367676
3592 3.9023892879486084
3593 3.971860408782959
3594 4.019498825073242
3595 4.03298282623291
3596 3.931492328643799
3597 4.063220500946045
3598 3.995196580886841
3599 4.227131366729736
3600 4.198105812072754
3601 4.143711566925049
3602 4.2747087478637695
3603 4.265592098236084
3604 4.239167213439941
3605 4.122751235961914
3606 4.215553283691406
3607 4.123714923858643
3608 4.244058609008789
3609 4.2485151290893555
3610 4.059085369110107
3611 4.119433403015137
3612 4.045329570770264
3613 4.181680679321289
3614 4.0117597579956055
3615 4.227578639984131
3616 4.20077657699585
3617 4.059953212738037
3618 4.068472385406494
3619 4.0361456871032715
3620 4.076169013977051
3621 3.9911086559295654
3622 4.096410751342773
3623 4.144758701324463
3624 4.188546657562256
3625 3.917602062225342
3626 4.110454559326172
3627 4.1089324951171875
3628 4.105380535125732
3629 4.15735387802124
3630 4.058928966522217
3631 4.103662967681885
3632 4.092097282409668
3633 4.185671329498291
3634 3.9519524574279785
3635 4.082856178283691
3636 4.052191734313965
3637 4.13994026184082
3638 4.175959587097168
3639 4.1640472412109375
3640 4.293610095977783
3641 4.166767120361328
3642 4.214443206787109
3643 4.11858606338501
3644 4.079514980316162
3645 4.217644214630127
3646 4.156350135803223
3647 4.013314247131348
3648 4.0902485847473145
3649 3.9377613067626953
3650 4.111888408660889
3651 4.103076457977295
3652 4.199766635894775
3653 4.12565803527832
3654 3.990368604660034
3655 4.039187431335449
3656 4.196232318878174
3657 4.130697250366211
3658 4.173068046569824
3659 4.063566207885742
3660 4.051629066467285
3661 4.020484447479248
3662 4.293412685394287
3663 4.279752254486084
3664 4.134444713592529
3665 4.199796676635742
3666 4.288731575012207
3667 4.267109394073486
3668 4.126087188720703
3669 4.195793151855469
3670 4.293031215667725
3671 4.316659450531006
3672 4.27291202545166
3673 4.210765838623047
3674 4.204402923583984
3675 4.11191463470459
3676 4.163461685180664
3677 4.210918426513672
3678 4.184833526611328
3679 4.096775054931641
3680 4.262752532958984
3681 4.2036566734313965
3682 4.139917373657227
3683 4.175018310546875
3684 4.206414222717285
3685 4.155760765075684
3686 4.277255058288574
3687 4.125477313995361
3688 4.078373432159424
3689 4.215541362762451
3690 4.0837626457214355
3691 4.11992073059082
3692 4.135619163513184
3693 4.31913948059082
3694 4.172685146331787
3695 4.047489643096924
3696 4.130840301513672
3697 4.158653736114502
3698 4.148099899291992
3699 4.064509391784668
3700 4.013077735900879
3701 4.066536903381348
3702 4.123070240020752
3703 4.1933722496032715
3704 4.089129447937012
3705 4.234254360198975
3706 4.112816333770752
3707 4.247541427612305
3708 4.241277694702148
3709 4.033694267272949
3710 4.114645957946777
3711 4.109355449676514
3712 4.215320110321045
3713 4.148228168487549
3714 4.066280364990234
3715 4.166258335113525
3716 4.259023189544678
3717 4.192966461181641
3718 4.445740222930908
3719 4.20604133605957
3720 4.235135555267334
3721 4.104990482330322
3722 4.064516544342041
3723 4.183539390563965
3724 4.148759841918945
3725 4.126541614532471
3726 3.975604772567749
3727 3.9374167919158936
3728 3.946842908859253
3729 4.055834770202637
3730 4.048636436462402
3731 3.889873504638672
3732 4.176592826843262
3733 4.187941551208496
3734 4.058130264282227
3735 4.1285624504089355
3736 4.2025465965271
3737 4.1066179275512695
3738 4.101993560791016
3739 4.12673282623291
3740 4.022116184234619
3741 4.18562650680542
3742 4.127547740936279
3743 4.1121931076049805
3744 4.04963493347168
3745 4.027832508087158
3746 4.1252970695495605
3747 4.010343551635742
3748 4.052212238311768
3749 4.0508809089660645
3750 4.02872371673584
3751 4.146878719329834
3752 4.18422269821167
3753 4.127382278442383
3754 4.133078098297119
3755 4.13576602935791
3756 4.140970230102539
3757 4.0884175300598145
3758 4.150433540344238
3759 4.07244348526001
3760 3.991605520248413
3761 4.152369976043701
3762 4.080220699310303
3763 4.157892227172852
3764 4.146317958831787
3765 4.275655269622803
3766 4.163893699645996
3767 3.9793033599853516
3768 4.096519947052002
3769 4.096563339233398
3770 4.041572093963623
3771 4.024570465087891
3772 4.027785301208496
3773 3.9175868034362793
3774 4.272663116455078
3775 4.03701114654541
3776 4.040700912475586
3777 3.9334299564361572
3778 3.9467015266418457
3779 4.137922286987305
3780 3.923931837081909
3781 4.072507858276367
3782 3.98142671585083
3783 4.1056413650512695
3784 4.038657188415527
3785 4.0280375480651855
3786 4.001630783081055
3787 4.031831741333008
3788 3.972193717956543
3789 4.0821661949157715
3790 3.94264554977417
3791 3.93203067779541
3792 4.050527572631836
3793 3.9389302730560303
3794 4.096299171447754
3795 4.146595001220703
3796 3.9703891277313232
3797 3.973585844039917
3798 3.92820405960083
3799 3.9065771102905273
3800 4.0377888679504395
3801 4.035478115081787
3802 3.9910576343536377
3803 4.107434272766113
3804 4.035167694091797
3805 4.005651473999023
3806 3.9429328441619873
3807 3.915393114089966
3808 4.033444881439209
3809 4.0898613929748535
3810 3.9863483905792236
3811 3.9566500186920166
3812 4.110702037811279
3813 3.913604736328125
3814 4.0299506187438965
3815 4.025154113769531
3816 4.037126064300537
3817 3.9811604022979736
3818 3.934185028076172
3819 4.03910493850708
3820 3.9329779148101807
3821 4.031590461730957
3822 4.115854263305664
3823 3.940807819366455
3824 4.1481852531433105
3825 3.9805543422698975
3826 4.000810146331787
3827 4.002350330352783
3828 4.041131496429443
3829 4.0749993324279785
3830 4.100470542907715
3831 3.9735538959503174
3832 3.9665465354919434
3833 4.101822376251221
3834 3.933215856552124
3835 3.9793167114257812
3836 3.8550984859466553
3837 4.059892177581787
3838 3.9881441593170166
3839 3.969538688659668
3840 3.898289918899536
3841 4.008219242095947
3842 3.9735805988311768
3843 4.060651779174805
3844 4.017621994018555
3845 3.956981658935547
3846 4.071549892425537
3847 4.0618062019348145
3848 3.949976921081543
3849 3.9406912326812744
3850 4.141298770904541
3851 3.9230034351348877
3852 3.9796297550201416
3853 3.891425132751465
3854 3.915388822555542
3855 3.919243574142456
3856 4.033045768737793
3857 3.987520694732666
3858 4.021452903747559
3859 4.050586700439453
3860 4.152777194976807
3861 4.132756233215332
3862 4.083652496337891
3863 4.136321067810059
3864 3.9790194034576416
3865 4.106550693511963
3866 4.117881774902344
3867 4.123642444610596
3868 4.062241554260254
3869 3.9666683673858643
3870 4.022433280944824
3871 4.051747798919678
3872 4.013729572296143
3873 4.070804119110107
3874 4.061119079589844
3875 4.173600673675537
3876 4.158304214477539
3877 3.9637515544891357
3878 3.960543155670166
3879 3.954746961593628
3880 3.9822444915771484
3881 4.121691703796387
3882 4.012601375579834
3883 3.8855092525482178
3884 3.9836316108703613
3885 4.038209915161133
3886 4.101790904998779
3887 3.7984373569488525
3888 4.064050674438477
3889 4.003772735595703
3890 3.9301044940948486
3891 4.036980628967285
3892 4.009824752807617
3893 3.977886915206909
3894 3.9998862743377686
3895 3.957275867462158
3896 4.0429463386535645
3897 4.069352149963379
3898 4.017516136169434
3899 3.9931702613830566
3900 4.126341342926025
3901 4.023698329925537
3902 4.141486167907715
3903 4.078532695770264
3904 4.021231651306152
3905 3.9527251720428467
3906 4.085299968719482
3907 3.9147260189056396
3908 4.024132251739502
3909 3.9647164344787598
3910 3.935070514678955
3911 3.9599435329437256
3912 3.915684700012207
3913 3.999063730239868
3914 3.977447986602783
3915 3.919729232788086
3916 3.946444272994995
3917 4.04409122467041
3918 3.9529805183410645
3919 4.07029390335083
3920 3.9406046867370605
3921 4.000802993774414
3922 3.928077459335327
3923 3.994779348373413
3924 4.12806510925293
3925 3.97385835647583
3926 3.99542498588562
3927 4.206434726715088
3928 4.218813896179199
3929 4.116077423095703
3930 3.9605517387390137
3931 4.0542311668396
3932 4.039397239685059
3933 3.9603476524353027
3934 3.8992698192596436
3935 4.023906707763672
3936 4.179793834686279
3937 4.071042060852051
3938 4.058614730834961
3939 4.134078025817871
3940 4.061559677124023
3941 4.265031814575195
3942 4.200472354888916
3943 4.083240985870361
3944 4.194646835327148
3945 4.11044454574585
3946 4.212540149688721
3947 4.250330448150635
3948 4.314907550811768
3949 4.351194381713867
3950 4.254802227020264
3951 4.296578884124756
3952 4.536018371582031
3953 4.414865493774414
3954 4.476894855499268
3955 4.280060291290283
3956 4.247442722320557
3957 4.3445634841918945
3958 4.177837371826172
3959 4.139939785003662
3960 4.096790790557861
3961 4.132291793823242
3962 3.9470155239105225
3963 4.011185646057129
3964 4.061624526977539
3965 4.07816743850708
3966 4.003208160400391
3967 3.9223389625549316
3968 4.076930046081543
3969 3.862078905105591
3970 3.989351987838745
3971 3.8551552295684814
3972 3.972724199295044
3973 4.1624603271484375
3974 4.2418599128723145
3975 4.116413593292236
3976 4.071605205535889
3977 4.0673956871032715
3978 4.13349723815918
3979 4.193361759185791
3980 4.1051025390625
3981 3.9834165573120117
3982 3.9846551418304443
3983 4.10797643661499
3984 4.034607410430908
3985 4.007967472076416
3986 4.106025218963623
3987 4.109920978546143
3988 4.004649639129639
3989 3.9477596282958984
3990 4.104359149932861
3991 4.014659881591797
3992 4.0401105880737305
3993 4.041878700256348
3994 3.9899396896362305
3995 4.036776542663574
3996 3.8944032192230225
3997 3.9907898902893066
3998 3.9584877490997314
3999 3.9912240505218506
4000 4.183014869689941
4001 3.9741218090057373
4002 3.867542028427124
4003 4.020686626434326
4004 4.141472816467285
4005 4.140723705291748
4006 4.2424421310424805
4007 4.123525619506836
4008 4.2227277755737305
4009 4.204051494598389
4010 4.257984161376953
4011 4.23588228225708
4012 4.274362564086914
4013 4.181736946105957
4014 4.176097393035889
4015 4.271080493927002
4016 4.224701404571533
4017 4.2824225425720215
4018 4.142899513244629
4019 4.322968482971191
4020 4.227115631103516
4021 4.198692798614502
4022 4.1198296546936035
4023 4.15773344039917
4024 3.879960298538208
4025 4.0340094566345215
4026 3.9829392433166504
4027 4.083331108093262
4028 4.104731559753418
4029 3.9653029441833496
4030 3.931946277618408
4031 4.123925685882568
4032 4.1742730140686035
4033 4.105832576751709
4034 4.234507083892822
4035 4.15901517868042
4036 4.189138889312744
4037 4.2168660163879395
4038 4.216664791107178
4039 4.1562886238098145
4040 4.196070194244385
4041 4.16554069519043
4042 4.168015480041504
4043 4.146910667419434
4044 4.056905746459961
4045 3.9881341457366943
4046 4.037255764007568
4047 4.254924774169922
4048 4.052966594696045
4049 4.091182231903076
4050 4.1235175132751465
4051 3.9188053607940674
4052 4.017245292663574
4053 3.99576997756958
4054 4.133121490478516
4055 3.9038028717041016
4056 4.058228015899658
4057 3.865511894226074
4058 3.968871831893921
4059 4.035984039306641
4060 3.949004888534546
4061 4.008078575134277
4062 4.014189720153809
4063 3.9548697471618652
4064 4.100600242614746
4065 4.174124240875244
4066 4.109466552734375
4067 3.9011731147766113
4068 4.093613147735596
4069 4.038774490356445
4070 4.1019697189331055
4071 4.097659587860107
4072 4.175432205200195
4073 4.0727410316467285
4074 3.995396137237549
4075 4.043924808502197
4076 3.9861185550689697
4077 3.984365224838257
4078 4.030378818511963
4079 4.119016647338867
4080 3.8994133472442627
4081 3.9422247409820557
4082 4.054520606994629
4083 4.181141376495361
4084 3.852607250213623
4085 4.155561923980713
4086 4.171759605407715
4087 4.164400100708008
4088 3.9705004692077637
4089 3.826024293899536
4090 3.962771415710449
4091 4.029470443725586
4092 4.066584587097168
4093 4.007351875305176
4094 4.032787322998047
4095 4.058897972106934
4096 3.986992597579956
4097 4.04037618637085
4098 3.983900308609009
4099 3.939784049987793
4100 4.0116682052612305
4101 4.0118489265441895
4102 3.8927574157714844
4103 3.9384121894836426
4104 4.030949592590332
4105 4.016540050506592
4106 3.893407106399536
4107 3.8606271743774414
4108 3.851489305496216
4109 3.8991775512695312
4110 3.938753128051758
4111 4.025681972503662
4112 3.988008499145508
4113 4.079245567321777
4114 4.062439441680908
4115 3.985430955886841
4116 4.086005687713623
4117 3.9908175468444824
4118 3.9741051197052
4119 4.017079830169678
4120 4.008158206939697
4121 4.059750080108643
4122 4.088548183441162
4123 4.073121547698975
4124 3.7833878993988037
4125 3.8717639446258545
4126 4.0593085289001465
4127 3.986814498901367
4128 4.088895320892334
4129 4.108765602111816
4130 4.042147159576416
4131 4.035807132720947
4132 4.182112693786621
4133 4.0276031494140625
4134 4.027881622314453
4135 4.090423583984375
4136 4.093246936798096
4137 4.046651840209961
4138 3.9778101444244385
4139 3.951265811920166
4140 3.9909274578094482
4141 4.147952556610107
4142 4.153264045715332
4143 4.123539447784424
4144 4.150631427764893
4145 4.160321235656738
4146 4.103387832641602
4147 4.116876602172852
4148 4.07664155960083
4149 4.090574264526367
4150 4.166823863983154
4151 3.9841156005859375
4152 4.051825523376465
4153 3.9466166496276855
4154 3.947115898132324
4155 3.8182690143585205
4156 3.9485039710998535
4157 4.0145583152771
4158 4.1262946128845215
4159 4.12339448928833
4160 3.990964889526367
4161 3.95247220993042
4162 4.0370097160339355
4163 4.062474250793457
4164 3.981729745864868
4165 4.120151519775391
4166 4.015503406524658
4167 4.091307163238525
4168 4.164700508117676
4169 4.083313465118408
4170 3.9414570331573486
4171 4.1058349609375
4172 3.943491220474243
4173 3.9774434566497803
4174 4.07649564743042
4175 4.033317565917969
4176 3.9590325355529785
4177 3.9503889083862305
4178 4.134004592895508
4179 4.079317569732666
4180 4.098471164703369
4181 4.162276744842529
4182 4.029338836669922
4183 4.049215793609619
4184 3.9884424209594727
4185 4.02700662612915
4186 3.949125289916992
4187 4.151969909667969
4188 4.118738174438477
4189 4.162445068359375
4190 4.068162441253662
4191 4.106795787811279
4192 4.175400257110596
4193 4.180245399475098
4194 4.027072429656982
4195 4.007037162780762
4196 4.127270698547363
4197 4.100752353668213
4198 4.012851238250732
4199 4.230315208435059
4200 4.200042247772217
4201 4.013168811798096
4202 4.07997989654541
4203 4.242640972137451
4204 4.190078258514404
4205 4.114252090454102
4206 4.112098217010498
4207 4.188133716583252
4208 4.060678482055664
4209 4.138594150543213
4210 4.202046871185303
4211 4.115200996398926
4212 4.120449066162109
4213 4.107104301452637
4214 4.151994705200195
4215 4.1199140548706055
4216 4.190396785736084
4217 4.234100818634033
4218 4.175487041473389
4219 4.07917594909668
4220 4.178865432739258
4221 4.144646644592285
4222 3.994826555252075
4223 3.9389781951904297
4224 3.9575119018554688
4225 3.8745319843292236
4226 3.8521370887756348
4227 3.97493314743042
4228 4.050897121429443
4229 4.057427406311035
4230 3.95495867729187
4231 3.9979281425476074
4232 4.197590351104736
4233 4.026673316955566
4234 4.090940475463867
4235 3.974466562271118
4236 4.029236793518066
4237 4.048678874969482
4238 4.055033206939697
4239 3.960205554962158
4240 3.940495491027832
4241 4.0315375328063965
4242 3.9924142360687256
4243 3.988028049468994
4244 4.126442909240723
4245 4.035820960998535
4246 4.106460094451904
4247 3.9734559059143066
4248 4.232885360717773
4249 4.1498942375183105
4250 4.131842613220215
4251 4.095200538635254
4252 4.141912937164307
4253 4.113020420074463
4254 4.344918251037598
4255 4.267958641052246
4256 4.13231086730957
4257 4.033596992492676
4258 4.189064979553223
4259 4.1451826095581055
4260 4.164875507354736
4261 4.229094982147217
4262 4.224609375
4263 4.13717794418335
4264 4.209499359130859
4265 4.180851459503174
4266 4.183518409729004
4267 4.118917942047119
4268 4.188623905181885
4269 4.294828414916992
4270 4.19636869430542
4271 4.2588958740234375
4272 4.204833507537842
4273 4.286855220794678
4274 4.248309135437012
4275 4.2315473556518555
4276 4.162521839141846
4277 4.233598232269287
4278 4.249091148376465
4279 4.274102210998535
4280 4.203347682952881
4281 4.276771068572998
4282 4.158194541931152
4283 4.010610580444336
4284 4.07765531539917
4285 4.173163890838623
4286 4.099886417388916
4287 4.07008171081543
4288 4.0395331382751465
4289 3.977503538131714
4290 4.141307353973389
4291 4.08974027633667
4292 3.9270551204681396
4293 4.038673400878906
4294 4.116272926330566
4295 4.246130466461182
4296 4.291506290435791
4297 4.241335868835449
4298 4.0199875831604
4299 4.126327991485596
4300 3.970557689666748
4301 4.10001802444458
4302 4.077810764312744
4303 4.0670647621154785
4304 4.012211799621582
4305 4.250293731689453
4306 4.114948749542236
4307 3.9284327030181885
4308 3.9263367652893066
4309 4.018434524536133
4310 3.868718147277832
4311 4.06630277633667
4312 4.0461530685424805
4313 4.114119529724121
4314 4.115867614746094
4315 4.049163818359375
4316 4.130127906799316
4317 4.166812419891357
4318 4.045315742492676
4319 3.960451364517212
4320 3.9500980377197266
4321 3.9517462253570557
4322 3.9679362773895264
4323 4.223940372467041
4324 3.892167568206787
4325 4.094269752502441
4326 4.100002288818359
4327 4.099052906036377
4328 4.022071838378906
4329 3.961165189743042
4330 4.111391544342041
4331 4.067750453948975
4332 4.15690279006958
4333 4.103857517242432
4334 4.095041275024414
4335 4.070987701416016
4336 4.104859828948975
4337 4.003409385681152
4338 4.000468730926514
4339 4.048000335693359
4340 3.998032331466675
4341 3.9971096515655518
4342 4.009954929351807
4343 3.903531551361084
4344 3.9520275592803955
4345 4.128764629364014
4346 4.072375297546387
4347 4.035468578338623
4348 4.01375675201416
4349 3.9283628463745117
4350 3.9866578578948975
4351 3.9890148639678955
4352 4.104365348815918
4353 4.126504421234131
4354 3.9707725048065186
4355 3.94614839553833
4356 4.0954270362854
4357 4.007904052734375
4358 4.070126056671143
4359 4.114348888397217
4360 4.063940048217773
4361 4.03563928604126
4362 4.008737087249756
4363 4.230981826782227
4364 4.092012405395508
4365 4.030837059020996
4366 3.851877450942993
4367 3.9899439811706543
4368 3.9546701908111572
4369 4.075261116027832
4370 4.156810760498047
4371 4.073890686035156
4372 4.0521979331970215
4373 4.022846698760986
4374 4.1640214920043945
4375 3.9927945137023926
4376 4.085216045379639
4377 4.168107509613037
4378 4.021006107330322
4379 4.066959381103516
4380 4.035958290100098
4381 3.910808563232422
4382 3.9626824855804443
4383 4.067086696624756
4384 3.9344398975372314
4385 4.0198655128479
4386 3.9533448219299316
4387 3.9696667194366455
4388 3.888547420501709
4389 3.9876320362091064
4390 3.9289560317993164
4391 4.025165557861328
4392 3.9267594814300537
4393 4.030734062194824
4394 4.046257972717285
4395 4.020573616027832
4396 4.091456413269043
4397 4.109160423278809
4398 3.9575910568237305
4399 4.164740562438965
4400 4.187766075134277
4401 4.210620403289795
4402 4.191279888153076
4403 4.233004570007324
4404 4.206704139709473
4405 4.215002536773682
4406 4.195137023925781
4407 4.18248987197876
4408 4.0483198165893555
4409 4.1345391273498535
4410 4.179253578186035
4411 4.168324947357178
4412 4.198381423950195
4413 4.127182483673096
4414 4.067771911621094
4415 4.184174537658691
4416 4.062887191772461
4417 4.082216262817383
4418 4.156137466430664
4419 4.066986083984375
4420 4.1237406730651855
4421 4.232802867889404
4422 4.189734935760498
4423 4.134974956512451
4424 4.113824844360352
4425 4.161045074462891
4426 4.150180339813232
4427 4.095883369445801
4428 4.1986308097839355
4429 4.1106977462768555
4430 4.1539082527160645
4431 4.141186237335205
4432 4.11388635635376
4433 4.143730640411377
4434 4.144986629486084
4435 4.252884864807129
4436 4.269994258880615
4437 4.1610026359558105
4438 4.211563587188721
4439 4.280839920043945
4440 4.166895866394043
4441 4.180650234222412
4442 4.194241523742676
4443 4.038820266723633
4444 4.210856914520264
4445 4.1006927490234375
4446 4.063470840454102
4447 4.226651191711426
4448 4.092644691467285
4449 4.270930290222168
4450 4.189427852630615
4451 4.221517086029053
4452 4.14027738571167
4453 4.119164943695068
4454 4.20735502243042
4455 4.166534900665283
4456 4.256241798400879
4457 4.157168865203857
4458 4.187933444976807
4459 4.15665340423584
4460 4.170039653778076
4461 4.189404487609863
4462 4.1665425300598145
4463 4.161852836608887
4464 4.118617057800293
4465 4.118324279785156
4466 4.048793792724609
4467 4.017149925231934
4468 4.024705410003662
4469 4.1425862312316895
4470 4.199678897857666
4471 4.167746543884277
4472 4.260977745056152
4473 4.017967224121094
4474 4.289495468139648
4475 4.15253210067749
4476 4.171138763427734
4477 4.08833646774292
4478 4.277514934539795
4479 4.064803123474121
4480 4.241020202636719
4481 4.231879234313965
4482 4.208283424377441
4483 4.187247276306152
4484 4.271661281585693
4485 4.2053327560424805
4486 4.27175235748291
4487 4.19571590423584
4488 4.248541831970215
4489 4.175123691558838
4490 4.269768238067627
4491 4.074845790863037
4492 4.166707515716553
4493 4.244657039642334
4494 4.138399600982666
4495 4.026328086853027
4496 3.9585041999816895
4497 3.8854691982269287
4498 3.875415563583374
4499 3.9690113067626953
4500 4.061777591705322
4501 4.017067909240723
4502 3.9902873039245605
4503 4.060435771942139
4504 3.968647003173828
4505 3.9691431522369385
4506 4.05275297164917
4507 4.081857204437256
4508 3.9122164249420166
4509 3.9921276569366455
4510 4.022320747375488
4511 4.069463729858398
4512 4.023675441741943
4513 4.124224662780762
4514 4.07461404800415
4515 4.111521244049072
4516 4.178122043609619
4517 4.089507579803467
4518 4.079704761505127
4519 4.201605796813965
4520 4.196230411529541
4521 4.081088542938232
4522 4.108854293823242
4523 4.1465606689453125
4524 4.076458930969238
4525 4.1927618980407715
4526 4.241630554199219
4527 4.160003185272217
4528 4.301959991455078
4529 4.200767993927002
4530 4.110177993774414
4531 4.157584190368652
4532 3.9470157623291016
4533 3.9501028060913086
4534 4.026142120361328
4535 4.126231670379639
4536 4.164816379547119
4537 4.115656852722168
4538 4.1494574546813965
4539 4.012170791625977
4540 4.046027660369873
4541 3.9477319717407227
4542 4.166751384735107
4543 4.1296257972717285
4544 4.043066501617432
4545 4.096846580505371
4546 4.0576982498168945
4547 4.068711280822754
4548 4.103301525115967
4549 4.1423563957214355
4550 4.216795444488525
4551 4.113011360168457
4552 4.2191243171691895
4553 4.282044410705566
4554 4.15118408203125
4555 4.173944473266602
4556 4.173125267028809
4557 4.038747310638428
4558 3.9077322483062744
4559 3.9923598766326904
4560 3.9711170196533203
4561 4.218374252319336
4562 4.184385776519775
4563 4.175168514251709
4564 4.160995006561279
4565 4.074246883392334
4566 4.028657913208008
4567 4.209128379821777
4568 4.027090072631836
4569 4.134156703948975
4570 4.273266792297363
4571 4.048020362854004
4572 4.084665775299072
4573 4.204889297485352
4574 4.192935943603516
4575 4.063467502593994
4576 4.13114070892334
4577 4.202714443206787
4578 4.04338264465332
4579 3.9879956245422363
4580 4.033108711242676
4581 4.164463996887207
4582 4.241453170776367
4583 4.1231889724731445
4584 4.243171215057373
4585 4.080395698547363
4586 4.168002605438232
4587 4.118907928466797
4588 3.9325881004333496
4589 4.151394844055176
4590 4.107028007507324
4591 4.172834396362305
4592 4.211556434631348
4593 4.049053192138672
4594 4.104549407958984
4595 4.127010822296143
4596 4.217923164367676
4597 4.14979887008667
4598 3.9386816024780273
4599 4.172870635986328
4600 4.075267314910889
4601 3.9677414894104004
4602 4.1046648025512695
4603 4.116165637969971
4604 4.1822638511657715
4605 4.013136863708496
4606 4.016868591308594
4607 4.041571140289307
4608 4.065051555633545
4609 4.075963973999023
4610 4.226245880126953
4611 4.181420803070068
4612 4.069972038269043
4613 4.142875671386719
4614 4.147586822509766
4615 4.03975772857666
4616 4.009896278381348
4617 3.8834643363952637
4618 4.053182601928711
4619 4.085712432861328
4620 4.032135963439941
4621 4.044732570648193
4622 4.0601487159729
4623 3.968355178833008
4624 4.063065528869629
4625 4.07797908782959
4626 3.999380111694336
4627 4.069004058837891
4628 4.202075481414795
4629 4.042232513427734
4630 4.156184196472168
4631 4.048203945159912
4632 4.062711715698242
4633 4.132464408874512
4634 4.044719219207764
4635 4.067728042602539
4636 4.065177917480469
4637 4.0238118171691895
4638 4.066647529602051
4639 4.200136661529541
4640 4.055374622344971
4641 4.175947189331055
4642 4.190823078155518
4643 4.0920586585998535
4644 4.120394229888916
4645 4.046210765838623
4646 4.038439750671387
4647 4.073497772216797
4648 4.128145217895508
4649 4.026630878448486
4650 4.007843494415283
4651 4.104267120361328
4652 4.089707851409912
4653 4.191769599914551
4654 3.9368298053741455
4655 3.953439474105835
4656 4.042198657989502
4657 4.115848541259766
4658 4.0645318031311035
4659 3.945436954498291
4660 3.968024969100952
4661 4.128006458282471
4662 3.989537239074707
4663 4.0717034339904785
4664 3.9770758152008057
4665 4.133394718170166
4666 4.0007243156433105
4667 4.013567924499512
4668 3.996103286743164
4669 3.9504446983337402
4670 4.022543430328369
4671 3.9736671447753906
4672 4.09627103805542
4673 4.038218021392822
4674 3.9608869552612305
4675 3.895118236541748
4676 3.931236743927002
4677 4.112912654876709
4678 4.151644706726074
4679 3.973755121231079
4680 3.9334864616394043
4681 4.012108325958252
4682 3.855473279953003
4683 3.7839467525482178
4684 4.047926902770996
4685 4.040511608123779
4686 4.045653820037842
4687 4.113285064697266
4688 3.884279489517212
4689 3.902061939239502
4690 4.024310111999512
4691 3.990870952606201
4692 4.000782489776611
4693 3.947211265563965
4694 3.9894187450408936
4695 4.135613918304443
4696 4.049795150756836
4697 4.057479381561279
4698 4.092382907867432
4699 3.9560537338256836
4700 4.007925033569336
4701 4.08633279800415
4702 3.9613280296325684
4703 3.8950886726379395
4704 4.042716026306152
4705 4.027026176452637
4706 3.9870715141296387
4707 4.046323776245117
4708 4.0631937980651855
4709 3.914830207824707
4710 4.050509929656982
4711 4.012079238891602
4712 4.0621538162231445
4713 3.996502637863159
4714 4.198359966278076
4715 4.050716876983643
4716 3.9812400341033936
4717 4.013938903808594
4718 4.018337726593018
4719 3.9642233848571777
4720 3.9628429412841797
4721 4.00249719619751
4722 3.9787330627441406
4723 4.002134323120117
4724 4.119553565979004
4725 4.092872142791748
4726 4.036609649658203
4727 4.105607509613037
4728 4.120261192321777
4729 4.1942853927612305
4730 3.9804134368896484
4731 4.01071310043335
4732 4.079494476318359
4733 3.9584033489227295
4734 4.09990930557251
4735 4.084340572357178
4736 4.010113716125488
4737 3.895012617111206
4738 4.051976680755615
4739 4.029633045196533
4740 4.131911754608154
4741 3.944819927215576
4742 4.0046491622924805
4743 4.1034064292907715
4744 4.120238780975342
4745 4.077113151550293
4746 4.20212984085083
4747 4.0695905685424805
4748 4.1923089027404785
4749 4.045762062072754
4750 4.077670097351074
4751 3.990170478820801
4752 4.092573165893555
4753 4.050352573394775
4754 4.058680057525635
4755 4.161331653594971
4756 4.228399753570557
4757 4.095882415771484
4758 4.075413703918457
4759 4.1726789474487305
4760 4.089249134063721
4761 4.042065143585205
4762 4.0865397453308105
4763 3.992844820022583
4764 4.147205829620361
4765 4.04124116897583
4766 4.124714374542236
4767 4.138719081878662
4768 4.187123775482178
4769 4.192856311798096
4770 4.079841613769531
4771 4.252921104431152
4772 4.007273197174072
4773 4.168282508850098
4774 4.126987934112549
4775 4.014957427978516
4776 3.9208900928497314
4777 3.973889112472534
4778 3.944124937057495
4779 3.964996337890625
4780 3.920891284942627
4781 4.014756202697754
4782 3.963691473007202
4783 4.010092258453369
4784 4.01180362701416
4785 4.082184791564941
4786 4.118159770965576
4787 4.060291290283203
4788 4.080714225769043
4789 4.008213043212891
4790 4.094894886016846
4791 3.890648126602173
4792 4.211760997772217
4793 3.9496281147003174
4794 3.9360013008117676
4795 3.977327823638916
4796 3.953197717666626
4797 4.070176124572754
4798 3.963527202606201
4799 4.074491024017334
4800 3.92018723487854
4801 3.9053354263305664
4802 4.111184597015381
4803 3.9437618255615234
4804 3.8963918685913086
4805 4.030945301055908
4806 4.046239376068115
4807 4.043020725250244
4808 3.986177444458008
4809 3.918719530105591
4810 3.9717304706573486
4811 3.9181854724884033
4812 4.000094413757324
4813 4.054545879364014
4814 3.8865063190460205
4815 3.931948184967041
4816 3.9751601219177246
4817 3.988243818283081
4818 3.854159355163574
4819 4.028901100158691
4820 3.8860819339752197
4821 3.938659191131592
4822 4.044547080993652
4823 3.908923625946045
4824 4.0870041847229
4825 3.9348340034484863
4826 3.99375057220459
4827 4.031364440917969
4828 3.948517084121704
4829 3.9658448696136475
4830 4.102952480316162
4831 4.099729537963867
4832 3.969017267227173
4833 3.9422101974487305
4834 4.024440288543701
4835 4.034666061401367
4836 4.055546283721924
4837 4.111644744873047
4838 4.079465866088867
4839 3.9835031032562256
4840 4.0440874099731445
4841 4.103736400604248
4842 3.9820945262908936
4843 4.0641584396362305
4844 3.925595760345459
4845 3.9667820930480957
4846 3.9674618244171143
4847 4.138824939727783
4848 3.959688663482666
4849 4.134188175201416
4850 4.083226680755615
4851 4.118308067321777
4852 4.222038269042969
4853 4.111739158630371
4854 4.19249153137207
4855 4.142568111419678
4856 4.137537479400635
4857 4.3018670082092285
4858 4.221545696258545
4859 4.148892879486084
4860 4.2144036293029785
4861 4.305104732513428
4862 4.294588565826416
4863 4.329659461975098
4864 4.068181037902832
4865 4.190632343292236
4866 4.247711181640625
4867 4.1777167320251465
4868 4.127176284790039
4869 4.0443596839904785
4870 4.021432399749756
4871 4.126097679138184
4872 4.2618632316589355
4873 4.36658239364624
4874 4.313702583312988
4875 4.242464542388916
4876 4.3345746994018555
4877 4.172382831573486
4878 4.073770046234131
4879 4.145514488220215
4880 4.069958686828613
4881 3.967480421066284
4882 3.94018816947937
4883 4.072644233703613
4884 4.095480442047119
4885 4.080173492431641
4886 4.088548183441162
4887 4.120907306671143
4888 4.00756311416626
4889 4.0476975440979
4890 3.981126546859741
4891 3.9578475952148438
4892 3.9395217895507812
4893 4.131875514984131
4894 4.193557262420654
4895 4.064169406890869
4896 4.135099411010742
4897 4.104866027832031
4898 4.093047142028809
4899 4.03783655166626
4900 3.9996185302734375
4901 3.9668426513671875
4902 4.123535633087158
4903 4.033714294433594
4904 4.0348429679870605
4905 4.12223482131958
4906 4.043496608734131
4907 4.064208507537842
4908 4.098773956298828
4909 4.027021884918213
4910 3.9836156368255615
4911 4.142772197723389
4912 3.9932377338409424
4913 4.052713394165039
4914 4.045403957366943
4915 4.071028709411621
4916 4.028767108917236
4917 3.9975178241729736
4918 3.9034323692321777
4919 3.9416778087615967
4920 3.9887356758117676
4921 3.942328453063965
4922 3.990405321121216
4923 3.9986484050750732
4924 3.9921936988830566
4925 4.208581924438477
4926 4.1585845947265625
4927 4.11387300491333
4928 4.142866611480713
4929 4.11222505569458
4930 3.945849895477295
4931 4.035984992980957
4932 4.039914131164551
4933 4.095055103302002
4934 4.024202823638916
4935 4.039018630981445
4936 4.0833353996276855
4937 4.129751205444336
4938 4.144155979156494
4939 4.004729270935059
4940 4.161264896392822
4941 4.0870442390441895
4942 3.9351508617401123
4943 3.982072114944458
4944 4.1103315353393555
4945 3.9855313301086426
4946 4.07655143737793
4947 4.097012519836426
4948 4.1872968673706055
4949 4.142826557159424
4950 4.104456901550293
4951 4.247784614562988
4952 4.104262351989746
4953 4.124887466430664
4954 4.240794658660889
4955 4.155873775482178
4956 4.091000080108643
4957 4.11620569229126
4958 4.139414310455322
4959 4.202993392944336
4960 4.146981716156006
4961 4.183839321136475
4962 4.077162742614746
4963 4.111752986907959
4964 4.052350044250488
4965 3.9552547931671143
4966 4.082316875457764
4967 4.046613693237305
4968 4.071588516235352
4969 4.097175121307373
4970 4.149703502655029
4971 4.010359287261963
4972 3.9789113998413086
4973 4.004117965698242
4974 3.837759256362915
4975 3.990116834640503
4976 4.097955703735352
4977 4.047863960266113
4978 4.025241374969482
4979 3.9905388355255127
4980 3.982346296310425
4981 4.088613033294678
4982 4.006096839904785
4983 3.9518489837646484
4984 4.083322525024414
4985 4.041812896728516
4986 4.069614887237549
4987 4.043831825256348
4988 4.050247669219971
4989 4.129354000091553
4990 4.062504768371582
4991 4.107846736907959
4992 4.23026180267334
4993 4.084190368652344
4994 4.205147743225098
4995 4.043680191040039
4996 3.9888510704040527
4997 4.116138935089111
4998 3.9680898189544678
4999 4.117934226989746
5000 4.284584999084473
5001 4.115309238433838
5002 4.215896129608154
5003 4.160052299499512
5004 4.111407279968262
5005 4.124772548675537
5006 4.109530925750732
5007 4.050540924072266
5008 4.204108715057373
5009 4.09869384765625
5010 4.1159868240356445
5011 4.277574062347412
5012 4.156182289123535
5013 4.180750846862793
5014 4.1745781898498535
5015 4.249436855316162
5016 4.117491722106934
5017 4.037339210510254
5018 4.2069091796875
5019 4.139565467834473
5020 4.169210910797119
5021 4.1458330154418945
5022 4.036744594573975
5023 4.2230072021484375
5024 4.250032901763916
5025 4.075997829437256
5026 4.201651573181152
5027 4.163915157318115
5028 4.182488441467285
5029 4.215989112854004
5030 4.1710429191589355
5031 4.1685285568237305
5032 4.210566520690918
5033 4.102087020874023
5034 4.1618757247924805
5035 4.081845283508301
5036 4.215704917907715
5037 4.120955467224121
5038 4.152606010437012
5039 4.075606822967529
5040 4.054888725280762
5041 4.161777019500732
5042 4.200669288635254
5043 4.203977584838867
5044 4.133565902709961
5045 4.088471412658691
5046 4.081700325012207
5047 4.155879497528076
5048 4.111111640930176
5049 4.154426097869873
5050 4.127624988555908
5051 4.160109043121338
5052 4.183858394622803
5053 4.154489994049072
5054 4.1130499839782715
5055 4.04091739654541
5056 4.117371559143066
5057 4.023821830749512
5058 4.110898971557617
5059 4.046144962310791
5060 4.047481536865234
5061 4.06373405456543
5062 3.984537363052368
5063 3.989123582839966
5064 3.9680795669555664
5065 3.9660160541534424
5066 3.9961698055267334
5067 3.9979634284973145
5068 4.074817180633545
5069 4.10158634185791
5070 4.063637733459473
5071 4.089736461639404
5072 4.082813262939453
5073 4.025992393493652
5074 4.0798492431640625
5075 4.165525913238525
5076 4.012411594390869
5077 4.075725078582764
5078 4.174432754516602
5079 4.0916523933410645
5080 4.0042195320129395
5081 4.005822658538818
5082 4.074591159820557
5083 4.022374629974365
5084 4.0057692527771
5085 4.078836441040039
5086 3.982968807220459
5087 4.042786598205566
5088 4.112452983856201
5089 4.009083271026611
5090 4.076104164123535
5091 4.060834884643555
5092 3.8857719898223877
5093 3.932009696960449
5094 3.9407765865325928
5095 3.906928062438965
5096 3.9660849571228027
5097 3.9825453758239746
5098 4.017958641052246
5099 3.995206832885742
5100 4.017916679382324
5101 3.9868857860565186
5102 4.06122350692749
5103 4.0143914222717285
5104 4.013333797454834
5105 3.9269909858703613
5106 4.063118934631348
5107 4.141175746917725
5108 3.948789358139038
5109 4.046202182769775
5110 4.041295051574707
5111 4.079787731170654
5112 4.118521690368652
5113 4.027559280395508
5114 3.9396536350250244
5115 3.946643590927124
5116 4.008008003234863
5117 3.9721555709838867
5118 3.961657762527466
5119 3.992744207382202
5120 3.8977158069610596
5121 3.9874191284179688
5122 4.0639543533325195
5123 3.9354488849639893
5124 4.019326210021973
5125 4.048783302307129
5126 4.0469465255737305
5127 4.038154602050781
5128 3.977773904800415
5129 4.086719512939453
5130 4.108758926391602
5131 4.040938854217529
5132 3.8930559158325195
5133 3.9803946018218994
5134 3.963371515274048
5135 3.990035057067871
5136 4.045602321624756
5137 3.9061169624328613
5138 4.019050121307373
5139 4.053317546844482
5140 3.974921226501465
5141 3.939605474472046
5142 3.936269521713257
5143 3.973667860031128
5144 3.9870615005493164
5145 4.022677421569824
5146 3.9223740100860596
5147 4.050949573516846
5148 4.050159454345703
5149 3.9785406589508057
5150 4.031009197235107
5151 4.036038875579834
5152 4.012465476989746
5153 4.05286979675293
5154 4.035604000091553
5155 4.057122707366943
5156 3.9855875968933105
5157 4.023942947387695
5158 3.925701379776001
5159 4.091853618621826
5160 3.916576623916626
5161 3.9461593627929688
5162 3.9923784732818604
5163 4.045550346374512
5164 4.076655387878418
5165 4.088955879211426
5166 4.0819196701049805
5167 3.945068359375
5168 4.2016425132751465
5169 4.0729827880859375
5170 3.9627609252929688
5171 3.995373487472534
5172 3.9879395961761475
5173 3.938032865524292
5174 3.9669017791748047
5175 3.9061200618743896
5176 3.9470431804656982
5177 3.8350915908813477
5178 3.8840718269348145
5179 3.9824509620666504
5180 3.8359081745147705
5181 3.9495255947113037
5182 4.02015495300293
5183 3.9602739810943604
5184 4.056399345397949
5185 3.888486862182617
5186 3.860562324523926
5187 4.133110046386719
5188 4.04878568649292
5189 3.9043657779693604
5190 3.8899121284484863
5191 3.956033229827881
5192 3.917539358139038
5193 3.941831111907959
5194 3.9366235733032227
5195 4.009518146514893
5196 3.8594398498535156
5197 3.8096985816955566
5198 3.8139805793762207
5199 3.8482375144958496
5200 3.9615848064422607
5201 3.824389934539795
5202 3.90374755859375
5203 3.9796459674835205
5204 3.860041856765747
5205 3.8380892276763916
5206 3.8782973289489746
5207 3.892918348312378
5208 3.8520703315734863
5209 3.9196207523345947
5210 3.940194845199585
5211 3.937288999557495
5212 3.858596086502075
5213 3.86383318901062
5214 3.9085988998413086
5215 3.8645060062408447
5216 3.874298572540283
5217 3.9176406860351562
5218 3.958308219909668
5219 3.9752025604248047
5220 4.013168811798096
5221 3.8514628410339355
5222 3.969060182571411
5223 3.9291346073150635
5224 3.9294209480285645
5225 3.8305575847625732
5226 3.7596194744110107
5227 3.802366018295288
5228 3.7832489013671875
5229 3.8619704246520996
5230 3.805762529373169
5231 3.7792999744415283
5232 3.8722288608551025
5233 3.880113363265991
5234 3.7198410034179688
5235 3.8977816104888916
5236 3.8914692401885986
5237 3.942340850830078
5238 3.803926944732666
5239 3.7520618438720703
5240 3.864574909210205
5241 3.821751356124878
5242 3.825103282928467
5243 3.826779365539551
5244 3.807145595550537
5245 3.7974536418914795
5246 3.8171615600585938
5247 3.8189728260040283
5248 3.801966428756714
5249 3.892834186553955
5250 3.8729963302612305
5251 3.75669527053833
5252 3.8342058658599854
5253 3.887995481491089
5254 3.834569215774536
5255 3.831895589828491
5256 3.811306953430176
5257 3.8030595779418945
5258 3.859511375427246
5259 3.9556667804718018
5260 3.7830986976623535
5261 3.736788034439087
5262 3.820751190185547
5263 3.8723716735839844
5264 3.6841750144958496
5265 3.7828683853149414
5266 3.719369888305664
5267 3.8523576259613037
5268 3.713545799255371
5269 3.796682834625244
5270 3.8928022384643555
5271 3.813103199005127
5272 3.783290147781372
5273 3.7750799655914307
5274 3.759799003601074
5275 3.7958743572235107
5276 3.761772871017456
5277 3.707552194595337
5278 3.8160977363586426
5279 3.8175885677337646
5280 3.798966407775879
5281 3.808770179748535
5282 3.7108569145202637
5283 3.843127489089966
5284 3.7901196479797363
5285 3.8218588829040527
5286 3.8774755001068115
5287 3.803651809692383
5288 3.753033399581909
5289 3.7340281009674072
5290 3.767286777496338
5291 3.9006595611572266
5292 3.798447847366333
5293 3.799375295639038
5294 3.8356709480285645
5295 3.7177035808563232
5296 3.8024494647979736
5297 3.7414963245391846
5298 3.7678284645080566
5299 3.791372776031494
5300 3.909954309463501
5301 3.895811080932617
5302 3.932457685470581
5303 3.7606091499328613
5304 3.651724100112915
5305 3.804790496826172
5306 3.742112636566162
5307 3.629887580871582
5308 3.776679039001465
5309 3.77301025390625
5310 3.764836549758911
5311 3.6781346797943115
5312 3.6882076263427734
5313 3.6551172733306885
5314 3.7073941230773926
5315 3.7301478385925293
5316 3.6862993240356445
5317 3.753464460372925
5318 3.7630181312561035
5319 3.635874032974243
5320 3.6252987384796143
5321 3.6201372146606445
5322 3.7368245124816895
5323 3.6570885181427
5324 3.7108123302459717
5325 3.6036486625671387
5326 3.712462902069092
5327 3.7063050270080566
5328 3.6805076599121094
5329 3.627692461013794
5330 3.690199375152588
5331 3.769850015640259
5332 3.7057173252105713
5333 3.754457712173462
5334 3.6872410774230957
5335 3.8214738368988037
5336 3.753413438796997
5337 3.6923675537109375
5338 3.754899501800537
5339 3.7767081260681152
5340 3.82454776763916
5341 3.744168519973755
5342 3.7096922397613525
5343 3.7335195541381836
5344 3.7007296085357666
5345 3.720289468765259
5346 3.7151670455932617
5347 3.7700443267822266
5348 3.809988260269165
5349 3.6464266777038574
5350 3.682795524597168
5351 3.6571977138519287
5352 3.6644742488861084
5353 3.7933578491210938
5354 3.650010108947754
5355 3.685584783554077
5356 3.6168456077575684
5357 3.6509621143341064
5358 3.708587646484375
5359 3.678736925125122
5360 3.6994831562042236
5361 3.5514326095581055
5362 3.620846748352051
5363 3.669485092163086
5364 3.8453588485717773
5365 3.6630351543426514
5366 3.7754902839660645
5367 3.6725683212280273
5368 3.5589325428009033
5369 3.5761139392852783
5370 3.6093368530273438
5371 3.647526264190674
5372 3.705127000808716
5373 3.731241464614868
5374 3.6875152587890625
5375 3.7280545234680176
5376 3.5753774642944336
5377 3.6663599014282227
5378 3.685633897781372
5379 3.5941903591156006
5380 3.5647435188293457
5381 3.617962121963501
5382 3.607632875442505
5383 3.6320641040802
5384 3.7742254734039307
5385 3.7412679195404053
5386 3.728264331817627
5387 3.667919158935547
5388 3.664762258529663
5389 3.760697364807129
5390 3.6039035320281982
5391 3.6815333366394043
5392 3.6264166831970215
5393 3.6349427700042725
5394 3.6482698917388916
5395 3.6258578300476074
5396 3.549690008163452
5397 3.586019992828369
5398 3.602644443511963
5399 3.6366190910339355
5400 3.6902832984924316
5401 3.6163554191589355
5402 3.5468480587005615
5403 3.671196222305298
5404 3.675265073776245
5405 3.731618642807007
5406 3.6656055450439453
5407 3.6059110164642334
5408 3.6826629638671875
5409 3.755037784576416
5410 3.611783504486084
5411 3.5983986854553223
5412 3.56988787651062
5413 3.6142287254333496
5414 3.7277212142944336
5415 3.699103832244873
5416 3.606109380722046
5417 3.6489622592926025
5418 3.516779899597168
5419 3.6745011806488037
5420 3.6277148723602295
5421 3.563809633255005
5422 3.4974312782287598
5423 3.5634727478027344
5424 3.544473171234131
5425 3.5195517539978027
5426 3.6585614681243896
5427 3.5413436889648438
5428 3.4788095951080322
5429 3.5679163932800293
5430 3.515904188156128
5431 3.539215087890625
5432 3.404197931289673
5433 3.4134151935577393
5434 3.628413200378418
5435 3.562967538833618
5436 3.5586233139038086
5437 3.562629461288452
5438 3.589648485183716
5439 3.5458779335021973
5440 3.5454866886138916
5441 3.5874457359313965
5442 3.658088445663452
5443 3.5904369354248047
5444 3.5441877841949463
5445 3.517073154449463
5446 3.6291587352752686
5447 3.625183582305908
5448 3.5447540283203125
5449 3.5622379779815674
5450 3.607830762863159
5451 3.563725709915161
5452 3.6355936527252197
5453 3.504462480545044
5454 3.5443685054779053
5455 3.6183719635009766
5456 3.557999849319458
5457 3.623749256134033
5458 3.517787456512451
5459 3.5473203659057617
5460 3.562992572784424
5461 3.612945079803467
5462 3.523557662963867
5463 3.551591396331787
5464 3.5070879459381104
5465 3.7476797103881836
5466 3.679239273071289
5467 3.4779000282287598
5468 3.462420701980591
5469 3.707718849182129
5470 3.6266279220581055
5471 3.5552031993865967
5472 3.4952800273895264
5473 3.634547472000122
5474 3.5192513465881348
5475 3.5993950366973877
5476 3.416443109512329
5477 3.5142197608947754
5478 3.3057756423950195
5479 3.5171542167663574
5480 3.443647861480713
5481 3.4655921459198
5482 3.457595109939575
5483 3.4876785278320312
5484 3.417570114135742
5485 3.436347723007202
5486 3.4390172958374023
5487 3.4587724208831787
5488 3.486671209335327
5489 3.5275275707244873
5490 3.5521812438964844
5491 3.4328231811523438
5492 3.406890392303467
5493 3.4231953620910645
5494 3.4604761600494385
5495 3.433088541030884
5496 3.5303282737731934
5497 3.400421619415283
5498 3.418813943862915
5499 3.370652198791504
5500 3.2968671321868896
5501 3.330754041671753
5502 3.506913185119629
5503 3.475912094116211
5504 3.375915288925171
5505 3.3903286457061768
5506 3.4229519367218018
5507 3.287989854812622
5508 3.3650450706481934
5509 3.3727052211761475
5510 3.397622585296631
5511 3.3800978660583496
5512 3.4360594749450684
5513 3.347891092300415
5514 3.3176279067993164
5515 3.328307867050171
5516 3.3269925117492676
5517 3.379790782928467
5518 3.254131555557251
5519 3.5060954093933105
5520 3.286006212234497
5521 3.3480045795440674
5522 3.4238526821136475
5523 3.426290512084961
5524 3.3376379013061523
5525 3.4136364459991455
5526 3.457090139389038
5527 3.40140700340271
5528 3.387249231338501
5529 3.3751323223114014
5530 3.3518595695495605
5531 3.4055964946746826
5532 3.336259365081787
5533 3.4252376556396484
5534 3.4423370361328125
5535 3.4488208293914795
5536 3.473416566848755
5537 3.500934362411499
5538 3.394683599472046
5539 3.469373941421509
5540 3.440051794052124
5541 3.3759546279907227
5542 3.4756669998168945
5543 3.420764207839966
5544 3.5938541889190674
5545 3.557544231414795
5546 3.447402000427246
5547 3.4760773181915283
5548 3.550046682357788
5549 3.4711172580718994
5550 3.5851099491119385
5551 3.6144871711730957
5552 3.553819417953491
5553 3.402998685836792
5554 3.4912805557250977
5555 3.489351749420166
5556 3.4409947395324707
5557 3.533590078353882
5558 3.467609405517578
5559 3.579058885574341
5560 3.52952241897583
5561 3.3696534633636475
5562 3.463073968887329
5563 3.475999116897583
5564 3.4413511753082275
5565 3.516591787338257
5566 3.4840002059936523
5567 3.4464609622955322
5568 3.4807896614074707
5569 3.431577444076538
5570 3.367595672607422
5571 3.423349380493164
5572 3.541642665863037
5573 3.407027244567871
5574 3.3656880855560303
5575 3.32948637008667
5576 3.3036141395568848
5577 3.4440410137176514
5578 3.3179430961608887
5579 3.417377233505249
5580 3.45699143409729
5581 3.3903017044067383
5582 3.3256967067718506
5583 3.440915107727051
5584 3.3571338653564453
5585 3.314997673034668
5586 3.3464102745056152
5587 3.3112688064575195
5588 3.4115190505981445
5589 3.3790647983551025
5590 3.280745029449463
5591 3.3863413333892822
5592 3.438026189804077
5593 3.392840623855591
5594 3.437420129776001
5595 3.425691843032837
5596 3.447237491607666
5597 3.334965944290161
5598 3.4203732013702393
5599 3.2653775215148926
5600 3.3543500900268555
5601 3.3561270236968994
5602 3.3757400512695312
5603 3.445911169052124
5604 3.372270107269287
5605 3.45066237449646
5606 3.4268696308135986
5607 3.3474466800689697
5608 3.3764870166778564
5609 3.336996078491211
5610 3.4086296558380127
5611 3.3774282932281494
5612 3.485187530517578
5613 3.320598840713501
5614 3.279324531555176
5615 3.3754501342773438
5616 3.3604094982147217
5617 3.3617639541625977
5618 3.4198098182678223
5619 3.430680990219116
5620 3.410372495651245
5621 3.311633825302124
5622 3.3665733337402344
5623 3.352552890777588
5624 3.369119882583618
5625 3.475924015045166
5626 3.339181423187256
5627 3.4152262210845947
5628 3.409398078918457
5629 3.4284472465515137
5630 3.3912408351898193
5631 3.3890228271484375
5632 3.4745595455169678
5633 3.4853556156158447
5634 3.410074472427368
5635 3.519141674041748
5636 3.4878811836242676
5637 3.418670177459717
5638 3.509204626083374
5639 3.454981565475464
5640 3.4077727794647217
5641 3.382106304168701
5642 3.3716015815734863
5643 3.3469130992889404
5644 3.4288132190704346
5645 3.3922767639160156
5646 3.415347099304199
5647 3.4179391860961914
5648 3.4549648761749268
5649 3.4560790061950684
5650 3.429631233215332
5651 3.355973720550537
5652 3.321164846420288
5653 3.3989362716674805
5654 3.277310371398926
5655 3.366485118865967
5656 3.291550636291504
5657 3.3242390155792236
5658 3.300337076187134
5659 3.2362241744995117
5660 3.332547903060913
5661 3.31414532661438
5662 3.2709691524505615
5663 3.2920384407043457
5664 3.397773027420044
5665 3.2726922035217285
5666 3.4529032707214355
5667 3.3429770469665527
5668 3.3959922790527344
5669 3.450465440750122
5670 3.4687182903289795
5671 3.328491687774658
5672 3.358482599258423
5673 3.365180253982544
5674 3.3593881130218506
5675 3.3263907432556152
5676 3.276031494140625
5677 3.39210844039917
5678 3.3013880252838135
5679 3.2117063999176025
5680 3.3410484790802
5681 3.300421714782715
5682 3.3382070064544678
5683 3.3132991790771484
5684 3.2877228260040283
5685 3.323146104812622
5686 3.250803232192993
5687 3.316460132598877
5688 3.2851755619049072
5689 3.2161052227020264
5690 3.2535383701324463
5691 3.2330892086029053
5692 3.3780500888824463
5693 3.3689112663269043
5694 3.317357063293457
5695 3.262692451477051
5696 3.2157363891601562
5697 3.2058370113372803
5698 3.278062105178833
5699 3.3824336528778076
5700 3.1920957565307617
5701 3.3160147666931152
5702 3.2708423137664795
5703 3.1681196689605713
5704 3.2873375415802
5705 3.218981981277466
5706 3.2819201946258545
5707 3.3544328212738037
5708 3.368908166885376
5709 3.288013219833374
5710 3.1110622882843018
5711 3.2393321990966797
5712 3.1666343212127686
5713 3.1300268173217773
5714 3.0957143306732178
5715 3.219061851501465
5716 3.3317317962646484
5717 3.265923261642456
5718 3.266355514526367
5719 3.2235546112060547
5720 3.2553210258483887
5721 3.2614247798919678
5722 3.18227481842041
5723 3.2024307250976562
5724 3.215794801712036
5725 3.2375471591949463
5726 3.2796452045440674
5727 3.2218024730682373
5728 3.2191104888916016
5729 3.255030870437622
5730 3.240730047225952
5731 3.2226951122283936
5732 3.2621114253997803
5733 3.264477491378784
5734 3.328789234161377
5735 3.2980918884277344
5736 3.2020480632781982
5737 3.1931238174438477
5738 3.1846346855163574
5739 3.2332332134246826
5740 3.230966806411743
5741 3.0928125381469727
5742 3.1374599933624268
5743 3.1095380783081055
5744 3.1956822872161865
5745 3.2422008514404297
5746 3.227888822555542
5747 3.137857675552368
5748 3.214232921600342
5749 3.1571662425994873
5750 3.167281150817871
5751 3.2792623043060303
5752 3.161298990249634
5753 3.2491140365600586
5754 3.1477372646331787
5755 3.155888080596924
5756 3.2749404907226562
5757 3.220370292663574
5758 3.31673526763916
5759 3.2373650074005127
5760 3.250077724456787
5761 3.1812779903411865
5762 3.289182662963867
5763 3.2175896167755127
5764 3.2358906269073486
5765 3.2280771732330322
5766 3.2781620025634766
5767 3.349947214126587
5768 3.1863203048706055
5769 3.3703370094299316
5770 3.2362864017486572
5771 3.2433061599731445
5772 3.172919511795044
5773 3.2750117778778076
5774 3.359210968017578
5775 3.3170790672302246
5776 3.276700258255005
5777 3.36179256439209
5778 3.26353120803833
5779 3.328214406967163
5780 3.244840621948242
5781 3.1784112453460693
5782 3.383436441421509
5783 3.2374320030212402
5784 3.272995710372925
5785 3.203512668609619
5786 3.2854843139648438
5787 3.3413891792297363
5788 3.2115519046783447
5789 3.2502431869506836
5790 3.201237678527832
5791 3.144134044647217
5792 3.282027006149292
5793 3.2699031829833984
5794 3.153989315032959
5795 3.2843592166900635
5796 3.265246868133545
5797 3.241004705429077
5798 3.2504446506500244
5799 3.216150999069214
5800 3.177755355834961
5801 3.04978609085083
5802 3.1757006645202637
5803 3.145695209503174
5804 3.162656307220459
5805 3.244149684906006
5806 3.0949866771698
5807 3.239245653152466
5808 3.2163102626800537
5809 3.144821882247925
5810 3.1337954998016357
5811 3.1199398040771484
5812 3.0644731521606445
5813 3.1230199337005615
5814 3.0728812217712402
5815 3.123851776123047
5816 3.109138250350952
5817 3.0396697521209717
5818 3.0870494842529297
5819 3.1446027755737305
5820 3.1697051525115967
5821 3.177696466445923
5822 3.1448426246643066
5823 3.162384510040283
5824 3.0990123748779297
5825 3.080925703048706
5826 3.1769297122955322
5827 3.0988802909851074
5828 3.09428334236145
5829 3.105205774307251
5830 3.1631882190704346
5831 3.124053955078125
5832 3.096773147583008
5833 3.0803749561309814
5834 3.1525156497955322
5835 3.171035051345825
5836 3.11633038520813
5837 3.221942663192749
5838 2.987058639526367
5839 3.055560827255249
5840 3.1092946529388428
5841 3.1558332443237305
5842 3.0485174655914307
5843 3.084233045578003
5844 3.0856852531433105
5845 3.0541656017303467
5846 3.1902263164520264
5847 3.008302688598633
5848 3.0319342613220215
5849 3.0932438373565674
5850 3.1630303859710693
5851 3.05149507522583
5852 3.0369484424591064
5853 3.1128833293914795
5854 3.1556396484375
5855 3.2251946926116943
5856 3.097952127456665
5857 3.1708009243011475
5858 3.0385990142822266
5859 3.1142470836639404
5860 3.055222272872925
5861 3.015583038330078
5862 2.979290008544922
5863 3.0884368419647217
5864 3.0981109142303467
5865 3.0626707077026367
5866 3.1595027446746826
5867 2.961402416229248
5868 3.1250510215759277
5869 3.019615411758423
5870 3.020636558532715
5871 3.01951003074646
5872 3.0457069873809814
5873 2.9404468536376953
5874 3.038829803466797
5875 3.1198060512542725
5876 3.065917491912842
5877 3.128758192062378
5878 3.075983762741089
5879 3.0648138523101807
5880 3.1538147926330566
5881 2.9929380416870117
5882 3.0471487045288086
5883 3.19286847114563
5884 3.2425537109375
5885 3.2337467670440674
5886 3.2002763748168945
5887 3.1132211685180664
5888 3.0518381595611572
5889 3.158233165740967
5890 3.1103148460388184
5891 3.1242003440856934
5892 3.081331491470337
5893 3.0709517002105713
5894 3.161698579788208
5895 3.142749309539795
5896 3.161907196044922
5897 3.052459716796875
5898 2.979631185531616
5899 3.0664584636688232
5900 3.126444101333618
5901 3.1128902435302734
5902 3.1394712924957275
5903 3.163684606552124
5904 3.110396385192871
5905 3.255171775817871
5906 3.1189239025115967
5907 3.2365365028381348
5908 3.113511800765991
5909 3.1097209453582764
5910 3.133575677871704
5911 3.0761399269104004
5912 3.0328521728515625
5913 3.112804651260376
5914 3.063084125518799
5915 3.0282139778137207
5916 3.0015311241149902
5917 3.154587507247925
5918 3.1151950359344482
5919 3.0756232738494873
5920 3.0984461307525635
5921 3.1019253730773926
5922 3.04895281791687
5923 2.9862723350524902
5924 3.039630651473999
5925 3.067492723464966
5926 3.027841567993164
5927 3.0047173500061035
5928 3.137589454650879
5929 3.116511344909668
5930 3.009650468826294
5931 3.150113821029663
5932 3.014746904373169
5933 3.092914581298828
5934 3.1481943130493164
5935 3.096508502960205
5936 3.126014232635498
5937 3.0606775283813477
5938 3.0409703254699707
5939 3.056466579437256
5940 3.058971405029297
5941 3.08540678024292
5942 3.01180100440979
5943 3.0610339641571045
5944 2.993631362915039
5945 3.0916740894317627
5946 3.008199691772461
5947 3.0257139205932617
5948 3.0593979358673096
5949 2.8642914295196533
5950 2.9784510135650635
5951 3.049325704574585
5952 2.8955836296081543
5953 3.040233612060547
5954 3.0370352268218994
5955 3.1238467693328857
5956 3.0035932064056396
5957 3.0514328479766846
5958 3.030665636062622
5959 3.070225954055786
5960 3.079690456390381
5961 2.991011381149292
5962 2.98171067237854
5963 3.061417579650879
5964 3.0832338333129883
5965 3.187713623046875
5966 3.1635043621063232
5967 3.052384614944458
5968 3.129328966140747
5969 3.100552558898926
5970 3.1021971702575684
5971 3.1486105918884277
5972 3.17596435546875
5973 3.0752344131469727
5974 3.1413557529449463
5975 3.1557769775390625
5976 3.044296979904175
5977 3.086216926574707
5978 3.1581954956054688
5979 3.0730860233306885
5980 3.0107779502868652
5981 3.1378121376037598
5982 3.179044246673584
5983 3.1500160694122314
5984 3.1462934017181396
5985 3.115082025527954
5986 3.20855975151062
5987 3.1643497943878174
5988 3.1260526180267334
5989 3.2059590816497803
5990 3.0692663192749023
5991 3.0968313217163086
5992 3.0732831954956055
5993 3.0512301921844482
5994 3.08524227142334
5995 3.1044492721557617
5996 3.1257505416870117
5997 3.0087544918060303
5998 3.0169687271118164
5999 2.9784865379333496
6000 3.087390422821045
6001 3.0481884479522705
6002 2.978893995285034
6003 2.9624788761138916
6004 2.936523675918579
6005 3.0357818603515625
6006 2.994464635848999
6007 3.089134454727173
6008 3.0485732555389404
6009 3.0848236083984375
6010 3.098191499710083
6011 2.9227819442749023
6012 3.0324554443359375
6013 3.0412890911102295
6014 3.12473201751709
6015 3.0995285511016846
6016 3.063206911087036
6017 2.9918277263641357
6018 2.915525197982788
6019 3.0786736011505127
6020 3.0892741680145264
6021 3.1160542964935303
6022 3.019605875015259
6023 3.105484962463379
6024 2.9874465465545654
6025 3.0996243953704834
6026 3.1179990768432617
6027 3.0459113121032715
6028 3.1537322998046875
6029 3.015286445617676
6030 3.0488393306732178
6031 2.9016153812408447
6032 3.0042614936828613
6033 2.998377561569214
6034 2.9865286350250244
6035 3.045405864715576
6036 2.9327616691589355
6037 2.9400622844696045
6038 3.0216286182403564
6039 3.011615753173828
6040 3.0169169902801514
6041 2.9340851306915283
6042 2.9392287731170654
6043 2.785743474960327
6044 2.8754477500915527
6045 2.9582390785217285
6046 2.923548698425293
6047 2.843456506729126
6048 2.9395294189453125
6049 2.8733999729156494
6050 2.8796777725219727
6051 2.9401135444641113
6052 2.94599986076355
6053 2.960620403289795
6054 2.905386447906494
6055 2.902902126312256
6056 2.990981101989746
6057 2.845916986465454
6058 2.9249160289764404
6059 2.945078134536743
6060 2.9903488159179688
6061 3.068621873855591
6062 3.061715841293335
6063 3.009089469909668
6064 2.939122438430786
6065 2.956564426422119
6066 3.022080659866333
6067 3.014587163925171
6068 2.8845231533050537
6069 2.8360443115234375
6070 2.926063299179077
6071 2.9447224140167236
6072 2.9199318885803223
6073 3.0206847190856934
6074 2.9316372871398926
6075 2.991060972213745
6076 2.999835729598999
6077 3.0388448238372803
6078 3.0448434352874756
6079 3.0467207431793213
6080 2.980379581451416
6081 2.9694266319274902
6082 2.966965913772583
6083 2.928490400314331
6084 2.9172966480255127
6085 2.855832815170288
6086 2.946993112564087
6087 3.076434373855591
6088 3.0476138591766357
6089 2.909848690032959
6090 2.977780818939209
6091 2.9288525581359863
6092 2.9972617626190186
6093 2.9572153091430664
6094 3.008659839630127
6095 2.966735363006592
6096 2.927690267562866
6097 2.980942964553833
6098 2.942777395248413
6099 2.92581844329834
6100 2.923743486404419
6101 2.9744229316711426
6102 3.008678674697876
6103 3.0068788528442383
6104 2.9989092350006104
6105 2.9979145526885986
6106 3.0614216327667236
6107 2.9830825328826904
6108 2.921210765838623
6109 2.890183448791504
6110 2.931169271469116
6111 2.9429869651794434
6112 2.9928109645843506
6113 3.006040096282959
6114 2.953057289123535
6115 2.9479336738586426
6116 3.059847831726074
6117 3.031125783920288
6118 2.991786003112793
6119 3.0192973613739014
6120 2.991567611694336
6121 2.942880153656006
6122 2.9225494861602783
6123 2.986104726791382
6124 2.8785879611968994
6125 2.996513843536377
6126 2.959951639175415
6127 2.965186357498169
6128 2.9980132579803467
6129 2.852369546890259
6130 2.9522767066955566
6131 2.9444570541381836
6132 2.9835760593414307
6133 2.940328598022461
6134 2.865891933441162
6135 2.807570695877075
6136 2.962639570236206
6137 3.034217119216919
6138 2.8538904190063477
6139 2.8804197311401367
6140 2.887157678604126
6141 2.9005115032196045
6142 2.920039176940918
6143 2.839799165725708
6144 2.798002004623413
6145 2.7248764038085938
6146 2.867149591445923
6147 3.0258028507232666
6148 2.953381299972534
6149 2.9840919971466064
6150 2.9983632564544678
6151 2.825944423675537
6152 3.008866548538208
6153 2.7875256538391113
6154 2.7811617851257324
6155 2.7358033657073975
6156 2.679015874862671
6157 2.712942600250244
6158 2.618547201156616
6159 2.734917640686035
6160 2.7331430912017822
6161 2.639836549758911
6162 2.585430383682251
6163 2.6500697135925293
6164 2.650660276412964
6165 2.698715925216675
6166 2.6780638694763184
6167 2.684570074081421
6168 2.715407133102417
6169 2.6400022506713867
6170 2.5589725971221924
6171 2.7097890377044678
6172 2.674325466156006
6173 2.7562928199768066
6174 2.7540411949157715
6175 2.743601083755493
6176 2.7176568508148193
6177 2.7703311443328857
6178 2.6665596961975098
6179 2.6624369621276855
6180 2.6671810150146484
6181 2.6550137996673584
6182 2.6861166954040527
6183 2.6434202194213867
6184 2.732456684112549
6185 2.5369443893432617
6186 2.7239532470703125
6187 2.6401467323303223
6188 2.560727119445801
6189 2.6302196979522705
6190 2.7541663646698
6191 2.5815889835357666
6192 2.628990650177002
6193 2.5713558197021484
6194 2.665665626525879
6195 2.6382930278778076
6196 2.5769503116607666
6197 2.569901943206787
6198 2.5882809162139893
6199 2.547672748565674
6200 2.522844076156616
6201 2.4850046634674072
6202 2.4756531715393066
6203 2.4614663124084473
6204 2.5375704765319824
6205 2.5962228775024414
6206 2.6762871742248535
6207 2.5001509189605713
6208 2.556673049926758
6209 2.6072628498077393
6210 2.53509521484375
6211 2.626129627227783
6212 2.6778688430786133
6213 2.6258697509765625
6214 2.517718553543091
6215 2.520188570022583
6216 2.629753828048706
6217 2.546494722366333
6218 2.5695953369140625
6219 2.6047935485839844
6220 2.4788243770599365
6221 2.5838093757629395
6222 2.5353028774261475
6223 2.645218849182129
6224 2.5525877475738525
6225 2.475480556488037
6226 2.4553444385528564
6227 2.5053651332855225
6228 2.6166622638702393
6229 2.523219347000122
6230 2.5320541858673096
6231 2.531751871109009
6232 2.552710771560669
6233 2.418821334838867
6234 2.482666015625
6235 2.4959664344787598
6236 2.546853542327881
6237 2.47566556930542
6238 2.5713305473327637
6239 2.512484312057495
6240 2.5699570178985596
6241 2.506467819213867
6242 2.537877082824707
6243 2.473944902420044
6244 2.514786958694458
6245 2.4991447925567627
6246 2.4011788368225098
6247 2.537909507751465
6248 2.4630086421966553
6249 2.6052329540252686
6250 2.4803998470306396
6251 2.4516546726226807
6252 2.4377639293670654
6253 2.453049659729004
6254 2.535499095916748
6255 2.410017490386963
6256 2.485661506652832
6257 2.5298142433166504
6258 2.440183162689209
6259 2.5351810455322266
6260 2.579230308532715
6261 2.5946547985076904
6262 2.6037871837615967
6263 2.595960855484009
6264 2.565988540649414
6265 2.5451550483703613
6266 2.5877413749694824
6267 2.610816240310669
6268 2.5066535472869873
6269 2.587531566619873
6270 2.5116400718688965
6271 2.5238513946533203
6272 2.5337231159210205
6273 2.5813255310058594
6274 2.5227487087249756
6275 2.4828104972839355
6276 2.4615283012390137
6277 2.316589832305908
6278 2.4498913288116455
6279 2.379683017730713
6280 2.6021881103515625
6281 2.5528924465179443
6282 2.3822021484375
6283 2.524535655975342
6284 2.482011556625366
6285 2.4926130771636963
6286 2.492602825164795
6287 2.6207640171051025
6288 2.565948009490967
6289 2.5568127632141113
6290 2.521775960922241
6291 2.537261962890625
6292 2.560013771057129
6293 2.5829358100891113
6294 2.583313465118408
6295 2.490675687789917
6296 2.6571736335754395
6297 2.5574564933776855
6298 2.606735944747925
6299 2.5359838008880615
6300 2.62011981010437
6301 2.767315149307251
6302 2.5422792434692383
6303 2.727400779724121
6304 2.5923101902008057
6305 2.5723326206207275
6306 2.5305838584899902
6307 2.454874277114868
6308 2.6412580013275146
6309 2.551509141921997
6310 2.576866388320923
6311 2.5686421394348145
6312 2.5790622234344482
6313 2.567868709564209
6314 2.5175869464874268
6315 2.471107244491577
6316 2.516489028930664
6317 2.479757785797119
6318 2.390994071960449
6319 2.4104981422424316
6320 2.506410598754883
6321 2.6063127517700195
6322 2.549168348312378
6323 2.5289053916931152
6324 2.6620659828186035
6325 2.5916714668273926
6326 2.5358200073242188
6327 2.613676071166992
6328 2.4628543853759766
6329 2.5161478519439697
6330 2.513389825820923
6331 2.4724981784820557
6332 2.434576988220215
6333 2.536760091781616
6334 2.344417095184326
6335 2.335249423980713
6336 2.420395612716675
6337 2.3698012828826904
6338 2.34368634223938
6339 2.259342908859253
6340 2.261169672012329
6341 2.36226749420166
6342 2.456019401550293
6343 2.455526351928711
6344 2.4745993614196777
6345 2.459686517715454
6346 2.312112331390381
6347 2.303752899169922
6348 2.382266044616699
6349 2.2253963947296143
6350 2.2158663272857666
6351 2.385740280151367
6352 2.41776180267334
6353 2.3752269744873047
6354 2.3654961585998535
6355 2.3191680908203125
6356 2.382547378540039
6357 2.4624388217926025
6358 2.378241539001465
6359 2.4080708026885986
6360 2.3994712829589844
6361 2.273421049118042
6362 2.334333896636963
6363 2.2589197158813477
6364 2.406048059463501
6365 2.370852470397949
6366 2.4014039039611816
6367 2.3280014991760254
6368 2.293389320373535
6369 2.337472677230835
6370 2.444570302963257
6371 2.3591904640197754
6372 2.388017416000366
6373 2.352919578552246
6374 2.3525407314300537
6375 2.272998571395874
6376 2.456202507019043
6377 2.336242914199829
6378 2.389493703842163
6379 2.3470427989959717
6380 2.391310691833496
6381 2.3799571990966797
6382 2.31510853767395
6383 2.35858416557312
6384 2.362448215484619
6385 2.354783296585083
6386 2.331749677658081
6387 2.2728989124298096
6388 2.2373926639556885
6389 2.282600164413452
6390 2.309194803237915
6391 2.313143014907837
6392 2.358954668045044
6393 2.3673384189605713
6394 2.3946640491485596
6395 2.371307849884033
6396 2.3667657375335693
6397 2.249218225479126
6398 2.296387195587158
6399 2.2974157333374023
6400 2.34332275390625
6401 2.27036452293396
6402 2.262359857559204
6403 2.31290340423584
6404 2.24635910987854
6405 2.259725570678711
6406 2.286376953125
6407 2.1248106956481934
6408 2.4269590377807617
6409 2.309654474258423
6410 2.2746641635894775
6411 2.376248359680176
6412 2.2352025508880615
6413 2.309751033782959
6414 2.328557014465332
6415 2.1971137523651123
6416 2.2880351543426514
6417 2.30637788772583
6418 2.2692761421203613
6419 2.2479498386383057
6420 2.2974789142608643
6421 2.0395593643188477
6422 2.1152074337005615
6423 2.2854244709014893
6424 2.1061007976531982
6425 2.1735169887542725
6426 2.1488301753997803
6427 2.1081490516662598
6428 2.214402914047241
6429 2.089789628982544
6430 2.255164861679077
6431 2.041189432144165
6432 2.3137247562408447
6433 2.196704864501953
6434 2.139580011367798
6435 2.0845413208007812
6436 2.211606740951538
6437 2.118438243865967
6438 2.2626240253448486
6439 2.245736837387085
6440 1.982324481010437
6441 2.0657238960266113
6442 2.0286591053009033
6443 2.049651861190796
6444 2.1012513637542725
6445 1.9645415544509888
6446 2.057602643966675
6447 2.0920026302337646
6448 2.1319217681884766
6449 2.0470728874206543
6450 2.0666775703430176
6451 2.2168359756469727
6452 2.0319528579711914
6453 2.0892186164855957
6454 2.178723096847534
6455 2.045537233352661
6456 2.0381412506103516
6457 2.1116015911102295
6458 2.0563528537750244
6459 2.1180148124694824
6460 2.104701519012451
6461 1.8777648210525513
6462 2.061596393585205
6463 2.1090123653411865
6464 2.1369993686676025
6465 2.0908823013305664
6466 2.085765838623047
6467 2.0864710807800293
6468 2.031548023223877
6469 2.1775572299957275
6470 2.0950629711151123
6471 2.0366129875183105
6472 2.0180063247680664
6473 2.2342703342437744
6474 2.1892759799957275
6475 2.071157693862915
6476 2.0372979640960693
6477 2.097730875015259
6478 2.0188820362091064
6479 2.13521671295166
6480 2.161825180053711
6481 1.9556087255477905
6482 2.0092833042144775
6483 2.0057592391967773
6484 2.121177911758423
6485 2.0356204509735107
6486 2.047124147415161
6487 1.984170913696289
6488 2.0397350788116455
6489 1.9262279272079468
6490 2.036097526550293
6491 2.050647497177124
6492 2.151052236557007
6493 2.0517003536224365
6494 1.9653645753860474
6495 1.9666812419891357
6496 2.067267417907715
6497 2.010138511657715
6498 1.9825314283370972
6499 1.9396404027938843
6500 2.0003068447113037
6501 1.9637565612792969
6502 1.845416784286499
6503 1.8652145862579346
6504 1.9503260850906372
6505 1.9823791980743408
6506 2.017113447189331
6507 1.9723806381225586
6508 2.0151681900024414
6509 1.9132533073425293
6510 2.0530335903167725
6511 1.9844907522201538
6512 2.0204453468322754
6513 2.0272655487060547
6514 2.1566810607910156
6515 2.078336000442505
6516 2.010267734527588
6517 2.026710271835327
6518 2.073488473892212
6519 1.9514071941375732
6520 1.9867920875549316
6521 2.022080659866333
6522 2.0885984897613525
6523 2.0623092651367188
6524 2.118692636489868
6525 2.038350820541382
6526 1.9526939392089844
6527 1.935803771018982
6528 1.9851939678192139
6529 1.9076520204544067
6530 2.0695388317108154
6531 1.9732168912887573
6532 1.996107816696167
6533 2.0435359477996826
6534 2.0536463260650635
6535 2.008924961090088
6536 1.9994182586669922
6537 1.9357686042785645
6538 1.9202488660812378
6539 1.922532558441162
6540 2.0212173461914062
6541 1.7723838090896606
6542 1.883145809173584
6543 1.9521605968475342
6544 2.0425424575805664
6545 1.8840301036834717
6546 1.9301023483276367
6547 1.9480470418930054
6548 1.841521143913269
6549 2.110983371734619
6550 1.94575834274292
6551 1.928498387336731
6552 1.9162709712982178
6553 1.9127717018127441
6554 2.0751781463623047
6555 2.113450050354004
6556 2.1165709495544434
6557 1.9804704189300537
6558 2.0416061878204346
6559 1.9673022031784058
6560 2.0001449584960938
6561 1.9720573425292969
6562 1.8547804355621338
6563 2.0051181316375732
6564 2.0002529621124268
6565 2.0930020809173584
6566 2.050124406814575
6567 1.935543179512024
6568 1.9694538116455078
6569 1.8048418760299683
6570 2.008995532989502
6571 1.8837555646896362
6572 1.848253846168518
6573 1.9484184980392456
6574 2.0139386653900146
6575 2.037480115890503
6576 1.8888332843780518
6577 1.8813343048095703
6578 1.9941004514694214
6579 1.7775121927261353
6580 1.9673211574554443
6581 1.8911726474761963
6582 1.8806343078613281
6583 1.9407297372817993
6584 1.8966726064682007
6585 1.7795109748840332
6586 1.8607076406478882
6587 1.825653314590454
6588 1.7611409425735474
6589 1.782085657119751
6590 1.7290775775909424
6591 1.7760733366012573
6592 1.7623621225357056
6593 1.867825984954834
6594 1.784306287765503
6595 1.9861639738082886
6596 1.944422960281372
6597 1.866344928741455
6598 1.8152827024459839
6599 1.8622592687606812
6600 1.7790279388427734
6601 1.840726375579834
6602 1.7563966512680054
6603 1.909274697303772
6604 1.8930796384811401
6605 1.830539345741272
6606 1.7969012260437012
6607 1.7156471014022827
6608 1.7290592193603516
6609 1.9645929336547852
6610 1.864854097366333
6611 1.8867243528366089
6612 1.8985813856124878
6613 1.8674496412277222
6614 1.8274250030517578
6615 1.7849783897399902
6616 1.8194798231124878
6617 1.673393726348877
6618 1.6855337619781494
6619 1.7848670482635498
6620 1.8528627157211304
6621 1.7108807563781738
6622 1.7940418720245361
6623 1.8652136325836182
6624 1.7583318948745728
6625 1.8073103427886963
6626 1.7979222536087036
6627 1.8910075426101685
6628 1.7723640203475952
6629 1.8749819993972778
6630 1.8324854373931885
6631 1.8139210939407349
6632 1.8013943433761597
6633 1.9030894041061401
6634 1.6901193857192993
6635 1.814082384109497
6636 1.8640339374542236
6637 1.6497517824172974
6638 1.8067275285720825
6639 1.6341309547424316
6640 1.7420557737350464
6641 1.7727044820785522
6642 1.8110342025756836
6643 1.8371394872665405
6644 1.6852867603302002
6645 1.7036337852478027
6646 1.716687798500061
6647 1.6717721223831177
6648 1.6573461294174194
6649 1.6588107347488403
6650 1.6674869060516357
6651 1.6236562728881836
6652 1.7702940702438354
6653 1.7759499549865723
6654 1.6194627285003662
6655 1.6199406385421753
6656 1.6457302570343018
6657 1.7792024612426758
6658 1.7759838104248047
6659 1.7041982412338257
6660 1.7283642292022705
6661 1.6813498735427856
6662 1.6879814863204956
6663 1.6542267799377441
6664 1.7175050973892212
6665 1.7001996040344238
6666 1.6586028337478638
6667 1.5910711288452148
6668 1.5576531887054443
6669 1.501335620880127
6670 1.5385171175003052
6671 1.6835273504257202
6672 1.5752872228622437
6673 1.60553777217865
6674 1.7419391870498657
6675 1.5700647830963135
6676 1.6450620889663696
6677 1.7298541069030762
6678 1.6877272129058838
6679 1.7197611331939697
6680 1.777329444885254
6681 1.698343276977539
6682 1.7538846731185913
6683 1.8635627031326294
6684 1.8455455303192139
6685 1.7277436256408691
6686 1.6920099258422852
6687 1.6408591270446777
6688 1.726103663444519
6689 1.7965024709701538
6690 1.7599763870239258
6691 1.6358962059020996
6692 1.749769926071167
6693 1.7628084421157837
6694 1.7828315496444702
6695 1.731698751449585
6696 1.6785534620285034
6697 1.700170874595642
6698 1.713146686553955
6699 1.710868239402771
6700 1.7318222522735596
6701 1.6015005111694336
6702 1.592994213104248
6703 1.5033659934997559
6704 1.5178323984146118
6705 1.3888882398605347
6706 1.4831634759902954
6707 1.5628575086593628
6708 1.557275652885437
6709 1.504784345626831
6710 1.4799317121505737
6711 1.492419719696045
6712 1.6505399942398071
6713 1.5620152950286865
6714 1.4916346073150635
6715 1.657713532447815
6716 1.4941610097885132
6717 1.5505506992340088
6718 1.6362149715423584
6719 1.6439595222473145
6720 1.6270872354507446
6721 1.4805908203125
6722 1.6624003648757935
6723 1.7181661128997803
6724 1.6304150819778442
6725 1.6511800289154053
6726 1.6204251050949097
6727 1.6312646865844727
6728 1.64911687374115
6729 1.5375784635543823
6730 1.518703579902649
6731 1.5717653036117554
6732 1.7677165269851685
6733 1.5216556787490845
6734 1.5633395910263062
6735 1.5858190059661865
6736 1.6677037477493286
6737 1.5201988220214844
6738 1.5807349681854248
6739 1.4051759243011475
6740 1.4684312343597412
6741 1.3687714338302612
6742 1.4639451503753662
6743 1.5808210372924805
6744 1.493424415588379
6745 1.4073926210403442
6746 1.5705751180648804
6747 1.417750597000122
6748 1.5235234498977661
6749 1.4453105926513672
6750 1.430847406387329
6751 1.4640392065048218
6752 1.5035357475280762
6753 1.5928149223327637
6754 1.4634201526641846
6755 1.5141663551330566
6756 1.4916707277297974
6757 1.520484209060669
6758 1.5448541641235352
6759 1.4026997089385986
6760 1.5330027341842651
6761 1.4715089797973633
6762 1.5461758375167847
6763 1.640970230102539
6764 1.5442546606063843
6765 1.5150246620178223
6766 1.3291817903518677
6767 1.367889165878296
6768 1.349221110343933
6769 1.3317009210586548
6770 1.4218976497650146
6771 1.2914706468582153
6772 1.3254889249801636
6773 1.3837507963180542
6774 1.3955415487289429
6775 1.473471999168396
6776 1.3275572061538696
6777 1.3006271123886108
6778 1.3283679485321045
6779 1.5088573694229126
6780 1.3044860363006592
6781 1.4383597373962402
6782 1.4366453886032104
6783 1.3395805358886719
6784 1.444576382637024
6785 1.3655110597610474
6786 1.536792278289795
6787 1.3857074975967407
6788 1.49606192111969
6789 1.386831521987915
6790 1.3570325374603271
6791 1.382594347000122
6792 1.385033369064331
6793 1.3170676231384277
6794 1.3302311897277832
6795 1.4012987613677979
6796 1.370845079421997
6797 1.3633211851119995
6798 1.2009183168411255
6799 1.2880038022994995
6800 1.3205019235610962
6801 1.169647216796875
6802 1.2746872901916504
6803 1.283646821975708
6804 1.374998927116394
6805 1.2742125988006592
6806 1.249733328819275
6807 1.2372009754180908
6808 1.2913621664047241
6809 1.2471401691436768
6810 1.128576636314392
6811 1.1641783714294434
6812 1.2634261846542358
6813 1.199957251548767
6814 1.267006754875183
6815 1.2058740854263306
6816 1.0792157649993896
6817 1.2000356912612915
6818 1.127305030822754
6819 1.1147736310958862
6820 1.1097126007080078
6821 1.1415983438491821
6822 1.1393494606018066
6823 1.234142541885376
6824 1.3046764135360718
6825 1.362828016281128
6826 1.3437108993530273
6827 1.2939114570617676
6828 1.2567055225372314
6829 1.0738670825958252
6830 1.2625072002410889
6831 1.2651690244674683
6832 1.165202021598816
6833 1.221786379814148
6834 1.1110447645187378
6835 1.335254430770874
6836 1.247236967086792
6837 1.1078237295150757
6838 1.1666054725646973
6839 1.2379655838012695
6840 1.2501258850097656
6841 1.2711328268051147
6842 1.1921555995941162
6843 1.191184163093567
6844 1.3308011293411255
6845 1.390038013458252
6846 1.2776401042938232
6847 1.2938978672027588
6848 1.2276920080184937
6849 1.151242733001709
6850 1.1128036975860596
6851 1.055594801902771
6852 1.1672723293304443
6853 1.1383488178253174
6854 1.2180742025375366
6855 1.2662619352340698
6856 1.1270877122879028
6857 1.129996657371521
6858 1.200298547744751
6859 1.3366659879684448
6860 1.2292814254760742
6861 1.265763521194458
6862 1.1602416038513184
6863 1.2688297033309937
6864 1.2186753749847412
6865 1.3387770652770996
6866 1.209383249282837
6867 1.2732150554656982
6868 1.3785789012908936
6869 1.3289278745651245
6870 1.3918228149414062
6871 1.1240078210830688
6872 1.2397053241729736
6873 1.2907204627990723
6874 1.3996176719665527
6875 1.2671457529067993
6876 1.2613648176193237
6877 1.1986892223358154
6878 1.3594831228256226
6879 1.3458894491195679
6880 1.235106348991394
6881 1.2726960182189941
6882 1.2903655767440796
6883 1.2655500173568726
6884 1.242542028427124
6885 1.2212433815002441
6886 1.2997936010360718
6887 1.2588481903076172
6888 1.3241676092147827
6889 1.297303318977356
6890 1.3107876777648926
6891 1.4382658004760742
6892 1.2763370275497437
6893 1.4058568477630615
6894 1.2001558542251587
6895 1.3447394371032715
6896 1.308732509613037
6897 1.232467532157898
6898 1.1540073156356812
6899 1.2058722972869873
6900 1.1984236240386963
6901 1.3040364980697632
6902 1.2131235599517822
6903 1.17703378200531
6904 1.3276011943817139
6905 1.3678909540176392
6906 1.2645903825759888
6907 1.3042587041854858
6908 1.3106433153152466
6909 1.2702256441116333
6910 1.4094371795654297
6911 1.3713819980621338
6912 1.446390151977539
6913 1.23255455493927
6914 1.295272946357727
6915 1.297560453414917
6916 1.2459397315979004
6917 1.2706691026687622
6918 1.3506567478179932
6919 1.2864370346069336
6920 1.2403994798660278
6921 1.1695144176483154
6922 1.2196804285049438
6923 1.2575112581253052
6924 1.2910254001617432
6925 1.1870372295379639
6926 1.2156201601028442
6927 1.105350375175476
6928 1.1990896463394165
6929 1.2258670330047607
6930 1.3609018325805664
6931 1.2638473510742188
6932 1.222640037536621
6933 1.2928656339645386
6934 1.3907029628753662
6935 1.3729721307754517
6936 1.2230722904205322
6937 1.1969724893569946
6938 1.2935279607772827
6939 1.2777929306030273
6940 1.1301525831222534
6941 1.2737033367156982
6942 1.1777327060699463
6943 1.1879172325134277
6944 1.302288293838501
6945 1.1620099544525146
6946 1.2780845165252686
6947 1.2248051166534424
6948 1.107205867767334
6949 1.3081706762313843
6950 1.0391247272491455
6951 1.163791298866272
6952 1.1200144290924072
6953 1.1566267013549805
6954 1.1323810815811157
6955 1.0729976892471313
6956 1.1684470176696777
6957 1.1420786380767822
6958 1.1717352867126465
6959 1.1913670301437378
6960 1.2228155136108398
6961 1.2000783681869507
6962 1.2074438333511353
6963 1.2134093046188354
6964 1.0939836502075195
6965 1.282191276550293
6966 1.305948257446289
6967 1.2591807842254639
6968 1.3035143613815308
6969 1.2832047939300537
6970 1.3125771284103394
6971 1.1688978672027588
6972 1.1960139274597168
6973 1.1742761135101318
6974 1.185355544090271
6975 1.1952053308486938
6976 1.2508480548858643
6977 1.2262814044952393
6978 1.2013252973556519
6979 1.1102737188339233
6980 1.1468820571899414
6981 1.1410003900527954
6982 1.1588759422302246
6983 1.1399601697921753
6984 1.0429527759552002
6985 1.0921270847320557
6986 1.1949728727340698
6987 1.0482168197631836
6988 1.0355144739151
6989 1.120697259902954
6990 1.0989296436309814
6991 1.0295665264129639
6992 1.1223009824752808
6993 1.065863847732544
6994 1.1115599870681763
6995 1.1064432859420776
6996 1.102491855621338
6997 1.1136012077331543
6998 1.0493605136871338
6999 1.0587029457092285
7000 1.188491702079773
7001 0.996304452419281
7002 1.1118264198303223
7003 1.0829493999481201
7004 1.1230508089065552
7005 1.0194222927093506
7006 1.0595167875289917
7007 1.2053300142288208
7008 1.0923954248428345
7009 1.135142207145691
7010 1.080155372619629
7011 1.0261633396148682
7012 0.9729775190353394
7013 1.0301705598831177
7014 0.9973822832107544
7015 0.9813307523727417
7016 1.0570944547653198
7017 1.1589150428771973
7018 1.0198878049850464
7019 1.1318618059158325
7020 1.1534682512283325
7021 1.1349045038223267
7022 1.0815657377243042
7023 0.9433757066726685
7024 1.0437604188919067
7025 1.0120890140533447
7026 1.1279106140136719
7027 1.109292984008789
7028 0.9963584542274475
7029 1.083277702331543
7030 1.0436720848083496
7031 1.0248260498046875
7032 1.160055160522461
7033 1.1796973943710327
7034 1.192644476890564
7035 1.1008340120315552
7036 1.1131290197372437
7037 1.0611686706542969
7038 1.0230504274368286
7039 1.0601201057434082
7040 1.0567973852157593
7041 1.0352545976638794
7042 1.0750340223312378
7043 1.1040419340133667
7044 0.934872031211853
7045 1.0533472299575806
7046 1.0566366910934448
7047 1.1012290716171265
7048 1.1493686437606812
7049 1.06614351272583
7050 1.3125483989715576
7051 1.1517635583877563
7052 1.0545570850372314
7053 1.1429729461669922
7054 1.0334559679031372
7055 1.0608248710632324
7056 1.0721306800842285
7057 0.936612069606781
7058 1.0514217615127563
7059 0.9933592677116394
7060 1.0377049446105957
7061 1.0696649551391602
7062 1.0157796144485474
7063 1.0144097805023193
7064 1.006328821182251
7065 1.0149245262145996
7066 0.9629594087600708
7067 0.9600074291229248
7068 1.041375994682312
7069 1.1240510940551758
7070 1.0634260177612305
7071 1.0421733856201172
7072 1.0089370012283325
7073 1.1183182001113892
7074 1.1351913213729858
7075 1.0932258367538452
7076 1.1448266506195068
7077 1.0846837759017944
7078 0.9961230158805847
7079 0.9871174693107605
7080 0.9768883585929871
7081 1.0776827335357666
7082 1.100538730621338
7083 0.9062027931213379
7084 0.925963282585144
7085 0.9974780678749084
7086 0.947218120098114
7087 0.99498051404953
7088 0.9797805547714233
7089 0.9975517392158508
7090 1.0581625699996948
7091 1.1173036098480225
7092 1.1597346067428589
7093 1.2158323526382446
7094 1.202807903289795
7095 1.1558423042297363
7096 1.2424449920654297
7097 1.1923291683197021
7098 1.1445727348327637
7099 1.1288479566574097
7100 1.0571140050888062
7101 1.0898377895355225
7102 1.0299326181411743
7103 0.996330201625824
7104 1.001751184463501
7105 1.0434236526489258
7106 1.0105303525924683
7107 1.0711660385131836
7108 1.0537879467010498
7109 1.2485666275024414
7110 1.1899632215499878
7111 1.0807230472564697
7112 1.100272536277771
7113 1.1268880367279053
7114 1.0718408823013306
7115 1.142338752746582
7116 1.0855927467346191
7117 1.0383408069610596
7118 1.0728195905685425
7119 0.9574185609817505
7120 1.141757607460022
7121 1.1299771070480347
7122 1.246325135231018
7123 1.1928558349609375
7124 1.2312977313995361
7125 1.1640374660491943
7126 1.2394771575927734
7127 1.1735944747924805
7128 1.2117186784744263
7129 1.0771321058273315
7130 1.155322790145874
7131 1.0914722681045532
7132 1.076948642730713
7133 1.1851643323898315
7134 1.0493789911270142
7135 1.1374588012695312
7136 1.3089760541915894
7137 1.1769640445709229
7138 1.2068686485290527
7139 1.22633695602417
7140 1.1844651699066162
7141 1.1862480640411377
7142 1.197496771812439
7143 1.2442262172698975
7144 1.2201404571533203
7145 1.134164571762085
7146 1.1795815229415894
7147 1.2354696989059448
7148 1.1334978342056274
7149 1.2525207996368408
7150 1.233865737915039
7151 1.2006818056106567
7152 1.0836173295974731
7153 1.183953046798706
7154 1.3129000663757324
7155 1.1322863101959229
7156 1.1261789798736572
7157 1.1669349670410156
7158 1.1313918828964233
7159 1.0603405237197876
7160 1.1122792959213257
7161 1.1550315618515015
7162 1.1061482429504395
7163 1.1129294633865356
7164 1.1619471311569214
7165 1.1054126024246216
7166 1.0674227476119995
7167 1.2026734352111816
7168 1.1745630502700806
7169 1.0963441133499146
7170 1.0571959018707275
7171 1.0805301666259766
7172 1.0127078294754028
7173 1.0770450830459595
7174 1.1866399049758911
7175 0.9833552837371826
7176 1.1464751958847046
7177 1.0075452327728271
7178 1.0145450830459595
7179 1.046230435371399
7180 1.0559804439544678
7181 1.0147231817245483
7182 0.9848670959472656
7183 1.144468069076538
7184 1.0345181226730347
7185 1.0927904844284058
7186 1.2390035390853882
7187 1.1441593170166016
7188 1.0852428674697876
7189 1.0092321634292603
7190 1.1110583543777466
7191 1.065532922744751
7192 0.9792293906211853
7193 1.0196958780288696
7194 1.0170224905014038
7195 1.1273491382598877
7196 1.166892409324646
7197 1.1214818954467773
7198 0.997795820236206
7199 0.9629336595535278
7200 0.9763608574867249
7201 1.0810786485671997
7202 1.2257274389266968
7203 1.1127967834472656
7204 1.0771007537841797
7205 1.145796298980713
7206 1.156578779220581
7207 1.12284517288208
7208 1.240342378616333
7209 1.1798497438430786
7210 1.1888173818588257
7211 1.2969614267349243
7212 1.2516357898712158
7213 1.077925205230713
7214 1.1127222776412964
7215 1.0840073823928833
7216 1.1215107440948486
7217 1.1234768629074097
7218 1.0617157220840454
7219 1.1602683067321777
7220 1.0251857042312622
7221 1.2061526775360107
7222 0.9543637037277222
7223 1.1550883054733276
7224 1.0309035778045654
7225 0.9809666275978088
7226 1.0298808813095093
7227 1.0081087350845337
7228 1.1196633577346802
7229 1.1420824527740479
7230 1.1218005418777466
7231 1.0929185152053833
7232 1.031779408454895
7233 1.0845013856887817
7234 1.1807719469070435
7235 1.0701851844787598
7236 1.0345895290374756
7237 1.022614598274231
7238 1.0061055421829224
7239 1.2210663557052612
7240 1.217002511024475
7241 1.0884995460510254
7242 1.0490771532058716
7243 1.042243480682373
7244 1.0846834182739258
7245 1.0260664224624634
7246 1.1339014768600464
7247 1.0796465873718262
7248 1.1359367370605469
7249 1.102698564529419
7250 0.970192551612854
7251 1.1010463237762451
7252 1.0610524415969849
7253 1.173831582069397
7254 1.184298038482666
7255 1.067523717880249
7256 1.1638126373291016
7257 1.1083632707595825
7258 1.1444485187530518
7259 1.0901812314987183
7260 1.136775255203247
7261 1.0380604267120361
7262 1.0650919675827026
7263 1.304993748664856
7264 1.098085880279541
7265 1.2072736024856567
7266 1.0832293033599854
7267 1.1066173315048218
7268 1.0403804779052734
7269 1.0178087949752808
7270 1.1062935590744019
7271 1.0583733320236206
7272 0.9544463157653809
7273 1.154632329940796
7274 1.195547342300415
7275 1.0947978496551514
7276 1.230131983757019
7277 1.1687324047088623
7278 1.1479556560516357
7279 1.1517411470413208
7280 1.1175262928009033
7281 1.226975679397583
7282 1.117432951927185
7283 1.1378177404403687
7284 1.1349347829818726
7285 1.1245675086975098
7286 1.1947797536849976
7287 1.2167459726333618
7288 1.135266661643982
7289 1.037947177886963
7290 1.1779440641403198
7291 1.1990959644317627
7292 1.2178226709365845
7293 1.2844159603118896
7294 1.2211451530456543
7295 1.239278793334961
7296 1.287966012954712
7297 1.1888799667358398
7298 1.1616538763046265
7299 1.1971228122711182
7300 1.066341519355774
7301 1.0819002389907837
7302 1.0778483152389526
7303 1.1140813827514648
7304 1.084884762763977
7305 1.062570571899414
7306 1.1647379398345947
7307 1.0947822332382202
7308 1.0790607929229736
7309 1.1997722387313843
7310 1.2004036903381348
7311 1.081174373626709
7312 1.1059231758117676
7313 1.1839617490768433
7314 1.2048044204711914
7315 1.2670910358428955
7316 1.2068548202514648
7317 1.1478543281555176
7318 1.1633360385894775
7319 1.0656136274337769
7320 1.0376499891281128
7321 1.1127190589904785
7322 1.1070884466171265
7323 1.1680477857589722
7324 1.1718435287475586
7325 1.1456501483917236
7326 1.3743840456008911
7327 1.3163610696792603
7328 1.2353101968765259
7329 1.290723204612732
7330 1.2249178886413574
7331 1.2507059574127197
7332 1.3285229206085205
7333 1.207642674446106
7334 1.2373147010803223
7335 1.2182271480560303
7336 1.2550872564315796
7337 1.2387292385101318
7338 1.2131422758102417
7339 1.0982329845428467
7340 1.220262050628662
7341 1.323793649673462
7342 1.224940299987793
7343 1.2993888854980469
7344 1.2690351009368896
7345 1.1191948652267456
7346 1.067276954650879
7347 1.1705787181854248
7348 1.175745964050293
7349 1.2314672470092773
7350 1.1004514694213867
7351 1.2914137840270996
7352 1.3227726221084595
7353 1.1959893703460693
7354 1.2542967796325684
7355 1.2332007884979248
7356 1.3024195432662964
7357 1.2953356504440308
7358 1.2628297805786133
7359 1.3038395643234253
7360 1.1888277530670166
7361 1.2914913892745972
7362 1.2671507596969604
7363 1.2450188398361206
7364 1.2656810283660889
7365 1.057905912399292
7366 1.203399658203125
7367 1.1627534627914429
7368 1.1934945583343506
7369 1.261940598487854
7370 1.2135038375854492
7371 1.3118301630020142
7372 1.2951356172561646
7373 1.4108585119247437
7374 1.2947843074798584
7375 1.2675563097000122
7376 1.2658697366714478
7377 1.390958547592163
7378 1.1855231523513794
7379 1.2714290618896484
7380 1.2007275819778442
7381 1.2143994569778442
7382 1.1790928840637207
7383 1.2236913442611694
7384 1.3072457313537598
7385 1.1884430646896362
7386 1.2783993482589722
7387 1.2863906621932983
7388 1.1835747957229614
7389 1.1700975894927979
7390 1.1876771450042725
7391 1.2046961784362793
7392 1.2627016305923462
7393 1.2758071422576904
7394 1.3688344955444336
7395 1.247876524925232
7396 1.2301299571990967
7397 1.2129703760147095
7398 1.2018065452575684
7399 1.2851676940917969
7400 1.1156615018844604
7401 1.3283110857009888
7402 1.2711962461471558
7403 1.2238613367080688
7404 1.2239004373550415
7405 1.2825182676315308
7406 1.2491018772125244
7407 1.3639857769012451
7408 1.1753884553909302
7409 1.2887656688690186
7410 1.1181995868682861
7411 1.2201683521270752
7412 1.2693759202957153
7413 1.1861690282821655
7414 1.1215660572052002
7415 1.2265050411224365
7416 1.146020531654358
7417 1.201606035232544
7418 1.1723486185073853
7419 1.1183182001113892
7420 1.2097632884979248
7421 1.210062026977539
7422 1.2677022218704224
7423 1.1445629596710205
7424 1.2113090753555298
7425 1.241357684135437
7426 1.2367037534713745
7427 1.2344483137130737
7428 1.2154299020767212
7429 1.205169677734375
7430 1.2104490995407104
7431 1.217272400856018
7432 1.1805311441421509
7433 1.193316102027893
7434 1.1800910234451294
7435 1.1688891649246216
7436 1.2036458253860474
7437 1.1424362659454346
7438 1.159399390220642
7439 1.2357735633850098
7440 1.1269749402999878
7441 1.3054019212722778
7442 1.185888409614563
7443 1.1298213005065918
7444 1.082322597503662
7445 1.1456894874572754
7446 1.153962254524231
7447 1.1695547103881836
7448 1.3296453952789307
7449 1.1658778190612793
7450 1.248409628868103
7451 1.183328628540039
7452 1.1842252016067505
7453 1.36913001537323
7454 1.2618296146392822
7455 1.1595747470855713
7456 1.274103045463562
7457 1.2183563709259033
7458 1.1717338562011719
7459 1.2144594192504883
7460 1.1674357652664185
7461 1.1360671520233154
7462 1.1779398918151855
7463 1.0075620412826538
7464 1.0573424100875854
7465 0.9781904220581055
7466 1.0406044721603394
7467 1.0056183338165283
7468 1.0666494369506836
7469 1.0100388526916504
7470 0.9667337536811829
7471 1.1494150161743164
7472 1.1682000160217285
7473 1.0677953958511353
7474 1.0751949548721313
7475 1.0714428424835205
7476 1.0735002756118774
7477 1.0388827323913574
7478 0.9976152777671814
7479 1.086621880531311
7480 1.0460431575775146
7481 1.0377318859100342
7482 0.9299034476280212
7483 1.0294588804244995
7484 0.9998486638069153
7485 0.991972029209137
7486 0.9735065698623657
7487 1.063725233078003
7488 1.0309101343154907
7489 0.9730250835418701
7490 0.9637016654014587
7491 0.9763985872268677
7492 1.0186853408813477
7493 0.9522087574005127
7494 1.0186152458190918
7495 0.9910538792610168
7496 0.9279071092605591
7497 1.002660870552063
7498 0.9626864790916443
7499 1.145491600036621
7500 1.0473774671554565
7501 1.0281529426574707
7502 1.043847680091858
7503 1.0584383010864258
7504 1.1002140045166016
7505 0.9630641937255859
7506 0.9936961531639099
7507 0.9877650737762451
7508 1.0197978019714355
7509 0.9948121905326843
7510 1.0103667974472046
7511 1.014849305152893
7512 1.0611748695373535
7513 1.0657179355621338
7514 1.0337555408477783
7515 0.9454746246337891
7516 0.9630663394927979
7517 1.025244116783142
7518 1.1337438821792603
7519 0.9617094993591309
7520 1.0122202634811401
7521 1.0936994552612305
7522 1.0184035301208496
7523 1.1648433208465576
7524 1.1058392524719238
7525 1.1446421146392822
7526 1.1181108951568604
7527 1.1623070240020752
7528 1.1935288906097412
7529 1.1792463064193726
7530 1.150127649307251
7531 1.2353447675704956
7532 1.0807180404663086
7533 0.9789977073669434
7534 1.0759429931640625
7535 1.1065741777420044
7536 1.0485860109329224
7537 1.0463134050369263
7538 1.0661979913711548
7539 1.1016764640808105
7540 1.1506363153457642
7541 1.0481785535812378
7542 1.0526032447814941
7543 1.0870361328125
7544 1.2128957509994507
7545 1.0932846069335938
7546 1.1256414651870728
7547 1.0291703939437866
7548 1.061972975730896
7549 1.0923234224319458
7550 1.078607201576233
7551 1.0229874849319458
7552 1.0940333604812622
7553 1.134917974472046
7554 0.9966297745704651
7555 1.0628410577774048
7556 1.149316668510437
7557 1.016675591468811
7558 1.0638446807861328
7559 1.1542922258377075
7560 1.149361252784729
7561 1.0020499229431152
7562 1.1783264875411987
7563 1.0696195363998413
7564 1.1473934650421143
7565 1.20729398727417
7566 1.1564432382583618
7567 1.1465989351272583
7568 1.2290102243423462
7569 1.1903936862945557
7570 1.0422899723052979
7571 1.0706031322479248
7572 1.047446608543396
7573 0.996816098690033
7574 0.9929174184799194
7575 1.082802414894104
7576 1.037611961364746
7577 1.0309295654296875
7578 1.099992275238037
7579 1.0631738901138306
7580 1.0811015367507935
7581 1.105940580368042
7582 1.1775263547897339
7583 1.0856623649597168
7584 1.2130045890808105
7585 1.0062048435211182
7586 0.9967175126075745
7587 1.0742729902267456
7588 1.0736756324768066
7589 1.0864911079406738
7590 1.0181026458740234
7591 0.9812689423561096
7592 1.0092594623565674
7593 0.9767775535583496
7594 1.050374984741211
7595 1.1879395246505737
7596 0.9769101142883301
7597 1.0442490577697754
7598 1.034587025642395
7599 1.0676134824752808
7600 1.1018389463424683
7601 1.0688337087631226
7602 1.042858362197876
7603 0.9491308331489563
7604 1.0137689113616943
7605 1.0403547286987305
7606 1.0977896451950073
7607 1.0534995794296265
7608 1.0661189556121826
7609 1.0467735528945923
7610 0.9811455607414246
7611 1.0821449756622314
7612 1.0806221961975098
7613 1.0548295974731445
7614 1.1541228294372559
7615 1.07715904712677
7616 1.0458725690841675
7617 1.163218379020691
7618 1.0349986553192139
7619 1.1069223880767822
7620 1.160441279411316
7621 1.118524193763733
7622 1.052802562713623
7623 1.152944803237915
7624 1.1395386457443237
7625 1.1553044319152832
7626 1.1223608255386353
7627 1.0830806493759155
7628 1.0863512754440308
7629 1.1481503248214722
7630 1.0421638488769531
7631 1.1541787385940552
7632 1.0844089984893799
7633 0.9795051217079163
7634 1.0196301937103271
7635 1.1209040880203247
7636 1.132045030593872
7637 1.1571409702301025
7638 1.062713384628296
7639 1.125593662261963
7640 1.0858415365219116
7641 1.1277884244918823
7642 1.0366582870483398
7643 1.0473641157150269
7644 1.0304468870162964
7645 1.098992109298706
7646 1.0897271633148193
7647 1.1222516298294067
7648 1.2285906076431274
7649 1.070844054222107
7650 1.182342767715454
7651 1.022637963294983
7652 1.0663222074508667
7653 1.1123299598693848
7654 1.1274279356002808
7655 1.1497142314910889
7656 1.1080138683319092
7657 1.0531091690063477
7658 1.0397933721542358
7659 1.0867830514907837
7660 1.1545759439468384
7661 1.082655906677246
7662 1.072598934173584
7663 1.138996958732605
7664 1.0528979301452637
7665 1.056947112083435
7666 1.1021873950958252
7667 1.1502641439437866
7668 1.04351806640625
7669 1.0054562091827393
7670 1.0628920793533325
7671 0.98484867811203
7672 1.0051106214523315
7673 1.0592089891433716
7674 1.0851384401321411
7675 1.0459918975830078
7676 0.9929096698760986
7677 1.0571705102920532
7678 1.0200892686843872
7679 1.0901086330413818
7680 1.1357370615005493
7681 0.9845740795135498
7682 1.035830020904541
7683 1.0310988426208496
7684 0.9870400428771973
7685 1.0518877506256104
7686 0.9789124727249146
7687 1.0189769268035889
7688 1.0267940759658813
7689 1.000304937362671
7690 1.0392093658447266
7691 0.973926305770874
7692 0.9927364587783813
7693 1.0675865411758423
7694 1.1870437860488892
7695 0.943727433681488
7696 1.025393009185791
7697 1.1318047046661377
7698 1.1377978324890137
7699 1.07377028465271
7700 1.0379917621612549
7701 1.1159286499023438
7702 1.1034072637557983
7703 1.0654608011245728
7704 1.134775161743164
7705 1.0729800462722778
7706 0.9702150821685791
7707 1.2625895738601685
7708 1.183856725692749
7709 1.0805550813674927
7710 1.0174469947814941
7711 1.069926381111145
7712 1.1992378234863281
7713 1.2319505214691162
7714 1.2690778970718384
7715 1.2499839067459106
7716 1.1634479761123657
7717 1.2162182331085205
7718 1.2756096124649048
7719 1.1424860954284668
7720 1.2547485828399658
7721 1.1629948616027832
7722 1.3384591341018677
7723 1.208029866218567
7724 1.1287004947662354
7725 1.0259997844696045
7726 1.2682908773422241
7727 1.25563383102417
7728 1.0985033512115479
7729 1.288883090019226
7730 1.198590636253357
7731 1.2314244508743286
7732 1.1865614652633667
7733 1.2810996770858765
7734 1.2370680570602417
7735 1.3606011867523193
7736 1.1309075355529785
7737 1.197973608970642
7738 1.1378518342971802
7739 1.2095041275024414
7740 1.2878217697143555
7741 1.2817176580429077
7742 1.2378909587860107
7743 1.1414592266082764
7744 1.160143494606018
7745 1.1932886838912964
7746 1.3253542184829712
7747 1.259412407875061
7748 1.2923753261566162
7749 1.2469245195388794
7750 1.2391648292541504
7751 1.273719310760498
7752 1.2370951175689697
7753 1.225986123085022
7754 1.1305739879608154
7755 1.1157312393188477
7756 1.2836424112319946
7757 1.1842726469039917
7758 1.0807899236679077
7759 1.1985324621200562
7760 1.3927680253982544
7761 1.1984639167785645
7762 1.251292109489441
7763 1.262454867362976
7764 1.208518385887146
7765 1.162515640258789
7766 1.3104300498962402
7767 1.1495329141616821
7768 1.167905569076538
7769 1.0948407649993896
7770 1.089030385017395
7771 1.0930726528167725
7772 1.140928030014038
7773 1.0447964668273926
7774 1.1722214221954346
7775 1.2107447385787964
7776 1.0021438598632812
7777 1.1531460285186768
7778 1.2928749322891235
7779 1.2152162790298462
7780 1.1790544986724854
7781 1.2565058469772339
7782 1.372996211051941
7783 1.190651535987854
7784 1.3223893642425537
7785 1.31096613407135
7786 1.2913748025894165
7787 1.096930980682373
7788 1.214409351348877
7789 1.1287274360656738
7790 1.0862764120101929
7791 1.056179404258728
7792 1.1188350915908813
7793 1.1251590251922607
7794 1.1431087255477905
7795 1.0537320375442505
7796 1.0445761680603027
7797 1.1674836874008179
7798 0.9431203007698059
7799 1.0383292436599731
7800 1.0354082584381104
7801 1.029119610786438
7802 0.9889190196990967
7803 0.9977483153343201
7804 1.1221318244934082
7805 1.0723063945770264
7806 1.0987154245376587
7807 1.0408300161361694
7808 1.182045817375183
7809 1.0398743152618408
7810 1.0589293241500854
7811 1.0871933698654175
7812 1.0506131649017334
7813 1.2691198587417603
7814 1.206915259361267
7815 1.2843321561813354
7816 1.253020167350769
7817 1.3778756856918335
7818 1.31562077999115
7819 1.2733418941497803
7820 1.4578990936279297
7821 1.2419264316558838
7822 1.453493595123291
7823 1.4247443675994873
7824 1.420851469039917
7825 1.3383862972259521
7826 1.409331202507019
7827 1.3813098669052124
7828 1.3095284700393677
7829 1.472848892211914
7830 1.2199270725250244
7831 1.3411678075790405
7832 1.280738115310669
7833 1.3093658685684204
7834 1.3487972021102905
7835 1.4282143115997314
7836 1.3019328117370605
7837 1.3460177183151245
7838 1.3020985126495361
7839 1.3701351881027222
7840 1.2343940734863281
7841 1.2610085010528564
7842 1.263047218322754
7843 1.3439096212387085
7844 1.2759063243865967
7845 1.2996705770492554
7846 1.3705438375473022
7847 1.2693887948989868
7848 1.3330096006393433
7849 1.3517897129058838
7850 1.3084478378295898
7851 1.396873116493225
7852 1.2959935665130615
7853 1.459730625152588
7854 1.3016138076782227
7855 1.3947724103927612
7856 1.4635865688323975
7857 1.4532241821289062
7858 1.3064059019088745
7859 1.169508934020996
7860 1.3331362009048462
7861 1.3093066215515137
7862 1.271291971206665
7863 1.249991536140442
7864 1.234389066696167
7865 1.3770397901535034
7866 1.4204422235488892
7867 1.3606044054031372
7868 1.4209548234939575
7869 1.421094536781311
7870 1.4155144691467285
7871 1.458363652229309
7872 1.5533987283706665
7873 1.4466729164123535
7874 1.4006680250167847
7875 1.4494272470474243
7876 1.4201797246932983
7877 1.4278987646102905
7878 1.4710220098495483
7879 1.4110480546951294
7880 1.5272871255874634
7881 1.5096522569656372
7882 1.3680226802825928
7883 1.416700005531311
7884 1.5396816730499268
7885 1.4189698696136475
7886 1.4521267414093018
7887 1.518416404724121
7888 1.4301297664642334
7889 1.3652169704437256
7890 1.6108659505844116
7891 1.5509889125823975
7892 1.617281436920166
7893 1.5744006633758545
7894 1.4907867908477783
7895 1.4684172868728638
7896 1.4578171968460083
7897 1.4520576000213623
7898 1.2751494646072388
7899 1.382572054862976
7900 1.400132179260254
7901 1.4502676725387573
7902 1.4392985105514526
7903 1.4205799102783203
7904 1.3191025257110596
7905 1.5327364206314087
7906 1.4169824123382568
7907 1.5235459804534912
7908 1.359494686126709
7909 1.404311180114746
7910 1.584687352180481
7911 1.4851235151290894
7912 1.5417243242263794
7913 1.553777813911438
7914 1.5473028421401978
7915 1.5780781507492065
7916 1.6167778968811035
7917 1.5947346687316895
7918 1.573341727256775
7919 1.4699522256851196
7920 1.352756381034851
7921 1.4762377738952637
7922 1.4895122051239014
7923 1.438122272491455
7924 1.5559378862380981
7925 1.4559040069580078
7926 1.5513224601745605
7927 1.4614369869232178
7928 1.4192384481430054
7929 1.3931355476379395
7930 1.5309158563613892
7931 1.2987871170043945
7932 1.3263620138168335
7933 1.4227418899536133
7934 1.5986210107803345
7935 1.4551712274551392
7936 1.4099773168563843
7937 1.5093551874160767
7938 1.4752233028411865
7939 1.5184125900268555
7940 1.5483779907226562
7941 1.5053820610046387
7942 1.5101393461227417
7943 1.4539916515350342
7944 1.5770578384399414
7945 1.4604157209396362
7946 1.4351446628570557
7947 1.3913662433624268
7948 1.4290789365768433
7949 1.4676002264022827
7950 1.4747134447097778
7951 1.4655812978744507
7952 1.2137235403060913
7953 1.1927393674850464
7954 1.2107495069503784
7955 1.162192463874817
7956 1.2704812288284302
7957 1.3007490634918213
7958 1.4073132276535034
7959 1.2242945432662964
7960 1.3255974054336548
7961 1.4135491847991943
7962 1.4093149900436401
7963 1.3851001262664795
7964 1.5044702291488647
7965 1.382737159729004
7966 1.3961161375045776
7967 1.3923805952072144
7968 1.3919450044631958
7969 1.3751254081726074
7970 1.4981329441070557
7971 1.435601830482483
7972 1.4139667749404907
7973 1.4412397146224976
7974 1.469758152961731
7975 1.455941081047058
7976 1.4407496452331543
7977 1.4564712047576904
7978 1.4088207483291626
7979 1.437451958656311
7980 1.434064269065857
7981 1.408402681350708
7982 1.4621785879135132
7983 1.4537434577941895
7984 1.5242600440979004
7985 1.4586542844772339
7986 1.3208632469177246
7987 1.3855421543121338
7988 1.3548210859298706
7989 1.3544570207595825
7990 1.4130886793136597
7991 1.4134454727172852
7992 1.3508235216140747
7993 1.3396730422973633
7994 1.2743014097213745
7995 1.4194915294647217
7996 1.4206370115280151
7997 1.4508248567581177
7998 1.408423662185669
7999 1.4443609714508057
8000 1.4021587371826172
8001 1.306409239768982
8002 1.3209308385849
8003 1.3040447235107422
8004 1.3933392763137817
8005 1.3771971464157104
8006 1.2724090814590454
8007 1.3312373161315918
8008 1.4014949798583984
8009 1.373246669769287
8010 1.3632402420043945
8011 1.3404462337493896
8012 1.3471598625183105
8013 1.2869263887405396
8014 1.366547703742981
8015 1.4288026094436646
8016 1.45827054977417
8017 1.418997049331665
8018 1.3103909492492676
8019 1.2896031141281128
8020 1.3346980810165405
8021 1.2768131494522095
8022 1.3374305963516235
8023 1.3855267763137817
8024 1.2753983736038208
8025 1.2705824375152588
8026 1.3740224838256836
8027 1.3163659572601318
8028 1.4239606857299805
8029 1.4139984846115112
8030 1.3778494596481323
8031 1.326508641242981
8032 1.310532808303833
8033 1.341867446899414
8034 1.1841129064559937
8035 1.3214925527572632
8036 1.3769294023513794
8037 1.3898112773895264
8038 1.376151204109192
8039 1.3466697931289673
8040 1.4674333333969116
8041 1.3701426982879639
8042 1.3150967359542847
8043 1.357649803161621
8044 1.359980583190918
8045 1.346709966659546
8046 1.3180053234100342
8047 1.3176804780960083
8048 1.4826080799102783
8049 1.2777420282363892
8050 1.236872673034668
8051 1.1592872142791748
8052 1.211651086807251
8053 1.248241662979126
8054 1.3124488592147827
8055 1.2280131578445435
8056 1.4574941396713257
8057 1.3213552236557007
8058 1.3224399089813232
8059 1.2736250162124634
8060 1.4093419313430786
8061 1.3719446659088135
8062 1.2802212238311768
8063 1.4316959381103516
8064 1.3876960277557373
8065 1.5073120594024658
8066 1.3457401990890503
8067 1.4300734996795654
8068 1.369268774986267
8069 1.4865833520889282
8070 1.3911187648773193
8071 1.491247534751892
8072 1.3803367614746094
8073 1.3509585857391357
8074 1.4304027557373047
8075 1.415086269378662
8076 1.3511146306991577
8077 1.4602683782577515
8078 1.2705062627792358
8079 1.3660247325897217
8080 1.3882132768630981
8081 1.4106382131576538
8082 1.4115328788757324
8083 1.4535064697265625
8084 1.4939607381820679
8085 1.4326612949371338
8086 1.3520196676254272
8087 1.408778429031372
8088 1.4183781147003174
8089 1.443681001663208
8090 1.479599952697754
8091 1.4002904891967773
8092 1.6660728454589844
8093 1.4927783012390137
8094 1.706760287284851
8095 1.5822575092315674
8096 1.4874132871627808
8097 1.5217208862304688
8098 1.5819166898727417
8099 1.5741331577301025
8100 1.590775728225708
8101 1.620382308959961
8102 1.6059190034866333
8103 1.5107107162475586
8104 1.4003034830093384
8105 1.4720301628112793
8106 1.6733486652374268
8107 1.4955614805221558
8108 1.5568857192993164
8109 1.5471549034118652
8110 1.5272717475891113
8111 1.6404192447662354
8112 1.4936336278915405
8113 1.50777006149292
8114 1.5131584405899048
8115 1.6084771156311035
8116 1.5677969455718994
8117 1.6584800481796265
8118 1.5713101625442505
8119 1.6034390926361084
8120 1.650688648223877
8121 1.7143561840057373
8122 1.5696947574615479
8123 1.6239813566207886
8124 1.5494099855422974
8125 1.5891422033309937
8126 1.5494146347045898
8127 1.5416145324707031
8128 1.6193442344665527
8129 1.6211795806884766
8130 1.5016037225723267
8131 1.5095622539520264
8132 1.543644666671753
8133 1.5093687772750854
8134 1.474893569946289
8135 1.641893744468689
8136 1.578771948814392
8137 1.5705442428588867
8138 1.5774396657943726
8139 1.6260793209075928
8140 1.557482361793518
8141 1.5255389213562012
8142 1.640612244606018
8143 1.5912102460861206
8144 1.507063388824463
8145 1.4864552021026611
8146 1.5580849647521973
8147 1.6778002977371216
8148 1.6162641048431396
8149 1.6029454469680786
8150 1.5433712005615234
8151 1.431614875793457
8152 1.615605354309082
8153 1.6418598890304565
8154 1.5822986364364624
8155 1.559738039970398
8156 1.4659394025802612
8157 1.4876664876937866
8158 1.5421124696731567
8159 1.4666554927825928
8160 1.5174694061279297
8161 1.5383613109588623
8162 1.4057124853134155
8163 1.3635063171386719
8164 1.404081106185913
8165 1.5466117858886719
8166 1.4045424461364746
8167 1.3967947959899902
8168 1.446469783782959
8169 1.4468507766723633
8170 1.3550208806991577
8171 1.5755343437194824
8172 1.6148625612258911
8173 1.4724355936050415
8174 1.5101587772369385
8175 1.4273812770843506
8176 1.5072669982910156
8177 1.511542558670044
8178 1.613681435585022
8179 1.5486520528793335
8180 1.5601540803909302
8181 1.5537930727005005
8182 1.5143132209777832
8183 1.5642271041870117
8184 1.5494414567947388
8185 1.4344563484191895
8186 1.5815479755401611
8187 1.6485414505004883
8188 1.524896264076233
8189 1.5278667211532593
8190 1.4876818656921387
8191 1.5883070230484009
8192 1.5804959535598755
8193 1.4816298484802246
8194 1.3908530473709106
8195 1.3590502738952637
8196 1.4640480279922485
8197 1.4678528308868408
8198 1.4174021482467651
8199 1.4583274126052856
8200 1.428038239479065
8201 1.3844842910766602
8202 1.430745005607605
8203 1.6275064945220947
8204 1.6156824827194214
8205 1.5260285139083862
8206 1.4541208744049072
8207 1.52146577835083
8208 1.4497770071029663
8209 1.4759291410446167
8210 1.5015207529067993
8211 1.4725382328033447
8212 1.5417509078979492
8213 1.5549815893173218
8214 1.57024085521698
8215 1.4575189352035522
8216 1.5924721956253052
8217 1.4966391324996948
8218 1.6051409244537354
8219 1.519762635231018
8220 1.453614592552185
8221 1.480993390083313
8222 1.494140386581421
8223 1.526686429977417
8224 1.520548701286316
8225 1.4365758895874023
8226 1.447443962097168
8227 1.5441304445266724
8228 1.4770348072052002
8229 1.4475524425506592
8230 1.4574620723724365
8231 1.4325368404388428
8232 1.4745646715164185
8233 1.4600731134414673
8234 1.4038318395614624
8235 1.3403620719909668
8236 1.4626269340515137
8237 1.318850040435791
8238 1.472278356552124
8239 1.3956010341644287
8240 1.3952499628067017
8241 1.3693509101867676
8242 1.3323779106140137
8243 1.3506488800048828
8244 1.439509391784668
8245 1.3565016984939575
8246 1.4525699615478516
8247 1.4120383262634277
8248 1.4432231187820435
8249 1.3547037839889526
8250 1.3932890892028809
8251 1.447234034538269
8252 1.4020735025405884
8253 1.3888987302780151
8254 1.3777111768722534
8255 1.3885658979415894
8256 1.3898773193359375
8257 1.342887043952942
8258 1.2829736471176147
8259 1.344940185546875
8260 1.3867971897125244
8261 1.352703332901001
8262 1.4391241073608398
8263 1.3510160446166992
8264 1.489244818687439
8265 1.4530507326126099
8266 1.4174997806549072
8267 1.3124034404754639
8268 1.4669244289398193
8269 1.4736520051956177
8270 1.4286898374557495
8271 1.4370609521865845
8272 1.4126840829849243
8273 1.3708590269088745
8274 1.393420934677124
8275 1.3888663053512573
8276 1.4004714488983154
8277 1.4379889965057373
8278 1.3974933624267578
8279 1.339684247970581
8280 1.3253021240234375
8281 1.4209994077682495
8282 1.319883108139038
8283 1.3685040473937988
8284 1.3805404901504517
8285 1.3890827894210815
8286 1.4483168125152588
8287 1.3566687107086182
8288 1.3077459335327148
8289 1.3363431692123413
8290 1.6487267017364502
8291 1.41984224319458
8292 1.5506638288497925
8293 1.437364101409912
8294 1.5699632167816162
8295 1.6005433797836304
8296 1.4672151803970337
8297 1.5107660293579102
8298 1.6436574459075928
8299 1.4914350509643555
8300 1.4640064239501953
8301 1.4202460050582886
8302 1.5398143529891968
8303 1.5038784742355347
8304 1.34883713722229
8305 1.4216911792755127
8306 1.406743049621582
8307 1.3335957527160645
8308 1.3285012245178223
8309 1.3031768798828125
8310 1.3572183847427368
8311 1.3520948886871338
8312 1.3806344270706177
8313 1.2784677743911743
8314 1.3271281719207764
8315 1.306563138961792
8316 1.4318089485168457
8317 1.4168299436569214
8318 1.3750299215316772
8319 1.4462568759918213
8320 1.3321983814239502
8321 1.3676352500915527
8322 1.3631335496902466
8323 1.4248007535934448
8324 1.44589102268219
8325 1.2939560413360596
8326 1.3604624271392822
8327 1.3617931604385376
8328 1.3765819072723389
8329 1.3405781984329224
8330 1.5060865879058838
8331 1.3334366083145142
8332 1.2755956649780273
8333 1.3491966724395752
8334 1.3019461631774902
8335 1.340978980064392
8336 1.2920585870742798
8337 1.40501070022583
8338 1.4371365308761597
8339 1.3356181383132935
8340 1.4401257038116455
8341 1.475959300994873
8342 1.357804536819458
8343 1.370202898979187
8344 1.3736399412155151
8345 1.350067138671875
8346 1.4135351181030273
8347 1.6352512836456299
8348 1.4156863689422607
8349 1.5033637285232544
8350 1.2875792980194092
8351 1.3282057046890259
8352 1.2540678977966309
8353 1.275977373123169
8354 1.327984094619751
8355 1.4129457473754883
8356 1.4808716773986816
8357 1.409639835357666
8358 1.4255952835083008
8359 1.4380978345870972
8360 1.4041948318481445
8361 1.3119375705718994
8362 1.3789327144622803
8363 1.3659571409225464
8364 1.2842134237289429
8365 1.340240240097046
8366 1.2604262828826904
8367 1.396535038948059
8368 1.3505007028579712
8369 1.3987460136413574
8370 1.4119231700897217
8371 1.487253189086914
8372 1.3717715740203857
8373 1.3971246480941772
8374 1.3903186321258545
8375 1.372156023979187
8376 1.3826041221618652
8377 1.4111353158950806
8378 1.3054310083389282
8379 1.3988908529281616
8380 1.4147708415985107
8381 1.3859519958496094
8382 1.5095356702804565
8383 1.3415813446044922
8384 1.2779147624969482
8385 1.3996936082839966
8386 1.378251552581787
8387 1.4697188138961792
8388 1.524034857749939
8389 1.389355182647705
8390 1.3998538255691528
8391 1.5879451036453247
8392 1.4986255168914795
8393 1.5810428857803345
8394 1.6278597116470337
8395 1.5240463018417358
8396 1.542795181274414
8397 1.5379726886749268
8398 1.56675124168396
8399 1.6526495218276978
8400 1.4833307266235352
8401 1.451169490814209
8402 1.5227746963500977
8403 1.5151762962341309
8404 1.5205289125442505
8405 1.4117517471313477
8406 1.4366223812103271
8407 1.4635813236236572
8408 1.4882726669311523
8409 1.5008357763290405
8410 1.4270381927490234
8411 1.4571586847305298
8412 1.4874722957611084
8413 1.3843077421188354
8414 1.4274537563323975
8415 1.3569002151489258
8416 1.3624169826507568
8417 1.3565362691879272
8418 1.3400492668151855
8419 1.3580901622772217
8420 1.475590705871582
8421 1.5401933193206787
8422 1.4620777368545532
8423 1.542454719543457
8424 1.4923282861709595
8425 1.5032539367675781
8426 1.4104607105255127
8427 1.4065779447555542
8428 1.2712912559509277
8429 1.4180512428283691
8430 1.361513376235962
8431 1.4733846187591553
8432 1.4924447536468506
8433 1.506975769996643
8434 1.5461522340774536
8435 1.5347894430160522
8436 1.4284290075302124
8437 1.4204562902450562
8438 1.6271559000015259
8439 1.5853389501571655
8440 1.4382822513580322
8441 1.4659554958343506
8442 1.4074913263320923
8443 1.4333230257034302
8444 1.4696747064590454
8445 1.4910951852798462
8446 1.5721944570541382
8447 1.4795713424682617
8448 1.4978501796722412
8449 1.3560386896133423
8450 1.533671259880066
8451 1.353883147239685
8452 1.3674068450927734
8453 1.3087990283966064
8454 1.40534508228302
8455 1.441495418548584
8456 1.3699488639831543
8457 1.319273591041565
8458 1.3256627321243286
8459 1.411033272743225
8460 1.4296071529388428
8461 1.598165512084961
8462 1.396928071975708
8463 1.486809253692627
8464 1.5998865365982056
8465 1.637213110923767
8466 1.6186341047286987
8467 1.6264523267745972
8468 1.4618481397628784
8469 1.4713023900985718
8470 1.4569594860076904
8471 1.5311355590820312
8472 1.5662107467651367
8473 1.5268210172653198
8474 1.4964054822921753
8475 1.3988791704177856
8476 1.5284051895141602
8477 1.5773169994354248
8478 1.5405322313308716
8479 1.5333373546600342
8480 1.537519931793213
8481 1.4877686500549316
8482 1.5370560884475708
8483 1.5231050252914429
8484 1.5109589099884033
8485 1.5123122930526733
8486 1.349441409111023
8487 1.3080694675445557
8488 1.3987095355987549
8489 1.3291035890579224
8490 1.325684905052185
8491 1.414900779724121
8492 1.4648892879486084
8493 1.4328598976135254
8494 1.5188195705413818
8495 1.3987241983413696
8496 1.4660990238189697
8497 1.4046580791473389
8498 1.3044737577438354
8499 1.3311690092086792
8500 1.4635765552520752
8501 1.416041612625122
8502 1.3564784526824951
8503 1.3185924291610718
8504 1.4476165771484375
8505 1.4445887804031372
8506 1.4641250371932983
8507 1.3547230958938599
8508 1.3938956260681152
8509 1.3600815534591675
8510 1.3489587306976318
8511 1.30088472366333
8512 1.269021987915039
8513 1.3876408338546753
8514 1.2989567518234253
8515 1.269469141960144
8516 1.4572287797927856
8517 1.331575632095337
8518 1.3025310039520264
8519 1.2761493921279907
8520 1.537243366241455
8521 1.3956398963928223
8522 1.432737946510315
8523 1.3731968402862549
8524 1.3881686925888062
8525 1.31259024143219
8526 1.334728717803955
8527 1.2116222381591797
8528 1.310333013534546
8529 1.2098729610443115
8530 1.3642350435256958
8531 1.3362656831741333
8532 1.295974850654602
8533 1.2400151491165161
8534 1.313747763633728
8535 1.3686758279800415
8536 1.3565434217453003
8537 1.3020777702331543
8538 1.3449108600616455
8539 1.3344831466674805
8540 1.2428749799728394
8541 1.2179933786392212
8542 1.322128176689148
8543 1.2642771005630493
8544 1.273369550704956
8545 1.4015254974365234
8546 1.4479624032974243
8547 1.4100377559661865
8548 1.3017911911010742
8549 1.4475921392440796
8550 1.4224331378936768
8551 1.4211349487304688
8552 1.4252101182937622
8553 1.4294513463974
8554 1.288133978843689
8555 1.351118564605713
8556 1.4074764251708984
8557 1.4214985370635986
8558 1.4812257289886475
8559 1.3695896863937378
8560 1.356034517288208
8561 1.4272427558898926
8562 1.489838719367981
8563 1.4079095125198364
8564 1.3651924133300781
8565 1.3309035301208496
8566 1.3886845111846924
8567 1.3809422254562378
8568 1.4260162115097046
8569 1.2885509729385376
8570 1.3415639400482178
8571 1.2765311002731323
8572 1.263468623161316
8573 1.3363077640533447
8574 1.3757317066192627
8575 1.289985179901123
8576 1.2271567583084106
8577 1.1805704832077026
8578 1.136410117149353
8579 1.184630036354065
8580 1.3092262744903564
8581 1.2854690551757812
8582 1.3342260122299194
8583 1.2715983390808105
8584 1.3423823118209839
8585 1.401525855064392
8586 1.2679296731948853
8587 1.2127419710159302
8588 1.2060704231262207
8589 1.3769811391830444
8590 1.301914930343628
8591 1.2679070234298706
8592 1.394080638885498
8593 1.2449644804000854
8594 1.3365707397460938
8595 1.2800261974334717
8596 1.2670766115188599
8597 1.2859489917755127
8598 1.3462516069412231
8599 1.3515263795852661
8600 1.3312700986862183
8601 1.3589106798171997
8602 1.268951654434204
8603 1.271580457687378
8604 1.3913495540618896
8605 1.127090334892273
8606 1.1706057786941528
8607 1.1867718696594238
8608 1.3280837535858154
8609 1.1478551626205444
8610 1.2539076805114746
8611 1.3685427904129028
8612 1.3373178243637085
8613 1.4134409427642822
8614 1.370256781578064
8615 1.287442922592163
8616 1.246598720550537
8617 1.31666100025177
8618 1.370593547821045
8619 1.2585242986679077
8620 1.3184531927108765
8621 1.1841922998428345
8622 1.2229751348495483
8623 1.3381425142288208
8624 1.1973463296890259
8625 1.2354412078857422
8626 1.3615517616271973
8627 1.3350838422775269
8628 1.2621574401855469
8629 1.378531813621521
8630 1.2803089618682861
8631 1.4145911931991577
8632 1.3103915452957153
8633 1.4410622119903564
8634 1.407575011253357
8635 1.4842357635498047
8636 1.2903499603271484
8637 1.3300831317901611
8638 1.4124280214309692
8639 1.3377289772033691
8640 1.278151512145996
8641 1.2431368827819824
8642 1.2645597457885742
8643 1.1124818325042725
8644 1.160494089126587
8645 1.1877609491348267
8646 1.3448375463485718
8647 1.1353609561920166
8648 1.1398019790649414
8649 1.2789554595947266
8650 1.3394370079040527
8651 1.2678557634353638
8652 1.3379968404769897
8653 1.2852301597595215
8654 1.2492883205413818
8655 1.291306734085083
8656 1.3686786890029907
8657 1.331896424293518
8658 1.2269481420516968
8659 1.2671282291412354
8660 1.2475231885910034
8661 1.141715168952942
8662 1.2092492580413818
8663 1.280722975730896
8664 1.2219496965408325
8665 1.3733904361724854
8666 1.3727021217346191
8667 1.3200898170471191
8668 1.3861680030822754
8669 1.3941373825073242
8670 1.4269204139709473
8671 1.3936114311218262
8672 1.369838833808899
8673 1.375888705253601
8674 1.3942235708236694
8675 1.3328083753585815
8676 1.3411351442337036
8677 1.33014976978302
8678 1.3439562320709229
8679 1.2973371744155884
8680 1.3504877090454102
8681 1.2406442165374756
8682 1.235458493232727
8683 1.3668816089630127
8684 1.2601735591888428
8685 1.3504351377487183
8686 1.348449945449829
8687 1.2807554006576538
8688 1.3784922361373901
8689 1.3479441404342651
8690 1.358420729637146
8691 1.373990774154663
8692 1.3067467212677002
8693 1.3500601053237915
8694 1.247004747390747
8695 1.3575373888015747
8696 1.2345035076141357
8697 1.3032432794570923
8698 1.2710517644882202
8699 1.2770053148269653
8700 1.364983081817627
8701 1.2448302507400513
8702 1.3164823055267334
8703 1.326098084449768
8704 1.3377829790115356
8705 1.2622246742248535
8706 1.340511679649353
8707 1.3755179643630981
8708 1.4658485651016235
8709 1.5022269487380981
8710 1.3790466785430908
8711 1.3993628025054932
8712 1.2563687562942505
8713 1.2723859548568726
8714 1.2655829191207886
8715 1.392683982849121
8716 1.2972242832183838
8717 1.347956657409668
8718 1.324314832687378
8719 1.351771354675293
8720 1.3502882719039917
8721 1.3895988464355469
8722 1.3269846439361572
8723 1.4301191568374634
8724 1.3005417585372925
8725 1.155165195465088
8726 1.1886111497879028
8727 1.3609925508499146
8728 1.379671573638916
8729 1.1838724613189697
8730 1.3271985054016113
8731 1.3384419679641724
8732 1.3210864067077637
8733 1.2140731811523438
8734 1.4164384603500366
8735 1.2715433835983276
8736 1.3191348314285278
8737 1.2641258239746094
8738 1.428186297416687
8739 1.3364161252975464
8740 1.380393385887146
8741 1.2846288681030273
8742 1.3213244676589966
8743 1.1662323474884033
8744 1.2843455076217651
8745 1.2785197496414185
8746 1.3021219968795776
8747 1.2162818908691406
8748 1.2202348709106445
8749 1.2886128425598145
8750 1.3453644514083862
8751 1.2013249397277832
8752 1.3883283138275146
8753 1.2924076318740845
8754 1.5226073265075684
8755 1.4042969942092896
8756 1.3610090017318726
8757 1.3715779781341553
8758 1.3522318601608276
8759 1.3828871250152588
8760 1.2832032442092896
8761 1.3127799034118652
8762 1.3904101848602295
8763 1.432035207748413
8764 1.5975888967514038
8765 1.5040262937545776
8766 1.472249150276184
8767 1.4801936149597168
8768 1.4346144199371338
8769 1.2655963897705078
8770 1.376798152923584
8771 1.1868518590927124
8772 1.3079500198364258
8773 1.4096473455429077
8774 1.3456066846847534
8775 1.3950775861740112
8776 1.4027401208877563
8777 1.3434916734695435
8778 1.3784195184707642
8779 1.4166946411132812
8780 1.353257179260254
8781 1.487565517425537
8782 1.4955998659133911
8783 1.4239412546157837
8784 1.4257888793945312
8785 1.3209606409072876
8786 1.345991849899292
8787 1.3531156778335571
8788 1.282526969909668
8789 1.2776607275009155
8790 1.26210618019104
8791 1.3428887128829956
8792 1.4376709461212158
8793 1.3988409042358398
8794 1.3330087661743164
8795 1.380568027496338
8796 1.3851032257080078
8797 1.3644405603408813
8798 1.2726566791534424
8799 1.4508620500564575
8800 1.2750757932662964
8801 1.4264116287231445
8802 1.5224190950393677
8803 1.3820472955703735
8804 1.3436757326126099
8805 1.2871243953704834
8806 1.3941737413406372
8807 1.353570818901062
8808 1.3503409624099731
8809 1.3834290504455566
8810 1.4586783647537231
8811 1.360453724861145
8812 1.3960016965866089
8813 1.2771638631820679
8814 1.3101747035980225
8815 1.230114459991455
8816 1.2123494148254395
8817 1.204066514968872
8818 1.1487188339233398
8819 1.2683805227279663
8820 1.2528263330459595
8821 1.2414463758468628
8822 1.186826467514038
8823 1.1798028945922852
8824 1.221289873123169
8825 1.2486273050308228
8826 1.414476990699768
8827 1.4053168296813965
8828 1.1882447004318237
8829 1.2933810949325562
8830 1.3084337711334229
8831 1.1884093284606934
8832 1.2369109392166138
8833 1.411600947380066
8834 1.2306678295135498
8835 1.2918564081192017
8836 1.364878535270691
8837 1.291571021080017
8838 1.3135513067245483
8839 1.3283660411834717
8840 1.164657711982727
8841 1.2349685430526733
8842 1.2768876552581787
8843 1.2736914157867432
8844 1.2623872756958008
8845 1.2351930141448975
8846 1.2838865518569946
8847 1.2025307416915894
8848 1.1725395917892456
8849 1.3240331411361694
8850 1.2366104125976562
8851 0.99271160364151
8852 1.1987982988357544
8853 1.1601758003234863
8854 0.9830822348594666
8855 1.0022474527359009
8856 1.073399305343628
8857 1.0508695840835571
8858 1.2863281965255737
8859 1.1553876399993896
8860 1.203121304512024
8861 1.0945897102355957
8862 1.1704716682434082
8863 1.1960691213607788
8864 1.2449429035186768
8865 1.1931490898132324
8866 1.311008334159851
8867 1.2761768102645874
8868 1.2786561250686646
8869 1.2417690753936768
8870 1.114733099937439
8871 1.1719361543655396
8872 1.1515666246414185
8873 1.2053638696670532
8874 1.2784539461135864
8875 1.1267200708389282
8876 1.2452435493469238
8877 1.1760929822921753
8878 1.2333471775054932
8879 1.150636076927185
8880 1.2222106456756592
8881 1.25374436378479
8882 1.2908742427825928
8883 1.411173701286316
8884 1.1173057556152344
8885 1.3219281435012817
8886 1.3396966457366943
8887 1.2778072357177734
8888 1.427075982093811
8889 1.3690553903579712
8890 1.322940468788147
8891 1.364776372909546
8892 1.3587018251419067
8893 1.4658639430999756
8894 1.3353759050369263
8895 1.4572144746780396
8896 1.3232831954956055
8897 1.3930199146270752
8898 1.3933167457580566
8899 1.2316169738769531
8900 1.4884377717971802
8901 1.2422195672988892
8902 1.3011441230773926
8903 1.2484036684036255
8904 1.253581166267395
8905 1.2907389402389526
8906 1.1992889642715454
8907 1.4161646366119385
8908 1.439458966255188
8909 1.3240371942520142
8910 1.227677345275879
8911 1.3276082277297974
8912 1.3945387601852417
8913 1.3533737659454346
8914 1.2540102005004883
8915 1.2718383073806763
8916 1.2976388931274414
8917 1.2272011041641235
8918 1.2520887851715088
8919 1.1983683109283447
8920 1.3522542715072632
8921 1.2558717727661133
8922 1.3725827932357788
8923 1.1559218168258667
8924 1.2801189422607422
8925 1.3218111991882324
8926 1.3124322891235352
8927 1.326425552368164
8928 1.2899198532104492
8929 1.304300308227539
8930 1.2863922119140625
8931 1.359434962272644
8932 1.2154757976531982
8933 1.2735873460769653
8934 1.2565598487854004
8935 1.3142918348312378
8936 1.300225853919983
8937 1.3462746143341064
8938 1.3236874341964722
8939 1.293397068977356
8940 1.3926297426223755
8941 1.2699450254440308
8942 1.2693463563919067
8943 1.251036286354065
8944 1.348628044128418
8945 1.3845528364181519
8946 1.2891868352890015
8947 1.2831692695617676
8948 1.2925904989242554
8949 1.2616376876831055
8950 1.1986891031265259
8951 1.2113693952560425
8952 1.2494157552719116
8953 1.1804577112197876
8954 1.1393665075302124
8955 1.27092707157135
8956 1.3487788438796997
8957 1.29216730594635
8958 1.288520097732544
8959 1.211479902267456
8960 1.247197151184082
8961 1.1940441131591797
8962 1.1405489444732666
8963 1.2665234804153442
8964 1.3201332092285156
8965 1.1822772026062012
8966 1.2780787944793701
8967 1.1995474100112915
8968 1.2868622541427612
8969 1.2894669771194458
8970 1.2460365295410156
8971 1.2616616487503052
8972 1.3270078897476196
8973 1.3316926956176758
8974 1.2862755060195923
8975 1.24480140209198
8976 1.3637628555297852
8977 1.1752477884292603
8978 1.3739409446716309
8979 1.3053587675094604
8980 1.2401779890060425
8981 1.2050987482070923
8982 1.2841644287109375
8983 1.3066575527191162
8984 1.2132831811904907
8985 1.237328290939331
8986 1.152950406074524
8987 1.163139820098877
8988 1.2004848718643188
8989 1.1555324792861938
8990 1.2250131368637085
8991 1.075757622718811
8992 1.1146345138549805
8993 1.166790246963501
8994 1.1364668607711792
8995 1.0214663743972778
8996 0.9913753271102905
8997 1.01755952835083
8998 1.0035957098007202
8999 1.0123331546783447
9000 1.1851017475128174
9001 1.2167657613754272
9002 1.1348438262939453
9003 1.124321699142456
9004 1.0886210203170776
9005 1.1180564165115356
9006 1.2060216665267944
9007 1.1629281044006348
9008 1.2325067520141602
9009 1.2775555849075317
9010 1.2096987962722778
9011 1.2428183555603027
9012 1.240435242652893
9013 1.1079236268997192
9014 1.2319602966308594
9015 1.226942539215088
9016 1.094933032989502
9017 1.08829927444458
9018 1.1572041511535645
9019 1.2002042531967163
9020 1.2559434175491333
9021 1.2217144966125488
9022 1.2269906997680664
9023 1.290558099746704
9024 1.3472524881362915
9025 1.2487378120422363
9026 1.2358982563018799
9027 1.153008222579956
9028 1.2334685325622559
9029 1.1565784215927124
9030 1.3022863864898682
9031 1.2041712999343872
9032 1.2140238285064697
9033 1.1804479360580444
9034 1.2245380878448486
9035 1.254570484161377
9036 1.0945792198181152
9037 1.2546665668487549
9038 1.154939889907837
9039 1.313210368156433
9040 1.4461408853530884
9041 1.3824406862258911
9042 1.1535238027572632
9043 1.2974919080734253
9044 1.3182843923568726
9045 1.3310136795043945
9046 1.1858936548233032
9047 1.2574777603149414
9048 1.1301578283309937
9049 1.3461804389953613
9050 1.2300747632980347
9051 1.156074047088623
9052 1.1880178451538086
9053 1.291843295097351
9054 1.16953444480896
9055 1.3324978351593018
9056 1.2530077695846558
9057 1.2510863542556763
9058 1.3386170864105225
9059 1.4060399532318115
9060 1.303091287612915
9061 1.3428635597229004
9062 1.4026206731796265
9063 1.263495683670044
9064 1.374534249305725
9065 1.4207903146743774
9066 1.2764167785644531
9067 1.1649906635284424
9068 1.1267406940460205
9069 1.2472704648971558
9070 1.2073527574539185
9071 1.1585079431533813
9072 1.166175365447998
9073 1.179267406463623
9074 1.2538478374481201
9075 1.1775165796279907
9076 1.1575157642364502
9077 1.171350121498108
9078 1.2446229457855225
9079 1.250847339630127
9080 1.1794087886810303
9081 1.1996625661849976
9082 1.437635064125061
9083 1.329101800918579
9084 1.335996389389038
9085 1.2855784893035889
9086 1.1756056547164917
9087 1.2490792274475098
9088 1.153743028640747
9089 1.2972123622894287
9090 1.2429383993148804
9091 1.2413878440856934
9092 1.163209319114685
9093 1.1710375547409058
9094 1.1773560047149658
9095 1.3423256874084473
9096 1.2766201496124268
9097 1.1569308042526245
9098 1.2506625652313232
9099 1.2957804203033447
9100 1.3939975500106812
9101 1.165802001953125
9102 1.0999962091445923
9103 1.048014760017395
9104 1.214396357536316
9105 1.2400168180465698
9106 1.1401149034500122
9107 1.1873449087142944
9108 1.121368646621704
9109 1.19488525390625
9110 1.164968490600586
9111 1.1501930952072144
9112 1.2958992719650269
9113 1.1490174531936646
9114 1.1443127393722534
9115 1.2327147722244263
9116 1.293670415878296
9117 1.2690341472625732
9118 1.1372488737106323
9119 1.2066634893417358
9120 1.379774570465088
9121 1.459006428718567
9122 1.3750189542770386
9123 1.3992815017700195
9124 1.3423351049423218
9125 1.467704176902771
9126 1.5027737617492676
9127 1.3258180618286133
9128 1.4605380296707153
9129 1.3056514263153076
9130 1.3603821992874146
9131 1.3993263244628906
9132 1.4486416578292847
9133 1.3753142356872559
9134 1.3697609901428223
9135 1.3333666324615479
9136 1.414373517036438
9137 1.2848008871078491
9138 1.317452073097229
9139 1.2392176389694214
9140 1.1422243118286133
9141 1.1827789545059204
9142 1.297826886177063
9143 1.195865273475647
9144 1.240980625152588
9145 1.3050519227981567
9146 1.201153039932251
9147 1.2428370714187622
9148 1.4288859367370605
9149 1.3055260181427002
9150 1.274680495262146
9151 1.351839303970337
9152 1.3183361291885376
9153 1.3373112678527832
9154 1.3154680728912354
9155 1.4952938556671143
9156 1.393955945968628
9157 1.4498590230941772
9158 1.3447433710098267
9159 1.4244641065597534
9160 1.4147615432739258
9161 1.4100440740585327
9162 1.3777592182159424
9163 1.498854398727417
9164 1.382837176322937
9165 1.4605945348739624
9166 1.4854456186294556
9167 1.4920419454574585
9168 1.4935814142227173
9169 1.511308193206787
9170 1.328998327255249
9171 1.3906023502349854
9172 1.3378055095672607
9173 1.2838480472564697
9174 1.3943980932235718
9175 1.3893120288848877
9176 1.4167226552963257
9177 1.439160704612732
9178 1.302416443824768
9179 1.406752586364746
9180 1.450643539428711
9181 1.4525282382965088
9182 1.3841135501861572
9183 1.3454147577285767
9184 1.3973214626312256
9185 1.5614198446273804
9186 1.4271165132522583
9187 1.4690324068069458
9188 1.3960931301116943
9189 1.340727686882019
9190 1.4122973680496216
9191 1.3276140689849854
9192 1.3495604991912842
9193 1.3187215328216553
9194 1.3711313009262085
9195 1.5464932918548584
9196 1.3692435026168823
9197 1.3131719827651978
9198 1.4725044965744019
9199 1.4637938737869263
9200 1.4683209657669067
9201 1.4120261669158936
9202 1.3405829668045044
9203 1.3056640625
9204 1.2768855094909668
9205 1.337486743927002
9206 1.269490361213684
9207 1.3214291334152222
9208 1.2741588354110718
9209 1.4185580015182495
9210 1.258284330368042
9211 1.3609750270843506
9212 1.3806513547897339
9213 1.388269066810608
9214 1.4788697957992554
9215 1.2863868474960327
9216 1.3289105892181396
9217 1.4572457075119019
9218 1.4217411279678345
9219 1.3198875188827515
9220 1.4303317070007324
9221 1.4137827157974243
9222 1.4225192070007324
9223 1.3708124160766602
9224 1.3983328342437744
9225 1.452952265739441
9226 1.3935166597366333
9227 1.3545420169830322
9228 1.5726220607757568
9229 1.4623390436172485
9230 1.5548731088638306
9231 1.4079521894454956
9232 1.4008620977401733
9233 1.3759516477584839
9234 1.4755431413650513
9235 1.4044519662857056
9236 1.4368089437484741
9237 1.519763708114624
9238 1.3970540761947632
9239 1.4998048543930054
9240 1.3883826732635498
9241 1.4312442541122437
9242 1.4546397924423218
9243 1.3341742753982544
9244 1.4354864358901978
9245 1.3891175985336304
9246 1.4618816375732422
9247 1.3514573574066162
9248 1.3333995342254639
9249 1.4057055711746216
9250 1.4440038204193115
9251 1.2674477100372314
9252 1.3414496183395386
9253 1.4165602922439575
9254 1.3790034055709839
9255 1.3987940549850464
9256 1.3784430027008057
9257 1.4300131797790527
9258 1.3999593257904053
9259 1.4399724006652832
9260 1.483673334121704
9261 1.4801185131072998
9262 1.3931562900543213
9263 1.495711088180542
9264 1.4336316585540771
9265 1.4000216722488403
9266 1.4585777521133423
9267 1.4763884544372559
9268 1.4482403993606567
9269 1.4523577690124512
9270 1.4756933450698853
9271 1.407387137413025
9272 1.2979415655136108
9273 1.3021944761276245
9274 1.379988670349121
9275 1.3736640214920044
9276 1.3219859600067139
9277 1.4187983274459839
9278 1.446461796760559
9279 1.4591424465179443
9280 1.4172325134277344
9281 1.3558835983276367
9282 1.5085914134979248
9283 1.5277378559112549
9284 1.4261258840560913
9285 1.4971132278442383
9286 1.595754861831665
9287 1.3588416576385498
9288 1.4231343269348145
9289 1.386972188949585
9290 1.3682546615600586
9291 1.4408637285232544
9292 1.3539468050003052
9293 1.3728506565093994
9294 1.3793936967849731
9295 1.5040768384933472
9296 1.5370508432388306
9297 1.2759279012680054
9298 1.3694385290145874
9299 1.2967435121536255
9300 1.1706827878952026
9301 1.2210313081741333
9302 1.2535392045974731
9303 1.3745306730270386
9304 1.263879418373108
9305 1.2936946153640747
9306 1.4384992122650146
9307 1.3829809427261353
9308 1.4259833097457886
9309 1.4776333570480347
9310 1.3436462879180908
9311 1.3217589855194092
9312 1.3696298599243164
9313 1.4523781538009644
9314 1.3229615688323975
9315 1.2176976203918457
9316 1.4026857614517212
9317 1.2092550992965698
9318 1.3764811754226685
9319 1.310665488243103
9320 1.4376016855239868
9321 1.4728537797927856
9322 1.3907650709152222
9323 1.4373314380645752
9324 1.3395731449127197
9325 1.3964972496032715
9326 1.3766905069351196
9327 1.4092237949371338
9328 1.365828037261963
9329 1.44465970993042
9330 1.3962812423706055
9331 1.4272840023040771
9332 1.349470853805542
9333 1.286877155303955
9334 1.382896900177002
9335 1.2738261222839355
9336 1.2554371356964111
9337 1.3560121059417725
9338 1.4527124166488647
9339 1.315438985824585
9340 1.2920759916305542
9341 1.3922173976898193
9342 1.3851215839385986
9343 1.4339193105697632
9344 1.4965970516204834
9345 1.37480890750885
9346 1.411207675933838
9347 1.413347601890564
9348 1.5280189514160156
9349 1.3713353872299194
9350 1.6231833696365356
9351 1.4049466848373413
9352 1.4343671798706055
9353 1.374001145362854
9354 1.365262508392334
9355 1.2676329612731934
9356 1.3380968570709229
9357 1.3929253816604614
9358 1.335010051727295
9359 1.3389027118682861
9360 1.4235610961914062
9361 1.3546160459518433
9362 1.3925931453704834
9363 1.3718745708465576
9364 1.477628231048584
9365 1.3534849882125854
9366 1.349124789237976
9367 1.3878614902496338
9368 1.3175565004348755
9369 1.3594377040863037
9370 1.4725871086120605
9371 1.4681428670883179
9372 1.4214234352111816
9373 1.3610025644302368
9374 1.3203518390655518
9375 1.2891786098480225
9376 1.5389301776885986
9377 1.3634952306747437
9378 1.3550466299057007
9379 1.4038610458374023
9380 1.307592511177063
9381 1.3628684282302856
9382 1.423494577407837
9383 1.3252164125442505
9384 1.3298431634902954
9385 1.3852177858352661
9386 1.2774062156677246
9387 1.234860897064209
9388 1.4443624019622803
9389 1.419830560684204
9390 1.4523916244506836
9391 1.382607102394104
9392 1.4994300603866577
9393 1.5193357467651367
9394 1.4249119758605957
9395 1.3598111867904663
9396 1.428905725479126
9397 1.5174497365951538
9398 1.523195743560791
9399 1.467329978942871
9400 1.5253807306289673
9401 1.566551685333252
9402 1.489637851715088
9403 1.2418689727783203
9404 1.2722151279449463
9405 1.3529959917068481
9406 1.3987666368484497
9407 1.2989743947982788
9408 1.2682052850723267
9409 1.4659043550491333
9410 1.3352006673812866
9411 1.4815549850463867
9412 1.3952945470809937
9413 1.3418148756027222
9414 1.299665093421936
9415 1.4869269132614136
9416 1.3474138975143433
9417 1.3672562837600708
9418 1.4056071043014526
9419 1.3725881576538086
9420 1.2643201351165771
9421 1.374854326248169
9422 1.5094115734100342
9423 1.3633276224136353
9424 1.3200916051864624
9425 1.3660311698913574
9426 1.3474782705307007
9427 1.461305022239685
9428 1.367114782333374
9429 1.338953971862793
9430 1.378330945968628
9431 1.3898228406906128
9432 1.3595237731933594
9433 1.5520676374435425
9434 1.3050276041030884
9435 1.3919596672058105
9436 1.2734514474868774
9437 1.4463796615600586
9438 1.2637392282485962
9439 1.2410645484924316
9440 1.195260763168335
9441 1.3233299255371094
9442 1.3224529027938843
9443 1.26787531375885
9444 1.2501604557037354
9445 1.2302361726760864
9446 1.3594824075698853
9447 1.3375189304351807
9448 1.286969780921936
9449 1.2599245309829712
9450 1.2268294095993042
9451 1.2724838256835938
9452 1.2671819925308228
9453 1.183864712715149
9454 1.2212315797805786
9455 1.2563831806182861
9456 1.392591118812561
9457 1.2810695171356201
9458 1.1586662530899048
9459 1.1787992715835571
9460 1.3132716417312622
9461 1.2001110315322876
9462 1.0257184505462646
9463 1.2802464962005615
9464 1.2020750045776367
9465 1.3792668581008911
9466 1.1646831035614014
9467 1.2548449039459229
9468 1.318689227104187
9469 1.2075684070587158
9470 1.1579312086105347
9471 1.232887625694275
9472 1.2336167097091675
9473 1.2991361618041992
9474 1.2066060304641724
9475 1.1802505254745483
9476 1.1926164627075195
9477 1.2751197814941406
9478 1.2567553520202637
9479 1.149013876914978
9480 1.3408293724060059
9481 1.1164214611053467
9482 1.284439206123352
9483 1.1974509954452515
9484 1.2134027481079102
9485 1.2609134912490845
9486 1.2490028142929077
9487 1.2627651691436768
9488 1.2545995712280273
9489 1.1460633277893066
9490 1.2631590366363525
9491 1.2780965566635132
9492 1.2209887504577637
9493 1.2386494874954224
9494 1.2369322776794434
9495 1.2060799598693848
9496 1.2553869485855103
9497 1.2708498239517212
9498 1.2450203895568848
9499 1.1850275993347168
9500 1.2921534776687622
9501 1.1985876560211182
9502 1.2045196294784546
9503 1.2809232473373413
9504 1.1661204099655151
9505 1.329775333404541
9506 1.2040694952011108
9507 1.2485893964767456
9508 1.2460236549377441
9509 1.2661359310150146
9510 1.298726201057434
9511 1.1690771579742432
9512 1.044743299484253
9513 1.0065062046051025
9514 0.9982467293739319
9515 1.0857009887695312
9516 1.0053539276123047
9517 1.0035158395767212
9518 0.9598793983459473
9519 0.9389391541481018
9520 0.9644922018051147
9521 0.9052597880363464
9522 0.9978150725364685
9523 1.1572463512420654
9524 1.0447872877120972
9525 1.0940613746643066
9526 1.0078080892562866
9527 1.1131056547164917
9528 1.0829541683197021
9529 1.0025509595870972
9530 1.165493369102478
9531 1.1306997537612915
9532 1.1489012241363525
9533 1.094064474105835
9534 1.0216232538223267
9535 1.0972716808319092
9536 1.227852702140808
9537 1.2029755115509033
9538 1.0700470209121704
9539 1.0318039655685425
9540 1.1486643552780151
9541 1.0096323490142822
9542 1.1705715656280518
9543 1.2011080980300903
9544 1.1773455142974854
9545 1.2395774126052856
9546 1.2921743392944336
9547 1.1776132583618164
9548 1.0568256378173828
9549 1.135221004486084
9550 1.1002875566482544
9551 1.1192859411239624
9552 1.227636456489563
9553 1.1235203742980957
9554 1.3470264673233032
9555 1.1819463968276978
9556 1.308790922164917
9557 1.3423397541046143
9558 1.2457053661346436
9559 1.301637887954712
9560 1.1745177507400513
9561 1.213342547416687
9562 1.2103462219238281
9563 1.2950977087020874
9564 1.3177365064620972
9565 1.2858375310897827
9566 1.3720040321350098
9567 1.3098468780517578
9568 1.322730541229248
9569 1.2948637008666992
9570 1.3455766439437866
9571 1.3038132190704346
9572 1.3241933584213257
9573 1.2978051900863647
9574 1.273229718208313
9575 1.3866277933120728
9576 1.3659619092941284
9577 1.399324655532837
9578 1.2992280721664429
9579 1.2982054948806763
9580 1.1842002868652344
9581 1.3031604290008545
9582 1.292525291442871
9583 1.2893943786621094
9584 1.354538083076477
9585 1.3082051277160645
9586 1.3625606298446655
9587 1.3100725412368774
9588 1.4009425640106201
9589 1.3065972328186035
9590 1.39102303981781
9591 1.3721052408218384
9592 1.3233848810195923
9593 1.44145667552948
9594 1.2487248182296753
9595 1.3891655206680298
9596 1.3010168075561523
9597 1.2355870008468628
9598 1.26710045337677
9599 1.3335630893707275
9600 1.2840943336486816
9601 1.228708267211914
9602 1.2715779542922974
9603 1.3427196741104126
9604 1.1956716775894165
9605 1.2553664445877075
9606 1.1496549844741821
9607 1.273128628730774
9608 1.2141096591949463
9609 1.2994898557662964
9610 1.4100079536437988
9611 1.4052549600601196
9612 1.3503259420394897
9613 1.4278301000595093
9614 1.3897221088409424
9615 1.3835393190383911
9616 1.4311637878417969
9617 1.453517198562622
9618 1.293130874633789
9619 1.327504277229309
9620 1.251997709274292
9621 1.280956506729126
9622 1.252050757408142
9623 1.2066082954406738
9624 1.2038594484329224
9625 1.311036467552185
9626 1.3107380867004395
9627 1.3078995943069458
9628 1.291396141052246
9629 1.3262650966644287
9630 1.3018715381622314
9631 1.2898937463760376
9632 1.395458698272705
9633 1.2657724618911743
9634 1.4367918968200684
9635 1.3964492082595825
9636 1.2933897972106934
9637 1.2598230838775635
9638 1.2406641244888306
9639 1.1031177043914795
9640 1.1456941366195679
9641 1.098232626914978
9642 1.1197618246078491
9643 1.1058077812194824
9644 1.0401699542999268
9645 1.1858347654342651
9646 1.066148281097412
9647 1.2322393655776978
9648 1.1773946285247803
9649 1.169568657875061
9650 1.1570887565612793
9651 1.1459219455718994
9652 1.1220035552978516
9653 1.118440866470337
9654 1.0257747173309326
9655 1.187949776649475
9656 1.1265761852264404
9657 1.1985408067703247
9658 1.1189409494400024
9659 1.2055822610855103
9660 1.234454870223999
9661 1.2082051038742065
9662 1.295960545539856
9663 1.3933374881744385
9664 1.2868682146072388
9665 1.3677194118499756
9666 1.3213005065917969
9667 1.3093533515930176
9668 1.3417450189590454
9669 1.3058886528015137
9670 1.428719401359558
9671 1.375409483909607
9672 1.1909775733947754
9673 1.1907508373260498
9674 1.2373589277267456
9675 1.1064029932022095
9676 1.3084980249404907
9677 1.2747676372528076
9678 1.3469895124435425
9679 1.3465945720672607
9680 1.410152554512024
9681 1.3772780895233154
9682 1.3473378419876099
9683 1.3034274578094482
9684 1.4362391233444214
9685 1.2959901094436646
9686 1.3943397998809814
9687 1.3645652532577515
9688 1.5507301092147827
9689 1.3804258108139038
9690 1.3239357471466064
9691 1.5045089721679688
9692 1.43312668800354
9693 1.376720905303955
9694 1.4666194915771484
9695 1.4589143991470337
9696 1.4048941135406494
9697 1.3717520236968994
9698 1.3988064527511597
9699 1.506585717201233
9700 1.4301869869232178
9701 1.433807134628296
9702 1.4500293731689453
9703 1.4430063962936401
9704 1.448570966720581
9705 1.3503669500350952
9706 1.301139235496521
9707 1.3671472072601318
9708 1.2670280933380127
9709 1.3248295783996582
9710 1.2333259582519531
9711 1.3348363637924194
9712 1.265092134475708
9713 1.367853045463562
9714 1.2985715866088867
9715 1.293814778327942
9716 1.2256643772125244
9717 1.246250033378601
9718 1.2564724683761597
9719 1.3870571851730347
9720 1.3311518430709839
9721 1.221327304840088
9722 1.239752173423767
9723 1.32666015625
9724 1.4587604999542236
9725 1.3297146558761597
9726 1.2868576049804688
9727 1.2187756299972534
9728 1.3567471504211426
9729 1.239350438117981
9730 1.3264992237091064
9731 1.3290833234786987
9732 1.3177812099456787
9733 1.3301441669464111
9734 1.2171623706817627
9735 1.3371641635894775
9736 1.1800683736801147
9737 1.2306467294692993
9738 1.2402706146240234
9739 1.2086361646652222
9740 1.2172319889068604
9741 1.1404149532318115
9742 1.1618432998657227
9743 1.145110011100769
9744 1.3770400285720825
9745 1.1594250202178955
9746 1.068422555923462
9747 1.0540732145309448
9748 1.0262436866760254
9749 1.0983070135116577
9750 1.1756553649902344
9751 1.0183457136154175
9752 1.029934048652649
9753 1.008565068244934
9754 0.9686262011528015
9755 0.930850625038147
9756 1.027706503868103
9757 0.9576994776725769
9758 1.0509740114212036
9759 0.9550732970237732
9760 1.0101603269577026
9761 1.0409607887268066
9762 1.1272944211959839
9763 1.0583616495132446
9764 1.1037484407424927
9765 1.1652567386627197
9766 1.2188465595245361
9767 1.2122026681900024
9768 1.3214207887649536
9769 1.1776208877563477
9770 1.1252633333206177
9771 1.2176871299743652
9772 1.0704513788223267
9773 1.1607844829559326
9774 1.1425222158432007
9775 1.2282510995864868
9776 1.1314787864685059
9777 1.2107563018798828
9778 1.1346849203109741
9779 1.1376595497131348
9780 1.1159523725509644
9781 1.2942856550216675
9782 1.2957910299301147
9783 1.2970250844955444
9784 1.2583515644073486
9785 1.2009449005126953
9786 1.1762748956680298
9787 1.1706249713897705
9788 1.137432336807251
9789 1.1135342121124268
9790 1.12921142578125
9791 1.1801059246063232
9792 1.1781985759735107
9793 1.1174403429031372
9794 1.1948518753051758
9795 1.1832249164581299
9796 1.2380430698394775
9797 1.0989820957183838
9798 1.1543030738830566
9799 1.2360758781433105
9800 1.1371943950653076
9801 1.334955096244812
9802 1.2083474397659302
9803 1.1520739793777466
9804 1.0599154233932495
9805 1.0157135725021362
9806 1.0847934484481812
9807 1.0719212293624878
9808 1.1040197610855103
9809 1.0430606603622437
9810 1.0445116758346558
9811 1.1331772804260254
9812 1.2350722551345825
9813 1.2363313436508179
9814 1.1655241250991821
9815 1.1752980947494507
9816 1.1938446760177612
9817 1.1921734809875488
9818 1.1392678022384644
9819 1.2598298788070679
9820 1.1786028146743774
9821 1.2293145656585693
9822 1.2678714990615845
9823 1.2300965785980225
9824 1.3782230615615845
9825 1.3519622087478638
9826 1.4095954895019531
9827 1.340376377105713
9828 1.243108868598938
9829 1.2679941654205322
9830 1.1730997562408447
9831 1.0638446807861328
9832 1.1193327903747559
9833 1.1658976078033447
9834 1.0656657218933105
9835 1.0412402153015137
9836 1.0673855543136597
9837 1.1654109954833984
9838 1.077731966972351
9839 1.089874029159546
9840 1.0926419496536255
9841 1.0867022275924683
9842 1.026692271232605
9843 1.0302530527114868
9844 1.0715805292129517
9845 0.999555766582489
9846 1.0810861587524414
9847 1.061098575592041
9848 1.0178824663162231
9849 1.104070782661438
9850 1.038513422012329
9851 1.0601863861083984
9852 1.0593022108078003
9853 1.0169620513916016
9854 1.0477923154830933
9855 1.0547816753387451
9856 1.122112512588501
9857 1.01968252658844
9858 1.148668885231018
9859 1.3575712442398071
9860 1.0914710760116577
9861 1.1474100351333618
9862 1.1591345071792603
9863 1.2278796434402466
9864 1.0016908645629883
9865 1.1182844638824463
9866 1.083174228668213
9867 1.0468339920043945
9868 1.1469168663024902
9869 1.1060633659362793
9870 1.1919991970062256
9871 1.116892695426941
9872 1.1447710990905762
9873 1.0080265998840332
9874 1.0788568258285522
9875 1.0939185619354248
9876 1.0249574184417725
9877 1.0581806898117065
9878 1.0142368078231812
9879 1.0273923873901367
9880 1.020649790763855
9881 0.9740797281265259
9882 1.0432798862457275
9883 1.0983819961547852
9884 1.0371698141098022
9885 1.015892505645752
9886 1.0983202457427979
9887 0.9379107356071472
9888 1.1196924448013306
9889 1.087468147277832
9890 1.1490252017974854
9891 1.0154699087142944
9892 1.1011314392089844
9893 0.991226315498352
9894 0.9414494037628174
9895 0.9740695357322693
9896 1.040718674659729
9897 0.9877946972846985
9898 0.953370988368988
9899 0.9452432990074158
9900 0.9936443567276001
9901 0.9654597043991089
9902 1.1683084964752197
9903 1.0407859086990356
9904 1.0044934749603271
9905 0.9159534573554993
9906 0.9754053354263306
9907 1.0994596481323242
9908 0.9750843644142151
9909 1.0579392910003662
9910 1.0041518211364746
9911 1.0224839448928833
9912 0.9936198592185974
9913 1.0379409790039062
9914 1.0024996995925903
9915 1.0058706998825073
9916 0.9667894244194031
9917 0.9726474285125732
9918 1.0848008394241333
9919 1.035610318183899
9920 1.123637318611145
9921 1.0268551111221313
9922 1.0118159055709839
9923 1.0057309865951538
9924 1.106035828590393
9925 0.9831934571266174
9926 1.07562255859375
9927 1.0557314157485962
9928 1.0179224014282227
9929 0.997024655342102
9930 1.0212808847427368
9931 0.9104737043380737
9932 0.9356545209884644
9933 1.0541059970855713
9934 0.9406946897506714
9935 0.8947979211807251
9936 0.9516711235046387
9937 1.0146955251693726
9938 0.9741950631141663
9939 0.8844540119171143
9940 0.9805212020874023
9941 1.0016144514083862
9942 0.9468382000923157
9943 1.0290731191635132
9944 0.9854318499565125
9945 0.9484678506851196
9946 0.9753566384315491
9947 0.841040313243866
9948 0.8890402317047119
9949 0.8196967840194702
9950 0.9530856609344482
9951 0.8780230283737183
9952 0.7950164675712585
9953 0.8078275322914124
9954 0.8592175841331482
9955 0.9197888374328613
9956 0.8815221786499023
9957 0.9809049963951111
9958 0.8552915453910828
9959 0.947663426399231
9960 0.9543157815933228
9961 0.900683581829071
9962 0.9173465371131897
9963 0.9130616784095764
9964 0.8782894611358643
9965 0.9183334708213806
9966 0.8437313437461853
9967 0.8202406167984009
9968 0.8335586786270142
9969 0.9143819212913513
9970 0.887481689453125
9971 0.9458709359169006
9972 0.901467502117157
9973 0.8950475454330444
9974 0.8660604357719421
9975 0.8574346899986267
9976 0.8305724859237671
9977 0.8794870972633362
9978 0.8957197070121765
9979 0.832159698009491
9980 0.8990846276283264
9981 0.9072600603103638
9982 0.9669305086135864
9983 0.9131932854652405
9984 0.9109079837799072
9985 0.9372162818908691
9986 0.9362667798995972
9987 0.9248499274253845
9988 0.9818524718284607
9989 0.9944932460784912
9990 0.9611653089523315
9991 0.9628763794898987
9992 0.8569410443305969
9993 0.9250709414482117
9994 0.9153158068656921
9995 0.8338829874992371
9996 0.869844377040863
9997 0.9419437050819397
9998 0.954758882522583
9999 0.9312753081321716
10000 0.9715218544006348
10001 1.006920576095581
10002 0.9738783836364746
10003 1.014521598815918
10004 0.9491719603538513
10005 1.038374900817871
10006 0.8873635530471802
10007 0.9665985107421875
10008 0.9024828672409058
10009 0.9054878354072571
10010 0.8918904662132263
10011 0.8984663486480713
10012 0.8664307594299316
10013 0.8966876864433289
10014 0.9159042835235596
10015 0.8267053365707397
10016 0.9061517715454102
10017 0.875912606716156
10018 0.8349920511245728
10019 0.8749510049819946
10020 0.894082248210907
10021 0.8734592795372009
10022 0.9369303584098816
10023 0.9089999794960022
10024 0.8784261345863342
10025 0.893081784248352
10026 0.9043577909469604
10027 0.8600016832351685
10028 0.9607059955596924
10029 1.0024144649505615
10030 0.9139325022697449
10031 0.8366778492927551
10032 0.8759129047393799
10033 0.8749078512191772
10034 0.9433974027633667
10035 0.8807640671730042
10036 0.8840409517288208
10037 0.9559597373008728
10038 0.8709989786148071
10039 0.8559339046478271
10040 0.8602392673492432
10041 0.9767825603485107
10042 0.9601750373840332
10043 0.9543970823287964
10044 0.9446784853935242
10045 0.9142796993255615
10046 0.9067462682723999
10047 0.8869009613990784
10048 0.9312058091163635
10049 1.029308795928955
10050 0.9201282858848572
10051 0.8807260394096375
10052 0.855708658695221
10053 0.8142091631889343
10054 0.9555222988128662
10055 0.9069743752479553
10056 0.9744737148284912
10057 0.9023216366767883
10058 0.8682712316513062
10059 0.9269402027130127
10060 0.8702300786972046
10061 0.9218392968177795
10062 0.9412809014320374
10063 0.9203153848648071
10064 0.9177110195159912
10065 0.9136162400245667
10066 0.8478413224220276
10067 0.9283775091171265
10068 0.9523831009864807
10069 0.950969398021698
10070 0.8588522672653198
10071 0.9201107025146484
10072 0.916267991065979
10073 0.9529982209205627
10074 0.945965588092804
10075 0.9818342924118042
10076 0.9531694054603577
10077 1.0183528661727905
10078 0.9207701086997986
10079 1.0244712829589844
10080 0.9631873369216919
10081 0.9671821594238281
10082 0.9149471521377563
10083 0.902488112449646
10084 0.9612594842910767
10085 0.9522470831871033
10086 0.9278815388679504
10087 0.947543740272522
10088 1.0038217306137085
10089 0.8933311700820923
10090 0.9035138487815857
10091 0.9779516458511353
10092 0.9852781295776367
10093 0.924579918384552
10094 0.9296147227287292
10095 0.9269154667854309
10096 0.9732245206832886
10097 0.9766292572021484
10098 1.0198390483856201
10099 1.0095765590667725
10100 1.007695198059082
10101 0.9048689007759094
10102 0.9432783126831055
10103 0.9476076364517212
10104 1.0505074262619019
10105 1.0436716079711914
10106 0.9236947894096375
10107 0.9679912328720093
10108 0.9865550398826599
10109 0.976097047328949
10110 0.9801408052444458
10111 0.9011996984481812
10112 0.982957661151886
10113 0.9061377644538879
10114 0.988706648349762
10115 0.9961686730384827
10116 0.9722871780395508
10117 0.9195413589477539
10118 0.9973788261413574
10119 0.9737719297409058
10120 0.9498252272605896
10121 0.9592573642730713
10122 0.8213446736335754
10123 0.9212798476219177
10124 0.9449976086616516
10125 1.0109519958496094
10126 0.9572682976722717
10127 1.0157219171524048
10128 0.9650321006774902
10129 0.9381031394004822
10130 0.8650884032249451
10131 0.8554766178131104
10132 0.8858385682106018
10133 0.9258438944816589
10134 0.908160388469696
10135 1.054038643836975
10136 0.9706119298934937
10137 0.9102849960327148
10138 0.9198958873748779
10139 0.9367122054100037
10140 1.017493486404419
10141 0.901019811630249
10142 0.9266917705535889
10143 0.9098304510116577
10144 1.0017476081848145
10145 1.0224157571792603
10146 0.9326577186584473
10147 0.9383982419967651
10148 0.9213127493858337
10149 0.967115581035614
10150 0.9939042329788208
10151 0.9620963931083679
10152 0.964472234249115
10153 0.9974420666694641
10154 0.9245063662528992
10155 0.928837239742279
10156 0.9550929665565491
10157 0.9243481755256653
10158 0.9668260216712952
10159 0.8455076217651367
10160 0.9256435036659241
10161 0.9291585087776184
10162 0.9410392642021179
10163 0.9352805018424988
10164 0.9226614236831665
10165 0.9501574039459229
10166 1.0078285932540894
10167 1.049832820892334
10168 1.0412404537200928
10169 1.0527853965759277
10170 0.991870105266571
10171 0.9228430986404419
10172 0.9445262551307678
10173 1.0247575044631958
10174 0.9482805132865906
10175 1.0183297395706177
10176 1.0352966785430908
10177 1.1010109186172485
10178 1.0421298742294312
10179 0.981849193572998
10180 1.037147879600525
10181 1.046302080154419
10182 1.152048110961914
10183 1.10454261302948
10184 1.063482403755188
10185 1.1772178411483765
10186 1.0933295488357544
10187 1.0887244939804077
10188 1.0819761753082275
10189 0.991089403629303
10190 1.0237447023391724
10191 1.01939857006073
10192 1.001495122909546
10193 1.0109206438064575
10194 1.008307695388794
10195 0.9092009663581848
10196 1.0676524639129639
10197 0.9968485832214355
10198 0.9384916424751282
10199 1.0214711427688599
10200 1.1189136505126953
10201 1.158035159111023
10202 1.1274123191833496
10203 1.0759555101394653
10204 1.024787425994873
10205 1.0621939897537231
10206 1.1081535816192627
10207 1.0864856243133545
10208 1.0326546430587769
10209 1.1449997425079346
10210 1.0043548345565796
10211 1.1361417770385742
10212 1.1156375408172607
10213 1.1207176446914673
10214 1.0242798328399658
10215 1.1157124042510986
10216 1.2114999294281006
10217 1.1792166233062744
10218 1.233385443687439
10219 1.0927804708480835
10220 1.1423534154891968
10221 1.1670089960098267
10222 1.148741602897644
10223 1.1563448905944824
10224 1.1999167203903198
10225 1.0803418159484863
10226 1.1738460063934326
10227 1.1312888860702515
10228 1.132817268371582
10229 1.147431492805481
10230 1.0888515710830688
10231 1.12288498878479
10232 1.1022995710372925
10233 1.1512303352355957
10234 1.0984995365142822
10235 1.0558894872665405
10236 1.0684362649917603
10237 1.1561734676361084
10238 1.1257545948028564
10239 1.184006690979004
10240 1.1480740308761597
10241 0.9988922476768494
10242 1.1275722980499268
10243 0.9200353622436523
10244 1.0690637826919556
10245 0.9667420983314514
10246 1.102659821510315
10247 1.158630132675171
10248 1.0717086791992188
10249 1.049071192741394
10250 1.0227086544036865
10251 1.0600248575210571
10252 0.9744755625724792
10253 0.9900656342506409
10254 1.0237256288528442
10255 1.1135776042938232
10256 1.0028176307678223
10257 1.1128276586532593
10258 1.1526252031326294
10259 1.0632874965667725
10260 1.1354774236679077
10261 1.0902849435806274
10262 1.197553277015686
10263 1.2373508214950562
10264 1.1060147285461426
10265 0.9791069626808167
10266 1.0644088983535767
10267 0.9191257357597351
10268 1.0790239572525024
10269 1.0573140382766724
10270 1.1309081315994263
10271 1.0878344774246216
10272 1.0680859088897705
10273 1.0368157625198364
10274 0.9522519111633301
10275 0.9859122633934021
10276 0.9981033802032471
10277 0.9994650483131409
10278 1.0635478496551514
10279 1.0951906442642212
10280 1.0938702821731567
10281 1.0196810960769653
10282 1.0671017169952393
10283 1.0944263935089111
10284 1.1165975332260132
10285 1.0976167917251587
10286 1.0772616863250732
10287 1.0134522914886475
10288 1.0405371189117432
10289 0.8866284489631653
10290 0.9444661140441895
10291 1.0334430932998657
10292 1.0135356187820435
10293 1.0104306936264038
10294 0.9496545195579529
10295 1.1679275035858154
10296 0.922551691532135
10297 0.9726912379264832
10298 0.9094713926315308
10299 1.06246018409729
10300 1.072846531867981
10301 1.0711054801940918
10302 1.1214776039123535
10303 1.150770664215088
10304 1.131426453590393
10305 1.1608966588974
10306 1.0586503744125366
10307 1.145904779434204
10308 1.0590091943740845
10309 1.049499750137329
10310 1.0982962846755981
10311 1.1701539754867554
10312 1.034761667251587
10313 1.0130888223648071
10314 1.0646395683288574
10315 1.1006872653961182
10316 1.0433200597763062
10317 1.073787808418274
10318 1.0358717441558838
10319 1.1249935626983643
10320 1.1264431476593018
10321 1.2096678018569946
10322 1.0936267375946045
10323 1.104159951210022
10324 1.103620171546936
10325 1.133074164390564
10326 1.0453041791915894
10327 1.0392721891403198
10328 1.0544977188110352
10329 1.0416682958602905
10330 1.0896220207214355
10331 1.038549542427063
10332 1.0096935033798218
10333 1.1301934719085693
10334 1.0383572578430176
10335 1.0577929019927979
10336 1.018995761871338
10337 1.0416250228881836
10338 1.166079044342041
10339 1.1131359338760376
10340 1.258764624595642
10341 1.176845908164978
10342 1.0932973623275757
10343 1.1146124601364136
10344 1.0478931665420532
10345 1.0792765617370605
10346 1.0870691537857056
10347 1.1040093898773193
10348 0.9934490919113159
10349 1.1114921569824219
10350 1.1175020933151245
10351 1.1138848066329956
10352 1.0759124755859375
10353 1.1476448774337769
10354 1.0649577379226685
10355 1.2030237913131714
10356 1.068835735321045
10357 1.0359759330749512
10358 1.1597990989685059
10359 1.12568199634552
10360 1.1905399560928345
10361 1.1231904029846191
10362 0.9899425506591797
10363 1.0241177082061768
10364 1.005186676979065
10365 1.0132070779800415
10366 1.0358641147613525
10367 1.0871564149856567
10368 0.9814150929450989
10369 1.0323363542556763
10370 1.101564884185791
10371 1.1061155796051025
10372 1.1351133584976196
10373 1.0590602159500122
10374 0.9699267148971558
10375 1.0241156816482544
10376 1.0409742593765259
10377 1.0360832214355469
10378 1.0683720111846924
10379 1.075708031654358
10380 1.1222045421600342
10381 1.1837035417556763
10382 1.0868775844573975
10383 1.004764199256897
10384 0.9750809669494629
10385 1.0106620788574219
10386 1.022460699081421
10387 1.1501750946044922
10388 1.1188991069793701
10389 1.0335687398910522
10390 0.9442097544670105
10391 1.09824538230896
10392 0.9575240612030029
10393 0.9580705761909485
10394 1.0060924291610718
10395 1.041611671447754
10396 1.0551588535308838
10397 1.0295360088348389
10398 1.059226393699646
10399 1.014082431793213
10400 1.03193998336792
10401 1.0235555171966553
10402 1.1291835308074951
10403 1.0225070714950562
10404 1.147793173789978
10405 1.0388214588165283
10406 1.1116712093353271
10407 1.0549125671386719
10408 0.9532157182693481
10409 1.0772426128387451
10410 1.2155449390411377
10411 1.1237503290176392
10412 1.0628381967544556
10413 1.0247403383255005
10414 0.927284300327301
10415 1.127793788909912
10416 1.0366734266281128
10417 1.0990614891052246
10418 1.0617717504501343
10419 1.0047537088394165
10420 1.0096728801727295
10421 1.0789507627487183
10422 1.0466911792755127
10423 1.0312079191207886
10424 1.0742193460464478
10425 1.0350574254989624
10426 1.0489808320999146
10427 1.1333577632904053
10428 1.084262490272522
10429 1.0694304704666138
10430 1.1498160362243652
10431 1.0646823644638062
10432 1.0396066904067993
10433 1.015947937965393
10434 1.0125362873077393
10435 0.9378756284713745
10436 0.9053236842155457
10437 0.9385603070259094
10438 0.9988106489181519
10439 0.9545464515686035
10440 0.9839288592338562
10441 0.9690960049629211
10442 0.9576163291931152
10443 1.1429476737976074
10444 1.0781781673431396
10445 1.0275683403015137
10446 1.1066904067993164
10447 0.934033215045929
10448 1.0633090734481812
10449 1.1591782569885254
10450 1.0607807636260986
10451 1.0687739849090576
10452 1.006567358970642
10453 0.9944037199020386
10454 0.9659455418586731
10455 1.1122432947158813
10456 1.0344691276550293
10457 0.9677648544311523
10458 0.9724856019020081
10459 1.0042427778244019
10460 0.9853223562240601
10461 1.086968183517456
10462 1.0847944021224976
10463 1.0238622426986694
10464 0.9638288617134094
10465 1.0823614597320557
10466 1.040459156036377
10467 1.1104813814163208
10468 1.0811444520950317
10469 1.195038914680481
10470 1.0356897115707397
10471 1.0409072637557983
10472 1.0745573043823242
10473 1.0362523794174194
10474 1.1828606128692627
10475 1.0609086751937866
10476 1.0954079627990723
10477 1.1328128576278687
10478 1.1348851919174194
10479 1.1570481061935425
10480 1.1490809917449951
10481 1.1256846189498901
10482 1.027571201324463
10483 1.064329743385315
10484 1.0650235414505005
10485 1.0388062000274658
10486 1.169604778289795
10487 1.1200711727142334
10488 1.0763845443725586
10489 1.1536015272140503
10490 1.1366020441055298
10491 1.087540626525879
10492 1.0597038269042969
10493 1.1212785243988037
10494 1.113122820854187
10495 1.1178089380264282
10496 1.2126398086547852
10497 1.1342294216156006
10498 1.100816249847412
10499 1.223589301109314
10500 1.148947834968567
10501 1.1169215440750122
10502 1.2168309688568115
10503 1.170146107673645
10504 1.1736172437667847
10505 1.2182179689407349
10506 1.0918608903884888
10507 1.2767291069030762
10508 1.150303840637207
10509 1.1850993633270264
10510 1.1032723188400269
10511 1.0996718406677246
10512 1.1520605087280273
10513 1.1321557760238647
10514 1.1291649341583252
10515 1.146230936050415
10516 1.1973334550857544
10517 1.060442328453064
10518 1.1306027173995972
10519 1.1722205877304077
10520 1.1147011518478394
10521 1.2067822217941284
10522 1.1807200908660889
10523 1.1955668926239014
10524 1.2061946392059326
10525 1.1344605684280396
10526 1.037209391593933
10527 1.1334021091461182
10528 1.1822611093521118
10529 1.0732122659683228
10530 1.0568184852600098
10531 1.1457974910736084
10532 1.1079480648040771
10533 1.1105979681015015
10534 1.1271525621414185
10535 1.0887428522109985
10536 1.1723573207855225
10537 1.1787819862365723
10538 1.2300695180892944
10539 1.1168441772460938
10540 1.301302194595337
10541 1.1438822746276855
10542 1.0998294353485107
10543 1.107042908668518
10544 0.978023111820221
10545 1.0119572877883911
10546 0.9957607984542847
10547 0.9614233374595642
10548 0.97565096616745
10549 1.015183687210083
10550 0.9569240808486938
10551 0.9772502779960632
10552 1.0561836957931519
10553 0.9775952696800232
10554 1.1070204973220825
10555 1.0034496784210205
10556 1.045427680015564
10557 1.1526927947998047
10558 0.9923945069313049
10559 1.160434603691101
10560 1.1498610973358154
10561 1.0022372007369995
10562 1.0901963710784912
10563 1.0926966667175293
10564 1.1922359466552734
10565 1.102162480354309
10566 1.0474387407302856
10567 1.1716099977493286
10568 1.0939322710037231
10569 0.9497157335281372
10570 1.0376302003860474
10571 1.0749012231826782
10572 1.050706148147583
10573 1.0525145530700684
10574 1.0708354711532593
10575 1.1130924224853516
10576 1.1184686422348022
10577 1.0399250984191895
10578 1.010111689567566
10579 1.0321561098098755
10580 1.084403395652771
10581 1.0281195640563965
10582 1.012010097503662
10583 1.1491254568099976
10584 1.0549882650375366
10585 1.171154260635376
10586 1.0943840742111206
10587 1.153655767440796
10588 1.1394959688186646
10589 1.092057228088379
10590 1.0483174324035645
10591 1.1406115293502808
10592 1.1073110103607178
10593 1.1322733163833618
10594 1.0565550327301025
10595 1.071115255355835
10596 1.169948935508728
10597 1.1582590341567993
10598 1.0668249130249023
10599 1.0658899545669556
10600 1.1107885837554932
10601 1.1354858875274658
10602 1.139299750328064
10603 1.1142911911010742
10604 1.109091877937317
10605 1.12646484375
10606 1.1330021619796753
10607 1.0696723461151123
10608 1.0907859802246094
10609 1.02518892288208
10610 1.1216516494750977
10611 1.0665596723556519
10612 1.0278900861740112
10613 1.06651771068573
10614 1.1273365020751953
10615 1.112928867340088
10616 1.2135283946990967
10617 1.0806849002838135
10618 1.0761960744857788
10619 1.0791904926300049
10620 1.0105749368667603
10621 1.104936122894287
10622 1.0615432262420654
10623 1.0734806060791016
10624 1.0404458045959473
10625 1.151790738105774
10626 1.0122096538543701
10627 1.0732611417770386
10628 1.0514724254608154
10629 1.0245734453201294
10630 0.9594498872756958
10631 0.9648795127868652
10632 0.9569175839424133
10633 1.0240976810455322
10634 1.059241771697998
10635 0.9694715738296509
10636 0.9915953874588013
10637 1.0015605688095093
10638 1.056839108467102
10639 1.0701278448104858
10640 0.9945164918899536
10641 1.0487489700317383
10642 0.8955707550048828
10643 1.0577118396759033
10644 1.015907883644104
10645 1.0396524667739868
10646 1.098724603652954
10647 1.0755242109298706
10648 1.108119249343872
10649 1.1200652122497559
10650 1.10350501537323
10651 0.9396114945411682
10652 1.006474494934082
10653 1.0691112279891968
10654 0.9590607285499573
10655 1.0117555856704712
10656 1.038689374923706
10657 1.0868728160858154
10658 1.0009030103683472
10659 1.0508087873458862
10660 1.011541724205017
10661 0.9597387909889221
10662 0.9736701846122742
10663 1.0236390829086304
10664 0.9497999548912048
10665 1.0552983283996582
10666 0.9717790484428406
10667 0.9463009238243103
10668 1.015285611152649
10669 0.9975591897964478
10670 1.023297667503357
10671 0.885291576385498
10672 0.8993626236915588
10673 0.9499627351760864
10674 0.9422606229782104
10675 0.924560010433197
10676 0.9791526198387146
10677 0.8577662706375122
10678 0.9766977429389954
10679 0.9526821970939636
10680 1.0490195751190186
10681 0.97408127784729
10682 1.002902626991272
10683 1.0438730716705322
10684 0.9576277136802673
10685 1.0375036001205444
10686 0.9595878720283508
10687 0.9498242735862732
10688 0.9558752775192261
10689 0.9687802195549011
10690 1.075957179069519
10691 1.032685399055481
10692 0.9861613512039185
10693 0.907588541507721
10694 0.9240795373916626
10695 0.9446765780448914
10696 0.9408538937568665
10697 0.9943763017654419
10698 1.027057409286499
10699 0.9777382612228394
10700 0.8990886211395264
10701 0.9218559265136719
10702 1.0529215335845947
10703 1.0076137781143188
10704 1.0234487056732178
10705 1.0790653228759766
10706 1.019113540649414
10707 1.1544746160507202
10708 0.9980117678642273
10709 1.0480202436447144
10710 0.9919008612632751
10711 1.044162392616272
10712 1.0030434131622314
10713 0.9962009191513062
10714 0.9774374961853027
10715 1.0511188507080078
10716 1.0411375761032104
10717 1.0482890605926514
10718 1.0007143020629883
10719 0.9616007208824158
10720 1.0609409809112549
10721 0.999849259853363
10722 1.0711418390274048
10723 1.0186678171157837
10724 1.026585578918457
10725 0.9892929792404175
10726 0.9592706561088562
10727 0.9626144766807556
10728 1.007582664489746
10729 0.9488749504089355
10730 1.0124808549880981
10731 0.9858418107032776
10732 1.0036680698394775
10733 0.9093931317329407
10734 0.9092966914176941
10735 0.9680430889129639
10736 0.9710010886192322
10737 0.986344575881958
10738 1.0016236305236816
10739 0.9876976609230042
10740 1.0403902530670166
10741 0.9871761798858643
10742 0.9999887943267822
10743 1.0550166368484497
10744 1.0232372283935547
10745 1.08072030544281
10746 1.1833195686340332
10747 1.1972674131393433
10748 1.183007001876831
10749 1.1856082677841187
10750 1.1270174980163574
10751 1.1293915510177612
10752 1.144476294517517
10753 1.174065113067627
10754 1.088424801826477
10755 0.9364985227584839
10756 1.0395516157150269
10757 1.0857172012329102
10758 1.0898724794387817
10759 1.039993166923523
10760 1.1013308763504028
10761 1.0650410652160645
10762 1.0968778133392334
10763 1.0914146900177002
10764 1.0135560035705566
10765 1.1547601222991943
10766 1.1021349430084229
10767 1.1542489528656006
10768 1.206770420074463
10769 1.1748520135879517
10770 1.185575008392334
10771 1.0639578104019165
10772 1.037294864654541
10773 1.1220183372497559
10774 1.0084657669067383
10775 1.1505892276763916
10776 1.0790992975234985
10777 0.9935145974159241
10778 1.0253897905349731
10779 1.0330376625061035
10780 1.0950331687927246
10781 1.0682677030563354
10782 1.0447043180465698
10783 0.9930610656738281
10784 1.1648138761520386
10785 1.0607191324234009
10786 1.2036982774734497
10787 1.2218416929244995
10788 1.2022162675857544
10789 1.209291934967041
10790 1.212925672531128
10791 1.1844308376312256
10792 1.190750241279602
10793 1.317036747932434
10794 1.2421423196792603
10795 1.2058191299438477
10796 1.0940226316452026
10797 1.2745531797409058
10798 1.0779696702957153
10799 1.079976201057434
10800 1.0449622869491577
10801 1.1390421390533447
10802 1.0972801446914673
10803 1.0595892667770386
10804 1.2076828479766846
10805 1.2332193851470947
10806 1.2674816846847534
10807 1.1942058801651
10808 1.1929620504379272
10809 1.1600501537322998
10810 1.146865963935852
10811 1.1934709548950195
10812 1.140412449836731
10813 1.1667752265930176
10814 1.1337146759033203
10815 1.201198697090149
10816 1.2846616506576538
10817 1.3583627939224243
10818 1.302729845046997
10819 1.3973314762115479
10820 1.3796601295471191
10821 1.3084803819656372
10822 1.2478283643722534
10823 1.3586570024490356
10824 1.460933804512024
10825 1.343770146369934
10826 1.4008984565734863
10827 1.345473051071167
10828 1.4001456499099731
10829 1.3733464479446411
10830 1.2118818759918213
10831 1.1796212196350098
10832 1.3266689777374268
10833 1.263372778892517
10834 1.376876711845398
10835 1.2899956703186035
10836 1.3394383192062378
10837 1.2883256673812866
10838 1.1665452718734741
10839 1.2318923473358154
10840 1.2112678289413452
10841 1.322487235069275
10842 1.3651598691940308
10843 1.2900538444519043
10844 1.3187066316604614
10845 1.2715226411819458
10846 1.3285328149795532
10847 1.2856802940368652
10848 1.2511017322540283
10849 1.2404786348342896
10850 1.2055140733718872
10851 1.2592045068740845
10852 1.2832703590393066
10853 1.3980916738510132
10854 1.2685106992721558
10855 1.326253056526184
10856 1.3150439262390137
10857 1.3025884628295898
10858 1.3583303689956665
10859 1.2936937808990479
10860 1.3228085041046143
10861 1.3441463708877563
10862 1.3950501680374146
10863 1.4135202169418335
10864 1.2903364896774292
10865 1.397081732749939
10866 1.383938193321228
10867 1.3425235748291016
10868 1.2183364629745483
10869 1.1405442953109741
10870 1.1763306856155396
10871 1.211044192314148
10872 1.0707743167877197
10873 1.1478548049926758
10874 1.10346519947052
10875 1.1194243431091309
10876 1.1753778457641602
10877 1.320104718208313
10878 1.1718840599060059
10879 1.1551631689071655
10880 1.1771384477615356
10881 1.1865781545639038
10882 1.3209935426712036
10883 1.201831579208374
10884 1.2874222993850708
10885 1.1479780673980713
10886 1.2142622470855713
10887 1.2243051528930664
10888 1.3060144186019897
10889 1.404747724533081
10890 1.3217917680740356
10891 1.3280869722366333
10892 1.3102107048034668
10893 1.2965748310089111
10894 1.4100229740142822
10895 1.4597073793411255
10896 1.4832496643066406
10897 1.3362236022949219
10898 1.3025920391082764
10899 1.4435542821884155
10900 1.3917902708053589
10901 1.4055474996566772
10902 1.2686469554901123
10903 1.3551832437515259
10904 1.3282971382141113
10905 1.2729287147521973
10906 1.4643340110778809
10907 1.3398513793945312
10908 1.2543973922729492
10909 1.3622500896453857
10910 1.4024488925933838
10911 1.2950607538223267
10912 1.4491928815841675
10913 1.3426642417907715
10914 1.3065189123153687
10915 1.280714988708496
10916 1.253160834312439
10917 1.471856713294983
10918 1.316877841949463
10919 1.4394007921218872
10920 1.293038249015808
10921 1.326107144355774
10922 1.3784990310668945
10923 1.2682908773422241
10924 1.376810073852539
10925 1.3688353300094604
10926 1.4442247152328491
10927 1.353637456893921
10928 1.30167555809021
10929 1.4214956760406494
10930 1.2982670068740845
10931 1.3468917608261108
10932 1.2093619108200073
10933 1.2914235591888428
10934 1.2644163370132446
10935 1.3844841718673706
10936 1.2768964767456055
10937 1.2613338232040405
10938 1.2677812576293945
10939 1.1508830785751343
10940 1.346710443496704
10941 1.2711727619171143
10942 1.3913536071777344
10943 1.3755196332931519
10944 1.3364567756652832
10945 1.4070185422897339
10946 1.2898597717285156
10947 1.4415230751037598
10948 1.3625367879867554
10949 1.3013694286346436
10950 1.315272331237793
10951 1.4267783164978027
10952 1.316325306892395
10953 1.429995059967041
10954 1.4622504711151123
10955 1.556147575378418
10956 1.4273256063461304
10957 1.4823365211486816
10958 1.4995574951171875
10959 1.4103500843048096
10960 1.3967390060424805
10961 1.4622108936309814
10962 1.3819328546524048
10963 1.503378987312317
10964 1.5108606815338135
10965 1.577712059020996
10966 1.3871897459030151
10967 1.436389684677124
10968 1.5084824562072754
10969 1.5518726110458374
10970 1.514341115951538
10971 1.4849883317947388
10972 1.498082160949707
10973 1.4158408641815186
10974 1.423610806465149
10975 1.3418662548065186
10976 1.342028260231018
10977 1.3241932392120361
10978 1.3130497932434082
10979 1.3380649089813232
10980 1.440578579902649
10981 1.4393912553787231
10982 1.176688313484192
10983 1.323992371559143
10984 1.3031017780303955
10985 1.2205480337142944
10986 1.2344316244125366
10987 1.3652608394622803
10988 1.196563959121704
10989 1.3641024827957153
10990 1.2317280769348145
10991 1.2669166326522827
10992 1.2723318338394165
10993 1.4528748989105225
10994 1.348681092262268
10995 1.3469547033309937
10996 1.4174821376800537
10997 1.267765760421753
10998 1.3022289276123047
10999 1.3521509170532227
11000 1.4502041339874268
11001 1.415676236152649
11002 1.4127066135406494
11003 1.4396060705184937
11004 1.3833203315734863
11005 1.4917964935302734
11006 1.3865578174591064
11007 1.4789133071899414
11008 1.2917600870132446
11009 1.485339641571045
11010 1.4586901664733887
11011 1.4008400440216064
11012 1.2979378700256348
11013 1.4651591777801514
11014 1.4741103649139404
11015 1.4256131649017334
11016 1.47860586643219
11017 1.4896429777145386
11018 1.4313877820968628
11019 1.5017194747924805
11020 1.4255590438842773
11021 1.4034708738327026
11022 1.3804672956466675
11023 1.35438072681427
11024 1.4316738843917847
11025 1.4539891481399536
11026 1.435350775718689
11027 1.518471121788025
11028 1.4265806674957275
11029 1.4979259967803955
11030 1.4409431219100952
11031 1.429967999458313
11032 1.5309845209121704
11033 1.5467864274978638
11034 1.533103346824646
11035 1.5085047483444214
11036 1.4220812320709229
11037 1.4333653450012207
11038 1.4694669246673584
11039 1.5614882707595825
11040 1.449169397354126
11041 1.55659818649292
11042 1.464371681213379
11043 1.4646787643432617
11044 1.4696465730667114
11045 1.4555824995040894
11046 1.5141160488128662
11047 1.447508454322815
11048 1.4972999095916748
11049 1.4542415142059326
11050 1.5128616094589233
11051 1.6138665676116943
11052 1.4623808860778809
11053 1.461247444152832
11054 1.5327975749969482
11055 1.51936936378479
11056 1.4715766906738281
11057 1.571837306022644
11058 1.5339624881744385
11059 1.5661073923110962
11060 1.4743870496749878
11061 1.4512975215911865
11062 1.503916621208191
11063 1.4323757886886597
11064 1.492091178894043
11065 1.4615485668182373
11066 1.3985061645507812
11067 1.4277734756469727
11068 1.4717258214950562
11069 1.467143177986145
11070 1.4832954406738281
11071 1.5516693592071533
11072 1.54734206199646
11073 1.454063057899475
11074 1.446982979774475
11075 1.5492295026779175
11076 1.5698286294937134
11077 1.3836742639541626
11078 1.5495495796203613
11079 1.544411063194275
11080 1.5647227764129639
11081 1.5675106048583984
11082 1.4520750045776367
11083 1.5213992595672607
11084 1.4551358222961426
11085 1.5287264585494995
11086 1.5434601306915283
11087 1.5750609636306763
11088 1.6264055967330933
11089 1.6095293760299683
11090 1.6376056671142578
11091 1.5811785459518433
11092 1.59818434715271
11093 1.538939356803894
11094 1.5802953243255615
11095 1.5474828481674194
11096 1.4792410135269165
11097 1.5941758155822754
11098 1.4919848442077637
11099 1.4574782848358154
11100 1.4285260438919067
11101 1.5402861833572388
11102 1.5123581886291504
11103 1.4843225479125977
11104 1.4276294708251953
11105 1.5339818000793457
11106 1.4850080013275146
11107 1.5940260887145996
11108 1.5693798065185547
11109 1.4068700075149536
11110 1.4932572841644287
11111 1.4549357891082764
11112 1.5828874111175537
11113 1.4840714931488037
11114 1.4529954195022583
11115 1.4239599704742432
11116 1.4597233533859253
11117 1.5483957529067993
11118 1.4306153059005737
11119 1.4341716766357422
11120 1.4205423593521118
11121 1.3896801471710205
11122 1.4077256917953491
11123 1.4762924909591675
11124 1.4775511026382446
11125 1.34593665599823
11126 1.4787964820861816
11127 1.5681607723236084
11128 1.4982519149780273
11129 1.4985809326171875
11130 1.4679332971572876
11131 1.4728795289993286
11132 1.4251213073730469
11133 1.4825857877731323
11134 1.477523684501648
11135 1.4346120357513428
11136 1.4902933835983276
11137 1.4713501930236816
11138 1.4479141235351562
11139 1.4049099683761597
11140 1.4387325048446655
11141 1.4441899061203003
11142 1.5105266571044922
11143 1.5083677768707275
11144 1.4266434907913208
11145 1.5136339664459229
11146 1.4903271198272705
11147 1.4134337902069092
11148 1.4254186153411865
11149 1.367980718612671
11150 1.4028987884521484
11151 1.590864658355713
11152 1.434665322303772
11153 1.5504525899887085
11154 1.4424835443496704
11155 1.5341594219207764
11156 1.3918510675430298
11157 1.3286834955215454
11158 1.3940728902816772
11159 1.4047361612319946
11160 1.3999005556106567
11161 1.374556541442871
11162 1.3884447813034058
11163 1.4738285541534424
11164 1.4565056562423706
11165 1.450459599494934
11166 1.4953829050064087
11167 1.4339745044708252
11168 1.443237066268921
11169 1.2488963603973389
11170 1.3098883628845215
11171 1.3569982051849365
11172 1.3401696681976318
11173 1.3809319734573364
11174 1.2881578207015991
11175 1.3316242694854736
11176 1.318089246749878
11177 1.3657042980194092
11178 1.2810884714126587
11179 1.4394629001617432
11180 1.3514858484268188
11181 1.4659225940704346
11182 1.3740735054016113
11183 1.3947839736938477
11184 1.4073538780212402
11185 1.5291558504104614
11186 1.4788933992385864
11187 1.3212860822677612
11188 1.3111652135849
11189 1.3368604183197021
11190 1.3158589601516724
11191 1.2896933555603027
11192 1.4200140237808228
11193 1.3325098752975464
11194 1.4174551963806152
11195 1.405687689781189
11196 1.3607141971588135
11197 1.364565372467041
11198 1.479270339012146
11199 1.4468095302581787
11200 1.3484985828399658
11201 1.3859769105911255
11202 1.487970232963562
11203 1.4591385126113892
11204 1.3811613321304321
11205 1.43936026096344
11206 1.4408878087997437
11207 1.4232994318008423
11208 1.3613251447677612
11209 1.431187629699707
11210 1.42989981174469
11211 1.4856593608856201
11212 1.4586259126663208
11213 1.3471757173538208
11214 1.5047787427902222
11215 1.4061733484268188
11216 1.504058599472046
11217 1.3742473125457764
11218 1.4890390634536743
11219 1.3789118528366089
11220 1.3502739667892456
11221 1.4711182117462158
11222 1.4591262340545654
11223 1.4325087070465088
11224 1.4690732955932617
11225 1.3511335849761963
11226 1.3958992958068848
11227 1.36348295211792
11228 1.5530117750167847
11229 1.4627078771591187
11230 1.4804331064224243
11231 1.3707877397537231
11232 1.470723032951355
11233 1.510848045349121
11234 1.4614266157150269
11235 1.3525714874267578
11236 1.4892113208770752
11237 1.4845300912857056
11238 1.4342941045761108
11239 1.4759613275527954
11240 1.4760515689849854
11241 1.4054678678512573
11242 1.3203967809677124
11243 1.384891152381897
11244 1.4280455112457275
11245 1.3285033702850342
11246 1.3760427236557007
11247 1.4190205335617065
11248 1.3716990947723389
11249 1.3978923559188843
11250 1.4283405542373657
11251 1.390350341796875
11252 1.4225478172302246
11253 1.478650689125061
11254 1.375657558441162
11255 1.3872909545898438
11256 1.4018117189407349
11257 1.433935523033142
11258 1.3633692264556885
11259 1.334696650505066
11260 1.3327816724777222
11261 1.3943864107131958
11262 1.3643637895584106
11263 1.5024621486663818
11264 1.437045931816101
11265 1.3240540027618408
11266 1.3695521354675293
11267 1.4427826404571533
11268 1.336839199066162
11269 1.5075623989105225
11270 1.545148253440857
11271 1.4166094064712524
11272 1.4403200149536133
11273 1.4932806491851807
11274 1.4162040948867798
11275 1.3936021327972412
11276 1.370517611503601
11277 1.486520767211914
11278 1.4296616315841675
11279 1.4415017366409302
11280 1.6350104808807373
11281 1.4712804555892944
11282 1.4575660228729248
11283 1.4985421895980835
11284 1.4691662788391113
11285 1.4449535608291626
11286 1.434038758277893
11287 1.3390578031539917
11288 1.400307297706604
11289 1.4578479528427124
11290 1.5089142322540283
11291 1.4234578609466553
11292 1.4496467113494873
11293 1.4005250930786133
11294 1.4705688953399658
11295 1.4311939477920532
11296 1.38303542137146
11297 1.329939603805542
11298 1.3588049411773682
11299 1.451996922492981
11300 1.387593388557434
11301 1.4242140054702759
11302 1.556187629699707
11303 1.4273734092712402
11304 1.48110032081604
11305 1.4824607372283936
11306 1.448912501335144
11307 1.403924822807312
11308 1.3263633251190186
11309 1.3475834131240845
11310 1.3044711351394653
11311 1.4115862846374512
11312 1.3353191614151
11313 1.2785985469818115
11314 1.2900410890579224
11315 1.328969955444336
11316 1.4148995876312256
11317 1.3531163930892944
11318 1.3018708229064941
11319 1.3653454780578613
11320 1.3130427598953247
11321 1.3786227703094482
11322 1.3915965557098389
11323 1.3940961360931396
11324 1.4481505155563354
11325 1.416508674621582
11326 1.4654178619384766
11327 1.323190450668335
11328 1.3833391666412354
11329 1.37736177444458
11330 1.4408704042434692
11331 1.336768627166748
11332 1.3773008584976196
11333 1.5315072536468506
11334 1.5247414112091064
11335 1.396111249923706
11336 1.4197187423706055
11337 1.3283478021621704
11338 1.3507000207901
11339 1.3932486772537231
11340 1.4326574802398682
11341 1.4788501262664795
11342 1.4462342262268066
11343 1.436647653579712
11344 1.3979229927062988
11345 1.469964623451233
11346 1.3927885293960571
11347 1.3592864274978638
11348 1.2923387289047241
11349 1.3421103954315186
11350 1.4397642612457275
11351 1.470605731010437
11352 1.4050078392028809
11353 1.3215471506118774
11354 1.3698830604553223
11355 1.426594614982605
11356 1.4318006038665771
11357 1.4768866300582886
11358 1.5691810846328735
11359 1.340429425239563
11360 1.4799590110778809
11361 1.444778323173523
11362 1.4168567657470703
11363 1.4723381996154785
11364 1.4682351350784302
11365 1.48190438747406
11366 1.391819715499878
11367 1.4152789115905762
11368 1.2597694396972656
11369 1.4771736860275269
11370 1.4520925283432007
11371 1.398783564567566
11372 1.407431721687317
11373 1.3645961284637451
11374 1.3351621627807617
11375 1.4343113899230957
11376 1.3887933492660522
11377 1.4800819158554077
11378 1.4094237089157104
11379 1.3963451385498047
11380 1.3883419036865234
11381 1.468600869178772
11382 1.5271857976913452
11383 1.4842503070831299
11384 1.4049774408340454
11385 1.553645372390747
11386 1.4448184967041016
11387 1.338653564453125
11388 1.4242424964904785
11389 1.5420844554901123
11390 1.5450799465179443
11391 1.4565649032592773
11392 1.4931844472885132
11393 1.5719317197799683
11394 1.5040335655212402
11395 1.5090667009353638
11396 1.5364158153533936
11397 1.3967005014419556
11398 1.4822129011154175
11399 1.4671893119812012
11400 1.4390337467193604
11401 1.4995309114456177
11402 1.3883171081542969
11403 1.5194308757781982
11404 1.5124379396438599
11405 1.5352541208267212
11406 1.4827133417129517
11407 1.4431712627410889
11408 1.588660717010498
11409 1.4783858060836792
11410 1.6036474704742432
11411 1.5938490629196167
11412 1.4556071758270264
11413 1.3971408605575562
11414 1.5557132959365845
11415 1.5618895292282104
11416 1.513907551765442
11417 1.4431174993515015
11418 1.4156129360198975
11419 1.5163911581039429
11420 1.5175844430923462
11421 1.5085463523864746
11422 1.4550049304962158
11423 1.4216312170028687
11424 1.514983892440796
11425 1.4873701333999634
11426 1.471463918685913
11427 1.5519596338272095
11428 1.517954707145691
11429 1.5078238248825073
11430 1.4428211450576782
11431 1.406345009803772
11432 1.4546489715576172
11433 1.6329001188278198
11434 1.526147723197937
11435 1.6382230520248413
11436 1.5495449304580688
11437 1.6058464050292969
11438 1.6265850067138672
11439 1.4675464630126953
11440 1.5224995613098145
11441 1.6359028816223145
11442 1.5382510423660278
11443 1.6137717962265015
11444 1.4920004606246948
11445 1.5875663757324219
11446 1.5203604698181152
11447 1.5677331686019897
11448 1.571751356124878
11449 1.549996256828308
11450 1.6721936464309692
11451 1.5736743211746216
11452 1.631341576576233
11453 1.5398365259170532
11454 1.4987483024597168
11455 1.5490055084228516
11456 1.4560933113098145
11457 1.6512751579284668
11458 1.512426495552063
11459 1.524786353111267
11460 1.5640095472335815
11461 1.4704362154006958
11462 1.546993613243103
11463 1.6320475339889526
11464 1.6350754499435425
11465 1.5800307989120483
11466 1.4971400499343872
11467 1.6423015594482422
11468 1.527740716934204
11469 1.558990240097046
11470 1.5805038213729858
11471 1.4118198156356812
11472 1.4974371194839478
11473 1.503860354423523
11474 1.4509409666061401
11475 1.5114939212799072
11476 1.4591399431228638
11477 1.436640977859497
11478 1.526456594467163
11479 1.551082730293274
11480 1.575695276260376
11481 1.5808602571487427
11482 1.5997204780578613
11483 1.5826499462127686
11484 1.482000470161438
11485 1.5050203800201416
11486 1.5378793478012085
11487 1.5419167280197144
11488 1.5141390562057495
11489 1.581451654434204
11490 1.4398903846740723
11491 1.5734333992004395
11492 1.527624487876892
11493 1.4757519960403442
11494 1.5339456796646118
11495 1.498875617980957
11496 1.4849272966384888
11497 1.5361065864562988
11498 1.3995522260665894
11499 1.4174708127975464
11500 1.632393717765808
11501 1.375854730606079
11502 1.3839784860610962
11503 1.4186010360717773
11504 1.4637668132781982
11505 1.4056193828582764
11506 1.4301848411560059
11507 1.4020907878875732
11508 1.3870054483413696
11509 1.4071543216705322
11510 1.4933089017868042
11511 1.5153939723968506
11512 1.6029415130615234
11513 1.680635929107666
11514 1.4613171815872192
11515 1.4092601537704468
11516 1.431447148323059
11517 1.5639272928237915
11518 1.477363109588623
11519 1.53605055809021
11520 1.534210205078125
11521 1.5341460704803467
11522 1.6076505184173584
11523 1.4482619762420654
11524 1.4157958030700684
11525 1.521018147468567
11526 1.4158070087432861
11527 1.4576183557510376
11528 1.4672971963882446
11529 1.4743726253509521
11530 1.4613301753997803
11531 1.4763352870941162
11532 1.4743205308914185
11533 1.4524179697036743
11534 1.5486088991165161
11535 1.5295604467391968
11536 1.54941725730896
11537 1.5908583402633667
11538 1.4786365032196045
11539 1.4784594774246216
11540 1.5496047735214233
11541 1.6036365032196045
11542 1.4963511228561401
11543 1.5191967487335205
11544 1.4732136726379395
11545 1.499664068222046
11546 1.4612702131271362
11547 1.3747766017913818
11548 1.5443334579467773
11549 1.3298919200897217
11550 1.5251140594482422
11551 1.5374791622161865
11552 1.5099083185195923
11553 1.5082521438598633
11554 1.3941936492919922
11555 1.4160470962524414
11556 1.3899056911468506
11557 1.365415096282959
11558 1.4676403999328613
11559 1.4765005111694336
11560 1.4658693075180054
11561 1.4303277730941772
11562 1.5279098749160767
11563 1.5447136163711548
11564 1.6224315166473389
11565 1.4681464433670044
11566 1.3686505556106567
11567 1.4572227001190186
11568 1.584548830986023
11569 1.4560896158218384
11570 1.530908465385437
11571 1.543341875076294
11572 1.5608680248260498
11573 1.5186809301376343
11574 1.4442046880722046
11575 1.54850172996521
11576 1.4426578283309937
11577 1.5356032848358154
11578 1.4443036317825317
11579 1.4577447175979614
11580 1.4820388555526733
11581 1.4758710861206055
11582 1.5657709836959839
11583 1.5063589811325073
11584 1.4100759029388428
11585 1.356467604637146
11586 1.3876264095306396
11587 1.3148257732391357
11588 1.4788053035736084
11589 1.3293381929397583
11590 1.556447982788086
11591 1.5266449451446533
11592 1.5083504915237427
11593 1.5158560276031494
11594 1.657310962677002
11595 1.5371391773223877
11596 1.682582974433899
11597 1.6012011766433716
11598 1.6676753759384155
11599 1.597773790359497
11600 1.4570587873458862
11601 1.5867576599121094
11602 1.6270071268081665
11603 1.5927761793136597
11604 1.6100682020187378
11605 1.6110845804214478
11606 1.488281011581421
11607 1.5711894035339355
11608 1.5790513753890991
11609 1.6158151626586914
11610 1.5740402936935425
11611 1.4030598402023315
11612 1.3793538808822632
11613 1.5900895595550537
11614 1.6480542421340942
11615 1.6354597806930542
11616 1.6759390830993652
11617 1.6346241235733032
11618 1.6854287385940552
11619 1.5629523992538452
11620 1.6806150674819946
11621 1.5899579524993896
11622 1.6075127124786377
11623 1.4407544136047363
11624 1.5988231897354126
11625 1.5518989562988281
11626 1.5924335718154907
11627 1.4870508909225464
11628 1.4538283348083496
11629 1.4468052387237549
11630 1.5517550706863403
11631 1.467543601989746
11632 1.4095524549484253
11633 1.4219017028808594
11634 1.562058448791504
11635 1.3060976266860962
11636 1.3833101987838745
11637 1.2359098196029663
11638 1.2883591651916504
11639 1.4007195234298706
11640 1.2639641761779785
11641 1.3819154500961304
11642 1.2833178043365479
11643 1.2912379503250122
11644 1.224705457687378
11645 1.2528661489486694
11646 1.2440651655197144
11647 1.2453874349594116
11648 1.2467432022094727
11649 1.2235090732574463
11650 1.320353627204895
11651 1.2641953229904175
11652 1.2650550603866577
11653 1.2367451190948486
11654 1.20693039894104
11655 1.2474300861358643
11656 1.2455284595489502
11657 1.3435994386672974
11658 1.2893331050872803
11659 1.308677077293396
11660 1.1935839653015137
11661 1.1788893938064575
11662 1.2180958986282349
11663 1.276816487312317
11664 1.2474106550216675
11665 1.307420015335083
11666 1.4161332845687866
11667 1.3055275678634644
11668 1.3449918031692505
11669 1.2737778425216675
11670 1.294118881225586
11671 1.2486060857772827
11672 1.3578944206237793
11673 1.4120240211486816
11674 1.370654582977295
11675 1.3521332740783691
11676 1.3716355562210083
11677 1.3466911315917969
11678 1.2520995140075684
11679 1.3523902893066406
11680 1.2412643432617188
11681 1.3237924575805664
11682 1.271378517150879
11683 1.3529620170593262
11684 1.3914761543273926
11685 1.2712862491607666
11686 1.1765167713165283
11687 1.300982117652893
11688 1.1736291646957397
11689 1.189146876335144
11690 1.3295894861221313
11691 1.2535234689712524
11692 1.1939421892166138
11693 1.2478073835372925
11694 1.16133451461792
11695 1.234340786933899
11696 1.275118112564087
11697 1.1857918500900269
11698 1.1833096742630005
11699 1.1612880229949951
11700 1.245288372039795
11701 1.1693602800369263
11702 1.1784255504608154
11703 1.2921862602233887
11704 1.1813249588012695
11705 1.2385002374649048
11706 1.1515436172485352
11707 1.261218547821045
11708 1.2023242712020874
11709 1.1680089235305786
11710 1.2151265144348145
11711 1.085959792137146
11712 1.1087064743041992
11713 1.1647605895996094
11714 1.181309700012207
11715 1.3615951538085938
11716 1.133772373199463
11717 1.2060805559158325
11718 1.115310549736023
11719 1.0723612308502197
11720 1.105703592300415
11721 1.1643850803375244
11722 1.3143256902694702
11723 1.2181065082550049
11724 1.285009741783142
11725 1.1796977519989014
11726 1.2293978929519653
11727 1.1782774925231934
11728 1.2829208374023438
11729 1.3027523756027222
11730 1.349341630935669
11731 1.1681501865386963
11732 1.253848910331726
11733 1.1776912212371826
11734 1.2470099925994873
11735 1.18549644947052
11736 1.2185131311416626
11737 1.1272791624069214
11738 1.2923105955123901
11739 1.244047999382019
11740 1.3105871677398682
11741 1.20953369140625
11742 1.1579256057739258
11743 1.259555459022522
11744 1.2310082912445068
11745 1.2620818614959717
11746 1.1998237371444702
11747 1.220523476600647
11748 1.107809066772461
11749 1.115310788154602
11750 1.2192076444625854
11751 1.1735410690307617
11752 1.254983901977539
11753 1.2124727964401245
11754 1.1151790618896484
11755 1.2151882648468018
11756 1.237661361694336
11757 1.2049208879470825
11758 1.2049906253814697
11759 1.1981338262557983
11760 1.1282159090042114
11761 1.271432876586914
11762 1.2491180896759033
11763 1.2183315753936768
11764 1.1996941566467285
11765 1.1332387924194336
11766 1.1523594856262207
11767 1.2266159057617188
11768 1.2006325721740723
11769 1.1454442739486694
11770 1.1591579914093018
11771 1.166416049003601
11772 1.2899800539016724
11773 1.2326961755752563
11774 1.3050025701522827
11775 1.339737892150879
11776 1.3609330654144287
11777 1.275406837463379
11778 1.3677856922149658
11779 1.3589255809783936
11780 1.255004644393921
11781 1.302442193031311
11782 1.364052176475525
11783 1.3561785221099854
11784 1.3834012746810913
11785 1.2817667722702026
11786 1.279658555984497
11787 1.2788714170455933
11788 1.2320307493209839
11789 1.1943333148956299
11790 1.2948048114776611
11791 1.2299866676330566
11792 1.190933346748352
11793 1.1705676317214966
11794 1.1467251777648926
11795 1.1050996780395508
11796 1.182607889175415
11797 1.117614507675171
11798 1.1482882499694824
11799 1.2429282665252686
11800 1.2107079029083252
11801 1.2290011644363403
11802 1.2645608186721802
11803 1.2044697999954224
11804 1.2158546447753906
11805 1.2017297744750977
11806 1.2378307580947876
11807 1.1945608854293823
11808 1.3273160457611084
11809 1.3699814081192017
11810 1.2029592990875244
11811 1.2715048789978027
11812 1.274285912513733
11813 1.3449416160583496
11814 1.2328304052352905
11815 1.2267483472824097
11816 1.329250693321228
11817 1.2892019748687744
11818 1.2672213315963745
11819 1.2807049751281738
11820 1.1493375301361084
11821 1.2476472854614258
11822 1.260817289352417
11823 1.1857484579086304
11824 1.1808925867080688
11825 1.2590471506118774
11826 1.2335469722747803
11827 1.2290349006652832
11828 1.232076644897461
11829 1.2422817945480347
11830 1.3240617513656616
11831 1.1992980241775513
11832 1.151533603668213
11833 1.26338791847229
11834 1.2437999248504639
11835 1.3654528856277466
11836 1.300806999206543
11837 1.2709523439407349
11838 1.2919726371765137
11839 1.345425009727478
11840 1.2961822748184204
11841 1.309381365776062
11842 1.3121111392974854
11843 1.3056966066360474
11844 1.3234546184539795
11845 1.3296478986740112
11846 1.335627794265747
11847 1.3029943704605103
11848 1.306532621383667
11849 1.3250257968902588
11850 1.1735122203826904
11851 1.2953312397003174
11852 1.2230262756347656
11853 1.1667985916137695
11854 1.219348669052124
11855 1.1616089344024658
11856 1.1942760944366455
11857 1.2101998329162598
11858 1.2946679592132568
11859 1.3019741773605347
11860 1.234133243560791
11861 1.2307968139648438
11862 1.3354477882385254
11863 1.2701512575149536
11864 1.2815474271774292
11865 1.2349613904953003
11866 1.3150553703308105
11867 1.3339923620224
11868 1.2709810733795166
11869 1.227868914604187
11870 1.3389596939086914
11871 1.316099762916565
11872 1.3782068490982056
11873 1.3523285388946533
11874 1.294098973274231
11875 1.264796257019043
11876 1.4023730754852295
11877 1.3676568269729614
11878 1.2809417247772217
11879 1.28589928150177
11880 1.419122576713562
11881 1.3824832439422607
11882 1.405699372291565
11883 1.3674463033676147
11884 1.2747660875320435
11885 1.2755316495895386
11886 1.3225363492965698
11887 1.2970978021621704
11888 1.2733714580535889
11889 1.2983688116073608
11890 1.2189586162567139
11891 1.2079647779464722
11892 1.2846801280975342
11893 1.290069341659546
11894 1.3095041513442993
11895 1.3401472568511963
11896 1.29547917842865
11897 1.4834446907043457
11898 1.3176593780517578
11899 1.277171015739441
11900 1.1920764446258545
11901 1.3210554122924805
11902 1.2426018714904785
11903 1.1777757406234741
11904 1.2078516483306885
11905 1.2684142589569092
11906 1.220020055770874
11907 1.283034086227417
11908 1.3164490461349487
11909 1.2575922012329102
11910 1.2756813764572144
11911 1.3732436895370483
11912 1.2882044315338135
11913 1.2163480520248413
11914 1.2960803508758545
11915 1.2345049381256104
11916 1.2794249057769775
11917 1.2253462076187134
11918 1.2231987714767456
11919 1.2885876893997192
11920 1.206903100013733
11921 1.2403615713119507
11922 1.2213727235794067
11923 1.2548470497131348
11924 1.2485746145248413
11925 1.3305811882019043
11926 1.2448993921279907
11927 1.3620814085006714
11928 1.3038369417190552
11929 1.284952998161316
11930 1.2324515581130981
11931 1.2233827114105225
11932 1.19626784324646
11933 1.2889175415039062
11934 1.3555331230163574
11935 1.3306845426559448
11936 1.2282875776290894
11937 1.2501040697097778
11938 1.310616374015808
11939 1.2769856452941895
11940 1.316014051437378
11941 1.1891096830368042
11942 1.3628402948379517
11943 1.2509706020355225
11944 1.2650479078292847
11945 1.306113362312317
11946 1.2971796989440918
11947 1.2166770696640015
11948 1.2674444913864136
11949 1.316070556640625
11950 1.3281209468841553
11951 1.2229201793670654
11952 1.3226282596588135
11953 1.313999056816101
11954 1.217175841331482
11955 1.2891223430633545
11956 1.2374447584152222
11957 1.2527097463607788
11958 1.2908378839492798
11959 1.2614314556121826
11960 1.2483588457107544
11961 1.3323142528533936
11962 1.3532724380493164
11963 1.2515612840652466
11964 1.3147563934326172
11965 1.266493797302246
11966 1.3128246068954468
11967 1.510588526725769
11968 1.3503488302230835
11969 1.2588999271392822
11970 1.1552939414978027
11971 1.2911700010299683
11972 1.270445466041565
11973 1.2018855810165405
11974 1.128012776374817
11975 1.1794170141220093
11976 1.305253267288208
11977 1.2532871961593628
11978 1.2688570022583008
11979 1.2570858001708984
11980 1.2858206033706665
11981 1.2269936800003052
11982 1.3211662769317627
11983 1.4047490358352661
11984 1.3993226289749146
11985 1.309330701828003
11986 1.2699769735336304
11987 1.298531413078308
11988 1.2183696031570435
11989 1.2284311056137085
11990 1.2599087953567505
11991 1.3140251636505127
11992 1.1874017715454102
11993 1.213322639465332
11994 1.198586106300354
11995 1.215109944343567
11996 1.3076378107070923
11997 1.2973246574401855
11998 1.3490101099014282
11999 1.4064486026763916
12000 1.3513232469558716
12001 1.334718942642212
12002 1.294620394706726
12003 1.3386821746826172
12004 1.2920793294906616
12005 1.280993103981018
12006 1.1723493337631226
12007 1.217916488647461
12008 1.2663841247558594
12009 1.3191837072372437
12010 1.269283413887024
12011 1.3819551467895508
12012 1.2937828302383423
12013 1.3071870803833008
12014 1.318220853805542
12015 1.3314239978790283
12016 1.2544392347335815
12017 1.2369368076324463
12018 1.2724745273590088
12019 1.2504401206970215
12020 1.3512178659439087
12021 1.282911777496338
12022 1.2663720846176147
12023 1.1818087100982666
12024 1.2651715278625488
12025 1.3639259338378906
12026 1.2924177646636963
12027 1.3841675519943237
12028 1.3167170286178589
12029 1.3404664993286133
12030 1.323999285697937
12031 1.2693285942077637
12032 1.336473822593689
12033 1.227504849433899
12034 1.3557460308074951
12035 1.352471947669983
12036 1.277856469154358
12037 1.2538493871688843
12038 1.183112621307373
12039 1.3544225692749023
12040 1.122452735900879
12041 1.1754902601242065
12042 1.2027809619903564
12043 1.3220102787017822
12044 1.1635854244232178
12045 1.221227765083313
12046 1.1554725170135498
12047 1.2095683813095093
12048 1.2086812257766724
12049 1.213369369506836
12050 1.2513903379440308
12051 1.2022895812988281
12052 1.225229263305664
12053 1.1729984283447266
12054 1.2707806825637817
12055 1.1940199136734009
12056 1.2988191843032837
12057 1.1980164051055908
12058 1.0620228052139282
12059 1.094251275062561
12060 1.1370455026626587
12061 1.1885672807693481
12062 1.2007640600204468
12063 1.1098871231079102
12064 1.180058240890503
12065 1.0704803466796875
12066 1.1328072547912598
12067 1.1548612117767334
12068 1.0796788930892944
12069 1.1237589120864868
12070 1.1635102033615112
12071 1.1536767482757568
12072 1.1153682470321655
12073 1.0972354412078857
12074 1.1831284761428833
12075 1.1167041063308716
12076 1.213701844215393
12077 1.1428130865097046
12078 1.129003643989563
12079 1.052503228187561
12080 1.0807521343231201
12081 1.100029468536377
12082 1.151200532913208
12083 1.0568345785140991
12084 1.071130394935608
12085 1.0451234579086304
12086 1.034287691116333
12087 1.1172374486923218
12088 1.101469874382019
12089 1.0728034973144531
12090 1.0756022930145264
12091 1.0249170064926147
12092 1.0580618381500244
12093 1.1338754892349243
12094 1.115708351135254
12095 1.1602054834365845
12096 1.0956087112426758
12097 1.089114785194397
12098 1.1888949871063232
12099 1.1809914112091064
12100 1.1646150350570679
12101 1.2024195194244385
12102 1.1201263666152954
12103 1.0742285251617432
12104 1.1306973695755005
12105 1.191019892692566
12106 1.2123440504074097
12107 1.0054607391357422
12108 1.136725902557373
12109 1.2065339088439941
12110 1.0802534818649292
12111 1.1273070573806763
12112 1.128649353981018
12113 1.1458429098129272
12114 1.0508251190185547
12115 1.1743181943893433
12116 1.1438580751419067
12117 1.1439809799194336
12118 1.2645947933197021
12119 1.109710454940796
12120 1.132144570350647
12121 1.058843970298767
12122 1.157157063484192
12123 1.0929226875305176
12124 1.0521451234817505
12125 1.111758828163147
12126 1.1393253803253174
12127 1.10890793800354
12128 1.106187105178833
12129 1.122097134590149
12130 1.0965313911437988
12131 1.0626157522201538
12132 1.0776457786560059
12133 1.1039633750915527
12134 1.0985863208770752
12135 1.060647964477539
12136 1.12117600440979
12137 1.1465328931808472
12138 1.2168748378753662
12139 1.1185216903686523
12140 1.1218781471252441
12141 1.138843297958374
12142 1.1094138622283936
12143 1.1307597160339355
12144 1.1276819705963135
12145 1.2259535789489746
12146 1.2382084131240845
12147 1.1650681495666504
12148 1.2570596933364868
12149 1.1224150657653809
12150 1.3233639001846313
12151 1.2859179973602295
12152 1.3292289972305298
12153 1.2515400648117065
12154 1.2860798835754395
12155 1.1826047897338867
12156 1.1766905784606934
12157 1.2688326835632324
12158 1.186015248298645
12159 1.1378765106201172
12160 1.265554666519165
12161 1.148514986038208
12162 1.1665798425674438
12163 1.1566261053085327
12164 1.1277912855148315
12165 1.0555773973464966
12166 1.146407961845398
12167 1.079123616218567
12168 1.111241340637207
12169 1.1998109817504883
12170 1.2316621541976929
12171 1.1384450197219849
12172 1.1290767192840576
12173 1.119022011756897
12174 1.1466747522354126
12175 1.1582881212234497
12176 1.1707804203033447
12177 1.2515257596969604
12178 1.1307798624038696
12179 1.2024937868118286
12180 1.1945422887802124
12181 1.0794925689697266
12182 1.09634268283844
12183 1.120057463645935
12184 1.162520408630371
12185 1.127082109451294
12186 1.1225616931915283
12187 1.159727931022644
12188 1.1806743144989014
12189 1.1662464141845703
12190 1.180407166481018
12191 1.250355839729309
12192 1.184671401977539
12193 1.2015806436538696
12194 1.1130961179733276
12195 1.117409110069275
12196 1.293165922164917
12197 1.2077873945236206
12198 1.1927953958511353
12199 1.1214609146118164
12200 1.1534656286239624
12201 1.1561143398284912
12202 1.1914366483688354
12203 1.3471165895462036
12204 1.3630712032318115
12205 1.362746000289917
12206 1.2395490407943726
12207 1.3218692541122437
12208 1.3493095636367798
12209 1.3811479806900024
12210 1.3898855447769165
12211 1.2677961587905884
12212 1.2828624248504639
12213 1.3600722551345825
12214 1.1736904859542847
12215 1.1608752489089966
12216 1.0349772453308106
12217 1.0268470525741578
12218 1.0618741989135743
12219 0.9757376194000245
12220 1.0444261312484742
12221 1.0412514686584473
12222 1.0278441190719605
12223 1.016471552848816
12224 1.1067195415496827
12225 1.2496876001358033
12226 1.2337315559387207
12227 1.2594019651412964
12228 1.1022098541259766
12229 1.1048561811447144
12230 1.178414511680603
12231 1.1830456733703614
12232 1.224561381340027
12233 1.2270026683807373
12234 1.1962531089782715
12235 1.1817238807678223
12236 1.1506251573562623
12237 1.017153549194336
12238 1.0618441581726075
12239 1.0720328569412232
12240 1.040455150604248
12241 1.0060244083404541
12242 1.0060092687606812
12243 0.9834285259246827
12244 1.0168084383010865
12245 1.1153599500656128
12246 1.0772878408432007
12247 1.0608615159988404
12248 1.0288433313369751
12249 1.011195707321167
12250 1.1093863725662232
12251 1.077517557144165
12252 1.0880673408508301
12253 1.0252278327941895
12254 1.1444778919219971
12255 1.1519819974899292
12256 1.147877025604248
12257 1.1155263662338257
12258 1.1623471260070801
12259 1.1726584911346436
12260 1.216452407836914
12261 1.1832236528396607
12262 1.1976340293884278
12263 1.157204556465149
12264 1.1586087226867676
12265 1.1684401512145997
12266 1.1451921939849854
12267 1.0780517339706421
12268 1.3032482147216797
12269 1.3503532886505127
12270 1.1831382989883423
12271 1.2012900590896607
12272 1.1457938432693482
12273 1.2439136981964112
12274 1.120103645324707
12275 1.209684419631958
12276 1.2406287670135498
12277 1.239387321472168
12278 1.270078706741333
12279 1.2572700262069703
12280 1.3059515237808228
12281 1.256397294998169
12282 1.3129983425140381
12283 1.2599015712738038
12284 1.2035301208496094
12285 1.3450241565704346
12286 1.4314393281936646
12287 1.2879024028778077
12288 1.3268253087997437
12289 1.3013511180877686
12290 1.2580553770065308
12291 1.2542280435562134
12292 1.2909701347351075
12293 1.303542423248291
12294 1.2133423566818238
12295 1.4060371398925782
12296 1.2906376600265503
12297 1.2982224702835083
12298 1.360131072998047
12299 1.4782289743423462
12300 1.3953453779220581
12301 1.4541790962219239
12302 1.5003803253173829
12303 1.4945241689682007
12304 1.3677694082260132
12305 1.4013604402542115
12306 1.4555743217468262
12307 1.3848379135131836
12308 1.2778860807418824
12309 1.4557457447052002
12310 1.4061757802963257
12311 1.5589113712310791
12312 1.3989992618560791
12313 1.5922577857971192
12314 1.463422465324402
12315 1.573809552192688
12316 1.523023772239685
12317 1.3688620805740357
12318 1.510208535194397
12319 1.4149282455444336
12320 1.4787803173065186
12321 1.4008005142211915
12322 1.4234641075134278
12323 1.4419163942337037
12324 1.457842755317688
12325 1.4662594079971314
12326 1.385999608039856
12327 1.3865994691848755
12328 1.3182180404663086
12329 1.4215866804122925
12330 1.3262055397033692
12331 1.3404011011123658
12332 1.4094297170639039
12333 1.388875412940979
12334 1.3506064891815186
12335 1.3501245260238648
12336 1.22485511302948
12337 1.3596354007720948
12338 1.2305775165557862
12339 1.297640609741211
12340 1.318548607826233
12341 1.3080798864364624
12342 1.3001314878463746
12343 1.2910751581192017
12344 1.2880845546722413
12345 1.218802261352539
12346 1.2858566522598267
12347 1.2745173454284668
12348 1.2876869916915894
12349 1.240616011619568
12350 1.3713436603546143
12351 1.2780631065368653
12352 1.3139120817184449
12353 1.3466647148132325
12354 1.3242818593978882
12355 1.2842162132263184
12356 1.3636022090911866
12357 1.2630495309829712
12358 1.2510197639465332
12359 1.3295754671096802
12360 1.3855365991592408
12361 1.2708542823791504
12362 1.4454074382781983
12363 1.2520747661590577
12364 1.2527066946029664
12365 1.2245823621749878
12366 1.247258710861206
12367 1.2682353734970093
12368 1.4151052713394165
12369 1.3928874015808106
12370 1.4462208032608033
12371 1.419686484336853
12372 1.4529866456985474
12373 1.3738462209701539
12374 1.4681075096130372
12375 1.4394895315170289
12376 1.4424964666366578
12377 1.4206904649734498
12378 1.2967306852340699
12379 1.3171419382095337
12380 1.360312032699585
12381 1.3480705499649048
12382 1.458614754676819
12383 1.3767717361450196
12384 1.4104731559753418
12385 1.5207692861557007
12386 1.4675703525543213
12387 1.2391019344329834
12388 1.3868065357208252
12389 1.4062846183776856
12390 1.4849852800369263
12391 1.3430153608322144
12392 1.4192997694015503
12393 1.3929021835327149
12394 1.4738989353179932
12395 1.3434428453445435
12396 1.3172356367111206
12397 1.499731469154358
12398 1.3993692874908448
12399 1.3030864477157593
12400 1.3782486200332642
12401 1.3171817541122437
12402 1.3540525913238526
12403 1.3556838512420655
12404 1.391843605041504
12405 1.3496515035629273
12406 1.4369774341583252
12407 1.4672749519348145
12408 1.38474600315094
12409 1.4660418510437012
12410 1.3540599822998047
12411 1.421501922607422
12412 1.4180119514465332
12413 1.4109024286270142
12414 1.3761498212814331
12415 1.3850598812103272
12416 1.4312952041625977
12417 1.488302993774414
12418 1.2494104385375977
12419 1.4705886125564576
12420 1.4270792484283448
12421 1.3742908716201783
12422 1.4937556266784668
12423 1.4904507875442505
12424 1.5889033555984498
12425 1.5083591222763062
12426 1.489367413520813
12427 1.523771095275879
12428 1.4974211931228638
12429 1.5214899063110352
12430 1.4316511631011963
12431 1.425415325164795
12432 1.5432067394256592
12433 1.6202455043792725
12434 1.4354557275772095
12435 1.450902271270752
12436 1.6205968141555787
12437 1.499452042579651
12438 1.4892373561859131
12439 1.416021752357483
12440 1.5145599126815796
12441 1.4232978105545044
12442 1.420526671409607
12443 1.5444816827774048
12444 1.5103933095932007
12445 1.517852234840393
12446 1.5284293174743653
12447 1.434563684463501
12448 1.4898179054260254
12449 1.4223164796829224
12450 1.544811773300171
12451 1.470417308807373
12452 1.4529940366744996
12453 1.4590808629989624
12454 1.470965075492859
12455 1.435660171508789
12456 1.440078902244568
12457 1.3756782293319703
12458 1.443175482749939
12459 1.3834096670150757
12460 1.4849344968795777
12461 1.3759079456329346
12462 1.4004557609558106
12463 1.4214104890823365
12464 1.543979811668396
12465 1.4694096326828003
12466 1.4147325038909913
12467 1.4244884729385376
12468 1.54345862865448
12469 1.495651650428772
12470 1.3853145122528077
12471 1.3730490684509278
12472 1.409533190727234
12473 1.3710920095443726
12474 1.511370348930359
12475 1.4528724431991578
12476 1.491340446472168
12477 1.4292436122894288
12478 1.338681983947754
12479 1.4567724943161011
12480 1.3823713541030884
12481 1.4467965841293335
12482 1.3351438522338868
12483 1.3565284490585328
12484 1.3254967212677002
12485 1.34720938205719
12486 1.3486159324645997
12487 1.4098525524139405
12488 1.2686806201934815
12489 1.3222088098526001
12490 1.333303737640381
12491 1.4623401641845704
12492 1.406252670288086
12493 1.3622270107269288
12494 1.3929887294769288
12495 1.3522432327270508
12496 1.437184500694275
12497 1.2288389682769776
12498 1.4003867387771607
12499 1.2463982582092286
12500 1.2919832944869996
12501 1.3382236242294312
12502 1.5019162178039551
12503 1.386033821105957
12504 1.4773046255111695
12505 1.3776500701904297
12506 1.393768835067749
12507 1.3578182935714722
12508 1.451348114013672
12509 1.4802037954330445
12510 1.4770159006118775
12511 1.5431021928787232
12512 1.4017115116119385
12513 1.4758613586425782
12514 1.486343789100647
12515 1.4874489784240723
12516 1.3741679668426514
12517 1.374772834777832
12518 1.3858155488967896
12519 1.4813884973526001
12520 1.4700769662857056
12521 1.4861389875411988
12522 1.421657133102417
12523 1.4257413625717164
12524 1.4481698751449585
12525 1.535365390777588
12526 1.5296953201293946
12527 1.4748471260070801
12528 1.4217623949050904
12529 1.4161487102508545
12530 1.4788538694381714
12531 1.5568728923797608
12532 1.4556901931762696
12533 1.4718242168426514
12534 1.4449244022369385
12535 1.3937249660491944
12536 1.5044408321380616
12537 1.451464581489563
12538 1.3911436080932618
12539 1.4181031465530396
12540 1.4430983543395997
12541 1.4710665225982666
12542 1.4451244354248047
12543 1.5099740505218506
12544 1.4906193494796753
12545 1.5401421070098877
12546 1.4462987661361695
12547 1.4365509033203125
12548 1.5095824480056763
12549 1.431691575050354
12550 1.426711130142212
12551 1.5157742977142334
12552 1.5238514423370362
12553 1.528244185447693
12554 1.5661734819412232
12555 1.4333309412002564
12556 1.4291365623474122
12557 1.4673126220703125
12558 1.396654772758484
12559 1.540076780319214
12560 1.6347862958908081
12561 1.5351099252700806
12562 1.5739384174346924
12563 1.4132498979568482
12564 1.5225275039672852
12565 1.3801753997802735
12566 1.3685451030731202
12567 1.356818723678589
12568 1.4655850410461426
12569 1.401598858833313
12570 1.41690354347229
12571 1.5324564456939698
12572 1.3814415216445923
12573 1.400900173187256
12574 1.4864498853683472
12575 1.488051462173462
12576 1.4313822269439698
12577 1.4630315780639649
12578 1.392764139175415
12579 1.4752029657363892
12580 1.4643154621124268
12581 1.5428205013275147
12582 1.3945985317230225
12583 1.539473581314087
12584 1.5789173126220704
12585 1.610245156288147
12586 1.4585979461669922
12587 1.5495204210281373
12588 1.4379343271255494
12589 1.430739688873291
12590 1.4616369485855103
12591 1.5584333419799805
12592 1.6777914047241211
12593 1.350477147102356
12594 1.4965420246124268
12595 1.469925332069397
12596 1.447118091583252
12597 1.3764120817184449
12598 1.3336989164352417
12599 1.3135107040405274
12600 1.303905177116394
12601 1.4623268127441407
12602 1.3714799165725708
12603 1.2773426055908204
12604 1.4195091009140015
12605 1.43150954246521
12606 1.4297940015792847
12607 1.4873781681060791
12608 1.308901596069336
12609 1.432766604423523
12610 1.381618070602417
12611 1.4557798385620118
12612 1.391233253479004
12613 1.370030450820923
12614 1.4154108047485352
12615 1.2792017936706543
12616 1.511984634399414
12617 1.3416290760040284
12618 1.2785957336425782
12619 1.383806037902832
12620 1.4757116317749024
12621 1.3626071691513062
12622 1.4012496948242188
12623 1.481704878807068
12624 1.4480491161346436
12625 1.478451180458069
12626 1.4045788526535035
12627 1.386871862411499
12628 1.5114672660827637
12629 1.3631113052368165
12630 1.4195642948150635
12631 1.4517305374145508
12632 1.2865081310272217
12633 1.287816333770752
12634 1.3883952379226685
12635 1.3210551023483277
12636 1.4039670705795289
12637 1.5435259819030762
12638 1.3452824831008912
12639 1.4435883045196534
12640 1.4604797840118409
12641 1.416576075553894
12642 1.3907962322235108
12643 1.3956133604049683
12644 1.3044000148773194
12645 1.3544373989105225
12646 1.2338595867156983
12647 1.4112219095230103
12648 1.193771529197693
12649 1.3423067808151246
12650 1.381279993057251
12651 1.2668277502059937
12652 1.1937835693359375
12653 1.2556570053100586
12654 1.3144957304000855
12655 1.3735576152801514
12656 1.3880146026611329
12657 1.3831634998321534
12658 1.2761664867401123
12659 1.2994187355041504
12660 1.391293215751648
12661 1.4339954137802124
12662 1.554895567893982
12663 1.444675374031067
12664 1.3242938995361329
12665 1.432425308227539
12666 1.3555317401885987
12667 1.344639825820923
12668 1.3340664386749268
12669 1.3132962465286255
12670 1.316276240348816
12671 1.2993929862976075
12672 1.2936609268188477
12673 1.4372520923614502
12674 1.2920406341552735
12675 1.3608203411102295
12676 1.218840765953064
12677 1.2300637245178223
12678 1.276822018623352
12679 1.418750810623169
12680 1.3442394018173218
12681 1.4231753826141358
12682 1.382230806350708
12683 1.4688919067382813
12684 1.390192198753357
12685 1.4325744390487671
12686 1.39467351436615
12687 1.3655566453933716
12688 1.3754860639572144
12689 1.3417349338531495
12690 1.4124221086502076
12691 1.3641086101531983
12692 1.3441261529922486
12693 1.3573453903198243
12694 1.3801618099212647
12695 1.427363920211792
12696 1.4474213600158692
12697 1.394314694404602
12698 1.3655993223190308
12699 1.3397436618804932
12700 1.4861952543258667
12701 1.4592568159103394
12702 1.4475441455841065
12703 1.4421942710876465
12704 1.4724727153778077
12705 1.380895185470581
12706 1.4627531051635743
12707 1.4253678798675538
12708 1.4649377346038819
12709 1.4621353626251221
12710 1.496608066558838
12711 1.5285572290420533
12712 1.3730249881744385
12713 1.4697357892990113
12714 1.4737335920333863
12715 1.4033520698547364
12716 1.4808663606643677
12717 1.425815510749817
12718 1.4395623683929444
12719 1.469426441192627
12720 1.4448159217834473
12721 1.4540755033493042
12722 1.5070924043655396
12723 1.332842755317688
12724 1.3893068313598633
12725 1.3794677734375
12726 1.507305908203125
12727 1.5400524616241456
12728 1.4862279176712037
12729 1.491083550453186
12730 1.5293157577514649
12731 1.5161569595336915
12732 1.585935401916504
12733 1.4453107595443726
12734 1.5038981914520264
12735 1.391180682182312
12736 1.501467752456665
12737 1.4302833557128907
12738 1.4237747669219971
12739 1.3538098812103272
12740 1.3941203832626343
12741 1.4973928213119507
12742 1.4563020944595337
12743 1.5321450710296631
12744 1.3526305437088013
12745 1.4588324308395386
12746 1.3950816869735718
12747 1.4649158000946045
12748 1.4120748519897461
12749 1.4297136545181275
12750 1.3037038326263428
12751 1.3683422088623047
12752 1.4558490991592408
12753 1.5066055536270142
12754 1.4592309474945069
12755 1.4333792209625245
12756 1.3955092906951905
12757 1.429774808883667
12758 1.3452953577041626
12759 1.4324435472488404
12760 1.4706501245498658
12761 1.485359001159668
12762 1.5409058809280396
12763 1.4614463329315186
12764 1.4095178127288819
12765 1.4978214979171753
12766 1.456949281692505
12767 1.5002620697021485
12768 1.5014477252960206
12769 1.4076290607452393
12770 1.5186187505722046
12771 1.3865939855575562
12772 1.3732535123825074
12773 1.4320053339004517
12774 1.377796220779419
12775 1.4717292070388794
12776 1.5219816446304322
12777 1.4967746019363404
12778 1.4944489479064942
12779 1.5337051630020142
12780 1.5097030878067017
12781 1.447002100944519
12782 1.5130818367004395
12783 1.4694139242172242
12784 1.497670578956604
12785 1.502420473098755
12786 1.5171846628189087
12787 1.4078898906707764
12788 1.5607269287109375
12789 1.3584657192230225
12790 1.6439011573791504
12791 1.5000317573547364
12792 1.5585299015045166
12793 1.6210290670394898
12794 1.52052001953125
12795 1.4753451824188233
12796 1.5011510133743287
12797 1.5465164661407471
12798 1.5186026573181153
12799 1.5303837537765503
12800 1.4913617849349976
12801 1.4365609169006348
12802 1.4271766424179078
12803 1.527297306060791
12804 1.4841902732849122
12805 1.41539626121521
12806 1.398101019859314
12807 1.4868619918823243
12808 1.3699021816253663
12809 1.4126269102096558
12810 1.3689520835876465
12811 1.4570459604263306
12812 1.3392268896102906
12813 1.4128270626068116
12814 1.4722668409347535
12815 1.4442400217056275
12816 1.3877814292907715
12817 1.4662181615829468
12818 1.411505389213562
12819 1.4677727699279786
12820 1.4288557052612305
12821 1.4555459499359131
12822 1.3264893770217896
12823 1.413197922706604
12824 1.531595277786255
12825 1.5189881801605225
12826 1.493897843360901
12827 1.50955491065979
12828 1.475194263458252
12829 1.4599161624908448
12830 1.355350422859192
12831 1.4440161466598511
12832 1.4160393953323365
12833 1.5387378215789795
12834 1.3893924236297608
12835 1.374873685836792
12836 1.4632033586502076
12837 1.4423639059066773
12838 1.454163956642151
12839 1.47647123336792
12840 1.4914387941360474
12841 1.5389743328094483
12842 1.4445306539535523
12843 1.4045119762420655
12844 1.4981292963027955
12845 1.4482101678848267
12846 1.4667318344116211
12847 1.3992128849029541
12848 1.5158327102661133
12849 1.4174509525299073
12850 1.451371717453003
12851 1.5200568914413453
12852 1.439884352684021
12853 1.388890314102173
12854 1.4931660175323487
12855 1.3489258766174317
12856 1.4291794776916504
12857 1.437661099433899
12858 1.3152113437652588
12859 1.351063895225525
12860 1.4491643190383912
12861 1.4778110265731812
12862 1.4486316919326783
12863 1.450706171989441
12864 1.4952226161956788
12865 1.459955382347107
12866 1.3632433891296387
12867 1.3734262466430665
12868 1.3143367052078248
12869 1.3462930202484131
12870 1.260605025291443
12871 1.233094620704651
12872 1.4610188484191895
12873 1.3042532682418824
12874 1.2160186052322388
12875 1.2946187734603882
12876 1.3633069276809693
12877 1.362458634376526
12878 1.4209497451782227
12879 1.3676732063293457
12880 1.2975367784500123
12881 1.3232206583023072
12882 1.3947991609573365
12883 1.3012937784194947
12884 1.2690779447555542
12885 1.3576777458190918
12886 1.3926257371902466
12887 1.354161787033081
12888 1.351679015159607
12889 1.3714435577392579
12890 1.34964017868042
12891 1.3047906637191773
12892 1.3952023267745972
12893 1.3877994298934937
12894 1.2130322933197022
12895 1.361801552772522
12896 1.4017857789993287
12897 1.5542057037353516
12898 1.4206246614456177
12899 1.4450316905975342
12900 1.348363447189331
12901 1.3736666917800904
12902 1.4140385866165162
12903 1.2503415822982789
12904 1.5514522075653077
12905 1.3567790269851685
12906 1.3281996726989747
12907 1.2642236232757569
12908 1.3256080627441407
12909 1.3257270336151123
12910 1.2853335618972779
12911 1.2763224124908448
12912 1.2747586250305176
12913 1.3530445575714112
12914 1.3106585025787354
12915 1.3609136819839478
12916 1.2612616300582886
12917 1.290300178527832
12918 1.3227409601211548
12919 1.2938017129898072
12920 1.3257899761199952
12921 1.3277074575424195
12922 1.350095796585083
12923 1.2285931587219239
12924 1.2784904718399048
12925 1.3834466218948365
12926 1.3520472526550293
12927 1.3437822341918946
12928 1.4789909601211548
12929 1.388054895401001
12930 1.300889778137207
12931 1.2517019987106324
12932 1.493473219871521
12933 1.375859546661377
12934 1.4576249599456788
12935 1.4350117921829224
12936 1.458965826034546
12937 1.3960918664932251
12938 1.4099613904953003
12939 1.4459413766860962
12940 1.4609580516815186
12941 1.4179670095443726
12942 1.417673397064209
12943 1.4617755889892579
12944 1.4681778430938721
12945 1.3546555519104004
12946 1.3801922082901001
12947 1.5047145366668702
12948 1.4642030477523804
12949 1.4478030681610108
12950 1.50968759059906
12951 1.4400270462036133
12952 1.48413245677948
12953 1.4544132232666016
12954 1.5345850467681885
12955 1.5518982887268067
12956 1.511571216583252
12957 1.488210129737854
12958 1.5489782571792603
12959 1.469571042060852
12960 1.4139531135559082
12961 1.5404623031616211
12962 1.589599061012268
12963 1.579049038887024
12964 1.4241344213485718
12965 1.5417131662368775
12966 1.5375710010528565
12967 1.6167400360107422
12968 1.5453694343566895
12969 1.6174995183944703
12970 1.5671431303024292
12971 1.5395540475845337
12972 1.5504603862762452
12973 1.5287578582763672
12974 1.596465516090393
12975 1.4461408138275147
12976 1.5244808673858643
12977 1.4588208675384522
12978 1.4971218585968018
12979 1.5231756448745728
12980 1.5288638353347779
12981 1.6149135112762452
12982 1.5421795129776001
12983 1.5670619487762452
12984 1.4145237684249878
12985 1.3073472261428833
12986 1.6230969905853272
12987 1.391561794281006
12988 1.539585280418396
12989 1.434642481803894
12990 1.4496365070343018
12991 1.4193876266479493
12992 1.4239269971847535
12993 1.5068932056427002
12994 1.4359254121780396
12995 1.5105087041854859
12996 1.4133151054382325
12997 1.4199487447738648
12998 1.5137038707733155
12999 1.3861735343933106
13000 1.4778086423873902
13001 1.507187294960022
13002 1.5110443115234375
13003 1.6246749639511109
13004 1.454945731163025
13005 1.5070033550262452
13006 1.488141942024231
13007 1.481760311126709
13008 1.4030817031860352
13009 1.5349543571472168
13010 1.4180368661880494
13011 1.3509332418441773
13012 1.4357407569885254
13013 1.3745924711227417
13014 1.4776055097579956
13015 1.4938194036483765
13016 1.4293765306472779
13017 1.4697602272033692
13018 1.4674538850784302
13019 1.5649339437484742
13020 1.5355540990829468
13021 1.4957820653915406
13022 1.5235822677612305
13023 1.4795291900634766
13024 1.4957094669342041
13025 1.5409474849700928
13026 1.5103371620178223
13027 1.4739058494567872
13028 1.48068265914917
13029 1.486737060546875
13030 1.5138550281524659
13031 1.4804696321487427
13032 1.561109232902527
13033 1.5430522441864014
13034 1.4616401672363282
13035 1.5888319492340088
13036 1.5145885229110718
13037 1.403867769241333
13038 1.3841567516326905
13039 1.5433664798736573
13040 1.4531227827072144
13041 1.4993831396102906
13042 1.54674391746521
13043 1.4342000961303711
13044 1.3544283390045166
13045 1.5263517379760743
13046 1.327862548828125
13047 1.4239660978317261
13048 1.4282236576080323
13049 1.463873314857483
13050 1.3800081491470337
13051 1.4292794942855835
13052 1.406860876083374
13053 1.4126879453659058
13054 1.3488266944885254
13055 1.3734138488769532
13056 1.4534667015075684
13057 1.4912987232208252
13058 1.4191116571426392
13059 1.387066650390625
13060 1.448506760597229
13061 1.4550990343093873
13062 1.4305829286575318
13063 1.4333215236663819
13064 1.4662002801895142
13065 1.4458933353424073
13066 1.3201014280319214
13067 1.4041041612625123
13068 1.3669116973876954
13069 1.403421449661255
13070 1.395571756362915
13071 1.439143466949463
13072 1.5058042287826539
13073 1.5037461996078492
13074 1.4625804901123047
13075 1.444156575202942
13076 1.3828367471694947
13077 1.3982660055160523
13078 1.4455631256103516
13079 1.4515493392944336
13080 1.3290787220001221
13081 1.520932126045227
13082 1.4494851112365723
13083 1.5132149934768677
13084 1.5451030015945435
13085 1.5814558744430542
13086 1.4992857456207276
13087 1.4933561563491822
13088 1.6035684823989869
13089 1.5108678817749024
13090 1.5532858848571778
13091 1.6152101039886475
13092 1.543195414543152
13093 1.4782417297363282
13094 1.4778699159622193
13095 1.5119287252426148
13096 1.548147964477539
13097 1.6563742637634278
13098 1.6392717838287354
13099 1.6142120838165284
13100 1.419204044342041
13101 1.5955846786499024
13102 1.4935871839523316
13103 1.4932262182235718
13104 1.5094110250473023
13105 1.4693103313446045
13106 1.520939040184021
13107 1.4682296991348267
13108 1.5015397548675538
13109 1.554733443260193
13110 1.4845078468322754
13111 1.392875361442566
13112 1.5061867713928223
13113 1.4642131805419922
13114 1.410486626625061
13115 1.5081652879714966
13116 1.4555083990097046
13117 1.4088399887084961
13118 1.438127088546753
13119 1.3992861986160279
13120 1.2907236099243165
13121 1.410032320022583
13122 1.4049789190292359
13123 1.2438351392745972
13124 1.3755101442337037
13125 1.3788921117782593
13126 1.3618082284927369
13127 1.4429864168167115
13128 1.5172595262527466
13129 1.4954667568206788
13130 1.421044397354126
13131 1.4618194580078125
13132 1.3658215284347535
13133 1.3954444408416748
13134 1.3349856615066529
13135 1.4893069744110108
13136 1.4339185237884522
13137 1.518890905380249
13138 1.4631593704223633
13139 1.3838607549667359
13140 1.427476692199707
13141 1.4310912370681763
13142 1.5066466808319092
13143 1.3462630987167359
13144 1.3732579231262207
13145 1.4499612331390381
13146 1.4373971700668335
13147 1.4175786256790162
13148 1.5343839406967164
13149 1.5613049745559693
13150 1.6306138515472413
13151 1.477444577217102
13152 1.480383563041687
13153 1.6218761682510376
13154 1.5550729513168335
13155 1.50857834815979
13156 1.5741214036941529
13157 1.5853678464889527
13158 1.4884007453918457
13159 1.4714303493499756
13160 1.4547200679779053
13161 1.544431495666504
13162 1.5340821027755738
13163 1.4770175695419312
13164 1.5117499113082886
13165 1.405003595352173
13166 1.2263899326324463
13167 1.383297371864319
13168 1.4531966924667359
13169 1.5313895225524903
13170 1.482042956352234
13171 1.635631012916565
13172 1.5217193841934205
13173 1.3979591608047486
13174 1.5180904150009156
13175 1.5427936792373658
13176 1.4320362091064454
13177 1.4411551237106324
13178 1.416364598274231
13179 1.441201376914978
13180 1.4094542741775513
13181 1.3860283374786377
13182 1.471204447746277
13183 1.3983654260635376
13184 1.4875615119934082
13185 1.4668686866760254
13186 1.4552067995071412
13187 1.3723133087158204
13188 1.4098439693450928
13189 1.3926305055618287
13190 1.3847592353820801
13191 1.47318856716156
13192 1.4243211030960083
13193 1.4882368326187134
13194 1.5991937398910523
13195 1.4863468885421753
13196 1.4932387351989747
13197 1.4494808197021485
13198 1.4249494552612305
13199 1.6167065382003785
13200 1.4714011430740357
13201 1.4789159774780274
13202 1.414699125289917
13203 1.5797524929046631
13204 1.386031436920166
13205 1.4548573970794678
13206 1.4783692836761475
13207 1.5137477397918702
13208 1.6505191326141357
13209 1.6336514949798584
13210 1.748215675354004
13211 1.7244631052017212
13212 1.707914113998413
13213 1.7662967443466187
13214 1.6536269187927246
13215 1.6099549531936646
13216 1.668310523033142
13217 1.7001105546951294
13218 1.6574381589889526
13219 1.743509292602539
13220 1.7815356254577637
13221 1.6972966194152832
13222 1.7959754467010498
13223 1.7530866861343384
13224 1.7574561834335327
13225 1.8110828399658203
13226 1.7764099836349487
13227 1.8413774967193604
13228 1.8651037216186523
13229 1.8212271928787231
13230 1.7198851108551025
13231 1.7257720232009888
13232 1.7951467037200928
13233 1.783026099205017
13234 1.7866846323013306
13235 1.7294989824295044
13236 1.7874599695205688
13237 1.7963240146636963
13238 1.7315912246704102
13239 1.7916152477264404
13240 1.6756263971328735
13241 1.8145065307617188
13242 1.7962000370025635
13243 1.700648307800293
13244 1.758327603340149
13245 1.786914587020874
13246 1.7189725637435913
13247 1.7277297973632812
13248 1.688931941986084
13249 1.6292823553085327
13250 1.7154840230941772
13251 1.783363938331604
13252 1.9103537797927856
13253 1.7699813842773438
13254 1.8409343957901
13255 1.8316757678985596
13256 1.6799565553665161
13257 1.8567471504211426
13258 1.78617262840271
13259 1.8982337713241577
13260 1.8464127779006958
13261 1.8298780918121338
13262 1.6842392683029175
13263 1.7425661087036133
13264 1.6743007898330688
13265 1.7826969623565674
13266 1.7631925344467163
13267 1.6779720783233643
13268 1.7998846769332886
13269 1.6859856843948364
13270 1.8133546113967896
13271 1.7947863340377808
13272 1.70527184009552
13273 1.7044477462768555
13274 1.8083269596099854
13275 1.7579673528671265
13276 1.74665105342865
13277 1.7291268110275269
13278 1.7158323526382446
13279 1.8108785152435303
13280 1.6927129030227661
13281 1.7484140396118164
13282 1.7925446033477783
13283 1.695563793182373
13284 1.7405439615249634
13285 1.7346454858779907
13286 1.7071727514266968
13287 1.7348477840423584
13288 1.7643975019454956
