# Supplementary material for: Impact of anionic lipids on the energy landscape of conformational transition in anion exchanger 1 (AE1)
Source: Nat Commun. 2025 Nov 26;16:11664. doi: 10.1038/s41467-025-66786-6 (PMC12748791; doi:10.1038/s41467-025-66786-6)
Supplement: Supplementary file 6 — Source Data [file 41467_2025_66786_MOESM6_ESM.zip › SourceData/Supplementary_Fig_6_RMSD_holo_no_PIP2.txt]

0 4.044231414794922
1 3.971735954284668
2 4.203762531280518
3 4.031103134155273
4 4.043140411376953
5 4.082577705383301
6 4.0793256759643555
7 4.289728164672852
8 4.249554634094238
9 4.169384002685547
10 4.130126476287842
11 4.109686851501465
12 4.3100056648254395
13 4.0721564292907715
14 4.150388240814209
15 4.081668853759766
16 4.126708984375
17 3.983036756515503
18 4.128171920776367
19 4.013089179992676
20 4.094141483306885
21 4.190218448638916
22 4.329174995422363
23 4.19327974319458
24 4.2798261642456055
25 4.192375183105469
26 4.188650131225586
27 4.2877302169799805
28 4.069945335388184
29 4.185940265655518
30 4.1436028480529785
31 4.252769470214844
32 4.225029468536377
33 4.259799480438232
34 4.350794792175293
35 4.345226764678955
36 4.282156467437744
37 4.274134635925293
38 4.256512641906738
39 4.271630764007568
40 4.212121963500977
41 4.1697893142700195
42 4.13807487487793
43 4.300621032714844
44 4.329351902008057
45 4.216256141662598
46 4.3054118156433105
47 4.14732551574707
48 4.37085485458374
49 4.336796283721924
50 4.382404804229736
51 4.377014636993408
52 4.4067888259887695
53 4.153517723083496
54 4.214846134185791
55 4.218094348907471
56 4.171102523803711
57 4.086725234985352
58 4.210735321044922
59 4.1509108543396
60 4.192068099975586
61 4.14300537109375
62 4.014493942260742
63 3.9787352085113525
64 4.210456371307373
65 4.034910202026367
66 4.124631881713867
67 4.034167766571045
68 4.204306125640869
69 4.144728660583496
70 4.08735466003418
71 4.1089768409729
72 4.221689701080322
73 4.245601654052734
74 4.292592525482178
75 4.356307506561279
76 4.221790790557861
77 4.168870449066162
78 4.213395595550537
79 4.145288944244385
80 4.155792236328125
81 3.970057964324951
82 4.124991416931152
83 4.050053119659424
84 4.1942243576049805
85 4.1667962074279785
86 4.212861061096191
87 4.340954780578613
88 4.189780235290527
89 4.123083114624023
90 4.079531669616699
91 4.188775539398193
92 4.10828971862793
93 4.214641094207764
94 4.241485595703125
95 4.255608081817627
96 4.183784008026123
97 4.256686687469482
98 4.251560211181641
99 4.225072860717773
100 4.191068649291992
101 4.3047685623168945
102 4.337779521942139
103 4.393738746643066
104 4.283169269561768
105 4.30109167098999
106 4.28110933303833
107 4.343520164489746
108 4.258370399475098
109 4.232830047607422
110 4.186561584472656
111 4.1634745597839355
112 4.132347583770752
113 4.043978214263916
114 4.077240467071533
115 4.075872898101807
116 4.0532612800598145
117 4.187367916107178
118 4.2295331954956055
119 4.210722923278809
120 4.232926845550537
121 4.336982250213623
122 4.225605010986328
123 4.314243793487549
124 4.116852283477783
125 4.08162784576416
126 4.1107988357543945
127 4.053248405456543
128 4.003406524658203
129 4.122622489929199
130 4.184765815734863
131 3.9049456119537354
132 3.993166446685791
133 4.19484281539917
134 4.180123805999756
135 4.118277072906494
136 4.1783294677734375
137 4.334627151489258
138 4.2797040939331055
139 4.214958190917969
140 4.265133857727051
141 4.383461952209473
142 4.230671405792236
143 4.368057727813721
144 4.079435348510742
145 4.074511528015137
146 4.115248203277588
147 4.066888332366943
148 4.030467510223389
149 4.20539665222168
150 4.327335357666016
151 4.2491021156311035
152 4.233633518218994
153 4.383462429046631
154 4.193549633026123
155 4.078217029571533
156 4.120504856109619
157 4.302151203155518
158 4.309993267059326
159 4.402613639831543
160 4.4354705810546875
161 4.219051837921143
162 4.2863450050354
163 3.995892286300659
164 4.261936187744141
165 4.215664863586426
166 4.2506914138793945
167 4.076956748962402
168 3.9801909923553467
169 4.095872402191162
170 4.059274196624756
171 3.9894838333129883
172 4.2492451667785645
173 4.108492851257324
174 4.183409214019775
175 4.114391803741455
176 4.019444942474365
177 4.119777202606201
178 4.144503593444824
179 4.124001979827881
180 4.113481044769287
181 4.055291652679443
182 3.929428815841675
183 4.208393573760986
184 4.125462532043457
185 4.134854793548584
186 4.085324764251709
187 4.01163911819458
188 4.05692720413208
189 3.9338316917419434
190 4.157865524291992
191 4.140523910522461
192 4.028685092926025
193 4.087849140167236
194 4.090033531188965
195 4.171746730804443
196 4.05456018447876
197 4.068188190460205
198 4.195779323577881
199 3.9982869625091553
200 3.9402263164520264
201 3.890202760696411
202 3.9486849308013916
203 4.195680618286133
204 4.180459499359131
205 4.048302173614502
206 4.0002946853637695
207 3.857736349105835
208 4.0302839279174805
209 3.9451253414154053
210 3.9819977283477783
211 4.02725887298584
212 3.9467720985412598
213 4.112565994262695
214 4.018603801727295
215 4.08756160736084
216 4.134302139282227
217 4.046542644500732
218 4.0304341316223145
219 3.987138032913208
220 3.8230550289154053
221 4.008481979370117
222 4.065487861633301
223 3.9866809844970703
224 4.013670444488525
225 4.058924198150635
226 4.06365966796875
227 3.94862699508667
228 3.940410614013672
229 3.9785661697387695
230 3.9156911373138428
231 3.8876094818115234
232 3.9554948806762695
233 3.9213309288024902
234 4.033724308013916
235 4.160407543182373
236 4.189130783081055
237 4.09666109085083
238 4.076413631439209
239 3.9734103679656982
240 4.170705795288086
241 4.233325481414795
242 4.108922004699707
243 4.206071376800537
244 4.216564178466797
245 4.108107089996338
246 4.1789655685424805
247 4.171383857727051
248 4.342525959014893
249 4.1702423095703125
250 4.163749694824219
251 4.357334613800049
252 4.243272304534912
253 4.302216529846191
254 4.085499286651611
255 4.074499607086182
256 4.115307807922363
257 4.149406433105469
258 4.156298637390137
259 4.162209510803223
260 4.066360950469971
261 4.17820930480957
262 4.298617362976074
263 4.15586519241333
264 4.0315656661987305
265 4.05204439163208
266 4.12415075302124
267 4.041109561920166
268 4.198617458343506
269 4.243347644805908
270 4.083765506744385
271 4.095334529876709
272 4.194798946380615
273 4.112375259399414
274 4.10032844543457
275 4.23084020614624
276 4.215176105499268
277 4.279885292053223
278 4.1097493171691895
279 4.187138080596924
280 4.1752119064331055
281 4.040469646453857
282 4.285984516143799
283 4.2052998542785645
284 4.060210704803467
285 4.182573318481445
286 4.048991680145264
287 4.138192653656006
288 4.2272257804870605
289 4.156405925750732
290 3.9834821224212646
291 4.014458656311035
292 4.1211137771606445
293 4.084578514099121
294 4.222688674926758
295 4.172262191772461
296 3.9942514896392822
297 4.064390659332275
298 4.101324081420898
299 4.01401424407959
300 4.067165374755859
301 4.102593898773193
302 4.10301399230957
303 4.094381332397461
304 3.847759485244751
305 4.036931037902832
306 3.859367609024048
307 3.9158034324645996
308 3.949038028717041
309 3.961725950241089
310 3.9595987796783447
311 4.080338954925537
312 4.1036529541015625
313 4.093579292297363
314 4.278136730194092
315 4.062314033508301
316 4.109309673309326
317 4.189218521118164
318 4.148467540740967
319 4.038581371307373
320 3.9082422256469727
321 4.097259044647217
322 3.9009389877319336
323 4.171546459197998
324 3.9451873302459717
325 3.9207088947296143
326 4.127388000488281
327 4.070178508758545
328 4.042009353637695
329 4.048720359802246
330 3.8656632900238037
331 4.020550727844238
332 4.011125087738037
333 3.9902050495147705
334 3.991882085800171
335 4.117111682891846
336 4.131945610046387
337 4.272935390472412
338 4.196842193603516
339 4.1964335441589355
340 4.294606685638428
341 4.242377758026123
342 4.021364688873291
343 4.147198677062988
344 4.21026086807251
345 4.25442361831665
346 4.223023414611816
347 4.134549140930176
348 4.222048759460449
349 4.179134368896484
350 4.266021251678467
351 4.208374500274658
352 4.066882133483887
353 4.257274627685547
354 4.1771931648254395
355 4.280460834503174
356 4.218616008758545
357 4.146018028259277
358 4.149179935455322
359 4.177738189697266
360 4.112884998321533
361 4.210504531860352
362 4.2447381019592285
363 4.246037006378174
364 4.312588691711426
365 4.181701183319092
366 4.380313396453857
367 4.149426460266113
368 4.283138275146484
369 4.181192874908447
370 4.150148391723633
371 4.074329853057861
372 4.20650577545166
373 4.350014686584473
374 4.208628177642822
375 4.172124862670898
376 4.164700031280518
377 4.219010353088379
378 4.32319974899292
379 4.027920722961426
380 4.185501575469971
381 4.198622226715088
382 4.200141906738281
383 4.345099925994873
384 4.284013271331787
385 4.252213001251221
386 4.0337748527526855
387 4.184929847717285
388 4.108738422393799
389 3.9972097873687744
390 4.2008185386657715
391 3.982069492340088
392 3.950329065322876
393 4.292877674102783
394 4.165490627288818
395 4.170734405517578
396 4.272679805755615
397 4.279217720031738
398 4.254004001617432
399 4.161124229431152
400 4.351802349090576
401 4.300318717956543
402 4.164281368255615
403 4.21054220199585
404 4.237495422363281
405 4.351559638977051
406 4.232485294342041
407 4.158664703369141
408 4.164112567901611
409 4.162657737731934
410 4.129538536071777
411 3.9781715869903564
412 4.104465484619141
413 4.138326644897461
414 4.022518634796143
415 4.007345199584961
416 4.183334827423096
417 4.065070152282715
418 4.10075569152832
419 4.062877178192139
420 4.009845733642578
421 4.039707660675049
422 4.035581111907959
423 3.978184938430786
424 4.1103644371032715
425 4.103891372680664
426 4.140628337860107
427 4.029211044311523
428 3.9759702682495117
429 4.06505012512207
430 4.020575046539307
431 3.966752529144287
432 4.002881050109863
433 4.1456990242004395
434 3.96332049369812
435 3.9367430210113525
436 4.1341938972473145
437 4.0854620933532715
438 4.102107524871826
439 3.985088348388672
440 3.9901235103607178
441 4.087585926055908
442 4.139639377593994
443 4.132216453552246
444 4.001212120056152
445 4.152525901794434
446 4.070971965789795
447 4.086014747619629
448 4.05625581741333
449 4.1470160484313965
450 4.012803554534912
451 4.095455646514893
452 3.979767084121704
453 4.093477725982666
454 4.019723415374756
455 4.126540660858154
456 4.126277923583984
457 4.034793376922607
458 4.109018325805664
459 4.073328018188477
460 4.097347736358643
461 4.156630992889404
462 4.182405948638916
463 4.0086517333984375
464 4.068634986877441
465 4.021836757659912
466 4.188085556030273
467 4.16970682144165
468 4.269869327545166
469 4.1539177894592285
470 4.009312152862549
471 4.123508453369141
472 4.077413082122803
473 4.09640645980835
474 4.082606792449951
475 4.117956638336182
476 4.003540992736816
477 4.052911758422852
478 3.970418691635132
479 4.0457305908203125
480 4.154841423034668
481 4.086037635803223
482 3.9442431926727295
483 3.9974658489227295
484 4.015223026275635
485 4.107179641723633
486 4.105858325958252
487 4.083794116973877
488 4.290559768676758
489 4.2225518226623535
490 4.298439025878906
491 4.256221771240234
492 4.221005439758301
493 4.109041213989258
494 4.129228591918945
495 4.131130218505859
496 4.167107582092285
497 4.247678279876709
498 4.13045072555542
499 4.048741817474365
500 4.215567588806152
501 4.066701412200928
502 4.016312599182129
503 3.9878783226013184
504 3.99516224861145
505 4.25919246673584
506 4.122257709503174
507 4.126052379608154
508 4.148782730102539
509 4.132783889770508
510 4.109504222869873
511 4.093021392822266
512 4.0697221755981445
513 4.166660308837891
514 4.086025714874268
515 4.004454135894775
516 4.1464338302612305
517 4.110769748687744
518 4.1823859214782715
519 4.157220840454102
520 4.123477935791016
521 3.9576070308685303
522 4.097830295562744
523 4.028876304626465
524 4.165516376495361
525 4.0093560218811035
526 4.362918853759766
527 4.175113677978516
528 4.181916236877441
529 4.1656036376953125
530 4.183753967285156
531 3.9879305362701416
532 4.016223907470703
533 4.12093448638916
534 4.012344837188721
535 4.080813884735107
536 4.217068672180176
537 4.171126365661621
538 4.239469528198242
539 4.044511318206787
540 4.134557723999023
541 4.011864185333252
542 4.089446067810059
543 3.9645750522613525
544 4.2235493659973145
545 4.009865760803223
546 4.125858306884766
547 4.038182258605957
548 4.105073928833008
549 4.18339204788208
550 4.138521194458008
551 4.085960388183594
552 3.8868911266326904
553 3.9944448471069336
554 4.024112224578857
555 3.975647211074829
556 3.992863178253174
557 3.9968948364257812
558 3.856814384460449
559 3.838575839996338
560 3.7921142578125
561 3.7821338176727295
562 3.775648355484009
563 3.6750504970550537
564 3.7528233528137207
565 3.808478832244873
566 3.8357229232788086
567 3.9445440769195557
568 3.9370534420013428
569 3.8398003578186035
570 3.8682453632354736
571 4.07957649230957
572 4.043761730194092
573 3.9575769901275635
574 4.054943561553955
575 3.9448776245117188
576 3.928962469100952
577 4.09442138671875
578 3.9587464332580566
579 3.7830519676208496
580 4.006328582763672
581 3.9067633152008057
582 4.073672771453857
583 3.882579803466797
584 3.9164936542510986
585 3.9417707920074463
586 3.9696202278137207
587 4.0578460693359375
588 4.073512554168701
589 4.117551326751709
590 4.1574201583862305
591 3.9555633068084717
592 3.9671359062194824
593 3.9937636852264404
594 3.9827167987823486
595 4.052306652069092
596 4.109822750091553
597 3.793285369873047
598 4.057122707366943
599 3.781918525695801
600 3.974867820739746
601 3.952021837234497
602 4.037948131561279
603 3.9518375396728516
604 4.093757152557373
605 3.9862279891967773
606 4.013091087341309
607 4.017462253570557
608 3.9749765396118164
609 4.164118766784668
610 3.987302780151367
611 4.158722400665283
612 4.19476842880249
613 4.081111431121826
614 3.972053050994873
615 4.1645379066467285
616 3.9685277938842773
617 3.969604730606079
618 4.085927963256836
619 4.017740249633789
620 4.165797233581543
621 4.0940937995910645
622 4.038609981536865
623 4.012415885925293
624 4.06270694732666
625 4.054318428039551
626 4.069213390350342
627 4.0804219245910645
628 4.078484535217285
629 4.021302223205566
630 4.167849063873291
631 4.1156792640686035
632 4.043355464935303
633 4.243828773498535
634 4.150135040283203
635 4.159744739532471
636 4.025652885437012
637 4.1279401779174805
638 4.239177227020264
639 4.206326961517334
640 3.950409412384033
641 4.079766273498535
642 4.0036396980285645
643 4.160872459411621
644 4.100410461425781
645 4.1358323097229
646 3.99147891998291
647 4.088137626647949
648 4.1943206787109375
649 4.126577377319336
650 4.087766170501709
651 4.155307769775391
652 3.867306709289551
653 3.9891934394836426
654 4.053699016571045
655 3.936540365219116
656 4.0937395095825195
657 4.124812126159668
658 4.1757354736328125
659 4.202981948852539
660 4.026774883270264
661 4.184391498565674
662 4.115140438079834
663 3.9911205768585205
664 3.939868688583374
665 4.068643093109131
666 3.916792869567871
667 4.0564727783203125
668 3.9839658737182617
669 4.047987937927246
670 4.094852924346924
671 4.089938640594482
672 4.153791904449463
673 4.0845160484313965
674 4.157351493835449
675 4.059370994567871
676 4.047794818878174
677 4.005612373352051
678 3.9926319122314453
679 3.9294986724853516
680 3.9819345474243164
681 4.1419267654418945
682 4.163980960845947
683 3.9601871967315674
684 3.9557719230651855
685 4.006046772003174
686 4.072316646575928
687 4.039034843444824
688 4.1554694175720215
689 4.164581298828125
690 4.060190200805664
691 3.9430243968963623
692 3.970458745956421
693 4.137901306152344
694 3.97048020362854
695 3.9227638244628906
696 4.106713771820068
697 3.9491705894470215
698 3.9482779502868652
699 3.9711523056030273
700 4.114883899688721
701 4.029696941375732
702 4.0448408126831055
703 4.015799522399902
704 4.086239337921143
705 4.088713645935059
706 4.030990123748779
707 4.071586608886719
708 4.191096782684326
709 4.086115837097168
710 3.980567693710327
711 3.9346041679382324
712 4.002877712249756
713 4.069904804229736
714 3.9649717807769775
715 4.103029251098633
716 4.121195316314697
717 4.024153709411621
718 4.017326354980469
719 4.032197952270508
720 4.078493595123291
721 4.0953474044799805
722 4.090163707733154
723 4.217237949371338
724 4.060654163360596
725 3.9767370223999023
726 4.061035633087158
727 4.073940277099609
728 3.9325430393218994
729 4.001392841339111
730 3.9383649826049805
731 3.9677979946136475
732 3.9746713638305664
733 4.162493705749512
734 4.244255542755127
735 4.183455944061279
736 4.119965076446533
737 4.009929180145264
738 4.079207897186279
739 4.191530227661133
740 4.128938674926758
741 4.1254496574401855
742 4.192612171173096
743 4.196793556213379
744 4.1998372077941895
745 4.064451217651367
746 4.134842872619629
747 4.0925726890563965
748 4.2753424644470215
749 4.167572498321533
750 3.9309778213500977
751 4.052898406982422
752 4.123780727386475
753 4.002217769622803
754 4.191275596618652
755 4.114071846008301
756 4.098076343536377
757 4.088438510894775
758 4.066334247589111
759 4.051267623901367
760 4.022035598754883
761 4.1330885887146
762 4.214477062225342
763 4.232398986816406
764 4.166805744171143
765 4.045743465423584
766 4.035575866699219
767 4.021617412567139
768 4.066494464874268
769 4.12821102142334
770 4.096425533294678
771 3.9922711849212646
772 4.130253314971924
773 3.934183120727539
774 3.952099323272705
775 4.0593366622924805
776 4.088342189788818
777 3.9306750297546387
778 3.979132652282715
779 4.071650981903076
780 4.068233489990234
781 3.9758613109588623
782 4.040956497192383
783 4.002288341522217
784 3.96304988861084
785 4.01887321472168
786 3.91420316696167
787 4.0802321434021
788 3.9882638454437256
789 3.985288619995117
790 3.913159132003784
791 3.854776382446289
792 4.072400093078613
793 4.044834613800049
794 3.9993386268615723
795 3.98844313621521
796 4.115813255310059
797 3.950085163116455
798 3.970883369445801
799 4.116567611694336
800 4.126619338989258
801 4.0133538246154785
802 4.1829071044921875
803 4.192700386047363
804 4.14179801940918
805 4.086912155151367
806 4.015681266784668
807 4.1767897605896
808 4.119063377380371
809 4.215078353881836
810 4.206130027770996
811 4.106024265289307
812 4.166922569274902
813 4.15450382232666
814 4.159041404724121
815 4.067955017089844
816 4.2121052742004395
817 4.163766384124756
818 4.1800336837768555
819 4.2152838706970215
820 4.238354206085205
821 4.252562999725342
822 4.165991306304932
823 4.091742515563965
824 4.154914855957031
825 4.176141738891602
826 4.247947692871094
827 4.070087432861328
828 4.172270774841309
829 4.283263683319092
830 4.285669326782227
831 4.257551193237305
832 4.198099136352539
833 4.2657694816589355
834 4.270417213439941
835 4.295599937438965
836 4.193540096282959
837 4.15324068069458
838 4.367696285247803
839 4.121763706207275
840 4.305538654327393
841 4.238747596740723
842 4.165074348449707
843 4.26092004776001
844 4.225777626037598
845 4.21515417098999
846 4.263075351715088
847 4.113580226898193
848 4.197411060333252
849 4.186640739440918
850 4.192478179931641
851 4.3247880935668945
852 4.135168552398682
853 4.15116024017334
854 4.088502407073975
855 4.196238994598389
856 4.137533187866211
857 4.09561824798584
858 4.247044086456299
859 4.131644248962402
860 4.146088600158691
861 4.04026985168457
862 4.086618423461914
863 4.109217166900635
864 4.16967248916626
865 3.9188930988311768
866 3.931779146194458
867 3.848834991455078
868 3.945910930633545
869 4.105443000793457
870 4.169510841369629
871 4.23131799697876
872 4.109874248504639
873 4.196906089782715
874 4.210357666015625
875 4.154129981994629
876 4.118928909301758
877 4.119215965270996
878 4.163265228271484
879 4.220256805419922
880 4.283878326416016
881 4.168769359588623
882 4.096179008483887
883 4.084366321563721
884 4.293269634246826
885 4.084085941314697
886 4.2174201011657715
887 4.133545398712158
888 4.110481262207031
889 4.1424360275268555
890 4.182613372802734
891 4.179346084594727
892 4.056454181671143
893 3.9966771602630615
894 3.993159055709839
895 3.8998091220855713
896 3.965576410293579
897 4.028669834136963
898 4.119665622711182
899 4.107582092285156
900 4.090216159820557
901 4.009129524230957
902 4.158568859100342
903 4.079691410064697
904 4.026447296142578
905 4.103326797485352
906 4.244754314422607
907 4.087565898895264
908 4.099252223968506
909 4.1767354011535645
910 4.102451801300049
911 4.20519495010376
912 4.2036213874816895
913 4.057134628295898
914 4.34499979019165
915 4.239495754241943
916 4.196080207824707
917 4.104250431060791
918 4.006851673126221
919 4.14736270904541
920 4.177860260009766
921 4.208057403564453
922 4.308757781982422
923 4.14398717880249
924 4.376279830932617
925 4.301722049713135
926 4.3077592849731445
927 4.29509973526001
928 4.159196853637695
929 4.176772594451904
930 4.155241012573242
931 4.156932830810547
932 4.186427116394043
933 4.3553690910339355
934 4.101431846618652
935 4.3429999351501465
936 4.296511173248291
937 4.178363800048828
938 4.093175888061523
939 4.213698387145996
940 4.202821731567383
941 4.096984386444092
942 4.187038898468018
943 4.1993489265441895
944 4.126379013061523
945 4.128000736236572
946 4.161611557006836
947 4.065886974334717
948 4.222310543060303
949 4.144285202026367
950 4.087885856628418
951 4.1463541984558105
952 3.989790439605713
953 4.0908613204956055
954 4.14114236831665
955 4.0191731452941895
956 4.056150436401367
957 4.169017314910889
958 4.141481876373291
959 4.204270362854004
960 4.020382404327393
961 4.069751262664795
962 4.133340835571289
963 4.2584991455078125
964 4.215038299560547
965 4.283683776855469
966 4.1139678955078125
967 4.199270248413086
968 4.0705976486206055
969 4.162104606628418
970 4.1449079513549805
971 4.176402568817139
972 4.089272499084473
973 4.114246845245361
974 4.314253330230713
975 3.981245756149292
976 4.0810770988464355
977 4.0802483558654785
978 4.19771146774292
979 4.245718002319336
980 4.116484642028809
981 4.121551036834717
982 4.093271732330322
983 4.221855163574219
984 4.235863208770752
985 4.187808513641357
986 4.246778964996338
987 4.115659236907959
988 4.128270149230957
989 4.221584796905518
990 4.290598392486572
991 4.150363922119141
992 4.193599224090576
993 4.294500827789307
994 4.193901538848877
995 4.086298942565918
996 4.22717809677124
997 4.083949089050293
998 4.105596542358398
999 4.00091552734375
1000 4.110245704650879
1001 4.14731502532959
1002 4.322622299194336
1003 4.287752151489258
1004 4.236066818237305
1005 4.262459754943848
1006 4.168699264526367
1007 4.136373043060303
1008 4.386056423187256
1009 4.234446048736572
1010 4.28602409362793
1011 4.303852558135986
1012 4.282735347747803
1013 4.230406761169434
1014 4.199339389801025
1015 4.285144329071045
1016 4.205549716949463
1017 4.27531099319458
1018 4.096131324768066
1019 4.236736297607422
1020 4.164226531982422
1021 4.193314552307129
1022 4.235135555267334
1023 4.235219478607178
1024 4.243150234222412
1025 4.203495025634766
1026 4.27789306640625
1027 4.2580952644348145
1028 4.394394397735596
1029 4.282106399536133
1030 4.201310634613037
1031 4.138607501983643
1032 4.247781276702881
1033 4.243810176849365
1034 4.157684803009033
1035 4.207913875579834
1036 4.247052192687988
1037 4.0938801765441895
1038 4.209769248962402
1039 4.087114334106445
1040 4.166635036468506
1041 3.9834535121917725
1042 4.014261722564697
1043 4.038981914520264
1044 4.017338752746582
1045 4.03861665725708
1046 4.150811195373535
1047 4.0538811683654785
1048 3.994356870651245
1049 4.097670555114746
1050 4.114296913146973
1051 4.084076404571533
1052 4.090576171875
1053 4.227762699127197
1054 4.20297384262085
1055 4.188858509063721
1056 4.023928165435791
1057 4.089722156524658
1058 4.123672962188721
1059 4.165248394012451
1060 4.195916175842285
1061 4.138719081878662
1062 4.20502233505249
1063 4.2528767585754395
1064 4.171561241149902
1065 4.192345142364502
1066 4.127408027648926
1067 4.035776615142822
1068 4.077253818511963
1069 4.133860111236572
1070 4.056638240814209
1071 4.153725624084473
1072 4.0047173500061035
1073 4.106343746185303
1074 4.017584800720215
1075 4.129008769989014
1076 4.150825023651123
1077 4.2419939041137695
1078 4.129936695098877
1079 4.1322712898254395
1080 4.166224002838135
1081 4.236475467681885
1082 4.18958854675293
1083 3.977304697036743
1084 4.170073986053467
1085 4.221775531768799
1086 4.093029975891113
1087 4.373421669006348
1088 4.230515003204346
1089 4.188655376434326
1090 4.34095573425293
1091 4.125191688537598
1092 4.149906158447266
1093 4.165100574493408
1094 4.140015602111816
1095 4.1692795753479
1096 4.186549186706543
1097 4.1420793533325195
1098 4.123078346252441
1099 3.9905216693878174
1100 4.001427173614502
1101 3.934814453125
1102 4.003965377807617
1103 3.9092037677764893
1104 3.985774517059326
1105 4.1192240715026855
1106 3.9831900596618652
1107 4.158121109008789
1108 4.140259742736816
1109 4.171641826629639
1110 4.155263900756836
1111 4.180588722229004
1112 4.01840353012085
1113 4.175467014312744
1114 4.051506996154785
1115 4.12648868560791
1116 4.04773473739624
1117 4.1221442222595215
1118 4.124441623687744
1119 4.048759937286377
1120 4.1312103271484375
1121 4.347735404968262
1122 4.112771034240723
1123 4.039051532745361
1124 4.07230806350708
1125 4.177895545959473
1126 4.179948329925537
1127 4.140824317932129
1128 4.177490234375
1129 4.114401340484619
1130 4.105186462402344
1131 4.060513496398926
1132 4.072867393493652
1133 4.149313926696777
1134 4.223793029785156
1135 4.262738227844238
1136 4.087230682373047
1137 4.229987144470215
1138 4.239818096160889
1139 4.135063171386719
1140 4.21494722366333
1141 4.228954315185547
1142 3.9255473613739014
1143 4.186777591705322
1144 4.237858772277832
1145 4.145733833312988
1146 4.096097946166992
1147 4.082869052886963
1148 3.9892537593841553
1149 4.083687782287598
1150 4.133687496185303
1151 4.208591461181641
1152 3.999347686767578
1153 4.151259899139404
1154 4.245850563049316
1155 4.198660373687744
1156 4.182840824127197
1157 4.1698317527771
1158 4.306978702545166
1159 4.35243558883667
1160 4.283707618713379
1161 4.269120693206787
1162 4.214234352111816
1163 4.129807472229004
1164 4.181461334228516
1165 4.182363986968994
1166 4.195374488830566
1167 4.173126220703125
1168 4.1061882972717285
1169 4.112717628479004
1170 4.140867233276367
1171 4.128838062286377
1172 4.211774826049805
1173 4.135295391082764
1174 4.153530597686768
1175 4.138813018798828
1176 4.271391868591309
1177 4.224400520324707
1178 4.124932765960693
1179 4.0339860916137695
1180 4.050505638122559
1181 3.9765512943267822
1182 4.118438720703125
1183 4.104995250701904
1184 4.210431098937988
1185 4.098766803741455
1186 4.046440124511719
1187 4.096255779266357
1188 4.22986364364624
1189 4.228667736053467
1190 4.027924537658691
1191 4.167124271392822
1192 4.0405449867248535
1193 4.119939804077148
1194 4.094588279724121
1195 4.189045429229736
1196 4.259166240692139
1197 4.17933464050293
1198 4.268145561218262
1199 4.132953643798828
1200 4.078475475311279
1201 4.102451324462891
1202 4.1778388023376465
1203 4.107799053192139
1204 4.180437088012695
1205 4.158442974090576
1206 4.065307140350342
1207 4.23577356338501
1208 4.081705093383789
1209 4.247921466827393
1210 4.37632417678833
1211 4.350855827331543
1212 4.168611526489258
1213 4.452529430389404
1214 4.363336563110352
1215 4.2118706703186035
1216 4.2610015869140625
1217 4.244889259338379
1218 4.211075305938721
1219 4.335299968719482
1220 4.28232479095459
1221 4.2337775230407715
1222 4.277276992797852
1223 4.250790596008301
1224 4.3631415367126465
1225 4.414065837860107
1226 4.429320812225342
1227 4.463489055633545
1228 4.25358247756958
1229 4.314287185668945
1230 4.200125694274902
1231 4.2120680809021
1232 4.280280590057373
1233 4.190427303314209
1234 4.159486293792725
1235 4.196103572845459
1236 4.329494476318359
1237 4.169584274291992
1238 4.310550212860107
1239 4.184462547302246
1240 4.255783557891846
1241 4.304325580596924
1242 4.262645721435547
1243 4.2740936279296875
1244 4.118711471557617
1245 4.057751178741455
1246 4.040510177612305
1247 4.093654155731201
1248 4.0507307052612305
1249 4.11613655090332
1250 4.164051532745361
1251 4.2876787185668945
1252 4.083442211151123
1253 4.091960906982422
1254 3.983397960662842
1255 3.993983030319214
1256 4.100281238555908
1257 4.273942947387695
1258 4.196277141571045
1259 4.192899703979492
1260 4.110001564025879
1261 4.235439777374268
1262 4.162503242492676
1263 4.1593170166015625
1264 4.076743125915527
1265 4.1103434562683105
1266 4.167039394378662
1267 4.179082870483398
1268 4.068782329559326
1269 4.112368583679199
1270 4.306460380554199
1271 4.203761100769043
1272 4.03558349609375
1273 4.108051300048828
1274 4.191943645477295
1275 4.201791763305664
1276 4.1290740966796875
1277 4.205362796783447
1278 4.3867950439453125
1279 4.169149398803711
1280 4.101074695587158
1281 4.1412200927734375
1282 4.099556922912598
1283 4.0790252685546875
1284 4.1429524421691895
1285 4.039599418640137
1286 4.149814128875732
1287 4.145773887634277
1288 4.073534965515137
1289 4.093348503112793
1290 4.120849609375
1291 4.166244983673096
1292 4.14777135848999
1293 4.023499488830566
1294 4.25224494934082
1295 4.353458881378174
1296 4.215242862701416
1297 4.227845191955566
1298 4.2968621253967285
1299 4.339633464813232
1300 4.348268508911133
1301 4.296446323394775
1302 4.377655982971191
1303 4.419120788574219
1304 4.292802810668945
1305 4.236531734466553
1306 4.10081148147583
1307 4.023160457611084
1308 4.00005578994751
1309 4.157934188842773
1310 4.008114337921143
1311 3.96571946144104
1312 4.101487636566162
1313 4.070964813232422
1314 3.986980438232422
1315 3.9463579654693604
1316 3.963221788406372
1317 3.9984071254730225
1318 4.059130668640137
1319 3.971879243850708
1320 3.9764130115509033
1321 3.8662731647491455
1322 3.9039466381073
1323 3.9603166580200195
1324 3.9096286296844482
1325 3.818579912185669
1326 3.845099925994873
1327 3.8586316108703613
1328 3.7990152835845947
1329 3.9358911514282227
1330 3.8602452278137207
1331 4.086663722991943
1332 4.092298984527588
1333 4.020253658294678
1334 4.179403305053711
1335 4.123109817504883
1336 3.9760489463806152
1337 3.992837429046631
1338 4.111019134521484
1339 4.130141258239746
1340 3.9917569160461426
1341 4.0148797035217285
1342 4.0922651290893555
1343 4.0565643310546875
1344 4.039830684661865
1345 4.082322120666504
1346 4.133782863616943
1347 3.9912092685699463
1348 3.9930062294006348
1349 4.174905776977539
1350 4.156467437744141
1351 3.8501522541046143
1352 3.8673343658447266
1353 4.011976718902588
1354 4.078718662261963
1355 4.050651550292969
1356 4.0090651512146
1357 3.8960750102996826
1358 4.007264137268066
1359 3.8739731311798096
1360 3.963467836380005
1361 3.970273494720459
1362 4.087093830108643
1363 3.980041742324829
1364 4.018353462219238
1365 4.010617733001709
1366 4.0109124183654785
1367 3.8470282554626465
1368 3.8643646240234375
1369 4.009811878204346
1370 3.8889172077178955
1371 4.011678695678711
1372 4.079411029815674
1373 4.0180487632751465
1374 3.9456677436828613
1375 3.906808853149414
1376 4.0588459968566895
1377 3.9913558959960938
1378 3.957195520401001
1379 3.9280240535736084
1380 3.980782985687256
1381 4.054333686828613
1382 3.8896682262420654
1383 3.861497640609741
1384 3.867556571960449
1385 3.8118481636047363
1386 3.8967056274414062
1387 3.84686017036438
1388 3.820268392562866
1389 3.944676399230957
1390 3.8878843784332275
1391 3.9269580841064453
1392 3.843750238418579
1393 4.019649982452393
1394 3.9050679206848145
1395 3.824169397354126
1396 3.9310317039489746
1397 3.860088348388672
1398 3.9742379188537598
1399 3.982064962387085
1400 4.0734710693359375
1401 3.7883517742156982
1402 3.866115093231201
1403 4.1616315841674805
1404 4.0392045974731445
1405 4.103638648986816
1406 4.123302459716797
1407 4.111531734466553
1408 4.102669715881348
1409 3.977407693862915
1410 4.116013526916504
1411 4.072673797607422
1412 3.905895233154297
1413 4.0554280281066895
1414 3.9878017902374268
1415 4.189055442810059
1416 4.057832717895508
1417 4.141966342926025
1418 4.146132946014404
1419 4.1013031005859375
1420 4.095019340515137
1421 4.230837821960449
1422 4.268971920013428
1423 4.251278400421143
1424 4.10460090637207
1425 4.161755084991455
1426 4.2038044929504395
1427 4.045258522033691
1428 3.959064245223999
1429 4.028909206390381
1430 4.196133613586426
1431 4.369843006134033
1432 4.218090534210205
1433 4.091551780700684
1434 4.125087261199951
1435 4.235089302062988
1436 4.098174571990967
1437 4.037143707275391
1438 4.234156608581543
1439 4.1498703956604
1440 4.067090034484863
1441 4.255203723907471
1442 4.21054220199585
1443 4.176052570343018
1444 4.31260347366333
1445 4.136931896209717
1446 4.155916690826416
1447 4.11300802230835
1448 4.007643699645996
1449 4.123846054077148
1450 4.0358052253723145
1451 4.044585704803467
1452 4.0514702796936035
1453 4.195523262023926
1454 4.083622455596924
1455 4.039160251617432
1456 3.9712088108062744
1457 3.9299869537353516
1458 4.106361389160156
1459 4.1729655265808105
1460 4.199881553649902
1461 4.1024322509765625
1462 4.086132526397705
1463 4.299656867980957
1464 4.154144287109375
1465 4.164358139038086
1466 4.008276462554932
1467 4.146335124969482
1468 4.089825630187988
1469 4.158891677856445
1470 4.046627044677734
1471 4.125155448913574
1472 4.080239772796631
1473 4.173922538757324
1474 4.290268421173096
1475 4.111785411834717
1476 4.1590800285339355
1477 4.107664585113525
1478 4.283445835113525
1479 4.206765174865723
1480 4.277091026306152
1481 4.2179484367370605
1482 4.304317474365234
1483 4.35093355178833
1484 4.2792887687683105
1485 4.209512233734131
1486 4.363630294799805
1487 4.367021083831787
1488 4.310502529144287
1489 4.283820629119873
1490 4.328078269958496
1491 4.451790809631348
1492 4.422821521759033
1493 4.265831470489502
1494 4.4332170486450195
1495 4.283181190490723
1496 4.322543144226074
1497 4.382842540740967
1498 4.525705337524414
1499 4.447048664093018
1500 4.37363862991333
1501 4.494187831878662
1502 4.549551963806152
1503 4.490072727203369
1504 4.24861478805542
1505 4.335026264190674
1506 4.379595756530762
1507 4.376560688018799
1508 4.058327674865723
1509 4.432668209075928
1510 4.218743801116943
1511 4.312838554382324
1512 4.328059673309326
1513 4.266232013702393
1514 4.336190223693848
1515 4.180393695831299
1516 4.409387588500977
1517 4.232387065887451
1518 4.322187900543213
1519 4.221931457519531
1520 4.290998458862305
1521 4.342901706695557
1522 4.0890655517578125
1523 4.29633903503418
1524 4.34597110748291
1525 4.227625846862793
1526 4.073658466339111
1527 4.212469577789307
1528 4.160332202911377
1529 4.188531398773193
1530 4.165858745574951
1531 4.196450710296631
1532 4.3483357429504395
1533 4.217350959777832
1534 4.129318714141846
1535 4.284318447113037
1536 4.218090057373047
1537 4.142919063568115
1538 4.304746627807617
1539 4.428929328918457
1540 4.318195343017578
1541 4.191590309143066
1542 4.15204381942749
1543 4.126754283905029
1544 3.961641550064087
1545 4.102745532989502
1546 4.20477819442749
1547 4.151516437530518
1548 4.167244911193848
1549 4.185716152191162
1550 4.070514678955078
1551 4.165736675262451
1552 4.228742599487305
1553 4.222509860992432
1554 4.156599521636963
1555 4.381422996520996
1556 4.247960567474365
1557 4.308995723724365
1558 4.364340305328369
1559 4.307342529296875
1560 4.233582496643066
1561 4.307218551635742
1562 4.286371231079102
1563 4.295307159423828
1564 4.10222053527832
1565 4.286780834197998
1566 4.298314094543457
1567 4.245120048522949
1568 4.199433326721191
1569 4.221392631530762
1570 4.21474552154541
1571 4.202813148498535
1572 4.225959777832031
1573 4.262882709503174
1574 4.263397693634033
1575 4.250348091125488
1576 4.165212154388428
1577 4.240528583526611
1578 4.397830486297607
1579 4.398815631866455
1580 4.4541826248168945
1581 4.4319281578063965
1582 4.360018253326416
1583 4.43319845199585
1584 4.334367275238037
1585 4.266699314117432
1586 4.292446613311768
1587 4.279667377471924
1588 4.237410068511963
1589 4.41176176071167
1590 4.36944580078125
1591 4.3298726081848145
1592 4.412191390991211
1593 4.308077812194824
1594 4.2541728019714355
1595 4.140640735626221
1596 4.233435153961182
1597 4.173269271850586
1598 4.089961051940918
1599 4.150601863861084
1600 4.220941543579102
1601 4.191747188568115
1602 4.017654895782471
1603 3.977022171020508
1604 4.28465461730957
1605 4.2510600090026855
1606 4.140164852142334
1607 4.088576316833496
1608 4.139407157897949
1609 4.319366455078125
1610 4.289144039154053
1611 4.398705005645752
1612 4.048877239227295
1613 4.260807037353516
1614 4.2515363693237305
1615 4.296179294586182
1616 4.252309799194336
1617 4.3776726722717285
1618 4.246112823486328
1619 4.1878581047058105
1620 4.1168413162231445
1621 4.157454013824463
1622 4.19230318069458
1623 4.079029560089111
1624 4.018632411956787
1625 4.075839519500732
1626 4.014965057373047
1627 4.127832412719727
1628 4.285993576049805
1629 4.109374046325684
1630 4.214391231536865
1631 4.154709815979004
1632 4.176450252532959
1633 4.1471171379089355
1634 4.028810501098633
1635 4.093541145324707
1636 4.065354824066162
1637 4.157384395599365
1638 4.184957027435303
1639 4.218269348144531
1640 4.293180465698242
1641 4.102184772491455
1642 4.252984523773193
1643 4.034142971038818
1644 4.231282711029053
1645 4.136682510375977
1646 4.07040548324585
1647 4.283252239227295
1648 4.152088165283203
1649 4.442506790161133
1650 4.2832932472229
1651 4.137733459472656
1652 4.210296630859375
1653 4.257875442504883
1654 4.304037570953369
1655 4.332917213439941
1656 4.298868179321289
1657 4.357791423797607
1658 4.382176876068115
1659 4.370761871337891
1660 4.295588970184326
1661 4.2205810546875
1662 4.187102794647217
1663 4.213749408721924
1664 4.227245330810547
1665 4.257309436798096
1666 4.2374749183654785
1667 4.2373504638671875
1668 4.25235652923584
1669 4.29434871673584
1670 4.377723217010498
1671 4.369019508361816
1672 4.24550199508667
1673 4.263040542602539
1674 4.239166736602783
1675 4.2412543296813965
1676 4.286560535430908
1677 4.254125595092773
1678 4.095582485198975
1679 4.2212042808532715
1680 4.245729446411133
1681 4.143999099731445
1682 4.414608001708984
1683 4.261865615844727
1684 4.344060897827148
1685 4.198685646057129
1686 4.265824317932129
1687 4.324433326721191
1688 4.305495738983154
1689 4.045886039733887
1690 4.238595485687256
1691 4.299971580505371
1692 4.127877235412598
1693 4.040142059326172
1694 4.052198886871338
1695 4.186123371124268
1696 4.271153926849365
1697 4.340169906616211
1698 4.162713527679443
1699 4.118819236755371
1700 4.267347812652588
1701 4.257668972015381
1702 4.205748081207275
1703 4.255198001861572
1704 4.024444103240967
1705 4.138339042663574
1706 4.23557710647583
1707 4.134031772613525
1708 4.2205810546875
1709 4.000362396240234
1710 4.021096706390381
1711 4.1651201248168945
1712 4.145641326904297
1713 4.042092800140381
1714 4.1102986335754395
1715 4.153270721435547
1716 4.218980312347412
1717 4.356551647186279
1718 4.267216682434082
1719 4.271061897277832
1720 4.275570869445801
1721 4.324808597564697
1722 4.313249588012695
1723 4.290501117706299
1724 4.208190441131592
1725 4.120914459228516
1726 4.149014472961426
1727 4.202872276306152
1728 4.262078762054443
1729 4.210604190826416
1730 4.317403316497803
1731 4.286947250366211
1732 4.1904520988464355
1733 4.136631965637207
1734 4.205265045166016
1735 4.129281044006348
1736 4.1114678382873535
1737 4.15564489364624
1738 4.075961112976074
1739 4.18812894821167
1740 4.3129987716674805
1741 4.31191349029541
1742 4.325837135314941
1743 4.228492736816406
1744 4.370451927185059
1745 4.205423355102539
1746 4.397021293640137
1747 4.225244522094727
1748 4.280149936676025
1749 4.471160411834717
1750 4.220398902893066
1751 4.394420623779297
1752 4.384204387664795
1753 4.337615489959717
1754 4.294527530670166
1755 4.130001068115234
1756 4.069296836853027
1757 4.040881633758545
1758 4.108407497406006
1759 4.227095603942871
1760 4.184322357177734
1761 4.115119457244873
1762 4.144068717956543
1763 4.150143146514893
1764 4.167656421661377
1765 4.028524398803711
1766 4.272855758666992
1767 4.250047206878662
1768 4.2604475021362305
1769 4.470651626586914
1770 4.321756362915039
1771 4.369579792022705
1772 4.2469892501831055
1773 4.264308929443359
1774 4.267003536224365
1775 4.183681011199951
1776 4.0849995613098145
1777 4.274447917938232
1778 4.246521472930908
1779 4.264786720275879
1780 4.342685699462891
1781 4.10839319229126
1782 4.198259353637695
1783 4.059031009674072
1784 4.138337135314941
1785 4.326378345489502
1786 4.232025623321533
1787 4.124001979827881
1788 4.226494789123535
1789 4.178997993469238
1790 4.294244289398193
1791 4.151998043060303
1792 4.170902729034424
1793 4.113614082336426
1794 4.052798748016357
1795 4.074174880981445
1796 4.1221604347229
1797 4.140746116638184
1798 4.063485622406006
1799 4.226696968078613
1800 4.220020771026611
1801 4.056046009063721
1802 4.139650344848633
1803 4.156219959259033
1804 4.435005187988281
1805 4.228612422943115
1806 4.154725551605225
1807 4.2127604484558105
1808 4.16599702835083
1809 4.315509796142578
1810 4.2615251541137695
1811 4.312400817871094
1812 4.287173748016357
1813 4.454280853271484
1814 4.479062557220459
1815 4.3073344230651855
1816 4.2469305992126465
1817 4.1722540855407715
1818 4.225313663482666
1819 4.113415718078613
1820 4.318700790405273
1821 4.32505464553833
1822 4.334479331970215
1823 4.457402229309082
1824 4.3825154304504395
1825 4.448372840881348
1826 4.297578811645508
1827 4.250649452209473
1828 4.294119358062744
1829 4.2055888175964355
1830 4.4156951904296875
1831 4.428933143615723
1832 4.300497531890869
1833 4.270259380340576
1834 4.3900980949401855
1835 4.387691020965576
1836 4.361589431762695
1837 4.356112003326416
1838 4.206627368927002
1839 4.391425132751465
1840 4.391299724578857
1841 4.242145538330078
1842 4.190333843231201
1843 4.207123279571533
1844 4.120265483856201
1845 4.239545822143555
1846 4.25098991394043
1847 4.189943313598633
1848 4.234696388244629
1849 4.185571670532227
1850 4.189052581787109
1851 4.147357940673828
1852 4.2388787269592285
1853 4.238606929779053
1854 4.354686737060547
1855 4.208017826080322
1856 4.217394828796387
1857 4.2541704177856445
1858 4.1403727531433105
1859 4.110198020935059
1860 4.331235885620117
1861 4.327995777130127
1862 4.415785312652588
1863 4.3044257164001465
1864 4.256319999694824
1865 4.291021823883057
1866 4.25593900680542
1867 4.101376056671143
1868 4.224793434143066
1869 4.227102279663086
1870 4.281496047973633
1871 4.168262958526611
1872 4.181425094604492
1873 4.19822359085083
1874 4.27585506439209
1875 4.3887224197387695
1876 4.21151876449585
1877 4.123155117034912
1878 4.163125991821289
1879 4.142540454864502
1880 4.159847259521484
1881 4.193112373352051
1882 4.266213417053223
1883 4.399219036102295
1884 4.147495269775391
1885 4.194504737854004
1886 4.260950565338135
1887 4.262332916259766
1888 4.374401569366455
1889 4.262786865234375
1890 4.191652297973633
1891 4.273488998413086
1892 4.278331279754639
1893 4.262078285217285
1894 4.078995227813721
1895 4.29017448425293
1896 4.166522026062012
1897 4.183842182159424
1898 4.265821933746338
1899 4.235555648803711
1900 4.20872688293457
1901 4.033466815948486
1902 4.242150783538818
1903 4.175511837005615
1904 4.232071399688721
1905 4.081228733062744
1906 4.069058895111084
1907 4.209649562835693
1908 3.9663469791412354
1909 4.043981552124023
1910 4.140744686126709
1911 4.1042399406433105
1912 4.030507564544678
1913 4.0421576499938965
1914 4.08101749420166
1915 4.211751461029053
1916 4.180344104766846
1917 4.119950771331787
1918 4.179533958435059
1919 4.254651069641113
1920 4.135591983795166
1921 4.248462677001953
1922 4.2197418212890625
1923 4.162285804748535
1924 4.311104774475098
1925 4.067497730255127
1926 4.174778461456299
1927 4.213315010070801
1928 4.272437572479248
1929 4.1118388175964355
1930 4.1571502685546875
1931 4.262268543243408
1932 4.168317794799805
1933 4.263486385345459
1934 4.149970054626465
1935 4.203612804412842
1936 4.125603675842285
1937 4.154849529266357
1938 4.178335189819336
1939 4.30203104019165
1940 4.122472286224365
1941 4.289359092712402
1942 4.265064716339111
1943 4.269713878631592
1944 4.343468189239502
1945 4.148346424102783
1946 4.219714641571045
1947 4.285837650299072
1948 4.235980987548828
1949 4.207660675048828
1950 4.271559238433838
1951 4.159010410308838
1952 4.135412216186523
1953 4.237285137176514
1954 4.20291805267334
1955 4.37746000289917
1956 4.132723808288574
1957 4.231142997741699
1958 4.124510765075684
1959 4.3518218994140625
1960 4.1807403564453125
1961 4.084063529968262
1962 4.266438961029053
1963 4.191678524017334
1964 3.943502187728882
1965 4.186955451965332
1966 4.101186752319336
1967 4.042445182800293
1968 3.988511562347412
1969 4.017069339752197
1970 4.19424295425415
1971 4.136185646057129
1972 4.216540336608887
1973 4.184767723083496
1974 4.33112096786499
1975 4.320136547088623
1976 4.268580913543701
1977 4.319459915161133
1978 4.32144021987915
1979 4.244853496551514
1980 4.1771650314331055
1981 4.252847194671631
1982 4.239826679229736
1983 4.297661304473877
1984 4.355847358703613
1985 4.192234992980957
1986 4.292553424835205
1987 4.311999797821045
1988 4.322152614593506
1989 4.141279697418213
1990 4.244856834411621
1991 4.23378849029541
1992 4.333686351776123
1993 4.307551860809326
1994 4.114426612854004
1995 4.29972505569458
1996 4.334140300750732
1997 4.3251633644104
1998 4.288156986236572
1999 4.273207664489746
2000 4.260351657867432
2001 4.26556396484375
2002 4.311485290527344
2003 4.122019290924072
2004 4.236419200897217
2005 4.241650104522705
2006 4.221820831298828
2007 4.210265636444092
2008 4.2527337074279785
2009 4.096919536590576
2010 4.27474308013916
2011 4.182533264160156
2012 4.205268859863281
2013 3.980213165283203
2014 4.034186840057373
2015 4.002641201019287
2016 4.1427083015441895
2017 4.158180236816406
2018 4.192781925201416
2019 4.065722465515137
2020 4.2287797927856445
2021 4.038546562194824
2022 4.1731672286987305
2023 4.0578203201293945
2024 4.154159069061279
2025 4.103475093841553
2026 4.15656042098999
2027 4.107668399810791
2028 4.1626458168029785
2029 4.058636665344238
2030 4.130727291107178
2031 4.256771564483643
2032 4.27175760269165
2033 4.139241695404053
2034 4.1766133308410645
2035 4.2061686515808105
2036 4.272025108337402
2037 4.15316104888916
2038 4.135122776031494
2039 4.14155912399292
2040 4.175236701965332
2041 4.122547626495361
2042 4.2591552734375
2043 4.293596267700195
2044 4.105311870574951
2045 4.173576354980469
2046 4.230556964874268
2047 4.129878044128418
2048 4.269128322601318
2049 4.2412428855896
2050 4.225539684295654
2051 4.190664291381836
2052 4.28288459777832
2053 4.136037349700928
2054 4.201870441436768
2055 4.168135643005371
2056 4.058716297149658
2057 4.176694869995117
2058 4.049901962280273
2059 4.035080909729004
2060 4.249578952789307
2061 4.350078105926514
2062 4.270336627960205
2063 4.409102439880371
2064 4.259080410003662
2065 4.235128402709961
2066 4.301474571228027
2067 4.2722344398498535
2068 4.208181858062744
2069 4.175098419189453
2070 4.137944221496582
2071 4.174499034881592
2072 3.970797061920166
2073 3.996918201446533
2074 4.108310699462891
2075 3.9887611865997314
2076 4.1332688331604
2077 4.110963344573975
2078 4.304377555847168
2079 4.219635486602783
2080 4.252985000610352
2081 4.199495315551758
2082 4.091221332550049
2083 4.202171802520752
2084 4.1627516746521
2085 4.261043548583984
2086 4.212419509887695
2087 4.128705024719238
2088 4.161121368408203
2089 4.189841270446777
2090 4.192905902862549
2091 4.081381320953369
2092 4.123079776763916
2093 4.1406474113464355
2094 4.146080017089844
2095 4.304256439208984
2096 4.23681640625
2097 4.391189098358154
2098 4.212263107299805
2099 4.242908000946045
2100 4.2639617919921875
2101 4.240662097930908
2102 4.22604513168335
2103 4.243653297424316
2104 4.228450298309326
2105 4.143350124359131
2106 4.209437847137451
2107 4.1700239181518555
2108 4.115275859832764
2109 4.098280906677246
2110 4.104177474975586
2111 4.2121100425720215
2112 4.320672512054443
2113 4.169919013977051
2114 4.265393257141113
2115 4.039947509765625
2116 4.263552188873291
2117 4.141566276550293
2118 3.9910566806793213
2119 4.135477542877197
2120 4.0637898445129395
2121 4.187584400177002
2122 4.002392768859863
2123 3.9722683429718018
2124 4.09334659576416
2125 4.104551315307617
2126 4.170100212097168
2127 4.1039276123046875
2128 4.101799964904785
2129 4.087668418884277
2130 4.069848537445068
2131 4.133650302886963
2132 4.1324615478515625
2133 4.101972579956055
2134 4.024250030517578
2135 4.0435638427734375
2136 4.017691135406494
2137 4.060739517211914
2138 4.099194526672363
2139 4.16880464553833
2140 4.122358798980713
2141 4.1285080909729
2142 4.132667541503906
2143 4.243771076202393
2144 4.095015048980713
2145 4.027803421020508
2146 4.101387023925781
2147 4.071893215179443
2148 3.979823350906372
2149 4.297589302062988
2150 4.185052394866943
2151 4.103183269500732
2152 4.1280012130737305
2153 4.177322864532471
2154 4.099847316741943
2155 4.0537943840026855
2156 4.139066219329834
2157 4.121046543121338
2158 4.154812335968018
2159 4.091147422790527
2160 4.027767658233643
2161 4.1031904220581055
2162 4.016982078552246
2163 4.037280082702637
2164 4.048876762390137
2165 4.048577308654785
2166 4.073254585266113
2167 4.2073588371276855
2168 4.145228385925293
2169 4.03931188583374
2170 4.190411567687988
2171 4.138038158416748
2172 4.190022945404053
2173 4.339158535003662
2174 4.276839256286621
2175 3.9379823207855225
2176 4.118972301483154
2177 4.17990779876709
2178 4.137010097503662
2179 4.1548333168029785
2180 4.140695095062256
2181 4.2885026931762695
2182 4.216885089874268
2183 4.238944053649902
2184 4.231626033782959
2185 4.242293834686279
2186 4.289811134338379
2187 4.334287643432617
2188 4.366501331329346
2189 4.305775165557861
2190 4.285171031951904
2191 4.214232921600342
2192 4.255131721496582
2193 4.18367862701416
2194 4.240027904510498
2195 4.264362812042236
2196 4.247174263000488
2197 4.245787143707275
2198 4.1912336349487305
2199 4.218452453613281
2200 4.183637619018555
2201 4.303412437438965
2202 4.074150085449219
2203 4.28830099105835
2204 4.207291126251221
2205 4.0963616371154785
2206 4.153273582458496
2207 4.180567264556885
2208 4.163906574249268
2209 4.223142623901367
2210 4.204813480377197
2211 4.17787504196167
2212 4.110498428344727
2213 4.236429214477539
2214 4.1932525634765625
2215 4.1148176193237305
2216 4.200766086578369
2217 4.396870136260986
2218 4.36039924621582
2219 4.277157783508301
2220 4.342826843261719
2221 4.339945316314697
2222 4.280474662780762
2223 4.352536201477051
2224 4.32867431640625
2225 4.285034656524658
2226 4.285315036773682
2227 4.299968719482422
2228 4.250434398651123
2229 4.269525051116943
2230 4.439640998840332
2231 4.3063225746154785
2232 4.364025592803955
2233 4.335338115692139
2234 4.402764320373535
2235 4.512887001037598
2236 4.286909103393555
2237 4.297002792358398
2238 4.282271862030029
2239 4.24287748336792
2240 4.173135280609131
2241 4.306239604949951
2242 4.3179755210876465
2243 4.369156360626221
2244 4.361422061920166
2245 4.267842769622803
2246 4.2555365562438965
2247 4.316549301147461
2248 4.241666316986084
2249 4.2694902420043945
2250 4.107058048248291
2251 4.158697128295898
2252 4.078332424163818
2253 4.200071334838867
2254 4.133572578430176
2255 4.122994899749756
2256 4.152752876281738
2257 4.221442699432373
2258 4.199770927429199
2259 4.33997106552124
2260 4.229724884033203
2261 4.174315452575684
2262 4.293216705322266
2263 4.048927307128906
2264 4.1665778160095215
2265 4.172165393829346
2266 4.421721458435059
2267 4.308303356170654
2268 4.101200580596924
2269 4.165117263793945
2270 4.200360298156738
2271 4.227987766265869
2272 4.194028854370117
2273 4.416265964508057
2274 4.346921920776367
2275 4.485806465148926
2276 4.334493160247803
2277 4.467562675476074
2278 4.257372856140137
2279 4.068188667297363
2280 4.287315845489502
2281 4.209710121154785
2282 4.228198528289795
2283 4.188220500946045
2284 4.265262126922607
2285 4.299826622009277
2286 4.272737503051758
2287 4.424777984619141
2288 4.512848854064941
2289 4.250476360321045
2290 4.305751323699951
2291 4.232163906097412
2292 4.4294047355651855
2293 4.354702949523926
2294 4.431330680847168
2295 4.391921520233154
2296 4.586739540100098
2297 4.6058526039123535
2298 4.329902648925781
2299 4.483435153961182
2300 4.439613342285156
2301 4.306089878082275
2302 4.372734069824219
2303 4.386993408203125
2304 4.362191200256348
2305 4.32842493057251
2306 4.406268119812012
2307 4.570113658905029
2308 4.475276470184326
2309 4.346573829650879
2310 4.509471893310547
2311 4.483701229095459
2312 4.511963367462158
2313 4.536330223083496
2314 4.435336589813232
2315 4.435027599334717
2316 4.40311336517334
2317 4.468346118927002
2318 4.3488450050354
2319 4.5285325050354
2320 4.376076698303223
2321 4.3885908126831055
2322 4.352825164794922
2323 4.253599166870117
2324 4.4102277755737305
2325 4.346357345581055
2326 4.4371185302734375
2327 4.511752605438232
2328 4.314921855926514
2329 4.36550760269165
2330 4.443331241607666
2331 4.360816955566406
2332 4.4959516525268555
2333 4.3986382484436035
2334 4.373867511749268
2335 4.300503730773926
2336 4.413017272949219
2337 4.3670268058776855
2338 4.393614768981934
2339 4.334904193878174
2340 4.384837627410889
2341 4.395766735076904
2342 4.430569171905518
2343 4.404376029968262
2344 4.324621677398682
2345 4.352748394012451
2346 4.375462532043457
2347 4.505887985229492
2348 4.3664164543151855
2349 4.397049427032471
2350 4.279117107391357
2351 4.377965927124023
2352 4.397337436676025
2353 4.340127944946289
2354 4.362410545349121
2355 4.462448596954346
2356 4.342584133148193
2357 4.339515209197998
2358 4.370966911315918
2359 4.2452898025512695
2360 4.2480340003967285
2361 4.206258773803711
2362 4.2299604415893555
2363 4.3321146965026855
2364 4.36909818649292
2365 4.262110710144043
2366 4.247188091278076
2367 4.140469074249268
2368 4.1321492195129395
2369 4.277008056640625
2370 4.180587291717529
2371 4.144124507904053
2372 4.2058916091918945
2373 4.1924662590026855
2374 4.389230728149414
2375 4.349327564239502
2376 4.338902473449707
2377 4.2727952003479
2378 4.242393493652344
2379 4.194577693939209
2380 4.202373504638672
2381 4.146704196929932
2382 4.154332160949707
2383 4.178774833679199
2384 4.279143333435059
2385 4.197656631469727
2386 4.1754069328308105
2387 4.411851406097412
2388 4.284079551696777
2389 4.27684211730957
2390 4.353728771209717
2391 4.377840995788574
2392 4.344653129577637
2393 4.25993013381958
2394 4.3070478439331055
2395 4.369668006896973
2396 4.253417491912842
2397 4.349369525909424
2398 4.310826301574707
2399 4.4893317222595215
2400 4.306215763092041
2401 4.247536659240723
2402 4.361602306365967
2403 4.213956832885742
2404 4.3789215087890625
2405 4.476645469665527
2406 4.425931453704834
2407 4.302243232727051
2408 4.306051731109619
2409 4.3693108558654785
2410 4.30811071395874
2411 4.319993019104004
2412 4.249937057495117
2413 4.292821884155273
2414 4.353997230529785
2415 4.249472141265869
2416 4.3115034103393555
2417 4.371937274932861
2418 4.2703537940979
2419 4.357639312744141
2420 4.150485515594482
2421 4.330057144165039
2422 4.276662349700928
2423 4.2175188064575195
2424 4.334019184112549
2425 4.359543800354004
2426 4.205739974975586
2427 4.302053928375244
2428 4.283950328826904
2429 4.213167190551758
2430 4.150875568389893
2431 4.135288238525391
2432 4.175437927246094
2433 4.173829555511475
2434 4.258152484893799
2435 4.1847124099731445
2436 4.090564727783203
2437 4.0684895515441895
2438 4.165058612823486
2439 4.17184591293335
2440 4.118906497955322
2441 3.9674670696258545
2442 4.124960899353027
2443 4.118334770202637
2444 4.184196949005127
2445 4.177892684936523
2446 4.17814302444458
2447 4.145174503326416
2448 4.157293796539307
2449 4.155801296234131
2450 4.258178234100342
2451 4.198147296905518
2452 4.181463718414307
2453 4.081867694854736
2454 4.142087459564209
2455 4.071510314941406
2456 3.9168901443481445
2457 3.962244749069214
2458 3.9372479915618896
2459 3.9781453609466553
2460 3.9993700981140137
2461 4.052361965179443
2462 4.0720696449279785
2463 4.0794501304626465
2464 4.014655113220215
2465 4.021878242492676
2466 4.068722724914551
2467 3.9995110034942627
2468 3.9785614013671875
2469 3.9773380756378174
2470 4.103996276855469
2471 3.948578119277954
2472 4.145453453063965
2473 3.875136613845825
2474 4.012989521026611
2475 4.1248979568481445
2476 4.065779685974121
2477 4.089508533477783
2478 3.9210684299468994
2479 4.100520610809326
2480 4.1438751220703125
2481 4.073200225830078
2482 3.9869446754455566
2483 4.026815414428711
2484 3.9938089847564697
2485 4.193307399749756
2486 4.028116703033447
2487 4.130441188812256
2488 3.9974868297576904
2489 4.034826755523682
2490 4.079773426055908
2491 4.14088249206543
2492 4.095964431762695
2493 4.167498588562012
2494 3.9657328128814697
2495 4.030363082885742
2496 3.9494147300720215
2497 4.076735973358154
2498 3.9980273246765137
2499 4.126828670501709
2500 4.224794864654541
2501 4.203542709350586
2502 4.096212863922119
2503 4.093201637268066
2504 4.062286376953125
2505 3.9498705863952637
2506 4.033843994140625
2507 4.123214244842529
2508 4.073797702789307
2509 4.136990070343018
2510 4.086747169494629
2511 4.064840793609619
2512 3.996741771697998
2513 4.136077880859375
2514 3.9451162815093994
2515 4.120760440826416
2516 4.002976417541504
2517 4.012912750244141
2518 4.016105651855469
2519 3.877795934677124
2520 3.967118740081787
2521 3.8932247161865234
2522 3.8908348083496094
2523 4.105752468109131
2524 3.998494863510132
2525 4.091994285583496
2526 4.058841228485107
2527 4.005837917327881
2528 4.052933216094971
2529 3.948066473007202
2530 4.028342247009277
2531 4.008836269378662
2532 3.9411978721618652
2533 3.8544442653656006
2534 3.8269338607788086
2535 4.096982955932617
2536 4.012454032897949
2537 4.085623741149902
2538 3.899341344833374
2539 3.895142078399658
2540 4.030390739440918
2541 3.7957348823547363
2542 3.941563606262207
2543 3.7354774475097656
2544 3.8528218269348145
2545 3.8546395301818848
2546 3.812758445739746
2547 3.6378767490386963
2548 3.818971633911133
2549 3.8109848499298096
2550 3.6479392051696777
2551 3.7185006141662598
2552 3.7465262413024902
2553 3.746001958847046
2554 3.84464430809021
2555 3.8339977264404297
2556 3.7389798164367676
2557 3.751539945602417
2558 3.7807440757751465
2559 3.9043643474578857
2560 3.6612930297851562
2561 3.939423084259033
2562 3.8552334308624268
2563 3.7804384231567383
2564 3.7178921699523926
2565 3.8490045070648193
2566 3.8093550205230713
2567 3.7031939029693604
2568 3.6618528366088867
2569 3.812044382095337
2570 3.782392740249634
2571 3.8814923763275146
2572 3.8183205127716064
2573 3.750889301300049
2574 3.9519715309143066
2575 3.9765005111694336
2576 3.9677021503448486
2577 4.004429817199707
2578 3.826636552810669
2579 3.9204978942871094
2580 4.097184658050537
2581 4.11643123626709
2582 4.18638801574707
2583 4.196266174316406
2584 3.925983190536499
2585 4.11527681350708
2586 4.112918853759766
2587 4.152667045593262
2588 4.233496189117432
2589 4.158834457397461
2590 4.006355285644531
2591 4.036755084991455
2592 4.078821182250977
2593 4.165515422821045
2594 4.3115715980529785
2595 4.1227126121521
2596 4.133007049560547
2597 4.134429931640625
2598 4.17549991607666
2599 4.10062837600708
2600 4.021157264709473
2601 4.031105995178223
2602 4.052504539489746
2603 3.8873584270477295
2604 4.099606037139893
2605 4.02458381652832
2606 4.047959327697754
2607 4.137670993804932
2608 4.134688377380371
2609 4.072872638702393
2610 4.12770938873291
2611 4.151740074157715
2612 4.16254997253418
2613 4.235832214355469
2614 4.286693096160889
2615 4.2581682205200195
2616 4.135716438293457
2617 4.21148157119751
2618 4.250469207763672
2619 4.151219367980957
2620 4.141380786895752
2621 4.278768062591553
2622 4.11630392074585
2623 4.15118408203125
2624 4.061103343963623
2625 4.09063196182251
2626 4.051212787628174
2627 4.022902488708496
2628 3.8200430870056152
2629 3.9235451221466064
2630 3.865049123764038
2631 4.011472225189209
2632 3.9478249549865723
2633 3.932997703552246
2634 4.037437915802002
2635 3.991621494293213
2636 4.000504016876221
2637 3.950530529022217
2638 4.057911396026611
2639 3.89095401763916
2640 4.024691104888916
2641 3.979706287384033
2642 3.9964663982391357
2643 4.045669078826904
2644 3.965583086013794
2645 3.9404098987579346
2646 4.096723556518555
2647 3.956230878829956
2648 3.9480443000793457
2649 3.977661371231079
2650 4.012683868408203
2651 3.929415225982666
2652 3.9582479000091553
2653 4.004136562347412
2654 3.924332618713379
2655 4.040180206298828
2656 3.977968215942383
2657 4.0681471824646
2658 4.08320426940918
2659 3.9513304233551025
2660 3.914609432220459
2661 3.969714641571045
2662 3.928739309310913
2663 3.8893866539001465
2664 3.8826329708099365
2665 3.952662706375122
2666 3.9748270511627197
2667 3.8752174377441406
2668 3.8733232021331787
2669 3.9656503200531006
2670 4.031580448150635
2671 3.8094301223754883
2672 3.9440529346466064
2673 3.9802045822143555
2674 4.09323787689209
2675 4.170880317687988
2676 4.068611145019531
2677 4.069291591644287
2678 4.035886764526367
2679 4.140704154968262
2680 3.981635570526123
2681 4.095790863037109
2682 4.100987434387207
2683 4.040144443511963
2684 3.9764528274536133
2685 4.036022186279297
2686 3.9827005863189697
2687 3.9075045585632324
2688 3.9429712295532227
2689 4.079722881317139
2690 4.166330337524414
2691 3.9074740409851074
2692 4.043004512786865
2693 3.8538475036621094
2694 4.094105243682861
2695 3.8768906593322754
2696 4.1194000244140625
2697 4.098749160766602
2698 4.040028095245361
2699 4.22238826751709
2700 4.097021579742432
2701 4.00402307510376
2702 3.998628616333008
2703 3.9853274822235107
2704 4.026517868041992
2705 4.026791572570801
2706 4.121351718902588
2707 4.160531997680664
2708 4.10549259185791
2709 4.136209011077881
2710 4.041924953460693
2711 4.008716106414795
2712 3.9174790382385254
2713 3.912038803100586
2714 4.14356803894043
2715 3.904658555984497
2716 3.953073740005493
2717 4.102075099945068
2718 3.8732447624206543
2719 3.947951078414917
2720 3.8380279541015625
2721 3.8340320587158203
2722 3.8920340538024902
2723 3.9293222427368164
2724 3.7857961654663086
2725 3.8653573989868164
2726 3.8834190368652344
2727 4.012946128845215
2728 3.8016746044158936
2729 4.07997465133667
2730 3.929133176803589
2731 3.9199702739715576
2732 3.9354066848754883
2733 3.913928508758545
2734 3.9165565967559814
2735 4.008103370666504
2736 3.9974541664123535
2737 3.8667991161346436
2738 3.8562822341918945
2739 3.9233033657073975
2740 3.9071648120880127
2741 3.896811008453369
2742 3.796609878540039
2743 3.934211254119873
2744 3.9205639362335205
2745 3.8872830867767334
2746 4.053433418273926
2747 3.9588406085968018
2748 3.895967483520508
2749 4.047368049621582
2750 4.0261125564575195
2751 3.9739081859588623
2752 4.0309529304504395
2753 3.863694906234741
2754 3.948997735977173
2755 3.8331143856048584
2756 4.0274434089660645
2757 3.977839469909668
2758 3.9695627689361572
2759 4.097940921783447
2760 4.210394382476807
2761 4.179597854614258
2762 4.065291881561279
2763 4.065380096435547
2764 4.022497177124023
2765 4.005499839782715
2766 3.9948971271514893
2767 4.012022495269775
2768 4.03249979019165
2769 4.243134498596191
2770 3.969895124435425
2771 4.036948204040527
2772 4.102534770965576
2773 4.09841251373291
2774 4.265048027038574
2775 4.24412202835083
2776 4.297309875488281
2777 4.357923984527588
2778 4.222376823425293
2779 4.079371452331543
2780 4.253768444061279
2781 4.251612663269043
2782 4.292510986328125
2783 4.253194332122803
2784 4.31036376953125
2785 4.268208980560303
2786 4.214385509490967
2787 4.104109287261963
2788 4.056207656860352
2789 4.0800580978393555
2790 4.17328405380249
2791 4.206066608428955
2792 4.092411518096924
2793 4.207273483276367
2794 4.181154727935791
2795 4.32835578918457
2796 4.279799938201904
2797 4.1758832931518555
2798 4.2940568923950195
2799 4.202314376831055
2800 4.159381866455078
2801 4.323030948638916
2802 4.157736301422119
2803 4.3085618019104
2804 4.180312633514404
2805 4.246206760406494
2806 4.315975189208984
2807 4.253286361694336
2808 4.127182960510254
2809 4.085997581481934
2810 4.2041449546813965
2811 4.251158714294434
2812 4.145426273345947
2813 4.121794700622559
2814 4.2128586769104
2815 3.9471113681793213
2816 4.164416313171387
2817 4.088573455810547
2818 4.063755989074707
2819 4.058101177215576
2820 4.125932693481445
2821 4.231306552886963
2822 4.193915843963623
2823 4.07219123840332
2824 4.191063404083252
2825 4.089641571044922
2826 4.216323375701904
2827 4.176117420196533
2828 4.194797515869141
2829 4.146842002868652
2830 4.292884826660156
2831 4.416959762573242
2832 4.245549201965332
2833 4.145895957946777
2834 4.230828285217285
2835 4.165987014770508
2836 4.149032115936279
2837 4.142560005187988
2838 4.080448150634766
2839 4.104015827178955
2840 4.184950351715088
2841 4.164402961730957
2842 4.08994722366333
2843 4.1639180183410645
2844 4.201665878295898
2845 4.0049052238464355
2846 4.06844425201416
2847 4.102619647979736
2848 4.066652297973633
2849 4.04627799987793
2850 4.131682395935059
2851 4.181517601013184
2852 4.160320281982422
2853 4.341408729553223
2854 4.255977153778076
2855 4.20332145690918
2856 4.092498779296875
2857 4.188271999359131
2858 4.204138278961182
2859 4.1551899909973145
2860 4.146203517913818
2861 4.006716251373291
2862 4.046159267425537
2863 4.1734395027160645
2864 4.077657699584961
2865 4.090616703033447
2866 4.1000847816467285
2867 4.152228832244873
2868 4.169637203216553
2869 4.071603298187256
2870 4.065607070922852
2871 3.9772446155548096
2872 4.1043572425842285
2873 4.049067974090576
2874 4.063393592834473
2875 4.067990779876709
2876 4.110551834106445
2877 4.108758449554443
2878 4.118340969085693
2879 4.117292404174805
2880 4.003368377685547
2881 4.112748622894287
2882 4.2743635177612305
2883 4.382393836975098
2884 4.105101585388184
2885 4.109766960144043
2886 4.25877046585083
2887 4.293001174926758
2888 4.357494354248047
2889 4.1073102951049805
2890 4.242153167724609
2891 4.163158416748047
2892 4.205536842346191
2893 4.220124244689941
2894 4.089971542358398
2895 4.098935604095459
2896 4.102462291717529
2897 4.1279120445251465
2898 4.197799205780029
2899 4.113846778869629
2900 4.0843915939331055
2901 4.080939292907715
2902 4.171695232391357
2903 4.090708255767822
2904 4.124527454376221
2905 4.149252891540527
2906 4.104650020599365
2907 4.036789417266846
2908 4.230627536773682
2909 4.124173641204834
2910 4.110813140869141
2911 4.1100263595581055
2912 4.175228595733643
2913 4.165530204772949
2914 4.1040358543396
2915 3.972540855407715
2916 4.071366786956787
2917 4.103883743286133
2918 4.086847305297852
2919 4.199809551239014
2920 4.237940788269043
2921 4.273275375366211
2922 4.147567272186279
2923 4.184839248657227
2924 4.163628578186035
2925 4.266499996185303
2926 4.221833229064941
2927 4.177016258239746
2928 4.16251802444458
2929 4.266726493835449
2930 4.098974704742432
2931 4.156630992889404
2932 4.077670574188232
2933 4.149189472198486
2934 4.246838569641113
2935 4.105616092681885
2936 4.175380229949951
2937 4.110274314880371
2938 4.0565900802612305
2939 4.049493789672852
2940 4.272588729858398
2941 3.9560928344726562
2942 4.070369243621826
2943 4.071094512939453
2944 4.133350849151611
2945 4.113032817840576
2946 4.11188268661499
2947 4.136047840118408
2948 4.132604122161865
2949 4.072059154510498
2950 4.244525909423828
2951 4.258935928344727
2952 4.249593734741211
2953 4.100121021270752
2954 4.153198719024658
2955 4.107977390289307
2956 4.188559532165527
2957 4.042638301849365
2958 3.8625986576080322
2959 4.047070026397705
2960 4.072768688201904
2961 3.9301531314849854
2962 4.063785076141357
2963 4.055739402770996
2964 3.994452953338623
2965 4.265378952026367
2966 4.142195701599121
2967 4.180763244628906
2968 4.202846050262451
2969 4.152750492095947
2970 4.289655685424805
2971 4.073172092437744
2972 4.286803722381592
2973 4.226289749145508
2974 4.181713104248047
2975 4.032350063323975
2976 4.173006534576416
2977 4.218133926391602
2978 4.145914077758789
2979 4.263678073883057
2980 4.216185569763184
2981 4.089250564575195
2982 4.112028121948242
2983 4.1789703369140625
2984 4.319241046905518
2985 4.1688947677612305
2986 4.164168834686279
2987 4.180199146270752
2988 4.081597805023193
2989 4.226486682891846
2990 4.204760551452637
2991 4.195638179779053
2992 4.186875343322754
2993 4.170692443847656
2994 4.18012809753418
2995 4.063055515289307
2996 4.143233776092529
2997 4.177239894866943
2998 4.148726940155029
2999 3.9875950813293457
3000 4.10923957824707
3001 4.194896697998047
3002 4.083776473999023
3003 3.955937385559082
3004 4.006329536437988
3005 4.109302043914795
3006 4.091156005859375
3007 4.193723678588867
3008 4.019667625427246
3009 4.095607757568359
3010 4.160281658172607
3011 4.05504035949707
3012 4.103310585021973
3013 4.191044330596924
3014 4.119263172149658
3015 4.069392204284668
3016 4.031045913696289
3017 4.01474142074585
3018 4.034534931182861
3019 3.9415571689605713
3020 4.144768238067627
3021 4.104923248291016
3022 3.9517126083374023
3023 4.175353050231934
3024 4.041436672210693
3025 4.1506195068359375
3026 4.083479881286621
3027 4.007594108581543
3028 4.16178560256958
3029 3.9703030586242676
3030 4.103843688964844
3031 4.100003719329834
3032 3.949779510498047
3033 3.9965405464172363
3034 4.128239631652832
3035 4.0461554527282715
3036 4.115924835205078
3037 4.226247310638428
3038 4.1159586906433105
3039 4.01209020614624
3040 3.996471643447876
3041 4.096636772155762
3042 3.9456605911254883
3043 3.9012625217437744
3044 4.033133506774902
3045 4.044736862182617
3046 3.872945785522461
3047 3.9956347942352295
3048 4.0516839027404785
3049 3.983522653579712
3050 3.9829342365264893
3051 4.169466495513916
3052 4.031159400939941
3053 3.9276700019836426
3054 3.979825735092163
3055 4.037923336029053
3056 4.079663276672363
3057 3.920811176300049
3058 3.995422124862671
3059 4.070895671844482
3060 4.2021989822387695
3061 3.99017333984375
3062 4.0154924392700195
3063 4.096688747406006
3064 4.145013809204102
3065 4.077737808227539
3066 3.988741159439087
3067 4.067476749420166
3068 3.9774861335754395
3069 3.8766660690307617
3070 3.897122383117676
3071 3.939347505569458
3072 3.8310587406158447
3073 3.9155373573303223
3074 3.992255687713623
3075 3.7988743782043457
3076 4.052745819091797
3077 4.132815837860107
3078 4.1002326011657715
3079 4.058093547821045
3080 4.091054439544678
3081 4.05086088180542
3082 4.253987789154053
3083 4.002923965454102
3084 4.028838634490967
3085 3.885956287384033
3086 4.062950611114502
3087 4.182781219482422
3088 4.066823959350586
3089 3.936873197555542
3090 4.079930782318115
3091 4.017065525054932
3092 4.038249492645264
3093 4.008111000061035
3094 3.9183878898620605
3095 4.0395426750183105
3096 4.018896102905273
3097 4.0380167961120605
3098 4.093977928161621
3099 3.888104200363159
3100 3.908337116241455
3101 3.931713104248047
3102 3.979234218597412
3103 4.008105754852295
3104 3.9678659439086914
3105 3.9445230960845947
3106 3.8726818561553955
3107 3.9939932823181152
3108 4.13522481918335
3109 4.050580978393555
3110 3.9524903297424316
3111 3.9183411598205566
3112 3.981302261352539
3113 3.977008819580078
3114 4.176292419433594
3115 3.983825445175171
3116 3.9973113536834717
3117 3.9599874019622803
3118 4.074367523193359
3119 4.091675758361816
3120 3.9833388328552246
3121 3.9106554985046387
3122 3.82216739654541
3123 3.966777801513672
3124 3.8708531856536865
3125 3.7826435565948486
3126 3.781613826751709
3127 3.9459261894226074
3128 3.9227652549743652
3129 3.9377565383911133
3130 3.997959613800049
3131 4.010229587554932
3132 4.0513129234313965
3133 3.9230823516845703
3134 4.063876628875732
3135 4.034340858459473
3136 3.928762674331665
3137 3.9300835132598877
3138 3.938936948776245
3139 3.840364694595337
3140 3.90226149559021
3141 4.007359504699707
3142 3.9666595458984375
3143 3.9780709743499756
3144 4.055629253387451
3145 4.191789627075195
3146 4.006766319274902
3147 3.990399122238159
3148 4.127048492431641
3149 4.0710906982421875
3150 3.944751501083374
3151 4.028120994567871
3152 3.9118030071258545
3153 4.070756435394287
3154 3.9834814071655273
3155 3.9100966453552246
3156 3.9913110733032227
3157 3.9649248123168945
3158 3.8964900970458984
3159 3.808330535888672
3160 4.026368618011475
3161 3.8813514709472656
3162 3.8784430027008057
3163 3.8431506156921387
3164 3.832057237625122
3165 3.9549055099487305
3166 4.0089921951293945
3167 4.109222412109375
3168 4.073211669921875
3169 4.090583801269531
3170 4.067645072937012
3171 4.005281925201416
3172 4.036978721618652
3173 4.114578723907471
3174 3.973510503768921
3175 3.8444883823394775
3176 4.104319095611572
3177 3.9511120319366455
3178 4.0702409744262695
3179 4.032414436340332
3180 4.02322244644165
3181 4.099424362182617
3182 4.008651256561279
3183 3.8793604373931885
3184 3.9288570880889893
3185 3.9530282020568848
3186 3.837399482727051
3187 3.938182830810547
3188 4.119078636169434
3189 3.9378585815429688
3190 4.079131126403809
3191 3.9744699001312256
3192 3.8719491958618164
3193 3.866743564605713
3194 4.121646881103516
3195 4.048363208770752
3196 4.114511966705322
3197 4.150327682495117
3198 4.021457672119141
3199 4.034208297729492
3200 3.9966444969177246
3201 4.204542636871338
3202 4.079742908477783
3203 4.038530349731445
3204 4.178025722503662
3205 4.202667713165283
3206 4.183886528015137
3207 4.0679121017456055
3208 3.8405086994171143
3209 3.9463772773742676
3210 4.03192138671875
3211 3.8863112926483154
3212 3.9549219608306885
3213 4.066916465759277
3214 4.044362545013428
3215 4.222252368927002
3216 4.061582565307617
3217 4.032364845275879
3218 4.084964275360107
3219 4.103209018707275
3220 4.236608505249023
3221 4.098060607910156
3222 4.284181118011475
3223 4.205020904541016
3224 4.283767223358154
3225 4.242626667022705
3226 4.116372108459473
3227 4.110138893127441
3228 4.1102399826049805
3229 4.055792808532715
3230 4.031186103820801
3231 3.9440736770629883
3232 4.196908473968506
3233 4.189493656158447
3234 3.9911880493164062
3235 4.110691547393799
3236 4.018001079559326
3237 4.1026225090026855
3238 4.321398735046387
3239 4.105057716369629
3240 4.130651473999023
3241 4.2749714851379395
3242 4.267858982086182
3243 4.079155921936035
3244 4.121775150299072
3245 4.192775726318359
3246 4.130803108215332
3247 4.156848907470703
3248 4.172642230987549
3249 4.212724208831787
3250 3.968312978744507
3251 3.9973599910736084
3252 4.095319747924805
3253 4.196182727813721
3254 4.132314682006836
3255 4.143916130065918
3256 4.064189910888672
3257 3.9507863521575928
3258 4.003223419189453
3259 3.978173017501831
3260 4.114745616912842
3261 4.0010294914245605
3262 4.005533695220947
3263 4.105760097503662
3264 4.038033485412598
3265 4.108208656311035
3266 3.8927183151245117
3267 3.937670946121216
3268 4.049091339111328
3269 4.122259616851807
3270 4.164084434509277
3271 4.185244083404541
3272 4.099499225616455
3273 4.060633182525635
3274 4.101559162139893
3275 4.2473063468933105
3276 4.105623245239258
3277 4.093581199645996
3278 4.214362144470215
3279 4.12568473815918
3280 4.2028937339782715
3281 4.165974140167236
3282 4.081809043884277
3283 3.9459080696105957
3284 4.170314311981201
3285 4.190478801727295
3286 4.2592620849609375
3287 4.164251327514648
3288 4.1334309577941895
3289 4.206741809844971
3290 4.077975749969482
3291 4.151956558227539
3292 3.986320734024048
3293 4.253477573394775
3294 4.2164692878723145
3295 4.250729084014893
3296 4.296824932098389
3297 4.237878322601318
3298 4.211824417114258
3299 4.232213020324707
3300 4.245131015777588
3301 4.047962188720703
3302 4.18454647064209
3303 4.2657976150512695
3304 4.215898036956787
3305 4.159722328186035
3306 4.01065731048584
3307 4.106790065765381
3308 4.268245220184326
3309 4.229830265045166
3310 4.160355091094971
3311 4.246795654296875
3312 4.280689716339111
3313 4.25581169128418
3314 4.241913795471191
3315 4.184267997741699
3316 4.1803483963012695
3317 4.137241363525391
3318 4.073276996612549
3319 4.197446823120117
3320 3.9170238971710205
3321 3.897223711013794
3322 4.0834479331970215
3323 3.9160525798797607
3324 4.139029502868652
3325 4.103947162628174
3326 4.0935845375061035
3327 3.937875747680664
3328 3.949293613433838
3329 3.9611401557922363
3330 3.9954111576080322
3331 4.004010200500488
3332 4.138132095336914
3333 4.0108866691589355
3334 4.03028678894043
3335 3.983350992202759
3336 4.017938613891602
3337 4.1646881103515625
3338 4.015066146850586
3339 4.141271114349365
3340 4.082874298095703
3341 3.9668731689453125
3342 3.9939262866973877
3343 4.067549228668213
3344 4.046030044555664
3345 3.9807543754577637
3346 3.98933744430542
3347 4.117024898529053
3348 4.073172092437744
3349 4.146954536437988
3350 4.053121089935303
3351 4.0201497077941895
3352 4.026594161987305
3353 3.915069818496704
3354 4.014312744140625
3355 4.16174840927124
3356 4.025449275970459
3357 4.128135681152344
3358 4.121424674987793
3359 4.209715843200684
3360 4.142749786376953
3361 4.03208589553833
3362 4.030740737915039
3363 4.073821067810059
3364 4.136608123779297
3365 3.959116220474243
3366 4.037743091583252
3367 4.076894760131836
3368 4.061018466949463
3369 4.086871147155762
3370 4.08755350112915
3371 4.185006618499756
3372 4.13489294052124
3373 4.115908622741699
3374 3.981050729751587
3375 4.025203704833984
3376 4.023988723754883
3377 3.9444005489349365
3378 4.016726970672607
3379 4.032651901245117
3380 4.186136722564697
3381 4.201028347015381
3382 4.342158794403076
3383 4.293663024902344
3384 4.2539381980896
3385 4.199826717376709
3386 4.167220592498779
3387 4.203932285308838
3388 4.241765975952148
3389 3.9930877685546875
3390 4.078247547149658
3391 4.212495803833008
3392 4.295360565185547
3393 4.2206034660339355
3394 4.151782035827637
3395 4.155820369720459
3396 4.128489971160889
3397 4.13292932510376
3398 4.130143642425537
3399 4.1566972732543945
3400 4.185328483581543
3401 4.2438578605651855
3402 4.26715612411499
3403 4.191978454589844
3404 4.185227870941162
3405 3.923358917236328
3406 4.0391669273376465
3407 4.170646667480469
3408 4.080567359924316
3409 4.1671857833862305
3410 4.286813735961914
3411 4.172574520111084
3412 4.192492961883545
3413 4.1169843673706055
3414 4.154956340789795
3415 4.11520528793335
3416 4.236662864685059
3417 4.030080795288086
3418 4.1761064529418945
3419 4.003255367279053
3420 4.099277973175049
3421 4.147747993469238
3422 4.142310619354248
3423 4.0457305908203125
3424 4.112138748168945
3425 4.1482319831848145
3426 4.037230491638184
3427 4.187232494354248
3428 4.166775226593018
3429 4.1103129386901855
3430 4.152845859527588
3431 4.121356010437012
3432 4.121762275695801
3433 4.189499855041504
3434 3.9815127849578857
3435 3.9886703491210938
3436 4.144076347351074
3437 4.066196918487549
3438 3.9920332431793213
3439 3.982651948928833
3440 4.160311222076416
3441 4.017839431762695
3442 4.091943264007568
3443 4.083995342254639
3444 3.9633615016937256
3445 3.962102174758911
3446 4.053111553192139
3447 3.994993209838867
3448 4.031427383422852
3449 3.965627908706665
3450 4.025477886199951
3451 3.9727976322174072
3452 3.902153491973877
3453 3.797722578048706
3454 4.028799533843994
3455 3.992852210998535
3456 3.7595226764678955
3457 3.8078386783599854
3458 3.7299964427948
3459 3.869112730026245
3460 4.003828048706055
3461 3.919440746307373
3462 3.9606995582580566
3463 3.898052215576172
3464 3.9577677249908447
3465 4.062980651855469
3466 4.104000568389893
3467 4.0825958251953125
3468 4.027621269226074
3469 4.080442428588867
3470 4.055948734283447
3471 4.003495693206787
3472 4.007561206817627
3473 4.068092346191406
3474 4.116191864013672
3475 3.9956469535827637
3476 3.967684745788574
3477 4.187419414520264
3478 4.189497947692871
3479 4.1973090171813965
3480 4.010591506958008
3481 4.1930084228515625
3482 4.2233452796936035
3483 4.326315402984619
3484 4.132405757904053
3485 4.386789321899414
3486 4.06528377532959
3487 4.300802230834961
3488 4.083454132080078
3489 4.151186466217041
3490 4.075166702270508
3491 3.966888666152954
3492 4.1730875968933105
3493 4.100887298583984
3494 4.190632343292236
3495 4.080967426300049
3496 4.0662713050842285
3497 4.104241371154785
3498 3.997103691101074
3499 4.06217098236084
3500 3.98429536819458
3501 3.9392523765563965
3502 4.186766624450684
3503 4.167987823486328
3504 4.157537937164307
3505 4.1727519035339355
3506 4.16338586807251
3507 4.1743483543396
3508 4.252218723297119
3509 3.9563496112823486
3510 4.214911460876465
3511 4.132584571838379
3512 4.222722053527832
3513 4.099476337432861
3514 4.062967777252197
3515 4.107725620269775
3516 4.184924125671387
3517 4.276090621948242
3518 4.0915727615356445
3519 4.013927936553955
3520 4.109946250915527
3521 4.045844078063965
3522 3.9751136302948
3523 3.8893556594848633
3524 4.105956077575684
3525 4.13006591796875
3526 4.062838554382324
3527 4.096039772033691
3528 4.065604209899902
3529 4.03558349609375
3530 3.7894012928009033
3531 4.082881927490234
3532 4.01860237121582
3533 4.097630500793457
3534 3.96420955657959
3535 4.0084991455078125
3536 4.033437252044678
3537 4.086999416351318
3538 4.016815185546875
3539 4.053961277008057
3540 4.002449989318848
3541 4.141162395477295
3542 3.966311454772949
3543 4.04948091506958
3544 4.153186798095703
3545 4.004818916320801
3546 4.176902770996094
3547 4.123225688934326
3548 4.1692938804626465
3549 4.188992023468018
3550 4.029791831970215
3551 4.213235378265381
3552 4.206023693084717
3553 4.216818809509277
3554 4.1663360595703125
3555 4.113594055175781
3556 4.241806983947754
3557 4.09681510925293
3558 4.214556694030762
3559 4.104626178741455
3560 4.105603218078613
3561 4.121972560882568
3562 4.022136688232422
3563 3.995271682739258
3564 4.092424392700195
3565 4.035722255706787
3566 3.911012649536133
3567 3.92976975440979
3568 4.020348072052002
3569 3.973494529724121
3570 4.052988529205322
3571 4.003458499908447
3572 3.9230117797851562
3573 4.019683837890625
3574 4.0335845947265625
3575 4.029890537261963
3576 3.8990015983581543
3577 3.9249041080474854
3578 4.053366661071777
3579 3.9257569313049316
3580 3.8772976398468018
3581 4.079966068267822
3582 4.05300235748291
3583 4.070093154907227
3584 3.9643948078155518
3585 4.013601779937744
3586 4.088257312774658
3587 4.038085460662842
3588 4.055812835693359
3589 4.155712127685547
3590 4.031540870666504
3591 4.014081001281738
3592 3.9951252937316895
3593 4.035236358642578
3594 4.190708160400391
3595 4.008772850036621
3596 4.140799045562744
3597 3.794128894805908
3598 4.025999546051025
3599 3.983289957046509
3600 4.061678409576416
3601 4.156020641326904
3602 4.0036444664001465
3603 3.9576597213745117
3604 4.116761684417725
3605 4.047420024871826
3606 4.065386772155762
3607 4.065588474273682
3608 3.982024669647217
3609 4.072237014770508
3610 4.019774436950684
3611 3.9326281547546387
3612 4.019245624542236
3613 3.93894100189209
3614 4.023807048797607
3615 3.8563342094421387
3616 4.081238269805908
3617 3.9447765350341797
3618 3.9394636154174805
3619 3.996352195739746
3620 3.880403757095337
3621 3.8257312774658203
3622 3.9354395866394043
3623 4.136541366577148
3624 4.07249116897583
3625 4.041507720947266
3626 4.087292671203613
3627 4.060831069946289
3628 4.165221214294434
3629 4.0356974601745605
3630 4.032675266265869
3631 3.987062692642212
3632 4.0967698097229
3633 4.040801048278809
3634 4.002645969390869
3635 4.097536563873291
3636 3.9689226150512695
3637 4.053648948669434
3638 3.989638328552246
3639 4.187821865081787
3640 4.084320068359375
3641 3.874255895614624
3642 3.965388536453247
3643 4.015167713165283
3644 3.9935555458068848
3645 4.077016830444336
3646 4.173097133636475
3647 3.9230518341064453
3648 3.841097831726074
3649 3.905216693878174
3650 3.9557158946990967
3651 3.968116283416748
3652 4.00128698348999
3653 4.004167556762695
3654 4.116201877593994
3655 4.019847393035889
3656 4.045073509216309
3657 3.88236141204834
3658 4.154730319976807
3659 4.207616329193115
3660 4.12955379486084
3661 3.971100330352783
3662 4.060138702392578
3663 4.181274890899658
3664 4.245827674865723
3665 4.131610870361328
3666 4.217850208282471
3667 4.25851583480835
3668 4.342083930969238
3669 4.244729518890381
3670 4.354312419891357
3671 4.293639659881592
3672 4.197357177734375
3673 4.228005886077881
3674 4.298704147338867
3675 4.315042495727539
3676 4.431591987609863
3677 4.357971668243408
3678 4.346560955047607
3679 4.309875965118408
3680 4.1492695808410645
3681 4.026648998260498
3682 4.1433000564575195
3683 4.102863788604736
3684 4.210071086883545
3685 4.256579399108887
3686 4.225329399108887
3687 4.073473930358887
3688 4.017690181732178
3689 4.05153751373291
3690 4.186846733093262
3691 4.143448352813721
3692 4.081700325012207
3693 4.065178394317627
3694 4.2317633628845215
3695 4.044088363647461
3696 4.281763076782227
3697 4.127928733825684
3698 4.1766180992126465
3699 4.171358108520508
3700 4.11776065826416
3701 4.1389641761779785
3702 4.032186508178711
3703 4.194863796234131
3704 4.132284164428711
3705 4.119745254516602
3706 4.077494144439697
3707 4.2412519454956055
3708 4.1362690925598145
3709 4.189692497253418
3710 4.0527801513671875
3711 4.139247417449951
3712 4.323318958282471
3713 4.24062967300415
3714 4.077162742614746
3715 4.272418975830078
3716 4.267287731170654
3717 4.277637958526611
3718 4.31376314163208
3719 4.325255870819092
3720 4.265605449676514
3721 4.3277668952941895
3722 4.226086139678955
3723 4.215033054351807
3724 4.199493408203125
3725 4.095458030700684
3726 4.072840690612793
3727 4.068233489990234
3728 4.204721450805664
3729 4.1321210861206055
3730 4.066824913024902
3731 4.058279991149902
3732 4.049992084503174
3733 4.067709922790527
3734 3.9447503089904785
3735 4.060468673706055
3736 3.999680995941162
3737 4.0382795333862305
3738 4.109851837158203
3739 3.9778804779052734
3740 3.8712050914764404
3741 3.9355387687683105
3742 3.952598810195923
3743 4.090592861175537
3744 4.067272186279297
3745 3.9605093002319336
3746 3.992886543273926
3747 3.981632709503174
3748 3.946906328201294
3749 3.941469430923462
3750 3.902595043182373
3751 3.868332624435425
3752 3.8741066455841064
3753 3.882153272628784
3754 3.8006789684295654
3755 3.823162078857422
3756 3.780158281326294
3757 3.861616611480713
3758 3.9982969760894775
3759 3.9616525173187256
3760 4.011102199554443
3761 3.916295051574707
3762 3.985299587249756
3763 3.9109792709350586
3764 3.80253267288208
3765 3.8996002674102783
3766 4.063845157623291
3767 3.96364164352417
3768 3.9062962532043457
3769 3.9843010902404785
3770 3.8051810264587402
3771 3.8346619606018066
3772 3.688053846359253
3773 3.8921332359313965
3774 3.798720359802246
3775 3.797224283218384
3776 3.87949275970459
3777 3.8286044597625732
3778 3.7879488468170166
3779 4.032860279083252
3780 3.84472393989563
3781 3.75496244430542
3782 3.7787818908691406
3783 3.9376578330993652
3784 3.8573157787323
3785 3.888242483139038
3786 3.8336949348449707
3787 4.08510684967041
3788 3.891828775405884
3789 4.020045280456543
3790 4.1202239990234375
3791 4.0448317527771
3792 3.9628612995147705
3793 4.0207719802856445
3794 3.89249587059021
3795 3.9099550247192383
3796 3.999450206756592
3797 3.9950037002563477
3798 4.045138359069824
3799 3.8780910968780518
3800 3.9835045337677
3801 3.9715490341186523
3802 4.049286365509033
3803 3.9809606075286865
3804 4.006840229034424
3805 4.041690349578857
3806 4.0840559005737305
3807 4.224569797515869
3808 4.051595687866211
3809 4.030641078948975
3810 4.153927803039551
3811 4.054480075836182
3812 4.059762477874756
3813 3.9697744846343994
3814 4.094080448150635
3815 4.031595706939697
3816 3.9582533836364746
3817 4.031655788421631
3818 4.04664945602417
3819 3.978747606277466
3820 4.063187122344971
3821 3.8814303874969482
3822 4.083498001098633
3823 3.847978353500366
3824 3.9705474376678467
3825 3.8695194721221924
3826 4.019077301025391
3827 3.955249786376953
3828 4.058829307556152
3829 3.883777141571045
3830 3.9386558532714844
3831 3.854473114013672
3832 3.916821002960205
3833 3.893501043319702
3834 3.990619659423828
3835 4.056292533874512
3836 4.128053188323975
3837 4.006878852844238
3838 3.9827864170074463
3839 4.2264814376831055
3840 4.0715203285217285
3841 4.0001020431518555
3842 3.9381768703460693
3843 3.9754881858825684
3844 4.0058393478393555
3845 4.00504732131958
3846 4.073019027709961
3847 4.109025001525879
3848 3.953509569168091
3849 4.004054546356201
3850 4.22160005569458
3851 4.03162145614624
3852 4.090235710144043
3853 4.103917121887207
3854 3.9621851444244385
3855 3.9941329956054688
3856 4.08297872543335
3857 4.035703659057617
3858 4.10123348236084
3859 3.925177574157715
3860 4.019061088562012
3861 4.036794662475586
3862 4.10936975479126
3863 4.1725640296936035
3864 4.150579929351807
3865 4.124722003936768
3866 4.058694839477539
3867 4.068548202514648
3868 4.196311950683594
3869 4.209023952484131
3870 3.970017194747925
3871 4.067474842071533
3872 4.082071304321289
3873 4.086155891418457
3874 3.961296796798706
3875 4.019456386566162
3876 3.8999786376953125
3877 3.860466241836548
3878 3.8894078731536865
3879 4.222893238067627
3880 4.099096298217773
3881 4.06020975112915
3882 3.831249952316284
3883 3.959343671798706
3884 3.8217575550079346
3885 4.034023761749268
3886 4.011462211608887
3887 3.948458433151245
3888 4.066075801849365
3889 4.1233229637146
3890 3.8512051105499268
3891 4.046937942504883
3892 3.9243972301483154
3893 3.8940842151641846
3894 3.9029481410980225
3895 3.867570161819458
3896 3.911223888397217
3897 3.8720877170562744
3898 3.951833963394165
3899 3.7744455337524414
3900 3.860065460205078
3901 3.775459051132202
3902 3.9105377197265625
3903 3.8112282752990723
3904 3.854553699493408
3905 3.975687265396118
3906 3.8371105194091797
3907 3.9651291370391846
3908 3.990007162094116
3909 3.951434373855591
3910 3.790785551071167
3911 3.8340539932250977
3912 3.839423894882202
3913 4.040769577026367
3914 3.849189519882202
3915 3.9563329219818115
3916 3.915768623352051
3917 3.9376518726348877
3918 3.9297633171081543
3919 3.9138221740722656
3920 3.8861610889434814
3921 3.9477410316467285
3922 3.85723876953125
3923 3.815516710281372
3924 3.8000872135162354
3925 4.01045036315918
3926 4.0236101150512695
3927 4.059342861175537
3928 4.043896198272705
3929 4.107771873474121
3930 4.121910095214844
3931 3.97554874420166
3932 3.969724178314209
3933 4.02894401550293
3934 4.002301216125488
3935 3.9558794498443604
3936 3.9198169708251953
3937 3.9451324939727783
3938 4.000869274139404
3939 3.8817763328552246
3940 3.9724912643432617
3941 3.925337791442871
3942 4.004021167755127
3943 3.9603586196899414
3944 3.811032772064209
3945 3.9397449493408203
3946 3.956441879272461
3947 3.819186210632324
3948 3.8491623401641846
3949 3.9156055450439453
3950 4.005594730377197
3951 3.8866865634918213
3952 3.8818295001983643
3953 3.9182798862457275
3954 3.814532518386841
3955 3.917848587036133
3956 3.8648452758789062
3957 4.004967212677002
3958 3.7875523567199707
3959 3.753690242767334
3960 3.931833028793335
3961 3.915536642074585
3962 4.019331455230713
3963 3.9276435375213623
3964 3.969289779663086
3965 3.9216744899749756
3966 3.955934524536133
3967 3.850703001022339
3968 4.054805278778076
3969 3.960322618484497
3970 3.8457751274108887
3971 3.7300217151641846
3972 3.808323621749878
3973 3.9759480953216553
3974 3.941119909286499
3975 3.8157126903533936
3976 3.9392597675323486
3977 3.875957489013672
3978 3.877232313156128
3979 3.8096723556518555
3980 3.9073736667633057
3981 3.8467798233032227
3982 3.8463449478149414
3983 3.80192232131958
3984 3.807889699935913
3985 3.6976635456085205
3986 3.819600820541382
3987 3.796239137649536
3988 3.8251888751983643
3989 3.7848639488220215
3990 3.736114978790283
3991 3.882824420928955
3992 3.798278570175171
3993 3.8433756828308105
3994 3.7210886478424072
3995 3.744499921798706
3996 3.787550687789917
3997 3.6876838207244873
3998 3.7318761348724365
3999 3.717242479324341
4000 3.626542329788208
4001 3.6486902236938477
4002 3.9236319065093994
4003 3.7414445877075195
4004 3.856597661972046
4005 3.7830300331115723
4006 3.7925028800964355
4007 3.9108617305755615
4008 3.955725908279419
4009 3.9466559886932373
4010 3.9381771087646484
4011 3.9270830154418945
4012 3.9943950176239014
4013 4.012022018432617
4014 4.0634589195251465
4015 3.9532577991485596
4016 4.090085506439209
4017 3.986510992050171
4018 3.895501136779785
4019 4.126025199890137
4020 4.087245941162109
4021 4.049383640289307
4022 4.00648307800293
4023 4.056034088134766
4024 4.10575008392334
4025 4.097379684448242
4026 3.9444894790649414
4027 4.029587745666504
4028 3.937772750854492
4029 4.073447227478027
4030 3.9883153438568115
4031 3.9574127197265625
4032 4.102477073669434
4033 4.028318405151367
4034 4.119063377380371
4035 4.037353515625
4036 4.103639602661133
4037 4.037073612213135
4038 4.1012067794799805
4039 4.000005722045898
4040 3.9384520053863525
4041 4.018758773803711
4042 4.148497104644775
4043 4.084473133087158
4044 4.061006546020508
4045 4.052534103393555
4046 4.056233882904053
4047 4.143922805786133
4048 4.154136657714844
4049 3.9475226402282715
4050 4.0236310958862305
4051 4.047622203826904
4052 3.998516082763672
4053 4.03141450881958
4054 3.9671857357025146
4055 4.094938278198242
4056 4.165895938873291
4057 4.090576648712158
4058 4.053623199462891
4059 4.095108985900879
4060 4.014034748077393
4061 4.036276340484619
4062 3.953000783920288
4063 3.9267232418060303
4064 3.8761017322540283
4065 3.907419204711914
4066 3.9370718002319336
4067 3.962789535522461
4068 3.9114811420440674
4069 3.877103328704834
4070 4.027437210083008
4071 3.948483943939209
4072 4.023138999938965
4073 4.036952972412109
4074 4.051049709320068
4075 3.9609274864196777
4076 3.9939379692077637
4077 4.084934234619141
4078 4.073028087615967
4079 4.190524578094482
4080 4.22578239440918
4081 4.127560138702393
4082 4.084324359893799
4083 3.8968563079833984
4084 3.966197967529297
4085 4.028404712677002
4086 4.105805397033691
4087 3.985468626022339
4088 3.9730803966522217
4089 3.959275722503662
4090 4.11518669128418
4091 4.0622334480285645
4092 4.034064769744873
4093 3.98370623588562
4094 4.03284215927124
4095 4.028160095214844
4096 4.078855991363525
4097 4.045720100402832
4098 4.046188831329346
4099 4.0272979736328125
4100 4.028830051422119
4101 4.069202423095703
4102 4.119062900543213
4103 3.953584671020508
4104 4.174825191497803
4105 4.097980499267578
4106 4.00028657913208
4107 4.153780460357666
4108 4.0723185539245605
4109 4.019125938415527
4110 4.107546329498291
4111 4.185403347015381
4112 4.122885227203369
4113 4.218712329864502
4114 4.1460161209106445
4115 4.0957159996032715
4116 4.150779724121094
4117 4.153480529785156
4118 3.9915664196014404
4119 4.216673374176025
4120 4.187282562255859
4121 4.248620510101318
4122 4.316896438598633
4123 4.270219326019287
4124 4.080495834350586
4125 4.234442710876465
4126 4.098288059234619
4127 4.042181015014648
4128 4.092532157897949
4129 4.097401142120361
4130 4.2574543952941895
4131 4.051506042480469
4132 4.090230464935303
4133 4.05038595199585
4134 4.084853172302246
4135 4.1265997886657715
4136 4.071192264556885
4137 4.157003879547119
4138 4.043737888336182
4139 4.047135353088379
4140 4.1314520835876465
4141 4.142723083496094
4142 4.1183390617370605
4143 4.0263671875
4144 4.026687145233154
4145 4.004411220550537
4146 3.9341788291931152
4147 3.990902900695801
4148 4.042352676391602
4149 4.014842510223389
4150 3.8898932933807373
4151 3.9705283641815186
4152 4.0924296379089355
4153 4.064896106719971
4154 4.020866394042969
4155 4.155606746673584
4156 4.173610687255859
4157 4.1484270095825195
4158 4.15268611907959
4159 4.123364448547363
4160 4.173975467681885
4161 4.173081874847412
4162 4.006603717803955
4163 4.057903289794922
4164 4.067137718200684
4165 4.094916820526123
4166 3.9320626258850098
4167 3.982654094696045
4168 4.051388263702393
4169 4.197686195373535
4170 4.088560581207275
4171 4.208232879638672
4172 4.198995113372803
4173 4.070802688598633
4174 4.153345108032227
4175 4.169118881225586
4176 4.039554119110107
4177 4.1636857986450195
4178 4.108811378479004
4179 3.910571575164795
4180 3.883078098297119
4181 3.860234260559082
4182 3.8497421741485596
4183 3.9660208225250244
4184 4.043955326080322
4185 4.074687957763672
4186 4.026638984680176
4187 3.890151023864746
4188 3.8493752479553223
4189 3.8499867916107178
4190 3.928560972213745
4191 3.832324743270874
4192 3.996291160583496
4193 3.943265676498413
4194 3.973719596862793
4195 3.9744083881378174
4196 3.9150044918060303
4197 3.7988243103027344
4198 3.8989710807800293
4199 3.962381601333618
4200 4.137302875518799
4201 4.091614723205566
4202 3.985011577606201
4203 4.1097588539123535
4204 3.998891830444336
4205 4.030740737915039
4206 4.188502788543701
4207 4.182131767272949
4208 4.171384334564209
4209 4.092794418334961
4210 4.175036430358887
4211 4.042217254638672
4212 4.1545233726501465
4213 4.080378532409668
4214 3.9118645191192627
4215 4.0640435218811035
4216 4.018620491027832
4217 4.107283592224121
4218 4.12233304977417
4219 4.103304386138916
4220 4.113593578338623
4221 4.060026168823242
4222 4.150595664978027
4223 4.057754039764404
4224 4.185412883758545
4225 4.120908260345459
4226 4.147999286651611
4227 4.052166938781738
4228 4.132390022277832
4229 4.009209632873535
4230 4.141113758087158
4231 4.172573566436768
4232 4.097376823425293
4233 4.246844291687012
4234 4.123464107513428
4235 4.081237316131592
4236 4.002288341522217
4237 4.021395683288574
4238 4.072286128997803
4239 4.064767360687256
4240 4.196883201599121
4241 3.8546500205993652
4242 4.156365871429443
4243 4.000036239624023
4244 4.20814323425293
4245 4.331352710723877
4246 4.278644561767578
4247 4.136240005493164
4248 4.211143970489502
4249 4.118634223937988
4250 4.147520065307617
4251 4.102277755737305
4252 3.9124512672424316
4253 4.263844013214111
4254 4.107563495635986
4255 3.983597993850708
4256 4.100351333618164
4257 4.22029972076416
4258 4.131904602050781
4259 4.056865692138672
4260 4.164455413818359
4261 4.143810749053955
4262 4.233438968658447
4263 4.047011375427246
4264 4.10796594619751
4265 4.272110462188721
4266 4.020105838775635
4267 4.098424434661865
4268 4.057388782501221
4269 4.1342997550964355
4270 3.9851574897766113
4271 4.126239776611328
4272 4.132002353668213
4273 4.073147296905518
4274 4.04479455947876
4275 3.940425157546997
4276 3.940521717071533
4277 3.9221715927124023
4278 3.9872195720672607
4279 4.045032978057861
4280 4.093962669372559
4281 4.032594680786133
4282 4.095791339874268
4283 4.134571075439453
4284 4.17540168762207
4285 4.167448043823242
4286 4.088343143463135
4287 4.0106964111328125
4288 4.177793502807617
4289 4.1730523109436035
4290 4.11787223815918
4291 3.98915433883667
4292 4.003645896911621
4293 4.101222038269043
4294 3.9708151817321777
4295 4.092764377593994
4296 3.9784915447235107
4297 4.13218879699707
4298 3.9853928089141846
4299 3.960024833679199
4300 4.173802852630615
4301 4.087341785430908
4302 3.982534408569336
4303 3.9414267539978027
4304 4.047572135925293
4305 4.056395530700684
4306 3.9121525287628174
4307 3.8993518352508545
4308 4.090514183044434
4309 3.9946818351745605
4310 4.084863185882568
4311 3.946194887161255
4312 4.068673610687256
4313 3.8986895084381104
4314 4.076949119567871
4315 4.046205997467041
4316 4.134195327758789
4317 4.04990816116333
4318 4.040012836456299
4319 4.259689807891846
4320 4.114401817321777
4321 4.0310750007629395
4322 3.9926912784576416
4323 3.9706177711486816
4324 3.999752998352051
4325 4.136118412017822
4326 3.9580600261688232
4327 4.061418056488037
4328 3.8896427154541016
4329 3.977430820465088
4330 4.0091552734375
4331 4.0680623054504395
4332 3.990450859069824
4333 4.022179126739502
4334 3.952327013015747
4335 4.0098676681518555
4336 4.098776817321777
4337 3.9178645610809326
4338 4.012630462646484
4339 4.091719627380371
4340 4.151037216186523
4341 4.060930252075195
4342 4.106666564941406
4343 4.04207181930542
4344 4.1277947425842285
4345 4.150996685028076
4346 4.034109115600586
4347 3.955359935760498
4348 4.2092180252075195
4349 4.191263198852539
4350 4.2304582595825195
4351 4.192118167877197
4352 4.180369853973389
4353 4.220693588256836
4354 4.148102283477783
4355 4.374546051025391
4356 4.261857032775879
4357 4.429858684539795
4358 4.230853080749512
4359 4.2711873054504395
4360 4.279487609863281
4361 4.196681976318359
4362 4.354132652282715
4363 4.129861354827881
4364 4.302661418914795
4365 4.289022922515869
4366 4.148608207702637
4367 4.3299055099487305
4368 4.223948001861572
4369 4.303393363952637
4370 4.2934699058532715
4371 4.400252819061279
4372 4.489138603210449
4373 4.2223992347717285
4374 4.2278523445129395
4375 4.179754257202148
4376 4.194990158081055
4377 4.267549514770508
4378 4.266332149505615
4379 4.212774276733398
4380 4.026068210601807
4381 4.219257354736328
4382 4.331025123596191
4383 4.17543888092041
4384 4.078509330749512
4385 3.992436408996582
4386 4.186861038208008
4387 4.050396919250488
4388 4.146505355834961
4389 4.106505393981934
4390 4.155455112457275
4391 4.260077476501465
4392 4.219090461730957
4393 4.099421501159668
4394 4.066802978515625
4395 4.119752883911133
4396 3.93267560005188
4397 4.002408504486084
4398 4.074006080627441
4399 4.096614837646484
4400 4.143091678619385
4401 4.0737385749816895
4402 3.9850776195526123
4403 4.11399507522583
4404 4.115718364715576
4405 3.9964261054992676
4406 3.8845763206481934
4407 4.0294413566589355
4408 4.033519744873047
4409 4.0839996337890625
4410 4.196305274963379
4411 4.21881103515625
4412 4.158905029296875
4413 4.2245988845825195
4414 4.292496681213379
4415 4.152238845825195
4416 4.0623321533203125
4417 4.0899176597595215
4418 4.114040374755859
4419 4.161340236663818
4420 4.133220672607422
4421 4.25551176071167
4422 4.294933795928955
4423 4.3126115798950195
4424 4.045849323272705
4425 4.239135265350342
4426 4.19010591506958
4427 4.2710418701171875
4428 4.445151329040527
4429 4.218293190002441
4430 4.274318695068359
4431 4.2919020652771
4432 4.199493408203125
4433 4.29683256149292
4434 4.267165660858154
4435 4.314892292022705
4436 4.357303619384766
4437 4.3791584968566895
4438 4.476088047027588
4439 4.588923454284668
4440 4.465353012084961
4441 4.261449813842773
4442 4.289356708526611
4443 4.2749199867248535
4444 4.385676860809326
4445 4.339931964874268
4446 4.28975772857666
4447 4.206098556518555
4448 4.289383888244629
4449 4.376052379608154
4450 4.395794868469238
4451 4.369287014007568
4452 4.394240379333496
4453 4.261377334594727
4454 4.215376377105713
4455 4.329571723937988
4456 4.419147968292236
4457 4.348242282867432
4458 4.279105186462402
4459 4.258023262023926
4460 4.2980637550354
4461 4.364447593688965
4462 4.173088073730469
4463 4.262568950653076
4464 4.229940891265869
4465 4.256429672241211
4466 4.30335807800293
4467 4.260194301605225
4468 4.3524489402771
4469 4.048791885375977
4470 4.18390417098999
4471 4.281358242034912
4472 4.130609035491943
4473 4.200806617736816
4474 4.200334548950195
4475 4.344655990600586
4476 4.2659525871276855
4477 4.113063812255859
4478 4.1867218017578125
4479 4.363278388977051
4480 4.1956257820129395
4481 4.180434226989746
4482 4.214594841003418
4483 4.261194229125977
4484 4.308371543884277
4485 4.258604049682617
4486 4.315125465393066
4487 4.136421203613281
4488 3.94637131690979
4489 4.179818153381348
4490 4.145525932312012
4491 4.133982181549072
4492 4.203465938568115
4493 4.273712635040283
4494 4.1971635818481445
4495 4.2328877449035645
4496 4.306827068328857
4497 4.187574863433838
4498 4.1825480461120605
4499 4.125213146209717
4500 4.21372127532959
4501 4.208855628967285
4502 4.145963668823242
4503 4.2035956382751465
4504 4.13020658493042
4505 4.200756549835205
4506 4.268538475036621
4507 4.298055648803711
4508 4.275299549102783
4509 4.3607354164123535
4510 4.4094953536987305
4511 4.307211399078369
4512 4.393589019775391
4513 4.307344913482666
4514 4.064550399780273
4515 4.221297740936279
4516 4.2381439208984375
4517 4.232685089111328
4518 4.215002059936523
4519 4.2710041999816895
4520 4.270735740661621
4521 4.429907321929932
4522 4.311054706573486
4523 4.322948455810547
4524 4.249634742736816
4525 4.346673965454102
4526 4.378373622894287
4527 4.346650123596191
4528 4.299351692199707
4529 4.434986114501953
4530 4.449428558349609
4531 4.405203819274902
4532 4.236716270446777
4533 4.3124823570251465
4534 4.244146823883057
4535 4.275019645690918
4536 4.284807205200195
4537 4.326111793518066
4538 4.247221946716309
4539 4.307802677154541
4540 4.321195602416992
4541 4.332472801208496
4542 4.1795783042907715
4543 4.262157917022705
4544 4.311212539672852
4545 4.321419715881348
4546 4.135993957519531
4547 4.244079113006592
4548 4.451389312744141
4549 4.436232566833496
4550 4.303214073181152
4551 4.40373420715332
4552 4.341744422912598
4553 4.3490447998046875
4554 4.532972812652588
4555 4.383536338806152
4556 4.324692249298096
4557 4.255331039428711
4558 4.165002822875977
4559 4.2472453117370605
4560 4.322378158569336
4561 4.391601085662842
4562 4.28680944442749
4563 4.255990505218506
4564 4.2988386154174805
4565 4.376964569091797
4566 4.330382823944092
4567 4.321614742279053
4568 4.365077972412109
4569 4.383089065551758
4570 4.228338718414307
4571 4.283709526062012
4572 4.302127838134766
4573 4.387540817260742
4574 4.330864906311035
4575 4.220057964324951
4576 4.301830291748047
4577 4.240097522735596
4578 4.217310428619385
4579 4.272797107696533
4580 4.190982818603516
4581 4.223784446716309
4582 4.185518741607666
4583 4.2052459716796875
4584 4.303454399108887
4585 4.376945972442627
4586 4.310366153717041
4587 4.384108543395996
4588 4.153532028198242
4589 4.206002712249756
4590 4.0135979652404785
4591 4.334775447845459
4592 4.20016622543335
4593 4.2075371742248535
4594 4.232701778411865
4595 4.190927982330322
4596 4.142950534820557
4597 4.291589260101318
4598 4.155215263366699
4599 4.251027584075928
4600 4.1624250411987305
4601 4.251267433166504
4602 4.296299934387207
4603 4.263519763946533
4604 4.304540634155273
4605 4.273896217346191
4606 4.36424446105957
4607 4.363876819610596
4608 4.486518383026123
4609 4.310450077056885
4610 4.302293300628662
4611 4.261947154998779
4612 4.344847202301025
4613 4.338288307189941
4614 4.319047927856445
4615 4.196674823760986
4616 4.316091537475586
4617 4.305915355682373
4618 4.284083366394043
4619 4.433082103729248
4620 4.355320930480957
4621 4.434322357177734
4622 4.392512321472168
4623 4.413498878479004
4624 4.460655212402344
4625 4.2915425300598145
4626 4.146568298339844
4627 4.304754257202148
4628 4.278436183929443
4629 4.318850040435791
4630 4.364931106567383
4631 4.444162845611572
4632 4.186572551727295
4633 4.323915481567383
4634 4.359844207763672
4635 4.393136501312256
4636 4.382558345794678
4637 4.301896572113037
4638 4.346197128295898
4639 4.453400611877441
4640 4.2907633781433105
4641 4.2321038246154785
4642 4.335531711578369
4643 4.394584655761719
4644 4.258118152618408
4645 4.481489658355713
4646 4.497674465179443
4647 4.332962512969971
4648 4.312112331390381
4649 4.330073833465576
4650 4.311112403869629
4651 4.3843913078308105
4652 4.2782135009765625
4653 4.197488784790039
4654 4.230361461639404
4655 4.379931926727295
4656 4.182007789611816
4657 4.25333309173584
4658 4.3702874183654785
4659 4.373680114746094
4660 4.356660842895508
4661 4.229940891265869
4662 4.243199348449707
4663 4.2108330726623535
4664 4.278512477874756
4665 4.270340442657471
4666 4.357780933380127
4667 4.327883720397949
4668 4.38018274307251
4669 4.208274841308594
4670 4.459348201751709
4671 4.270951271057129
4672 4.274060249328613
4673 4.328666687011719
4674 4.3799214363098145
4675 4.390228748321533
4676 4.478286266326904
4677 4.413915634155273
4678 4.175708770751953
4679 4.28865909576416
4680 4.362349987030029
4681 4.293742656707764
4682 4.207414627075195
4683 4.392767906188965
4684 4.376814842224121
4685 4.213459491729736
4686 4.461453437805176
4687 4.3819684982299805
4688 4.3629255294799805
4689 4.246215343475342
4690 4.207479476928711
4691 4.33538293838501
4692 4.247743129730225
4693 4.185850620269775
4694 4.22619104385376
4695 4.3125739097595215
4696 4.211633682250977
4697 4.247048377990723
4698 4.261213779449463
4699 4.199429035186768
4700 4.318032264709473
4701 4.426315784454346
4702 4.2314581871032715
4703 4.169347763061523
4704 4.182400703430176
4705 4.321817398071289
4706 4.389522075653076
4707 4.23705530166626
4708 4.17336893081665
4709 4.212599277496338
4710 4.229416847229004
4711 4.326951503753662
4712 4.128663063049316
4713 4.225749969482422
4714 4.247614860534668
4715 4.253632068634033
4716 4.205347061157227
4717 4.241177558898926
4718 4.155662536621094
4719 3.9887068271636963
4720 4.226776123046875
4721 4.17124605178833
4722 4.143828868865967
4723 4.201043605804443
4724 4.108384609222412
4725 4.139080047607422
4726 4.264285564422607
4727 4.2106032371521
4728 4.21139669418335
4729 4.2275309562683105
4730 4.175782680511475
4731 4.174914360046387
4732 4.227476119995117
4733 4.278329849243164
4734 4.280905246734619
4735 4.360762596130371
4736 4.2007246017456055
4737 4.316880702972412
4738 4.091085910797119
4739 4.1741156578063965
4740 4.098842144012451
4741 4.080263137817383
4742 4.201905250549316
4743 4.149694919586182
4744 4.3329620361328125
4745 4.178044319152832
4746 4.255119323730469
4747 4.3303351402282715
4748 4.230739593505859
4749 4.247685432434082
4750 4.299143314361572
4751 4.192584991455078
4752 4.26229190826416
4753 4.338872909545898
4754 4.381099224090576
4755 4.101318359375
4756 4.185205459594727
4757 4.178248405456543
4758 4.083287239074707
4759 4.157858371734619
4760 4.37318754196167
4761 4.255695343017578
4762 4.117882251739502
4763 4.29371452331543
4764 4.101296901702881
4765 4.004927158355713
4766 4.267505645751953
4767 4.191583156585693
4768 4.101261615753174
4769 4.12490701675415
4770 4.238194942474365
4771 4.01857328414917
4772 4.148709774017334
4773 4.090301990509033
4774 4.103935241699219
4775 4.121302127838135
4776 4.116550445556641
4777 4.09041690826416
4778 4.198911666870117
4779 4.0227179527282715
4780 4.120390892028809
4781 4.226870059967041
4782 4.059459686279297
4783 4.281249523162842
4784 4.247424602508545
4785 4.15789794921875
4786 4.263355255126953
4787 4.192028045654297
4788 4.222910404205322
4789 4.237897872924805
4790 4.2264299392700195
4791 4.260990619659424
4792 4.2209649085998535
4793 4.264365196228027
4794 4.231735706329346
4795 4.273845672607422
4796 4.21592903137207
4797 4.352673530578613
4798 4.144176483154297
4799 4.089900970458984
4800 4.063345432281494
4801 4.284904479980469
4802 4.078128337860107
4803 4.114958763122559
4804 4.063505172729492
4805 4.071252822875977
4806 4.076288223266602
4807 4.022077560424805
4808 4.017480850219727
4809 3.9569180011749268
4810 3.9913692474365234
4811 4.100758075714111
4812 4.1812334060668945
4813 3.9792332649230957
4814 4.0138702392578125
4815 3.9768171310424805
4816 3.965543270111084
4817 3.9487905502319336
4818 3.9819397926330566
4819 4.054496765136719
4820 4.141739368438721
4821 4.0685133934021
4822 3.9019887447357178
4823 4.088344097137451
4824 4.152675628662109
4825 4.111190319061279
4826 4.096399307250977
4827 4.033345699310303
4828 4.1214094161987305
4829 4.0908684730529785
4830 4.091765880584717
4831 4.1325297355651855
4832 4.152294158935547
4833 4.14089822769165
4834 4.082803249359131
4835 4.238093852996826
4836 4.130230903625488
4837 4.213221549987793
4838 4.1555328369140625
4839 4.203750133514404
4840 4.163263320922852
4841 4.10328483581543
4842 4.077652454376221
4843 4.202026844024658
4844 4.19608211517334
4845 4.148021221160889
4846 4.20056676864624
4847 4.15407133102417
4848 3.985297679901123
4849 4.01245641708374
4850 4.062621116638184
4851 4.117702484130859
4852 4.096283912658691
4853 4.063388824462891
4854 4.030508518218994
4855 4.002627849578857
4856 3.8259849548339844
4857 3.967721939086914
4858 3.982097864151001
4859 4.13414192199707
4860 4.011044502258301
4861 4.228668212890625
4862 4.126161098480225
4863 4.174129009246826
4864 4.088127136230469
4865 4.158495903015137
4866 4.14088249206543
4867 4.0785956382751465
4868 4.2167582511901855
4869 4.240623950958252
4870 4.103878974914551
4871 4.150508403778076
4872 4.137363910675049
4873 4.098370552062988
4874 4.200123310089111
4875 4.176609039306641
4876 4.228651523590088
4877 4.087048530578613
4878 4.1993536949157715
4879 4.189978122711182
4880 4.249966144561768
4881 4.147566318511963
4882 3.9531800746917725
4883 4.017371654510498
4884 4.09027099609375
4885 4.199265956878662
4886 4.115766525268555
4887 4.170660972595215
4888 4.138740539550781
4889 4.221208572387695
4890 4.1556220054626465
4891 4.149840831756592
4892 4.13914680480957
4893 4.121087551116943
4894 4.112081050872803
4895 4.062560558319092
4896 4.060892581939697
4897 4.038713455200195
4898 4.187398433685303
4899 4.105887413024902
4900 4.27707052230835
4901 4.157362461090088
4902 4.0774359703063965
4903 4.201770782470703
4904 4.024646759033203
4905 4.10255241394043
4906 4.155523777008057
4907 4.160527229309082
4908 4.1089348793029785
4909 4.115916728973389
4910 4.0230393409729
4911 4.004219055175781
4912 3.9327216148376465
4913 4.020287990570068
4914 4.10017204284668
4915 4.00511360168457
4916 4.160682678222656
4917 4.115460395812988
4918 4.106729030609131
4919 4.008866310119629
4920 4.18886137008667
4921 4.023832321166992
4922 3.9957995414733887
4923 3.976532459259033
4924 3.944770574569702
4925 4.008359432220459
4926 4.040946006774902
4927 4.312007904052734
4928 4.245543003082275
4929 4.259763240814209
4930 4.224287509918213
4931 4.176860332489014
4932 4.078091144561768
4933 4.179150581359863
4934 4.083638668060303
4935 4.000646591186523
4936 4.110928058624268
4937 4.138926982879639
4938 4.168701648712158
4939 4.183318138122559
4940 4.14606237411499
4941 4.2723517417907715
4942 4.314983367919922
4943 4.201740264892578
4944 4.318880558013916
4945 4.236936569213867
4946 4.177131652832031
4947 4.317937850952148
4948 4.128293514251709
4949 4.312409400939941
4950 4.152644157409668
4951 4.088927745819092
4952 4.143848896026611
4953 4.190347671508789
4954 4.0992889404296875
4955 4.296064853668213
4956 4.203553199768066
4957 4.265234470367432
4958 4.125731468200684
4959 4.271458148956299
4960 4.213330268859863
4961 4.1012492179870605
4962 4.249664306640625
4963 4.204886436462402
4964 4.251276016235352
4965 4.117092609405518
4966 4.21368408203125
4967 4.122230052947998
4968 4.2311859130859375
4969 4.210939884185791
4970 4.118920803070068
4971 4.102470874786377
4972 4.134875297546387
4973 4.026093006134033
4974 4.140315055847168
4975 4.050647735595703
4976 4.245200157165527
4977 4.2084269523620605
4978 4.142302989959717
4979 4.175963878631592
4980 4.3433732986450195
4981 4.300480842590332
4982 4.348998546600342
4983 4.19873571395874
4984 4.2177534103393555
4985 4.193769454956055
4986 4.335086345672607
4987 4.292069911956787
4988 4.18450927734375
4989 4.121472358703613
4990 4.16762113571167
4991 4.215033054351807
4992 4.125899314880371
4993 4.153310775756836
4994 4.249583721160889
4995 4.202463626861572
4996 4.320732593536377
4997 4.308355808258057
4998 4.26821231842041
4999 4.2345452308654785
5000 4.189424991607666
5001 4.191204071044922
5002 4.164795875549316
5003 4.218544006347656
5004 4.2816362380981445
5005 4.256791591644287
5006 4.30453634262085
5007 4.215811252593994
5008 4.187601566314697
5009 4.279658794403076
5010 4.127705097198486
5011 4.19003438949585
5012 4.229564666748047
5013 4.161330223083496
5014 4.216123580932617
5015 4.2050089836120605
5016 4.201990604400635
5017 4.20393705368042
5018 4.161595821380615
5019 4.306008815765381
5020 4.234957218170166
5021 4.119494438171387
5022 4.126002788543701
5023 4.134425640106201
5024 4.101278781890869
5025 4.166054725646973
5026 4.135711193084717
5027 4.091216087341309
5028 4.139528751373291
5029 4.129640102386475
5030 4.104058742523193
5031 4.143149375915527
5032 4.122846603393555
5033 4.1504316329956055
5034 4.182196140289307
5035 4.108570098876953
5036 4.118739128112793
5037 4.1348137855529785
5038 4.139962196350098
5039 4.111636161804199
5040 3.9509713649749756
5041 4.0393524169921875
5042 3.9851958751678467
5043 4.046425819396973
5044 4.053943634033203
5045 4.0752387046813965
5046 4.104251861572266
5047 4.064306735992432
5048 4.056497097015381
5049 4.051727294921875
5050 4.132727146148682
5051 4.153890609741211
5052 4.1189751625061035
5053 4.043517112731934
5054 4.129533767700195
5055 4.190331935882568
5056 4.171008586883545
5057 4.135810375213623
5058 4.127491474151611
5059 4.080293655395508
5060 4.109557628631592
5061 4.096251487731934
5062 4.223532676696777
5063 4.143136978149414
5064 4.173369884490967
5065 4.075652599334717
5066 4.143962383270264
5067 4.266813278198242
5068 4.1175217628479
5069 4.102424621582031
5070 4.066267013549805
5071 4.140822410583496
5072 4.202172756195068
5073 4.040838718414307
5074 4.105785846710205
5075 4.047187805175781
5076 4.019749641418457
5077 4.106725692749023
5078 4.046266078948975
5079 3.9462039470672607
5080 4.054939270019531
5081 4.087119102478027
5082 4.031492710113525
5083 4.159630298614502
5084 4.07650899887085
5085 4.115623950958252
5086 4.044954299926758
5087 4.0653557777404785
5088 4.113692283630371
5089 4.013632774353027
5090 3.996464967727661
5091 3.96852970123291
5092 4.110298156738281
5093 4.036777019500732
5094 4.099507808685303
5095 4.097695827484131
5096 4.06275749206543
5097 4.09832763671875
5098 4.132575988769531
5099 4.088047504425049
5100 4.008625507354736
5101 4.0219221115112305
5102 4.053656101226807
5103 4.073939323425293
5104 4.070495128631592
5105 4.090300559997559
5106 3.9963176250457764
5107 4.099905014038086
5108 4.082047462463379
5109 3.960097551345825
5110 4.003596305847168
5111 3.996556520462036
5112 4.014196395874023
5113 4.048637390136719
5114 4.016587257385254
5115 4.039396286010742
5116 4.005066871643066
5117 3.9321980476379395
5118 4.073540687561035
5119 4.114163398742676
5120 3.887225866317749
5121 4.008763313293457
5122 4.016938209533691
5123 3.978163957595825
5124 4.011490345001221
5125 4.087814807891846
5126 4.0304741859436035
5127 3.9990110397338867
5128 3.908796548843384
5129 4.035065650939941
5130 4.122216701507568
5131 3.9641153812408447
5132 3.989952802658081
5133 3.8990015983581543
5134 3.841916084289551
5135 3.966418504714966
5136 4.0433669090271
5137 3.925135850906372
5138 3.9867138862609863
5139 4.016462802886963
5140 4.0429229736328125
5141 3.9133920669555664
5142 3.9764106273651123
5143 4.026300430297852
5144 3.990567445755005
5145 4.067533493041992
5146 4.130551815032959
5147 4.008035182952881
5148 4.060926914215088
5149 3.9405436515808105
5150 4.0261006355285645
5151 3.9692561626434326
5152 4.028149604797363
5153 3.984480381011963
5154 4.002932071685791
5155 4.025841236114502
5156 3.947679281234741
5157 3.8509697914123535
5158 3.9558544158935547
5159 4.057384014129639
5160 3.986260175704956
5161 3.9539825916290283
5162 3.995136260986328
5163 3.9339559078216553
5164 3.9293501377105713
5165 3.9345710277557373
5166 3.99259614944458
5167 3.9805777072906494
5168 3.9720070362091064
5169 3.9631824493408203
5170 3.9815542697906494
5171 4.012750625610352
5172 3.857140302658081
5173 3.9019408226013184
5174 3.9096078872680664
5175 3.9341204166412354
5176 4.039337158203125
5177 3.9179182052612305
5178 3.9272828102111816
5179 3.9782090187072754
5180 3.957747220993042
5181 3.9564366340637207
5182 4.001583576202393
5183 3.889286756515503
5184 3.9022727012634277
5185 3.9872705936431885
5186 3.9330639839172363
5187 3.8073437213897705
5188 3.8375048637390137
5189 3.9700238704681396
5190 4.024960041046143
5191 3.9140779972076416
5192 4.053380966186523
5193 3.898608446121216
5194 3.92124080657959
5195 3.82900071144104
5196 3.8365235328674316
5197 3.9674289226531982
5198 3.916069269180298
5199 3.8512613773345947
5200 3.919546604156494
5201 3.881025552749634
5202 3.838299512863159
5203 3.7924163341522217
5204 3.8802056312561035
5205 3.8140149116516113
5206 3.839876890182495
5207 3.7595975399017334
5208 3.8047189712524414
5209 3.8360753059387207
5210 3.834073305130005
5211 3.8430988788604736
5212 3.820359945297241
5213 3.8970487117767334
5214 3.8397319316864014
5215 3.8463363647460938
5216 3.92582368850708
5217 3.8711066246032715
5218 3.7808849811553955
5219 3.8599188327789307
5220 3.8821020126342773
5221 3.7499120235443115
5222 3.8279778957366943
5223 3.9043986797332764
5224 3.907557964324951
5225 3.8209609985351562
5226 3.817300319671631
5227 3.8875536918640137
5228 3.83138108253479
5229 3.8423140048980713
5230 3.9202637672424316
5231 3.880058526992798
5232 3.894578695297241
5233 3.9142396450042725
5234 3.872581720352173
5235 3.8535571098327637
5236 3.7444629669189453
5237 3.7746100425720215
5238 3.7957918643951416
5239 3.758056402206421
5240 3.7831313610076904
5241 3.769346237182617
5242 3.827620506286621
5243 3.804084062576294
5244 3.9329943656921387
5245 3.7422056198120117
5246 3.8610689640045166
5247 3.8703813552856445
5248 3.7371163368225098
5249 3.8115029335021973
5250 3.704455852508545
5251 3.7082600593566895
5252 3.816498041152954
5253 3.7529187202453613
5254 3.735734224319458
5255 3.7363271713256836
5256 3.832346200942993
5257 3.6937179565429688
5258 3.747648000717163
5259 3.7502119541168213
5260 3.783543586730957
5261 3.6703898906707764
5262 3.773375988006592
5263 3.6461126804351807
5264 3.731886625289917
5265 3.8004064559936523
5266 3.737010955810547
5267 3.737961530685425
5268 3.7534706592559814
5269 3.733489751815796
5270 3.7194552421569824
5271 3.686565399169922
5272 3.7693819999694824
5273 3.7550718784332275
5274 3.7305893898010254
5275 3.6382079124450684
5276 3.5622401237487793
5277 3.6987226009368896
5278 3.7541613578796387
5279 3.6239242553710938
5280 3.6205527782440186
5281 3.7573134899139404
5282 3.726346492767334
5283 3.7885544300079346
5284 3.6641759872436523
5285 3.6764979362487793
5286 3.63330078125
5287 3.8031997680664062
5288 3.758441925048828
5289 3.679232120513916
5290 3.7110109329223633
5291 3.726356029510498
5292 3.7654919624328613
5293 3.6834428310394287
5294 3.674626350402832
5295 3.6336593627929688
5296 3.7440624237060547
5297 3.6793770790100098
5298 3.5783703327178955
5299 3.788794755935669
5300 3.6191420555114746
5301 3.6527159214019775
5302 3.7051470279693604
5303 3.669179916381836
5304 3.671025037765503
5305 3.7114779949188232
5306 3.6869659423828125
5307 3.7037651538848877
5308 3.729600667953491
5309 3.658921003341675
5310 3.6724801063537598
5311 3.763601064682007
5312 3.8095149993896484
5313 3.6461286544799805
5314 3.6386635303497314
5315 3.6738128662109375
5316 3.696495294570923
5317 3.657895565032959
5318 3.6016883850097656
5319 3.7231314182281494
5320 3.7273459434509277
5321 3.6864774227142334
5322 3.5912981033325195
5323 3.7040185928344727
5324 3.7177038192749023
5325 3.692464590072632
5326 3.595147132873535
5327 3.726224899291992
5328 3.619074583053589
5329 3.633573532104492
5330 3.6931686401367188
5331 3.620455503463745
5332 3.5554723739624023
5333 3.646944522857666
5334 3.732616424560547
5335 3.5833592414855957
5336 3.7130517959594727
5337 3.7082579135894775
5338 3.6640372276306152
5339 3.708483934402466
5340 3.5907628536224365
5341 3.650420904159546
5342 3.577331066131592
5343 3.6777987480163574
5344 3.622145414352417
5345 3.7311551570892334
5346 3.58358097076416
5347 3.6459643840789795
5348 3.5703530311584473
5349 3.5928611755371094
5350 3.655921697616577
5351 3.7510595321655273
5352 3.7060813903808594
5353 3.6527295112609863
5354 3.6564087867736816
5355 3.685048818588257
5356 3.6462128162384033
5357 3.701287269592285
5358 3.6783385276794434
5359 3.589627742767334
5360 3.6251063346862793
5361 3.577495813369751
5362 3.654024600982666
5363 3.672884464263916
5364 3.5630621910095215
5365 3.611426830291748
5366 3.616575002670288
5367 3.612013101577759
5368 3.6431491374969482
5369 3.596874237060547
5370 3.65411639213562
5371 3.6508445739746094
5372 3.6074447631835938
5373 3.6210970878601074
5374 3.671454429626465
5375 3.6469240188598633
5376 3.613102674484253
5377 3.6263790130615234
5378 3.6449995040893555
5379 3.673001289367676
5380 3.62894606590271
5381 3.6697797775268555
5382 3.6111323833465576
5383 3.665651321411133
5384 3.652210235595703
5385 3.6740314960479736
5386 3.5804500579833984
5387 3.743819236755371
5388 3.6822266578674316
5389 3.68029522895813
5390 3.7098164558410645
5391 3.669214963912964
5392 3.671651601791382
5393 3.707042694091797
5394 3.7048838138580322
5395 3.7682573795318604
5396 3.7654404640197754
5397 3.684605121612549
5398 3.730048418045044
5399 3.6259605884552
5400 3.6645607948303223
5401 3.6587846279144287
5402 3.7119457721710205
5403 3.6470320224761963
5404 3.7066357135772705
5405 3.8173980712890625
5406 3.644423484802246
5407 3.738609790802002
5408 3.7609636783599854
5409 3.621901273727417
5410 3.6561014652252197
5411 3.5416998863220215
5412 3.6404714584350586
5413 3.610389471054077
5414 3.5539462566375732
5415 3.558788776397705
5416 3.5232808589935303
5417 3.581664800643921
5418 3.6291861534118652
5419 3.597102403640747
5420 3.578587055206299
5421 3.614703416824341
5422 3.418585777282715
5423 3.6422486305236816
5424 3.6016178131103516
5425 3.522474765777588
5426 3.541991710662842
5427 3.5138399600982666
5428 3.588168144226074
5429 3.695452928543091
5430 3.6044600009918213
5431 3.6055634021759033
5432 3.4932820796966553
5433 3.5762429237365723
5434 3.5200212001800537
5435 3.632533073425293
5436 3.4807791709899902
5437 3.525022506713867
5438 3.5818064212799072
5439 3.5503668785095215
5440 3.3707706928253174
5441 3.4201433658599854
5442 3.48818302154541
5443 3.5965161323547363
5444 3.563932180404663
5445 3.477787494659424
5446 3.5780580043792725
5447 3.5711076259613037
5448 3.464646100997925
5449 3.562883138656616
5450 3.533656358718872
5451 3.426457405090332
5452 3.4743542671203613
5453 3.575605869293213
5454 3.4234511852264404
5455 3.4501490592956543
5456 3.443875789642334
5457 3.4319379329681396
5458 3.449460506439209
5459 3.3895649909973145
5460 3.5430405139923096
5461 3.5544660091400146
5462 3.497438907623291
5463 3.495847225189209
5464 3.5429513454437256
5465 3.5020172595977783
5466 3.5032870769500732
5467 3.5843546390533447
5468 3.4762959480285645
5469 3.4577362537384033
5470 3.453920602798462
5471 3.546292781829834
5472 3.4549026489257812
5473 3.472592830657959
5474 3.469813108444214
5475 3.557427167892456
5476 3.542569637298584
5477 3.523503303527832
5478 3.529618978500366
5479 3.480806350708008
5480 3.463385581970215
5481 3.5108840465545654
5482 3.563300132751465
5483 3.5689852237701416
5484 3.4804751873016357
5485 3.514159679412842
5486 3.490849733352661
5487 3.540271520614624
5488 3.5771937370300293
5489 3.4090800285339355
5490 3.5085747241973877
5491 3.48836088180542
5492 3.4400296211242676
5493 3.472551107406616
5494 3.5462021827697754
5495 3.5401129722595215
5496 3.5678563117980957
5497 3.411240339279175
5498 3.5196878910064697
5499 3.5289368629455566
5500 3.302327871322632
5501 3.52982497215271
5502 3.4290881156921387
5503 3.3837063312530518
5504 3.3596391677856445
5505 3.423407554626465
5506 3.384061336517334
5507 3.4795477390289307
5508 3.476684093475342
5509 3.446154832839966
5510 3.4719784259796143
5511 3.4755642414093018
5512 3.502729654312134
5513 3.412684440612793
5514 3.5498600006103516
5515 3.4807236194610596
5516 3.444329261779785
5517 3.36688232421875
5518 3.449317693710327
5519 3.489241361618042
5520 3.376955509185791
5521 3.504718542098999
5522 3.4567627906799316
5523 3.419342041015625
5524 3.433511972427368
5525 3.440047025680542
5526 3.490314245223999
5527 3.437439441680908
5528 3.402517795562744
5529 3.4797232151031494
5530 3.4470701217651367
5531 3.534487247467041
5532 3.4310741424560547
5533 3.449491262435913
5534 3.4122092723846436
5535 3.4941208362579346
5536 3.468715190887451
5537 3.419610023498535
5538 3.3764684200286865
5539 3.3836140632629395
5540 3.423104763031006
5541 3.483304262161255
5542 3.479383707046509
5543 3.4336025714874268
5544 3.396313190460205
5545 3.4052484035491943
5546 3.3374249935150146
5547 3.4928035736083984
5548 3.510627031326294
5549 3.5137457847595215
5550 3.500865936279297
5551 3.40777325630188
5552 3.506793737411499
5553 3.4740772247314453
5554 3.495112895965576
5555 3.589595317840576
5556 3.5227668285369873
5557 3.537240982055664
5558 3.5124385356903076
5559 3.463593006134033
5560 3.5405259132385254
5561 3.5587005615234375
5562 3.4973771572113037
5563 3.6111485958099365
5564 3.484396457672119
5565 3.6329760551452637
5566 3.3641276359558105
5567 3.5746641159057617
5568 3.5398471355438232
5569 3.582986354827881
5570 3.5952682495117188
5571 3.5798516273498535
5572 3.5645947456359863
5573 3.5779213905334473
5574 3.507385015487671
5575 3.433588981628418
5576 3.563347578048706
5577 3.6127243041992188
5578 3.4839205741882324
5579 3.423910140991211
5580 3.433114528656006
5581 3.359161853790283
5582 3.4259586334228516
5583 3.5315160751342773
5584 3.5546536445617676
5585 3.364137649536133
5586 3.392822027206421
5587 3.5066163539886475
5588 3.4450483322143555
5589 3.402540922164917
5590 3.449039936065674
5591 3.4501283168792725
5592 3.5337793827056885
5593 3.409400463104248
5594 3.5826668739318848
5595 3.5686495304107666
5596 3.504485607147217
5597 3.4776580333709717
5598 3.5258257389068604
5599 3.4468259811401367
5600 3.541280746459961
5601 3.397578716278076
5602 3.4696829319000244
5603 3.4009149074554443
5604 3.5201940536499023
5605 3.4708521366119385
5606 3.561330795288086
5607 3.4654603004455566
5608 3.478898286819458
5609 3.413125514984131
5610 3.3855037689208984
5611 3.3973851203918457
5612 3.3185863494873047
5613 3.3650496006011963
5614 3.454838275909424
5615 3.455324649810791
5616 3.371058225631714
5617 3.3762850761413574
5618 3.467104911804199
5619 3.5230541229248047
5620 3.3822481632232666
5621 3.4489707946777344
5622 3.3602213859558105
5623 3.4572978019714355
5624 3.5054917335510254
5625 3.521918296813965
5626 3.542414426803589
5627 3.4801745414733887
5628 3.4605276584625244
5629 3.430931806564331
5630 3.3936939239501953
5631 3.521754026412964
5632 3.5010104179382324
5633 3.44728946685791
5634 3.534735918045044
5635 3.4575040340423584
5636 3.4423410892486572
5637 3.615170478820801
5638 3.4814600944519043
5639 3.5413239002227783
5640 3.4812188148498535
5641 3.4661598205566406
5642 3.540891408920288
5643 3.5214500427246094
5644 3.3821961879730225
5645 3.5200202465057373
5646 3.3949639797210693
5647 3.3561835289001465
5648 3.336103916168213
5649 3.4653029441833496
5650 3.379329204559326
5651 3.3492159843444824
5652 3.4295198917388916
5653 3.348698139190674
5654 3.3508286476135254
5655 3.387035608291626
5656 3.381276845932007
5657 3.433868646621704
5658 3.4468674659729004
5659 3.275984764099121
5660 3.2723774909973145
5661 3.361664295196533
5662 3.2346599102020264
5663 3.2891170978546143
5664 3.3679120540618896
5665 3.3077430725097656
5666 3.3491389751434326
5667 3.427309989929199
5668 3.2550532817840576
5669 3.309399366378784
5670 3.4631264209747314
5671 3.344517707824707
5672 3.3948047161102295
5673 3.2490928173065186
5674 3.3371431827545166
5675 3.2792742252349854
5676 3.3673198223114014
5677 3.3115651607513428
5678 3.3156840801239014
5679 3.3521335124969482
5680 3.4645791053771973
5681 3.324042797088623
5682 3.332237720489502
5683 3.343296766281128
5684 3.3211255073547363
5685 3.3144004344940186
5686 3.3623552322387695
5687 3.3525800704956055
5688 3.395512580871582
5689 3.300912857055664
5690 3.206942558288574
5691 3.435208797454834
5692 3.3630661964416504
5693 3.3764381408691406
5694 3.404426097869873
5695 3.384791612625122
5696 3.3037803173065186
5697 3.283957004547119
5698 3.366248846054077
5699 3.39313006401062
5700 3.3631160259246826
5701 3.4523091316223145
5702 3.185333728790283
5703 3.369457244873047
5704 3.48183274269104
5705 3.4313247203826904
5706 3.3604376316070557
5707 3.416810989379883
5708 3.3660900592803955
5709 3.36869740486145
5710 3.2905166149139404
5711 3.291980028152466
5712 3.406038761138916
5713 3.312581777572632
5714 3.316455364227295
5715 3.3696751594543457
5716 3.3415639400482178
5717 3.2876007556915283
5718 3.276888847351074
5719 3.177858591079712
5720 3.2147202491760254
5721 3.1536247730255127
5722 3.0927491188049316
5723 3.116389274597168
5724 2.9974992275238037
5725 3.1589653491973877
5726 3.13639760017395
5727 3.161210536956787
5728 3.257810354232788
5729 3.3273637294769287
5730 3.299287796020508
5731 3.3577423095703125
5732 3.2978146076202393
5733 3.27486515045166
5734 3.224377155303955
5735 3.247476816177368
5736 3.1539201736450195
5737 3.3365821838378906
5738 3.293264389038086
5739 3.2666773796081543
5740 3.21417498588562
5741 3.1674602031707764
5742 3.282792329788208
5743 3.31145977973938
5744 3.341769218444824
5745 3.237807035446167
5746 3.2664880752563477
5747 3.295820713043213
5748 3.136890411376953
5749 3.1737453937530518
5750 3.2370691299438477
5751 3.2399649620056152
5752 3.278627872467041
5753 3.210153102874756
5754 3.2871978282928467
5755 3.2686214447021484
5756 3.269982099533081
5757 3.099431276321411
5758 3.199242353439331
5759 3.2533342838287354
5760 3.2001194953918457
5761 3.2993979454040527
5762 3.142765998840332
5763 3.2031447887420654
5764 3.209385633468628
5765 3.233520030975342
5766 3.2364587783813477
5767 3.278181791305542
5768 3.092405319213867
5769 3.284684658050537
5770 3.1388978958129883
5771 3.0413529872894287
5772 3.1835954189300537
5773 3.1265153884887695
5774 3.1869966983795166
5775 3.2806012630462646
5776 3.0980043411254883
5777 3.154958724975586
5778 3.1625452041625977
5779 3.1632204055786133
5780 3.124500274658203
5781 3.130338191986084
5782 3.0658304691314697
5783 3.07741379737854
5784 3.0812454223632812
5785 3.141200542449951
5786 3.1750833988189697
5787 3.1667871475219727
5788 3.176558017730713
5789 3.221609592437744
5790 3.218470811843872
5791 3.347750663757324
5792 3.284262180328369
5793 3.27081036567688
5794 3.1906991004943848
5795 3.19315767288208
5796 3.045724868774414
5797 3.184964179992676
5798 3.1612281799316406
5799 3.172661066055298
5800 3.230910539627075
5801 3.189497232437134
5802 3.247789144515991
5803 3.2823219299316406
5804 3.204096794128418
5805 3.2428908348083496
5806 3.1590168476104736
5807 3.1711931228637695
5808 3.123819351196289
5809 3.1276204586029053
5810 3.1688828468322754
5811 3.1638221740722656
5812 3.091409206390381
5813 3.1125335693359375
5814 3.134819507598877
5815 3.1852805614471436
5816 3.1224255561828613
5817 3.1386163234710693
5818 3.129995584487915
5819 3.1694583892822266
5820 3.211427927017212
5821 3.22938871383667
5822 3.1270360946655273
5823 3.1477901935577393
5824 3.1865382194519043
5825 3.0956568717956543
5826 3.079103946685791
5827 3.089661121368408
5828 3.2628061771392822
5829 3.110266923904419
5830 3.1381726264953613
5831 3.090895414352417
5832 3.145094156265259
5833 3.163153886795044
5834 3.0742757320404053
5835 3.0419435501098633
5836 2.982971429824829
5837 3.021069049835205
5838 2.8924992084503174
5839 2.9869048595428467
5840 3.035750150680542
5841 3.029629945755005
5842 2.9420125484466553
5843 2.99780535697937
5844 3.0056867599487305
5845 3.0540387630462646
5846 2.9985108375549316
5847 2.9165375232696533
5848 3.1378238201141357
5849 3.021878480911255
5850 3.039303779602051
5851 2.970825433731079
5852 2.940326452255249
5853 2.9360287189483643
5854 3.0936787128448486
5855 3.0516247749328613
5856 3.1363532543182373
5857 3.122681140899658
5858 3.1176936626434326
5859 2.972353935241699
5860 3.0905704498291016
5861 2.9695398807525635
5862 3.2095787525177
5863 3.126744031906128
5864 3.1013917922973633
5865 3.2252678871154785
5866 3.222792625427246
5867 3.1993660926818848
5868 3.1581010818481445
5869 3.065701484680176
5870 3.0991358757019043
5871 3.038761854171753
5872 3.0402185916900635
5873 3.151258707046509
5874 3.2086448669433594
5875 3.2857589721679688
5876 3.072929620742798
5877 3.0460221767425537
5878 3.0214743614196777
5879 3.06005597114563
5880 3.0202596187591553
5881 3.0754923820495605
5882 3.1158127784729004
5883 3.010099172592163
5884 3.090116024017334
5885 3.10642671585083
5886 3.069453239440918
5887 3.0754714012145996
5888 3.127722978591919
5889 3.1674840450286865
5890 3.0497114658355713
5891 3.1042490005493164
5892 3.1785085201263428
5893 2.8845930099487305
5894 2.8977012634277344
5895 2.9703128337860107
5896 2.9508659839630127
5897 2.9338431358337402
5898 2.9777398109436035
5899 3.00597882270813
5900 2.839334011077881
5901 2.968670129776001
5902 3.001100540161133
5903 3.0104405879974365
5904 2.996295928955078
5905 3.001122236251831
5906 2.982191801071167
5907 3.0061147212982178
5908 2.8422725200653076
5909 2.8150312900543213
5910 2.936781167984009
5911 2.8619582653045654
5912 2.913501262664795
5913 2.9759931564331055
5914 2.8410208225250244
5915 2.8494491577148438
5916 2.857342481613159
5917 2.912062168121338
5918 2.94815993309021
5919 2.9324820041656494
5920 2.8708512783050537
5921 2.831256866455078
5922 2.9115920066833496
5923 2.7748618125915527
5924 2.7597804069519043
5925 2.7903127670288086
5926 2.8416879177093506
5927 2.8590283393859863
5928 2.7702865600585938
5929 2.8850014209747314
5930 2.8467869758605957
5931 2.7772364616394043
5932 2.8239798545837402
5933 2.928992748260498
5934 2.9257922172546387
5935 2.9030673503875732
5936 2.774632692337036
5937 2.9417803287506104
5938 3.0943350791931152
5939 3.011942148208618
5940 2.8792223930358887
5941 2.829463005065918
5942 2.732114553451538
5943 2.7530670166015625
5944 2.649820327758789
5945 2.7711830139160156
5946 2.814811944961548
5947 2.7766106128692627
5948 2.795309066772461
5949 2.7174978256225586
5950 2.682220935821533
5951 2.7424395084381104
5952 2.9047911167144775
5953 2.8011415004730225
5954 2.813075542449951
5955 2.7455086708068848
5956 2.7358715534210205
5957 2.734159469604492
5958 2.730771541595459
5959 2.7310454845428467
5960 2.74837327003479
5961 2.7756407260894775
5962 2.669670820236206
5963 2.66318678855896
5964 2.6505753993988037
5965 2.878756046295166
5966 2.877548933029175
5967 2.806368827819824
5968 2.7229206562042236
5969 2.7441630363464355
5970 2.6985652446746826
5971 2.723662853240967
5972 2.6225740909576416
5973 2.604092836380005
5974 2.6143195629119873
5975 2.7193636894226074
5976 2.740873336791992
5977 2.6907567977905273
5978 2.55652117729187
5979 2.6949636936187744
5980 2.581507921218872
5981 2.7217588424682617
5982 2.7333319187164307
5983 2.642775535583496
5984 2.742600679397583
5985 2.6304855346679688
5986 2.716766357421875
5987 2.6389782428741455
5988 2.632331132888794
5989 2.770695924758911
5990 2.7223687171936035
5991 2.6695730686187744
5992 2.65566349029541
5993 2.745943307876587
5994 2.6490957736968994
5995 2.7971270084381104
5996 2.771500587463379
5997 2.719727039337158
5998 2.63301157951355
5999 2.6411356925964355
6000 2.633939027786255
6001 2.654557228088379
6002 2.580958843231201
6003 2.675313711166382
6004 2.6366419792175293
6005 2.7195873260498047
6006 2.6926698684692383
6007 2.547157049179077
6008 2.5243759155273438
6009 2.826911211013794
6010 2.5997555255889893
6011 2.6948068141937256
6012 2.678819179534912
6013 2.7284655570983887
6014 2.678960084915161
6015 2.657158613204956
6016 2.6567797660827637
6017 2.709665536880493
6018 2.666469097137451
6019 2.69223952293396
6020 2.5680477619171143
6021 2.5925614833831787
6022 2.5446126461029053
6023 2.614116668701172
6024 2.6396989822387695
6025 2.7020363807678223
6026 2.5687296390533447
6027 2.704995632171631
6028 2.523329019546509
6029 2.5526580810546875
6030 2.519686698913574
6031 2.534773349761963
6032 2.4107937812805176
6033 2.614844799041748
6034 2.672938346862793
6035 2.568161725997925
6036 2.518526077270508
6037 2.473552942276001
6038 2.536620855331421
6039 2.4983482360839844
6040 2.437059164047241
6041 2.506378173828125
6042 2.670074224472046
6043 2.676154136657715
6044 2.467190980911255
6045 2.488443613052368
6046 2.5279440879821777
6047 2.545877456665039
6048 2.637810707092285
6049 2.5697882175445557
6050 2.430514097213745
6051 2.5280730724334717
6052 2.5603902339935303
6053 2.6411824226379395
6054 2.5255706310272217
6055 2.5266506671905518
6056 2.5750303268432617
6057 2.6317226886749268
6058 2.5872044563293457
6059 2.53559947013855
6060 2.450453042984009
6061 2.464664936065674
6062 2.5376572608947754
6063 2.5003156661987305
6064 2.4957633018493652
6065 2.5499439239501953
6066 2.609005928039551
6067 2.555774688720703
6068 2.599210262298584
6069 2.433147668838501
6070 2.494189500808716
6071 2.4760255813598633
6072 2.431823253631592
6073 2.3921377658843994
6074 2.5983214378356934
6075 2.583436965942383
6076 2.5031375885009766
6077 2.6657681465148926
6078 2.452127695083618
6079 2.560777187347412
6080 2.4095635414123535
6081 2.4783105850219727
6082 2.42179799079895
6083 2.4616854190826416
6084 2.450404405593872
6085 2.5348687171936035
6086 2.412400245666504
6087 2.4265024662017822
6088 2.4023473262786865
6089 2.3744492530822754
6090 2.4269778728485107
6091 2.384289264678955
6092 2.4488608837127686
6093 2.3441970348358154
6094 2.46164870262146
6095 2.392958641052246
6096 2.400292158126831
6097 2.3464341163635254
6098 2.388540029525757
6099 2.2923173904418945
6100 2.366682291030884
6101 2.377093553543091
6102 2.412581205368042
6103 2.2331650257110596
6104 2.2693607807159424
6105 2.2900962829589844
6106 2.2624738216400146
6107 2.4531054496765137
6108 2.3714957237243652
6109 2.3529298305511475
6110 2.436552047729492
6111 2.4190893173217773
6112 2.3874058723449707
6113 2.357334613800049
6114 2.4612820148468018
6115 2.4801251888275146
6116 2.344942808151245
6117 2.407780408859253
6118 2.3558690547943115
6119 2.3784279823303223
6120 2.2832207679748535
6121 2.2638707160949707
6122 2.2380659580230713
6123 2.239396095275879
6124 2.2266342639923096
6125 2.2483468055725098
6126 2.27313494682312
6127 2.3337435722351074
6128 2.3310837745666504
6129 2.218416929244995
6130 2.224177122116089
6131 2.322840690612793
6132 2.4809093475341797
6133 2.4141271114349365
6134 2.455718517303467
6135 2.354184150695801
6136 2.396611213684082
6137 2.472928047180176
6138 2.467104434967041
6139 2.2920267581939697
6140 2.2862558364868164
6141 2.2255821228027344
6142 2.202343702316284
6143 2.3076868057250977
6144 2.3312771320343018
6145 2.233710527420044
6146 2.17171573638916
6147 2.37389874458313
6148 2.3423514366149902
6149 2.3700437545776367
6150 2.387549638748169
6151 2.4150757789611816
6152 2.4299216270446777
6153 2.281251907348633
6154 2.276660680770874
6155 2.491488456726074
6156 2.257474899291992
6157 2.2171525955200195
6158 2.299318313598633
6159 2.2725231647491455
6160 2.276862621307373
6161 2.230137825012207
6162 2.155980110168457
6163 2.235489845275879
6164 2.242142677307129
6165 2.2392587661743164
6166 2.2451212406158447
6167 2.386415958404541
6168 2.458646059036255
6169 2.315596103668213
6170 2.387974500656128
6171 2.426745891571045
6172 2.198613405227661
6173 2.329678773880005
6174 2.2240803241729736
6175 2.171220541000366
6176 2.329190254211426
6177 2.225994348526001
6178 2.295804738998413
6179 2.138148307800293
6180 2.167240619659424
6181 2.3730955123901367
6182 2.343942403793335
6183 2.266744613647461
6184 2.2999470233917236
6185 2.350569248199463
6186 2.1066884994506836
6187 2.271622896194458
6188 2.25008487701416
6189 2.266000509262085
6190 2.1720130443573
6191 2.1154403686523438
6192 2.2759552001953125
6193 2.2502553462982178
6194 2.1333813667297363
6195 2.1381049156188965
6196 2.148049831390381
6197 2.2895398139953613
6198 2.1982641220092773
6199 2.212545394897461
6200 2.24059796333313
6201 2.233628273010254
6202 2.2208633422851562
6203 2.048275947570801
6204 2.2767386436462402
6205 2.1858558654785156
6206 2.211576461791992
6207 2.206883668899536
6208 2.059377908706665
6209 2.0648622512817383
6210 2.068535566329956
6211 2.083266496658325
6212 2.0343239307403564
6213 2.111616849899292
6214 2.1156466007232666
6215 2.220130443572998
6216 2.1544418334960938
6217 2.1314682960510254
6218 2.2611634731292725
6219 2.195094108581543
6220 2.2796788215637207
6221 2.346367359161377
6222 2.2420506477355957
6223 2.2603390216827393
6224 2.2806427478790283
6225 2.214513063430786
6226 2.351936101913452
6227 2.1344306468963623
6228 2.242276430130005
6229 2.1412596702575684
6230 2.2264983654022217
6231 2.373170852661133
6232 2.1851718425750732
6233 2.3221099376678467
6234 2.373137950897217
6235 2.3652656078338623
6236 2.319767713546753
6237 2.2871196269989014
6238 2.292184352874756
6239 2.189178705215454
6240 2.1717162132263184
6241 2.174239158630371
6242 2.2767183780670166
6243 2.2492012977600098
6244 2.148937702178955
6245 2.2099032402038574
6246 2.259503126144409
6247 2.097583055496216
6248 2.0453367233276367
6249 2.168788433074951
6250 2.105421781539917
6251 2.090601921081543
6252 2.128316879272461
6253 2.3079209327697754
6254 2.297106981277466
6255 2.27081036567688
6256 2.3070693016052246
6257 2.2594146728515625
6258 2.263333559036255
6259 2.1855340003967285
6260 2.181659460067749
6261 2.1678860187530518
6262 2.123347043991089
6263 2.27486252784729
6264 2.196038007736206
6265 2.316849708557129
6266 2.2355895042419434
6267 2.2446725368499756
6268 2.184302806854248
6269 2.177175998687744
6270 2.124271869659424
6271 1.9831345081329346
6272 2.1509222984313965
6273 2.1123268604278564
6274 2.0281403064727783
6275 2.029696226119995
6276 1.9081538915634155
6277 2.017303466796875
6278 2.0329723358154297
6279 2.050849199295044
6280 2.1478402614593506
6281 2.1598169803619385
6282 2.0840859413146973
6283 2.2100210189819336
6284 2.1874020099639893
6285 2.126680850982666
6286 2.0858542919158936
6287 2.10549259185791
6288 2.1410140991210938
6289 2.1223044395446777
6290 2.201784133911133
6291 2.2146973609924316
6292 2.1241583824157715
6293 2.100759983062744
6294 2.2498908042907715
6295 2.073986768722534
6296 2.124633312225342
6297 2.226170539855957
6298 2.012600898742676
6299 2.15285587310791
6300 2.265996217727661
6301 2.1056532859802246
6302 2.115595817565918
6303 2.1798996925354004
6304 2.118572950363159
6305 2.0382959842681885
6306 2.227187156677246
6307 2.200357437133789
6308 2.205514669418335
6309 2.0383760929107666
6310 2.107241153717041
6311 2.1617915630340576
6312 2.1553585529327393
6313 2.079732894897461
6314 2.059938669204712
6315 2.0962700843811035
6316 2.0574069023132324
6317 2.1613237857818604
6318 2.194348096847534
6319 2.0056445598602295
6320 2.1392641067504883
6321 2.1399974822998047
6322 2.0436882972717285
6323 2.156693458557129
6324 2.1239657402038574
6325 2.107011556625366
6326 2.1460492610931396
6327 1.9786471128463745
6328 1.9419128894805908
6329 2.101712703704834
6330 2.097048282623291
6331 2.1280601024627686
6332 2.029024600982666
6333 1.9422450065612793
6334 1.956908941268921
6335 2.0818047523498535
6336 1.9433271884918213
6337 2.1063342094421387
6338 2.1350114345550537
6339 2.019402027130127
6340 1.9980286359786987
6341 1.87850022315979
6342 1.9361439943313599
6343 1.9646209478378296
6344 2.0646021366119385
6345 2.046597480773926
6346 2.1074540615081787
6347 2.1728203296661377
6348 2.069760799407959
6349 1.847505807876587
6350 1.9148844480514526
6351 1.8891441822052002
6352 1.9512832164764404
6353 1.9181638956069946
6354 2.0618324279785156
6355 2.0099544525146484
6356 2.1818816661834717
6357 1.9431499242782593
6358 2.0348775386810303
6359 2.075983762741089
6360 1.9866361618041992
6361 1.970102310180664
6362 2.0435032844543457
6363 1.9719270467758179
6364 2.026804208755493
6365 1.9137307405471802
6366 1.9229216575622559
6367 2.0711841583251953
6368 1.9611568450927734
6369 1.9481697082519531
6370 1.9817864894866943
6371 2.0279793739318848
6372 1.9769803285598755
6373 2.0900349617004395
6374 2.092517852783203
6375 2.096341848373413
6376 2.045118808746338
6377 2.109934091567993
6378 2.0135364532470703
6379 2.0411975383758545
6380 2.039672613143921
6381 2.144965410232544
6382 2.07967209815979
6383 1.9347103834152222
6384 1.9824867248535156
6385 2.0062198638916016
6386 2.069645643234253
6387 2.081162691116333
6388 2.0324974060058594
6389 1.9922118186950684
6390 1.7983299493789673
6391 1.877170205116272
6392 1.92093825340271
6393 1.9403538703918457
6394 2.004819393157959
6395 2.0806374549865723
6396 2.078791618347168
6397 2.079033136367798
6398 2.0451197624206543
6399 2.15840482711792
6400 2.0705018043518066
6401 2.1455729007720947
6402 2.022596597671509
6403 1.9760252237319946
6404 2.118354082107544
6405 2.199897527694702
6406 2.100407838821411
6407 2.014582633972168
6408 2.0443499088287354
6409 2.0572471618652344
6410 2.003849744796753
6411 2.0240046977996826
6412 2.0956037044525146
6413 2.0179107189178467
6414 1.9901114702224731
6415 2.0258681774139404
6416 2.1273550987243652
6417 2.0492336750030518
6418 2.1035871505737305
6419 2.12459135055542
6420 2.030386447906494
6421 2.1228158473968506
6422 2.0430588722229004
6423 2.2076148986816406
6424 2.1863739490509033
6425 2.1196372509002686
6426 2.118720531463623
6427 2.208388566970825
6428 2.198861837387085
6429 2.105212450027466
6430 2.3520348072052
6431 2.2181220054626465
6432 2.1476733684539795
6433 2.023611307144165
6434 2.0804171562194824
6435 2.0668578147888184
6436 2.125284433364868
6437 2.1351287364959717
6438 2.128744125366211
6439 2.099677085876465
6440 2.1828837394714355
6441 2.252460479736328
6442 2.106663465499878
6443 2.1429195404052734
6444 2.1904842853546143
6445 2.136665105819702
6446 2.206488847732544
6447 2.168905019760132
6448 2.106635570526123
6449 2.0285332202911377
6450 2.108149528503418
6451 2.1449646949768066
6452 2.0995328426361084
6453 2.2125332355499268
6454 2.1881067752838135
6455 2.0620245933532715
6456 2.1126785278320312
6457 2.298801898956299
6458 2.2436490058898926
6459 2.2579548358917236
6460 2.185847043991089
6461 2.1298587322235107
6462 2.2891385555267334
6463 2.196321487426758
6464 2.1467413902282715
6465 2.047621011734009
6466 2.0988972187042236
6467 2.169248342514038
6468 2.070253610610962
6469 2.1377737522125244
6470 2.0987062454223633
6471 2.0871105194091797
6472 2.054866075515747
6473 2.0651960372924805
6474 1.964554786682129
6475 2.069941282272339
6476 1.883687138557434
6477 1.9811255931854248
6478 2.1172566413879395
6479 2.1249048709869385
6480 2.1259796619415283
6481 2.021085739135742
6482 2.0348751544952393
6483 2.127943277359009
6484 2.1402359008789062
6485 2.1640610694885254
6486 2.1996917724609375
6487 2.123056411743164
6488 2.137969493865967
6489 2.1105473041534424
6490 2.0232183933258057
6491 1.9655447006225586
6492 2.1191983222961426
6493 2.093716859817505
6494 2.004455804824829
6495 1.9570626020431519
6496 1.8478261232376099
6497 2.008791446685791
6498 2.0105907917022705
6499 1.9083186388015747
6500 2.006085157394409
6501 1.895168423652649
6502 1.93856942653656
6503 1.8597763776779175
6504 2.0461783409118652
6505 2.040459632873535
6506 1.8297407627105713
6507 1.8824117183685303
6508 1.8216742277145386
6509 1.939976453781128
6510 1.8994464874267578
6511 1.8591653108596802
6512 2.0045087337493896
6513 1.9227397441864014
6514 1.8186371326446533
6515 1.8896996974945068
6516 1.9835493564605713
6517 1.8609272241592407
6518 1.862237572669983
6519 1.9580481052398682
6520 1.9778214693069458
6521 1.94990074634552
6522 1.9003024101257324
6523 1.947350263595581
6524 1.8728516101837158
6525 1.7974395751953125
6526 1.8141146898269653
6527 1.7312315702438354
6528 1.7970836162567139
6529 1.7324575185775757
6530 1.903874158859253
6531 1.8702712059020996
6532 1.8723949193954468
6533 1.9421288967132568
6534 1.8770164251327515
6535 1.8860571384429932
6536 1.9208788871765137
6537 2.02905011177063
6538 1.9706604480743408
6539 1.9851919412612915
6540 1.852937936782837
6541 1.860941767692566
6542 1.8940349817276
6543 1.9418531656265259
6544 1.96610689163208
6545 1.9605261087417603
6546 1.837138295173645
6547 1.937838077545166
6548 1.855194091796875
6549 1.9524086713790894
6550 1.856444001197815
6551 1.7892407178878784
6552 1.799617052078247
6553 1.8532482385635376
6554 1.8704243898391724
6555 1.8660874366760254
6556 1.700852394104004
6557 1.8787235021591187
6558 1.9957866668701172
6559 1.8289812803268433
6560 1.8445956707000732
6561 1.8905009031295776
6562 1.957926630973816
6563 1.8912625312805176
6564 1.9117848873138428
6565 1.8533973693847656
6566 2.0409579277038574
6567 1.9146612882614136
6568 1.931911826133728
6569 1.9116066694259644
6570 2.0691845417022705
6571 1.9749906063079834
6572 1.8155720233917236
6573 1.8439632654190063
6574 1.9425281286239624
6575 1.8429958820343018
6576 1.7594482898712158
6577 1.7812530994415283
6578 1.8149148225784302
6579 1.8522052764892578
6580 1.921312689781189
6581 1.863525152206421
6582 1.9428099393844604
6583 1.8890246152877808
6584 1.8672254085540771
6585 1.8362069129943848
6586 1.8667758703231812
6587 1.789270281791687
6588 1.7961643934249878
6589 1.7178303003311157
6590 1.89279305934906
6591 1.7962369918823242
6592 1.8327633142471313
6593 1.7789602279663086
6594 1.8184523582458496
6595 1.8285223245620728
6596 1.7872672080993652
6597 1.797414779663086
6598 1.7239145040512085
6599 1.7079277038574219
6600 1.8414781093597412
6601 1.6738715171813965
6602 1.71969735622406
6603 1.6950424909591675
6604 1.8275880813598633
6605 1.6617361307144165
6606 1.7861297130584717
6607 1.6971802711486816
6608 1.7119624614715576
6609 1.642350673675537
6610 1.7749496698379517
6611 1.845339059829712
6612 1.786417841911316
6613 1.7778629064559937
6614 1.7974663972854614
6615 1.7726037502288818
6616 1.767449140548706
6617 1.8112058639526367
6618 1.8460019826889038
6619 1.774219274520874
6620 1.6750850677490234
6621 1.7420214414596558
6622 1.6781370639801025
6623 1.7237343788146973
6624 1.7374114990234375
6625 1.6837962865829468
6626 1.6204793453216553
6627 1.6100050210952759
6628 1.701983094215393
6629 1.7590720653533936
6630 1.7353949546813965
6631 1.6641615629196167
6632 1.6207008361816406
6633 1.6519986391067505
6634 1.7358131408691406
6635 1.7502110004425049
6636 1.5094660520553589
6637 1.7212246656417847
6638 1.7877917289733887
6639 1.5933418273925781
6640 1.625382661819458
6641 1.5007416009902954
6642 1.6248618364334106
6643 1.64048171043396
6644 1.6727224588394165
6645 1.608777403831482
6646 1.528789758682251
6647 1.68533194065094
6648 1.8031269311904907
6649 1.7307771444320679
6650 1.7289741039276123
6651 1.6984254121780396
6652 1.6322177648544312
6653 1.7132196426391602
6654 1.6835697889328003
6655 1.6707847118377686
6656 1.634315848350525
6657 1.6626440286636353
6658 1.51620352268219
6659 1.5745930671691895
6660 1.543917179107666
6661 1.6689544916152954
6662 1.639103889465332
6663 1.6465001106262207
6664 1.6564345359802246
6665 1.6923710107803345
6666 1.6039124727249146
6667 1.8232086896896362
6668 1.58504319190979
6669 1.5888139009475708
6670 1.6523786783218384
6671 1.623769998550415
6672 1.5505802631378174
6673 1.5786046981811523
6674 1.5104002952575684
6675 1.4828996658325195
6676 1.5847519636154175
6677 1.6138124465942383
6678 1.529407262802124
6679 1.6198500394821167
6680 1.613425374031067
6681 1.5649763345718384
6682 1.504438877105713
6683 1.4993696212768555
6684 1.5459835529327393
6685 1.4273937940597534
6686 1.3651695251464844
6687 1.4890539646148682
6688 1.4105970859527588
6689 1.5075006484985352
6690 1.5122970342636108
6691 1.417053461074829
6692 1.4274829626083374
6693 1.4309779405593872
6694 1.4796417951583862
6695 1.5143417119979858
6696 1.451310396194458
6697 1.4295272827148438
6698 1.3775043487548828
6699 1.4696675539016724
6700 1.5203680992126465
6701 1.3697212934494019
6702 1.5080684423446655
6703 1.4072861671447754
6704 1.420350432395935
6705 1.5280442237854004
6706 1.4635562896728516
6707 1.5380488634109497
6708 1.3617209196090698
6709 1.5013774633407593
6710 1.5614581108093262
6711 1.4921801090240479
6712 1.54912269115448
6713 1.4029176235198975
6714 1.404644250869751
6715 1.4691784381866455
6716 1.4896728992462158
6717 1.4198973178863525
6718 1.4782720804214478
6719 1.4926401376724243
6720 1.5672690868377686
6721 1.4893243312835693
6722 1.4092843532562256
6723 1.4726500511169434
6724 1.332154631614685
6725 1.53816819190979
6726 1.4789129495620728
6727 1.3885176181793213
6728 1.383768916130066
6729 1.2760816812515259
6730 1.4528398513793945
6731 1.4483259916305542
6732 1.5298032760620117
6733 1.5275694131851196
6734 1.5301541090011597
6735 1.4989917278289795
6736 1.5748082399368286
6737 1.602357029914856
6738 1.3924036026000977
6739 1.5394132137298584
6740 1.4793996810913086
6741 1.3883895874023438
6742 1.5452935695648193
6743 1.4553431272506714
6744 1.3238422870635986
6745 1.2389124631881714
6746 1.2980639934539795
6747 1.388218879699707
6748 1.3847575187683105
6749 1.3230570554733276
6750 1.4146323204040527
6751 1.439792275428772
6752 1.4149363040924072
6753 1.4022125005722046
6754 1.384597897529602
6755 1.3700344562530518
6756 1.3550691604614258
6757 1.2917299270629883
6758 1.3174281120300293
6759 1.3432711362838745
6760 1.3777062892913818
6761 1.2898021936416626
6762 1.251702070236206
6763 1.2020390033721924
6764 1.3082228899002075
6765 1.369004726409912
6766 1.321102261543274
6767 1.341891884803772
6768 1.3565831184387207
6769 1.2622976303100586
6770 1.3075038194656372
6771 1.3132834434509277
6772 1.2895047664642334
6773 1.132637858390808
6774 1.1466290950775146
6775 1.1265792846679688
6776 1.2195656299591064
6777 1.1130772829055786
6778 1.0751879215240479
6779 1.2062838077545166
6780 1.2554198503494263
6781 1.2183622121810913
6782 1.3086321353912354
6783 1.1889876127243042
6784 1.0915029048919678
6785 1.2071985006332397
6786 1.2277271747589111
6787 1.2922292947769165
6788 1.0530301332473755
6789 1.1822035312652588
6790 1.1826550960540771
6791 1.2002484798431396
6792 1.2124615907669067
6793 1.1645982265472412
6794 1.2026125192642212
6795 1.290318489074707
6796 1.2456029653549194
6797 1.2234461307525635
6798 1.2032077312469482
6799 1.2407959699630737
6800 1.1884262561798096
6801 1.2028818130493164
6802 1.193551778793335
6803 1.2557775974273682
6804 1.197801947593689
6805 1.261857509613037
6806 1.3249740600585938
6807 1.404120683670044
6808 1.2953004837036133
6809 1.259435772895813
6810 1.1862740516662598
6811 1.1122452020645142
6812 1.3566089868545532
6813 1.3544167280197144
6814 1.3145536184310913
6815 1.4275602102279663
6816 1.4173763990402222
6817 1.3569656610488892
6818 1.4007179737091064
6819 1.3270623683929443
6820 1.3591816425323486
6821 1.2856935262680054
6822 1.3252763748168945
6823 1.2405564785003662
6824 1.2795218229293823
6825 1.2463710308074951
6826 1.2207887172698975
6827 1.2748407125473022
6828 1.3621528148651123
6829 1.2999615669250488
6830 1.3101539611816406
6831 1.1983647346496582
6832 1.1841588020324707
6833 1.3067941665649414
6834 1.2788423299789429
6835 1.2224057912826538
6836 1.279321551322937
6837 1.2238160371780396
6838 1.1946296691894531
6839 1.2142125368118286
6840 1.1973845958709717
6841 1.1769351959228516
6842 1.3180967569351196
6843 1.1937837600708008
6844 1.2304747104644775
6845 1.154455542564392
6846 1.2470057010650635
6847 1.24563729763031
6848 1.146735429763794
6849 1.2760480642318726
6850 1.1763688325881958
6851 1.2296497821807861
6852 1.2248353958129883
6853 1.1375179290771484
6854 1.1382445096969604
6855 1.1420658826828003
6856 1.1229779720306396
6857 1.2407995462417603
6858 1.2004895210266113
6859 1.2008012533187866
6860 1.1834285259246826
6861 1.3512203693389893
6862 1.3220624923706055
6863 1.195570945739746
6864 1.1990776062011719
6865 1.1964731216430664
6866 1.2232918739318848
6867 1.2646182775497437
6868 1.2354247570037842
6869 1.275264024734497
6870 1.1741750240325928
6871 1.2457618713378906
6872 1.1693978309631348
6873 1.1077555418014526
6874 1.1830146312713623
6875 1.1881910562515259
6876 1.1848589181900024
6877 1.2957273721694946
6878 1.259500503540039
6879 1.21285879611969
6880 1.0977435111999512
6881 1.3786982297897339
6882 1.3030040264129639
6883 1.2541948556900024
6884 1.24928617477417
6885 1.1230242252349854
6886 1.2040371894836426
6887 1.277948260307312
6888 1.2567424774169922
6889 1.2655035257339478
6890 1.2273101806640625
6891 1.1701185703277588
6892 1.0974189043045044
6893 1.2258782386779785
6894 1.19511079788208
6895 1.2086949348449707
6896 1.265493631362915
6897 1.355576992034912
6898 1.159373164176941
6899 1.1717970371246338
6900 1.1253381967544556
6901 1.304611325263977
6902 1.2574450969696045
6903 1.0990792512893677
6904 1.238403558731079
6905 1.2510547637939453
6906 1.2754700183868408
6907 1.3023333549499512
6908 1.3257005214691162
6909 1.4054210186004639
6910 1.479154109954834
6911 1.305006980895996
6912 1.2178722620010376
6913 1.2489092350006104
6914 1.26155424118042
6915 1.2495160102844238
6916 1.2153444290161133
6917 1.162901759147644
6918 1.2042980194091797
6919 1.1752687692642212
6920 1.1334491968154907
6921 1.2047561407089233
6922 1.1218582391738892
6923 1.2213629484176636
6924 1.244765281677246
6925 1.1647216081619263
6926 1.1294115781784058
6927 1.0673978328704834
6928 1.1812143325805664
6929 1.0619330406188965
6930 1.10711669921875
6931 1.115204095840454
6932 1.1943042278289795
6933 1.0763797760009766
6934 1.2051429748535156
6935 1.1844203472137451
6936 1.180324673652649
6937 1.1318929195404053
6938 1.125636100769043
6939 1.2132165431976318
6940 1.2154099941253662
6941 1.1810222864151
6942 1.1931281089782715
6943 1.2375370264053345
6944 1.194174885749817
6945 1.1682939529418945
6946 1.1331506967544556
6947 1.2320244312286377
6948 1.2304933071136475
6949 1.075524091720581
6950 1.0912550687789917
6951 1.1148637533187866
6952 1.100606083869934
6953 1.0734118223190308
6954 1.1798495054244995
6955 1.1727428436279297
6956 1.0910465717315674
6957 1.0933687686920166
6958 1.072768211364746
6959 1.0732401609420776
6960 1.1982100009918213
6961 1.0979957580566406
6962 1.1284914016723633
6963 1.0342345237731934
6964 1.2034242153167725
6965 1.1569172143936157
6966 1.1303763389587402
6967 1.172067642211914
6968 1.1375211477279663
6969 1.1829856634140015
6970 1.1333681344985962
6971 1.0627573728561401
6972 1.0914638042449951
6973 1.2059781551361084
6974 1.20567786693573
6975 1.248589038848877
6976 1.1690151691436768
6977 1.1621150970458984
6978 1.1900103092193604
6979 1.1607294082641602
6980 1.2737345695495605
6981 1.2147197723388672
6982 1.060638189315796
6983 1.1470496654510498
6984 1.1999993324279785
6985 1.1466279029846191
6986 1.0987945795059204
6987 1.0927387475967407
6988 1.1370424032211304
6989 1.1448460817337036
6990 1.0824462175369263
6991 1.1400244235992432
6992 1.0804851055145264
6993 1.1658213138580322
6994 1.1194851398468018
6995 1.0807822942733765
6996 1.1037720441818237
6997 1.2426456212997437
6998 1.1780853271484375
6999 1.1587848663330078
7000 1.2231405973434448
7001 1.2212735414505005
7002 1.2404106855392456
7003 1.203251600265503
7004 1.1915329694747925
7005 1.0889253616333008
7006 1.0790785551071167
7007 1.1518465280532837
7008 1.1824464797973633
7009 1.1828726530075073
7010 1.3050258159637451
7011 1.1227413415908813
7012 1.1707475185394287
7013 1.1965410709381104
7014 1.212687611579895
7015 1.208754062652588
7016 1.1395221948623657
7017 1.2770726680755615
7018 1.2080270051956177
7019 1.1498087644577026
7020 1.2141071557998657
7021 1.111608862876892
7022 1.1691954135894775
7023 1.129157543182373
7024 1.2476022243499756
7025 1.2019463777542114
7026 1.133807897567749
7027 1.2561322450637817
7028 1.203216552734375
7029 1.2784373760223389
7030 1.2160993814468384
7031 1.3247328996658325
7032 1.2767395973205566
7033 1.2004247903823853
7034 1.2052701711654663
7035 1.17036771774292
7036 1.2312520742416382
7037 1.2649155855178833
7038 1.2903608083724976
7039 1.1559438705444336
7040 1.1536473035812378
7041 1.2430331707000732
7042 1.1267515420913696
7043 1.234371542930603
7044 1.1285580396652222
7045 1.1481738090515137
7046 1.1864444017410278
7047 1.0929100513458252
7048 1.2504562139511108
7049 1.2070235013961792
7050 1.1333156824111938
7051 1.2428890466690063
7052 1.3830921649932861
7053 1.262397050857544
7054 1.2041263580322266
7055 1.186765193939209
7056 1.178274154663086
7057 1.2408318519592285
7058 1.3409334421157837
7059 1.3209513425827026
7060 1.3363168239593506
7061 1.1009511947631836
7062 1.1793882846832275
7063 1.0951634645462036
7064 1.19102942943573
7065 1.118346095085144
7066 1.2214263677597046
7067 1.2172082662582397
7068 1.247825026512146
7069 1.3008384704589844
7070 1.2584351301193237
7071 1.3394759893417358
7072 1.1914927959442139
7073 1.1570833921432495
7074 1.2754114866256714
7075 1.2392700910568237
7076 1.1754876375198364
7077 1.2000322341918945
7078 1.1795532703399658
7079 1.0725412368774414
7080 1.1965551376342773
7081 1.129846453666687
7082 1.1559860706329346
7083 1.14486825466156
7084 1.0596287250518799
7085 1.1823627948760986
7086 1.0922857522964478
7087 1.0302504301071167
7088 1.090001106262207
7089 1.0591806173324585
7090 1.0757781267166138
7091 1.040218710899353
7092 1.087974190711975
7093 1.184531807899475
7094 1.1674723625183105
7095 1.3102856874465942
7096 1.1983857154846191
7097 1.102750539779663
7098 1.1683013439178467
7099 1.1917188167572021
7100 1.14380943775177
7101 1.2558513879776
7102 1.2553582191467285
7103 1.1874152421951294
7104 1.22133469581604
7105 1.2261548042297363
7106 1.139622688293457
7107 1.2189414501190186
7108 1.2747563123703003
7109 1.0832630395889282
7110 1.218737244606018
7111 1.126051664352417
7112 1.1636019945144653
7113 1.1825783252716064
7114 1.156633734703064
7115 1.2125219106674194
7116 1.2370001077651978
7117 1.1493500471115112
7118 1.2303497791290283
7119 1.2743988037109375
7120 1.244676113128662
7121 1.132703423500061
7122 1.242446780204773
7123 1.3079655170440674
7124 1.2730942964553833
7125 1.1258617639541626
7126 1.3047406673431396
7127 1.3396552801132202
7128 1.3741397857666016
7129 1.3725981712341309
7130 1.2625641822814941
7131 1.2672282457351685
7132 1.2942979335784912
7133 1.4104641675949097
7134 1.2702733278274536
7135 1.1653529405593872
7136 1.2405811548233032
7137 1.2585151195526123
7138 1.2277331352233887
7139 1.026842474937439
7140 1.1859607696533203
7141 1.192024827003479
7142 1.1825721263885498
7143 1.190600037574768
7144 1.2412686347961426
7145 1.1889153718948364
7146 1.2004363536834717
7147 1.1960036754608154
7148 1.2731319665908813
7149 1.1346567869186401
7150 1.1787724494934082
7151 1.1748403310775757
7152 1.1068755388259888
7153 1.1109994649887085
7154 1.148883581161499
7155 1.1676909923553467
7156 1.1811981201171875
7157 1.2152235507965088
7158 1.1957406997680664
7159 1.1344714164733887
7160 1.167551040649414
7161 1.216226577758789
7162 1.1622612476348877
7163 1.2621736526489258
7164 1.2713381052017212
7165 1.2991000413894653
7166 1.386202096939087
7167 1.3259097337722778
7168 1.2749842405319214
7169 1.3751811981201172
7170 1.316739797592163
7171 1.2214317321777344
7172 1.2777822017669678
7173 1.2243738174438477
7174 1.174812912940979
7175 1.1767637729644775
7176 1.1254634857177734
7177 1.2203354835510254
7178 1.204452633857727
7179 1.1830230951309204
7180 1.2687914371490479
7181 1.2696937322616577
7182 1.1919643878936768
7183 1.1336718797683716
7184 1.2099874019622803
7185 1.214467167854309
7186 1.1135876178741455
7187 1.2165781259536743
7188 1.3720213174819946
7189 1.2377903461456299
7190 1.1747545003890991
7191 1.093989610671997
7192 1.1358994245529175
7193 1.0873081684112549
7194 1.0858608484268188
7195 1.0499486923217773
7196 1.150657057762146
7197 1.1238267421722412
7198 1.2096651792526245
7199 1.2212181091308594
7200 1.400546669960022
7201 1.1015578508377075
7202 1.0815600156784058
7203 1.1232149600982666
7204 1.3440977334976196
7205 1.177990436553955
7206 1.2798686027526855
7207 1.1888548135757446
7208 1.2622634172439575
7209 1.1760550737380981
7210 1.1047312021255493
7211 1.1518464088439941
7212 1.188533067703247
7213 1.1816291809082031
7214 1.2640782594680786
7215 1.2270396947860718
7216 1.201928734779358
7217 1.1079597473144531
7218 1.2408875226974487
7219 1.1977869272232056
7220 1.2052360773086548
7221 1.174678087234497
7222 1.2441086769104004
7223 1.1744813919067383
7224 1.2100623846054077
7225 1.2858843803405762
7226 1.219239592552185
7227 1.211971640586853
7228 1.1143792867660522
7229 1.2997891902923584
7230 1.0753556489944458
7231 1.1479575634002686
7232 1.1824543476104736
7233 1.112587332725525
7234 1.1800352334976196
7235 1.2323554754257202
7236 1.2462527751922607
7237 1.1531388759613037
7238 1.1186662912368774
7239 1.2978891134262085
7240 1.216299295425415
7241 1.0758068561553955
7242 1.20747971534729
7243 1.0622140169143677
7244 1.1827691793441772
7245 1.1863460540771484
7246 1.242454171180725
7247 1.1777575016021729
7248 1.058851957321167
7249 1.2598299980163574
7250 1.3567904233932495
7251 1.195865273475647
7252 1.1931092739105225
7253 1.2323435544967651
7254 1.1124370098114014
7255 1.0427933931350708
7256 1.140249490737915
7257 1.1994317770004272
7258 1.1639125347137451
7259 1.1765202283859253
7260 1.2968554496765137
7261 1.1797475814819336
7262 1.2978415489196777
7263 1.2775001525878906
7264 1.1929335594177246
7265 1.2829452753067017
7266 1.298614501953125
7267 1.257506251335144
7268 1.226224660873413
7269 1.2545872926712036
7270 1.1887609958648682
7271 1.281701683998108
7272 1.2787832021713257
7273 1.2148126363754272
7274 1.2239526510238647
7275 1.2093825340270996
7276 1.2224140167236328
7277 1.1274657249450684
7278 1.106756329536438
7279 1.1924846172332764
7280 1.1904844045639038
7281 1.1568342447280884
7282 1.1555854082107544
7283 1.188185214996338
7284 1.158382534980774
7285 1.0866138935089111
7286 1.1038172245025635
7287 1.1799551248550415
7288 1.1282507181167603
7289 1.1835213899612427
7290 1.137742042541504
7291 1.1897683143615723
7292 1.1279728412628174
7293 1.119519829750061
7294 1.2687894105911255
7295 1.200482964515686
7296 1.1847456693649292
7297 1.1371716260910034
7298 1.1521589756011963
7299 1.1629629135131836
7300 1.1219003200531006
7301 1.1419261693954468
7302 1.308653712272644
7303 1.1827548742294312
7304 1.1509572267532349
7305 1.1206531524658203
7306 1.227209210395813
7307 1.1352455615997314
7308 1.1763279438018799
7309 1.1760883331298828
7310 1.0831029415130615
7311 1.1949273347854614
7312 1.1931873559951782
7313 1.205966830253601
7314 1.2535430192947388
7315 1.2868916988372803
7316 1.1536890268325806
7317 1.2581840753555298
7318 1.14857816696167
7319 1.3549903631210327
7320 1.3019932508468628
7321 1.153916358947754
7322 1.2052277326583862
7323 1.29995858669281
7324 1.101681113243103
7325 1.3155845403671265
7326 1.2746847867965698
7327 1.3845733404159546
7328 1.3429158926010132
7329 1.3034460544586182
7330 1.3275671005249023
7331 1.27115797996521
7332 1.252740740776062
7333 1.2032437324523926
7334 1.2058995962142944
7335 1.187530517578125
7336 1.1998370885849
7337 1.2097108364105225
7338 1.206972599029541
7339 1.2074005603790283
7340 1.2999125719070435
7341 1.214490294456482
7342 1.2110766172409058
7343 1.1087522506713867
7344 1.154435396194458
7345 1.2358001470565796
7346 1.252488374710083
7347 1.2600401639938354
7348 1.230630874633789
7349 1.185350775718689
7350 1.1444753408432007
7351 1.1110330820083618
7352 1.1316262483596802
7353 1.1462594270706177
7354 1.0872187614440918
7355 1.082218050956726
7356 1.1919296979904175
7357 1.1036111116409302
7358 1.1127204895019531
7359 1.2110183238983154
7360 1.207834243774414
7361 1.1806474924087524
7362 1.2063847780227661
7363 1.2604925632476807
7364 1.2615643739700317
7365 1.2011102437973022
7366 1.1616371870040894
7367 1.194739818572998
7368 1.2250422239303589
7369 1.1322431564331055
7370 1.2633322477340698
7371 1.2420810461044312
7372 1.129968523979187
7373 1.1637935638427734
7374 1.2713651657104492
7375 1.2248419523239136
7376 1.1066170930862427
7377 1.164169192314148
7378 1.1963493824005127
7379 1.147222876548767
7380 1.0610593557357788
7381 1.2170350551605225
7382 1.096771478652954
7383 1.180131435394287
7384 1.0844112634658813
7385 1.1684865951538086
7386 1.1804271936416626
7387 1.118269920349121
7388 1.0785554647445679
7389 1.105818271636963
7390 1.0088064670562744
7391 1.1111441850662231
7392 1.1105729341506958
7393 1.1628568172454834
7394 0.9892379641532898
7395 1.0573875904083252
7396 1.1556833982467651
7397 0.99561607837677
7398 1.1157845258712769
7399 1.1078715324401855
7400 1.1871590614318848
7401 1.2258323431015015
7402 1.0363073348999023
7403 1.0672320127487183
7404 1.0783323049545288
7405 1.1158740520477295
7406 1.2117846012115479
7407 1.1437997817993164
7408 1.1436048746109009
7409 1.122857928276062
7410 1.1518900394439697
7411 1.1136959791183472
7412 1.2429097890853882
7413 1.1967045068740845
7414 1.1609714031219482
7415 1.126983642578125
7416 1.189578652381897
7417 1.2069836854934692
7418 1.2166019678115845
7419 1.2071470022201538
7420 1.1102550029754639
7421 1.2831708192825317
7422 1.1860164403915405
7423 1.3210054636001587
7424 1.183059573173523
7425 1.2023371458053589
7426 1.1811497211456299
7427 1.205164909362793
7428 1.1647454500198364
7429 1.1394468545913696
7430 1.1347144842147827
7431 1.1992558240890503
7432 1.0296170711517334
7433 1.1078965663909912
7434 1.257189154624939
7435 1.1459652185440063
7436 1.1527906656265259
7437 1.131030797958374
7438 1.0599160194396973
7439 1.100022792816162
7440 1.2367525100708008
7441 1.24094820022583
7442 1.101906418800354
7443 1.0611556768417358
7444 1.110670566558838
7445 1.3102190494537354
7446 1.3337206840515137
7447 1.1577932834625244
7448 1.3166624307632446
7449 1.2620497941970825
7450 1.1812084913253784
7451 1.2290804386138916
7452 1.2247260808944702
7453 1.2398146390914917
7454 1.2438647747039795
7455 1.261075735092163
7456 1.2912895679473877
7457 1.3135851621627808
7458 1.3181732892990112
7459 1.2234474420547485
7460 1.1788666248321533
7461 1.11724054813385
7462 1.2256368398666382
7463 1.147601842880249
7464 1.2167627811431885
7465 1.1533384323120117
7466 1.1409876346588135
7467 1.2235920429229736
7468 1.2725721597671509
7469 1.2330851554870605
7470 1.2008929252624512
7471 1.1226190328598022
7472 1.145390272140503
7473 1.2477059364318848
7474 1.2178455591201782
7475 1.1368005275726318
7476 1.1452397108078003
7477 1.1487401723861694
7478 1.1999160051345825
7479 1.1718438863754272
7480 1.2700899839401245
7481 1.1828014850616455
7482 1.2547461986541748
7483 1.1163928508758545
7484 1.150497555732727
7485 1.1775957345962524
7486 1.3135086297988892
7487 1.249673843383789
7488 1.1822034120559692
7489 1.1880030632019043
7490 1.113578200340271
7491 1.1350994110107422
7492 1.2816938161849976
7493 1.2516752481460571
7494 1.1605173349380493
7495 1.1239982843399048
7496 1.118539810180664
7497 1.1573481559753418
7498 1.2505931854248047
7499 1.1643993854522705
7500 1.1400322914123535
7501 1.2730586528778076
7502 1.2480517625808716
7503 1.266475796699524
7504 1.2006975412368774
7505 1.1663780212402344
7506 1.2030634880065918
7507 1.1285841464996338
7508 1.1633641719818115
7509 1.139906644821167
7510 1.1648213863372803
7511 1.2517679929733276
7512 1.1025359630584717
7513 1.2788633108139038
7514 1.2199177742004395
7515 1.1993043422698975
7516 1.209567666053772
7517 1.1777273416519165
7518 1.1176410913467407
7519 1.2596440315246582
7520 1.177028775215149
7521 1.1512600183486938
7522 1.2300961017608643
7523 1.2161400318145752
7524 1.1752746105194092
7525 1.1680480241775513
7526 1.2424386739730835
7527 1.3031058311462402
7528 1.2026740312576294
7529 1.2951061725616455
7530 1.235636830329895
7531 1.3835837841033936
7532 1.4117352962493896
7533 1.3016247749328613
7534 1.222983717918396
7535 1.0714994668960571
7536 1.176364541053772
7537 1.202155590057373
7538 1.219649076461792
7539 1.2225362062454224
7540 1.2093983888626099
7541 1.2814321517944336
7542 1.3120871782302856
7543 1.2330595254898071
7544 1.2250837087631226
7545 1.168440580368042
7546 1.300337791442871
7547 1.2682783603668213
7548 1.1561517715454102
7549 1.0872201919555664
7550 1.1287144422531128
7551 1.1098006963729858
7552 1.1973556280136108
7553 1.120707392692566
7554 1.1830247640609741
7555 1.1404577493667603
7556 1.1654726266860962
7557 1.2076218128204346
7558 1.1687475442886353
7559 1.1951067447662354
7560 1.2119970321655273
7561 1.1701899766921997
7562 1.1439266204833984
7563 1.1317418813705444
7564 1.0684845447540283
7565 1.1935946941375732
7566 1.1431514024734497
7567 1.2422757148742676
7568 1.1536328792572021
7569 1.2114320993423462
7570 1.1837708950042725
7571 1.1449613571166992
7572 1.2959420680999756
7573 1.230831265449524
7574 1.17099130153656
7575 1.1551423072814941
7576 1.1546541452407837
7577 1.0852242708206177
7578 1.1518681049346924
7579 1.0758217573165894
7580 1.147135615348816
7581 1.1400277614593506
7582 1.2160347700119019
7583 1.1290967464447021
7584 1.062623143196106
7585 1.0979188680648804
7586 1.103982925415039
7587 1.0653873682022095
7588 1.0766270160675049
7589 1.1478239297866821
7590 1.165363073348999
7591 1.2794944047927856
7592 1.1047747135162354
7593 1.026196837425232
7594 1.0971893072128296
7595 1.0755125284194946
7596 1.113665223121643
7597 1.1288468837738037
7598 0.9659773111343384
7599 1.0814083814620972
7600 1.1174499988555908
7601 1.144866704940796
7602 1.1524585485458374
7603 1.0959430932998657
7604 1.1777976751327515
7605 1.1621475219726562
7606 1.1072430610656738
7607 1.0716110467910767
7608 1.1165214776992798
7609 1.1159652471542358
7610 1.1734089851379395
7611 1.1083557605743408
7612 1.0994149446487427
7613 1.093687891960144
7614 1.0673202276229858
7615 1.090341567993164
7616 1.134357213973999
7617 1.0680407285690308
7618 1.0736253261566162
7619 1.1478909254074097
7620 1.1972458362579346
7621 1.130781650543213
7622 1.1294993162155151
7623 1.1948949098587036
7624 1.117116928100586
7625 1.2732006311416626
7626 1.15339195728302
7627 1.259103775024414
7628 1.1599907875061035
7629 1.1104427576065063
7630 1.1365528106689453
7631 1.2340079545974731
7632 1.1162757873535156
7633 1.0935587882995605
7634 1.178935170173645
7635 1.1228636503219604
7636 1.0829153060913086
7637 1.1254945993423462
7638 1.1651785373687744
7639 1.1791685819625854
7640 1.1258435249328613
7641 1.1809966564178467
7642 1.2529816627502441
7643 1.1932268142700195
7644 1.1632379293441772
7645 1.1554605960845947
7646 1.1555143594741821
7647 1.140905737876892
7648 1.1593751907348633
7649 1.1514922380447388
7650 1.060308575630188
7651 1.0968981981277466
7652 1.2005255222320557
7653 1.1921714544296265
7654 1.0670065879821777
7655 1.0716559886932373
7656 1.1449259519577026
7657 1.0480490922927856
7658 1.0813236236572266
7659 1.0552539825439453
7660 1.103777527809143
7661 1.118837594985962
7662 1.1042466163635254
7663 1.1003838777542114
7664 1.1153119802474976
7665 1.0914148092269897
7666 1.073251724243164
7667 1.0221507549285889
7668 1.1657631397247314
7669 1.1267486810684204
7670 1.1645649671554565
7671 1.1074250936508179
7672 1.008626103401184
7673 1.1385033130645752
7674 1.1872824430465698
7675 1.1812208890914917
7676 1.087957739830017
7677 1.086429238319397
7678 1.1546522378921509
7679 1.055406093597412
7680 1.1071341037750244
7681 1.0579524040222168
7682 1.1208075284957886
7683 1.0751768350601196
7684 1.162842035293579
7685 1.110996127128601
7686 1.1375237703323364
7687 1.1235053539276123
7688 1.2205878496170044
7689 1.1206218004226685
7690 1.106612205505371
7691 1.1175166368484497
7692 1.0123851299285889
7693 1.0145554542541504
7694 1.0275216102600098
7695 1.0756661891937256
7696 1.06329345703125
7697 1.06843900680542
7698 1.054992914199829
7699 1.0609099864959717
7700 1.0627479553222656
7701 1.0495784282684326
7702 1.0543588399887085
7703 1.1414213180541992
7704 1.103623867034912
7705 1.197862982749939
7706 1.1449270248413086
7707 1.121247410774231
7708 1.096992015838623
7709 1.0283348560333252
7710 1.0781681537628174
7711 1.0527986288070679
7712 1.0978832244873047
7713 1.0563424825668335
7714 1.1149572134017944
7715 0.98264479637146
7716 1.1008003950119019
7717 1.0139214992523193
7718 1.054431438446045
7719 1.149864673614502
7720 1.0616841316223145
7721 1.0619181394577026
7722 1.042189598083496
7723 1.0067877769470215
7724 1.0770840644836426
7725 0.9790875315666199
7726 1.0773729085922241
7727 1.0478105545043945
7728 1.0815043449401855
7729 0.9935429096221924
7730 1.0948821306228638
7731 1.0801498889923096
7732 1.071754813194275
7733 1.2319263219833374
7734 1.0735812187194824
7735 1.1498007774353027
7736 1.2174651622772217
7737 1.2264862060546875
7738 1.0816900730133057
7739 1.1519831418991089
7740 1.1211721897125244
7741 1.0728002786636353
7742 1.1802085638046265
7743 1.0974887609481812
7744 1.1581168174743652
7745 1.13883376121521
7746 1.2101964950561523
7747 1.2353551387786865
7748 1.2224401235580444
7749 1.2547637224197388
7750 1.187195897102356
7751 1.209893822669983
7752 1.1968183517456055
7753 1.1744180917739868
7754 1.1562588214874268
7755 1.1191800832748413
7756 1.14848792552948
7757 1.1873266696929932
7758 1.1524245738983154
7759 1.1943620443344116
7760 1.076276421546936
7761 1.1392649412155151
7762 1.202291488647461
7763 1.1636320352554321
7764 1.0923221111297607
7765 1.1201330423355103
7766 1.1216927766799927
7767 1.109993577003479
7768 1.1234173774719238
7769 1.1627390384674072
7770 1.1424667835235596
7771 1.2785022258758545
7772 1.185605764389038
7773 1.1471227407455444
7774 1.0988229513168335
7775 1.0886836051940918
7776 1.1292065382003784
7777 1.1273113489151
7778 1.0419318675994873
7779 1.0485409498214722
7780 1.0374363660812378
7781 0.9985173940658569
7782 1.0158759355545044
7783 1.009296178817749
7784 1.003607153892517
7785 1.1104058027267456
7786 1.0021506547927856
7787 1.1185598373413086
7788 0.9983773827552795
7789 1.0478050708770752
7790 1.0134366750717163
7791 1.1714218854904175
7792 0.9872613549232483
7793 1.1047343015670776
7794 1.0570368766784668
7795 1.1539325714111328
7796 1.1480352878570557
7797 0.9937692880630493
7798 1.0714998245239258
7799 1.0158964395523071
7800 1.0864261388778687
7801 1.1114130020141602
7802 1.188195824623108
7803 1.1280642747879028
7804 1.187443494796753
7805 1.2298760414123535
7806 1.101973056793213
7807 1.100199818611145
7808 1.0883431434631348
7809 1.1194814443588257
7810 1.1353881359100342
7811 1.2215704917907715
7812 1.119382619857788
7813 1.1187176704406738
7814 1.2160375118255615
7815 1.145796298980713
7816 1.1143485307693481
7817 1.1120868921279907
7818 1.1139802932739258
7819 1.1065181493759155
7820 1.1499611139297485
7821 1.1404074430465698
7822 1.1275655031204224
7823 1.1039129495620728
7824 1.2449313402175903
7825 1.2890210151672363
7826 1.2899600267410278
7827 1.2594373226165771
7828 1.2243658304214478
7829 1.2964948415756226
7830 1.3179227113723755
7831 1.1562153100967407
7832 1.1954030990600586
7833 1.2389824390411377
7834 1.3211904764175415
7835 1.3007537126541138
7836 1.1612392663955688
7837 1.2296092510223389
7838 1.2753100395202637
7839 1.2646299600601196
7840 1.1860665082931519
7841 1.3455218076705933
7842 1.2751826047897339
7843 1.2908352613449097
7844 1.157652497291565
7845 1.1234550476074219
7846 1.211774230003357
7847 1.2534890174865723
7848 1.1203705072402954
7849 1.1248048543930054
7850 1.1318703889846802
7851 1.2958394289016724
7852 1.2155789136886597
7853 1.1137828826904297
7854 1.1007404327392578
7855 1.1829204559326172
7856 1.1487375497817993
7857 1.2067766189575195
7858 1.1630221605300903
7859 1.2189663648605347
7860 1.183736801147461
7861 1.199674367904663
7862 1.2673418521881104
7863 1.310181736946106
7864 1.1512978076934814
7865 1.1975301504135132
7866 1.1475456953048706
7867 1.2706701755523682
7868 1.1874748468399048
7869 1.2480334043502808
7870 1.3348653316497803
7871 1.2139297723770142
7872 1.225172758102417
7873 1.2118996381759644
7874 1.2312647104263306
7875 1.3079822063446045
7876 1.2463454008102417
7877 1.280335783958435
7878 1.343902826309204
7879 1.284334421157837
7880 1.2461788654327393
7881 1.2217336893081665
7882 1.2169606685638428
7883 1.3528674840927124
7884 1.3943513631820679
7885 1.363742470741272
7886 1.3660880327224731
7887 1.3121623992919922
7888 1.359998345375061
7889 1.2615408897399902
7890 1.1843701601028442
7891 1.2082934379577637
7892 1.2141246795654297
7893 1.2016459703445435
7894 1.354246973991394
7895 1.3155500888824463
7896 1.2536358833312988
7897 1.257572889328003
7898 1.2706928253173828
7899 1.2308168411254883
7900 1.3009309768676758
7901 1.245422124862671
7902 1.3315759897232056
7903 1.3164074420928955
7904 1.3447794914245605
7905 1.3057194948196411
7906 1.3323264122009277
7907 1.2652040719985962
7908 1.263800024986267
7909 1.2861078977584839
7910 1.2982938289642334
7911 1.248752236366272
7912 1.340250849723816
7913 1.2873740196228027
7914 1.3060494661331177
7915 1.3507486581802368
7916 1.2309683561325073
7917 1.3727829456329346
7918 1.289300799369812
7919 1.2409814596176147
7920 1.2621363401412964
7921 1.2228013277053833
7922 1.1666104793548584
7923 1.264108657836914
7924 1.2794826030731201
7925 1.2654541730880737
7926 1.1592934131622314
7927 1.210338830947876
7928 1.1922032833099365
7929 1.2387698888778687
7930 1.2629364728927612
7931 1.265854835510254
7932 1.173588514328003
7933 1.3104734420776367
7934 1.1993156671524048
7935 1.2375112771987915
7936 1.3379734754562378
7937 1.2605249881744385
7938 1.1942386627197266
7939 1.2454956769943237
7940 1.296528697013855
7941 1.2628026008605957
7942 1.2153757810592651
7943 1.3300243616104126
7944 1.2360671758651733
7945 1.3736814260482788
7946 1.2795536518096924
7947 1.2881137132644653
7948 1.183734655380249
7949 1.3125810623168945
7950 1.3081834316253662
7951 1.3670772314071655
7952 1.2092375755310059
7953 1.208570122718811
7954 1.2276560068130493
7955 1.2860486507415771
7956 1.3122026920318604
7957 1.3935596942901611
7958 1.2388010025024414
7959 1.2389626502990723
7960 1.2310680150985718
7961 1.2686779499053955
7962 1.252598524093628
7963 1.2621158361434937
7964 1.238463044166565
7965 1.275396704673767
7966 1.1907089948654175
7967 1.1829371452331543
7968 1.2019472122192383
7969 1.2086447477340698
7970 1.1072131395339966
7971 1.2020947933197021
7972 1.237107515335083
7973 1.170014500617981
7974 1.123473048210144
7975 1.1169590950012207
7976 1.1658880710601807
7977 1.211430311203003
7978 1.2208178043365479
7979 1.3253446817398071
7980 1.2564704418182373
7981 1.1561055183410645
7982 1.191042423248291
7983 1.293717622756958
7984 1.1052848100662231
7985 1.1319910287857056
7986 1.2321066856384277
7987 1.2117894887924194
7988 1.2476506233215332
7989 1.2994070053100586
7990 1.250370740890503
7991 1.2251381874084473
7992 1.2567013502120972
7993 1.2351665496826172
7994 1.154552698135376
7995 1.226929783821106
7996 1.236659049987793
7997 1.1907949447631836
7998 1.2779288291931152
7999 1.1880645751953125
8000 1.2121102809906006
8001 1.1985852718353271
8002 1.2499382495880127
8003 1.2513854503631592
8004 1.2832040786743164
8005 1.199138879776001
8006 1.2443004846572876
8007 1.0911908149719238
8008 1.2476533651351929
8009 1.3165056705474854
8010 1.206447720527649
8011 1.200997233390808
8012 1.212429165840149
8013 1.2367528676986694
8014 1.2887238264083862
8015 1.2141790390014648
8016 1.1970722675323486
8017 1.349448800086975
8018 1.2506859302520752
8019 1.256089210510254
8020 1.2176436185836792
8021 1.260001301765442
8022 1.1895588636398315
8023 1.3343327045440674
8024 1.1984790563583374
8025 1.1832196712493896
8026 1.286329984664917
8027 1.2544327974319458
8028 1.3023687601089478
8029 1.2462379932403564
8030 1.251111388206482
8031 1.3555866479873657
8032 1.2988296747207642
8033 1.286148190498352
8034 1.31912362575531
8035 1.242830514907837
8036 1.3303742408752441
8037 1.3196693658828735
8038 1.3592480421066284
8039 1.2461649179458618
8040 1.3216546773910522
8041 1.264947772026062
8042 1.3211872577667236
8043 1.2204395532608032
8044 1.3260248899459839
8045 1.3787951469421387
8046 1.2427396774291992
8047 1.3615531921386719
8048 1.3160922527313232
8049 1.3080826997756958
8050 1.3041982650756836
8051 1.2206255197525024
8052 1.2422767877578735
8053 1.363222599029541
8054 1.3160053491592407
8055 1.2465718984603882
8056 1.310876727104187
8057 1.2878599166870117
8058 1.2504655122756958
8059 1.3635705709457397
8060 1.3008382320404053
8061 1.3260704278945923
8062 1.3815007209777832
8063 1.376076102256775
8064 1.338549256324768
8065 1.435049295425415
8066 1.4051969051361084
8067 1.3849226236343384
8068 1.5116157531738281
8069 1.346872329711914
8070 1.3282479047775269
8071 1.4546911716461182
8072 1.316981554031372
8073 1.4843263626098633
8074 1.4369072914123535
8075 1.396597981452942
8076 1.445016622543335
8077 1.4083515405654907
8078 1.2826606035232544
8079 1.2791122198104858
8080 1.4410980939865112
8081 1.4357181787490845
8082 1.3481281995773315
8083 1.364687442779541
8084 1.5093085765838623
8085 1.4603521823883057
8086 1.4995487928390503
8087 1.529727578163147
8088 1.4932061433792114
8089 1.4746510982513428
8090 1.5955084562301636
8091 1.5110993385314941
8092 1.484325885772705
8093 1.5855703353881836
8094 1.4508512020111084
8095 1.4808045625686646
8096 1.5702444314956665
8097 1.4796745777130127
8098 1.4858332872390747
8099 1.4287596940994263
8100 1.506188154220581
8101 1.4141219854354858
8102 1.4130440950393677
8103 1.3546510934829712
8104 1.3496497869491577
8105 1.4099204540252686
8106 1.3098548650741577
8107 1.402043104171753
8108 1.3728376626968384
8109 1.4396902322769165
8110 1.3455826044082642
8111 1.370937705039978
8112 1.3485260009765625
8113 1.3020614385604858
8114 1.4718188047409058
8115 1.465651035308838
8116 1.39687979221344
8117 1.5268522500991821
8118 1.441716194152832
8119 1.4100691080093384
8120 1.3556782007217407
8121 1.3701567649841309
8122 1.400259256362915
8123 1.3666154146194458
8124 1.503754734992981
8125 1.4191770553588867
8126 1.3310163021087646
8127 1.3295658826828003
8128 1.4575670957565308
8129 1.335383415222168
8130 1.3290172815322876
8131 1.4708740711212158
8132 1.5504685640335083
8133 1.5298638343811035
8134 1.4552425146102905
8135 1.3080244064331055
8136 1.508655309677124
8137 1.5087767839431763
8138 1.490738868713379
8139 1.4531601667404175
8140 1.371060848236084
8141 1.4486318826675415
8142 1.3601447343826294
8143 1.3060578107833862
8144 1.4397810697555542
8145 1.5072646141052246
8146 1.4260419607162476
8147 1.593813419342041
8148 1.4422638416290283
8149 1.5587427616119385
8150 1.4954750537872314
8151 1.428278923034668
8152 1.5504919290542603
8153 1.4025461673736572
8154 1.3384830951690674
8155 1.4335463047027588
8156 1.4798803329467773
8157 1.4414093494415283
8158 1.4050729274749756
8159 1.5025333166122437
8160 1.5078073740005493
8161 1.4096550941467285
8162 1.5565283298492432
8163 1.652883768081665
8164 1.4944722652435303
8165 1.4056928157806396
8166 1.6709036827087402
8167 1.6281176805496216
8168 1.536896824836731
8169 1.5009448528289795
8170 1.5829923152923584
8171 1.5789976119995117
8172 1.4267258644104004
8173 1.4567172527313232
8174 1.4946465492248535
8175 1.410246729850769
8176 1.4469935894012451
8177 1.443250060081482
8178 1.3618667125701904
8179 1.4179579019546509
8180 1.5184099674224854
8181 1.4471402168273926
8182 1.4255743026733398
8183 1.4690390825271606
8184 1.3963230848312378
8185 1.397042155265808
8186 1.4410208463668823
8187 1.4905738830566406
8188 1.453110694885254
8189 1.4845499992370605
8190 1.4948242902755737
8191 1.438070297241211
8192 1.478428602218628
8193 1.378246784210205
8194 1.4014840126037598
8195 1.444464087486267
8196 1.4162522554397583
8197 1.4829373359680176
8198 1.505807876586914
8199 1.5668096542358398
8200 1.5421741008758545
8201 1.49232017993927
8202 1.350567102432251
8203 1.2988864183425903
8204 1.4492460489273071
8205 1.4001615047454834
8206 1.3886356353759766
8207 1.4418036937713623
8208 1.4086675643920898
8209 1.3912500143051147
8210 1.5026860237121582
8211 1.5146362781524658
8212 1.3472639322280884
8213 1.4674408435821533
8214 1.4223499298095703
8215 1.3702462911605835
8216 1.2959988117218018
8217 1.4077907800674438
8218 1.4519504308700562
8219 1.4967437982559204
8220 1.4735829830169678
8221 1.359200358390808
8222 1.3962451219558716
8223 1.3025420904159546
8224 1.4637192487716675
8225 1.4205375909805298
8226 1.281288504600525
8227 1.3588101863861084
8228 1.368661880493164
8229 1.2644222974777222
8230 1.3754384517669678
8231 1.3175476789474487
8232 1.4166682958602905
8233 1.4048831462860107
8234 1.3619449138641357
8235 1.538079023361206
8236 1.5073095560073853
8237 1.5243189334869385
8238 1.4309860467910767
8239 1.4207748174667358
8240 1.3151262998580933
8241 1.3903048038482666
8242 1.3389382362365723
8243 1.337855577468872
8244 1.3660792112350464
8245 1.2488287687301636
8246 1.3659746646881104
8247 1.3277422189712524
8248 1.4014930725097656
8249 1.419045090675354
8250 1.336844801902771
8251 1.3441920280456543
8252 1.3711791038513184
8253 1.32572340965271
8254 1.3497443199157715
8255 1.3747397661209106
8256 1.286112666130066
8257 1.3489960432052612
8258 1.3176721334457397
8259 1.4254943132400513
8260 1.3690786361694336
8261 1.2888957262039185
8262 1.3555152416229248
8263 1.3717892169952393
8264 1.434545874595642
8265 1.4185693264007568
8266 1.3517860174179077
8267 1.3441137075424194
8268 1.317307710647583
8269 1.2527307271957397
8270 1.367388129234314
8271 1.4252185821533203
8272 1.4253250360488892
8273 1.2983276844024658
8274 1.3464818000793457
8275 1.344701886177063
8276 1.3838398456573486
8277 1.430659532546997
8278 1.322015404701233
8279 1.4927291870117188
8280 1.3696928024291992
8281 1.4332784414291382
8282 1.4387151002883911
8283 1.5231720209121704
8284 1.517149567604065
8285 1.3186519145965576
8286 1.3922502994537354
8287 1.3823720216751099
8288 1.450904369354248
8289 1.4483972787857056
8290 1.4858484268188477
8291 1.4314305782318115
8292 1.381414771080017
8293 1.4126856327056885
8294 1.4420099258422852
8295 1.4188152551651
8296 1.5347427129745483
8297 1.4247156381607056
8298 1.452404499053955
8299 1.5069729089736938
8300 1.414732575416565
8301 1.4325947761535645
8302 1.5652916431427002
8303 1.4747135639190674
8304 1.4504467248916626
8305 1.4693126678466797
8306 1.3638150691986084
8307 1.3269773721694946
8308 1.3681341409683228
8309 1.5004193782806396
8310 1.5135644674301147
8311 1.3592849969863892
8312 1.3427791595458984
8313 1.3651199340820312
8314 1.274234414100647
8315 1.3979203701019287
8316 1.4641146659851074
8317 1.445207118988037
8318 1.4132235050201416
8319 1.3677784204483032
8320 1.453264832496643
8321 1.3823163509368896
8322 1.336410403251648
8323 1.4788146018981934
8324 1.446810007095337
8325 1.3113142251968384
8326 1.354078769683838
8327 1.4547220468521118
8328 1.340895414352417
8329 1.3943872451782227
8330 1.533703327178955
8331 1.4532297849655151
8332 1.3935264348983765
8333 1.5554105043411255
8334 1.4204851388931274
8335 1.36521577835083
8336 1.3743860721588135
8337 1.2910526990890503
8338 1.2797154188156128
8339 1.3322067260742188
8340 1.4084197282791138
8341 1.3398869037628174
8342 1.3236544132232666
8343 1.3503854274749756
8344 1.4634766578674316
8345 1.3873639106750488
8346 1.3137575387954712
8347 1.3418437242507935
8348 1.3822294473648071
8349 1.2765229940414429
8350 1.2566066980361938
8351 1.3260098695755005
8352 1.3030140399932861
8353 1.3684430122375488
8354 1.301208257675171
8355 1.2336758375167847
8356 1.3269919157028198
8357 1.2974828481674194
8358 1.3296767473220825
8359 1.3814945220947266
8360 1.1705584526062012
8361 1.2791332006454468
8362 1.3760756254196167
8363 1.3675174713134766
8364 1.233892798423767
8365 1.3170454502105713
8366 1.4321558475494385
8367 1.3051854372024536
8368 1.399726152420044
8369 1.4500066041946411
8370 1.3728225231170654
8371 1.328292727470398
8372 1.327439546585083
8373 1.5467770099639893
8374 1.4713963270187378
8375 1.3852335214614868
8376 1.3597997426986694
8377 1.2976099252700806
8378 1.4386353492736816
8379 1.3784205913543701
8380 1.3943787813186646
8381 1.3980193138122559
8382 1.3285670280456543
8383 1.4305362701416016
8384 1.3302652835845947
8385 1.4068570137023926
8386 1.4586780071258545
8387 1.4336628913879395
8388 1.3930370807647705
8389 1.3626937866210938
8390 1.3812801837921143
8391 1.311730980873108
8392 1.349443793296814
8393 1.4741753339767456
8394 1.3786849975585938
8395 1.3673042058944702
8396 1.314894199371338
8397 1.3393886089324951
8398 1.3725802898406982
8399 1.3738682270050049
8400 1.292893409729004
8401 1.296101450920105
8402 1.3548051118850708
8403 1.444300889968872
8404 1.227176308631897
8405 1.318040132522583
8406 1.4047023057937622
8407 1.3908610343933105
8408 1.541048288345337
8409 1.5190106630325317
8410 1.3798422813415527
8411 1.5622949600219727
8412 1.387831211090088
8413 1.3588420152664185
8414 1.400978684425354
8415 1.359300971031189
8416 1.351134181022644
8417 1.363555908203125
8418 1.3783644437789917
8419 1.3467854261398315
8420 1.396846890449524
8421 1.3823038339614868
8422 1.4479424953460693
8423 1.2645643949508667
8424 1.4257211685180664
8425 1.405329704284668
8426 1.5083447694778442
8427 1.5093551874160767
8428 1.36213219165802
8429 1.3479225635528564
8430 1.3399088382720947
8431 1.3871184587478638
8432 1.3226171731948853
8433 1.337461233139038
8434 1.4548544883728027
8435 1.3822039365768433
8436 1.4748032093048096
8437 1.3930891752243042
8438 1.4752188920974731
8439 1.4314342737197876
8440 1.369860291481018
8441 1.3557366132736206
8442 1.4139446020126343
8443 1.366552710533142
8444 1.2412002086639404
8445 1.2655328512191772
8446 1.3102530241012573
8447 1.245395302772522
8448 1.3974689245224
8449 1.2838369607925415
8450 1.3815622329711914
8451 1.3596198558807373
8452 1.3091375827789307
8453 1.2940821647644043
8454 1.3048399686813354
8455 1.359394907951355
8456 1.2630012035369873
8457 1.3337674140930176
8458 1.276779294013977
8459 1.3778008222579956
8460 1.2078309059143066
8461 1.3905820846557617
8462 1.3357912302017212
8463 1.3806382417678833
8464 1.4713010787963867
8465 1.3006867170333862
8466 1.4479891061782837
8467 1.319770336151123
8468 1.438153624534607
8469 1.4537324905395508
8470 1.398374319076538
8471 1.5490474700927734
8472 1.429244041442871
8473 1.3774198293685913
8474 1.4760520458221436
8475 1.4469761848449707
8476 1.4251455068588257
8477 1.3701272010803223
8478 1.4140466451644897
8479 1.3739149570465088
8480 1.3865647315979004
8481 1.445899486541748
8482 1.4484549760818481
8483 1.3967523574829102
8484 1.4142673015594482
8485 1.2723528146743774
8486 1.3804328441619873
8487 1.3638643026351929
8488 1.5307257175445557
8489 1.3483761548995972
8490 1.3661673069000244
8491 1.3911418914794922
8492 1.3488463163375854
8493 1.300473928451538
8494 1.3289518356323242
8495 1.4239414930343628
8496 1.3174145221710205
8497 1.3478134870529175
8498 1.3022395372390747
8499 1.4444005489349365
8500 1.2653785943984985
8501 1.3633129596710205
8502 1.3747296333312988
8503 1.388258934020996
8504 1.41706383228302
8505 1.2735885381698608
8506 1.2693060636520386
8507 1.221787452697754
8508 1.2748888731002808
8509 1.3392701148986816
8510 1.2952880859375
8511 1.3586772680282593
8512 1.4026458263397217
8513 1.3491400480270386
8514 1.3974318504333496
8515 1.3754147291183472
8516 1.398485541343689
8517 1.4192391633987427
8518 1.2660845518112183
8519 1.3526934385299683
8520 1.3956588506698608
8521 1.3235756158828735
8522 1.2848279476165771
8523 1.2746937274932861
8524 1.348902702331543
8525 1.3381626605987549
8526 1.3443384170532227
8527 1.399979591369629
8528 1.433463454246521
8529 1.4059101343154907
8530 1.3247641324996948
8531 1.3121601343154907
8532 1.3507333993911743
8533 1.3028068542480469
8534 1.2120198011398315
8535 1.2918641567230225
8536 1.286575436592102
8537 1.3428473472595215
8538 1.3135839700698853
8539 1.2722384929656982
8540 1.3670536279678345
8541 1.321268916130066
8542 1.2613636255264282
8543 1.2968788146972656
8544 1.3067302703857422
8545 1.3967229127883911
8546 1.3603075742721558
8547 1.2667609453201294
8548 1.3087029457092285
8549 1.3028486967086792
8550 1.3053959608078003
8551 1.3905786275863647
8552 1.437124252319336
8553 1.323248267173767
8554 1.3948181867599487
8555 1.3562371730804443
8556 1.4470975399017334
8557 1.4458348751068115
8558 1.3909398317337036
8559 1.337247610092163
8560 1.3580591678619385
8561 1.349560260772705
8562 1.2860709428787231
8563 1.2454876899719238
8564 1.2539756298065186
8565 1.3904471397399902
8566 1.3986793756484985
8567 1.2858887910842896
8568 1.3576334714889526
8569 1.2658134698867798
8570 1.3093429803848267
8571 1.4351696968078613
8572 1.3064932823181152
8573 1.3004388809204102
8574 1.3802638053894043
8575 1.3214689493179321
8576 1.3193855285644531
8577 1.3521424531936646
8578 1.344301462173462
8579 1.3540986776351929
8580 1.3953279256820679
8581 1.3051284551620483
8582 1.4619947671890259
8583 1.3258092403411865
8584 1.3382174968719482
8585 1.3714147806167603
8586 1.3863154649734497
8587 1.4165774583816528
8588 1.1948637962341309
8589 1.3274357318878174
8590 1.2951760292053223
8591 1.3577924966812134
8592 1.286913275718689
8593 1.3155094385147095
8594 1.336408257484436
8595 1.2639355659484863
8596 1.341690182685852
8597 1.264458417892456
8598 1.3629628419876099
8599 1.3370440006256104
8600 1.292612075805664
8601 1.2433253526687622
8602 1.2370240688323975
8603 1.2863482236862183
8604 1.1876447200775146
8605 1.312427282333374
8606 1.3277777433395386
8607 1.2125561237335205
8608 1.2358664274215698
8609 1.2021092176437378
8610 1.1173741817474365
8611 1.2816051244735718
8612 1.2155004739761353
8613 1.2034803628921509
8614 1.1724950075149536
8615 1.279726505279541
8616 1.2599080801010132
8617 1.275960922241211
8618 1.2341439723968506
8619 1.3387203216552734
8620 1.2452713251113892
8621 1.26608407497406
8622 1.2169005870819092
8623 1.150626301765442
8624 1.3079887628555298
8625 1.2117283344268799
8626 1.2844916582107544
8627 1.2732166051864624
8628 1.439562201499939
8629 1.3392192125320435
8630 1.3268110752105713
8631 1.2606563568115234
8632 1.3295891284942627
8633 1.2494704723358154
8634 1.4045228958129883
8635 1.262749195098877
8636 1.307752251625061
8637 1.208730697631836
8638 1.2036168575286865
8639 1.253193974494934
8640 1.3086483478546143
8641 1.2706924676895142
8642 1.4065300226211548
8643 1.4085853099822998
8644 1.330601453781128
8645 1.4388726949691772
8646 1.3626209497451782
8647 1.3620928525924683
8648 1.3879220485687256
8649 1.3659050464630127
8650 1.3352164030075073
8651 1.419577956199646
8652 1.3531380891799927
8653 1.3988871574401855
8654 1.263105869293213
8655 1.320233702659607
8656 1.3460030555725098
8657 1.3658239841461182
8658 1.445106863975525
8659 1.4437127113342285
8660 1.4978126287460327
8661 1.3454678058624268
8662 1.342348575592041
8663 1.3885867595672607
8664 1.4621696472167969
8665 1.4947810173034668
8666 1.4320114850997925
8667 1.3919336795806885
8668 1.2321122884750366
8669 1.361628770828247
8670 1.377794861793518
8671 1.3184438943862915
8672 1.4271575212478638
8673 1.2521589994430542
8674 1.2413767576217651
8675 1.2995555400848389
8676 1.3808549642562866
8677 1.3190428018569946
8678 1.383564829826355
8679 1.3385803699493408
8680 1.4712133407592773
8681 1.415917158126831
8682 1.313672661781311
8683 1.4285378456115723
8684 1.4519840478897095
8685 1.4033769369125366
8686 1.3980121612548828
8687 1.3607491254806519
8688 1.505651593208313
8689 1.414155125617981
8690 1.3102350234985352
8691 1.3892689943313599
8692 1.3506147861480713
8693 1.4897069931030273
8694 1.5038447380065918
8695 1.4535350799560547
8696 1.4115016460418701
8697 1.4504574537277222
8698 1.3488010168075562
8699 1.441025972366333
8700 1.374857783317566
8701 1.3908913135528564
8702 1.4135686159133911
8703 1.3465731143951416
8704 1.4533100128173828
8705 1.56987726688385
8706 1.4676433801651
8707 1.4615219831466675
8708 1.4581445455551147
8709 1.5340317487716675
8710 1.5348522663116455
8711 1.5489256381988525
8712 1.4745439291000366
8713 1.4250508546829224
8714 1.4345314502716064
8715 1.339670181274414
8716 1.3474432229995728
8717 1.4362488985061646
8718 1.3442754745483398
8719 1.4428409337997437
8720 1.4094749689102173
8721 1.3302810192108154
8722 1.3370691537857056
8723 1.3941476345062256
8724 1.4530771970748901
8725 1.5143483877182007
8726 1.3711910247802734
8727 1.4960713386535645
8728 1.501309871673584
8729 1.3941718339920044
8730 1.4798225164413452
8731 1.5041277408599854
8732 1.448870062828064
8733 1.3927992582321167
8734 1.4460474252700806
8735 1.5185739994049072
8736 1.420179009437561
8737 1.4434807300567627
8738 1.514363408088684
8739 1.3704371452331543
8740 1.3662011623382568
8741 1.364788293838501
8742 1.361435055732727
8743 1.3725265264511108
8744 1.3215361833572388
8745 1.5066231489181519
8746 1.4488824605941772
8747 1.4753503799438477
8748 1.5227786302566528
8749 1.5317679643630981
8750 1.4582496881484985
8751 1.4863009452819824
8752 1.4544987678527832
8753 1.4760398864746094
8754 1.4833275079727173
8755 1.5791901350021362
8756 1.4478188753128052
8757 1.5451667308807373
8758 1.4943997859954834
8759 1.5367320775985718
8760 1.5068066120147705
8761 1.4640988111495972
8762 1.431111216545105
8763 1.5395599603652954
8764 1.4967076778411865
8765 1.529605746269226
8766 1.4701939821243286
8767 1.363905906677246
8768 1.5247416496276855
8769 1.541456937789917
8770 1.4631658792495728
8771 1.467485785484314
8772 1.4323467016220093
8773 1.4582481384277344
8774 1.2968436479568481
8775 1.5111979246139526
8776 1.4526844024658203
8777 1.3746927976608276
8778 1.480828881263733
8779 1.4902080297470093
8780 1.4701164960861206
8781 1.4746153354644775
8782 1.438380241394043
8783 1.5597758293151855
8784 1.45795476436615
8785 1.240776777267456
8786 1.430252194404602
8787 1.5184133052825928
8788 1.4449069499969482
8789 1.296900749206543
8790 1.5743381977081299
8791 1.5872632265090942
8792 1.5524628162384033
8793 1.4859107732772827
8794 1.4790619611740112
8795 1.5605249404907227
8796 1.4741071462631226
8797 1.4683952331542969
8798 1.3912900686264038
8799 1.3859535455703735
8800 1.4044328927993774
8801 1.3938441276550293
8802 1.4967117309570312
8803 1.5240161418914795
8804 1.511533260345459
8805 1.533164381980896
8806 1.4646273851394653
8807 1.426155924797058
8808 1.5992012023925781
8809 1.4810760021209717
8810 1.4554792642593384
8811 1.471248984336853
8812 1.5092086791992188
8813 1.4770665168762207
8814 1.5308877229690552
8815 1.574176549911499
8816 1.4749560356140137
8817 1.6360260248184204
8818 1.5392940044403076
8819 1.6364532709121704
8820 1.5957199335098267
8821 1.4732747077941895
8822 1.443963646888733
8823 1.5599982738494873
8824 1.560107707977295
8825 1.5692328214645386
8826 1.5299896001815796
8827 1.4176769256591797
8828 1.4712438583374023
8829 1.5182383060455322
8830 1.4669512510299683
8831 1.4746066331863403
8832 1.4791556596755981
8833 1.4808294773101807
8834 1.4424161911010742
8835 1.5004411935806274
8836 1.4635180234909058
8837 1.4216920137405396
8838 1.5059183835983276
8839 1.426964282989502
8840 1.5256649255752563
8841 1.4120539426803589
8842 1.4704339504241943
8843 1.4729204177856445
8844 1.5557202100753784
8845 1.475790023803711
8846 1.5293999910354614
8847 1.5609976053237915
8848 1.4448084831237793
8849 1.5029791593551636
8850 1.600965142250061
8851 1.4974825382232666
8852 1.3733445405960083
8853 1.4140081405639648
8854 1.3668575286865234
8855 1.4032511711120605
8856 1.3696209192276
8857 1.4037257432937622
8858 1.3708823919296265
8859 1.453622579574585
8860 1.4079011678695679
8861 1.3728306293487549
8862 1.4299802780151367
8863 1.3825422525405884
8864 1.325455665588379
8865 1.3534270524978638
8866 1.4401432275772095
8867 1.4948316812515259
8868 1.378870964050293
8869 1.411004662513733
8870 1.3968830108642578
8871 1.3057855367660522
8872 1.3615899085998535
8873 1.2977067232131958
8874 1.4023492336273193
8875 1.4447681903839111
8876 1.3077266216278076
8877 1.3063955307006836
8878 1.3988248109817505
8879 1.4055359363555908
8880 1.4280641078948975
8881 1.373896837234497
8882 1.3770543336868286
8883 1.448954463005066
8884 1.4176615476608276
8885 1.4654037952423096
8886 1.565934658050537
8887 1.5587407350540161
8888 1.5161352157592773
8889 1.571263313293457
8890 1.392526388168335
8891 1.5345300436019897
8892 1.4710688591003418
8893 1.4968725442886353
8894 1.4377516508102417
8895 1.3921597003936768
8896 1.526010274887085
8897 1.4602608680725098
8898 1.5423473119735718
8899 1.3911079168319702
8900 1.465830683708191
8901 1.514214038848877
8902 1.6069880723953247
8903 1.621836543083191
8904 1.5465811491012573
8905 1.6745421886444092
8906 1.498005986213684
8907 1.5040687322616577
8908 1.423264741897583
8909 1.4320188760757446
8910 1.500981330871582
8911 1.428468108177185
8912 1.4402661323547363
8913 1.3619860410690308
8914 1.3973157405853271
8915 1.377435564994812
8916 1.4487627744674683
8917 1.2989689111709595
8918 1.4407106637954712
8919 1.407537579536438
8920 1.4487067461013794
8921 1.483914852142334
8922 1.549917459487915
8923 1.4347169399261475
8924 1.4075006246566772
8925 1.5024396181106567
8926 1.680484652519226
8927 1.4108492136001587
8928 1.4269931316375732
8929 1.415435791015625
8930 1.3774681091308594
8931 1.4396346807479858
8932 1.5285841226577759
8933 1.4619554281234741
8934 1.434693455696106
8935 1.4246639013290405
8936 1.3561066389083862
8937 1.3859814405441284
8938 1.3945846557617188
8939 1.565871238708496
8940 1.57185959815979
8941 1.5659867525100708
8942 1.4153763055801392
8943 1.4180659055709839
8944 1.4443049430847168
8945 1.462557315826416
8946 1.5673617124557495
8947 1.3949766159057617
8948 1.51173996925354
8949 1.4381768703460693
8950 1.4886177778244019
8951 1.5180305242538452
8952 1.3444920778274536
8953 1.6238462924957275
8954 1.5644158124923706
8955 1.461232304573059
8956 1.3856096267700195
8957 1.342918038368225
8958 1.3776711225509644
8959 1.4594670534133911
8960 1.5527573823928833
8961 1.446254849433899
8962 1.4466917514801025
8963 1.4752342700958252
8964 1.517966628074646
8965 1.393316388130188
8966 1.5916728973388672
8967 1.421991229057312
8968 1.3947510719299316
8969 1.5923694372177124
8970 1.4700477123260498
8971 1.397433876991272
8972 1.4260531663894653
8973 1.484471082687378
8974 1.334859013557434
8975 1.3652923107147217
8976 1.4454599618911743
8977 1.4182106256484985
8978 1.4717957973480225
8979 1.3926037549972534
8980 1.2723358869552612
8981 1.2594419717788696
8982 1.39322829246521
8983 1.327332615852356
8984 1.3799653053283691
8985 1.4323760271072388
8986 1.4475561380386353
8987 1.42629873752594
8988 1.439766764640808
8989 1.3637948036193848
8990 1.5089527368545532
8991 1.5904220342636108
8992 1.460440993309021
8993 1.4719102382659912
8994 1.4706183671951294
8995 1.4943634271621704
8996 1.41001296043396
8997 1.5096067190170288
8998 1.4371287822723389
8999 1.3734774589538574
9000 1.3541488647460938
9001 1.4969242811203003
9002 1.522261619567871
9003 1.4476717710494995
9004 1.384643316268921
9005 1.4532843828201294
9006 1.3514777421951294
9007 1.4881104230880737
9008 1.5334275960922241
9009 1.3921210765838623
9010 1.413401484489441
9011 1.4107942581176758
9012 1.3571574687957764
9013 1.354848861694336
9014 1.4971007108688354
9015 1.437479853630066
9016 1.3601661920547485
9017 1.495490312576294
9018 1.4078227281570435
9019 1.4289960861206055
9020 1.4621222019195557
9021 1.440251111984253
9022 1.494737982749939
9023 1.4431310892105103
9024 1.4317402839660645
9025 1.4255096912384033
9026 1.4246224164962769
9027 1.3607008457183838
9028 1.4299860000610352
9029 1.3730477094650269
9030 1.3669687509536743
9031 1.4592883586883545
9032 1.494951605796814
9033 1.5303107500076294
9034 1.4327129125595093
9035 1.3617725372314453
9036 1.4994044303894043
9037 1.4081811904907227
9038 1.4036399126052856
9039 1.5648177862167358
9040 1.4277806282043457
9041 1.3511431217193604
9042 1.3803781270980835
9043 1.3894286155700684
9044 1.5369036197662354
9045 1.4823081493377686
9046 1.4677700996398926
9047 1.5046640634536743
9048 1.5022552013397217
9049 1.475690245628357
9050 1.4860711097717285
9051 1.4642521142959595
9052 1.6666353940963745
9053 1.5125794410705566
9054 1.4143906831741333
9055 1.4544928073883057
9056 1.4006950855255127
9057 1.3621054887771606
9058 1.4768059253692627
9059 1.436570405960083
9060 1.4687325954437256
9061 1.4468117952346802
9062 1.4639791250228882
9063 1.4474818706512451
9064 1.3826197385787964
9065 1.4200754165649414
9066 1.4350833892822266
9067 1.5252714157104492
9068 1.4470704793930054
9069 1.4749013185501099
9070 1.529731273651123
9071 1.4172630310058594
9072 1.3114333152770996
9073 1.4806594848632812
9074 1.3716808557510376
9075 1.34837007522583
9076 1.3836299180984497
9077 1.3842895030975342
9078 1.4357941150665283
9079 1.388424277305603
9080 1.4446234703063965
9081 1.262914776802063
9082 1.2904467582702637
9083 1.469225287437439
9084 1.4370604753494263
9085 1.3986520767211914
9086 1.3443915843963623
9087 1.363256812095642
9088 1.4943742752075195
9089 1.3365696668624878
9090 1.3461216688156128
9091 1.44387686252594
9092 1.4983131885528564
9093 1.3362712860107422
9094 1.2673749923706055
9095 1.3466851711273193
9096 1.3930563926696777
9097 1.3135085105895996
9098 1.3891854286193848
9099 1.3766368627548218
9100 1.3694065809249878
9101 1.2985658645629883
9102 1.3599786758422852
9103 1.351422905921936
9104 1.3080209493637085
9105 1.410256028175354
9106 1.50077223777771
9107 1.4466501474380493
9108 1.3868305683135986
9109 1.3623948097229004
9110 1.5043708086013794
9111 1.3588635921478271
9112 1.4168798923492432
9113 1.4290456771850586
9114 1.4336625337600708
9115 1.4678573608398438
9116 1.3050237894058228
9117 1.4298509359359741
9118 1.3806813955307007
9119 1.4279088973999023
9120 1.4916026592254639
9121 1.5836092233657837
9122 1.4457863569259644
9123 1.3830645084381104
9124 1.2581244707107544
9125 1.2602968215942383
9126 1.229866862297058
9127 1.3177447319030762
9128 1.1976460218429565
9129 1.2077499628067017
9130 1.1781495809555054
9131 1.2219390869140625
9132 1.1965235471725464
9133 1.2538796663284302
9134 1.375476360321045
9135 1.239643931388855
9136 1.2917932271957397
9137 1.3025776147842407
9138 1.2792601585388184
9139 1.2974491119384766
9140 1.3196195363998413
9141 1.4067896604537964
9142 1.3351619243621826
9143 1.3845758438110352
9144 1.3234717845916748
9145 1.3514128923416138
9146 1.4606341123580933
9147 1.3854073286056519
9148 1.4468777179718018
9149 1.4530134201049805
9150 1.4293766021728516
9151 1.2962807416915894
9152 1.3235665559768677
9153 1.4378942251205444
9154 1.3886109590530396
9155 1.3949474096298218
9156 1.3180900812149048
9157 1.2634683847427368
9158 1.297971248626709
9159 1.4223957061767578
9160 1.458975911140442
9161 1.4158461093902588
9162 1.3534109592437744
9163 1.3912380933761597
9164 1.4234751462936401
9165 1.3915305137634277
9166 1.4002315998077393
9167 1.4047815799713135
9168 1.3870725631713867
9169 1.4322056770324707
9170 1.3907957077026367
9171 1.40010404586792
9172 1.4543421268463135
9173 1.5041404962539673
9174 1.4420777559280396
9175 1.4941567182540894
9176 1.5294378995895386
9177 1.5885320901870728
9178 1.6084880828857422
9179 1.556759238243103
9180 1.5217825174331665
9181 1.6022412776947021
9182 1.5701321363449097
9183 1.6383906602859497
9184 1.6046764850616455
9185 1.571111798286438
9186 1.5579179525375366
9187 1.6889170408248901
9188 1.631367802619934
9189 1.6410001516342163
9190 1.651523470878601
9191 1.5996352434158325
9192 1.5386077165603638
9193 1.5360667705535889
9194 1.6316393613815308
9195 1.5859642028808594
9196 1.6182383298873901
9197 1.4674746990203857
9198 1.4908891916275024
9199 1.4048023223876953
9200 1.4580495357513428
9201 1.5223981142044067
9202 1.3096928596496582
9203 1.471908688545227
9204 1.2899456024169922
9205 1.4548755884170532
9206 1.3880665302276611
9207 1.4323656558990479
9208 1.4047619104385376
9209 1.2588058710098267
9210 1.2675914764404297
9211 1.3447604179382324
9212 1.4294182062149048
9213 1.4446742534637451
9214 1.4853500127792358
9215 1.465484857559204
9216 1.3467499017715454
9217 1.3803929090499878
9218 1.4451239109039307
9219 1.2724485397338867
9220 1.4189260005950928
9221 1.3858318328857422
9222 1.4310288429260254
9223 1.417797327041626
9224 1.4196456670761108
9225 1.6164170503616333
9226 1.5057132244110107
9227 1.315184473991394
9228 1.4917954206466675
9229 1.4325358867645264
9230 1.421598196029663
9231 1.4293549060821533
9232 1.383239984512329
9233 1.3896280527114868
9234 1.5471575260162354
9235 1.434094786643982
9236 1.5270720720291138
9237 1.3659255504608154
9238 1.4957530498504639
9239 1.3495551347732544
9240 1.3921892642974854
9241 1.4132435321807861
9242 1.326525092124939
9243 1.3618621826171875
9244 1.5151277780532837
9245 1.4200489521026611
9246 1.4165126085281372
9247 1.3080840110778809
9248 1.3771499395370483
9249 1.4487272500991821
9250 1.4234462976455688
9251 1.3540953397750854
9252 1.4260352849960327
9253 1.5397900342941284
9254 1.3122197389602661
9255 1.3936688899993896
9256 1.3647489547729492
9257 1.5296481847763062
9258 1.3910980224609375
9259 1.3789061307907104
9260 1.45656418800354
9261 1.4066537618637085
9262 1.5432159900665283
9263 1.4569751024246216
9264 1.45061457157135
9265 1.5116268396377563
9266 1.4750384092330933
9267 1.4859157800674438
9268 1.5991936922073364
9269 1.6554452180862427
9270 1.54887056350708
9271 1.5818121433258057
9272 1.4643142223358154
9273 1.5586405992507935
9274 1.5121732950210571
9275 1.540819525718689
9276 1.6015839576721191
9277 1.5254902839660645
9278 1.4229816198349
9279 1.5466059446334839
9280 1.5041851997375488
9281 1.4594038724899292
9282 1.5577309131622314
9283 1.5650856494903564
9284 1.5106587409973145
9285 1.4307560920715332
9286 1.4571641683578491
9287 1.3759008646011353
9288 1.494856834411621
9289 1.5007325410842896
9290 1.4708789587020874
9291 1.4794321060180664
9292 1.3987743854522705
9293 1.4164299964904785
9294 1.5459492206573486
9295 1.514753818511963
9296 1.553011417388916
9297 1.6238001585006714
9298 1.551340937614441
9299 1.440835952758789
9300 1.5075184106826782
9301 1.4972755908966064
9302 1.5722529888153076
9303 1.4458121061325073
9304 1.4318811893463135
9305 1.5621830224990845
9306 1.4119107723236084
9307 1.494173288345337
9308 1.5196266174316406
9309 1.5467820167541504
9310 1.575305700302124
9311 1.629249930381775
9312 1.5112175941467285
9313 1.5005728006362915
9314 1.6156455278396606
9315 1.5285078287124634
9316 1.46432626247406
9317 1.534098505973816
9318 1.568245530128479
9319 1.5748502016067505
9320 1.5407198667526245
9321 1.4488837718963623
9322 1.6076886653900146
9323 1.6705421209335327
9324 1.499589204788208
9325 1.6663354635238647
9326 1.5953272581100464
9327 1.5882669687271118
9328 1.5125861167907715
9329 1.5586446523666382
9330 1.624398112297058
9331 1.657578468322754
9332 1.541662335395813
9333 1.5149683952331543
9334 1.5104091167449951
9335 1.6231642961502075
9336 1.4893083572387695
9337 1.58164381980896
9338 1.5433661937713623
9339 1.5063258409500122
9340 1.508056640625
9341 1.52325439453125
9342 1.4844326972961426
9343 1.4676607847213745
9344 1.4450314044952393
9345 1.44284188747406
9346 1.4911948442459106
9347 1.5332926511764526
9348 1.5323948860168457
9349 1.6033557653427124
9350 1.4815998077392578
9351 1.620438575744629
9352 1.5360218286514282
9353 1.4346399307250977
9354 1.4584816694259644
9355 1.4374916553497314
9356 1.5481277704238892
9357 1.543492078781128
9358 1.4311023950576782
9359 1.5417779684066772
9360 1.4813101291656494
9361 1.5529290437698364
9362 1.5806341171264648
9363 1.5478565692901611
9364 1.5325349569320679
9365 1.5980390310287476
9366 1.4948991537094116
9367 1.5755107402801514
9368 1.5416828393936157
9369 1.4770212173461914
9370 1.4796154499053955
9371 1.5004117488861084
9372 1.5812252759933472
9373 1.491653323173523
9374 1.4163802862167358
9375 1.4177323579788208
9376 1.4587223529815674
9377 1.5661879777908325
9378 1.5070767402648926
9379 1.4641170501708984
9380 1.4387357234954834
9381 1.3320481777191162
9382 1.4740264415740967
9383 1.4438977241516113
9384 1.5108309984207153
9385 1.4565541744232178
9386 1.4219036102294922
9387 1.354831576347351
9388 1.247769832611084
9389 1.3687691688537598
9390 1.33827805519104
9391 1.294032096862793
9392 1.3935939073562622
9393 1.2941057682037354
9394 1.300353765487671
9395 1.4213011264801025
9396 1.2538025379180908
9397 1.2673165798187256
9398 1.3956557512283325
9399 1.380942940711975
9400 1.3763275146484375
9401 1.3759574890136719
9402 1.3680444955825806
9403 1.3589551448822021
9404 1.3420673608779907
9405 1.3838939666748047
9406 1.3511335849761963
9407 1.3739607334136963
9408 1.4342942237854004
9409 1.5190095901489258
9410 1.5091639757156372
9411 1.443293809890747
9412 1.4285314083099365
9413 1.4205242395401
9414 1.3490266799926758
9415 1.3037713766098022
9416 1.352565884590149
9417 1.4221440553665161
9418 1.3193376064300537
9419 1.352451205253601
9420 1.4115936756134033
9421 1.5018508434295654
9422 1.3817096948623657
9423 1.3598346710205078
9424 1.4185131788253784
9425 1.3257807493209839
9426 1.3103508949279785
9427 1.3293168544769287
9428 1.2973332405090332
9429 1.4670207500457764
9430 1.4181572198867798
9431 1.3977583646774292
9432 1.4642655849456787
9433 1.3923077583312988
9434 1.30324125289917
9435 1.4996581077575684
9436 1.3162453174591064
9437 1.4186687469482422
9438 1.4290395975112915
9439 1.3930377960205078
9440 1.4126145839691162
9441 1.3543128967285156
9442 1.4269986152648926
9443 1.481711983680725
9444 1.5130987167358398
9445 1.4694585800170898
9446 1.4169807434082031
9447 1.4606033563613892
9448 1.396736979484558
9449 1.360825538635254
9450 1.4172606468200684
9451 1.4370720386505127
9452 1.3911315202713013
9453 1.3481600284576416
9454 1.3616892099380493
9455 1.4383150339126587
9456 1.3743867874145508
9457 1.2982467412948608
9458 1.2858809232711792
9459 1.225050449371338
9460 1.3559973239898682
9461 1.4170119762420654
9462 1.3409005403518677
9463 1.4221084117889404
9464 1.3078290224075317
9465 1.3731412887573242
9466 1.4798485040664673
9467 1.3823434114456177
9468 1.3240966796875
9469 1.407170295715332
9470 1.480188250541687
9471 1.3931111097335815
9472 1.362518548965454
9473 1.3091658353805542
9474 1.4446848630905151
9475 1.3601953983306885
9476 1.4166340827941895
9477 1.4145653247833252
9478 1.3442155122756958
9479 1.3794727325439453
9480 1.4903278350830078
9481 1.3999172449111938
9482 1.3669917583465576
9483 1.3756389617919922
9484 1.394063949584961
9485 1.359886646270752
9486 1.37696373462677
9487 1.4159828424453735
9488 1.4005224704742432
9489 1.4233835935592651
9490 1.4181785583496094
9491 1.2677706480026245
9492 1.3244309425354004
9493 1.3628740310668945
9494 1.2853716611862183
9495 1.26663076877594
9496 1.3272494077682495
9497 1.2996689081192017
9498 1.2716090679168701
9499 1.428930640220642
9500 1.278207778930664
9501 1.3030892610549927
9502 1.215751051902771
9503 1.4460073709487915
9504 1.4184256792068481
9505 1.2852439880371094
9506 1.3800956010818481
9507 1.392090082168579
9508 1.2826762199401855
9509 1.3557485342025757
9510 1.3497799634933472
9511 1.370025396347046
9512 1.318702220916748
9513 1.2533998489379883
9514 1.342766523361206
9515 1.2194485664367676
9516 1.2289155721664429
9517 1.3042001724243164
9518 1.315578579902649
9519 1.298667073249817
9520 1.306310772895813
9521 1.4145994186401367
9522 1.2737399339675903
9523 1.4013757705688477
9524 1.3527987003326416
9525 1.458160161972046
9526 1.4336767196655273
9527 1.388080358505249
9528 1.369718313217163
9529 1.334912657737732
9530 1.4403892755508423
9531 1.3816946744918823
9532 1.3082197904586792
9533 1.3436604738235474
9534 1.3394522666931152
9535 1.3909622430801392
9536 1.3350787162780762
9537 1.4711087942123413
9538 1.4574156999588013
9539 1.4956533908843994
9540 1.498152494430542
9541 1.4523080587387085
9542 1.455796480178833
9543 1.4960612058639526
9544 1.4266467094421387
9545 1.4158143997192383
9546 1.4720224142074585
9547 1.4175671339035034
9548 1.366995930671692
9549 1.4263341426849365
9550 1.5932711362838745
9551 1.4318753480911255
9552 1.3137643337249756
9553 1.419954776763916
9554 1.3854748010635376
9555 1.365721344947815
9556 1.3678289651870728
9557 1.427099585533142
9558 1.3793050050735474
9559 1.4481098651885986
9560 1.3330034017562866
9561 1.3726978302001953
9562 1.3277199268341064
9563 1.312973141670227
9564 1.300628900527954
9565 1.3259581327438354
9566 1.3227050304412842
9567 1.3060718774795532
9568 1.2279132604599
9569 1.2140909433364868
9570 1.334919810295105
9571 1.2353626489639282
9572 1.23079514503479
9573 1.2430731058120728
9574 1.247226595878601
9575 1.3145076036453247
9576 1.3791571855545044
9577 1.3576997518539429
9578 1.2655237913131714
9579 1.234420657157898
9580 1.2112239599227905
9581 1.2720184326171875
9582 1.2081258296966553
9583 1.3248475790023804
9584 1.328043818473816
9585 1.3057327270507812
9586 1.318383812904358
9587 1.2550851106643677
9588 1.2419980764389038
9589 1.231900930404663
9590 1.2263609170913696
9591 1.212392807006836
9592 1.2647148370742798
9593 1.313854455947876
9594 1.296720027923584
9595 1.3034913539886475
9596 1.1893341541290283
9597 1.2062857151031494
9598 1.1943998336791992
9599 1.2311408519744873
9600 1.182618498802185
9601 1.2239855527877808
9602 1.2373629808425903
9603 1.1902350187301636
9604 1.2953776121139526
9605 1.2836706638336182
9606 1.306368350982666
9607 1.2348017692565918
9608 1.2367101907730103
9609 1.14176607131958
9610 1.156758189201355
9611 1.1220557689666748
9612 1.1908979415893555
9613 1.211624264717102
9614 1.2196054458618164
9615 1.2515016794204712
9616 1.3263156414031982
9617 1.2597912549972534
9618 1.2907342910766602
9619 1.3365544080734253
9620 1.203447937965393
9621 1.215898036956787
9622 1.20554780960083
9623 1.154923439025879
9624 1.2223955392837524
9625 1.1566897630691528
9626 1.213974952697754
9627 1.1371101140975952
9628 1.0956177711486816
9629 1.1909527778625488
9630 1.1040455102920532
9631 1.2223622798919678
9632 1.2492684125900269
9633 1.2240848541259766
9634 1.2900218963623047
9635 1.1533517837524414
9636 1.1162456274032593
9637 1.2768051624298096
9638 1.252608299255371
9639 1.1723781824111938
9640 1.1224952936172485
9641 1.157503366470337
9642 1.1397565603256226
9643 1.0924078226089478
9644 1.1915136575698853
9645 1.180454969406128
9646 1.1517390012741089
9647 1.2072571516036987
9648 1.264997959136963
9649 1.1962162256240845
9650 1.2174065113067627
9651 1.249502182006836
9652 1.1670172214508057
9653 1.2110133171081543
9654 1.1589884757995605
9655 1.1705454587936401
9656 1.2075142860412598
9657 1.242525339126587
9658 1.2521828413009644
9659 1.1794523000717163
9660 1.2036514282226562
9661 1.3086621761322021
9662 1.3191008567810059
9663 1.2129095792770386
9664 1.323805570602417
9665 1.327895998954773
9666 1.2644131183624268
9667 1.1976577043533325
9668 1.1128654479980469
9669 1.1993533372879028
9670 1.2500866651535034
9671 1.2245638370513916
9672 1.28414785861969
9673 1.2888017892837524
9674 1.2331119775772095
9675 1.1543344259262085
9676 1.2626147270202637
9677 1.1319798231124878
9678 1.1632330417633057
9679 1.0964854955673218
9680 1.0937063694000244
9681 1.0977234840393066
9682 1.111217975616455
9683 1.1701849699020386
9684 1.0377302169799805
9685 1.17609703540802
9686 1.1252937316894531
9687 1.0868752002716064
9688 1.1791764497756958
9689 1.0948151350021362
9690 1.0756244659423828
9691 1.2377824783325195
9692 1.1641263961791992
9693 1.1435317993164062
9694 1.105322241783142
9695 1.0266772508621216
9696 1.0234209299087524
9697 1.118577480316162
9698 1.0946314334869385
9699 1.0752990245819092
9700 1.1044820547103882
9701 1.1566277742385864
9702 1.160821557044983
9703 1.0740387439727783
9704 1.1170783042907715
9705 1.097214698791504
9706 1.1421407461166382
9707 1.174757719039917
9708 1.1135919094085693
9709 1.0848042964935303
9710 1.1759240627288818
9711 1.076951265335083
9712 1.1124180555343628
9713 1.1095608472824097
9714 1.082086205482483
9715 1.1194126605987549
9716 1.0461609363555908
9717 1.073249340057373
9718 1.102813959121704
9719 1.0792078971862793
9720 1.0606414079666138
9721 1.247074007987976
9722 1.1346631050109863
9723 1.1364628076553345
9724 1.1059410572052002
9725 1.0996460914611816
9726 1.1204524040222168
9727 1.0493857860565186
9728 1.2024834156036377
9729 1.1561161279678345
9730 1.168182373046875
9731 1.1353250741958618
9732 1.215732216835022
9733 1.2135257720947266
9734 1.120874047279358
9735 1.1403512954711914
9736 1.2117055654525757
9737 1.1412969827651978
9738 1.1484832763671875
9739 1.246026635169983
9740 1.1786205768585205
9741 1.1859548091888428
9742 1.1539720296859741
9743 1.0817359685897827
9744 1.1634891033172607
9745 1.151936411857605
9746 1.1232550144195557
9747 1.1118202209472656
9748 1.0433388948440552
9749 1.0057485103607178
9750 1.0909732580184937
9751 1.0609877109527588
9752 1.109062910079956
9753 1.0684794187545776
9754 1.1421220302581787
9755 1.1492000818252563
9756 1.1319739818572998
9757 1.169227957725525
9758 1.1422909498214722
9759 1.2181565761566162
9760 1.178745985031128
9761 1.1058475971221924
9762 1.182212233543396
9763 1.1760435104370117
9764 1.172323226928711
9765 1.1115220785140991
9766 1.1098524332046509
9767 1.1060523986816406
9768 1.1064581871032715
9769 1.1532988548278809
9770 1.15297269821167
9771 1.1924052238464355
9772 1.1583036184310913
9773 1.1388463973999023
9774 1.1516103744506836
9775 1.0995391607284546
9776 1.0763283967971802
9777 1.0824490785598755
9778 1.081286907196045
9779 1.1479167938232422
9780 1.1244813203811646
9781 1.0522629022598267
9782 1.1497809886932373
9783 1.1075326204299927
9784 1.0644809007644653
9785 1.1856826543807983
9786 1.1303222179412842
9787 1.0839729309082031
9788 1.094599962234497
9789 1.128835678100586
9790 1.133628010749817
9791 1.1364706754684448
9792 1.104038953781128
9793 1.1178110837936401
9794 1.1300075054168701
9795 1.161492943763733
9796 1.088577151298523
9797 1.0822504758834839
9798 1.1333413124084473
9799 1.134950041770935
9800 1.1151303052902222
9801 1.1038588285446167
9802 1.1291329860687256
9803 1.1308587789535522
9804 1.104256272315979
9805 1.122278094291687
9806 1.263145089149475
9807 1.234596610069275
9808 1.1173679828643799
9809 1.1444283723831177
9810 1.1111129522323608
9811 1.1070932149887085
9812 1.243687391281128
9813 1.153138518333435
9814 1.2666095495224
9815 1.280584454536438
9816 1.1330313682556152
9817 1.0976617336273193
9818 1.2091110944747925
9819 1.0130282640457153
9820 1.085418939590454
9821 1.202656865119934
9822 1.1200647354125977
9823 1.0943357944488525
9824 1.114343523979187
9825 1.1721605062484741
9826 1.0591092109680176
9827 1.1363495588302612
9828 1.1119798421859741
9829 1.1803051233291626
9830 1.1372886896133423
9831 1.1109946966171265
9832 1.1447670459747314
9833 1.1893101930618286
9834 1.2218655347824097
9835 1.2139493227005005
9836 1.1166943311691284
9837 1.2511662244796753
9838 1.1403721570968628
9839 1.1634529829025269
9840 1.1857361793518066
9841 1.1081448793411255
9842 1.2958717346191406
9843 1.1224623918533325
9844 1.143075942993164
9845 1.2035857439041138
9846 1.199190378189087
9847 1.1188198328018188
9848 1.0844188928604126
9849 1.1696902513504028
9850 1.1678698062896729
9851 1.1418133974075317
9852 1.1973936557769775
9853 1.146757960319519
9854 1.122517704963684
9855 1.1428195238113403
9856 1.1312494277954102
9857 1.1671216487884521
9858 1.1379361152648926
9859 1.1599645614624023
9860 1.1121073961257935
9861 1.165182113647461
9862 1.0560624599456787
9863 1.0974982976913452
9864 1.0893524885177612
9865 1.0240776538848877
9866 1.095798373222351
9867 1.1095741987228394
9868 1.0932834148406982
9869 1.14833664894104
9870 1.1515424251556396
9871 1.1032284498214722
9872 1.14738130569458
9873 1.271727204322815
9874 1.0880244970321655
9875 1.1853469610214233
9876 1.240970253944397
9877 1.2920236587524414
9878 1.2028764486312866
9879 1.2494838237762451
9880 1.1849240064620972
9881 1.080121636390686
9882 1.1663273572921753
9883 1.218550443649292
9884 1.233236312866211
9885 1.1560378074645996
9886 1.21458899974823
9887 1.268559455871582
9888 1.1947145462036133
9889 1.1396228075027466
9890 1.143078088760376
9891 1.1517101526260376
9892 1.1626251935958862
9893 1.139575719833374
9894 1.1867616176605225
9895 1.1529618501663208
9896 1.133733868598938
9897 1.174483060836792
9898 1.1283676624298096
9899 1.16367769241333
9900 1.147231101989746
9901 1.1177914142608643
9902 1.2386906147003174
9903 1.1335285902023315
9904 1.194695234298706
9905 1.2368407249450684
9906 1.1972919702529907
9907 1.132550597190857
9908 1.139189600944519
9909 1.0911985635757446
9910 1.1054716110229492
9911 1.088924765586853
9912 1.0430668592453003
9913 1.124127984046936
9914 1.1390817165374756
9915 1.124541163444519
9916 1.2248157262802124
9917 1.2163408994674683
9918 1.2798317670822144
9919 1.1884976625442505
9920 1.3099039793014526
9921 1.3385993242263794
9922 1.338463544845581
9923 1.2732048034667969
9924 1.376303791999817
9925 1.2661479711532593
9926 1.3415350914001465
9927 1.2798503637313843
9928 1.2942241430282593
9929 1.3201509714126587
9930 1.3246349096298218
9931 1.3410358428955078
9932 1.3454656600952148
9933 1.2257808446884155
9934 1.3066585063934326
9935 1.2484242916107178
9936 1.2673372030258179
9937 1.255257487297058
9938 1.2466636896133423
9939 1.2315571308135986
9940 1.205341100692749
9941 1.3351469039916992
9942 1.2577258348464966
9943 1.2943264245986938
9944 1.182811975479126
9945 1.2048603296279907
9946 1.2002402544021606
9947 1.2159806489944458
9948 1.1391258239746094
9949 1.181775689125061
9950 1.2129919528961182
9951 1.2322622537612915
9952 1.242637038230896
9953 1.225014328956604
9954 1.324965238571167
9955 1.3316816091537476
9956 1.3235162496566772
9957 1.3240774869918823
9958 1.3335734605789185
9959 1.3771363496780396
9960 1.283860206604004
9961 1.2745329141616821
9962 1.2799344062805176
9963 1.1785434484481812
9964 1.2655434608459473
9965 1.1949046850204468
9966 1.3116170167922974
9967 1.3274558782577515
9968 1.2703027725219727
9969 1.230036735534668
9970 1.2492517232894897
9971 1.266760230064392
9972 1.2110512256622314
9973 1.1549301147460938
9974 1.3025758266448975
9975 1.1832878589630127
9976 1.2690539360046387
9977 1.1908591985702515
9978 1.1474030017852783
9979 1.1296554803848267
9980 1.272902250289917
9981 1.1572444438934326
9982 1.310736060142517
9983 1.174858570098877
9984 1.2275710105895996
9985 1.2762739658355713
9986 1.2035578489303589
9987 1.2148520946502686
9988 1.2731928825378418
9989 1.2050219774246216
9990 1.216783046722412
9991 1.2295502424240112
9992 1.1335991621017456
9993 1.1093544960021973
9994 1.1967568397521973
9995 1.2215087413787842
9996 1.3215532302856445
9997 1.2292617559432983
9998 1.2925317287445068
9999 1.35995614528656
10000 1.3406565189361572
10001 1.278098702430725
10002 1.3295120000839233
10003 1.3200374841690063
10004 1.2176573276519775
10005 1.2805479764938354
10006 1.2432010173797607
10007 1.341113805770874
10008 1.2963082790374756
10009 1.41579008102417
10010 1.3394445180892944
10011 1.2590086460113525
10012 1.4158626794815063
10013 1.335897445678711
10014 1.3831803798675537
10015 1.3036715984344482
10016 1.355863094329834
10017 1.3716747760772705
10018 1.2853963375091553
10019 1.3401447534561157
10020 1.3030176162719727
10021 1.2977144718170166
10022 1.3419724702835083
10023 1.3638564348220825
10024 1.3339030742645264
10025 1.4073004722595215
10026 1.4233126640319824
10027 1.2846935987472534
10028 1.2870999574661255
10029 1.3910905122756958
10030 1.3366414308547974
10031 1.3087389469146729
10032 1.3898420333862305
10033 1.3063733577728271
10034 1.3017313480377197
10035 1.2052239179611206
10036 1.227191686630249
10037 1.2742745876312256
10038 1.3067922592163086
10039 1.351189136505127
10040 1.2436180114746094
10041 1.31648850440979
10042 1.2005870342254639
10043 1.160030722618103
10044 1.29957115650177
10045 1.2814810276031494
10046 1.183119773864746
10047 1.2047516107559204
10048 1.2887609004974365
10049 1.3285976648330688
10050 1.2320055961608887
10051 1.3326815366744995
10052 1.3788840770721436
10053 1.3372513055801392
10054 1.352932095527649
10055 1.4219932556152344
10056 1.504287600517273
10057 1.4718658924102783
10058 1.3634006977081299
10059 1.591200590133667
10060 1.4296759366989136
10061 1.4040566682815552
10062 1.4765177965164185
10063 1.5114331245422363
10064 1.4079543352127075
10065 1.4712355136871338
10066 1.3999274969100952
10067 1.360719084739685
10068 1.3536347150802612
10069 1.3585407733917236
10070 1.4357110261917114
10071 1.3982223272323608
10072 1.411787748336792
10073 1.3211101293563843
10074 1.2578002214431763
10075 1.3396567106246948
10076 1.3155044317245483
10077 1.266191840171814
10078 1.3585443496704102
10079 1.4095491170883179
10080 1.30172598361969
10081 1.3802287578582764
10082 1.4507218599319458
10083 1.4409425258636475
10084 1.3124148845672607
10085 1.3893163204193115
10086 1.487836241722107
10087 1.4394140243530273
10088 1.4479225873947144
10089 1.4421658515930176
10090 1.4510037899017334
10091 1.3273948431015015
10092 1.360998511314392
10093 1.330011248588562
10094 1.3966937065124512
10095 1.440197229385376
10096 1.3387540578842163
10097 1.2745575904846191
10098 1.3792932033538818
10099 1.3438546657562256
10100 1.3424099683761597
10101 1.3706988096237183
10102 1.3919262886047363
10103 1.4366055727005005
10104 1.3342015743255615
10105 1.4005751609802246
10106 1.33975088596344
10107 1.380277156829834
10108 1.4919872283935547
10109 1.4379162788391113
10110 1.287994623184204
10111 1.4037498235702515
10112 1.3398958444595337
10113 1.2912521362304688
10114 1.2319875955581665
10115 1.3215911388397217
10116 1.3475366830825806
10117 1.286022424697876
10118 1.2544853687286377
10119 1.293418288230896
10120 1.372215747833252
10121 1.3105217218399048
10122 1.3526246547698975
10123 1.3333415985107422
10124 1.2614463567733765
10125 1.4396344423294067
10126 1.3822559118270874
10127 1.3273658752441406
10128 1.2862548828125
10129 1.3033058643341064
10130 1.3409452438354492
10131 1.3619120121002197
10132 1.2270395755767822
10133 1.3776825666427612
10134 1.3740347623825073
10135 1.2696629762649536
10136 1.323936104774475
10137 1.4236681461334229
10138 1.367762565612793
10139 1.3328765630722046
10140 1.2526099681854248
10141 1.2518436908721924
10142 1.3053903579711914
10143 1.4393295049667358
10144 1.4920544624328613
10145 1.436277151107788
10146 1.325797200202942
10147 1.2398757934570312
10148 1.4586988687515259
10149 1.3114460706710815
10150 1.2939218282699585
10151 1.3292105197906494
10152 1.3115286827087402
10153 1.2717255353927612
10154 1.2681844234466553
10155 1.3143467903137207
10156 1.3554364442825317
10157 1.2835896015167236
10158 1.2647218704223633
10159 1.3036359548568726
10160 1.3617451190948486
10161 1.2385413646697998
10162 1.2013895511627197
10163 1.3113417625427246
10164 1.3125004768371582
10165 1.3267532587051392
10166 1.4018840789794922
10167 1.3603776693344116
10168 1.2327055931091309
10169 1.3129340410232544
10170 1.2494006156921387
10171 1.3666576147079468
10172 1.3293510675430298
10173 1.31587553024292
10174 1.3034517765045166
10175 1.334497332572937
10176 1.373938798904419
10177 1.405501127243042
10178 1.3859461545944214
10179 1.3128151893615723
10180 1.2510825395584106
10181 1.3193011283874512
10182 1.2586252689361572
10183 1.1882448196411133
10184 1.2358487844467163
10185 1.2883715629577637
10186 1.218300700187683
10187 1.2380545139312744
10188 1.1840845346450806
10189 1.1973932981491089
10190 1.2601858377456665
10191 1.3100085258483887
10192 1.3631170988082886
10193 1.3610174655914307
10194 1.2480555772781372
10195 1.317910075187683
10196 1.2254856824874878
10197 1.1947648525238037
10198 1.2318404912948608
10199 1.1871923208236694
10200 1.1902756690979004
10201 1.2101494073867798
10202 1.2752480506896973
10203 1.2551831007003784
10204 1.2120591402053833
10205 1.231666922569275
10206 1.1679250001907349
10207 1.3381596803665161
10208 1.3375054597854614
10209 1.3137065172195435
10210 1.3584684133529663
10211 1.3788365125656128
10212 1.3796584606170654
10213 1.316528081893921
10214 1.2667295932769775
10215 1.4322386980056763
10216 1.3127214908599854
10217 1.2106609344482422
10218 1.2902799844741821
10219 1.3906434774398804
10220 1.4313970804214478
10221 1.287831425666809
10222 1.213646650314331
10223 1.3220727443695068
10224 1.22190260887146
10225 1.3074127435684204
10226 1.2089389562606812
10227 1.27426016330719
10228 1.3428852558135986
10229 1.3453161716461182
10230 1.3630942106246948
10231 1.2643029689788818
10232 1.366471529006958
10233 1.290409803390503
10234 1.278551459312439
10235 1.3678146600723267
10236 1.2922062873840332
10237 1.3544867038726807
10238 1.3179552555084229
10239 1.2561779022216797
10240 1.3343888521194458
10241 1.278315544128418
10242 1.2690516710281372
10243 1.2421139478683472
10244 1.317373275756836
10245 1.3378055095672607
10246 1.2899737358093262
10247 1.1420332193374634
10248 1.2543742656707764
10249 1.280154824256897
10250 1.207282304763794
10251 1.1524654626846313
10252 1.1493535041809082
10253 1.2180489301681519
10254 1.2310296297073364
10255 1.1169254779815674
10256 1.1261495351791382
10257 1.225197196006775
10258 1.2884407043457031
10259 1.2125117778778076
10260 1.1565343141555786
10261 1.266355276107788
10262 1.2807787656784058
10263 1.284074306488037
10264 1.260185956954956
10265 1.3049530982971191
10266 1.2660272121429443
10267 1.2030251026153564
10268 1.261649489402771
10269 1.2747012376785278
10270 1.2482208013534546
10271 1.1923623085021973
10272 1.2315922975540161
10273 1.2449259757995605
10274 1.3450862169265747
10275 1.1958709955215454
10276 1.2833677530288696
10277 1.2815251350402832
10278 1.2246397733688354
10279 1.1322426795959473
10280 1.219406247138977
10281 1.2664828300476074
10282 1.259236216545105
10283 1.2563631534576416
10284 1.2034906148910522
10285 1.1728363037109375
10286 1.1759592294692993
10287 1.232829213142395
10288 1.2370129823684692
10289 1.2420345544815063
10290 1.2239640951156616
10291 1.348160982131958
10292 1.2780163288116455
10293 1.1961997747421265
10294 1.26445472240448
10295 1.253986120223999
10296 1.2328832149505615
10297 1.3082036972045898
10298 1.299176573753357
10299 1.220971941947937
10300 1.3193315267562866
10301 1.2899880409240723
10302 1.2099146842956543
10303 1.2590951919555664
10304 1.2555432319641113
10305 1.1666442155838013
10306 1.1676665544509888
10307 1.1329196691513062
10308 1.2863541841506958
10309 1.2699967622756958
10310 1.2677208185195923
10311 1.1849616765975952
10312 1.3221757411956787
10313 1.2515372037887573
10314 1.2205827236175537
10315 1.2142153978347778
10316 1.3467987775802612
10317 1.3341442346572876
10318 1.3563402891159058
10319 1.3498992919921875
10320 1.3493306636810303
10321 1.5184099674224854
10322 1.3185728788375854
10323 1.3193683624267578
10324 1.426932454109192
10325 1.3022021055221558
10326 1.277883529663086
10327 1.3211359977722168
10328 1.2573902606964111
10329 1.400596022605896
10330 1.3874026536941528
10331 1.2853680849075317
10332 1.2628697156906128
10333 1.3241627216339111
10334 1.3817462921142578
10335 1.4584109783172607
10336 1.2957967519760132
10337 1.2205398082733154
10338 1.321458101272583
10339 1.3529072999954224
10340 1.2968958616256714
10341 1.2026766538619995
10342 1.219182014465332
10343 1.2779531478881836
10344 1.262368083000183
10345 1.2817105054855347
10346 1.177283525466919
10347 1.2034952640533447
10348 1.2560231685638428
10349 1.1868047714233398
10350 1.2564927339553833
10351 1.1158229112625122
10352 1.239094853401184
10353 1.2260093688964844
10354 1.2516098022460938
10355 1.2405827045440674
10356 1.2851698398590088
10357 1.372044563293457
10358 1.3530644178390503
10359 1.3482656478881836
10360 1.20628821849823
10361 1.3087326288223267
10362 1.2674999237060547
10363 1.2851898670196533
10364 1.265195608139038
10365 1.2982569932937622
10366 1.3029741048812866
10367 1.2806147336959839
10368 1.2786269187927246
10369 1.4037584066390991
10370 1.3874393701553345
10371 1.274861216545105
10372 1.3521454334259033
10373 1.3639307022094727
10374 1.2624340057373047
10375 1.3125439882278442
10376 1.3055757284164429
10377 1.3222479820251465
10378 1.4280879497528076
10379 1.3805986642837524
10380 1.3941820859909058
10381 1.3870848417282104
10382 1.3391793966293335
10383 1.3520164489746094
10384 1.313836693763733
10385 1.2968326807022095
10386 1.2605921030044556
10387 1.3619285821914673
10388 1.263490915298462
10389 1.3476756811141968
10390 1.2727854251861572
10391 1.2067079544067383
10392 1.2935512065887451
10393 1.3015384674072266
10394 1.2805993556976318
10395 1.2533173561096191
10396 1.2922470569610596
10397 1.2337199449539185
10398 1.1921061277389526
10399 1.293204426765442
10400 1.2381045818328857
10401 1.2150084972381592
10402 1.2876118421554565
10403 1.2586615085601807
10404 1.263560175895691
10405 1.2476180791854858
10406 1.2719334363937378
10407 1.2794139385223389
10408 1.2816612720489502
10409 1.2245696783065796
10410 1.197867512702942
10411 1.2005329132080078
10412 1.270166039466858
10413 1.3262412548065186
10414 1.391756534576416
10415 1.2828923463821411
10416 1.3199560642242432
10417 1.2872352600097656
10418 1.3286939859390259
10419 1.2483323812484741
10420 1.3810383081436157
10421 1.378040075302124
10422 1.3895800113677979
10423 1.3202918767929077
10424 1.2523366212844849
10425 1.2338407039642334
10426 1.1950629949569702
10427 1.4340845346450806
10428 1.2760447263717651
10429 1.2983237504959106
10430 1.185304045677185
10431 1.2954269647598267
10432 1.2589330673217773
10433 1.227682113647461
10434 1.331992506980896
10435 1.2822285890579224
10436 1.2691997289657593
10437 1.2608411312103271
10438 1.2684117555618286
10439 1.2935292720794678
10440 1.23977530002594
10441 1.3414151668548584
10442 1.3301987648010254
10443 1.3468117713928223
10444 1.3928238153457642
10445 1.3114566802978516
10446 1.2665156126022339
10447 1.2639161348342896
10448 1.3010834455490112
10449 1.2804087400436401
10450 1.3015786409378052
10451 1.322258472442627
10452 1.2760642766952515
10453 1.2512269020080566
10454 1.300674557685852
10455 1.3942958116531372
10456 1.333080530166626
10457 1.1590949296951294
10458 1.2604148387908936
10459 1.2539494037628174
10460 1.294306993484497
10461 1.3000571727752686
10462 1.2782714366912842
10463 1.1913440227508545
10464 1.239442229270935
10465 1.2191075086593628
10466 1.3458517789840698
10467 1.2438368797302246
10468 1.2225730419158936
10469 1.2885905504226685
10470 1.3058632612228394
10471 1.298190712928772
10472 1.3620140552520752
10473 1.35597562789917
10474 1.2736536264419556
10475 1.255398154258728
10476 1.3362212181091309
10477 1.22734797000885
10478 1.2970722913742065
10479 1.2284868955612183
10480 1.208918809890747
10481 1.2744157314300537
10482 1.1716355085372925
10483 1.2374942302703857
10484 1.262035846710205
10485 1.2055832147598267
10486 1.228570818901062
10487 1.1962940692901611
10488 1.1844356060028076
10489 1.1169930696487427
10490 1.1437329053878784
10491 1.1871615648269653
10492 1.2061972618103027
10493 1.1457005739212036
10494 1.1710470914840698
10495 1.2943434715270996
10496 1.2800791263580322
10497 1.2379885911941528
10498 1.24738609790802
10499 1.2925331592559814
10500 1.2480744123458862
10501 1.1645410060882568
10502 1.2185935974121094
10503 1.165933609008789
10504 1.1785240173339844
10505 1.1702375411987305
10506 1.2368842363357544
10507 1.255953073501587
10508 1.2571585178375244
10509 1.198203444480896
10510 1.2149434089660645
10511 1.1589469909667969
10512 1.1739922761917114
10513 1.2801340818405151
10514 1.3739731311798096
10515 1.222554326057434
10516 1.191240906715393
10517 1.137235164642334
10518 1.2877684831619263
10519 1.2578144073486328
10520 1.284267783164978
10521 1.3483562469482422
10522 1.3037919998168945
10523 1.2763694524765015
10524 1.214167833328247
10525 1.137080430984497
10526 1.2148209810256958
10527 1.1374872922897339
10528 1.2256312370300293
10529 1.2313201427459717
10530 1.2446421384811401
10531 1.1804873943328857
10532 1.2641174793243408
10533 1.2460395097732544
10534 1.3821429014205933
10535 1.2689557075500488
10536 1.271510362625122
10537 1.252964735031128
10538 1.3969818353652954
10539 1.290107250213623
10540 1.3169528245925903
10541 1.2267142534255981
10542 1.3344563245773315
10543 1.2303991317749023
10544 1.3417483568191528
10545 1.3300440311431885
10546 1.3316384553909302
10547 1.378879427909851
10548 1.4237173795700073
10549 1.3690687417984009
10550 1.3796443939208984
10551 1.3551688194274902
10552 1.3530420064926147
10553 1.350149393081665
10554 1.3356965780258179
10555 1.2407890558242798
10556 1.4026193618774414
10557 1.4321569204330444
10558 1.2551833391189575
10559 1.289352297782898
10560 1.3065760135650635
10561 1.3330219984054565
10562 1.2550791501998901
10563 1.2928792238235474
10564 1.373669981956482
10565 1.1839247941970825
10566 1.2081098556518555
10567 1.2962981462478638
10568 1.2574185132980347
10569 1.3028018474578857
10570 1.344096064567566
10571 1.3635168075561523
10572 1.2724474668502808
10573 1.259431004524231
10574 1.279765009880066
10575 1.291876196861267
10576 1.3098461627960205
10577 1.2333577871322632
10578 1.2785197496414185
10579 1.2295902967453003
10580 1.3020979166030884
10581 1.3498526811599731
10582 1.2476047277450562
10583 1.2286490201950073
10584 1.1757527589797974
10585 1.252623200416565
10586 1.3111006021499634
10587 1.2720345258712769
10588 1.240024447441101
10589 1.2990267276763916
10590 1.3302123546600342
10591 1.3355367183685303
10592 1.336582899093628
10593 1.2792203426361084
10594 1.2224351167678833
10595 1.1660919189453125
10596 1.1895281076431274
10597 1.198458194732666
10598 1.248997449874878
10599 1.283493995666504
10600 1.2346258163452148
10601 1.2798399925231934
10602 1.1836563348770142
10603 1.2535247802734375
10604 1.2817237377166748
10605 1.229454517364502
10606 1.2708560228347778
10607 1.3235098123550415
10608 1.230067253112793
10609 1.2073508501052856
10610 1.106974720954895
10611 1.2851002216339111
10612 1.2578803300857544
10613 1.2865443229675293
10614 1.2092417478561401
10615 1.2657984495162964
10616 1.2248846292495728
10617 1.2805336713790894
10618 1.3398469686508179
10619 1.209165334701538
10620 1.2509511709213257
10621 1.2480148077011108
10622 1.3200525045394897
10623 1.2168594598770142
10624 1.1755754947662354
10625 1.2646608352661133
10626 1.2110718488693237
10627 1.273295283317566
10628 1.3081005811691284
10629 1.196550965309143
10630 1.2933032512664795
10631 1.2914538383483887
10632 1.248507022857666
10633 1.3294029235839844
10634 1.2628300189971924
10635 1.3543460369110107
10636 1.3075886964797974
10637 1.2406880855560303
10638 1.2158628702163696
10639 1.1725201606750488
10640 1.2420873641967773
10641 1.3355071544647217
10642 1.261096715927124
10643 1.3942385911941528
10644 1.3506938219070435
10645 1.2923411130905151
10646 1.3931297063827515
10647 1.323041558265686
10648 1.470996618270874
10649 1.3766698837280273
10650 1.4095615148544312
10651 1.386281132698059
10652 1.290071725845337
10653 1.3769466876983643
10654 1.454657793045044
10655 1.4600634574890137
10656 1.3993233442306519
10657 1.3373301029205322
10658 1.4563419818878174
10659 1.4663602113723755
10660 1.3834753036499023
10661 1.3708877563476562
10662 1.380433201789856
10663 1.3770867586135864
10664 1.444502353668213
10665 1.3060344457626343
10666 1.3699390888214111
10667 1.3319740295410156
10668 1.2570291757583618
10669 1.3455822467803955
10670 1.337846040725708
10671 1.3877570629119873
10672 1.3952100276947021
10673 1.201669454574585
10674 1.3866780996322632
10675 1.1874855756759644
10676 1.249514102935791
10677 1.2178043127059937
10678 1.276861548423767
10679 1.3438224792480469
10680 1.2606697082519531
10681 1.3279001712799072
10682 1.3319547176361084
10683 1.309434175491333
10684 1.3539975881576538
10685 1.3207190036773682
10686 1.2977533340454102
10687 1.379333734512329
10688 1.3729121685028076
10689 1.4367436170578003
10690 1.3427461385726929
10691 1.2658205032348633
10692 1.285640001296997
10693 1.3458644151687622
10694 1.3895241022109985
10695 1.3593255281448364
10696 1.519654631614685
10697 1.302442193031311
10698 1.3796147108078003
10699 1.4287035465240479
10700 1.4164023399353027
10701 1.4092299938201904
10702 1.3488842248916626
10703 1.3974202871322632
10704 1.350049376487732
10705 1.2542668581008911
10706 1.4393959045410156
10707 1.3259490728378296
10708 1.4414763450622559
10709 1.3333210945129395
10710 1.3883018493652344
10711 1.3172035217285156
10712 1.3612507581710815
10713 1.3807660341262817
10714 1.360086441040039
10715 1.3427482843399048
10716 1.3871177434921265
10717 1.2816518545150757
10718 1.3032816648483276
10719 1.2954565286636353
10720 1.311635136604309
10721 1.4032987356185913
10722 1.3302676677703857
10723 1.296855092048645
10724 1.441832423210144
10725 1.5422756671905518
10726 1.546758770942688
10727 1.449474573135376
10728 1.4015265703201294
10729 1.3667330741882324
10730 1.3558231592178345
10731 1.2975897789001465
10732 1.33608877658844
10733 1.2634490728378296
10734 1.3215519189834595
10735 1.4091559648513794
10736 1.3918824195861816
10737 1.299659252166748
10738 1.377592921257019
10739 1.4682506322860718
10740 1.495438575744629
10741 1.4151175022125244
10742 1.4301308393478394
10743 1.2692376375198364
10744 1.2557990550994873
10745 1.424636721611023
10746 1.3439441919326782
10747 1.4138728380203247
10748 1.3700146675109863
10749 1.4440350532531738
10750 1.4992915391921997
10751 1.423753023147583
10752 1.4839675426483154
10753 1.3979136943817139
10754 1.4566125869750977
10755 1.4542988538742065
10756 1.5014599561691284
10757 1.386281132698059
10758 1.5153096914291382
10759 1.402160882949829
10760 1.3904528617858887
10761 1.4394927024841309
10762 1.2600618600845337
10763 1.214402437210083
10764 1.2702394723892212
10765 1.3750075101852417
10766 1.3288694620132446
10767 1.378869652748108
10768 1.2943159341812134
10769 1.27997624874115
10770 1.1553912162780762
10771 1.183844804763794
10772 1.1145343780517578
10773 1.1305935382843018
10774 1.1595577001571655
10775 1.1757638454437256
10776 1.1789040565490723
10777 1.3003603219985962
10778 1.1003748178482056
10779 1.0648845434188843
10780 1.166475534439087
10781 1.2255059480667114
10782 1.1934109926223755
10783 1.1349657773971558
10784 1.237433910369873
10785 1.22356379032135
10786 1.2010847330093384
10787 1.1033169031143188
10788 1.1565020084381104
10789 1.1697615385055542
10790 1.1765176057815552
10791 1.1453267335891724
10792 1.1868910789489746
10793 1.1423083543777466
10794 1.247861385345459
10795 1.2208632230758667
10796 1.2490218877792358
10797 1.2201324701309204
10798 1.3167797327041626
10799 1.175923228263855
10800 1.1938725709915161
10801 1.192482590675354
10802 1.2039939165115356
10803 1.232003927230835
10804 1.1499605178833008
10805 1.2208892107009888
10806 1.1059820652008057
10807 1.1577061414718628
10808 1.270717978477478
10809 1.1871426105499268
10810 1.1879286766052246
10811 1.266242265701294
10812 1.2480756044387817
10813 1.3310608863830566
10814 1.3111867904663086
10815 1.255115032196045
10816 1.2074471712112427
10817 1.2544467449188232
10818 1.3110617399215698
10819 1.2208937406539917
10820 1.182286024093628
10821 1.2482329607009888
10822 1.202410101890564
10823 1.1389631032943726
10824 1.1689729690551758
10825 1.1873918771743774
10826 1.131392478942871
10827 1.1940001249313354
10828 1.0876911878585815
10829 1.088841438293457
10830 1.1472266912460327
10831 1.1010587215423584
10832 1.157957911491394
10833 1.28409743309021
10834 1.1537439823150635
10835 1.1072708368301392
10836 1.1965105533599854
10837 1.1585547924041748
10838 1.1410332918167114
10839 1.156985878944397
10840 1.1418873071670532
10841 1.148431658744812
10842 1.158059000968933
10843 1.134174108505249
10844 1.1639986038208008
10845 1.2121282815933228
10846 1.1748019456863403
10847 1.1850273609161377
10848 1.2387923002243042
10849 1.2290089130401611
10850 1.1330616474151611
10851 1.2134374380111694
10852 1.1784141063690186
10853 1.181883692741394
10854 1.048258900642395
10855 1.1821526288986206
10856 1.2069495916366577
10857 1.2362645864486694
10858 1.2502367496490479
10859 1.2465976476669312
10860 1.2489104270935059
10861 1.1723788976669312
10862 1.1939183473587036
10863 1.181861162185669
10864 1.1900650262832642
10865 1.2306861877441406
10866 1.2434478998184204
10867 1.2246917486190796
10868 1.1783030033111572
10869 1.0859237909317017
10870 1.1030893325805664
10871 1.2095011472702026
10872 1.1814979314804077
10873 1.1993180513381958
10874 1.172190546989441
10875 1.1738381385803223
10876 1.2208024263381958
10877 1.1538472175598145
10878 1.1404950618743896
10879 1.1744427680969238
10880 1.1834266185760498
10881 1.0839439630508423
10882 1.173129916191101
10883 1.1623775959014893
10884 1.2184803485870361
10885 1.1267329454421997
10886 1.1412602663040161
10887 1.0573339462280273
10888 1.1191812753677368
10889 1.1073967218399048
10890 1.1088898181915283
10891 1.1390427350997925
10892 1.17485511302948
10893 1.1566829681396484
10894 1.1717842817306519
10895 1.1654362678527832
10896 1.1159018278121948
10897 1.1338285207748413
10898 1.1603859663009644
10899 1.1877106428146362
10900 1.1571285724639893
10901 1.1467816829681396
10902 1.1317174434661865
10903 1.139407992362976
10904 1.049885630607605
10905 1.0603642463684082
10906 1.0500162839889526
10907 1.0820108652114868
10908 1.1581567525863647
10909 1.1115163564682007
10910 1.1463032960891724
10911 1.0909042358398438
10912 1.2307679653167725
10913 1.2173222303390503
10914 1.1515027284622192
10915 1.1312313079833984
10916 1.1502015590667725
10917 1.146771788597107
10918 1.1264530420303345
10919 1.1616538763046265
10920 1.1805896759033203
10921 1.114864706993103
10922 1.2218430042266846
10923 1.2266496419906616
10924 1.1555407047271729
10925 1.2747632265090942
10926 1.2585421800613403
10927 1.1538156270980835
10928 1.0584038496017456
10929 1.088696837425232
10930 1.086430549621582
10931 1.1407406330108643
10932 1.186794400215149
10933 1.127015233039856
10934 1.1709028482437134
10935 1.2037321329116821
10936 1.1216225624084473
10937 1.168744444847107
10938 1.056441068649292
10939 1.0552550554275513
10940 1.06660795211792
10941 1.1403625011444092
10942 1.0986570119857788
10943 1.2293031215667725
10944 1.151077151298523
10945 1.0867066383361816
10946 1.2123643159866333
10947 1.1935094594955444
10948 1.2135754823684692
10949 1.178800106048584
10950 1.1898343563079834
10951 1.0938763618469238
10952 1.129752516746521
10953 1.1189082860946655
10954 1.1278765201568604
10955 1.1192445755004883
10956 1.134585976600647
10957 1.1680635213851929
10958 1.1797447204589844
10959 1.0855252742767334
10960 1.201272964477539
10961 1.1801846027374268
10962 1.219688892364502
10963 1.1736633777618408
10964 1.2208471298217773
10965 1.193625807762146
10966 1.1460001468658447
10967 1.1960185766220093
10968 1.1465377807617188
10969 1.1264941692352295
10970 1.11393404006958
10971 1.2236123085021973
10972 1.1488087177276611
10973 1.1480847597122192
10974 1.1093007326126099
10975 1.1829530000686646
10976 1.0746259689331055
10977 1.194507122039795
10978 1.1721726655960083
10979 1.13904869556427
10980 1.0706068277359009
10981 1.2082924842834473
10982 1.1719924211502075
10983 1.188530445098877
10984 1.358666181564331
10985 1.2166475057601929
10986 1.276550531387329
10987 1.1514089107513428
10988 1.2239937782287598
10989 1.2570908069610596
10990 1.1496638059616089
10991 1.177762508392334
10992 1.0485001802444458
10993 1.125641107559204
10994 1.165342926979065
10995 1.1721503734588623
10996 1.1855100393295288
10997 1.1242049932479858
10998 1.16372811794281
10999 1.310433030128479
11000 1.259993553161621
11001 1.3235303163528442
11002 1.179490566253662
11003 1.2000888586044312
11004 1.2591016292572021
11005 1.2641171216964722
11006 1.1152839660644531
11007 1.1734037399291992
11008 1.2375143766403198
11009 1.1984823942184448
11010 1.2025426626205444
11011 1.2240586280822754
11012 1.2817471027374268
11013 1.2320338487625122
11014 1.3375550508499146
11015 1.1503520011901855
11016 1.22800612449646
11017 1.177007794380188
11018 1.263785719871521
11019 1.3380327224731445
11020 1.226987361907959
11021 1.2376896142959595
11022 1.2780029773712158
11023 1.3068342208862305
11024 1.1969610452651978
11025 1.149854302406311
11026 1.2143828868865967
11027 1.1493242979049683
11028 1.2465418577194214
11029 1.2018111944198608
11030 1.185500144958496
11031 1.1517176628112793
11032 1.1533479690551758
11033 1.2174290418624878
11034 1.2048670053482056
11035 1.1814168691635132
11036 1.1308181285858154
11037 1.1867989301681519
11038 1.2036795616149902
11039 1.1568742990493774
11040 1.0924665927886963
11041 1.0802838802337646
11042 1.0431771278381348
11043 1.0858972072601318
11044 1.0322943925857544
11045 1.011440634727478
11046 1.1373207569122314
11047 1.0555822849273682
11048 1.0605525970458984
11049 1.036698579788208
11050 1.101773738861084
11051 0.98419189453125
11052 1.0456136465072632
11053 1.0285694599151611
11054 1.0449880361557007
11055 1.0390229225158691
11056 1.0223274230957031
11057 1.1045535802841187
11058 1.1011955738067627
11059 1.1130588054656982
11060 1.0455988645553589
11061 1.0331745147705078
11062 1.0690280199050903
11063 1.085321068763733
11064 1.0735015869140625
11065 1.0661252737045288
11066 1.0382084846496582
11067 1.0241824388504028
11068 1.0292742252349854
11069 1.0378845930099487
11070 1.0732253789901733
11071 1.0215582847595215
11072 0.9738705158233643
11073 0.994213342666626
11074 1.0922898054122925
11075 1.1197847127914429
11076 1.0297532081604004
11077 1.0169926881790161
11078 1.1402897834777832
11079 1.047073245048523
11080 1.1128522157669067
11081 1.085828423500061
11082 1.1359426975250244
11083 1.1576963663101196
11084 1.0918961763381958
11085 1.1828709840774536
11086 1.0927324295043945
11087 1.0510579347610474
11088 1.0902736186981201
11089 1.0507875680923462
11090 1.0820534229278564
11091 1.0059982538223267
11092 1.0715469121932983
11093 1.042197346687317
11094 1.0620430707931519
11095 1.0848573446273804
11096 1.0615410804748535
11097 1.029225468635559
11098 1.051121711730957
11099 1.0729165077209473
11100 1.026153326034546
11101 1.1027363538742065
11102 1.021160364151001
11103 1.1068795919418335
11104 1.0945171117782593
11105 1.1452105045318604
11106 1.0901001691818237
11107 1.0805050134658813
11108 1.1218655109405518
11109 1.101185917854309
11110 1.1377545595169067
11111 1.0881884098052979
11112 1.0768927335739136
11113 1.0388929843902588
11114 1.085637092590332
11115 1.0807926654815674
11116 1.0469815731048584
11117 1.0207089185714722
11118 0.993851900100708
11119 1.0071048736572266
11120 1.0397729873657227
11121 1.077860951423645
11122 1.014291763305664
11123 1.0613659620285034
11124 1.0906634330749512
11125 1.0868744850158691
11126 1.1522243022918701
11127 1.1056625843048096
11128 1.0910998582839966
11129 1.1284178495407104
11130 1.0772572755813599
11131 1.0561940670013428
11132 1.0868474245071411
11133 1.0878671407699585
11134 1.0449621677398682
11135 1.0493113994598389
11136 1.1985286474227905
11137 1.1239937543869019
11138 1.156253457069397
11139 1.0310497283935547
11140 1.1282706260681152
11141 1.1497187614440918
11142 1.0559120178222656
11143 1.0841764211654663
11144 1.0726107358932495
11145 1.049269676208496
11146 1.0682042837142944
11147 1.137607216835022
11148 1.1087355613708496
11149 1.1164835691452026
11150 1.1763938665390015
11151 1.1254823207855225
11152 1.2037194967269897
11153 1.1854726076126099
11154 1.190824031829834
11155 1.2275919914245605
11156 1.16019868850708
11157 1.105544924736023
11158 1.1637550592422485
11159 1.2236168384552002
11160 1.232064962387085
11161 1.1666083335876465
11162 1.1488316059112549
11163 1.2336968183517456
11164 1.186011552810669
11165 1.1350104808807373
11166 1.067812442779541
11167 1.0869693756103516
11168 1.0972554683685303
11169 1.1245687007904053
11170 1.112607717514038
11171 1.1405528783798218
11172 1.2150954008102417
11173 1.1662383079528809
11174 1.173653483390808
11175 1.2716295719146729
11176 1.2260006666183472
11177 1.3092784881591797
11178 1.1292483806610107
11179 1.0935664176940918
11180 1.2221709489822388
11181 1.0970538854599
11182 1.1262582540512085
11183 1.1618423461914062
11184 1.1178961992263794
11185 1.094146966934204
11186 1.2941023111343384
11187 1.189844012260437
11188 1.1923972368240356
11189 1.1185296773910522
11190 1.1207128763198853
11191 1.121155023574829
11192 1.0849833488464355
11193 1.2011054754257202
11194 1.2352404594421387
11195 1.1035603284835815
11196 1.1668733358383179
11197 1.2527964115142822
11198 1.3649119138717651
11199 1.2232964038848877
11200 1.279325008392334
11201 1.3113118410110474
11202 1.2718044519424438
11203 1.355583906173706
11204 1.1946055889129639
11205 1.2714287042617798
11206 1.2567754983901978
11207 1.390800952911377
11208 1.351119875907898
11209 1.3108153343200684
11210 1.3426742553710938
11211 1.3605668544769287
11212 1.344480037689209
11213 1.2340320348739624
11214 1.2972347736358643
11215 1.2782989740371704
11216 1.326102614402771
11217 1.2607203722000122
11218 1.310197114944458
11219 1.2101114988327026
11220 1.2249237298965454
11221 1.356896162033081
11222 1.3191279172897339
11223 1.2034324407577515
11224 1.133074402809143
11225 1.2514811754226685
11226 1.148582100868225
11227 1.0870283842086792
11228 1.3018512725830078
11229 1.2452812194824219
11230 1.1809101104736328
11231 1.2456916570663452
11232 1.1691752672195435
11233 1.2475892305374146
11234 1.2963838577270508
11235 1.3658415079116821
11236 1.2930198907852173
11237 1.2939274311065674
11238 1.3531546592712402
11239 1.2194892168045044
11240 1.3653193712234497
11241 1.3475170135498047
11242 1.2764455080032349
11243 1.4647537469863892
11244 1.3564953804016113
11245 1.3878533840179443
11246 1.2338604927062988
11247 1.2587714195251465
11248 1.240505576133728
11249 1.3882261514663696
11250 1.3259696960449219
11251 1.3996162414550781
11252 1.2336993217468262
11253 1.2600398063659668
11254 1.2825459241867065
11255 1.271791696548462
11256 1.2216659784317017
11257 1.3215444087982178
11258 1.2737833261489868
11259 1.3411340713500977
11260 1.3397042751312256
11261 1.5066444873809814
11262 1.3833141326904297
11263 1.2965749502182007
11264 1.5180052518844604
11265 1.3683605194091797
11266 1.3213351964950562
11267 1.2845103740692139
11268 1.3092973232269287
11269 1.3072514533996582
11270 1.2733235359191895
11271 1.3490664958953857
11272 1.3521546125411987
11273 1.3384592533111572
11274 1.386997103691101
11275 1.2743617296218872
11276 1.1654942035675049
11277 1.2999576330184937
11278 1.4045395851135254
11279 1.1884418725967407
11280 1.2506396770477295
11281 1.3142735958099365
11282 1.1927521228790283
11283 1.19342041015625
11284 1.1628211736679077
11285 1.2055975198745728
11286 1.2034281492233276
11287 1.2096717357635498
11288 1.1329495906829834
11289 1.1642347574234009
11290 1.2385202646255493
11291 1.2808880805969238
11292 1.2876979112625122
11293 1.1844924688339233
11294 1.2963634729385376
11295 1.232732892036438
11296 1.2421311140060425
11297 1.388137936592102
11298 1.293854832649231
11299 1.299904465675354
11300 1.2370604276657104
11301 1.2780604362487793
11302 1.1991475820541382
11303 1.3037805557250977
11304 1.1558526754379272
11305 1.2365477085113525
11306 1.2279680967330933
11307 1.2616331577301025
11308 1.3914122581481934
11309 1.3063163757324219
11310 1.282124400138855
11311 1.1705402135849
11312 1.209330677986145
11313 1.3315690755844116
11314 1.1622217893600464
11315 1.2481802701950073
11316 1.3926743268966675
11317 1.2330483198165894
11318 1.2409179210662842
11319 1.2454183101654053
11320 1.3002413511276245
11321 1.4809985160827637
11322 1.2594094276428223
11323 1.3943097591400146
11324 1.4022364616394043
11325 1.367842197418213
11326 1.3399239778518677
11327 1.5468624830245972
11328 1.41616690158844
11329 1.441612720489502
11330 1.5005192756652832
11331 1.44711172580719
11332 1.3542391061782837
11333 1.4531207084655762
11334 1.2758904695510864
11335 1.394055962562561
11336 1.379509687423706
11337 1.4039828777313232
11338 1.427887201309204
11339 1.3725574016571045
11340 1.479264736175537
11341 1.408757209777832
11342 1.3274531364440918
11343 1.2707096338272095
11344 1.4047881364822388
11345 1.3127421140670776
11346 1.3347231149673462
11347 1.3173240423202515
11348 1.3675113916397095
11349 1.4165908098220825
11350 1.306351661682129
11351 1.2948962450027466
11352 1.2826220989227295
11353 1.396536111831665
11354 1.4576886892318726
11355 1.4707735776901245
11356 1.5271176099777222
11357 1.4267358779907227
11358 1.3312565088272095
11359 1.3724299669265747
11360 1.3351916074752808
11361 1.3112393617630005
11362 1.3085010051727295
11363 1.2795376777648926
11364 1.2413824796676636
11365 1.3996319770812988
11366 1.3464417457580566
11367 1.2343101501464844
11368 1.3626796007156372
11369 1.3357521295547485
11370 1.3156088590621948
11371 1.2182170152664185
11372 1.2784082889556885
11373 1.3066296577453613
11374 1.2652488946914673
11375 1.3573249578475952
11376 1.4176205396652222
11377 1.2938467264175415
11378 1.2624516487121582
11379 1.3017840385437012
11380 1.3379744291305542
11381 1.30901038646698
11382 1.307389259338379
11383 1.3320976495742798
11384 1.2682750225067139
11385 1.3977696895599365
11386 1.3234810829162598
11387 1.3930222988128662
11388 1.3861441612243652
11389 1.3292958736419678
11390 1.2928495407104492
11391 1.3169509172439575
11392 1.331793189048767
11393 1.3371020555496216
11394 1.443705439567566
11395 1.3888890743255615
11396 1.3756091594696045
11397 1.2965025901794434
11398 1.4054418802261353
11399 1.3285280466079712
11400 1.3736748695373535
11401 1.3242034912109375
11402 1.3397278785705566
11403 1.418033242225647
11404 1.3962714672088623
11405 1.42832612991333
11406 1.3830355405807495
11407 1.4238805770874023
11408 1.4461055994033813
11409 1.4002649784088135
11410 1.3608684539794922
11411 1.3385543823242188
11412 1.444205641746521
11413 1.4307353496551514
11414 1.3886744976043701
11415 1.434646487236023
11416 1.3971619606018066
11417 1.375170350074768
11418 1.4035049676895142
11419 1.3533329963684082
11420 1.3399717807769775
11421 1.2898402214050293
11422 1.3133282661437988
11423 1.369336724281311
11424 1.4450507164001465
11425 1.4788386821746826
11426 1.4004533290863037
11427 1.3654438257217407
11428 1.2646960020065308
11429 1.3520609140396118
11430 1.3654545545578003
11431 1.2874852418899536
11432 1.2903879880905151
11433 1.4219915866851807
11434 1.3341553211212158
11435 1.3717446327209473
11436 1.3696568012237549
11437 1.440671443939209
11438 1.3725295066833496
11439 1.2983757257461548
11440 1.26212477684021
11441 1.3458515405654907
11442 1.365086555480957
11443 1.4385836124420166
11444 1.4392365217208862
11445 1.401414394378662
11446 1.3722337484359741
11447 1.2916185855865479
11448 1.3273849487304688
11449 1.2723228931427002
11450 1.3371665477752686
11451 1.4674893617630005
11452 1.3396145105361938
11453 1.261020541191101
11454 1.370134949684143
11455 1.3067946434020996
11456 1.4270148277282715
11457 1.3789905309677124
11458 1.3732267618179321
11459 1.3533549308776855
11460 1.32029128074646
11461 1.2976508140563965
11462 1.374249815940857
11463 1.2175012826919556
11464 1.3072572946548462
11465 1.3111846446990967
11466 1.3759963512420654
11467 1.4502155780792236
11468 1.3414722681045532
11469 1.3317110538482666
11470 1.309949517250061
11471 1.3132859468460083
11472 1.32851243019104
11473 1.531601905822754
11474 1.4873476028442383
11475 1.438708782196045
11476 1.5093189477920532
11477 1.4582569599151611
11478 1.5233216285705566
11479 1.4381150007247925
11480 1.3903144598007202
11481 1.392258644104004
11482 1.3623241186141968
11483 1.4040577411651611
11484 1.407353162765503
11485 1.371649980545044
11486 1.2872891426086426
11487 1.3422094583511353
11488 1.3092832565307617
11489 1.2432092428207397
11490 1.3365144729614258
11491 1.3224362134933472
11492 1.4414620399475098
11493 1.3474080562591553
11494 1.3690147399902344
11495 1.3292087316513062
11496 1.316558837890625
11497 1.3254919052124023
11498 1.315435528755188
11499 1.3816150426864624
11500 1.3282279968261719
11501 1.2630829811096191
11502 1.4176374673843384
11503 1.3381785154342651
11504 1.3864145278930664
11505 1.3415745496749878
11506 1.3670629262924194
11507 1.3563482761383057
11508 1.4345237016677856
11509 1.3732647895812988
11510 1.2655839920043945
11511 1.3553303480148315
11512 1.3464730978012085
11513 1.3650240898132324
11514 1.3405462503433228
11515 1.2453906536102295
11516 1.2728112936019897
11517 1.358771562576294
11518 1.439216136932373
11519 1.3718336820602417
11520 1.2208572626113892
11521 1.2496697902679443
11522 1.3199697732925415
11523 1.306716799736023
11524 1.375872254371643
11525 1.3146218061447144
11526 1.33888840675354
11527 1.2552343606948853
11528 1.398573875427246
11529 1.317685842514038
11530 1.3388705253601074
11531 1.3168292045593262
11532 1.3958200216293335
11533 1.4192109107971191
11534 1.4422881603240967
11535 1.3521627187728882
11536 1.4131242036819458
11537 1.3887919187545776
11538 1.3599433898925781
11539 1.303887128829956
11540 1.270288348197937
11541 1.3262755870819092
11542 1.4017181396484375
11543 1.407053828239441
11544 1.3912369012832642
11545 1.3024797439575195
11546 1.2385495901107788
11547 1.3312257528305054
11548 1.405442714691162
11549 1.4593666791915894
11550 1.376691460609436
11551 1.3574806451797485
11552 1.2802842855453491
11553 1.198161005973816
11554 1.292952060699463
11555 1.1730905771255493
11556 1.269383430480957
11557 1.2663840055465698
11558 1.217289924621582
11559 1.2539750337600708
11560 1.2276960611343384
11561 1.1849766969680786
11562 1.3132635354995728
11563 1.1715303659439087
11564 1.2089722156524658
11565 1.2581154108047485
11566 1.2496755123138428
11567 1.2170623540878296
11568 1.2419699430465698
11569 1.197861671447754
11570 1.1323649883270264
11571 1.2322801351547241
11572 1.2304935455322266
11573 1.3161178827285767
11574 1.2537415027618408
11575 1.2399089336395264
11576 1.263183355331421
11577 1.2484124898910522
11578 1.316592812538147
11579 1.2603036165237427
11580 1.1786718368530273
11581 1.1560454368591309
11582 1.1975589990615845
11583 1.3186359405517578
11584 1.264114260673523
11585 1.3273335695266724
11586 1.3592711687088013
11587 1.353778600692749
11588 1.2528256177902222
11589 1.3622921705245972
11590 1.2536333799362183
11591 1.2705618143081665
11592 1.1889899969100952
11593 1.247074842453003
11594 1.345432162284851
11595 1.2932184934616089
11596 1.307526707649231
11597 1.2144801616668701
11598 1.3906506299972534
11599 1.3450099229812622
11600 1.3801058530807495
11601 1.244831919670105
11602 1.3224072456359863
11603 1.3683338165283203
11604 1.2289505004882812
11605 1.2370327711105347
11606 1.1850183010101318
11607 1.2263398170471191
11608 1.2106016874313354
11609 1.1854352951049805
11610 1.196816086769104
11611 1.3117823600769043
11612 1.2840481996536255
11613 1.2733441591262817
11614 1.238839864730835
11615 1.2765105962753296
11616 1.2169305086135864
11617 1.3693151473999023
11618 1.2985572814941406
11619 1.2218331098556519
11620 1.2548905611038208
11621 1.241661787033081
11622 1.141279697418213
11623 1.2876163721084595
11624 1.3305014371871948
11625 1.360917091369629
11626 1.3900693655014038
11627 1.2877905368804932
11628 1.399592399597168
11629 1.3407281637191772
11630 1.3847190141677856
11631 1.323943018913269
11632 1.3075758218765259
11633 1.2474271059036255
11634 1.1684317588806152
11635 1.3141041994094849
11636 1.3800599575042725
11637 1.2597688436508179
11638 1.2490392923355103
11639 1.161969542503357
11640 1.2510077953338623
11641 1.326807975769043
11642 1.3687611818313599
11643 1.2147186994552612
11644 1.3070358037948608
11645 1.230055809020996
11646 1.2656993865966797
11647 1.2979674339294434
11648 1.2532862424850464
11649 1.3428001403808594
11650 1.3252431154251099
11651 1.3686555624008179
11652 1.327593207359314
11653 1.3312721252441406
11654 1.3439408540725708
11655 1.331047534942627
11656 1.2956898212432861
11657 1.3390402793884277
11658 1.22927987575531
11659 1.3115888833999634
11660 1.1755768060684204
11661 1.3061343431472778
11662 1.2970949411392212
11663 1.2740998268127441
11664 1.2156263589859009
11665 1.2547770738601685
11666 1.2340563535690308
11667 1.289223313331604
11668 1.234291672706604
11669 1.256043791770935
11670 1.2607579231262207
11671 1.2471002340316772
11672 1.2396013736724854
11673 1.335861086845398
11674 1.2565988302230835
11675 1.3730334043502808
11676 1.3262629508972168
11677 1.2950228452682495
11678 1.2450515031814575
11679 1.2563488483428955
11680 1.278420090675354
11681 1.2902379035949707
11682 1.290873646736145
11683 1.2969157695770264
11684 1.3341710567474365
11685 1.390823245048523
11686 1.3230550289154053
11687 1.28970468044281
11688 1.3544409275054932
11689 1.3213149309158325
11690 1.2536168098449707
11691 1.2191789150238037
11692 1.2759467363357544
11693 1.2650169134140015
11694 1.2093740701675415
11695 1.1619389057159424
11696 1.161314845085144
11697 1.2409992218017578
11698 1.2267118692398071
11699 1.1081876754760742
11700 1.0809286832809448
11701 1.0818915367126465
11702 1.0908317565917969
11703 1.0750720500946045
11704 1.1232364177703857
11705 1.1125011444091797
11706 1.1746296882629395
11707 1.0601671934127808
11708 1.0459617376327515
11709 1.137962818145752
11710 1.11085844039917
11711 1.1316395998001099
11712 1.1474632024765015
11713 1.04428231716156
11714 1.2195910215377808
11715 1.1428301334381104
11716 1.1087952852249146
11717 1.123844027519226
11718 1.1327625513076782
11719 1.0544182062149048
11720 1.0105170011520386
11721 1.0692625045776367
11722 1.1296244859695435
11723 1.2497326135635376
11724 1.1950641870498657
11725 1.1270332336425781
11726 1.0906119346618652
11727 1.0341062545776367
11728 1.1286559104919434
11729 1.089659571647644
11730 1.0963470935821533
11731 1.1568386554718018
11732 1.1467254161834717
11733 1.1072784662246704
11734 1.1696662902832031
11735 1.1529545783996582
11736 1.1529712677001953
11737 1.1250410079956055
11738 1.055483341217041
11739 1.134346604347229
11740 1.2690258026123047
11741 1.197204828262329
11742 1.284099817276001
11743 1.316196084022522
11744 1.23906672000885
11745 1.2318698167800903
11746 1.2197803258895874
11747 1.1513605117797852
11748 1.1980103254318237
11749 1.2002573013305664
11750 1.0831387042999268
11751 1.0598279237747192
11752 1.133797526359558
11753 1.129831314086914
11754 1.062914490699768
11755 1.1370277404785156
11756 1.1565837860107422
11757 1.1382465362548828
11758 1.140297770500183
11759 1.1131480932235718
11760 1.147463321685791
11761 1.152718424797058
11762 1.1564695835113525
11763 1.1150199174880981
11764 1.1715259552001953
11765 1.1592943668365479
11766 1.1911616325378418
11767 1.1924773454666138
11768 1.1540571451187134
11769 1.1997230052947998
11770 1.140425682067871
11771 1.1734949350357056
11772 1.1330634355545044
11773 1.1259496212005615
11774 1.2026091814041138
11775 1.1461994647979736
11776 1.170926570892334
11777 1.0832092761993408
11778 1.1202099323272705
11779 1.0984750986099243
11780 1.0856977701187134
11781 1.1447166204452515
11782 1.182552456855774
11783 1.2559934854507446
11784 1.1145886182785034
11785 1.131035566329956
11786 1.159393072128296
11787 1.0874474048614502
11788 1.1885700225830078
11789 1.0745389461517334
11790 1.1116265058517456
11791 1.1423619985580444
11792 1.0674583911895752
11793 1.1144722700119019
11794 1.106850504875183
11795 1.0597801208496094
11796 1.0778391361236572
11797 1.0397111177444458
11798 1.067483901977539
11799 1.0482004880905151
11800 1.1622978448867798
11801 1.059990644454956
11802 1.118709921836853
11803 1.1061071157455444
11804 1.1065508127212524
11805 1.0723203420639038
11806 1.0137230157852173
11807 1.0999009609222412
11808 0.9906289577484131
11809 1.1148924827575684
11810 1.1184943914413452
11811 1.0587221384048462
11812 1.080467700958252
11813 1.1153137683868408
11814 1.0931527614593506
11815 1.1640931367874146
11816 1.1463226079940796
11817 1.135918140411377
11818 1.0789648294448853
11819 1.127236008644104
11820 1.0875918865203857
11821 1.1824941635131836
11822 1.0906736850738525
11823 1.1048336029052734
11824 1.1242033243179321
11825 1.0836119651794434
11826 1.1048139333724976
11827 1.0931118726730347
11828 1.1097959280014038
11829 1.1027296781539917
11830 1.0768775939941406
11831 1.121391773223877
11832 1.0182989835739136
11833 1.1238888502120972
11834 1.0846116542816162
11835 1.1450985670089722
11836 1.1303099393844604
11837 1.0816538333892822
11838 1.1262871026992798
11839 1.0337759256362915
11840 1.1246261596679688
11841 1.1142468452453613
11842 1.038981318473816
11843 1.1509380340576172
11844 1.1267359256744385
11845 1.2179642915725708
11846 1.108254313468933
11847 1.2044172286987305
11848 1.1411311626434326
11849 1.1327698230743408
11850 1.2191230058670044
11851 1.1753369569778442
11852 1.0833739042282104
11853 1.153621792793274
11854 1.1202396154403687
11855 1.1862128973007202
11856 1.220855474472046
11857 1.14314603805542
11858 1.0908126831054688
11859 1.1691688299179077
11860 1.1115750074386597
11861 1.1518404483795166
11862 1.0814975500106812
11863 1.029342770576477
11864 1.080733060836792
11865 1.0745733976364136
11866 1.1203027963638306
11867 1.0211583375930786
11868 1.1254032850265503
11869 1.0502123832702637
11870 1.1069093942642212
11871 1.1329387426376343
11872 1.133193850517273
11873 1.1527255773544312
11874 1.1026816368103027
11875 1.1671851873397827
11876 1.1459728479385376
11877 1.1295132637023926
11878 1.2015557289123535
11879 1.1557215452194214
11880 1.1691923141479492
11881 1.2809741497039795
11882 1.1907340288162231
11883 1.106069564819336
11884 1.1689879894256592
11885 1.173025131225586
11886 1.1949918270111084
11887 1.1908470392227173
11888 1.2022825479507446
11889 1.1685583591461182
11890 1.1321969032287598
11891 1.2783203125
11892 1.336611032485962
11893 1.2652475833892822
11894 1.2273391485214233
11895 1.1849876642227173
11896 1.264243721961975
11897 1.1723334789276123
11898 1.2097058296203613
11899 1.117907166481018
11900 1.147081971168518
11901 1.1367547512054443
11902 1.1989104747772217
11903 1.2651197910308838
11904 1.2419193983078003
11905 1.2376434803009033
11906 1.208392858505249
11907 1.0910139083862305
11908 1.1854641437530518
11909 1.1566797494888306
11910 1.1064180135726929
11911 1.227632761001587
11912 1.1094995737075806
11913 1.167020559310913
11914 1.1164048910140991
11915 1.155289649963379
11916 1.1451613903045654
11917 1.2451103925704956
11918 1.1564247608184814
11919 1.0979937314987183
11920 1.1210013628005981
11921 1.1630562543869019
11922 1.2257648706436157
11923 1.2606515884399414
11924 1.1559566259384155
11925 1.1827456951141357
11926 1.2693349123001099
11927 1.188774824142456
11928 1.2428646087646484
11929 1.2227880954742432
11930 1.2489038705825806
11931 1.2633706331253052
11932 1.3241374492645264
11933 1.1798946857452393
11934 1.1569678783416748
11935 1.1895437240600586
11936 1.2294485569000244
11937 1.1672519445419312
11938 1.0645339488983154
11939 1.076865315437317
11940 1.0759934186935425
11941 1.1349250078201294
11942 1.108209252357483
11943 1.070298194885254
11944 1.079945683479309
11945 1.1524403095245361
11946 1.1522449254989624
11947 1.1273938417434692
11948 1.0674455165863037
11949 1.1654527187347412
11950 1.0910285711288452
11951 1.1638516187667847
11952 1.093261480331421
11953 1.083604097366333
11954 1.0754849910736084
11955 1.1542166471481323
11956 1.1497447490692139
11957 1.1445045471191406
11958 1.1895673274993896
11959 1.1494066715240479
11960 1.128158688545227
11961 1.1526556015014648
11962 1.206175446510315
11963 1.1113163232803345
11964 1.208103060722351
11965 1.1832249164581299
11966 1.1225441694259644
11967 1.1455589532852173
11968 1.102757453918457
11969 1.1614106893539429
11970 1.1923688650131226
11971 1.1519031524658203
11972 1.2337263822555542
11973 1.200661063194275
11974 1.1105962991714478
11975 1.0915626287460327
11976 1.088701605796814
11977 1.0758695602416992
11978 1.1295616626739502
11979 1.1817787885665894
11980 1.154980182647705
11981 1.1256047487258911
11982 1.206161618232727
11983 1.194225549697876
11984 1.123581051826477
11985 1.1107714176177979
11986 1.1464143991470337
11987 1.1017792224884033
11988 1.103123426437378
11989 1.0791095495224
11990 1.0365265607833862
11991 1.1897755861282349
11992 1.0957930088043213
11993 1.0537842512130737
11994 1.0977901220321655
11995 1.1601004600524902
11996 1.1884669065475464
11997 1.1560428142547607
11998 1.109049677848816
11999 1.0361061096191406
12000 1.0849264860153198
12001 1.1975562572479248
12002 1.1253379583358765
12003 1.1074951887130737
12004 1.139309048652649
12005 1.0800764560699463
12006 1.10134756565094
12007 1.2259758710861206
12008 1.244138240814209
12009 1.2084249258041382
12010 1.1658082008361816
12011 1.185113549232483
12012 1.1965641975402832
12013 1.1988824605941772
12014 1.133775234222412
12015 1.1978635787963867
12016 1.2895172834396362
12017 1.2573059797286987
12018 1.1362481117248535
12019 1.308498501777649
12020 1.1933300495147705
12021 1.1873055696487427
12022 1.199402928352356
12023 1.0991827249526978
12024 1.1422593593597412
12025 1.118889570236206
12026 1.1409558057785034
12027 1.2335901260375977
12028 1.1410282850265503
12029 1.2251513004302979
12030 1.221177101135254
12031 1.1164766550064087
12032 1.2025425434112549
12033 1.2366254329681396
12034 1.135096788406372
12035 1.2502937316894531
12036 1.156734824180603
12037 1.072310447692871
12038 1.154602289199829
12039 1.1320141553878784
12040 1.1651716232299805
12041 1.128061056137085
12042 1.0736697912216187
12043 1.1282745599746704
12044 1.215119481086731
12045 1.0732356309890747
12046 1.1608065366744995
12047 1.1672134399414062
12048 1.1042810678482056
12049 1.1443318128585815
12050 1.1428792476654053
12051 1.0817664861679077
12052 1.1618032455444336
12053 1.0823235511779785
12054 1.2013486623764038
12055 1.093471884727478
12056 1.127984642982483
12057 1.2550606727600098
12058 1.1847238540649414
12059 1.1933057308197021
12060 1.193942904472351
12061 1.2342396974563599
12062 1.2298489809036255
12063 1.2005410194396973
12064 1.1930707693099976
12065 1.067966103553772
12066 1.0963512659072876
12067 1.1046369075775146
12068 1.1787164211273193
12069 1.1347239017486572
12070 1.265997052192688
12071 1.2225197553634644
12072 1.2178363800048828
12073 1.1355609893798828
12074 1.139924168586731
12075 1.1955820322036743
12076 1.2751176357269287
12077 1.259498119354248
12078 1.2541090250015259
12079 1.2539379596710205
12080 1.2502808570861816
12081 1.2742763757705688
12082 1.2550716400146484
12083 1.3322008848190308
12084 1.2597121000289917
12085 1.200520396232605
12086 1.3139567375183105
12087 1.3402398824691772
12088 1.2802129983901978
12089 1.2924000024795532
12090 1.3924247026443481
12091 1.2683178186416626
12092 1.3569484949111938
12093 1.368914008140564
12094 1.3210639953613281
12095 1.2032878398895264
12096 1.2736742496490479
12097 1.390320897102356
12098 1.3345322608947754
12099 1.1944899559020996
12100 1.3514323234558105
12101 1.3365315198898315
12102 1.2771207094192505
12103 1.1940666437149048
12104 1.2016127109527588
12105 1.1587599515914917
12106 1.1403720378875732
12107 1.2083086967468262
12108 1.209901213645935
12109 1.2010639905929565
12110 1.1888377666473389
12111 1.1856756210327148
12112 1.1403355598449707
12113 1.0934386253356934
12114 1.1406245231628418
12115 1.123052716255188
12116 1.0680683851242065
12117 1.131048321723938
12118 1.2168824672698975
12119 1.0630533695220947
12120 1.042522668838501
12121 1.0604737997055054
12122 1.181525707244873
12123 1.110360860824585
12124 1.1006748676300049
12125 1.1405870914459229
12126 1.2135363817214966
12127 1.173233985900879
12128 1.1716926097869873
12129 1.2081892490386963
12130 1.0879831314086914
12131 1.1062602996826172
12132 1.0921144485473633
12133 1.1453996896743774
12134 1.1486363410949707
12135 1.0740582942962646
12136 1.0240899324417114
12137 1.1051979064941406
12138 1.0752571821212769
12139 1.1620142459869385
12140 1.2348614931106567
12141 1.2405756711959839
12142 1.2721686363220215
12143 1.2873954772949219
12144 1.2444536685943604
12145 1.2820320129394531
12146 1.2493895292282104
12147 1.179512619972229
12148 1.153005838394165
12149 1.177506923675537
12150 1.1228325366973877
12151 1.0689787864685059
12152 1.1037126779556274
12153 1.1593372821807861
12154 1.1568089723587036
12155 1.0846681594848633
12156 1.0476799011230469
12157 1.1620467901229858
12158 1.1445746421813965
12159 1.020871877670288
12160 1.1660120487213135
12161 1.1445616483688354
12162 1.0479527711868286
12163 1.0200759172439575
12164 1.1542786359786987
12165 1.0924686193466187
12166 1.1416823863983154
12167 1.0678942203521729
12168 1.0404185056686401
12169 1.125543236732483
12170 1.1761724948883057
12171 1.1722980737686157
12172 1.156791090965271
12173 1.1654019355773926
12174 1.1349633932113647
12175 1.068210482597351
12176 1.0991055965423584
12177 1.1543294191360474
12178 1.1334829330444336
12179 1.1182754039764404
12180 1.1939102411270142
12181 1.135207176208496
12182 1.1724803447723389
12183 1.0801812410354614
12184 1.131568431854248
12185 1.1520816087722778
12186 1.162964105606079
12187 1.1696890592575073
12188 1.1246339082717896
12189 1.2027854919433594
12190 1.1232355833053589
12191 1.3112307786941528
12192 1.2394627332687378
12193 1.1768907308578491
12194 1.1556954383850098
12195 1.1856197118759155
12196 1.1885907649993896
12197 1.1918338537216187
12198 1.1146997213363647
12199 1.2104178667068481
12200 1.2648515701293945
12201 1.089340329170227
12202 1.2287812232971191
12203 1.1726562976837158
12204 1.1939822435379028
12205 1.076354742050171
12206 1.0967398881912231
12207 1.1657357215881348
12208 1.1321521997451782
12209 1.0247907638549805
12210 1.1191140413284302
12211 1.1241955757141113
12212 1.1024219989776611
12213 1.0839736461639404
12214 1.0660374164581299
12215 1.0391600131988525
12216 1.0439598560333252
12217 1.101635456085205
12218 1.1574232578277588
12219 1.0906999111175537
12220 1.2012560367584229
12221 1.1782541275024414
12222 1.0536426305770874
12223 1.1518046855926514
12224 1.130926489830017
12225 1.1199992895126343
12226 1.1112916469573975
12227 1.0973050594329834
12228 1.1068428754806519
12229 1.2459114789962769
12230 1.1939475536346436
12231 1.1716768741607666
12232 1.1396868228912354
12233 1.0587694644927979
12234 1.1594805717468262
12235 1.1368571519851685
12236 1.1469478607177734
12237 1.1105623245239258
12238 1.1089657545089722
12239 1.1219152212142944
12240 1.1756209135055542
12241 1.127342939376831
12242 1.1447887420654297
12243 1.202567458152771
12244 1.2171425819396973
12245 1.1459310054779053
12246 1.16483473777771
12247 1.1693700551986694
12248 1.1344131231307983
12249 1.1581368446350098
12250 1.108514428138733
12251 1.1458168029785156
12252 1.105528712272644
12253 1.1254990100860596
12254 1.2019007205963135
12255 1.1996201276779175
12256 1.149926781654358
12257 1.073960542678833
12258 1.1200004816055298
12259 1.1179590225219727
12260 1.0855308771133423
12261 1.1018327474594116
12262 1.1267144680023193
12263 1.0344098806381226
12264 1.04642653465271
12265 1.109747290611267
12266 1.0010792016983032
12267 1.1726349592208862
12268 1.2321157455444336
12269 1.1284807920455933
12270 1.1174607276916504
12271 1.1380096673965454
12272 1.1789947748184204
12273 1.1663126945495605
12274 1.2342989444732666
12275 1.1418464183807373
12276 1.1358692646026611
12277 1.0821079015731812
12278 1.2080028057098389
12279 1.1247695684432983
12280 1.1188043355941772
12281 1.1935288906097412
12282 1.1418612003326416
12283 1.1147127151489258
12284 1.0458533763885498
12285 1.0966675281524658
12286 1.0808204412460327
12287 1.1345510482788086
12288 1.1296976804733276
12289 1.0946378707885742
12290 1.0827633142471313
12291 1.1460214853286743
12292 1.1079864501953125
12293 1.1792584657669067
12294 1.12215256690979
12295 1.0671569108963013
12296 1.0792442560195923
12297 1.1196244955062866
12298 1.0643879175186157
12299 1.1262065172195435
12300 1.0582572221755981
12301 1.1140130758285522
12302 1.2207731008529663
12303 1.2012110948562622
12304 1.2157069444656372
12305 1.2586555480957031
12306 1.2204999923706055
12307 1.0921814441680908
12308 1.1959049701690674
12309 1.1610918045043945
12310 1.1340343952178955
12311 1.1995922327041626
12312 1.076669692993164
12313 1.096680760383606
12314 1.1288654804229736
12315 1.164592981338501
12316 1.126630187034607
12317 1.1778889894485474
12318 1.2078412771224976
12319 1.1470513343811035
12320 1.1708499193191528
12321 1.2192307710647583
12322 1.316306710243225
12323 1.2328251600265503
12324 1.2301013469696045
12325 1.2021201848983765
12326 1.20095694065094
12327 1.2217044830322266
12328 1.124107003211975
12329 1.158652901649475
12330 1.0961893796920776
12331 1.129594087600708
12332 1.0634441375732422
12333 1.2141125202178955
12334 1.1015030145645142
12335 1.12162184715271
12336 1.0877403020858765
12337 1.1045833826065063
12338 1.0030943155288696
12339 1.0898064374923706
12340 1.0896235704421997
12341 1.1520755290985107
12342 1.16434907913208
12343 1.1624847650527954
12344 1.109437108039856
12345 1.1437959671020508
12346 1.1565940380096436
12347 1.1137934923171997
12348 1.1170097589492798
12349 1.151926875114441
12350 1.1082597970962524
12351 1.1688038110733032
12352 1.0484598875045776
12353 1.1839168071746826
12354 1.1945327520370483
12355 1.1848225593566895
12356 1.1044867038726807
12357 1.062840461730957
12358 1.1042066812515259
12359 1.0200673341751099
12360 1.1358528137207031
12361 1.0858224630355835
12362 1.1645160913467407
12363 1.114861249923706
12364 1.0669900178909302
12365 1.1678004264831543
12366 1.1129828691482544
12367 1.1287106275558472
12368 1.1797293424606323
12369 1.0832855701446533
12370 1.1215068101882935
12371 1.132826566696167
12372 1.0629971027374268
12373 1.0695390701293945
12374 1.1554683446884155
12375 1.1606929302215576
12376 1.1052383184432983
12377 1.1548532247543335
12378 1.0959739685058594
12379 1.1264573335647583
12380 1.1750524044036865
12381 1.0694029331207275
12382 1.0460569858551025
12383 1.0486581325531006
12384 1.0807827711105347
12385 1.0412455797195435
12386 1.0391384363174438
12387 1.0506654977798462
12388 1.0455889701843262
12389 1.0460247993469238
12390 1.0127427577972412
12391 1.0804721117019653
12392 1.0768046379089355
12393 0.9781087636947632
12394 1.100642204284668
12395 1.023300051689148
12396 0.9966247081756592
12397 1.0052717924118042
12398 1.0035797357559204
12399 0.9750804901123047
12400 0.9605304002761841
12401 0.9972397089004517
12402 1.0318940877914429
12403 1.0639492273330688
12404 1.0056432485580444
12405 1.030785083770752
12406 0.982932984828949
12407 0.9968191981315613
12408 0.9681686162948608
12409 1.0544896125793457
12410 1.0394158363342285
12411 1.0514322519302368
12412 1.0899741649627686
12413 1.1135677099227905
12414 1.049996018409729
12415 1.091272234916687
12416 1.0683871507644653
12417 1.1073709726333618
12418 1.1159534454345703
12419 1.145906925201416
12420 1.1737595796585083
12421 1.073449730873108
12422 1.0526280403137207
12423 1.0664541721343994
12424 1.1437430381774902
12425 1.0847307443618774
12426 1.1182924509048462
12427 1.1428284645080566
12428 1.0871349573135376
12429 1.106549620628357
12430 1.106656789779663
12431 1.1678029298782349
12432 1.0950638055801392
12433 1.1455557346343994
12434 1.092058777809143
12435 1.0983422994613647
12436 1.2149556875228882
12437 1.1424672603607178
12438 1.071370244026184
12439 1.1469411849975586
12440 1.1523393392562866
12441 1.128013014793396
12442 1.1371184587478638
12443 1.1855908632278442
12444 1.1895421743392944
12445 1.2273105382919312
12446 1.1099954843521118
12447 1.1581296920776367
12448 1.2204643487930298
12449 1.2109739780426025
12450 1.1899120807647705
12451 1.1708214282989502
12452 1.1799372434616089
12453 1.1271963119506836
12454 1.1912552118301392
12455 1.1026852130889893
12456 1.2150636911392212
12457 1.1288585662841797
12458 1.0892136096954346
12459 1.047519326210022
12460 1.079390287399292
12461 1.1358788013458252
12462 1.204411268234253
12463 1.1806248426437378
12464 1.1130224466323853
12465 1.117587924003601
12466 1.146067500114441
12467 1.137186050415039
12468 1.2178688049316406
12469 1.2126740217208862
12470 1.065751314163208
12471 1.2009423971176147
12472 1.1427299976348877
12473 1.1847598552703857
12474 1.2105358839035034
12475 1.1722867488861084
12476 1.2119393348693848
12477 1.3039206266403198
12478 1.183519721031189
12479 1.233925461769104
12480 1.1764260530471802
12481 1.1800684928894043
12482 1.1402446031570435
12483 1.119590163230896
12484 1.0926522016525269
12485 1.166379690170288
12486 1.0267481803894043
12487 1.073939323425293
12488 1.1371753215789795
12489 1.1234081983566284
12490 1.2007704973220825
12491 1.2213131189346313
12492 1.1600905656814575
12493 1.2006371021270752
12494 1.1533887386322021
12495 1.1656899452209473
12496 1.2472620010375977
12497 1.1780034303665161
12498 1.1491881608963013
12499 1.1613737344741821
12500 1.2086907625198364
12501 1.1403594017028809
12502 1.2047052383422852
12503 1.2497318983078003
12504 1.1204147338867188
12505 1.2555010318756104
12506 1.2485556602478027
12507 1.1946086883544922
12508 1.1934852600097656
12509 1.1276226043701172
12510 1.1426228284835815
12511 1.2084741592407227
12512 1.178922414779663
12513 1.1321406364440918
12514 1.2054976224899292
12515 1.1866711378097534
12516 1.1174408197402954
12517 1.170701026916504
12518 1.1092798709869385
12519 1.2290632724761963
12520 1.1240829229354858
12521 1.2077299356460571
12522 1.2556623220443726
12523 1.233259677886963
12524 1.0870130062103271
12525 1.1251134872436523
12526 1.1972782611846924
12527 1.1878619194030762
12528 1.2107560634613037
12529 1.1897934675216675
12530 1.1764706373214722
12531 1.1470181941986084
12532 1.1365987062454224
12533 1.1857681274414062
12534 1.2613798379898071
12535 1.159865379333496
12536 1.1828516721725464
12537 1.34392511844635
12538 1.2327743768692017
12539 1.2614028453826904
12540 1.27653169631958
12541 1.2279565334320068
12542 1.232300043106079
12543 1.3143037557601929
12544 1.214894413948059
12545 1.304837942123413
12546 1.2345293760299683
12547 1.292168140411377
12548 1.409002661705017
12549 1.2677024602890015
12550 1.3638490438461304
12551 1.3638060092926025
12552 1.2554079294204712
12553 1.3390551805496216
12554 1.2934398651123047
12555 1.1989636421203613
12556 1.1779594421386719
12557 1.1808629035949707
12558 1.176822304725647
12559 1.3363981246948242
12560 1.2791686058044434
12561 1.2622814178466797
12562 1.2967166900634766
12563 1.2485730648040771
12564 1.2035651206970215
12565 1.1733744144439697
12566 1.3791742324829102
12567 1.2051444053649902
12568 1.1458988189697266
12569 1.1812559366226196
12570 1.187076210975647
12571 1.1812065839767456
12572 1.2220189571380615
12573 1.2582772970199585
12574 1.1366344690322876
12575 1.1663607358932495
12576 1.274104356765747
12577 1.235060214996338
12578 1.2316441535949707
12579 1.2124751806259155
12580 1.21173894405365
12581 1.2299448251724243
12582 1.3355096578598022
12583 1.2422465085983276
12584 1.2970283031463623
12585 1.2642453908920288
12586 1.2868572473526
12587 1.1605556011199951
12588 1.2106753587722778
12589 1.1561342477798462
12590 1.1571458578109741
12591 1.2156307697296143
12592 1.3015656471252441
12593 1.2320332527160645
12594 1.2016676664352417
12595 1.1865789890289307
12596 1.1552542448043823
12597 1.1359502077102661
12598 1.1367586851119995
12599 1.062511682510376
12600 1.1141626834869385
12601 1.1552377939224243
12602 1.2877470254898071
12603 1.3042025566101074
12604 1.1859982013702393
12605 1.252511978149414
12606 1.3330109119415283
12607 1.244391679763794
12608 1.2195186614990234
12609 1.1928058862686157
12610 1.1458853483200073
12611 1.2068408727645874
12612 1.2495485544204712
12613 1.2727535963058472
12614 1.1967363357543945
12615 1.1570218801498413
12616 1.1415114402770996
12617 1.1958317756652832
12618 1.2528973817825317
12619 1.385048747062683
12620 1.1994184255599976
12621 1.2058578729629517
12622 1.2056705951690674
12623 1.2334485054016113
12624 1.1871534585952759
12625 1.1605206727981567
12626 1.2780970335006714
12627 1.3084944486618042
12628 1.2810603380203247
12629 1.1705443859100342
12630 1.1516658067703247
12631 1.2919882535934448
12632 1.2971099615097046
12633 1.3307359218597412
12634 1.1405848264694214
12635 1.156306266784668
12636 1.2514923810958862
12637 1.2376748323440552
12638 1.2619768381118774
12639 1.1515289545059204
12640 1.1126456260681152
12641 1.1817543506622314
12642 1.1667594909667969
12643 1.2149449586868286
12644 1.203960657119751
12645 1.190551519393921
12646 1.173478603363037
12647 1.2262312173843384
12648 1.245495319366455
12649 1.2891184091567993
12650 1.124430775642395
12651 1.2128249406814575
12652 1.1750568151474
12653 1.294100284576416
12654 1.2547165155410767
12655 1.2351455688476562
12656 1.278588891029358
12657 1.104658603668213
12658 1.184966802597046
12659 1.2080330848693848
12660 1.1892495155334473
12661 1.1597415208816528
12662 1.1689507961273193
12663 1.1996468305587769
12664 1.2533870935440063
12665 1.2510508298873901
12666 1.2100481986999512
12667 1.166683316230774
12668 1.1971491575241089
12669 1.2576919794082642
12670 1.190663456916809
12671 1.17682945728302
12672 1.243658423423767
12673 1.245797872543335
12674 1.2160356044769287
12675 1.1801589727401733
12676 1.1715209484100342
12677 1.2612513303756714
12678 1.2439755201339722
12679 1.2684383392333984
12680 1.1523232460021973
12681 1.1767836809158325
12682 1.1490181684494019
12683 1.1880186796188354
12684 1.2535138130187988
12685 1.217460036277771
12686 1.1796940565109253
12687 1.2258477210998535
12688 1.2383129596710205
12689 1.2903273105621338
12690 1.264583945274353
12691 1.1127655506134033
12692 1.2131761312484741
12693 1.193305253982544
12694 1.1189353466033936
12695 1.202666997909546
12696 1.145556092262268
12697 1.0852508544921875
12698 1.1870213747024536
12699 1.1884657144546509
12700 1.1575168371200562
12701 1.2079681158065796
12702 1.2386181354522705
12703 1.1304562091827393
12704 1.1766090393066406
12705 1.2618755102157593
12706 1.3234270811080933
12707 1.1320044994354248
12708 1.2386133670806885
12709 1.2596734762191772
12710 1.1962953805923462
12711 1.2421660423278809
12712 1.2246555089950562
12713 1.176837682723999
12714 1.1208280324935913
12715 1.128092646598816
12716 1.2006319761276245
12717 1.1581552028656006
12718 1.2230900526046753
12719 1.2747050523757935
12720 1.2505781650543213
12721 1.2793028354644775
12722 1.245564579963684
12723 1.2017942667007446
12724 1.1721303462982178
12725 1.1330331563949585
12726 1.2208788394927979
12727 1.2222329378128052
12728 1.1548264026641846
12729 1.2235898971557617
12730 1.1583713293075562
12731 1.1375701427459717
12732 1.1603835821151733
12733 1.097503662109375
12734 1.1338504552841187
12735 1.1019469499588013
12736 1.260297417640686
12737 1.1065821647644043
12738 1.1356961727142334
12739 1.1306755542755127
12740 1.3089507818222046
12741 1.2091184854507446
12742 1.2115081548690796
12743 1.2323087453842163
12744 1.2128726243972778
12745 1.2409453392028809
12746 1.2363622188568115
12747 1.2095539569854736
12748 1.2819162607192993
12749 1.3422937393188477
12750 1.2761030197143555
12751 1.342177391052246
12752 1.3134351968765259
12753 1.1853333711624146
12754 1.34746253490448
12755 1.3038272857666016
12756 1.2571518421173096
12757 1.1919529438018799
12758 1.245222568511963
12759 1.2035362720489502
12760 1.1847894191741943
12761 1.3084568977355957
12762 1.2959846258163452
12763 1.2433525323867798
12764 1.305019497871399
12765 1.259447693824768
12766 1.2821284532546997
12767 1.2817240953445435
12768 1.2720423936843872
12769 1.2399855852127075
12770 1.2478840351104736
12771 1.2262531518936157
12772 1.1650832891464233
12773 1.135644555091858
12774 1.2220797538757324
12775 1.138106346130371
12776 1.2495313882827759
12777 1.0437136888504028
12778 1.2168864011764526
12779 1.2443536520004272
12780 1.2155519723892212
12781 1.1486098766326904
12782 1.1722582578659058
12783 1.148325800895691
12784 1.2009931802749634
12785 1.1850987672805786
12786 1.1549551486968994
12787 1.1284316778182983
12788 1.1804150342941284
12789 1.1399259567260742
12790 1.0579382181167603
12791 1.1408663988113403
12792 1.068338394165039
12793 1.1219069957733154
12794 1.1616660356521606
12795 1.0783038139343262
12796 1.1616175174713135
12797 1.1106574535369873
12798 1.184620976448059
12799 1.0925573110580444
12800 1.218601942062378
12801 1.1702172756195068
12802 1.1573207378387451
12803 1.1792923212051392
12804 1.2027508020401
12805 1.1965281963348389
12806 1.1728308200836182
12807 1.1154669523239136
12808 1.2371745109558105
12809 1.2242894172668457
12810 1.2083866596221924
12811 1.2322592735290527
12812 1.1994441747665405
12813 1.23114812374115
12814 1.231656789779663
12815 1.2527025938034058
12816 1.222456693649292
12817 1.2851451635360718
12818 1.1127128601074219
12819 1.151652455329895
12820 1.1265451908111572
12821 1.0959300994873047
12822 1.1109687089920044
12823 1.1255842447280884
12824 1.0801830291748047
12825 1.1259647607803345
12826 1.130281925201416
12827 1.1256426572799683
12828 1.0552400350570679
12829 1.1328662633895874
12830 1.1783320903778076
12831 1.0649844408035278
12832 1.103936791419983
12833 1.1021430492401123
12834 1.170706033706665
12835 1.1855417490005493
12836 1.2176361083984375
12837 1.2119060754776
12838 1.1135890483856201
12839 1.1228700876235962
12840 1.1937581300735474
12841 1.1616648435592651
12842 1.2487504482269287
12843 1.2041373252868652
12844 1.1194592714309692
12845 1.1642346382141113
12846 1.1920089721679688
12847 1.1629327535629272
12848 1.1989434957504272
12849 1.2135251760482788
12850 1.2291052341461182
12851 1.180492877960205
12852 1.1419951915740967
12853 1.1444473266601562
12854 1.2288553714752197
12855 1.2240849733352661
12856 1.1094932556152344
12857 1.11223304271698
12858 1.137991189956665
12859 1.1791547536849976
12860 1.2183152437210083
12861 1.1679015159606934
12862 1.2619956731796265
12863 1.2700549364089966
12864 1.3869009017944336
12865 1.1882903575897217
12866 1.2139557600021362
12867 1.2532706260681152
12868 1.2133713960647583
12869 1.1655700206756592
12870 1.1044021844863892
12871 1.123332142829895
12872 1.1130388975143433
12873 1.2233484983444214
12874 1.3387266397476196
12875 1.2803655862808228
12876 1.191285490989685
12877 1.2510461807250977
12878 1.2200136184692383
12879 1.2918744087219238
12880 1.2348195314407349
12881 1.1763924360275269
12882 1.224997878074646
12883 1.2488058805465698
12884 1.2292133569717407
12885 1.2726080417633057
12886 1.3133995532989502
12887 1.2476141452789307
12888 1.2851693630218506
12889 1.204761266708374
12890 1.2844698429107666
12891 1.2720293998718262
12892 1.255469799041748
12893 1.324951410293579
12894 1.242911696434021
12895 1.277157187461853
12896 1.2428573369979858
12897 1.1907835006713867
12898 1.180018424987793
12899 1.2645809650421143
12900 1.2765086889266968
12901 1.1609625816345215
12902 1.093366265296936
12903 1.1562893390655518
12904 1.0849976539611816
12905 1.1842436790466309
12906 1.1656367778778076
12907 1.1064212322235107
12908 1.2124093770980835
12909 1.3236448764801025
12910 1.2351237535476685
12911 1.278285026550293
12912 1.1507333517074585
12913 1.1651698350906372
12914 1.1460740566253662
12915 1.2215843200683594
12916 1.1976152658462524
12917 1.2760417461395264
12918 1.2840981483459473
12919 1.3917542695999146
12920 1.3117141723632812
12921 1.338712215423584
12922 1.292275309562683
12923 1.2769734859466553
12924 1.27864408493042
12925 1.2987430095672607
12926 1.3531783819198608
12927 1.3159772157669067
12928 1.1860127449035645
12929 1.2246413230895996
12930 1.300351619720459
12931 1.293014645576477
12932 1.2427231073379517
12933 1.330666184425354
12934 1.3999042510986328
12935 1.3311342000961304
12936 1.2360490560531616
12937 1.237749457359314
12938 1.2692584991455078
12939 1.3942898511886597
12940 1.1865854263305664
12941 1.1418702602386475
12942 1.179270625114441
12943 1.2541760206222534
12944 1.3008238077163696
12945 1.2371528148651123
12946 1.1705234050750732
12947 1.1399810314178467
12948 1.2341227531433105
12949 1.1800907850265503
12950 1.3218797445297241
12951 1.2760875225067139
12952 1.2926472425460815
12953 1.217259407043457
12954 1.2751624584197998
12955 1.2420531511306763
12956 1.172351360321045
12957 1.160620927810669
12958 1.2008479833602905
12959 1.1956734657287598
12960 1.203160047531128
12961 1.1762175559997559
12962 1.172836422920227
12963 1.262353777885437
12964 1.149279236793518
12965 1.2146587371826172
12966 1.1488614082336426
12967 1.1645374298095703
12968 1.2437994480133057
12969 1.1044760942459106
12970 1.1544078588485718
12971 1.1276029348373413
12972 1.139965534210205
12973 1.2342578172683716
12974 1.2454761266708374
12975 1.056958556175232
12976 1.166168212890625
12977 1.1726624965667725
12978 1.234952449798584
12979 1.2035818099975586
12980 1.2148308753967285
12981 1.209038257598877
12982 1.2642799615859985
12983 1.2547316551208496
12984 1.2065925598144531
12985 1.2173712253570557
12986 1.1423300504684448
12987 1.2311347723007202
12988 1.1949844360351562
12989 1.179492712020874
12990 1.1674168109893799
12991 1.1464985609054565
12992 1.162216067314148
12993 1.1937896013259888
12994 1.1098905801773071
12995 1.1217763423919678
12996 1.2089917659759521
12997 1.0743637084960938
12998 1.1638683080673218
12999 1.139087438583374
13000 1.131683349609375
13001 1.1277631521224976
13002 1.198157548904419
13003 1.2027243375778198
13004 1.1283419132232666
13005 1.170419692993164
13006 1.1595290899276733
13007 1.0882469415664673
13008 1.1396775245666504
13009 1.1833751201629639
13010 1.2252042293548584
13011 1.1524542570114136
13012 1.14667546749115
13013 1.185722827911377
13014 1.176557183265686
13015 1.309983730316162
13016 1.2000226974487305
13017 1.2247772216796875
13018 1.1248315572738647
13019 1.1874698400497437
13020 1.2782396078109741
13021 1.1860243082046509
13022 1.2031017541885376
13023 1.1997922658920288
13024 1.1603901386260986
13025 1.1229984760284424
13026 1.2158979177474976
13027 1.1566656827926636
13028 1.1819603443145752
13029 1.2135151624679565
13030 1.030049204826355
13031 1.1309210062026978
13032 1.1407935619354248
13033 1.1360620260238647
13034 1.134837031364441
13035 1.1765819787979126
13036 1.133633017539978
13037 1.2525311708450317
13038 1.2115328311920166
13039 1.3457138538360596
13040 1.322371244430542
13041 1.0962547063827515
13042 1.1309959888458252
13043 1.1327887773513794
13044 1.115369439125061
13045 1.1502926349639893
13046 1.1588482856750488
13047 1.1507569551467896
13048 1.1830092668533325
13049 1.1634364128112793
13050 1.127299189567566
13051 1.2055333852767944
13052 1.218283772468567
13053 1.2162883281707764
13054 1.1616175174713135
13055 1.1422984600067139
13056 1.2413784265518188
13057 1.1277034282684326
13058 1.146030068397522
13059 1.1785776615142822
13060 1.1929556131362915
13061 1.2040929794311523
13062 1.1579670906066895
13063 1.0892139673233032
13064 1.1148782968521118
13065 1.0878022909164429
13066 1.178003191947937
13067 1.1669349670410156
13068 1.1749732494354248
13069 1.0988988876342773
13070 1.0780051946640015
13071 1.0698318481445312
13072 1.0325188636779785
13073 1.1502529382705688
13074 1.1648638248443604
13075 1.1268160343170166
13076 1.0941249132156372
13077 1.1764981746673584
13078 1.151458501815796
13079 1.1574121713638306
13080 1.1622474193572998
13081 1.2018672227859497
13082 1.2521345615386963
13083 1.1967319250106812
13084 1.2556140422821045
13085 1.1644479036331177
13086 1.1889234781265259
13087 1.2359752655029297
13088 1.112626552581787
13089 1.2375798225402832
13090 1.0792087316513062
13091 1.1403613090515137
13092 1.2481633424758911
13093 1.1782022714614868
13094 1.1565052270889282
13095 1.094908356666565
13096 1.1243517398834229
13097 1.1666204929351807
13098 1.1693869829177856
13099 1.0923494100570679
13100 1.1664583683013916
13101 1.191756010055542
13102 1.2121758460998535
13103 1.1897457838058472
13104 1.1266415119171143
13105 1.2593499422073364
13106 1.2121860980987549
13107 1.1438759565353394
13108 1.1833847761154175
13109 1.0880910158157349
13110 1.201298713684082
13111 1.1758501529693604
13112 1.2457951307296753
13113 1.2104792594909668
13114 1.2651489973068237
13115 1.2191745042800903
13116 1.1739425659179688
13117 1.1770966053009033
13118 1.2084827423095703
13119 1.2645573616027832
13120 1.2450379133224487
13121 1.1820677518844604
13122 1.228935956954956
13123 1.1996933221817017
13124 1.194785714149475
13125 1.24678373336792
13126 1.2725965976715088
13127 1.1646326780319214
13128 1.0923850536346436
13129 1.2299472093582153
13130 1.157144546508789
13131 1.1138468980789185
13132 1.1175950765609741
13133 1.1633009910583496
13134 1.1514701843261719
13135 1.129703402519226
13136 1.168697714805603
13137 1.1614463329315186
13138 1.138813853263855
13139 1.1634633541107178
13140 1.1357665061950684
13141 1.194335699081421
13142 1.1485390663146973
13143 1.1125977039337158
13144 1.144698143005371
13145 1.0535321235656738
13146 1.0510618686676025
13147 1.0861899852752686
13148 1.208191156387329
13149 1.1850812435150146
13150 1.1874845027923584
13151 1.1236637830734253
13152 1.1180216073989868
13153 1.1151009798049927
13154 1.0239485502243042
13155 1.0547248125076294
13156 1.1261898279190063
13157 1.0769386291503906
13158 1.189852237701416
13159 1.1840392351150513
13160 1.0905635356903076
13161 1.2138019800186157
13162 1.1786812543869019
13163 1.1740663051605225
13164 1.1680907011032104
13165 1.1040362119674683
13166 1.2052372694015503
13167 1.141845703125
13168 1.141165018081665
13169 1.1119358539581299
13170 1.0811783075332642
13171 1.124344825744629
13172 1.155024766921997
13173 1.1436195373535156
13174 1.1428436040878296
13175 1.1158419847488403
13176 1.1626555919647217
13177 1.1248730421066284
13178 1.1893012523651123
13179 1.2204625606536865
13180 1.2758572101593018
13181 1.2474956512451172
13182 1.250339150428772
13183 1.1910182237625122
13184 1.2270662784576416
13185 1.166332721710205
13186 1.1960316896438599
13187 1.1887526512145996
13188 1.119364857673645
13189 1.0647382736206055
13190 1.092329978942871
13191 1.1572930812835693
13192 1.097483515739441
13193 1.0807783603668213
13194 1.1204981803894043
13195 1.131845235824585
13196 1.0683320760726929
13197 1.0816065073013306
13198 1.1030677556991577
13199 1.263391137123108
13200 1.2080719470977783
13201 1.0412706136703491
13202 1.143354058265686
13203 1.1564054489135742
13204 1.1133695840835571
13205 1.1696081161499023
13206 1.198581576347351
13207 1.2063310146331787
13208 1.2472014427185059
13209 1.2504814863204956
13210 1.1162137985229492
13211 1.174155592918396
13212 1.1298867464065552
13213 1.138412594795227
13214 1.1759734153747559
13215 1.1929912567138672
13216 1.2372055053710938
13217 1.2131649255752563
13218 1.1844803094863892
13219 1.2373234033584595
13220 1.234169602394104
13221 1.2533973455429077
13222 1.2236549854278564
13223 1.166231393814087
13224 1.1915600299835205
13225 1.2742477655410767
13226 1.2348039150238037
13227 1.2859498262405396
13228 1.1989171504974365
13229 1.2660590410232544
13230 1.2580381631851196
13231 1.2304320335388184
13232 1.2229679822921753
13233 1.2820470333099365
13234 1.2161308526992798
13235 1.2995516061782837
13236 1.2924169301986694
13237 1.2736310958862305
13238 1.1377371549606323
13239 1.2139644622802734
13240 1.1679539680480957
13241 1.1975969076156616
13242 1.228157639503479
13243 1.2432799339294434
13244 1.2620534896850586
13245 1.2196065187454224
13246 1.2034354209899902
13247 1.1699074506759644
13248 1.2423095703125
13249 1.2496105432510376
13250 1.2183606624603271
13251 1.1874750852584839
13252 1.1552459001541138
13253 1.1288151741027832
13254 1.1675275564193726
13255 1.0996135473251343
13256 1.1597177982330322
13257 1.2254263162612915
13258 1.2254014015197754
13259 1.1808476448059082
13260 1.2083574533462524
13261 1.148540735244751
13262 1.1795058250427246
13263 1.3004683256149292
13264 1.232020378112793
13265 1.223667860031128
13266 1.1731866598129272
13267 1.2166895866394043
13268 1.2382196187973022
13269 1.1160000562667847
13270 1.0986247062683105
13271 1.2995356321334839
13272 1.311773657798767
13273 1.2467103004455566
13274 1.2551711797714233
13275 1.2469044923782349
13276 1.3056106567382812
13277 1.295639991760254
13278 1.2303571701049805
13279 1.2080461978912354
13280 1.3133907318115234
13281 1.142135739326477
13282 1.1937891244888306
13283 1.2452622652053833
13284 1.266934871673584
13285 1.275004267692566
13286 1.299601674079895
13287 1.3560431003570557
13288 1.2262500524520874
13289 1.2854397296905518
13290 1.2821208238601685
13291 1.270065188407898
13292 1.2630395889282227
13293 1.2999718189239502
13294 1.2610739469528198
13295 1.3256962299346924
13296 1.3058329820632935
13297 1.3384394645690918
13298 1.2670084238052368
13299 1.1948686838150024
13300 1.2621052265167236
13301 1.2919975519180298
13302 1.1878787279129028
13303 1.2223963737487793
13304 1.298395037651062
13305 1.3478296995162964
13306 1.1750632524490356
13307 1.2136037349700928
13308 1.2437212467193604
13309 1.2524738311767578
13310 1.3242449760437012
13311 1.2460167407989502
13312 1.2790700197219849
13313 1.3351800441741943
13314 1.2728387117385864
13315 1.249976634979248
13316 1.3162245750427246
13317 1.1746370792388916
13318 1.1955833435058594
13319 1.3255109786987305
13320 1.3177425861358643
13321 1.3099446296691895
13322 1.3407869338989258
13323 1.2716903686523438
13324 1.250156044960022
13325 1.2944754362106323
13326 1.298397183418274
13327 1.196394920349121
13328 1.197026014328003
13329 1.222257375717163
13330 1.237625002861023
13331 1.2581061124801636
13332 1.177390456199646
13333 1.2499701976776123
13334 1.2091294527053833
13335 1.2088322639465332
13336 1.2011291980743408
13337 1.1884937286376953
13338 1.1349422931671143
13339 1.2532331943511963
13340 1.2049717903137207
13341 1.1740059852600098
13342 1.1745414733886719
13343 1.1747795343399048
13344 1.2603145837783813
13345 1.2798203229904175
13346 1.137955665588379
13347 1.1714876890182495
13348 1.1208926439285278
13349 1.1590501070022583
13350 1.1619740724563599
13351 1.1697815656661987
13352 1.140799641609192
13353 1.1474041938781738
13354 1.0166445970535278
13355 1.15303373336792
13356 1.0783227682113647
13357 1.1816387176513672
13358 1.2170357704162598
13359 1.147627353668213
13360 1.272130012512207
13361 1.1930900812149048
13362 1.2629791498184204
13363 1.2935134172439575
13364 1.2297542095184326
13365 1.3087058067321777
13366 1.2977395057678223
13367 1.2526968717575073
13368 1.2534924745559692
13369 1.2431319952011108
